# Supplementary material for: Redundant Design in Interdependent Networks
Source: PLoS One. 2016 Oct 20;11(10):e0164777. doi: 10.1371/journal.pone.0164777 (PMC5072686; doi:10.1371/journal.pone.0164777)
Supplement: S1 File — Text 1: Adjacency matrix of network A. Text 2: Adjacency matrix of network B. Text 3: Initial load of each nodes in network A. Text 4: Initial load of each nodes in network B. Text 5: Coupling between two networks. Text 6: Initial degree of each nodes in network A. Text 7: Initial degree of each nodes in network B. (ZIP) [file pone.0164777.s001.zip]

Archive with 7 entries (7 files):
- Text 1.txt
- Text 2.txt
- Text 3.txt
- Text 4.txt
- Text 5.txt
- Text 6.txt
- Text 7.txt
