# Supplementary material for: Redundant Design in Interdependent Networks
Source: PLoS One. 2016 Oct 20;11(10):e0164777. doi: 10.1371/journal.pone.0164777 (PMC5072686; doi:10.1371/journal.pone.0164777)
Supplement: S1 File — Text 1: Adjacency matrix of network A. Text 2: Adjacency matrix of network B. Text 3: Initial load of each nodes in network A. Text 4: Initial load of each nodes in network B. Text 5: Coupling between two networks. Text 6: Initial degree of each nodes in network A. Text 7: Initial degree of each nodes in network B. (ZIP) [file pone.0164777.s001.zip › Text 3.txt]

1.305256e+03 1.403466e+02 4.839719e+02 5.696906e+02 5.788940e+02 2.226641e+02 8.628042e+02 1.154282e+03 4.786056e+02 5.520754e+02 1.020378e+03 9.929297e+02 8.734003e+02 3.318076e+02 4.567162e+02 5.931056e+02 5.957497e+02 1.698713e+03 3.064288e+02 5.151074e+02 1.123383e+03 4.204137e+02 8.603014e+02 4.009449e+02 2.964896e+02 1.273172e+03 7.168772e+02 4.358041e+02 1.100160e+03 2.283980e+02 9.510484e+02 3.388521e+02 1.083932e+03 3.491270e+02 7.141446e+02 7.655727e+02 3.561920e+02 3.516191e+02 6.376242e+02 9.218800e+02 3.023056e+02 1.226468e+02 5.860136e+02 6.031522e+02 9.515230e+02 2.450283e+02 2.401971e+02 7.197349e+02 3.307402e+02 1.745134e+02 1.197004e+03 7.747045e+02 2.973600e+02 4.242250e+02 2.822372e+03 3.545655e+02 1.236776e+03 8.921680e+02 1.389817e+02 5.977081e+02 1.098626e+03 2.605400e+02 4.718894e+02 5.183990e+02 1.226550e+03 1.767724e+02 5.973578e+02 5.311850e+02 5.203827e+02 5.583670e+02 7.878336e+02 6.522349e+02 4.421098e+02 9.700984e+02 1.467305e+03 1.178249e+03 7.832561e+02 6.697656e+01 1.110452e+03 1.180913e+03 9.995428e+02 4.423857e+02 2.051750e+02 7.173055e+02 1.996763e+02 4.265250e+02 9.662165e+02 8.558303e+02 1.024079e+03 7.821220e+02 5.053157e+02 1.016427e+03 4.240101e+02 1.175969e+03 1.546372e+02 9.897372e+02 1.536203e+03 1.351947e+02 5.922129e+02 2.021570e+02 1.326771e+03 6.024767e+02 2.541087e+02 4.730086e+02 4.563300e+02 3.979370e+02 3.073252e+02 1.264980e+03 4.162773e+02 4.669641e+02 6.988368e+02 5.538589e+02 9.631875e+02 3.094237e+02 5.980051e+02 1.277215e+03 1.597385e+03 2.977983e+02 9.191862e+02 1.410159e+03 4.636735e+02 4.334141e+02 5.859277e+02 5.040179e+02 3.208112e+02 5.297006e+02 5.632786e+02 3.672642e+02 1.202745e+03 1.249186e+03 3.783558e+02 7.492430e+02 7.457748e+02 7.286168e+02 9.119780e+02 1.568320e+02 1.173160e+03 7.333838e+02 3.606150e+02 2.671555e+02 5.715111e+02 5.375458e+02 8.538251e+02 5.592220e+02 5.852389e+02 1.514656e+02 4.759881e+02 8.166352e+02 3.248316e+02 1.414917e+02 1.955282e+03 3.064490e+02 4.341059e+02 6.605001e+02 9.129139e+02 1.016745e+03 1.125442e+03 5.728893e+02 6.343599e+02 1.265405e+03 1.469809e+03 4.289349e+02 1.339437e+03 1.233753e+03 1.030048e+03 8.150237e+02 9.802564e+01 1.092995e+03 8.699317e+02 4.792448e+02 5.601495e+02 5.906771e+02 1.039665e+03 5.208632e+02 7.760229e+02 5.970812e+02 9.511407e+02 3.368558e+02 5.486608e+02 9.715129e+02 1.019228e+02 3.325964e+02 7.942460e+02 7.613623e+02 1.006522e+03 1.505881e+03 6.239337e+02 8.226862e+02 1.917091e+02 3.265278e+02 2.575369e+02 3.704508e+02 4.791864e+02 4.507669e+02 1.175303e+03 3.206574e+02 8.238728e+02 8.232103e+02 2.289925e+02 8.168524e+02 0 1.210167e+03 1.199478e+03 9.696849e+02 1.162015e+02 1.024819e+03 1.500972e+03 1.919079e+03 1.394679e+03 1.339636e+03 5.169933e+02 1.051959e+03 8.027922e+02 5.907095e+02 1.082888e+03 3.524289e+02 7.179680e+02 9.664682e+02 4.395779e+02 6.639020e+02 1.112129e+03 1.308807e+03 1.021833e+03 5.802819e+02 1.752374e+03 3.426272e+02 9.620220e+02 7.432072e+02 1.173960e+03 5.769394e+02 3.799784e+02 1.390915e+02 7.290473e+02 1.431138e+02 1.350003e+03 1.924947e+02 1.369312e+03 7.635893e+02 7.751700e+02 7.562778e+02 3.567945e+02 7.807067e+02 5.806318e+02 2.673963e+02 4.444391e+02 9.043416e+01 5.772174e+02 1.413706e+03 8.946985e+02 6.745391e+02 9.875230e+02 1.037053e+03 3.048261e+02 1.556668e+02 9.417963e+02 5.907671e+02 8.945940e+02 5.502139e+02 7.805570e+02 3.602532e+02 8.045228e+02 5.642892e+02 8.671239e+02 9.146978e+02 1.634437e+03 7.405375e+02 2.223247e+02 1.117930e+03 8.063121e+02 8.063451e+02 4.243818e+02 1.794744e+03 3.395016e+02 6.217733e+02 1.355007e+03 5.220572e+02 7.646560e+02 1.131748e+03 3.530160e+02 7.634230e+02 5.391593e+02 5.955876e+02 8.176649e+02 5.070928e+02 2.257370e+02 3.526127e+02 1.833374e+02 1.043687e+03 1.082092e+03 1.622116e+03 5.432267e+02 6.991120e+02 5.784715e+02 6.560740e+02 7.862230e+02 1.863659e+02 9.203953e+02 7.678671e+02 1.850277e+02 1.643783e+03 
