# Supplementary material for: Redundant Design in Interdependent Networks
Source: PLoS One. 2016 Oct 20;11(10):e0164777. doi: 10.1371/journal.pone.0164777 (PMC5072686; doi:10.1371/journal.pone.0164777)
Supplement: S1 File — Text 1: Adjacency matrix of network A. Text 2: Adjacency matrix of network B. Text 3: Initial load of each nodes in network A. Text 4: Initial load of each nodes in network B. Text 5: Coupling between two networks. Text 6: Initial degree of each nodes in network A. Text 7: Initial degree of each nodes in network B. (ZIP) [file pone.0164777.s001.zip › Text 5.txt]

  NetA   NetB  
    89   163
   131    75
   136    43
    36    34
    92   248
   155    49
   159   208
    52   195
   125    31
    32   144
    16    41
   246   131
   160   289
   229   249
   299   253
     3   186
   291   100
   259    20
    96   213
   185   237
   142    73
   288   298
   150   277
   116   220
   172   246
   230    86
     7    50
   227    68
   192    32
   122   170
   275   197
    51    79
   278    51
   260   198
   152    99
   108   252
    57   228
   298   130
    20   226
   124   204
   161   115
   242   297
   294   193
   281   111
   199    52
    27    24
    99    63
   194   183
   253    83
   261   278
   214   279
   218   155
   215   164
   166   229
   106    47
    66   300
   184   122
    82   214
   280   135
   147    16
   206    28
    68   207
   273   192
   171   292
   251    23
   282    95
   118    69
   127   101
    70   136
   284   209
     5   106
   210    45
   109    55
    26   176
    83    57
   213   294
   252   267
   182    44
   141   162
   177   161
   274   103
   201    48
    85    85
    53   134
   254   259
    64   196
   269   104
    34    97
    81    78
    55   272
   266   242
    48   218
   151    12
   200    36
   272   147
   271   281
   197    77
   231   260
    38   287
   258    14
   173   180
    15   211
   211   150
   244    46
    58    80
   297   156
    95    35
   241    11
   186    25
   190    26
   220   138
   188   194
   123    18
   102    22
   207    61
   115   256
   243   173
    13   291
   193   255
    94    60
   221   265
   239   262
   135   239
   107    64
   104    39
   128   232
   103   219
    65   175
   285   257
   250    98
   181    33
   130    82
   189   137
   144   181
    30    70
    91   145
     4   177
   204   159
   134    42
   153    15
    72   212
    59   157
    49   199
   228   178
   121   146
    23   205
    80   189
   119   296
   264   241
   149   234
    54   286
   295   165
   187    40
   132   139
   270   263
   179   222
   191   142
    74   268
    97   216
   216    84
   236   202
   212   201
   276    21
    43    81
   163   240
    45   121
    40   127
    75   160
   209   203
   168    58
     6   105
   208    37
   129   185
   164   124
   256   288
    18   108
    93   266
   249   244
    22   151
   257    10
    61   126
   203    66
   198   167
   287   299
   238   187
   169   217
    86     4
    67   123
    71     1
   112   227
   178   215
   146    76
   202    94
   196     6
    35   125
    10    71
   139    96
   277   225
    46     8
   223   223
   113   273
   292   179
   263   113
   225    74
    87   295
   267   235
   140    56
   133   184
   262   118
    90   149
   117   275
   290   166
    31    93
   268   119
    88    54
   174   224
   180   251
    56     5
    29   206
    19   250
    37   169
   154   271
   143   200
   183   188
   247   141
   222    29
    84   221
   170    53
    69    87
   232    90
   114   143
   176   154
   111   107
   240   172
    25   243
   286    62
   265   283
   255   285
    21   171
    39   210
   226   112
     2   152
    47    38
    24    88
   162   158
    14   117
    78    30
    98   254
   279   282
   156   109
   300   245
    60   258
    63   102
   175   174
   289   233
   100   140
   148   238
   235   182
   233     3
   293   190
   126   264
    76    91
   245   148
   205    67
    33   269
   195   236
   219   284
   120    17
    28     2
    44   293
   296     7
    79   120
   110   290
     1   231
   248   133
   105   191
   217   116
   101    59
    17   280
   237    19
     8   230
    41    92
   224   132
    42   168
    77    27
   158   110
   138   270
   157   247
   145    72
     9   129
   234    89
   283   114
    12   261
    62    65
    50   274
   167   128
    73    13
   165   153
   137     9
    11   276
