# Supplementary material for: Redundant Design in Interdependent Networks
Source: PLoS One. 2016 Oct 20;11(10):e0164777. doi: 10.1371/journal.pone.0164777 (PMC5072686; doi:10.1371/journal.pone.0164777)
Supplement: S1 File — Text 1: Adjacency matrix of network A. Text 2: Adjacency matrix of network B. Text 3: Initial load of each nodes in network A. Text 4: Initial load of each nodes in network B. Text 5: Coupling between two networks. Text 6: Initial degree of each nodes in network A. Text 7: Initial degree of each nodes in network B. (ZIP) [file pone.0164777.s001.zip › Text 6.txt]

9 7 6 4 4 2 9 7 9 4 5 6 7 5 6 3 6 9 4 8 8 7 8 3 7 13 6 5 9 3 6 6 9 6 7 8 4 3 6 8 4 6 6 7 7 3 4 7 6 4 6 6 5 5 14 8 7 5 3 4 8 2 3 4 11 5 5 5 7 7 4 7 4 6 10 8 7 2 12 10 6 2 14 8 5 3 7 6 7 6 3 7 4 11 2 8 9 1 3 2 8 6 3 4 5 6 2 10 5 7 7 8 7 4 8 6 11 4 10 10 6 5 5 6 3 5 6 3 5 8 6 7 5 4 7 3 5 5 8 7 5 5 7 5 6 7 7 11 3 3 11 3 5 5 6 15 6 4 9 7 9 4 7 10 10 7 1 6 5 4 5 6 5 5 6 5 6 5 3 6 3 1 3 8 9 10 5 4 2 4 2 6 4 6 8 4 3 8 3 7 0 6 8 7 2 9 7 8 8 9 6 8 9 4 6 3 7 6 6 7 5 8 9 11 7 3 5 4 12 7 5 2 4 3 10 5 9 6 4 5 5 6 3 3 6 9 5 8 6 8 8 5 3 1 4 4 7 6 4 3 11 3 6 7 8 7 3 12 7 8 4 10 2 9 9 6 6 8 3 5 6 3 10 5 3 1 3 8 9 6 4 7 4 8 4 4 6 6 2 8 8 1 3 7 7 9 6 9 3 5 8 7 6 4 3 10 4 9 4 4 7 4 6 6 2 4 5 4 7 4 7 3 7 3 7 4 4 9 6 5 5 1 6 3 5 3 3 6 3 2 10 7 3 4 12 2 8 9 3 11 6 9 8 6 7 2 6 4 3 3 9 5 4 6 9 8 6 3 4 5 10 7 1 4 2 7 7 6 6 8 8 8 6 5 2 6 9 4 8 5 7 6 4 5 3 4 10 4 6 4 4 4 10 5 3 12 7 3 5 5 3 5 5 3 6 5 5 4 10 10 4 5 4 8 9 2 8 8 2 2 6 6 7 4 5 1 5 4 7 3 10 5 5 7 6 4 12 6 3 6 12 6 7 7 6 6 6 10 7 6 4 5 10 5 6 7 8 4 9 8 1 11 12 6 5 8 6 8 5 4 6 3 4 4 5 6 13 5 2 6 4 12 7 8 4 7 8 14 7 7 7 8 5 7 7 6 6 7 4 7 8 9 6 3 11 8 7 10 5 5 4 5 7 4 7 4 6 6 9 6 4 6 9 3 5 1 4 8 8 6 6 9 5 5 11 8 5 5 9 8 5 11 7 7 7 4 3 5 5 5 5 9 7 4 7 4 7 8 5 7 4 8 5 4 4 11 3 6 6 13 7 5 6 4 10 2 6 5 5 8 
