# Supplementary material for: Redundant Design in Interdependent Networks
Source: PLoS One. 2016 Oct 20;11(10):e0164777. doi: 10.1371/journal.pone.0164777 (PMC5072686; doi:10.1371/journal.pone.0164777)
Supplement: S2 File — Text 8: Interdependent failed nodes at different α and β duiring 100 simulation times of Network A. Text 9: Interdependent failed nodes at different α and β duiring 100 simulation times of Network B. Text 10: Nodes that are not belong to gaint component in network A at different α and β duiring 100 simulation times of Network A. Text 11: Nodes that are not belong to gaint component in network B at different α and β duiring 100 simulation times of Network B. Text 12: Overload failed nodes at different α and β duiring 100 simulation times of Network A. Text 13: Overload failed nodes at different α and β duiring 100 simulation times of Network B. (ZIP) [file pone.0164777.s002.zip]

Archive with 6 entries (6 files):
- Text 10.txt
- Text 11.txt
- Text 12.txt
- Text 13.txt
- Text 8.txt
- Text 9.txt
