# Supplementary material for: Redundant Design in Interdependent Networks
Source: PLoS One. 2016 Oct 20;11(10):e0164777. doi: 10.1371/journal.pone.0164777 (PMC5072686; doi:10.1371/journal.pone.0164777)
Supplement: S2 File — Text 8: Interdependent failed nodes at different α and β duiring 100 simulation times of Network A. Text 9: Interdependent failed nodes at different α and β duiring 100 simulation times of Network B. Text 10: Nodes that are not belong to gaint component in network A at different α and β duiring 100 simulation times of Network A. Text 11: Nodes that are not belong to gaint component in network B at different α and β duiring 100 simulation times of Network B. Text 12: Overload failed nodes at different α and β duiring 100 simulation times of Network A. Text 13: Overload failed nodes at different α and β duiring 100 simulation times of Network B. (ZIP) [file pone.0164777.s002.zip › Text 10.txt]

Beta:2,Alpha:0.10
66 239 242 255 66 239 255 66 85 239 255 66 239 255 66 157 239 255 66 77 239 255 85 112 239 255 66 239 255 66 239 255 290 66 77 207 239 255 290 23 66 239 255 66 239 66 239 255 20 66 239 255 66 239 255 66 239 255 16 66 159 207 239 243 255 239 255 239 255 66 239 255 66 239 255 66 239 242 255 66 239 255 66 239 255 66 239 255 66 239 255 66 239 66 239 255 66 239 255 66 239 255 66 239 255 66 239 255 66 239 255 66 239 255 66 85 239 255 66 239 255 66 239 20 66 239 255 280 66 239 255 66 239 255 66 239 255 290 66 239 255 59 66 239 250 255 290 66 239 255 66 239 255 20 66 239 255 66 239 255 66 255 66 239 255 66 239 250 255 66 207 239 255 20 66 239 255 66 77 239 255 66 239 255 239 255 66 239 255 20 66 239 255 66 239 255 66 112 239 255 66 239 255 66 239 255 66 239 66 239 255 66 239 255 66 239 255 66 239 255 66 255 66 239 255 66 239 255 66 239 255 66 239 242 255 66 239 250 255 66 239 255 66 85 239 255 66 239 255 20 59 66 239 255 20 66 239 255 66 77 239 255 66 239 255 290 66 239 255 290 66 239 255 59 66 239 255 66 77 239 255 7 66 239 250 255 66 239 255 66 239 255 66 239 255 66 77 239 255 290 66 239 255 66 239 66 239 255 66 152 239 255 66 239 255 59 66 85 239 255 66 112 239 255 290 66 239 255 290 66 239 255 66 131 207 239 255 66 239 66 207 239 250 255 
Beta:2,Alpha:0.11
66 239 255 66 239 255 66 239 255 290 77 239 242 255 66 239 242 255 66 207 239 255 59 66 239 66 250 255 66 239 255 66 85 239 255 66 239 250 255 66 239 255 66 112 207 239 255 66 239 255 59 66 239 255 66 239 255 66 239 255 66 207 239 250 255 66 239 250 255 66 239 242 255 290 66 112 239 255 59 66 239 255 66 239 189 66 85 239 255 59 66 197 239 255 66 207 239 255 66 290 66 239 255 59 85 239 255 66 157 239 255 66 239 255 66 85 239 250 255 66 255 66 239 255 66 239 255 66 239 255 66 239 255 66 77 239 255 66 239 255 66 112 239 255 66 239 250 255 66 112 239 255 290 66 239 255 66 239 242 255 66 112 239 66 239 255 66 112 239 255 66 85 239 255 66 239 255 250 255 66 239 255 290 66 239 66 239 255 66 239 255 59 66 239 255 66 239 255 66 207 255 66 239 243 255 66 239 242 255 66 239 255 66 239 255 66 239 242 255 20 66 112 239 255 20 66 239 242 255 66 239 255 66 239 255 66 239 255 66 239 255 66 239 255 66 239 255 66 239 255 66 239 20 66 239 250 255 66 239 255 20 66 239 255 260 290 66 239 255 66 207 239 255 66 239 255 66 239 255 66 239 255 290 66 239 255 239 255 66 157 239 255 66 77 239 255 66 239 255 290 57 66 239 66 239 255 66 239 255 66 239 255 66 239 66 239 255 66 77 239 255 66 239 255 16 66 239 255 66 239 255 66 239 255 20 66 77 239 255 66 112 239 255 66 239 255 66 112 239 255 
Beta:2,Alpha:0.12
66 239 255 66 85 239 255 66 239 255 66 85 112 207 239 255 66 239 255 66 239 255 66 239 255 66 77 239 255 66 239 255 66 239 255 66 239 255 66 239 255 66 239 255 66 239 255 66 239 242 255 66 239 250 255 59 66 239 255 66 239 255 262 66 239 255 66 239 255 66 239 255 66 239 255 66 239 255 66 239 255 66 239 255 66 239 255 290 66 112 239 66 239 255 239 255 66 255 66 239 255 66 239 250 255 66 239 255 66 239 255 239 255 66 255 66 239 255 66 239 255 66 239 255 66 239 66 239 255 290 66 85 239 255 66 239 242 255 66 239 255 66 239 255 66 207 239 255 23 53 66 239 255 66 239 255 16 66 207 239 66 239 250 255 7 66 239 255 66 239 255 59 66 239 255 59 66 239 255 66 239 255 66 239 255 66 239 255 66 85 239 255 66 239 255 66 239 66 239 255 290 66 239 242 255 66 239 255 66 239 255 66 112 239 255 66 77 239 255 286 66 239 255 66 239 255 66 207 239 255 66 255 66 239 255 66 239 255 59 66 255 66 239 255 66 112 239 255 66 239 255 20 66 239 255 66 239 255 66 239 255 66 239 255 59 66 85 239 255 66 239 250 66 239 255 66 239 255 66 239 255 66 239 255 255 239 255 189 66 239 250 255 66 239 255 66 239 255 66 112 239 255 66 239 66 239 255 66 255 66 239 255 66 239 243 255 66 239 255 66 239 255 66 239 255 
Beta:2,Alpha:0.13
66 112 239 255 66 239 255 59 66 239 255 66 239 255 66 239 255 20 66 239 255 290 66 112 239 255 66 239 255 59 66 197 239 255 239 255 66 239 250 255 66 239 255 66 239 255 20 66 239 255 20 66 239 255 53 66 239 255 239 255 66 239 255 66 239 255 66 112 239 255 66 112 239 242 255 66 239 255 66 239 255 66 239 255 20 66 239 255 66 239 255 52 66 255 66 239 255 66 239 255 66 239 255 66 239 250 255 66 239 255 66 239 255 290 66 239 255 66 112 239 242 255 66 239 250 255 66 239 255 66 239 255 66 239 66 207 239 255 66 239 255 66 239 255 277 66 239 255 66 85 112 239 255 66 239 255 66 239 255 66 239 255 66 239 255 66 239 255 66 239 255 66 77 239 255 66 239 66 239 255 59 66 85 207 239 255 66 239 255 66 239 255 66 239 255 20 66 112 239 255 66 239 255 20 66 66 239 255 66 239 255 66 239 255 66 239 255 66 239 255 66 239 255 66 77 239 255 66 85 239 255 290 66 239 66 239 255 66 239 255 66 85 112 239 255 66 207 255 66 239 250 255 66 239 255 66 239 250 255 66 255 59 66 85 239 250 255 66 239 255 20 239 255 66 239 255 66 239 255 66 77 239 255 66 239 255 20 66 239 255 66 239 255 66 207 239 255 66 239 242 255 66 239 255 66 116 239 255 60 66 239 255 66 239 255 66 239 255 66 189 239 66 239 255 20 66 239 255 62 66 189 239 255 66 239 242 255 66 239 255 66 239 255 
Beta:2,Alpha:0.14
66 239 255 59 66 112 239 255 59 239 255 66 239 255 23 66 239 255 66 239 255 66 112 239 255 66 207 239 255 157 239 255 66 207 239 255 66 239 250 255 66 239 255 66 239 255 66 239 255 66 112 239 255 239 255 66 239 255 66 66 239 255 66 112 239 255 66 239 255 66 239 239 242 66 77 239 242 255 66 239 255 66 207 255 20 66 239 255 66 239 66 239 255 66 239 255 258 66 239 255 66 239 255 66 239 255 66 239 255 239 255 66 239 255 66 85 112 239 255 66 239 255 66 239 255 239 255 66 239 255 66 255 66 239 255 66 239 255 66 239 255 66 239 255 66 239 255 59 66 239 255 66 239 250 255 20 66 239 255 66 239 255 66 239 255 66 239 255 66 239 255 66 239 255 66 255 66 131 207 239 255 66 207 239 255 66 239 250 255 66 239 255 239 255 66 239 255 66 239 255 66 239 255 66 239 255 20 66 239 255 189 66 112 239 255 66 239 255 66 239 255 66 239 255 66 239 255 66 239 255 20 59 239 255 59 66 85 239 255 66 239 250 255 66 239 255 66 85 207 239 250 255 66 239 255 66 239 255 66 239 255 239 250 255 66 85 239 255 66 239 255 66 239 255 290 66 255 66 77 129 239 255 66 239 255 66 239 255 66 239 255 66 239 255 66 85 239 255 66 239 255 66 239 255 66 239 255 66 239 255 66 239 255 20 66 239 255 66 77 239 255 66 239 255 66 112 239 255 
Beta:2,Alpha:0.15
59 66 239 255 66 239 255 52 66 85 239 255 66 85 239 255 66 239 255 66 239 255 66 239 255 66 239 250 255 66 239 255 66 112 239 255 66 77 239 255 66 239 255 66 239 255 66 239 255 66 239 255 239 255 290 66 239 255 66 239 255 239 255 66 239 66 239 255 66 239 255 66 239 255 262 66 239 255 66 239 255 66 239 255 66 112 239 255 66 255 59 66 239 255 66 255 66 77 239 255 66 239 255 59 66 239 66 255 66 239 255 66 239 255 66 239 255 66 239 255 290 66 239 255 85 239 66 239 255 66 239 255 66 239 255 66 239 255 66 239 255 66 85 239 239 255 239 255 20 66 239 255 66 239 242 255 66 239 290 66 239 255 66 239 255 66 239 255 20 66 239 255 66 77 239 255 290 66 239 255 66 239 255 66 239 255 66 239 255 260 66 255 59 66 239 255 66 239 255 207 239 255 66 239 255 66 220 239 255 290 66 85 239 255 66 239 255 66 239 255 66 239 255 290 66 239 255 66 239 255 66 239 255 66 239 255 66 239 255 66 239 255 66 239 255 66 239 255 66 239 255 59 66 207 239 255 66 207 239 255 66 239 255 290 66 239 59 66 239 255 66 239 255 59 66 239 255 59 66 239 255 66 239 255 258 66 239 250 255 66 239 255 66 239 255 66 112 239 255 66 207 239 255 66 239 255 66 239 255 66 207 239 255 59 66 239 255 66 90 239 242 255 66 255 66 239 255 
Beta:2,Alpha:0.16
66 239 255 66 112 239 255 59 239 255 66 239 242 255 239 255 239 255 20 66 85 239 255 66 239 255 290 66 239 255 66 239 255 66 239 255 66 207 239 255 66 239 66 255 66 239 255 66 152 239 255 59 66 239 66 239 255 66 85 239 255 66 85 239 255 66 239 255 66 239 255 66 112 239 255 66 239 255 66 239 255 239 255 66 239 255 280 66 239 255 66 77 239 255 66 239 255 59 66 239 255 66 239 242 255 66 239 255 290 66 239 255 66 239 255 112 239 250 255 66 239 255 66 255 59 66 112 239 255 66 239 255 66 239 255 66 239 255 66 239 255 66 239 255 66 239 255 66 239 255 66 77 239 255 66 239 255 66 77 239 255 53 66 239 255 20 66 76 189 239 255 66 85 239 255 66 239 255 66 239 255 66 239 255 66 239 66 239 255 66 239 255 66 239 255 66 239 250 255 66 239 255 66 207 239 255 66 239 255 66 242 255 66 239 255 66 239 255 260 66 239 255 66 239 255 66 239 255 66 239 255 66 239 255 290 66 239 255 66 239 255 66 239 255 66 239 255 66 157 239 255 66 85 255 66 239 255 66 239 255 66 239 255 66 239 255 66 239 255 262 66 239 243 255 66 239 255 66 239 255 52 66 239 255 66 239 255 66 239 255 290 207 239 255 290 66 239 255 20 66 239 255 66 239 255 290 66 85 207 239 255 66 239 255 66 239 255 290 239 255 66 239 255 66 239 255 66 239 255 66 239 255 
Beta:2,Alpha:0.17
66 239 255 66 239 242 255 66 239 242 255 59 66 239 255 59 66 239 255 66 239 239 255 66 112 239 255 66 239 255 66 159 239 255 66 239 255 66 239 255 66 239 255 66 239 255 66 239 255 66 239 255 290 66 239 250 255 59 66 239 255 66 239 255 239 255 66 239 255 66 239 255 66 239 255 290 66 77 239 255 66 239 255 66 239 255 66 112 239 255 66 239 255 16 66 239 242 255 66 239 255 66 239 255 66 239 255 66 239 255 77 239 255 66 77 239 255 66 173 239 255 66 239 255 66 85 239 255 66 239 255 239 255 66 77 242 255 66 239 255 66 239 255 85 239 255 66 239 255 66 239 255 66 239 255 66 239 255 66 239 255 66 77 239 255 59 66 239 255 66 173 239 255 66 207 239 255 66 239 255 290 66 239 255 66 239 255 66 85 239 255 66 239 242 255 66 239 242 255 66 219 239 255 66 89 239 255 66 239 255 280 112 239 255 66 77 239 255 66 239 255 20 66 239 255 66 239 255 66 239 255 66 239 255 66 239 242 255 66 108 239 255 66 85 255 66 239 255 66 239 255 66 239 250 255 66 77 255 66 239 255 66 239 255 66 239 255 66 207 239 255 66 239 255 59 66 239 255 66 239 255 66 239 255 66 239 255 66 239 255 57 66 239 250 255 66 239 255 66 239 255 66 207 255 52 66 239 255 66 239 255 66 239 255 59 66 239 255 7 66 239 255 66 239 255 20 66 239 255 66 239 255 20 66 239 255 66 112 239 255 
Beta:2,Alpha:0.18
66 239 255 66 112 239 255 66 239 255 66 152 239 255 59 66 239 255 66 77 255 66 239 255 66 239 255 66 77 239 255 66 239 255 66 239 255 66 239 242 255 66 239 250 255 66 77 239 255 66 239 255 20 66 239 255 66 239 255 59 66 239 255 66 239 255 66 239 66 239 255 66 77 239 255 66 239 255 66 77 239 255 66 239 255 280 66 239 255 66 239 255 77 112 239 255 66 239 255 239 255 66 239 255 66 239 20 66 239 255 66 207 255 59 66 239 242 255 66 239 255 66 77 207 239 255 290 66 77 239 255 292 20 66 239 66 85 239 255 59 66 239 255 66 239 255 66 239 255 66 112 239 255 66 239 255 66 239 250 255 66 239 255 20 66 85 239 255 66 239 250 255 66 239 255 66 239 255 66 239 255 7 66 239 59 66 239 255 239 242 66 239 255 290 66 239 255 66 239 255 66 239 255 262 66 239 250 255 66 112 239 255 290 66 239 255 66 239 66 112 207 239 255 66 239 255 66 112 239 255 66 239 255 66 239 66 239 255 66 255 66 239 255 66 239 255 66 239 255 59 66 239 250 255 66 239 255 66 239 255 66 239 255 66 239 242 255 66 239 255 66 239 255 66 239 255 66 239 255 66 85 239 255 20 66 239 242 255 66 239 255 66 207 239 255 290 66 239 255 66 239 255 66 239 255 66 85 239 255 66 239 255 66 239 250 66 239 255 66 239 242 255 66 239 255 66 112 207 239 255 66 239 255 66 239 255 66 239 255 290 66 239 255 
Beta:2,Alpha:0.19
66 85 242 255 20 66 239 255 66 239 255 66 239 255 66 239 255 239 66 112 239 255 66 239 255 66 239 255 239 255 20 66 239 255 66 239 255 66 239 255 66 239 255 66 239 255 59 66 85 239 255 66 239 255 66 239 255 66 77 239 255 59 66 77 239 255 66 239 255 66 239 255 290 66 152 239 255 66 239 255 20 66 112 239 255 66 239 255 66 239 242 255 66 239 250 255 66 239 255 66 239 255 66 90 239 255 59 66 239 255 66 239 255 66 239 255 66 207 239 255 66 239 242 255 66 239 255 286 66 239 255 66 239 255 66 239 255 66 255 290 66 239 242 255 66 239 255 66 239 255 66 239 250 255 66 239 255 66 239 255 66 239 255 66 239 242 255 66 239 255 59 66 207 239 250 255 7 66 239 255 66 112 239 250 255 66 239 255 66 239 242 255 66 85 239 255 66 239 255 66 239 255 66 239 255 66 239 255 66 239 255 66 77 239 250 255 66 239 250 255 59 66 207 239 255 66 239 255 66 239 255 66 239 255 66 239 250 255 66 239 255 76 66 239 255 66 239 255 20 66 239 66 239 242 255 66 239 255 66 239 255 66 239 255 290 66 239 255 66 255 20 85 239 255 66 239 66 239 255 20 66 239 255 66 239 255 66 239 255 66 239 255 239 290 66 112 239 255 66 242 255 66 239 242 255 66 112 239 242 255 66 239 255 66 85 112 239 255 66 239 255 239 255 20 66 239 66 112 239 255 66 239 255 66 239 255 66 239 255 66 239 255 
Beta:2,Alpha:0.20
66 239 66 239 255 66 239 255 66 239 255 66 239 255 20 66 239 66 239 250 255 290 239 255 59 66 239 255 66 77 239 255 66 239 255 59 66 255 66 239 255 66 112 207 239 66 239 255 66 239 255 290 66 239 66 239 255 66 239 255 66 239 255 66 85 207 239 255 66 255 20 66 239 255 20 59 66 207 239 255 66 239 255 66 239 66 239 255 59 66 77 239 255 66 239 242 255 66 239 255 66 239 255 66 239 250 255 66 239 255 258 66 239 255 290 66 239 255 23 66 239 255 290 66 239 255 66 85 239 255 66 239 255 66 207 239 255 66 239 255 239 255 66 239 243 255 66 239 242 255 66 173 239 255 66 239 255 66 112 239 255 66 239 255 66 239 255 66 239 255 66 239 255 66 239 250 255 66 239 255 66 239 255 66 239 242 255 239 255 66 77 239 250 255 66 239 255 66 85 164 239 255 66 239 255 66 77 239 66 239 255 20 66 239 255 66 239 255 66 207 239 255 66 239 255 66 239 255 290 66 239 255 290 66 112 239 255 20 66 77 239 255 66 239 255 66 239 66 239 255 66 239 255 66 239 255 66 239 255 66 239 242 255 66 239 255 59 66 255 66 207 239 255 66 207 239 255 66 239 255 66 239 255 66 239 255 66 239 255 66 239 255 66 239 255 239 255 66 77 207 239 255 59 66 239 255 66 239 66 239 255 286 66 239 255 66 239 255 66 239 255 66 239 255 66 239 255 66 76 239 255 239 255 20 66 239 255 
Beta:2,Alpha:0.21
66 239 255 66 239 255 66 239 255 66 239 255 66 207 239 255 66 239 255 66 239 250 66 239 255 66 239 255 66 239 66 239 255 20 66 85 239 250 255 66 239 255 66 239 255 66 239 255 66 239 242 255 66 112 239 255 239 255 66 112 239 250 255 66 77 239 255 66 157 239 66 239 250 255 66 239 255 239 255 66 239 255 66 239 255 66 112 239 255 66 239 255 66 239 255 66 239 250 255 77 207 239 250 255 66 239 255 66 239 255 59 66 239 242 255 66 239 255 66 239 255 66 239 255 280 66 112 239 255 66 239 255 66 239 255 66 239 255 66 239 255 66 239 255 59 66 239 250 255 290 66 239 255 66 85 239 255 66 239 255 77 85 239 255 20 59 66 239 255 66 239 255 66 239 255 66 239 250 255 66 239 255 66 239 255 66 239 242 255 239 255 66 239 255 66 239 255 66 77 239 255 66 255 255 66 112 239 255 66 239 255 20 239 255 66 239 255 66 255 59 66 239 66 239 255 66 239 255 66 77 239 255 258 66 239 255 66 239 255 66 220 239 255 262 66 239 255 66 239 255 66 239 255 66 239 255 66 239 255 66 85 239 255 66 239 255 59 66 239 255 66 239 242 255 66 239 255 66 77 239 255 66 239 255 239 255 290 66 112 239 53 239 242 255 66 239 255 66 239 255 66 255 66 85 239 255 66 239 255 66 239 255 66 239 255 66 239 255 66 239 255 59 66 89 239 255 66 239 242 255 66 239 255 290 
Beta:2,Alpha:0.22
66 239 250 255 290 66 112 239 255 20 53 66 239 255 66 239 255 66 85 239 255 66 239 255 66 239 255 66 239 255 66 239 255 66 239 255 66 239 255 66 239 250 255 66 239 255 66 239 255 66 239 255 66 239 255 66 239 255 66 207 255 66 85 239 255 66 239 255 53 66 239 255 66 239 255 66 239 255 66 239 255 66 239 255 66 239 255 66 239 255 66 239 255 66 239 255 60 66 85 239 255 66 85 239 255 66 239 255 66 239 242 255 66 239 255 66 239 255 66 239 255 59 66 85 239 255 66 239 255 66 239 255 66 239 255 66 239 255 66 239 250 255 239 255 290 66 239 255 66 239 255 66 239 66 207 239 255 66 85 239 255 66 255 59 66 239 255 66 85 112 239 255 66 239 255 66 239 255 20 66 239 255 66 239 255 66 255 66 239 242 250 255 66 77 85 255 66 239 255 290 207 239 255 66 239 255 20 66 77 239 255 66 239 255 290 59 66 239 255 66 239 250 255 239 255 66 239 66 239 255 66 239 255 66 255 66 239 255 66 77 223 239 255 66 239 250 255 66 239 243 255 66 239 255 66 239 255 66 239 66 112 239 242 255 66 239 255 66 239 255 66 239 255 66 239 255 239 255 20 66 239 255 66 239 255 66 239 242 255 290 66 207 239 255 66 239 255 66 239 242 255 66 112 239 255 66 239 255 66 239 255 66 77 239 66 255 66 239 250 255 66 85 239 255 290 66 85 239 255 66 207 239 255 66 239 255 66 239 250 
Beta:2,Alpha:0.23
66 239 250 255 66 112 239 255 66 239 255 66 239 6 66 77 239 255 66 112 239 255 66 255 66 239 255 66 239 255 66 239 255 66 207 239 255 57 66 239 255 66 239 255 66 239 255 66 239 255 20 66 239 255 85 112 239 255 66 239 255 66 239 66 89 239 255 66 239 255 66 239 255 66 90 239 255 66 239 255 66 239 255 66 255 59 66 207 239 255 66 239 255 66 239 255 66 239 242 255 66 239 66 239 255 16 66 239 255 66 239 250 66 239 255 59 66 239 255 66 239 255 66 77 85 239 255 66 239 255 66 239 255 66 189 239 255 66 255 276 66 164 239 242 255 7 66 239 255 20 66 239 255 66 239 255 66 239 255 66 239 255 66 239 250 255 66 239 255 66 239 255 20 66 239 255 66 239 255 59 66 239 255 66 239 255 66 207 239 255 66 239 255 66 239 255 66 239 255 20 66 239 255 66 239 255 66 239 255 66 239 255 66 239 255 66 239 255 66 239 255 66 239 255 66 239 255 66 239 255 66 239 255 66 239 250 255 66 207 239 255 66 207 239 242 255 66 77 239 255 66 255 66 239 255 66 239 242 255 59 66 77 239 255 66 239 255 66 239 255 66 239 242 255 66 223 239 255 66 239 255 66 239 255 66 239 255 66 77 239 255 66 112 239 255 66 239 242 255 66 239 255 66 239 255 66 239 255 66 239 255 66 239 255 66 77 85 239 255 66 239 255 66 239 255 66 239 66 239 255 66 112 239 242 255 59 66 239 255 
Beta:2,Alpha:0.24
66 239 255 66 239 255 66 239 255 66 77 112 239 255 66 239 255 66 239 255 66 159 239 255 66 239 242 255 66 239 255 66 239 255 66 239 255 66 239 250 255 66 239 255 290 66 239 255 112 239 255 66 85 239 255 66 239 255 290 66 239 255 66 239 255 66 239 255 66 239 255 66 239 255 66 239 255 66 239 255 66 239 255 62 66 85 239 255 66 239 242 255 66 239 242 255 239 255 66 239 250 255 66 207 239 250 255 66 85 239 255 59 239 255 59 66 239 255 290 20 66 239 255 66 207 239 255 66 112 255 66 239 255 66 239 255 66 239 255 66 239 255 20 66 239 255 66 239 242 250 255 66 239 255 66 112 239 255 66 85 239 255 66 239 255 66 239 255 66 239 255 6 66 77 239 255 66 239 255 66 239 242 255 66 239 242 255 66 207 239 250 255 239 255 66 112 239 255 66 85 239 255 66 239 255 20 66 239 255 66 239 255 290 59 66 239 255 66 77 239 255 280 66 239 255 66 239 20 66 239 255 66 239 255 66 239 250 255 66 239 255 66 239 255 20 66 173 255 66 239 255 20 66 239 255 66 77 239 255 20 66 239 255 20 66 239 255 66 77 239 255 66 239 255 66 239 255 66 239 255 66 159 239 255 66 239 255 66 239 255 280 66 239 255 66 239 255 66 239 255 66 239 255 290 66 85 239 250 255 66 112 239 255 66 239 255 59 66 239 255 66 255 239 255 66 239 255 66 239 255 59 66 239 255 66 239 255 66 77 239 255 239 255 66 239 255 66 189 239 255 
Beta:2,Alpha:0.25
66 239 255 66 239 255 66 89 239 255 66 239 255 23 66 255 66 239 255 66 239 255 66 239 255 66 239 242 255 59 66 207 239 255 66 239 255 66 239 255 66 112 239 255 66 239 255 66 239 255 66 239 255 66 239 255 66 239 255 66 239 242 255 66 239 255 66 112 239 255 66 239 255 66 239 66 239 250 255 59 66 239 255 66 239 250 255 66 112 239 255 66 239 255 66 112 239 255 66 239 255 66 239 255 290 66 239 255 20 23 66 239 255 66 77 207 239 255 66 239 242 255 52 66 112 239 255 59 66 239 255 20 66 239 255 66 239 242 255 66 255 66 85 239 255 66 239 255 20 66 239 255 239 255 66 239 255 66 207 239 255 66 239 255 66 239 255 66 112 239 255 290 66 239 250 255 66 223 239 255 66 239 255 66 207 239 255 66 112 239 255 66 239 243 255 239 255 290 66 239 255 57 66 77 85 239 255 66 239 250 255 66 239 255 66 112 239 255 66 112 239 250 255 66 147 239 255 66 131 207 239 66 207 239 255 66 239 255 66 239 255 66 239 255 66 239 255 66 239 255 66 207 239 255 66 239 255 66 239 255 66 239 255 66 239 255 66 239 255 66 239 242 255 30 59 66 239 255 59 66 239 255 66 239 255 59 66 239 255 66 77 239 255 66 239 255 66 239 255 66 239 255 66 239 255 66 239 255 66 239 255 66 239 255 66 239 255 66 239 255 66 239 250 255 66 239 255 66 239 255 66 239 255 66 207 239 255 66 112 239 255 66 164 239 242 255 66 77 239 255 66 77 239 255 
Beta:2,Alpha:0.26
66 207 239 242 250 255 66 239 255 66 239 255 66 239 255 20 66 239 255 66 239 255 239 255 286 255 66 239 255 66 239 255 66 239 255 66 239 255 290 66 239 255 66 239 66 239 255 66 112 239 255 239 255 239 255 66 255 290 66 239 277 66 255 66 77 239 255 66 77 239 255 66 239 255 66 239 255 66 239 255 66 239 255 66 77 239 255 66 239 255 66 239 255 66 85 255 66 239 255 66 239 255 66 239 255 66 255 66 239 255 66 239 255 66 239 255 66 239 255 66 239 255 290 20 66 76 239 255 20 66 239 250 255 66 239 255 66 239 255 66 85 239 255 66 255 66 255 66 255 66 239 255 66 255 66 239 255 66 239 255 66 157 239 255 66 239 255 66 239 243 250 255 66 239 255 66 239 242 255 66 239 255 290 66 85 239 66 239 255 66 77 239 250 255 66 239 255 66 250 255 277 66 239 255 52 66 85 239 255 66 239 255 66 239 255 66 239 255 66 239 255 66 85 239 255 66 239 255 66 239 255 66 77 239 255 66 239 66 250 255 290 20 66 85 239 242 255 66 239 255 66 207 239 255 66 112 255 66 239 255 66 157 239 255 66 239 255 20 66 85 239 255 112 239 255 66 239 255 66 239 255 66 239 255 66 239 255 159 189 239 66 255 66 112 239 255 66 85 207 239 255 66 239 255 66 239 255 66 239 255 66 239 255 16 59 66 239 250 255 66 239 255 66 77 239 255 290 66 207 239 255 
Beta:2,Alpha:0.27
66 239 255 66 239 255 66 250 255 66 239 255 66 239 242 255 66 239 255 59 66 112 239 255 66 239 255 66 239 255 239 255 66 239 255 66 239 255 66 77 239 255 66 239 255 66 239 250 255 66 239 255 66 239 255 66 85 239 255 66 239 255 66 239 255 66 239 255 66 255 66 239 255 66 239 255 66 77 239 255 66 112 239 250 255 62 66 85 239 255 66 239 255 66 239 255 239 255 20 66 206 239 255 66 239 255 66 239 255 290 66 239 255 59 66 239 59 66 85 239 250 255 66 207 239 255 66 255 66 239 255 66 239 255 66 239 255 290 239 255 66 239 255 66 77 239 255 66 239 255 66 239 66 239 255 66 239 255 66 239 242 66 239 66 239 255 66 239 242 255 66 239 255 59 66 77 255 66 239 255 66 239 255 66 239 255 66 239 255 66 112 207 239 255 66 239 255 66 239 255 57 66 239 255 66 77 239 255 66 85 239 255 66 239 255 66 239 255 66 239 66 239 255 66 239 255 20 239 255 66 239 255 66 239 255 66 239 255 66 239 255 66 239 242 255 66 242 66 77 239 255 66 239 255 66 239 255 66 239 255 66 112 207 239 255 66 239 242 255 66 239 255 66 77 239 59 66 239 255 66 239 255 66 239 255 66 239 255 66 207 239 242 255 66 239 250 255 66 239 255 66 239 255 66 255 173 255 6 66 77 239 255 66 239 242 255 66 239 255 66 239 242 255 66 239 255 290 66 77 239 255 
Beta:2,Alpha:0.28
239 255 66 239 66 239 255 66 108 239 250 255 66 239 255 66 239 255 66 239 255 66 239 255 66 112 239 255 66 239 255 66 239 255 66 239 255 20 66 239 255 66 239 255 66 239 255 60 66 239 255 66 239 255 66 255 66 239 250 59 66 239 255 66 239 20 66 239 255 66 239 255 66 255 66 239 255 66 255 66 112 242 255 66 239 255 66 239 255 66 77 239 255 66 239 255 66 239 255 255 66 77 112 239 255 66 239 255 66 239 66 112 239 255 66 239 255 66 112 239 255 66 239 255 66 207 239 255 66 239 255 66 85 255 20 66 239 255 66 239 242 255 66 239 255 66 207 239 255 66 239 255 66 112 239 250 255 66 207 239 255 20 66 239 255 66 239 255 66 239 255 66 112 239 255 66 239 255 66 85 239 255 66 239 242 255 66 239 255 66 112 239 255 66 239 255 66 77 239 255 66 239 242 255 66 239 255 66 239 255 66 239 255 66 207 255 66 239 255 66 239 255 66 239 255 6 66 77 239 255 20 66 239 255 66 239 255 66 239 255 66 239 255 66 239 255 59 66 239 255 66 239 66 85 239 255 66 85 207 239 242 255 66 239 255 66 239 207 239 255 66 239 255 66 239 255 66 77 239 255 66 239 255 66 239 250 255 66 239 255 66 239 255 66 239 255 66 239 255 239 242 255 57 66 239 255 66 239 255 66 152 239 255 66 239 255 66 239 255 239 250 255 59 66 239 255 66 239 255 
Beta:2,Alpha:0.29
239 250 255 66 207 239 255 66 85 239 255 66 239 255 66 239 255 66 107 239 250 255 239 242 255 66 239 255 66 112 207 239 255 66 239 255 66 239 242 255 290 66 239 66 239 255 66 239 255 239 255 66 239 242 255 66 239 255 66 239 255 66 239 255 20 66 239 255 59 66 239 255 66 239 255 239 255 66 239 255 66 239 255 66 77 239 255 66 239 255 59 66 239 255 66 239 255 66 239 255 66 77 239 255 290 66 239 255 66 239 255 66 239 255 66 239 255 66 239 243 255 290 66 239 255 290 59 239 255 59 66 239 255 66 239 255 66 239 255 66 239 255 66 239 255 59 66 239 255 66 112 239 255 290 66 239 255 59 66 239 255 66 239 255 66 239 255 66 239 255 66 239 255 66 239 255 66 239 255 66 239 255 66 239 255 59 66 77 197 239 255 59 66 85 239 255 66 239 242 255 66 77 112 239 255 66 255 66 239 255 66 239 255 66 239 242 255 66 255 66 207 239 255 16 59 66 239 255 66 239 255 59 66 239 255 66 239 250 255 66 239 255 66 77 255 66 239 255 66 239 255 66 239 255 66 239 255 66 239 255 280 66 239 255 66 239 255 239 255 66 239 255 52 66 239 255 66 239 255 66 239 255 66 112 239 255 66 239 255 290 66 239 255 59 66 207 239 255 239 255 66 207 239 255 66 239 255 66 239 255 66 239 255 66 239 255 7 66 239 255 20 66 239 255 66 207 239 242 255 66 239 255 66 239 255 290 20 59 66 239 255 61 66 157 239 255 
Beta:2,Alpha:0.30
66 239 255 59 66 239 255 66 85 239 255 66 239 255 66 255 66 239 255 66 239 255 20 239 250 255 66 239 255 66 239 255 59 239 255 66 239 255 66 239 255 290 239 250 255 66 239 255 66 255 66 239 66 85 255 66 255 66 239 255 66 239 255 66 77 239 255 66 239 255 66 239 255 66 239 255 66 239 255 66 239 255 66 77 239 255 66 239 255 66 239 255 66 239 255 66 239 255 66 239 242 255 66 239 255 7 239 255 66 239 243 255 66 239 255 66 239 255 66 239 255 66 239 255 280 290 66 239 255 66 239 255 66 239 255 66 112 239 255 66 239 255 66 239 255 290 239 255 66 239 255 290 66 239 255 300 239 255 66 207 239 255 66 239 255 66 239 242 255 66 239 66 239 255 66 239 255 286 66 112 239 255 66 239 255 66 89 112 239 255 20 239 255 66 239 255 66 173 239 255 66 239 255 59 66 239 255 66 239 255 66 85 239 255 66 112 239 255 239 255 66 85 239 255 66 239 255 66 239 255 66 239 242 255 66 239 255 300 66 239 255 66 239 250 255 20 66 239 255 66 239 255 66 239 239 242 255 66 239 250 255 239 255 66 207 239 255 66 239 255 66 112 239 255 239 250 255 66 239 255 66 239 255 219 239 242 255 66 239 255 66 239 255 66 239 255 66 239 255 66 239 255 66 239 255 66 239 255 66 239 255 66 239 255 60 66 239 250 255 66 239 243 255 60 239 255 
Beta:2,Alpha:0.31
66 239 255 66 239 255 66 255 66 239 255 66 239 255 66 239 255 66 239 255 66 239 255 66 239 255 66 239 255 59 66 112 239 255 66 239 255 66 255 7 66 239 255 66 239 255 66 255 66 77 239 255 290 66 112 239 255 59 239 255 66 255 66 223 239 255 59 66 85 239 255 66 239 255 66 239 255 66 239 255 66 85 239 255 66 77 239 255 66 239 255 66 239 255 66 239 255 66 112 239 255 66 239 255 290 66 239 255 66 85 239 255 66 239 66 239 255 66 77 239 255 66 255 66 239 255 66 239 250 255 66 239 255 66 239 255 66 239 255 239 255 66 239 255 66 239 255 66 255 66 239 255 66 207 239 255 290 66 239 255 66 239 255 66 77 239 255 66 207 255 66 239 239 255 290 66 239 255 66 239 255 66 239 255 66 239 255 66 239 255 59 66 239 255 66 239 255 66 239 255 66 239 255 66 239 255 66 77 239 255 66 239 255 66 107 239 255 66 239 66 239 255 66 239 250 255 66 239 255 66 239 255 66 239 255 66 239 255 290 66 112 239 255 66 59 66 239 255 66 239 255 66 239 255 66 239 242 255 66 239 255 300 66 239 250 255 262 66 239 255 290 20 66 239 255 66 239 242 255 66 76 239 255 66 239 255 277 66 239 255 66 77 239 255 66 239 255 300 66 239 255 20 62 66 239 255 290 66 255 66 112 239 255 66 239 255 239 255 53 66 239 255 66 239 255 16 66 239 255 
Beta:2,Alpha:0.32
66 239 255 290 66 164 239 255 239 255 300 20 66 239 255 66 239 66 239 255 66 239 255 66 77 89 239 255 20 66 239 20 66 239 255 66 112 239 66 239 255 66 239 255 66 239 255 66 112 239 20 66 112 239 255 66 239 255 300 66 207 239 255 66 239 290 66 255 66 239 255 66 239 255 300 66 239 255 62 66 90 189 239 255 66 239 255 66 239 250 255 300 66 255 66 239 255 66 112 239 66 239 242 255 59 66 239 255 66 239 255 52 66 239 255 66 239 242 255 34 66 239 255 66 239 242 255 66 239 255 300 20 66 239 250 255 66 85 239 66 207 239 255 66 239 255 66 239 255 66 239 255 66 239 255 300 66 239 242 255 66 112 239 255 59 66 197 239 255 66 239 255 66 239 250 66 76 239 66 239 255 300 66 239 255 66 239 255 66 239 255 290 239 255 300 66 112 239 255 66 239 255 290 66 239 255 20 66 239 255 66 239 255 66 85 239 66 239 255 66 77 239 255 66 239 255 66 239 255 59 66 239 250 255 66 239 255 290 66 239 255 66 239 255 286 290 20 66 239 255 239 255 66 239 255 239 255 66 239 255 66 207 239 255 66 239 255 66 239 255 66 112 189 239 255 20 66 85 239 255 66 112 239 255 66 239 242 255 290 66 239 255 66 239 255 59 66 239 255 66 239 242 255 59 239 255 66 77 239 255 66 239 255 66 239 255 66 239 255 66 239 250 255 66 239 242 255 66 239 255 66 223 239 255 66 85 239 255 66 239 255 258 66 239 255 290 52 66 239 243 255 66 239 255 66 112 239 255 
Beta:2,Alpha:0.33
85 239 242 255 66 85 239 255 290 66 239 255 66 239 255 66 239 255 66 239 255 300 66 239 242 250 255 290 66 255 66 85 239 255 66 239 255 239 255 90 239 255 66 204 239 255 300 66 77 85 239 255 66 239 255 66 239 255 66 255 66 239 255 66 112 239 255 66 239 255 66 239 66 112 239 255 66 239 255 66 112 239 255 66 239 255 59 66 239 255 66 239 255 66 239 255 59 66 239 255 66 239 255 66 239 255 300 66 239 255 66 239 255 66 239 255 66 112 239 255 66 239 255 20 59 66 77 255 66 239 255 66 239 255 66 239 255 66 239 250 255 66 239 66 239 255 66 239 255 66 90 239 66 239 255 66 77 239 255 20 66 239 255 66 85 255 6 66 77 239 255 66 239 255 66 239 255 59 66 239 255 66 164 239 255 66 239 255 66 239 255 66 239 255 59 66 239 255 262 66 239 250 255 20 66 239 255 7 30 66 239 20 66 239 255 66 239 255 59 66 239 255 66 239 255 66 77 239 255 66 239 255 66 239 255 300 66 239 255 66 239 250 255 239 255 66 239 250 255 290 66 239 250 255 66 239 255 300 66 85 112 239 255 66 77 207 239 255 66 239 255 66 239 255 66 239 255 7 66 239 250 255 59 66 239 255 20 66 207 239 255 66 239 255 20 66 207 239 255 239 255 66 239 255 66 239 255 66 239 242 255 66 77 239 66 239 255 300 66 207 239 255 66 85 112 255 66 239 255 207 239 255 66 77 239 255 66 239 255 66 207 255 66 239 250 255 66 239 255 66 239 255 
Beta:2,Alpha:0.34
66 239 242 255 66 77 85 239 255 66 239 255 66 239 255 20 66 239 255 66 239 255 66 239 255 300 66 239 255 300 59 66 112 239 255 66 239 255 66 239 255 300 66 239 255 66 239 255 66 239 255 300 66 239 250 255 66 239 255 66 239 242 255 66 239 255 300 66 239 255 66 239 255 66 239 255 290 66 239 255 66 239 255 66 239 255 300 59 66 239 255 66 255 66 239 255 66 239 255 66 239 255 7 206 239 255 239 255 300 66 239 255 66 239 255 300 66 112 239 255 66 239 242 255 53 66 239 255 66 239 255 300 66 207 239 255 66 239 255 66 239 255 300 66 239 255 66 239 255 66 239 255 66 239 255 66 239 250 66 112 239 255 239 255 66 239 255 52 66 239 255 290 66 239 250 255 66 239 255 300 66 239 255 66 239 255 66 239 255 59 66 239 255 66 77 85 239 255 66 173 239 255 258 239 255 66 239 255 66 239 250 255 300 239 255 66 239 255 300 66 239 255 290 66 239 255 66 239 255 66 239 255 300 66 112 239 255 66 239 255 66 239 255 300 66 239 255 300 66 239 255 300 66 164 239 255 66 239 255 290 66 239 255 20 66 85 239 255 290 66 77 239 255 66 239 255 66 239 255 59 66 239 255 66 239 255 66 207 239 255 66 112 239 255 66 239 255 66 239 255 300 66 239 255 66 239 255 66 239 255 66 85 239 255 66 239 66 239 255 300 20 66 112 255 66 239 255 59 66 239 255 66 239 242 255 66 239 255 66 239 255 66 239 255 59 66 239 255 66 77 239 255 66 239 255 
Beta:2,Alpha:0.35
66 239 255 66 239 255 300 66 239 255 66 239 255 290 66 239 255 66 239 255 66 239 255 66 239 255 66 239 242 255 66 207 239 255 60 66 239 255 66 239 255 300 66 239 255 66 220 239 255 66 239 250 255 300 66 239 255 300 66 239 255 66 239 250 255 66 112 239 255 290 66 239 255 300 66 239 255 300 66 239 255 300 59 239 255 300 66 239 66 207 239 255 66 239 255 300 66 239 255 277 290 66 239 255 66 239 255 66 239 255 66 239 255 66 239 255 300 66 239 242 255 66 239 255 300 239 255 300 59 66 239 255 66 239 255 300 239 255 300 66 239 255 66 77 239 255 66 239 255 66 85 239 66 239 255 66 239 255 66 239 255 66 239 242 255 290 66 207 239 255 290 52 66 239 255 300 66 239 255 66 239 239 255 300 66 239 255 66 239 255 66 239 255 300 66 239 255 300 66 239 255 300 255 300 66 85 239 66 239 255 66 239 255 66 239 255 66 239 255 300 255 300 66 239 255 66 239 255 300 66 112 239 255 262 112 239 255 300 66 90 239 255 66 239 290 239 255 290 59 66 207 239 255 66 239 255 300 66 239 255 66 239 255 300 66 239 255 300 66 239 255 66 219 239 255 300 239 66 207 239 255 66 239 242 255 66 239 242 255 66 85 239 255 290 66 239 255 66 239 255 66 239 255 300 66 239 255 66 239 255 290 20 66 239 255 23 66 239 255 52 59 66 239 255 66 239 242 255 66 239 255 300 59 66 239 255 66 239 255 20 66 239 255 66 207 239 255 300 66 239 255 66 239 255 66 239 255 300 66 85 239 255 300 
Beta:2,Alpha:0.36
66 239 255 260 300 66 239 255 24 50 56 88 106 138 145 149 158 161 177 178 182 183 201 227 249 263 265 70 84 111 241 66 239 242 250 255 290 66 239 255 300 66 239 255 300 66 239 255 300 66 239 250 290 66 112 239 66 239 255 300 66 239 250 255 300 66 77 239 255 300 57 66 239 255 66 85 239 255 66 239 255 300 66 239 255 66 239 255 300 66 239 255 300 239 255 300 66 77 239 255 300 66 239 255 66 85 239 255 300 66 239 255 300 66 239 255 66 85 239 255 66 239 250 255 66 71 239 255 290 66 239 255 300 20 239 255 300 66 239 255 290 300 66 239 242 255 66 239 255 66 85 207 239 255 66 239 242 255 300 66 255 300 66 239 250 255 300 66 239 255 300 66 239 255 66 239 250 239 255 66 239 255 290 66 239 255 66 239 255 300 66 239 255 290 20 66 239 255 300 59 66 239 255 20 66 239 255 300 66 239 255 300 66 239 255 66 239 255 290 66 239 255 66 239 255 66 239 255 66 239 255 66 207 239 255 66 239 255 130 300 59 66 239 255 66 239 242 255 290 66 239 192 240 300 66 239 255 260 300 66 85 239 255 66 239 255 66 239 255 66 239 255 66 239 66 77 239 255 66 239 255 290 66 239 255 300 52 66 239 255 300 66 255 300 66 239 255 66 112 239 255 66 239 255 300 66 239 255 84 185 192 240 300 66 112 239 255 300 66 239 255 66 239 255 66 207 239 255 300 66 239 255 300 66 239 255 240 300 66 239 255 300 66 112 239 255 300 66 239 255 300 66 239 255 300 66 239 255 300 66 77 239 255 290 66 239 255 300 66 85 255 66 239 255 192 240 300 66 77 239 255 66 239 255 300 66 239 250 255 66 239 255 66 239 250 255 300 66 239 255 300 66 239 242 255 66 239 255 300 66 77 239 242 255 66 239 255 300 66 239 255 66 239 255 300 
Beta:2,Alpha:0.37
66 239 300 66 239 255 300 66 239 255 66 255 192 240 300 66 255 15 22 24 25 29 50 56 84 86 101 111 119 130 139 140 145 158 185 187 192 221 227 228 231 240 241 248 249 254 257 263 265 300 66 239 255 1 15 22 24 25 29 50 56 84 86 101 111 139 140 145 185 187 192 221 227 228 231 240 241 248 249 254 257 300 66 239 255 300 59 66 77 239 255 66 239 255 300 66 239 255 300 66 239 255 66 239 255 66 255 25 84 130 185 192 227 240 241 300 66 239 255 300 66 239 255 290 66 239 255 130 240 300 66 239 255 300 66 239 255 290 300 66 239 255 15 22 24 25 27 29 31 50 84 86 101 111 130 139 140 145 185 187 192 221 227 228 231 240 241 248 249 254 257 293 297 239 255 84 192 227 240 241 300 239 255 185 192 227 240 241 300 66 239 255 290 300 66 239 255 300 66 207 239 255 300 66 239 130 300 66 239 255 300 59 66 255 300 66 85 239 255 66 239 300 66 85 239 255 290 300 66 239 255 30 66 255 300 66 239 300 66 239 255 300 66 239 255 300 66 239 255 300 66 239 242 255 300 66 239 255 290 300 66 239 240 300 66 239 255 24 50 56 84 88 106 111 138 145 158 161 177 178 182 183 201 227 241 249 254 263 265 294 66 239 255 300 66 239 255 15 22 24 25 29 31 50 84 101 111 130 139 140 145 185 187 192 221 227 228 231 240 241 249 254 257 293 297 59 66 112 239 255 300 66 239 255 300 66 239 242 300 66 239 255 300 66 77 239 255 300 66 239 243 255 1 15 22 24 25 29 50 56 84 86 101 111 139 140 145 185 187 192 221 227 228 231 240 241 248 249 254 257 300 66 239 255 66 239 255 300 66 239 255 300 66 239 255 66 239 255 300 66 239 242 255 300 66 239 242 255 300 66 239 255 300 239 25 84 130 185 192 227 240 241 249 300 66 239 255 66 239 255 300 66 239 255 300 66 255 189 300 66 173 239 255 300 20 66 85 239 250 255 300 66 207 239 255 300 66 239 255 66 239 255 66 85 112 239 250 255 66 239 255 20 66 239 255 66 239 255 7 66 239 255 66 239 255 130 192 240 300 66 77 207 239 255 66 239 66 239 255 192 240 300 53 66 239 255 277 130 300 66 239 255 66 239 255 66 239 255 300 66 239 255 300 66 239 255 300 66 239 255 300 20 66 239 250 255 300 66 131 207 239 255 300 59 66 239 255 300 66 239 255 300 66 239 255 130 192 240 20 66 85 239 255 300 66 219 239 255 300 66 239 255 300 66 85 112 239 255 66 239 255 300 66 239 255 300 66 239 255 300 66 239 255 25 84 185 192 227 240 241 300 66 112 152 239 255 66 112 239 255 300 66 239 255 258 66 90 239 255 300 23 66 239 255 
Beta:2,Alpha:0.38
66 239 255 300 66 239 255 66 239 242 255 300 66 112 207 239 255 300 66 239 290 66 239 255 300 66 239 255 240 300 66 239 255 300 66 239 255 300 66 85 239 255 300 66 207 239 255 300 239 255 300 66 239 255 25 84 185 192 227 228 240 241 249 257 293 300 66 112 239 255 300 66 89 239 130 300 66 239 243 255 25 84 130 192 227 240 241 300 66 207 239 255 240 300 66 112 239 255 300 66 239 255 300 7 20 66 239 255 300 66 239 255 300 66 239 255 290 300 207 239 255 290 240 300 66 239 255 300 66 239 255 15 24 25 29 50 84 130 139 140 145 185 192 221 227 228 240 249 254 257 293 300 66 239 255 15 22 24 25 29 50 84 111 130 139 140 145 185 187 192 221 227 228 231 240 241 249 254 257 300 66 239 255 15 24 25 84 130 139 140 145 192 221 227 228 240 241 249 257 293 300 66 239 255 10 15 22 24 25 50 56 84 111 119 130 138 145 158 161 183 185 187 192 193 199 227 231 240 241 248 249 254 257 263 265 300 66 85 239 255 300 66 207 239 255 66 239 255 15 24 25 29 50 84 130 139 140 145 185 187 192 221 227 228 240 241 249 254 257 293 300 66 239 255 300 66 239 255 66 85 239 255 24 25 29 84 130 139 140 145 185 192 221 227 228 240 241 249 257 293 300 66 239 255 192 240 300 66 85 239 255 300 20 66 239 255 7 66 239 255 66 77 239 255 300 66 239 255 300 66 112 239 255 300 66 239 250 255 290 300 66 77 207 239 255 300 59 66 239 255 300 66 239 255 300 59 66 239 255 300 239 255 239 242 255 25 84 185 192 227 228 240 249 257 300 66 164 239 255 66 131 207 239 255 300 66 239 255 300 59 66 239 250 255 300 59 66 239 255 300 66 239 255 300 66 239 255 300 66 239 255 290 66 239 255 59 66 239 255 300 66 239 255 300 52 66 207 239 242 255 300 66 239 255 300 66 207 239 255 300 66 239 255 300 66 239 300 66 112 239 255 10 15 22 50 56 84 111 119 138 145 158 161 183 185 187 192 193 199 227 231 240 241 248 249 254 257 263 265 300 66 239 255 300 66 239 255 25 84 185 192 227 240 241 249 300 66 239 255 66 239 255 15 24 25 29 84 139 140 145 185 192 221 227 228 240 241 249 257 293 300 66 112 239 255 290 25 84 185 192 227 240 241 249 300 66 239 243 255 300 66 239 255 84 185 192 227 240 300 66 77 112 239 255 300 59 66 239 255 300 66 239 242 255 84 185 192 227 240 300 66 239 255 66 239 255 300 20 66 239 300 59 66 239 255 15 24 25 29 50 84 139 140 145 185 187 192 221 227 228 231 240 241 249 254 257 293 300 66 207 239 255 66 239 255 300 66 239 255 1 10 24 25 27 50 56 84 101 111 119 130 138 145 158 192 199 201 227 231 241 248 249 263 265 293 297 22 86 161 183 240 254 66 112 207 239 255 300 66 255 300 66 207 239 255 24 50 121 145 158 177 201 161 66 239 255 1 24 50 56 84 88 106 111 138 145 158 161 177 178 183 201 227 241 249 254 263 294 66 239 255 300 66 239 255 300 66 152 239 255 84 185 192 227 240 300 66 239 255 300 66 239 255 15 22 24 25 31 50 84 86 101 111 130 139 140 145 185 187 192 221 227 228 231 240 241 248 249 254 257 293 297 66 112 239 255 300 66 239 255 300 66 77 239 255 300 66 239 255 25 84 185 192 227 228 240 241 249 257 293 300 66 239 255 24 113 145 158 177 189 279 170 66 239 255 300 66 239 255 15 22 24 25 29 50 84 86 101 111 139 140 145 185 187 192 221 227 228 231 240 241 249 254 257 300 66 239 255 300 66 239 255 290 
Beta:2,Alpha:0.39
59 66 239 255 24 56 82 113 145 149 158 161 166 167 177 182 236 66 207 239 255 300 239 255 300 66 239 250 255 300 66 239 255 192 240 300 66 239 255 300 66 239 255 24 56 75 106 113 145 149 161 166 167 177 182 236 240 265 274 294 66 77 239 255 300 52 66 239 255 290 66 239 255 300 66 239 250 255 300 59 66 239 15 24 25 29 31 50 84 111 130 139 140 145 185 187 192 221 227 228 231 240 241 249 254 257 293 297 66 239 255 121 145 177 201 268 66 85 239 255 25 84 130 185 192 227 228 240 241 249 257 293 300 59 66 239 255 300 59 66 239 255 25 84 185 192 227 240 249 300 66 239 255 113 121 177 236 20 66 255 130 300 66 112 239 255 290 66 239 255 300 66 239 255 15 24 25 29 50 84 130 139 140 185 192 221 227 228 240 241 249 254 257 293 66 85 239 242 255 300 66 239 255 1 15 22 24 25 27 31 50 56 84 101 104 111 119 130 138 139 140 145 158 185 187 192 227 231 240 241 248 249 254 257 263 265 281 293 297 300 59 66 239 255 240 300 66 239 255 300 66 207 239 255 300 66 239 255 290 84 185 192 240 300 66 239 255 66 239 255 192 240 300 66 239 255 300 59 66 239 255 1 15 24 25 29 31 50 56 84 86 101 111 130 139 140 145 158 185 187 192 221 227 228 231 240 241 249 254 257 263 300 66 239 255 66 239 255 300 66 239 255 300 66 239 255 17 75 113 177 196 265 59 66 239 255 300 239 255 33 56 75 81 100 113 145 149 161 167 177 192 205 224 236 274 289 66 239 255 84 185 192 240 300 59 66 239 255 25 84 130 185 227 228 240 241 249 257 293 300 66 239 255 300 66 239 255 84 185 192 227 240 241 300 66 239 15 22 24 25 29 31 50 84 86 101 111 130 139 140 145 185 187 192 221 227 228 231 240 241 254 257 293 297 66 239 255 300 66 85 300 66 112 239 255 66 255 300 66 239 255 24 50 56 70 84 88 106 138 145 158 161 177 178 182 183 201 227 241 249 263 265 66 239 242 255 10 15 22 24 25 50 56 84 111 119 130 138 145 158 161 183 185 187 192 193 199 227 231 240 241 248 249 254 257 263 265 293 300 66 239 290 25 84 185 192 227 240 241 300 66 239 255 15 24 25 29 50 84 130 139 140 145 185 192 221 227 240 241 249 257 293 66 239 255 192 240 300 66 239 300 66 239 255 15 22 24 25 29 50 84 86 101 111 130 139 140 145 185 192 221 227 228 240 241 248 249 254 257 293 300 66 239 255 66 239 255 300 66 239 255 1 24 50 121 145 158 177 201 268 297 66 112 239 255 290 20 66 239 255 25 84 185 192 227 228 240 241 249 257 300 66 239 255 24 50 56 84 88 111 119 145 158 161 178 183 201 227 240 265 231 241 59 66 239 255 24 100 145 158 167 177 189 279 33 113 154 182 236 254 66 239 255 66 207 239 255 24 56 82 113 145 149 158 161 166 167 177 182 236 66 239 255 130 192 240 300 20 66 239 255 300 66 239 255 300 66 157 239 242 255 300 66 85 239 255 292 66 239 255 192 240 300 66 77 239 255 66 239 255 280 300 66 239 255 10 15 22 24 50 56 84 111 119 138 145 158 171 183 185 187 192 193 199 227 231 240 241 248 249 254 257 263 265 300 59 66 239 255 192 300 66 239 255 15 24 25 29 50 84 139 140 145 185 192 221 227 228 240 241 249 254 257 293 300 66 239 255 84 185 192 240 300 66 239 255 25 84 130 145 185 192 227 228 240 241 249 257 293 300 66 255 300 66 239 255 300 66 239 255 130 192 240 300 66 239 255 15 22 24 25 29 50 84 86 101 111 130 139 140 145 185 187 192 221 227 228 231 240 241 248 249 257 300 66 239 255 25 84 130 185 192 227 228 240 241 249 257 293 300 66 239 242 255 290 66 239 255 300 66 255 300 66 239 255 1 24 50 56 145 158 177 201 294 70 84 138 241 249 263 66 239 255 300 66 239 255 300 66 239 255 300 66 239 255 300 66 239 255 1 15 22 24 25 29 50 56 84 86 101 111 139 140 145 185 187 192 221 227 228 231 240 241 248 249 254 257 263 300 66 239 255 300 66 77 215 239 255 300 66 207 239 242 255 66 255 1 15 22 24 25 29 50 56 84 86 101 111 139 140 145 185 187 192 227 228 231 240 241 248 249 254 257 263 239 255 24 56 113 129 145 158 161 166 167 177 182 236 274 20 66 239 255 300 66 207 239 250 255 300 66 239 255 300 66 239 255 300 66 107 239 255 192 240 300 66 239 255 25 84 130 185 192 227 228 240 241 249 257 293 300 
Beta:2,Alpha:0.40
66 239 255 300 66 239 255 300 66 239 255 25 130 185 192 227 240 241 249 300 66 239 255 25 84 185 192 227 240 241 249 300 66 239 255 290 59 66 239 255 192 240 300 66 77 239 255 24 56 75 113 145 149 158 161 166 167 177 182 236 274 66 239 255 300 66 239 250 255 290 300 59 66 239 242 255 10 22 24 50 56 84 111 119 130 138 145 158 161 183 192 199 201 227 240 241 248 249 254 263 265 66 239 255 300 66 239 255 24 50 56 84 138 145 158 161 177 201 249 254 294 88 111 139 178 183 227 241 265 66 239 255 84 185 192 240 300 66 239 255 1 24 50 56 84 101 138 145 158 177 201 249 294 88 106 111 119 161 178 183 227 231 241 254 263 265 66 239 255 1 15 22 24 25 29 50 56 84 86 101 111 130 139 140 145 185 187 192 221 227 228 231 240 241 248 249 254 257 263 300 37 66 239 255 1 15 22 24 25 27 29 31 56 84 86 101 111 130 139 140 145 185 187 192 221 227 228 231 240 241 248 249 254 257 293 297 23 66 239 255 1 15 22 24 25 29 50 56 84 86 101 111 130 139 140 145 185 187 192 221 227 228 231 240 241 248 249 257 263 293 300 66 239 255 66 239 255 10 22 24 25 50 56 84 111 119 130 138 139 145 158 161 183 192 199 201 227 231 240 241 248 254 263 265 293 66 239 255 24 50 56 88 94 106 138 145 158 161 177 178 182 183 201 227 249 254 263 265 294 70 84 111 241 66 239 255 45 121 177 66 207 239 255 1 15 22 24 25 27 29 31 50 56 84 86 101 111 130 139 140 145 185 187 192 221 227 228 231 240 241 248 249 254 257 263 293 297 66 239 255 33 56 75 113 145 177 192 224 289 106 66 130 300 66 239 255 10 15 22 24 50 56 84 111 119 130 138 145 158 161 183 185 187 192 193 199 231 240 241 248 249 254 257 263 265 300 66 239 255 130 192 240 300 66 239 255 15 24 25 29 31 50 84 111 130 139 140 145 185 187 192 221 227 228 231 240 241 249 257 293 297 66 207 239 255 10 24 25 29 50 56 84 103 111 119 130 138 140 145 158 187 192 193 199 212 221 227 228 231 241 248 249 254 263 265 293 297 15 22 161 183 185 240 257 66 85 239 255 300 66 239 255 84 185 192 227 240 241 300 66 239 255 300 66 239 255 15 24 25 29 50 84 130 139 140 145 185 187 192 221 228 231 240 241 249 254 257 293 297 239 255 25 84 185 192 227 240 241 249 300 66 207 239 255 10 15 22 24 25 50 56 84 103 111 119 130 138 145 158 161 183 185 187 192 193 199 201 227 231 240 241 248 249 254 257 263 265 300 66 207 239 255 15 22 24 25 27 29 31 50 84 86 101 111 130 139 140 145 185 187 192 221 227 228 231 240 241 249 254 257 293 297 239 255 15 22 24 25 31 50 56 84 86 101 111 130 138 139 140 145 158 185 187 192 227 240 241 248 249 254 257 263 265 281 293 297 300 66 239 255 66 112 239 255 15 22 25 27 29 31 50 56 84 86 101 111 130 139 140 145 185 187 192 221 227 228 231 240 241 248 249 254 257 293 297 66 239 255 290 300 66 77 239 255 24 33 56 75 82 102 113 145 149 166 167 177 182 192 236 274 106 66 239 255 290 300 66 239 255 24 33 56 75 113 121 145 158 167 177 192 196 274 106 59 66 239 255 300 66 239 255 15 22 24 25 29 50 84 86 101 111 130 139 140 145 185 187 192 221 227 228 231 240 241 249 254 257 293 297 66 239 255 300 66 207 239 255 300 239 255 1 10 24 25 27 50 56 84 101 111 119 121 130 138 145 158 171 187 192 193 199 227 231 241 248 249 254 263 265 293 297 66 255 24 33 56 75 102 113 145 167 177 192 224 274 106 66 239 255 300 66 112 207 239 255 25 84 130 185 192 227 228 240 241 249 257 293 300 66 239 255 17 113 177 196 66 207 239 255 85 239 255 1 15 22 24 25 27 29 31 50 56 84 86 101 104 111 119 130 139 140 145 185 187 192 212 221 227 231 240 241 248 249 254 257 263 265 293 297 66 239 255 192 240 300 66 239 255 1 24 50 56 84 145 158 177 201 268 294 297 10 88 106 111 135 138 161 178 183 192 193 199 227 234 241 248 249 254 257 263 265 66 239 255 24 25 84 130 185 192 221 227 228 240 241 249 257 293 300 66 239 255 66 239 255 300 66 112 207 239 255 300 66 112 239 255 300 66 239 255 24 25 84 130 145 185 221 227 228 240 241 249 257 293 300 66 89 239 255 300 66 239 255 1 15 22 24 25 29 50 56 84 86 101 111 130 140 145 185 187 192 221 227 228 231 240 241 248 249 254 300 66 239 255 15 24 25 29 50 84 130 139 140 145 185 192 221 227 228 240 241 249 257 293 66 77 239 255 1 15 22 24 29 50 56 84 86 101 111 130 139 140 145 185 187 192 221 227 228 231 240 241 248 249 254 257 300 66 239 255 300 66 239 255 300 66 239 255 15 22 24 25 29 50 84 86 101 111 130 139 140 145 185 187 221 227 228 231 241 249 254 257 300 239 255 66 117 239 255 300 66 207 239 255 1 15 22 24 25 29 50 56 84 86 101 111 130 139 140 145 185 187 192 221 227 231 240 241 248 249 254 257 300 59 66 239 255 17 75 177 196 66 239 255 286 300 66 207 239 255 24 25 29 84 130 139 140 145 185 221 227 240 241 249 257 293 300 20 66 77 239 255 300 20 66 239 255 15 24 25 29 50 84 130 139 140 145 185 187 192 221 227 228 240 241 249 254 257 293 66 239 255 24 25 84 130 139 145 185 192 221 227 228 240 241 249 257 293 300 66 239 242 22 24 33 56 75 82 102 113 145 149 161 166 167 177 182 192 224 236 274 282 106 239 255 24 56 138 145 158 161 177 182 201 249 263 70 84 88 106 111 135 178 183 227 241 265 66 239 255 1 22 24 25 27 29 31 50 56 84 86 101 111 130 139 140 158 185 187 192 221 227 228 231 240 241 248 249 257 263 293 297 20 66 239 255 300 66 207 239 255 66 239 255 290 66 239 255 192 240 300 239 250 255 25 84 130 185 192 240 241 300 66 239 255 15 22 24 25 29 50 84 86 101 111 139 140 145 185 187 192 221 227 228 231 240 241 249 254 300 66 239 255 15 24 25 29 50 84 130 139 140 145 185 187 192 221 227 228 231 240 249 254 257 293 20 66 239 255 130 240 300 66 239 255 300 66 239 255 1 15 22 24 25 29 50 56 84 86 101 111 130 139 140 185 187 192 221 227 228 231 240 241 248 249 254 257 263 300 66 239 255 15 24 25 29 50 84 130 139 140 145 185 221 227 228 240 241 249 257 293 66 239 255 1 2 24 50 79 84 121 145 158 201 66 239 255 300 66 250 255 300 66 239 255 1 24 45 50 56 158 177 201 70 84 88 106 111 138 161 178 183 227 241 249 263 265 66 112 239 255 130 240 300 66 223 239 255 24 50 56 84 145 158 177 201 254 294 88 106 111 138 161 178 183 227 241 249 263 265 66 239 255 10 15 22 24 25 50 56 84 111 119 138 145 158 161 183 185 187 192 199 227 231 240 241 248 249 254 257 263 265 300 66 239 255 121 145 177 201 66 239 255 1 10 24 25 27 50 56 84 101 111 119 121 130 138 145 158 192 199 227 231 241 248 249 263 265 293 297 
Beta:2,Alpha:0.41
20 66 239 255 240 300 66 239 255 24 50 84 101 104 138 145 158 177 201 249 254 66 239 255 17 177 189 66 239 255 15 24 25 29 50 84 130 139 140 145 185 221 227 228 240 241 249 257 293 66 239 255 15 24 25 29 50 84 139 140 145 185 192 221 227 228 240 241 249 257 293 300 66 85 239 255 290 1 10 24 25 27 50 56 84 101 111 119 138 139 145 158 185 192 199 227 231 241 248 249 263 265 293 297 66 239 255 15 24 25 29 31 84 130 139 140 145 185 187 221 227 228 231 240 241 249 254 257 300 66 239 255 84 130 192 240 300 66 239 255 24 50 56 138 145 158 161 177 201 249 70 84 88 111 178 183 227 241 265 20 66 239 255 15 24 25 29 31 50 84 111 130 139 140 145 185 187 192 221 227 228 231 240 241 249 254 257 293 297 66 239 255 17 113 177 66 255 24 50 56 84 88 106 111 138 145 158 161 177 178 182 183 201 227 249 254 263 265 294 241 66 239 255 1 15 22 24 25 29 50 56 84 86 101 111 139 140 145 158 185 192 221 227 228 231 240 241 248 249 257 263 300 66 239 255 300 239 255 66 239 255 1 22 24 50 56 84 88 111 139 145 158 177 183 201 227 254 265 294 138 161 231 241 249 66 207 239 255 25 84 130 185 192 227 228 240 241 249 257 293 300 66 239 255 17 177 196 239 255 75 113 177 224 66 239 255 22 75 113 121 177 66 239 250 255 66 207 239 255 25 84 130 185 192 228 240 241 249 257 300 20 66 239 255 300 66 239 250 255 290 66 239 255 189 300 66 239 255 15 24 25 29 31 50 84 111 130 139 140 145 185 187 192 221 227 228 231 240 241 249 254 257 300 66 239 255 15 24 25 29 31 50 111 130 139 140 145 185 187 192 221 227 228 231 240 241 249 254 257 293 297 300 85 239 255 10 24 25 27 29 50 56 84 101 103 111 119 130 138 140 145 158 187 192 193 199 212 221 227 228 231 241 248 249 263 265 293 297 15 22 86 161 183 185 240 257 66 239 255 300 66 207 239 1 15 22 24 25 29 31 50 56 84 86 101 111 130 139 140 145 158 185 192 221 227 228 231 240 241 248 249 254 263 293 297 66 239 255 79 121 126 145 177 201 66 239 15 22 24 25 29 50 84 111 130 139 140 145 185 192 221 227 228 231 240 241 249 254 257 300 62 66 239 255 25 84 130 185 192 227 240 241 249 300 85 239 255 300 66 239 255 15 22 24 25 50 56 84 101 104 111 119 130 138 139 145 158 185 192 199 212 221 227 231 240 241 248 249 254 257 263 265 300 66 239 17 75 113 177 196 66 239 255 10 15 22 24 50 56 84 86 111 119 130 138 145 158 161 183 185 187 192 193 227 231 240 241 249 254 257 263 265 300 20 66 239 255 300 66 239 255 130 240 300 59 66 239 255 290 300 66 239 255 10 15 22 24 25 50 56 84 111 119 130 138 145 158 161 183 185 187 193 199 227 231 240 241 248 249 254 257 265 300 66 239 250 1 15 22 24 25 29 50 56 84 86 111 130 139 140 145 185 187 192 221 227 228 231 240 241 248 249 254 257 263 300 66 239 255 24 50 56 94 106 138 145 158 161 177 178 182 183 187 193 201 227 249 254 263 265 294 70 84 111 241 66 77 112 239 255 130 300 66 77 239 255 290 300 66 112 239 255 25 84 130 192 227 240 241 249 300 66 239 255 15 22 24 25 50 56 84 86 101 111 119 130 138 140 145 158 185 187 192 227 231 240 241 248 249 254 257 263 265 300 66 239 255 130 192 66 207 255 24 50 56 138 145 177 201 212 221 249 265 70 84 106 111 178 227 241 263 66 239 255 130 192 240 66 239 242 250 255 25 84 130 185 192 227 240 241 300 66 239 1 24 50 56 145 158 177 201 265 70 84 106 111 138 161 178 183 227 241 249 263 66 239 255 24 56 75 106 113 145 167 177 182 236 265 274 282 66 239 255 17 177 66 239 242 255 25 84 185 192 227 228 240 241 249 257 293 300 66 77 239 255 300 66 239 242 255 15 22 24 25 29 31 50 56 84 86 101 111 119 130 139 140 145 158 185 187 192 221 227 228 231 240 241 248 249 254 257 263 265 293 297 66 77 239 255 192 240 300 66 239 255 130 192 240 300 66 239 255 1 15 22 24 25 29 50 56 84 86 101 111 139 140 145 185 192 221 227 228 231 240 241 248 249 254 257 300 66 239 255 75 113 121 177 59 66 85 239 255 1 22 24 25 27 29 31 50 56 84 86 101 104 111 119 130 139 140 145 158 185 187 192 221 227 228 240 248 249 254 257 263 265 293 297 66 85 239 255 300 66 239 255 45 56 121 177 66 207 239 255 75 113 177 224 66 239 255 24 45 56 75 113 167 177 192 224 259 274 266 289 59 239 255 24 75 113 121 145 158 177 274 282 66 207 239 255 130 192 300 66 239 75 113 177 224 59 66 239 255 192 240 300 66 239 255 75 121 177 196 66 239 255 300 66 239 255 25 84 130 185 192 227 228 240 241 249 300 59 66 239 255 66 239 255 25 84 130 185 192 227 240 300 66 77 239 255 300 66 239 17 75 113 121 177 196 224 66 239 255 24 33 56 75 113 158 167 177 192 196 106 161 236 66 112 239 255 286 300 66 207 239 255 15 24 25 29 31 50 84 111 130 139 140 145 187 192 221 227 228 231 240 241 249 254 257 293 297 66 239 255 10 22 24 25 50 56 84 111 119 138 145 158 161 183 185 187 192 199 227 231 240 241 248 249 254 257 263 265 297 300 59 220 239 255 189 300 66 239 24 45 56 82 113 145 158 161 166 177 182 236 241 239 255 145 177 189 270 66 239 255 177 189 196 66 239 255 1 24 121 145 158 177 201 66 239 255 300 66 239 255 15 24 25 29 84 130 139 140 145 185 192 227 228 240 241 249 257 293 300 66 232 239 255 300 66 239 255 56 75 113 177 196 224 66 112 239 255 130 192 240 300 66 239 251 255 24 50 56 84 138 145 158 161 201 249 254 263 293 88 111 178 183 227 231 240 241 265 66 239 255 290 1 15 22 24 25 50 56 84 101 111 119 138 145 158 161 185 187 192 199 227 231 240 241 248 249 254 257 263 300 66 239 255 84 130 192 240 300 66 100 145 177 279 289 143 158 296 66 239 255 25 84 192 227 240 300 66 239 255 290 300 66 239 255 24 50 56 84 145 158 177 201 294 28 88 106 138 161 178 183 227 231 241 249 254 263 265 66 239 255 130 192 240 300 59 66 77 89 239 255 300 
Beta:2,Alpha:0.42
66 239 255 130 300 66 239 255 24 50 145 158 177 201 254 294 70 84 88 106 111 138 161 178 183 227 241 249 263 265 66 239 255 1 24 50 56 84 101 121 138 145 158 177 201 249 294 241 263 66 207 239 255 300 66 239 255 45 56 113 145 161 177 182 236 254 66 239 255 70 113 176 177 201 224 66 239 255 177 189 66 239 255 17 75 113 121 177 196 66 239 255 24 56 75 113 145 158 167 177 274 149 161 236 66 239 255 1 15 22 24 25 27 29 31 50 56 84 86 101 111 119 130 140 145 158 185 187 192 221 227 228 240 241 248 249 254 257 263 265 293 297 239 255 15 22 24 25 29 31 50 84 86 101 111 130 139 140 145 185 187 192 221 227 228 231 240 241 249 254 257 281 293 297 66 239 255 56 75 100 113 145 177 196 224 289 33 45 74 81 192 236 259 296 66 239 255 24 35 45 50 56 104 138 145 158 177 182 236 241 66 239 255 45 121 177 66 239 255 290 300 66 239 255 1 22 24 25 29 31 50 56 86 101 111 130 139 140 145 185 187 192 221 227 228 231 240 241 248 249 254 257 293 297 66 239 255 177 189 196 66 239 255 1 15 22 24 25 27 31 50 56 84 86 104 111 119 130 139 140 145 158 185 187 192 231 240 241 248 249 254 257 263 265 281 293 297 300 66 239 255 17 177 189 66 239 255 290 84 185 192 240 300 66 239 177 189 279 66 239 255 177 66 207 239 255 25 84 130 185 192 227 240 241 300 66 239 255 87 177 189 196 66 239 250 255 1 24 50 56 84 88 111 138 139 145 158 193 201 265 297 22 27 79 161 185 187 227 231 240 241 249 254 257 263 66 239 255 1 15 22 24 25 27 31 50 84 101 111 119 130 138 140 145 158 185 187 192 227 231 240 241 248 249 254 257 263 265 281 293 297 300 66 77 239 255 66 239 24 33 56 75 113 121 158 167 177 192 106 182 66 239 255 15 22 24 25 56 84 86 101 111 119 130 138 139 140 145 158 185 187 192 227 231 240 241 248 249 254 257 263 265 300 59 66 85 112 239 255 50 56 138 145 158 161 177 182 201 249 263 70 84 241 66 239 255 300 66 239 250 66 239 255 258 1 15 24 25 27 29 31 50 56 84 86 101 111 130 139 140 145 158 185 187 192 221 227 228 231 240 241 248 249 254 257 263 293 297 66 207 239 255 25 84 130 185 192 227 228 240 241 249 293 300 66 239 255 300 66 239 255 17 75 113 121 145 177 224 294 66 239 255 24 25 29 31 50 84 111 130 139 140 145 185 187 192 221 227 228 231 240 241 249 257 293 297 66 239 255 1 24 25 31 50 56 84 101 111 119 130 138 139 145 158 185 192 199 227 231 240 241 248 249 254 263 66 239 255 1 24 50 56 84 121 145 158 201 212 221 66 239 255 15 22 24 25 27 29 31 84 86 101 111 130 139 140 145 185 187 192 221 227 228 231 240 241 248 249 254 257 293 297 59 66 239 255 24 56 75 113 121 145 158 177 274 33 106 192 66 239 242 250 255 25 84 130 185 192 227 241 249 300 66 239 255 17 45 75 83 113 177 196 66 85 239 255 1 15 22 24 25 27 31 50 56 84 86 101 111 130 139 140 145 185 187 192 221 227 228 231 240 241 248 249 254 257 293 297 66 239 255 1 24 50 121 158 177 192 201 249 70 84 106 241 263 66 207 239 255 1 24 84 121 138 145 158 177 201 66 255 17 75 113 177 196 66 239 255 177 189 196 239 255 24 33 56 75 82 113 126 145 167 177 192 201 224 227 241 254 265 274 106 174 66 239 255 24 39 40 64 96 127 142 145 166 169 170 177 179 180 189 196 203 240 254 279 33 70 84 105 66 77 239 255 24 56 75 113 145 149 158 166 167 177 236 274 282 66 239 255 17 75 113 121 126 177 196 201 265 66 250 255 2 24 50 55 56 88 106 126 138 158 161 177 182 185 201 249 254 263 265 28 70 84 111 178 227 241 257 66 239 255 177 24 33 45 56 75 113 145 161 167 192 224 259 282 289 236 266 66 239 255 1 10 24 25 27 50 56 84 101 111 121 130 138 145 158 192 199 201 231 241 248 249 263 265 293 297 20 59 66 239 242 255 280 130 240 300 66 239 255 121 177 201 66 239 255 147 177 189 66 239 255 1 24 25 27 50 56 84 101 111 119 130 138 139 145 158 185 187 192 199 227 231 241 248 249 263 265 293 297 66 76 239 255 1 10 24 27 50 56 84 101 104 111 119 121 130 135 138 145 158 192 199 201 231 241 248 249 254 263 293 297 66 85 239 255 75 113 121 145 66 239 255 25 84 130 185 192 227 228 240 241 249 257 293 300 66 239 255 17 24 33 56 75 82 83 113 145 167 177 224 274 106 149 161 236 282 66 239 255 130 240 300 66 239 255 17 24 75 113 121 177 196 224 274 66 239 255 22 84 121 145 177 201 66 239 250 75 88 113 121 139 177 265 66 239 255 24 113 121 158 167 177 66 85 239 15 24 25 29 50 84 130 139 140 145 185 192 221 227 228 240 241 249 254 257 293 66 255 24 75 113 121 145 177 224 265 274 66 239 255 177 189 59 66 239 255 24 25 29 84 130 139 140 145 185 192 227 240 241 249 257 293 300 66 239 255 25 84 130 185 192 228 240 241 249 257 300 66 239 255 17 113 196 66 239 255 24 50 84 121 145 158 177 201 66 239 255 15 22 24 25 27 29 31 50 56 84 101 103 119 130 138 139 140 145 158 161 185 187 192 199 212 221 227 228 240 241 248 249 254 257 263 265 281 293 297 300 66 164 239 255 25 84 185 192 227 228 240 241 249 293 300 66 239 290 15 22 24 25 29 31 50 84 86 101 111 139 140 145 185 187 192 221 227 228 231 240 241 249 254 257 297 66 131 207 239 255 1 10 24 27 50 56 84 101 119 121 130 135 145 158 192 199 201 231 234 241 248 249 293 297 66 239 250 255 17 75 88 113 139 177 196 265 66 239 255 22 145 177 201 59 66 239 255 15 24 25 29 50 84 130 139 140 145 185 192 221 227 228 240 249 257 293 66 239 255 25 84 130 185 192 227 240 241 249 66 239 255 24 25 84 130 139 140 145 185 221 227 228 240 249 257 293 300 66 77 239 255 15 22 24 29 50 56 84 86 101 111 130 139 140 145 185 192 227 228 231 240 241 248 249 254 257 293 20 66 112 239 242 255 17 113 177 196 66 239 255 10 15 22 24 25 50 56 84 111 119 130 138 139 145 158 161 183 185 187 192 193 199 227 231 241 248 249 254 257 263 265 293 300 59 66 255 24 56 75 113 145 158 167 177 236 274 282 66 239 255 10 22 24 50 84 111 119 121 130 135 138 145 158 161 192 199 201 231 234 241 248 254 263 88 178 183 227 240 265 66 239 255 130 300 66 239 255 85 255 40 88 113 143 166 177 179 189 216 238 247 254 279 289 33 182 296 66 77 239 255 84 130 185 192 227 228 240 241 249 257 293 300 66 239 255 25 84 130 185 192 227 240 241 249 300 66 239 255 53 66 90 239 255 130 300 66 239 255 75 113 145 177 224 289 45 296 66 239 255 24 45 50 113 121 145 158 177 201 66 85 207 239 255 1 24 50 56 84 145 158 177 201 254 293 294 88 111 138 161 178 183 227 240 241 249 263 265 239 255 24 100 158 177 189 279 289 33 296 
Beta:2,Alpha:0.43
207 239 255 75 113 177 196 66 152 239 242 255 10 15 22 24 25 50 56 84 111 119 138 145 158 161 185 187 192 199 227 231 240 241 248 249 257 263 265 300 66 239 255 12 17 75 113 121 177 196 66 239 255 290 75 113 121 177 224 66 239 255 17 75 113 121 177 196 66 239 255 24 56 75 113 121 158 167 177 201 274 66 239 255 15 22 24 25 29 84 86 101 111 130 140 145 185 187 192 221 227 228 231 240 249 257 300 66 239 255 280 15 22 24 25 27 50 56 84 86 101 119 130 138 139 140 145 158 185 187 192 227 231 240 241 248 249 254 257 263 265 281 297 300 66 250 255 24 45 50 88 121 139 145 158 177 227 265 268 297 106 66 85 239 255 17 75 113 177 66 85 239 255 1 10 24 25 27 56 84 101 111 119 121 130 138 145 158 192 199 201 227 241 248 249 263 293 297 66 239 255 17 74 176 177 196 270 66 239 17 177 194 196 59 66 239 255 17 75 113 177 196 224 66 173 239 255 300 66 239 255 24 50 56 113 129 145 158 161 167 236 274 239 255 177 189 66 239 255 290 24 45 56 75 113 145 167 177 224 259 274 282 289 296 149 166 236 66 239 255 145 176 177 270 279 289 66 239 255 1 10 24 25 27 50 56 84 101 119 121 130 138 145 158 192 199 212 221 227 231 241 249 263 265 293 297 66 239 255 17 177 189 196 66 112 239 255 17 113 177 196 239 255 189 196 279 66 239 255 17 75 113 177 196 66 239 255 22 75 113 121 145 177 224 20 66 239 255 260 24 25 29 50 84 139 140 145 185 192 221 227 228 240 241 249 254 257 300 66 77 239 255 84 130 185 192 240 300 66 239 255 75 113 176 177 224 66 239 255 113 177 189 66 255 1 2 22 24 31 50 56 79 86 103 104 145 158 177 201 254 257 294 70 84 88 111 138 139 140 178 183 227 241 249 265 273 66 239 100 145 177 261 279 268 296 66 239 255 75 113 145 177 224 274 66 239 255 17 24 75 104 113 177 196 274 66 239 255 2 45 121 177 20 66 239 255 24 50 84 121 145 158 177 201 294 66 239 255 1 10 24 25 27 50 56 84 101 119 121 130 145 158 192 199 201 227 231 241 248 249 263 265 297 66 239 255 10 24 84 121 145 158 177 201 248 294 66 239 255 12 75 113 121 177 196 66 239 255 17 177 59 66 239 255 286 75 113 142 177 66 239 255 59 66 239 242 255 113 121 177 66 77 239 255 75 113 145 177 224 66 112 239 255 50 56 121 158 177 201 66 239 113 177 189 196 275 20 59 66 255 24 56 64 88 96 100 113 145 177 189 247 254 279 289 33 216 236 288 296 66 239 255 24 50 56 75 113 145 167 192 224 274 289 266 66 77 239 255 84 185 192 227 228 240 241 249 257 293 300 66 239 255 290 75 113 121 196 66 207 239 255 15 24 25 29 50 130 139 140 145 185 187 192 221 227 228 231 240 241 249 254 257 293 297 66 239 255 177 189 66 77 239 255 24 50 56 88 94 138 145 158 161 177 178 183 201 227 249 254 265 294 70 84 111 241 66 239 255 75 121 177 201 224 66 239 255 24 50 56 138 145 158 161 177 201 254 265 294 70 84 111 178 183 227 241 66 112 239 255 12 17 113 177 196 66 239 255 24 50 84 121 145 158 177 201 20 66 239 255 17 75 113 177 196 289 77 239 250 255 1 15 22 24 27 31 56 84 86 101 104 111 119 130 138 139 140 145 158 185 187 192 227 231 240 241 248 249 254 257 263 265 281 293 297 300 66 207 239 250 255 10 22 24 25 50 56 84 111 119 130 135 138 139 145 158 161 192 199 201 227 231 240 241 248 249 254 263 265 293 66 239 255 24 56 75 113 145 167 177 224 274 45 259 266 289 296 66 239 242 255 24 33 75 101 113 121 145 167 177 192 196 224 274 106 149 161 236 282 66 239 255 24 25 29 84 130 139 140 145 185 192 221 227 240 249 257 293 300 66 239 255 84 104 121 145 177 201 227 254 60 66 239 255 75 113 177 196 293 59 66 239 255 1 15 22 24 25 31 50 56 84 101 111 119 130 138 139 145 158 185 187 192 199 227 231 240 241 248 249 254 257 263 281 293 297 300 66 239 255 22 45 113 121 177 66 239 255 17 75 113 121 196 268 66 239 255 290 22 24 50 56 84 138 145 158 161 185 201 231 241 249 254 257 263 293 15 88 111 178 183 187 193 227 240 265 66 207 239 255 100 113 145 177 192 224 279 45 179 259 296 66 85 239 255 17 75 113 121 177 66 85 239 255 290 15 24 25 29 50 84 139 140 145 185 221 227 228 240 241 249 257 293 300 66 239 56 75 113 121 177 239 250 255 17 75 88 106 113 139 177 196 265 66 239 255 15 22 24 25 50 56 84 101 111 119 130 138 145 158 161 185 187 192 199 227 231 240 241 248 249 254 257 263 265 66 255 290 24 64 96 145 169 176 177 189 203 254 276 279 288 33 40 70 105 170 174 179 66 189 207 239 15 22 24 25 50 56 84 101 111 119 130 138 139 145 161 185 187 192 199 227 231 240 241 248 249 254 257 263 265 281 293 297 300 66 239 255 75 113 121 145 177 224 274 66 112 239 255 17 75 113 121 177 196 66 239 255 15 24 25 29 50 84 130 139 140 145 185 192 221 240 241 249 257 293 300 66 239 255 17 177 196 66 239 255 1 15 24 25 27 29 31 50 56 84 86 101 111 130 139 140 145 185 187 192 221 227 231 240 241 248 254 257 293 297 66 77 239 255 177 189 196 66 255 121 177 201 66 239 255 177 201 249 268 66 239 24 45 50 121 145 158 177 188 82 236 241 66 105 239 250 255 130 300 66 255 45 82 121 177 294 66 239 255 17 75 113 177 196 66 255 12 17 75 113 177 196 66 239 255 17 75 113 177 224 265 289 66 239 255 66 239 255 24 56 75 113 145 149 158 161 166 167 177 182 192 274 282 106 66 255 12 17 45 113 177 196 279 66 12 17 177 196 282 66 239 255 17 75 113 177 196 66 239 255 24 50 84 121 145 158 177 201 66 239 255 17 75 113 121 177 196 66 239 255 33 40 88 143 145 158 166 177 179 182 183 189 205 216 236 238 254 279 282 289 296 66 239 255 177 189 66 239 255 258 24 33 56 75 113 161 167 177 192 224 274 282 289 236 
Beta:2,Alpha:0.44
66 239 255 17 74 75 113 177 196 66 77 239 255 2 24 27 50 56 79 126 145 158 177 182 201 227 254 55 70 84 88 106 138 161 183 193 231 241 249 263 265 59 66 239 255 33 100 145 177 192 279 289 29 45 179 182 236 263 296 20 66 239 255 15 22 24 25 29 31 50 84 86 101 111 130 139 140 145 185 187 192 227 228 231 240 241 254 257 293 297 66 239 255 290 24 25 29 84 139 185 192 221 227 228 241 249 257 293 300 66 239 255 66 239 255 33 56 81 100 113 142 145 176 177 192 201 224 227 1 45 70 88 126 174 183 259 266 289 296 66 239 255 73 75 113 177 224 66 207 239 255 33 93 100 145 177 192 279 289 45 179 205 296 66 239 255 17 75 113 177 196 239 255 45 113 121 177 268 66 112 207 239 242 255 24 75 113 121 145 177 274 66 239 255 24 45 56 121 158 177 201 70 82 84 126 138 182 187 193 231 241 249 254 263 66 85 239 255 24 50 121 138 145 158 177 193 249 239 255 45 56 75 113 177 196 66 112 239 255 56 73 75 82 113 145 167 171 177 224 274 236 66 239 255 17 24 75 113 196 274 66 239 255 75 113 224 20 66 239 242 255 75 113 177 224 56 66 85 239 17 83 177 279 66 239 255 290 1 15 22 24 25 27 29 50 84 86 101 111 139 140 145 158 185 187 192 221 227 228 231 240 241 248 249 254 257 263 297 66 85 239 255 17 177 189 239 255 33 56 75 81 100 113 145 177 192 224 244 289 1 45 236 259 274 296 66 239 255 17 75 113 177 196 66 239 255 75 113 177 196 66 239 255 1 10 24 25 27 50 56 84 101 111 119 121 130 138 145 158 183 185 192 193 199 227 231 241 248 249 254 265 293 297 66 85 239 255 17 75 113 177 66 239 250 255 88 121 139 145 177 201 265 66 112 239 255 1 15 22 25 27 31 50 56 84 86 101 111 130 139 140 145 158 185 187 192 221 227 228 231 240 241 248 249 257 263 293 66 112 239 255 17 75 113 177 196 289 66 239 17 75 113 177 196 66 255 126 177 189 289 66 255 64 74 88 143 145 149 158 166 177 179 182 183 189 196 236 254 279 282 289 296 66 207 239 255 75 113 177 265 66 239 255 17 177 196 66 239 255 177 189 66 239 255 17 113 121 177 196 201 66 239 255 33 177 192 279 289 45 296 66 239 255 17 75 113 196 66 239 255 10 24 27 50 56 84 101 111 119 121 130 138 145 158 192 199 201 231 234 241 248 249 263 293 297 66 239 255 136 177 189 196 59 66 255 17 75 113 177 196 66 112 255 1 10 15 22 25 27 31 50 56 84 86 101 111 119 121 130 138 139 145 158 161 171 183 185 192 193 199 201 227 231 240 248 249 263 265 281 293 297 300 20 66 239 255 113 136 145 176 177 201 259 289 59 66 239 255 177 189 66 239 242 255 17 177 66 239 189 24 84 121 145 158 177 201 248 239 255 17 45 75 99 113 177 196 239 255 290 24 45 50 84 106 121 145 158 177 192 201 241 82 138 249 263 66 239 255 44 177 189 66 239 255 17 75 113 121 126 177 196 66 112 239 255 177 189 66 239 255 22 56 75 100 113 167 171 177 224 274 289 66 85 239 17 177 59 66 239 255 22 100 145 177 179 189 279 289 33 143 216 288 296 66 239 255 177 189 66 239 17 177 66 239 255 1 10 24 25 27 50 56 84 86 111 119 121 130 135 138 145 158 192 199 201 227 231 240 241 248 249 263 293 297 59 66 112 239 255 45 75 113 121 158 177 196 265 66 239 255 66 239 255 1 15 22 24 25 29 31 50 84 86 101 111 130 139 140 145 187 221 227 228 231 240 241 248 254 257 263 293 297 66 239 255 1 24 27 50 56 145 158 177 182 201 254 294 70 84 138 178 193 227 231 241 249 263 66 239 255 113 121 145 177 66 239 255 1 24 50 84 121 145 158 212 221 294 66 207 255 84 121 145 177 201 66 239 250 255 75 88 113 121 139 177 196 265 66 239 255 177 189 66 239 255 290 10 15 22 24 25 50 56 84 111 119 138 139 145 158 183 185 187 193 199 201 227 231 240 241 254 257 263 265 293 300 66 207 255 75 113 177 196 66 239 255 22 75 113 121 177 196 66 239 255 2 45 75 79 113 145 177 66 239 255 290 75 113 121 177 224 66 239 255 177 189 239 255 177 189 282 66 239 255 45 121 177 66 107 239 255 290 17 56 75 113 121 177 196 66 239 56 121 177 182 201 66 112 239 255 17 113 121 177 196 66 239 242 255 17 75 113 177 196 20 66 239 255 1 10 24 56 84 145 158 248 119 231 241 254 66 239 255 24 31 45 50 56 101 121 145 158 177 82 241 66 239 255 145 177 179 279 289 66 239 255 17 45 75 113 121 145 177 224 66 239 255 17 177 189 66 239 255 177 66 255 17 56 75 113 177 196 66 239 255 24 74 177 189 196 66 239 255 177 189 59 66 239 255 24 75 113 121 138 145 158 177 66 239 255 45 177 189 268 20 66 255 1 50 56 145 158 177 201 294 70 138 241 249 263 66 112 239 255 45 50 121 158 177 268 66 239 255 24 56 113 121 145 158 167 171 177 66 239 255 24 39 49 64 96 142 145 169 176 177 189 254 276 279 22 33 40 70 84 127 171 174 179 236 240 247 288 66 239 255 17 75 106 113 121 177 196 66 207 239 255 121 145 201 66 77 239 255 22 24 50 56 84 88 111 145 158 161 177 178 183 201 227 241 249 254 265 294 52 66 239 255 45 104 121 177 268 66 239 255 12 17 177 196 59 66 112 239 250 255 15 22 25 29 31 50 84 86 101 111 119 130 139 140 145 158 185 187 192 221 227 228 231 240 241 249 254 257 263 265 293 297 
Beta:2,Alpha:0.45
66 239 255 17 24 75 113 121 177 196 274 66 239 255 15 24 25 29 31 84 111 130 139 140 145 185 192 221 227 228 231 240 241 249 254 257 293 297 66 239 255 15 22 24 25 29 50 56 84 86 101 111 119 130 138 139 145 158 185 187 192 199 221 227 231 240 248 249 257 263 265 281 293 297 300 66 239 255 1 45 121 177 273 66 239 242 255 66 239 255 66 239 255 177 189 66 239 255 66 239 255 177 189 59 66 239 255 177 189 66 239 255 177 189 66 239 255 17 177 279 66 77 207 239 255 15 24 29 50 84 130 140 145 185 187 192 221 227 228 231 240 241 249 254 257 293 300 66 239 255 145 177 279 289 143 194 296 66 239 45 121 177 234 239 255 177 189 196 215 66 239 255 45 121 177 66 239 255 24 25 84 130 140 145 185 192 221 227 228 240 241 249 257 293 66 255 66 239 255 145 176 177 270 289 239 250 255 17 75 88 113 139 196 66 239 255 15 24 25 29 31 50 84 111 130 140 145 185 187 192 221 227 228 231 240 241 249 254 257 281 293 297 66 239 290 177 189 288 66 239 255 45 56 121 177 66 239 255 45 177 189 196 66 239 189 24 31 50 56 94 138 145 149 158 177 201 249 257 268 297 70 84 88 106 135 139 178 183 193 227 241 265 66 239 255 177 189 275 66 239 255 66 239 255 86 121 145 177 201 66 239 250 17 177 189 66 255 1 145 177 201 249 273 281 66 207 239 242 255 216 66 239 242 255 17 100 177 279 66 77 239 255 56 75 113 121 177 59 66 239 255 17 177 196 66 207 239 255 75 113 121 177 196 59 66 77 239 255 45 56 75 81 93 100 113 145 149 177 205 224 236 259 289 296 59 66 255 177 189 66 239 242 255 290 121 177 201 66 239 255 17 75 113 177 196 66 207 239 255 66 239 255 1 22 24 31 50 86 88 111 121 139 158 183 201 227 254 265 297 106 135 192 199 231 234 241 248 293 66 239 255 121 177 196 66 239 255 66 112 239 242 255 177 66 207 239 255 24 50 84 121 138 145 158 177 201 212 221 249 254 66 239 255 66 85 239 255 17 177 239 255 177 189 196 238 66 239 113 177 189 66 239 255 45 177 189 196 66 239 255 177 189 66 239 17 177 196 270 66 239 242 255 290 24 50 56 70 84 138 145 177 201 241 88 106 111 161 178 183 227 263 265 66 77 239 255 100 113 143 145 177 179 189 194 212 263 279 149 166 236 261 296 59 66 197 239 255 113 177 66 239 255 1 10 24 27 50 56 84 88 101 111 119 121 130 135 138 145 158 201 231 234 241 248 249 293 297 66 85 239 255 177 66 239 242 255 83 113 177 196 66 239 255 75 113 177 196 66 239 255 24 50 121 145 158 171 201 268 297 254 66 239 255 24 177 189 196 66 239 255 24 50 84 121 158 177 201 66 239 255 290 17 45 75 113 121 177 196 66 77 239 255 24 50 56 84 88 111 130 138 139 145 158 177 178 183 201 227 249 254 263 265 294 161 66 239 255 75 113 121 126 177 196 265 66 239 255 17 75 177 196 66 239 1 24 113 145 158 177 189 224 279 179 216 288 296 20 66 239 255 24 50 104 121 158 177 201 254 268 66 239 255 1 24 50 84 86 121 135 145 158 192 199 201 234 241 248 293 297 66 239 255 177 189 196 66 239 255 75 113 121 129 145 167 177 66 77 239 255 290 17 177 196 59 66 239 255 1 24 50 56 121 145 177 201 70 84 241 249 263 66 239 255 189 66 255 177 189 196 275 59 66 239 255 113 189 196 66 239 250 255 290 45 88 104 121 139 177 265 66 77 85 239 255 75 113 121 177 224 254 66 239 255 189 66 189 239 255 24 50 56 84 138 145 158 161 201 249 254 263 294 88 106 111 178 183 227 231 241 265 23 66 239 255 24 56 75 113 121 126 145 158 167 201 227 274 294 88 106 119 161 183 265 282 66 239 255 1 24 50 56 84 101 138 145 201 212 221 249 273 281 178 227 254 263 59 66 239 255 177 189 66 239 255 177 189 279 20 66 239 255 177 66 239 255 10 24 25 27 31 50 56 84 86 101 111 119 121 130 138 139 145 158 183 185 192 199 201 227 231 240 241 248 249 263 265 293 66 239 255 1 24 25 27 29 56 101 103 104 111 119 121 130 138 140 145 158 171 187 192 193 199 201 221 227 231 241 248 249 263 265 293 297 66 239 255 66 239 255 177 196 37 66 239 255 17 177 196 66 239 255 1 28 104 121 145 177 201 254 66 239 255 17 75 113 177 196 224 66 239 255 37 1 15 22 24 25 27 29 31 50 56 84 111 130 139 140 145 185 187 221 228 231 240 241 248 249 254 257 293 297 66 239 255 17 75 113 121 177 196 66 239 255 177 189 66 239 255 17 75 113 177 196 66 239 255 66 223 239 255 24 75 113 121 158 177 192 274 59 66 239 255 75 113 121 126 167 177 196 
Beta:2,Alpha:0.46
66 239 255 290 66 255 66 239 255 22 127 177 179 189 66 112 239 255 56 75 113 121 145 158 167 177 274 149 161 282 66 239 255 290 24 45 50 67 70 104 121 158 177 201 241 101 249 283 66 85 239 255 177 189 66 239 255 45 177 189 66 239 255 17 83 113 177 196 289 66 239 255 147 177 62 66 189 239 255 24 56 75 82 113 138 145 177 224 274 149 66 239 255 1 22 24 25 27 50 56 84 86 101 111 119 121 130 135 138 139 145 158 161 183 185 192 199 201 227 231 240 248 249 263 265 293 297 66 112 239 255 290 75 113 177 196 66 239 255 258 17 75 113 177 196 66 239 255 177 189 66 239 255 177 189 66 239 255 66 239 255 177 189 66 239 255 216 66 239 255 44 177 189 196 66 239 255 177 216 66 77 239 255 177 66 239 250 255 17 75 88 121 139 177 196 66 239 255 83 177 189 66 239 255 66 239 255 17 75 113 177 196 66 239 242 255 177 279 66 239 255 145 176 177 270 66 239 255 75 113 145 177 224 236 66 239 255 74 66 85 207 239 255 17 75 113 177 66 239 255 66 239 255 177 189 66 152 255 177 189 66 77 239 255 145 189 66 239 255 66 239 255 290 45 113 126 177 6 66 77 207 239 24 50 56 88 138 145 161 177 178 183 227 249 265 70 84 111 241 66 207 220 239 255 17 45 56 75 81 100 113 149 177 182 192 224 236 259 289 66 239 255 107 66 239 255 17 191 196 20 66 239 255 177 189 66 255 121 177 189 279 66 239 242 255 17 75 177 196 66 112 239 255 17 177 155 239 255 74 66 239 250 255 177 189 66 239 255 177 189 275 66 239 255 66 239 255 66 239 255 17 177 189 66 239 255 74 177 189 66 85 239 255 17 45 177 66 239 255 177 189 66 239 255 177 189 66 239 255 277 75 177 268 66 239 255 290 17 75 113 167 177 196 224 66 239 255 189 66 255 177 189 66 239 255 290 1 24 50 84 111 121 135 158 201 231 241 265 293 297 66 239 255 17 177 59 66 157 239 255 17 113 177 196 66 239 66 239 250 255 17 88 177 196 66 239 255 177 189 275 66 239 255 84 113 126 177 201 268 239 255 1 24 50 84 121 138 145 158 177 201 249 263 281 66 239 255 177 189 66 239 255 17 74 177 239 255 107 300 66 207 239 242 255 66 239 255 17 189 196 66 112 239 255 87 177 189 196 66 239 255 66 239 255 17 45 75 113 177 196 66 239 255 113 177 189 196 66 239 255 177 66 239 255 59 66 239 255 177 189 66 239 255 113 121 126 177 236 268 66 239 255 17 75 113 196 66 239 255 66 255 127 66 207 239 255 290 17 177 239 255 107 66 239 255 22 177 196 282 66 239 255 66 239 255 24 44 64 88 100 145 158 176 177 184 185 189 224 254 279 289 22 33 40 70 120 174 179 182 216 236 288 296 66 112 239 17 75 113 121 158 177 196 59 66 239 255 17 113 177 196 66 239 255 17 177 196 66 239 255 127 177 189 196 66 239 255 74 177 189 66 239 255 290 17 177 196 66 239 255 74 177 189 66 239 255 177 189 59 66 239 255 17 56 75 113 177 196 289 66 85 239 255 147 177 189 66 239 255 177 189 66 239 255 12 177 189 196 66 239 255 
Beta:2,Alpha:0.47
66 239 242 255 110 66 239 255 1 101 121 145 177 201 249 273 66 255 44 177 189 66 239 255 74 206 53 66 239 255 177 189 239 243 66 239 255 177 189 59 66 239 255 1 24 50 56 121 158 177 201 273 281 66 239 255 239 255 290 113 176 177 189 196 279 288 59 66 112 239 255 17 75 113 177 196 66 207 255 66 207 239 255 8 177 189 66 239 242 255 177 66 239 255 66 239 17 24 75 113 177 196 274 66 77 239 255 66 239 255 66 239 255 84 113 121 177 201 66 239 255 126 177 189 196 66 239 255 167 177 189 66 239 255 177 66 239 255 177 189 66 239 255 66 239 255 66 239 255 107 66 239 242 255 290 17 177 66 85 239 255 17 177 189 272 66 77 239 255 15 22 24 29 50 84 101 111 130 139 140 145 185 187 192 221 228 240 241 248 249 254 257 293 300 7 66 239 255 66 239 255 177 189 59 66 239 255 66 239 255 107 300 66 255 66 239 255 87 177 189 66 239 255 17 75 113 145 177 196 66 239 255 177 189 20 59 66 239 255 17 177 196 66 112 239 66 239 255 177 189 20 66 239 255 56 177 189 196 66 239 255 66 112 239 255 290 177 66 239 255 66 97 112 239 255 17 74 177 179 66 239 255 66 239 255 17 177 196 66 239 255 177 189 66 112 239 250 255 1 45 50 88 101 121 139 145 158 177 265 273 281 59 66 239 255 45 189 196 59 66 85 239 255 113 177 189 273 276 66 239 255 15 24 25 29 84 139 140 145 185 192 221 227 228 240 241 249 257 293 300 66 239 255 107 300 66 239 242 255 12 17 75 113 177 196 201 66 239 255 66 239 255 12 17 75 113 121 126 177 196 66 239 255 177 189 66 255 66 239 250 255 17 75 88 113 139 177 196 66 239 255 177 189 194 196 66 85 207 239 255 177 189 52 66 77 239 255 177 189 196 66 239 255 177 189 66 239 255 177 23 66 239 255 10 75 113 136 177 224 289 66 239 255 17 75 113 121 177 196 273 281 66 239 255 177 66 85 207 239 255 177 189 66 239 255 66 239 255 17 75 113 121 177 196 273 281 268 66 239 255 189 66 207 239 255 66 239 255 17 75 113 121 177 196 59 66 239 255 216 66 239 255 74 66 239 255 177 189 66 239 255 17 177 66 112 239 66 239 255 66 239 255 17 45 113 177 196 273 239 255 177 189 196 282 66 239 255 66 239 255 177 189 66 207 239 75 113 177 224 6 66 77 239 255 1 24 50 84 121 158 248 293 138 249 254 263 66 239 255 25 84 185 192 227 228 240 241 249 257 293 300 66 239 255 17 74 177 189 66 239 255 177 189 66 239 255 177 189 196 66 239 255 66 239 177 189 196 66 239 255 66 239 255 177 66 239 255 66 239 255 66 239 255 127 20 66 239 255 17 113 177 196 66 112 239 250 255 25 84 185 192 227 240 241 249 300 239 240 300 66 239 255 
Beta:2,Alpha:0.48
66 239 255 66 239 255 66 239 255 66 239 250 255 239 255 107 300 59 66 239 242 255 113 176 177 196 267 270 66 85 239 255 107 66 239 255 12 177 189 66 239 255 260 17 177 189 66 239 242 255 177 66 239 255 107 300 66 239 59 66 239 255 189 275 66 239 255 16 107 300 66 239 255 127 177 189 66 239 255 239 255 24 35 50 56 99 145 158 161 166 177 236 82 241 53 66 239 255 189 196 59 66 239 177 189 66 239 255 66 239 250 255 74 216 66 239 242 255 66 112 255 66 239 255 66 239 255 17 75 113 177 196 59 66 239 255 48 107 300 66 239 255 48 300 66 85 239 255 113 177 189 275 279 59 66 239 255 66 85 239 255 66 112 239 255 189 196 66 239 255 177 216 66 239 255 12 17 75 177 66 239 250 255 127 66 239 255 177 189 275 66 239 255 177 189 66 239 255 66 239 255 12 17 177 196 66 239 255 17 177 196 66 239 255 45 177 189 279 66 77 239 255 17 74 140 177 179 196 66 239 255 239 255 17 74 177 276 66 239 255 66 239 255 177 66 239 255 24 45 56 75 113 145 158 167 177 161 241 66 239 242 255 1 45 113 121 126 138 177 273 281 66 89 239 255 17 177 276 66 239 255 189 198 66 239 255 66 239 255 112 239 255 17 75 113 177 196 224 265 20 66 112 239 255 177 189 196 66 207 239 255 66 77 239 255 66 239 66 239 255 107 300 66 239 255 66 85 207 239 255 66 239 255 300 255 66 77 239 255 17 177 196 282 57 66 239 255 66 239 255 17 177 196 66 85 239 255 107 300 66 239 255 66 207 239 255 290 177 189 66 239 255 66 239 255 66 239 255 290 17 22 75 102 113 121 177 196 282 66 77 239 255 113 145 189 66 239 242 255 17 56 74 75 113 177 196 66 85 239 255 290 107 66 239 242 255 177 196 66 239 255 66 239 255 17 177 282 66 112 239 255 66 239 242 255 66 207 239 255 168 177 189 20 66 239 255 17 75 177 282 66 112 239 242 255 107 300 66 239 255 127 66 112 255 127 66 239 7 66 239 255 66 173 239 255 17 113 196 66 239 242 255 48 107 300 66 85 239 255 17 113 177 281 66 239 255 290 66 207 239 250 255 189 66 239 255 83 177 189 66 239 255 59 66 220 239 255 177 189 66 239 255 66 239 255 300 66 239 255 189 66 112 239 255 189 282 66 76 239 242 255 177 66 239 255 25 84 185 192 227 240 241 249 257 293 300 66 239 255 24 50 56 101 113 129 145 158 167 177 82 161 236 
Beta:2,Alpha:0.49
66 239 255 66 239 255 66 207 255 290 177 189 59 66 77 239 255 177 189 196 202 275 66 239 250 255 189 12 196 66 242 177 275 66 239 255 290 300 239 255 66 239 250 255 17 75 88 113 139 177 196 59 66 207 239 255 17 177 196 289 66 239 255 207 239 66 239 250 255 290 74 177 189 66 239 255 33 56 73 75 81 100 113 145 149 161 167 177 192 224 236 274 289 66 239 255 239 255 147 177 189 66 239 255 66 239 255 107 300 66 239 255 66 255 17 124 177 189 196 66 239 255 16 107 300 66 239 255 107 127 300 66 239 255 177 189 66 112 239 255 66 239 255 107 300 85 239 255 177 66 239 255 107 198 300 66 239 255 177 189 66 239 250 255 239 255 1 24 50 56 145 158 177 201 70 84 88 106 111 138 161 178 183 227 241 249 263 265 66 239 255 66 239 177 189 196 275 66 85 239 255 66 239 255 107 300 66 239 255 24 50 56 84 138 145 158 177 201 249 254 294 178 227 241 263 66 85 239 255 66 239 255 66 239 255 107 240 300 59 66 197 239 255 177 66 239 255 66 239 255 66 239 255 17 177 66 239 255 66 239 255 10 15 22 24 25 50 56 84 111 119 130 138 139 145 158 161 183 185 187 192 193 199 227 231 240 241 248 249 254 257 263 265 281 293 300 66 239 255 290 177 189 275 59 66 239 255 24 33 56 75 82 113 126 145 167 177 192 224 274 106 161 236 282 59 66 239 255 290 189 239 255 177 66 239 255 17 177 85 239 255 177 189 66 77 255 15 22 24 29 50 84 86 101 111 130 139 140 145 185 187 221 227 228 231 240 241 248 249 254 257 300 59 66 239 255 62 66 239 255 189 66 239 255 66 239 255 300 239 255 17 177 189 196 279 66 239 255 66 239 255 24 145 177 179 189 261 127 142 203 268 297 66 239 255 16 300 66 112 239 255 113 177 189 196 66 239 242 255 135 177 66 239 255 24 25 29 50 84 139 140 145 185 192 221 227 228 240 241 249 254 257 293 300 66 239 255 66 112 239 255 17 22 177 196 282 207 239 255 74 66 239 255 177 189 196 279 66 112 239 255 177 189 206 275 66 239 255 177 189 196 66 239 255 66 239 250 255 127 66 239 255 74 177 189 270 66 77 239 17 33 177 196 289 66 239 255 66 239 255 66 239 255 177 189 59 66 239 255 290 74 66 239 255 66 239 255 127 177 189 239 255 177 59 66 85 239 255 177 189 275 66 239 255 177 189 66 77 239 255 177 189 196 20 66 239 255 262 107 130 192 240 300 66 239 255 177 66 255 17 75 113 177 196 66 239 255 66 239 255 107 25 84 185 192 227 228 240 241 249 257 300 66 239 255 177 189 282 66 255 22 24 25 50 56 84 101 111 119 130 138 139 145 158 161 185 192 199 227 240 241 248 249 254 263 265 66 239 255 17 176 177 196 66 239 255 66 239 255 66 239 177 189 66 239 255 107 300 66 239 255 75 113 177 196 66 239 255 66 239 255 17 83 177 66 239 255 17 177 189 196 276 53 239 255 24 50 56 84 138 145 158 161 177 201 249 254 294 88 111 178 183 227 241 265 66 239 255 290 177 189 196 206 
Beta:2,Alpha:0.50
66 239 255 84 185 192 240 300 66 239 255 107 300 66 239 255 286 300 66 239 255 177 66 239 242 255 177 66 239 255 177 66 239 255 10 22 24 50 56 84 88 111 119 130 135 138 145 158 161 178 183 192 199 201 227 231 234 240 241 248 249 254 263 265 66 239 250 255 258 88 189 196 66 239 255 177 189 196 66 239 255 177 66 239 255 300 66 207 239 255 189 66 239 255 17 75 113 121 177 196 66 207 239 255 189 20 66 239 255 20 66 239 255 107 300 66 207 239 255 107 15 24 25 29 84 139 140 145 185 192 221 227 228 240 241 249 257 293 300 20 66 239 255 177 189 194 196 66 239 255 177 189 59 66 239 255 66 239 255 10 22 24 25 27 50 56 84 88 119 130 135 138 145 158 161 183 192 199 201 227 231 234 240 241 248 249 254 265 293 20 66 239 255 74 66 239 255 127 66 239 255 77 239 250 255 189 59 66 239 255 10 15 22 24 25 50 56 84 111 119 130 138 145 158 161 183 185 187 192 193 199 227 231 240 241 248 249 254 257 263 265 300 66 89 239 255 216 66 239 255 300 66 239 255 300 66 239 255 290 66 239 255 258 66 239 255 107 300 66 239 255 66 239 255 75 113 121 177 66 239 255 300 66 239 255 300 66 239 255 107 300 66 239 255 300 66 239 255 177 189 66 239 255 290 177 189 288 66 239 255 286 66 77 239 255 66 239 255 60 177 66 112 239 255 66 239 255 74 20 66 239 255 239 255 66 239 24 33 56 75 113 121 145 158 167 177 192 201 227 274 106 66 77 239 255 290 177 189 66 239 255 1 24 50 84 101 121 130 138 145 158 177 201 231 249 254 294 88 106 111 161 178 183 227 263 265 20 23 66 239 255 66 239 255 1 24 50 84 121 145 158 177 201 254 20 66 239 255 17 113 177 189 196 66 239 255 107 300 66 85 239 255 66 239 242 255 66 207 239 255 216 66 239 255 66 239 255 66 255 15 24 25 29 31 50 84 111 130 139 140 145 185 187 192 221 227 228 231 240 249 254 257 300 66 239 255 107 25 84 185 192 227 240 241 249 300 66 239 255 66 239 20 66 77 85 239 242 255 17 177 282 20 66 239 255 66 239 17 177 189 196 275 66 239 10 24 50 56 84 119 135 138 145 158 178 192 201 227 231 234 241 248 249 254 263 20 66 239 255 66 239 255 10 24 25 56 84 111 119 130 138 145 158 192 199 201 227 231 241 248 249 254 263 265 293 297 22 161 183 240 66 207 239 255 300 66 255 240 300 66 239 255 40 66 239 255 107 300 66 239 255 66 239 255 107 286 300 66 239 255 300 66 239 255 107 300 66 239 255 24 75 113 121 145 177 224 274 66 239 255 66 239 255 22 24 50 56 84 138 145 158 161 201 249 254 263 293 88 111 178 183 227 231 240 241 265 66 239 107 300 66 239 242 255 177 216 66 239 255 239 255 56 177 189 196 279 66 207 239 255 44 113 177 189 196 279 66 239 255 300 66 239 255 24 45 50 56 121 145 158 177 201 70 84 138 241 249 263 66 239 255 74 300 66 239 242 255 192 240 300 66 239 255 290 17 177 189 196 66 239 255 177 189 66 239 255 66 239 255 66 239 255 66 164 239 242 255 66 239 255 66 239 255 24 56 113 145 158 167 171 177 268 82 166 66 152 239 255 66 239 255 66 239 255 107 300 
Beta:2,Alpha:0.51
66 239 255 300 66 207 219 239 255 66 239 255 177 189 275 66 239 255 48 107 25 84 192 227 240 241 249 300 66 239 255 107 300 66 77 85 239 255 83 189 66 239 255 104 113 121 177 66 239 255 23 66 239 255 83 177 189 66 207 239 255 177 189 66 239 255 15 22 24 25 29 50 84 86 101 111 130 139 140 145 185 187 192 221 227 228 231 240 241 249 254 257 300 66 239 250 255 1 15 22 24 25 29 50 56 84 86 101 111 130 139 140 145 158 185 187 192 221 227 228 231 240 241 248 249 254 257 263 293 300 66 239 255 290 107 15 24 25 29 50 84 139 140 145 185 187 192 221 227 228 240 241 249 254 257 293 300 66 239 255 300 239 255 75 113 121 177 224 66 239 255 107 300 66 239 255 177 66 239 255 48 24 56 75 113 145 158 167 177 236 66 239 255 22 45 75 113 177 224 81 66 239 255 17 75 113 177 196 66 239 255 24 50 56 138 145 158 161 177 182 201 249 263 70 84 88 106 111 178 183 227 241 265 66 239 255 177 189 196 7 66 239 250 255 277 66 239 255 300 66 239 255 177 189 66 239 255 66 239 255 290 66 239 255 17 75 113 177 196 66 239 255 20 66 239 255 24 50 121 145 158 177 82 99 161 236 241 66 255 300 66 85 239 255 66 239 255 1 10 24 25 27 50 56 84 111 119 130 135 138 145 158 192 199 201 227 231 241 248 249 263 293 297 22 86 88 161 183 240 254 265 59 66 239 255 48 192 240 300 59 66 207 239 255 59 66 197 239 255 300 66 77 239 255 66 239 255 17 75 113 177 196 20 239 255 107 25 84 185 192 227 240 241 300 66 239 255 74 189 66 239 255 127 177 189 59 66 255 300 66 85 107 239 255 1 15 22 24 25 29 50 56 84 86 101 111 130 139 140 145 185 187 192 221 227 228 231 241 248 249 254 257 293 300 66 239 255 66 239 255 113 177 59 66 85 239 255 286 74 177 189 279 66 85 239 242 255 107 192 240 300 20 66 239 255 22 75 113 177 224 66 239 255 107 15 24 25 29 50 84 139 140 145 185 187 192 221 227 228 231 240 241 249 254 257 293 300 66 239 255 107 300 59 66 112 239 255 107 300 66 239 255 74 107 300 66 239 66 239 250 255 177 189 59 66 239 250 255 66 239 255 286 300 66 239 242 255 66 239 242 255 258 107 300 66 239 255 24 50 56 84 145 158 177 201 254 297 88 106 111 138 161 178 183 227 231 241 249 263 265 66 239 242 255 107 300 66 239 255 107 24 25 29 31 50 84 111 130 139 140 145 185 187 192 221 227 228 231 240 241 249 254 257 297 20 66 239 255 75 113 177 224 59 66 207 239 255 1 15 22 24 25 29 50 56 84 86 101 111 130 139 140 145 185 187 192 221 227 228 231 240 241 248 249 254 257 300 66 239 255 10 15 22 24 25 50 56 84 111 119 130 138 145 158 161 183 185 187 192 193 199 212 227 231 240 241 248 249 254 257 263 265 281 293 300 66 239 255 66 239 255 177 189 66 90 239 177 189 275 13 66 239 255 300 66 239 255 66 239 255 56 70 145 161 177 201 249 66 239 255 300 66 239 255 17 75 113 177 196 66 239 255 66 239 255 286 66 239 255 66 239 66 239 255 33 56 75 113 145 192 224 289 106 236 59 66 255 1 10 24 25 27 50 56 84 101 119 130 138 145 158 192 199 201 227 231 241 248 263 265 293 297 15 22 161 183 185 187 193 240 254 257 300 66 239 255 10 22 24 29 50 56 84 88 111 119 130 135 138 145 158 161 192 199 201 221 231 234 240 241 248 249 254 263 265 293 300 178 183 227 66 239 255 177 189 66 207 239 255 107 84 185 192 240 300 60 66 239 255 290 66 239 255 66 239 255 75 113 145 177 224 66 239 255 66 239 255 66 239 255 16 107 300 66 239 255 66 112 239 255 66 239 255 107 84 185 192 227 240 241 300 20 66 239 255 300 66 239 255 300 66 239 255 290 107 300 66 85 239 255 300 66 239 255 107 286 300 66 239 255 66 250 255 286 74 177 189 66 239 255 127 177 66 239 255 66 207 239 24 56 75 82 113 121 145 167 177 274 
Beta:2,Alpha:0.52
239 255 280 107 300 59 66 239 255 17 75 113 177 196 221 66 239 250 255 126 66 239 255 25 84 185 192 227 240 241 300 59 66 239 255 300 66 239 107 84 240 300 66 239 255 107 240 300 66 239 255 1 24 50 56 103 104 121 145 158 177 201 265 35 70 79 84 106 111 119 140 241 239 255 24 145 158 177 189 279 289 143 179 66 239 255 45 113 177 189 196 279 288 239 255 107 15 24 25 29 50 84 139 140 145 185 187 192 221 227 228 231 240 241 249 254 257 293 300 66 239 255 66 85 131 207 239 255 107 300 66 239 255 113 177 189 196 66 239 255 107 300 66 239 255 300 66 239 255 24 33 56 75 102 113 121 158 167 171 177 192 268 274 106 236 20 66 239 255 74 189 66 239 255 107 300 66 239 255 290 66 239 255 107 300 66 239 255 107 1 15 22 24 25 29 50 56 84 86 101 111 130 140 145 185 187 192 221 227 228 231 240 241 248 249 254 257 293 300 255 300 66 239 255 107 300 66 77 239 255 189 66 239 66 239 255 17 75 113 177 196 289 66 207 239 255 17 177 189 196 66 239 255 24 75 113 121 145 158 177 274 255 20 66 239 255 24 45 50 121 126 145 158 177 294 59 66 239 255 66 239 255 48 66 239 255 107 1 24 50 56 84 121 145 158 177 201 294 138 231 241 249 254 263 59 66 239 255 107 300 66 77 207 239 255 107 300 66 239 255 300 20 66 239 250 255 300 66 112 239 255 1 50 56 138 145 158 161 177 182 193 201 249 254 263 70 84 241 66 239 250 255 1 24 50 56 88 139 145 158 177 201 265 70 84 106 111 161 178 227 241 249 263 20 66 239 255 290 66 85 239 255 107 25 84 185 192 227 240 241 249 300 66 77 239 255 300 66 239 255 48 177 189 66 239 255 216 66 239 255 17 177 196 66 239 242 255 107 15 22 24 25 29 50 84 86 101 111 139 140 145 185 187 192 221 227 228 231 240 241 249 254 257 300 66 239 255 48 107 25 84 185 192 227 228 240 241 249 257 300 66 112 239 255 300 16 66 239 255 177 66 239 255 24 50 84 135 136 145 158 192 199 201 234 241 254 293 297 22 56 86 88 111 119 161 178 183 188 227 231 240 265 66 239 255 17 45 75 113 177 196 66 239 255 75 113 121 145 177 201 66 239 250 255 22 75 88 113 121 139 177 224 265 282 66 239 255 17 177 20 66 239 242 255 107 300 66 239 255 17 75 113 177 196 66 239 255 300 66 207 239 255 1 24 50 56 145 158 177 201 70 84 88 106 111 138 161 178 183 227 241 249 263 265 59 66 239 17 75 113 177 196 66 239 255 107 192 240 300 66 239 255 66 239 255 137 75 113 121 145 167 177 224 294 66 239 255 107 300 59 66 112 207 239 255 107 300 66 207 239 255 107 15 22 24 25 50 84 86 101 111 119 138 139 140 145 158 185 187 192 227 231 240 241 248 249 254 257 263 265 293 300 66 239 255 66 85 239 255 177 189 66 239 255 290 107 25 84 185 192 227 240 241 300 20 66 239 255 107 240 300 66 239 255 300 66 239 255 177 189 66 239 255 45 176 177 196 270 66 239 255 300 66 239 255 24 50 56 84 88 111 130 138 145 158 161 177 178 183 201 227 249 254 263 265 294 66 239 66 239 255 66 239 255 17 177 189 196 270 66 239 255 17 177 66 255 177 189 66 239 255 24 33 56 75 113 145 158 167 177 192 224 274 106 236 282 20 66 239 255 1 15 22 24 25 29 50 56 84 86 101 111 130 139 140 145 185 187 192 221 228 231 240 241 248 249 254 257 300 66 239 255 286 66 239 107 15 22 24 25 29 50 84 86 101 111 130 139 140 145 185 187 192 221 227 228 231 241 249 254 257 300 66 255 177 189 66 250 255 22 24 31 45 50 56 88 121 145 158 177 265 241 60 66 239 255 300 66 239 255 177 189 196 289 66 239 255 107 300 66 239 242 255 300 66 239 255 290 107 300 66 255 56 75 113 145 149 177 236 66 239 255 24 56 75 113 126 145 158 167 177 274 161 187 236 59 66 239 255 300 20 66 239 255 24 50 56 84 145 158 161 201 249 254 263 294 88 106 111 178 183 227 231 241 265 66 239 255 145 177 289 66 239 255 24 33 45 50 56 158 177 192 106 126 161 182 187 236 241 249 254 263 66 239 255 24 75 82 113 145 167 177 224 274 236 282 66 239 255 66 239 255 300 
Beta:2,Alpha:0.53
66 239 255 16 300 66 239 255 66 77 239 255 300 66 239 255 75 113 177 196 66 239 255 48 84 185 192 227 240 300 66 239 255 107 1 15 22 24 25 29 50 56 84 86 101 111 130 139 140 145 185 187 192 221 227 231 240 248 249 254 257 300 66 207 255 25 84 185 192 227 240 241 249 300 66 239 255 97 59 66 239 255 107 24 25 84 145 185 192 221 227 228 240 241 249 257 293 300 66 239 255 290 113 177 224 66 239 255 15 22 24 25 50 56 84 101 111 119 130 138 139 140 145 158 185 187 192 199 227 231 240 241 248 249 254 257 265 300 66 239 255 177 189 275 66 239 255 56 145 177 201 29 94 149 161 221 249 66 239 255 17 22 75 177 196 224 282 66 239 255 107 15 22 24 25 29 50 56 84 103 111 119 130 138 140 145 161 183 185 187 192 193 201 212 221 227 231 240 241 248 249 257 265 293 300 66 239 255 300 66 239 255 300 66 239 255 24 33 56 75 113 121 145 167 177 192 224 274 236 59 66 85 239 255 177 189 66 239 255 24 56 82 113 121 145 158 167 177 236 66 239 255 48 107 25 84 130 185 192 227 228 240 241 249 257 300 66 239 255 48 107 15 22 24 25 29 50 56 84 86 101 111 139 140 145 185 187 192 221 227 228 231 240 241 248 249 254 257 300 66 239 255 24 45 56 75 113 126 145 167 224 274 289 236 282 66 239 242 255 15 22 24 25 29 50 84 86 101 130 139 140 145 187 192 221 227 228 231 240 241 249 254 257 300 66 239 255 66 239 48 66 112 239 255 107 1 15 22 25 29 50 84 86 101 111 130 139 140 145 185 187 192 221 228 231 240 241 248 249 254 257 293 300 66 239 255 59 66 239 255 45 113 177 189 66 239 255 24 33 75 113 145 158 167 176 177 192 196 201 224 227 289 106 266 66 239 255 300 66 112 239 255 66 131 207 239 255 17 74 177 196 66 112 239 255 75 113 145 177 224 66 207 239 255 177 189 66 112 239 255 16 107 300 239 255 300 66 112 239 255 300 59 66 239 255 177 66 239 255 66 239 255 48 22 113 145 177 66 239 255 300 66 239 255 17 75 113 177 196 66 239 255 107 300 66 239 242 255 73 300 59 66 239 255 48 300 66 239 242 255 177 77 85 239 255 66 239 255 300 66 239 255 15 22 24 25 29 50 86 101 111 130 139 140 145 185 187 221 227 228 231 240 241 249 254 257 300 66 239 242 255 20 66 239 255 24 56 75 113 121 145 158 177 66 239 255 177 189 20 66 239 255 56 75 100 113 145 167 177 196 274 289 81 236 66 239 255 192 240 300 66 112 239 255 300 66 207 255 107 15 24 25 29 31 50 84 130 139 140 145 185 187 192 221 227 228 231 240 241 249 254 257 300 66 239 255 290 17 75 177 196 66 239 255 239 255 107 15 24 25 29 84 139 140 145 185 192 221 227 228 240 241 249 257 293 300 66 239 242 255 107 15 22 24 25 29 50 56 84 101 111 119 130 140 145 158 185 187 192 221 227 228 231 240 241 248 249 254 257 263 265 300 239 255 17 75 113 145 177 196 224 81 66 255 15 24 25 29 31 50 84 86 101 111 130 139 140 145 185 187 192 221 227 228 231 240 241 249 254 257 300 66 239 255 216 66 239 255 87 177 66 239 255 56 113 121 136 145 167 177 224 294 66 239 255 177 66 239 255 300 66 239 242 250 255 88 177 66 239 255 24 56 113 121 158 167 177 106 66 112 239 255 66 239 255 107 300 59 66 239 255 290 107 15 24 25 29 50 84 139 145 185 192 221 227 228 240 241 249 257 293 300 66 239 255 107 10 15 24 25 27 29 50 56 84 101 103 111 119 130 138 139 140 145 158 183 185 187 192 193 199 201 212 221 227 228 231 241 248 249 254 263 265 293 297 22 86 161 240 66 239 255 1 24 50 56 121 158 177 192 201 70 84 106 241 249 263 52 66 239 255 192 240 300 66 239 255 107 25 84 185 192 227 240 241 300 66 239 255 17 177 196 279 66 239 255 107 300 66 77 239 242 250 255 127 66 112 239 255 45 75 113 158 177 224 239 255 75 113 121 129 145 177 268 66 85 239 255 177 189 289 66 239 255 66 239 255 290 177 189 66 239 255 107 1 15 22 24 25 50 56 84 86 101 111 139 140 145 185 187 192 221 228 231 240 241 248 249 254 257 263 300 66 239 255 107 25 84 185 192 227 228 240 241 249 257 300 59 66 239 255 66 239 255 100 145 279 289 33 93 143 149 154 179 182 192 205 236 296 66 239 255 83 177 196 66 239 255 24 27 50 56 126 158 177 182 201 254 268 297 70 84 88 106 111 138 145 161 172 178 183 193 227 231 241 249 257 263 265 66 239 255 15 24 25 29 31 50 84 111 130 139 145 185 187 192 221 227 228 231 240 241 249 254 257 300 66 239 255 290 107 300 66 112 239 255 1 15 22 25 29 50 56 84 86 101 111 130 139 140 145 185 187 192 221 228 231 240 248 249 254 257 293 300 66 255 17 113 177 66 239 255 216 66 239 255 177 189 196 251 66 239 255 177 189 20 66 239 255 17 24 33 56 75 113 121 145 167 177 192 201 224 241 274 45 106 149 236 296 66 239 255 
Beta:2,Alpha:0.54
66 239 189 24 33 75 101 113 145 167 177 192 224 274 289 106 182 236 66 239 250 255 17 74 75 88 113 139 176 177 196 201 282 66 239 255 290 177 189 66 239 255 24 33 56 75 113 145 158 177 192 196 274 106 66 239 255 240 300 59 66 255 22 24 75 104 113 145 177 224 274 289 66 239 250 255 107 1 15 22 24 25 29 56 84 86 101 111 130 139 140 145 185 192 221 227 228 231 240 241 248 249 254 257 293 300 239 250 255 159 192 240 300 66 112 239 255 45 50 56 82 138 145 158 177 249 294 126 178 182 187 193 231 241 254 263 66 250 255 48 66 239 242 250 255 66 207 239 255 66 239 255 300 66 239 255 24 75 113 136 145 167 177 224 274 294 268 289 59 66 239 255 177 189 269 66 239 59 66 239 255 177 189 196 66 239 255 22 24 31 50 75 79 103 121 145 158 167 177 236 274 282 20 66 77 239 255 300 66 239 255 17 113 177 196 66 239 127 300 20 66 239 255 137 17 75 113 177 196 66 239 255 17 177 66 239 255 177 189 194 196 66 239 255 17 177 66 239 255 177 189 66 239 255 45 75 113 177 224 66 239 255 56 101 104 121 145 177 201 66 239 242 48 17 177 16 66 239 255 290 107 1 10 24 25 27 29 50 56 79 84 101 103 104 111 119 140 145 158 171 187 192 193 199 201 212 221 227 231 241 248 249 254 263 265 293 297 66 112 239 255 300 66 206 255 15 22 24 25 29 50 86 101 111 130 139 140 145 185 187 192 221 227 228 231 240 241 249 254 257 300 66 239 255 177 239 255 177 189 66 173 207 239 255 107 15 24 25 29 50 84 139 140 145 185 192 221 227 228 240 241 249 257 293 300 23 66 239 255 177 189 66 239 255 300 66 239 255 107 1 10 24 25 27 50 56 101 111 119 121 130 138 145 158 192 199 201 227 231 241 248 249 263 265 293 297 66 239 255 300 66 77 207 239 15 22 24 29 50 56 84 86 101 111 119 130 139 140 145 158 185 187 192 221 227 228 231 240 241 248 254 257 263 265 300 66 77 239 255 290 300 66 239 255 189 300 66 85 239 113 177 189 66 112 255 177 189 16 85 239 255 75 113 177 224 66 239 255 177 189 66 239 255 177 189 196 269 59 66 239 255 10 15 22 24 25 50 56 84 111 119 130 138 145 158 161 183 185 187 192 193 199 201 231 240 241 248 249 254 257 263 265 66 207 239 255 66 239 255 66 77 255 17 177 189 196 66 239 255 24 82 113 121 145 158 177 274 239 255 24 56 113 121 145 158 167 177 224 274 82 66 85 239 255 100 145 177 236 279 289 143 149 158 179 20 66 239 255 177 189 66 239 255 216 66 112 239 255 9 300 66 239 255 107 1 24 50 56 84 145 158 201 293 88 111 138 161 178 183 227 231 240 241 249 254 263 265 66 239 255 74 177 189 66 85 239 255 260 107 300 20 66 255 107 24 25 29 50 56 79 84 86 101 103 111 119 130 135 138 140 145 158 187 192 193 201 212 221 227 231 240 241 248 249 254 263 265 293 15 31 161 183 185 257 300 66 112 239 255 286 300 66 77 239 255 66 239 242 255 66 239 255 107 300 66 239 255 290 189 66 85 239 242 255 177 66 239 255 66 131 207 239 107 286 177 300 59 66 239 250 255 107 15 22 24 25 29 50 56 84 101 111 119 130 139 140 145 158 185 187 192 221 227 228 231 241 248 249 254 257 263 265 300 66 239 255 176 177 189 66 239 255 177 189 66 239 255 177 189 66 239 255 1 24 50 84 121 138 145 158 177 201 294 66 239 255 75 102 113 121 177 196 236 66 239 255 262 300 66 239 255 1 10 24 25 27 50 56 84 86 101 111 119 130 138 145 158 192 199 201 227 231 240 241 248 254 263 293 297 66 239 255 24 75 113 121 158 167 177 274 66 85 239 255 66 239 255 12 177 189 196 66 239 255 17 75 113 177 196 66 239 255 177 189 66 239 255 12 17 22 75 113 177 196 282 207 239 250 255 66 239 255 1 10 24 50 56 121 145 158 177 201 248 265 70 84 106 111 241 66 239 255 48 177 59 66 239 255 12 17 75 104 113 196 62 66 239 255 97 177 189 275 66 239 255 1 15 22 24 25 29 50 56 84 86 101 111 140 145 158 185 187 192 221 227 228 231 240 241 248 249 254 257 263 300 66 239 255 177 196 270 274 20 66 239 255 66 89 239 255 280 300 66 239 255 66 239 177 189 255 300 66 255 189 66 239 189 113 177 196 66 85 255 24 45 50 56 138 177 161 236 59 239 255 25 84 192 227 228 240 241 249 257 300 66 112 239 255 177 189 
Beta:2,Alpha:0.55
66 239 255 258 300 66 239 255 107 24 50 56 88 111 138 145 158 161 183 201 227 240 249 254 265 135 231 241 66 255 17 177 196 66 239 255 177 189 66 239 255 300 66 77 239 255 300 66 239 255 107 15 22 24 25 29 50 84 86 101 111 130 139 140 145 185 187 192 221 227 228 231 240 241 248 249 254 293 300 66 239 255 177 189 66 239 255 177 189 196 157 239 255 177 189 66 239 255 24 75 113 121 145 158 177 265 274 106 20 66 239 255 300 66 112 239 255 107 15 22 25 29 50 56 86 101 111 119 130 139 140 145 158 185 187 221 227 228 231 240 241 248 249 254 257 263 265 300 60 66 239 255 177 189 196 66 239 250 255 189 196 66 77 239 255 17 177 189 196 66 239 255 24 50 79 84 103 138 145 158 161 177 201 249 254 294 88 111 140 178 183 227 241 265 66 85 239 17 83 177 189 66 239 250 255 189 239 255 113 177 189 196 20 66 239 255 24 33 56 75 113 145 158 167 177 274 22 106 161 166 182 236 282 66 255 1 22 24 31 50 56 84 138 145 158 177 201 212 221 249 254 294 297 88 111 139 178 183 227 231 241 66 207 239 255 300 66 239 255 66 239 255 84 185 192 227 240 300 66 239 255 300 59 66 159 239 255 300 66 239 255 24 56 75 145 158 167 177 274 161 236 66 77 239 255 59 66 239 255 48 24 75 113 121 145 177 224 274 167 294 66 239 17 83 124 177 189 196 66 239 255 24 75 79 113 145 177 224 274 289 66 239 255 290 24 25 50 56 82 99 126 138 145 158 161 177 178 182 187 193 241 249 254 257 263 268 297 66 239 255 225 300 20 66 239 255 177 189 66 112 239 255 1 56 73 100 113 145 177 224 274 167 66 239 242 255 300 66 239 255 177 189 196 66 85 159 239 255 107 75 113 121 177 66 239 255 17 177 196 279 289 66 239 255 290 177 189 66 112 239 255 83 113 177 189 196 282 59 66 239 242 255 10 15 22 24 25 50 56 84 111 119 130 138 145 158 161 183 185 187 192 193 199 227 231 240 248 249 254 257 263 265 300 66 239 255 66 239 74 177 189 66 239 255 48 177 189 66 239 25 84 185 192 227 228 240 241 249 257 293 300 66 239 255 127 66 239 242 255 87 177 66 239 255 300 66 239 25 84 185 192 240 241 249 300 66 239 255 300 66 207 239 255 45 177 189 216 66 239 255 74 66 239 255 177 275 66 112 239 255 177 66 239 255 8 177 189 196 66 255 300 59 66 189 239 290 177 20 66 239 255 300 66 239 255 107 15 22 24 25 50 56 84 101 111 119 130 138 145 158 161 185 187 192 199 227 231 240 241 248 249 254 257 263 265 293 300 66 255 177 189 59 66 239 255 258 177 196 66 85 239 255 15 22 24 25 29 50 84 111 139 140 145 185 187 192 221 227 228 231 240 241 249 254 257 300 66 239 255 44 177 189 66 239 177 189 20 66 239 255 107 185 192 240 300 66 239 250 56 75 88 113 139 145 177 265 22 106 149 240 66 239 255 300 66 239 250 255 300 66 112 239 255 17 75 113 177 196 7 66 239 255 87 177 189 196 66 239 255 177 289 66 239 255 107 1 24 50 56 84 138 145 158 177 249 254 294 178 227 241 263 66 239 255 177 189 196 59 239 255 107 25 84 130 185 192 228 240 241 249 257 300 66 239 250 189 66 85 239 255 75 113 177 66 85 207 239 255 15 24 25 29 50 84 130 139 140 145 185 187 192 221 227 228 231 240 241 249 254 257 293 300 66 239 255 177 189 66 239 255 17 100 177 196 60 66 239 255 66 239 255 286 66 112 239 255 66 239 255 113 177 224 66 239 255 177 189 66 239 255 177 66 239 255 189 198 66 112 239 255 1 27 45 56 82 113 126 138 145 158 177 182 254 22 106 135 161 236 241 249 263 66 239 255 17 75 79 113 126 177 196 239 255 74 107 113 121 129 177 20 66 239 255 177 66 239 255 290 17 177 189 196 20 239 255 107 10 22 24 50 56 84 111 119 130 145 158 161 183 185 192 193 199 227 241 248 249 254 263 265 66 239 255 177 194 66 239 255 1 15 22 24 25 29 50 56 84 86 101 111 130 139 140 145 185 187 192 221 227 228 231 240 241 248 249 254 257 263 300 16 66 239 255 177 189 269 66 112 255 177 189 59 66 207 239 255 107 185 192 227 240 241 300 66 239 255 113 177 289 
Beta:2,Alpha:0.56
66 255 177 239 255 300 66 239 255 177 189 196 66 239 255 107 10 15 22 24 25 56 84 111 119 130 138 139 145 161 183 185 187 192 193 199 227 231 240 241 248 249 254 257 265 293 300 239 255 107 24 75 113 167 177 224 236 274 66 239 255 189 279 66 239 255 84 185 192 240 300 66 239 255 189 66 239 255 300 20 66 85 239 255 24 33 56 75 113 121 145 158 167 177 265 106 236 66 239 255 286 240 300 66 239 255 2 24 50 55 56 79 84 101 138 145 158 177 201 212 221 249 254 257 273 281 294 22 88 106 111 161 178 183 227 240 265 59 66 197 239 255 17 74 127 177 189 66 239 255 300 66 239 255 107 22 24 50 56 79 84 101 111 119 130 135 138 145 158 161 192 199 201 231 234 240 241 248 249 254 257 263 273 293 15 88 178 183 187 193 227 265 66 239 242 255 66 239 250 255 107 1 24 56 88 139 145 158 177 201 265 70 84 106 111 138 178 227 241 249 263 66 239 250 255 24 50 56 88 138 145 158 161 177 201 249 265 70 84 111 178 227 241 66 239 255 177 189 66 239 255 25 84 185 192 227 228 240 241 249 257 293 300 66 239 242 255 177 66 239 255 66 112 239 255 17 158 177 189 196 279 66 239 255 277 177 189 66 239 242 255 177 66 239 250 255 300 66 239 255 107 1 24 50 56 84 101 138 145 158 177 201 249 273 281 178 227 263 66 239 255 107 17 177 196 66 239 255 286 24 56 75 113 145 158 167 177 274 149 161 236 66 239 250 255 16 10 24 50 56 86 88 119 145 158 161 177 201 248 249 254 265 70 84 111 178 227 241 66 85 239 300 239 255 177 189 7 66 239 255 177 189 66 239 250 255 107 10 22 24 25 56 88 111 119 130 135 138 145 158 161 192 199 201 227 231 240 248 249 263 265 293 66 239 255 107 75 113 121 77 239 255 17 177 189 196 279 66 239 250 255 66 239 255 300 66 239 255 9 127 66 239 255 17 177 196 174 66 239 255 107 1 10 15 22 24 25 56 84 111 119 130 138 145 158 161 183 185 187 192 193 199 227 231 240 241 248 249 254 257 263 300 66 239 255 24 75 113 145 158 167 274 161 236 282 66 239 255 300 59 66 239 255 300 66 239 255 17 177 196 66 239 255 22 24 31 33 50 56 75 113 145 158 167 177 192 274 282 106 236 66 239 255 10 15 22 24 25 50 56 84 111 119 130 138 145 158 161 183 187 192 193 199 201 227 231 240 241 248 249 254 257 263 265 300 20 66 239 255 177 189 66 239 255 17 177 196 66 239 255 300 66 239 240 300 66 112 239 255 107 50 56 84 138 145 158 161 187 201 249 254 294 231 241 66 239 242 255 107 1 24 50 56 84 145 158 201 254 88 111 138 161 178 183 227 231 240 241 249 263 265 66 239 255 177 189 196 261 66 239 255 300 239 255 75 113 177 66 239 255 15 22 24 25 29 84 86 101 111 130 139 140 145 185 187 192 221 227 228 231 240 241 248 249 254 257 300 66 207 239 255 10 22 24 25 50 56 84 111 119 130 138 145 158 161 183 192 199 201 212 221 227 231 240 241 248 249 254 263 265 300 66 239 255 74 177 66 239 250 255 189 7 239 255 177 189 191 66 239 250 255 177 189 196 66 207 239 255 300 66 239 255 107 1 10 24 27 50 56 84 101 111 119 130 135 138 145 158 192 199 201 231 234 241 248 249 263 293 22 86 88 161 178 183 227 240 254 265 66 239 250 255 45 177 189 66 239 255 107 25 75 113 177 196 66 255 177 189 66 239 255 1 24 50 121 145 158 177 201 70 84 88 106 111 138 161 178 183 227 241 249 263 265 66 255 290 127 177 189 288 66 112 239 255 17 22 50 75 113 121 145 177 224 274 282 82 59 66 239 255 17 83 177 196 282 66 239 255 107 17 75 113 177 196 66 239 255 177 66 239 255 177 189 196 20 59 239 255 300 59 66 239 255 300 66 239 255 107 24 75 113 121 145 158 177 274 20 66 239 242 255 66 239 255 74 300 66 239 255 48 107 276 84 130 192 227 240 66 239 255 107 15 24 25 29 31 50 84 130 139 140 145 185 187 192 221 227 231 240 249 254 257 300 66 239 255 12 177 189 66 76 239 255 74 300 66 239 255 177 189 275 66 239 255 300 59 66 239 255 24 33 56 75 101 113 167 177 192 224 273 274 149 240 59 66 197 239 255 87 177 189 66 239 255 48 22 24 75 113 145 177 224 273 274 66 255 107 1 24 50 56 145 158 177 201 294 70 84 88 106 111 138 161 178 183 227 241 249 254 263 265 66 239 255 15 22 24 25 29 50 84 111 139 140 185 187 192 221 227 228 231 240 241 249 254 257 300 66 239 255 17 75 113 176 177 196 201 66 239 255 177 196 66 207 239 255 177 189 196 66 239 255 25 84 185 192 227 228 240 241 249 257 300 66 239 255 300 66 85 239 255 74 127 66 90 239 255 177 189 275 66 255 17 74 177 189 196 66 239 255 177 189 196 66 220 239 250 255 300 
Beta:2,Alpha:0.57
59 66 77 239 255 107 24 75 113 121 145 158 177 274 294 66 239 255 15 24 25 29 31 50 84 111 130 139 140 145 185 187 192 221 228 231 240 241 249 254 257 300 66 239 300 20 66 85 239 255 25 185 192 227 228 240 241 249 257 293 300 66 239 255 107 15 22 24 25 50 56 84 86 101 111 119 130 138 139 140 145 158 185 187 192 227 231 240 241 248 249 254 257 263 265 293 300 66 85 239 255 286 25 84 185 192 227 228 240 241 249 257 293 300 66 77 239 255 300 20 239 255 17 177 189 66 239 255 290 48 107 1 24 50 70 84 106 121 136 145 158 177 192 201 241 56 66 239 255 260 22 24 31 45 50 56 84 145 158 177 201 236 297 82 241 66 239 255 74 177 189 196 66 239 255 239 255 74 300 66 239 255 74 300 66 85 239 24 33 56 75 104 113 138 145 177 192 224 274 35 106 126 129 186 187 236 254 263 282 66 239 255 75 113 177 289 66 239 255 107 1 24 50 56 79 84 103 104 145 158 177 201 254 294 2 22 88 106 111 138 140 161 178 182 183 185 187 193 212 227 231 240 241 249 257 263 265 66 85 239 255 300 66 239 255 16 15 24 25 29 50 84 139 140 145 185 187 192 221 227 228 240 241 249 254 257 293 300 20 66 239 242 255 107 15 22 24 25 29 50 84 86 111 130 139 140 145 185 192 221 227 228 231 240 241 248 249 254 257 293 66 239 300 66 239 255 107 17 177 196 7 66 239 255 106 216 300 66 239 255 177 300 66 239 255 107 56 145 177 201 161 249 263 6 66 77 239 255 2 75 113 177 265 267 66 239 255 277 145 177 279 66 239 255 1 22 24 25 29 50 56 84 86 101 111 130 139 140 145 185 187 192 221 227 228 231 240 241 248 249 254 257 293 297 300 66 239 255 300 66 239 255 177 189 196 20 239 255 147 177 189 66 77 239 255 177 189 300 66 112 239 255 177 216 239 255 300 66 239 250 255 290 189 196 66 239 255 25 84 130 185 192 240 241 249 300 59 66 197 239 255 107 17 75 113 177 196 66 239 255 177 279 268 66 239 255 177 279 179 66 85 255 127 177 189 66 239 250 255 74 25 84 130 145 185 192 227 228 240 241 249 257 293 300 66 239 255 15 22 24 25 50 56 84 86 101 111 119 130 138 139 140 145 158 185 187 192 227 231 240 241 248 254 257 263 265 300 66 239 255 105 177 189 66 239 255 300 66 159 239 255 107 1 56 145 177 201 70 182 249 263 66 152 239 255 107 286 1 15 22 24 25 50 56 84 86 101 111 130 139 140 145 185 187 192 221 227 228 231 240 241 248 249 254 257 293 239 255 48 66 239 255 177 189 20 66 239 255 300 66 239 255 107 75 101 113 121 177 196 66 239 255 24 56 75 102 113 121 136 145 167 177 274 294 66 239 255 74 177 189 196 216 66 239 250 255 107 17 88 113 177 196 66 77 239 255 24 33 56 75 82 113 140 145 149 167 177 192 196 224 236 274 102 106 161 166 182 282 66 77 239 255 300 66 239 255 15 24 25 29 50 84 140 145 185 192 221 227 228 240 241 249 254 257 293 300 66 239 255 22 24 56 75 82 86 88 113 145 149 158 161 166 167 177 183 201 227 236 240 245 248 265 267 66 239 255 66 77 255 177 189 275 66 76 239 255 177 189 196 66 89 239 255 300 66 239 255 66 239 255 177 300 66 239 255 260 300 66 239 255 75 113 121 145 177 224 274 66 239 255 300 66 239 255 300 66 239 255 177 189 66 85 239 255 300 66 239 255 107 10 24 33 56 75 113 129 145 158 167 177 199 274 82 106 119 161 187 236 245 268 282 66 239 255 177 239 255 24 50 56 84 138 145 158 161 177 201 249 254 294 88 111 139 178 183 227 241 265 66 239 255 74 177 189 196 66 85 239 255 262 290 107 25 84 185 192 227 240 241 249 300 66 255 66 239 255 84 185 192 227 240 241 300 66 239 255 177 189 192 300 66 255 107 17 75 82 113 126 145 177 224 66 239 255 59 66 239 255 300 66 239 242 255 290 107 15 24 25 50 84 139 140 145 185 187 192 221 227 228 231 240 241 249 254 257 293 300 239 255 113 176 177 189 196 279 66 239 255 25 84 185 227 228 240 241 249 293 300 66 239 255 300 66 239 74 107 1 2 22 24 50 79 121 126 145 158 177 182 201 254 66 239 255 107 17 45 177 196 66 239 255 177 189 196 216 66 239 255 12 176 177 189 196 66 239 255 107 75 121 177 265 66 77 239 255 240 300 66 239 255 15 24 25 31 50 84 139 140 145 185 187 192 221 227 228 231 240 241 249 254 300 66 239 255 24 45 50 56 145 158 161 166 177 182 236 82 241 66 239 255 24 56 75 113 121 145 158 177 224 274 82 66 239 255 300 66 85 239 255 177 66 207 239 255 1 24 50 56 84 94 145 158 177 201 254 294 297 88 106 111 138 161 178 183 240 241 249 263 265 66 239 255 159 2 24 45 50 55 56 158 177 192 249 257 268 297 79 82 106 126 178 182 187 241 254 263 20 66 239 255 286 290 48 177 189 288 66 239 255 48 113 145 177 179 289 59 66 239 255 177 300 
Beta:2,Alpha:0.58
66 77 255 300 66 239 255 177 300 59 66 159 239 255 300 20 66 239 177 300 66 207 239 255 24 50 56 145 158 177 201 70 84 88 106 111 138 161 178 183 227 241 249 263 265 66 250 255 20 66 85 239 255 12 177 189 66 239 255 48 107 22 24 50 56 75 113 129 145 158 161 167 177 274 282 236 20 66 239 255 177 300 66 239 255 107 24 45 50 56 121 138 145 158 177 241 59 66 239 255 300 66 239 250 255 15 24 25 29 50 84 139 140 145 185 187 192 221 227 231 240 241 249 254 257 293 300 66 239 290 107 177 189 66 77 239 255 84 185 192 227 228 240 241 249 300 20 66 239 255 300 66 239 255 24 50 56 84 138 145 158 161 177 182 193 201 249 254 294 241 66 239 255 300 66 239 255 177 189 196 66 239 255 44 177 189 282 66 239 255 25 84 185 192 227 228 240 241 249 257 293 300 66 207 239 16 24 56 113 145 167 177 82 236 66 77 239 255 48 300 66 239 250 255 15 22 24 25 29 50 84 101 111 139 140 145 185 187 192 221 227 228 231 240 241 249 254 257 300 66 239 255 17 177 196 276 66 77 239 250 255 189 66 85 239 250 255 300 66 239 255 300 66 239 255 300 66 239 255 300 20 66 239 255 25 84 185 192 227 228 240 241 249 257 300 66 239 255 300 20 66 173 239 255 300 66 255 290 177 66 239 66 85 239 255 48 17 177 189 66 239 255 177 189 196 275 59 66 239 255 24 50 119 145 158 177 201 70 84 178 227 241 239 255 66 239 255 107 198 1 56 138 145 177 201 294 24 50 67 70 84 158 161 241 249 254 263 66 239 255 177 189 66 239 255 189 300 66 239 255 192 240 300 66 77 239 255 127 177 189 66 239 255 177 300 20 59 66 239 255 1 15 22 24 25 29 50 56 84 86 101 111 130 139 140 145 185 187 192 221 227 228 231 240 241 248 249 254 257 300 66 239 255 177 189 66 255 24 45 50 56 145 158 161 166 177 182 82 241 66 207 239 255 290 24 75 106 113 121 145 158 177 224 265 274 167 239 255 177 189 66 239 255 290 300 239 255 300 66 112 239 255 107 33 56 75 102 113 121 126 145 167 177 192 224 274 106 66 173 239 255 159 189 196 66 223 239 255 262 177 189 20 66 152 239 255 159 1 24 75 113 145 224 274 167 289 20 66 239 242 255 290 177 276 288 66 239 242 255 12 56 177 196 66 239 255 84 130 185 192 227 240 66 112 239 255 300 66 77 239 255 300 66 223 239 255 189 240 300 66 239 255 24 45 56 82 113 145 158 167 177 265 106 241 85 239 255 300 66 239 255 177 189 215 300 6 66 77 239 255 24 33 56 75 113 145 167 192 224 274 289 106 149 236 66 239 255 127 300 66 239 255 48 74 24 56 84 138 145 158 161 177 201 249 254 263 294 88 106 111 178 183 227 241 265 239 255 2 56 75 113 121 177 196 66 239 255 300 66 239 255 300 66 112 239 255 189 66 239 242 255 107 24 75 82 113 121 145 158 167 177 274 294 66 239 255 300 66 239 255 107 75 113 177 201 224 66 239 255 286 66 239 242 255 286 177 59 66 207 239 255 107 300 66 239 255 189 300 66 239 255 74 176 177 189 196 66 85 239 255 300 66 239 255 300 66 239 255 300 66 239 255 48 24 50 56 158 161 177 201 249 70 84 88 106 111 139 178 183 227 241 265 20 66 239 255 107 10 24 25 56 84 101 111 119 130 138 145 158 192 199 201 212 221 227 231 241 248 249 254 263 265 293 297 22 86 161 183 240 281 300 66 239 255 177 189 66 239 255 66 239 255 107 17 176 177 189 196 66 239 255 66 239 255 300 59 66 239 255 66 239 250 255 88 177 189 196 59 66 239 255 145 177 279 45 296 7 66 85 239 255 107 177 189 66 85 239 255 300 66 239 255 25 84 185 192 227 240 241 249 300 20 66 239 255 300 66 85 239 255 66 77 239 255 240 300 66 239 247 25 84 185 192 227 240 241 300 66 239 255 290 177 189 196 
Beta:2,Alpha:0.59
239 255 300 66 250 255 107 110 189 66 239 255 24 56 84 130 138 145 158 161 201 231 249 254 263 88 106 111 178 183 227 240 265 66 239 255 113 126 177 189 196 66 239 242 250 255 159 113 177 196 66 239 250 255 1 15 22 24 25 29 50 56 84 86 101 111 130 139 140 145 185 187 192 221 227 228 231 240 241 248 249 254 257 263 293 297 66 85 239 255 15 22 24 25 50 56 84 101 111 119 130 138 145 158 161 185 187 199 227 231 240 241 248 249 254 257 263 265 293 300 66 239 255 239 255 107 75 113 121 177 224 273 66 239 255 48 159 177 189 66 239 255 107 74 177 189 66 112 239 255 48 300 66 112 239 255 66 239 255 66 239 255 66 239 255 66 239 255 24 50 56 84 88 106 111 138 145 158 161 177 183 201 249 254 263 265 294 119 178 241 66 77 207 239 255 177 189 66 239 255 290 48 126 189 300 66 239 242 255 126 300 59 239 255 66 239 255 189 66 85 239 255 300 59 66 239 255 300 66 239 255 137 17 177 196 7 66 239 255 300 66 239 242 255 177 6 66 77 239 242 255 176 177 66 239 255 240 300 66 239 255 25 84 185 192 227 228 240 241 249 257 293 300 66 85 239 242 255 177 300 66 239 255 107 17 176 177 196 270 66 239 255 66 239 66 239 255 1 15 22 24 25 29 50 56 84 86 101 111 139 140 145 185 187 221 227 228 231 240 241 248 249 254 257 300 66 107 239 255 12 44 177 66 239 255 107 17 24 75 113 121 177 224 274 167 66 239 255 17 177 189 196 20 66 239 255 107 1 24 121 145 158 177 201 66 239 15 22 24 25 29 50 84 86 101 111 130 139 140 145 185 187 192 221 227 228 231 240 241 249 254 257 66 239 255 25 84 185 192 227 240 241 300 66 239 255 286 177 189 20 66 85 239 255 66 112 239 255 107 75 113 121 145 177 274 66 239 255 300 66 239 255 66 239 255 66 239 255 159 141 177 189 66 239 255 66 239 242 255 66 77 239 255 10 15 24 31 50 56 84 111 119 130 138 139 145 158 183 185 187 192 193 199 227 231 240 241 248 249 254 257 263 265 300 66 112 207 239 255 33 75 113 145 167 176 177 192 201 224 227 274 289 88 106 149 183 265 282 66 255 15 24 25 29 84 139 140 145 185 192 221 227 228 240 249 257 293 300 66 239 255 107 24 33 75 113 145 167 177 192 224 274 289 106 66 239 255 59 66 112 239 255 15 25 29 50 130 139 140 145 185 192 221 227 228 240 241 249 257 293 300 66 239 255 15 22 24 25 50 56 84 101 111 119 130 138 145 158 161 185 187 192 199 227 231 240 241 248 249 254 257 265 300 66 239 255 24 50 56 79 84 88 111 119 145 158 161 178 183 201 227 240 254 257 265 55 231 241 66 239 255 1 15 22 24 25 29 50 56 84 86 101 111 139 140 145 185 187 192 221 227 231 240 241 248 249 257 263 300 66 77 239 255 66 77 207 239 255 177 189 196 66 239 255 107 24 177 196 66 239 255 177 189 270 66 239 255 177 66 107 239 255 240 300 66 85 189 239 255 10 15 22 24 50 56 84 111 119 130 138 158 161 183 185 187 192 193 199 201 227 231 240 241 248 249 254 257 263 265 300 66 239 255 24 35 50 56 75 113 145 158 177 274 66 239 255 113 177 189 196 239 255 300 66 85 239 255 15 22 24 25 50 56 84 101 111 119 138 145 158 161 185 187 192 199 227 231 240 241 248 249 254 263 265 300 66 239 48 189 15 24 25 29 50 84 139 140 145 185 192 221 227 228 240 241 249 257 293 300 66 239 255 260 56 75 100 113 167 177 196 224 274 289 81 66 239 242 255 25 84 185 192 227 240 241 249 300 66 239 255 107 75 101 113 145 177 273 281 66 207 239 22 24 50 56 84 88 111 130 138 145 158 161 178 183 192 201 227 231 240 241 249 254 263 265 66 239 255 177 189 239 255 66 239 255 290 15 22 24 25 50 84 101 111 119 138 145 158 161 185 187 192 199 227 231 240 241 248 249 254 257 263 265 300 66 255 10 15 22 24 50 56 84 111 119 130 138 145 158 161 185 187 192 193 199 227 231 240 241 248 249 254 257 263 265 300 66 239 255 177 189 66 239 255 1 10 24 25 27 29 50 84 101 103 111 119 121 130 138 140 145 158 187 192 193 199 201 212 221 227 228 231 241 248 249 254 263 265 293 297 22 86 161 183 185 240 257 66 255 66 239 255 159 66 239 255 24 45 50 56 104 126 145 158 177 248 35 82 241 66 255 25 84 185 192 227 240 241 249 257 293 300 66 239 250 255 107 177 189 66 77 85 223 239 255 15 24 29 50 84 139 140 145 185 192 221 227 228 240 241 249 257 293 300 20 66 239 255 107 24 45 50 75 113 121 167 177 224 274 66 239 255 1 2 22 24 50 56 145 158 177 201 70 84 88 111 138 161 178 183 227 241 249 257 265 66 239 255 127 192 240 300 66 239 255 24 33 73 75 82 113 145 167 177 224 274 106 182 66 239 250 255 127 189 66 255 74 177 189 275 66 239 255 177 300 66 239 255 59 77 239 255 177 189 196 66 239 255 300 13 59 66 239 250 255 300 66 255 24 56 113 145 224 274 289 45 296 66 239 255 16 24 33 56 75 113 145 158 167 177 274 106 149 236 
Beta:2,Alpha:0.60
66 255 134 24 56 75 113 126 161 167 177 224 274 282 289 119 236 20 23 66 239 255 24 33 56 75 113 121 145 167 192 224 274 106 66 85 239 255 177 189 66 239 255 17 177 189 196 66 239 107 1 56 101 145 177 201 249 263 273 281 94 149 161 240 66 239 255 66 255 211 107 177 189 66 239 255 300 66 239 255 240 300 66 239 255 177 189 196 279 66 239 255 177 189 239 255 177 189 66 239 255 25 185 192 227 240 241 249 300 66 250 255 107 300 59 66 255 66 239 24 33 75 113 145 158 167 177 192 106 161 236 282 76 239 255 24 56 75 82 113 145 158 167 177 182 236 274 282 294 66 239 255 177 189 66 239 255 277 286 1 24 50 56 145 158 177 201 248 70 84 138 231 241 249 263 66 239 255 15 22 24 25 50 56 84 101 111 119 130 138 139 140 145 158 185 187 192 231 240 241 248 249 254 257 263 265 300 66 255 159 24 56 75 113 145 149 158 161 166 167 177 274 236 66 255 24 33 56 75 82 113 145 167 177 192 224 274 106 161 236 282 66 239 255 59 239 66 239 255 290 127 189 216 66 239 255 48 1 15 22 24 25 29 50 56 84 86 101 111 130 139 140 185 187 221 227 228 231 240 248 249 254 257 263 300 66 85 239 255 17 66 239 255 44 177 189 66 239 255 177 189 279 66 239 66 239 250 255 66 239 242 255 66 85 239 255 33 100 145 177 192 279 289 45 296 66 239 255 66 112 239 255 239 255 20 66 239 255 107 74 177 189 196 66 239 255 10 24 25 27 29 50 56 84 101 111 119 130 138 140 145 158 187 192 193 199 212 221 227 228 241 249 254 263 265 293 297 15 22 86 161 183 185 240 257 66 85 255 107 22 75 113 145 177 224 282 59 66 239 255 17 177 189 196 66 239 255 18 74 177 189 53 66 239 255 48 10 22 24 50 56 84 111 119 130 138 145 158 161 183 192 199 201 227 231 240 241 248 249 254 263 265 66 239 255 24 56 158 177 192 201 3 70 84 88 106 111 138 161 178 183 227 241 249 263 265 66 239 255 74 300 20 66 239 255 300 66 239 255 15 22 24 25 29 50 56 84 101 111 119 130 139 140 145 158 185 187 192 221 227 228 231 240 241 248 254 257 263 265 300 66 239 255 177 189 196 66 239 255 24 50 84 88 106 111 121 138 145 158 161 177 178 183 201 227 249 254 263 265 294 241 66 239 255 7 66 239 242 255 24 75 100 113 145 167 177 224 274 149 266 289 66 239 255 24 45 50 56 138 145 158 177 82 161 187 193 236 241 263 23 255 290 107 17 83 177 189 196 272 66 239 255 10 24 50 56 84 86 119 138 145 158 161 187 193 201 248 249 254 263 103 231 241 66 239 255 177 84 185 192 227 240 300 66 85 239 255 66 239 255 66 239 242 255 300 66 239 255 24 45 50 56 119 126 145 158 161 166 177 182 236 241 66 112 239 255 107 17 22 75 113 177 196 282 239 255 177 239 255 177 189 66 239 255 107 45 75 121 176 177 224 66 239 255 24 50 56 84 145 158 177 201 227 254 294 88 106 111 138 161 183 193 231 241 249 263 265 66 112 239 255 177 58 59 85 239 255 74 177 189 66 239 255 66 239 255 59 66 239 255 25 84 185 192 227 240 300 59 66 239 255 189 66 207 239 255 290 107 24 33 56 75 82 106 113 145 167 177 192 224 274 66 239 255 107 17 113 177 196 66 85 239 255 177 189 66 239 255 66 255 300 66 77 239 242 250 255 66 239 255 24 50 56 94 138 145 149 158 161 177 201 240 249 273 88 178 183 227 265 66 239 255 177 282 66 112 239 255 177 189 196 66 239 255 290 48 24 56 113 158 167 177 161 187 193 236 263 66 239 255 66 207 239 255 16 15 22 24 25 50 56 79 84 88 103 111 140 145 158 161 178 183 187 193 201 227 228 249 254 257 263 265 231 241 66 239 255 24 50 56 84 88 106 111 138 145 158 161 177 178 183 193 201 227 249 254 263 265 294 241 239 242 255 66 239 255 189 300 66 239 255 66 107 239 255 24 33 56 75 121 126 145 158 167 177 192 196 45 106 138 249 263 296 66 239 255 177 189 196 66 239 255 189 240 300 66 239 255 107 286 17 177 196 289 66 77 239 255 177 189 275 66 239 255 177 66 239 255 17 24 73 75 83 113 121 177 224 274 66 112 239 242 255 17 158 177 196 270 66 239 255 113 145 177 289 66 239 255 59 66 239 189 177 196 66 239 255 134 2 24 50 56 145 158 177 201 254 257 294 70 84 88 94 106 111 119 149 161 178 183 227 241 265 66 239 255 66 85 239 255 66 239 255 75 177 
Beta:2,Alpha:0.61
20 66 239 255 177 189 66 239 255 280 24 75 101 113 121 145 177 224 274 66 239 255 107 17 196 239 242 255 66 239 66 89 239 242 255 87 177 66 239 255 66 239 255 1 15 22 24 25 27 29 50 56 84 86 101 130 139 140 145 185 187 192 221 227 228 231 240 241 248 249 254 257 300 66 239 255 177 6 66 77 85 239 255 74 240 300 66 239 255 66 239 255 177 189 20 66 77 239 255 107 300 20 66 239 255 17 177 196 66 85 239 255 276 177 189 66 239 255 177 189 196 66 239 250 66 112 239 255 66 239 242 255 56 73 96 113 177 66 239 255 145 177 66 239 255 76 10 22 24 50 56 84 111 119 130 138 145 158 161 183 185 192 193 199 227 231 240 241 248 249 254 265 66 239 255 66 239 255 290 177 1 15 22 24 25 29 50 56 86 101 111 139 140 145 185 187 192 221 227 228 231 240 241 248 249 257 300 66 112 223 239 255 177 189 66 239 255 66 239 255 107 75 113 176 177 201 224 289 66 239 250 66 77 239 255 177 189 66 239 255 25 84 185 192 227 240 241 249 300 66 239 255 177 189 196 66 239 255 56 75 100 113 145 177 224 289 33 45 81 149 192 236 259 296 66 239 255 107 17 22 177 196 282 66 255 290 66 239 242 255 107 124 192 240 300 66 239 255 159 300 66 207 239 255 66 239 242 255 66 239 255 66 255 66 255 48 25 84 185 192 227 240 241 249 257 300 66 239 250 255 66 85 239 255 66 239 255 177 189 7 66 239 255 66 77 239 255 290 177 189 66 239 255 177 189 66 77 239 255 17 189 196 66 112 239 255 66 239 255 66 239 255 66 239 255 177 66 239 255 22 24 50 56 84 138 145 158 161 177 193 201 249 254 263 294 241 66 239 66 239 255 66 239 255 290 24 50 56 84 145 158 177 201 231 241 294 138 178 227 249 263 66 239 66 239 255 147 177 189 300 66 239 250 255 24 56 75 88 113 139 145 167 177 212 265 274 106 228 236 59 66 239 255 22 177 179 189 196 66 239 255 66 239 242 255 177 196 289 66 239 255 239 255 66 239 255 44 189 196 66 189 239 255 107 75 113 145 177 282 66 85 207 239 250 255 16 107 24 75 88 101 113 136 139 145 167 177 224 265 273 274 294 56 149 161 236 240 282 289 66 239 255 66 239 255 107 75 113 177 224 66 112 239 177 189 300 66 239 255 48 56 113 136 145 177 189 289 255 66 239 255 290 177 189 196 268 66 255 66 239 255 10 15 22 24 50 56 84 111 119 130 138 145 158 161 183 185 187 192 193 199 201 212 221 227 231 240 241 248 254 257 263 265 300 107 239 255 24 75 113 145 177 274 66 239 255 66 239 255 66 239 290 10 24 50 56 70 84 94 106 119 135 138 145 158 177 199 201 234 241 249 254 294 88 111 161 178 183 227 265 268 7 66 239 255 66 239 255 66 239 255 107 300 66 239 255 24 50 56 84 88 106 111 130 138 145 158 161 177 183 201 227 249 254 263 265 294 66 239 255 300 66 239 255 66 239 255 66 239 255 66 89 255 107 17 196 66 112 239 255 75 145 177 279 289 143 66 207 239 255 177 189 300 239 255 56 75 100 113 121 145 177 224 45 289 296 66 239 255 177 189 24 25 29 84 139 140 145 185 192 221 227 228 240 241 249 257 293 300 66 207 239 56 73 96 100 113 145 177 289 33 45 81 179 192 236 259 296 66 239 255 66 85 239 255 300 66 239 255 66 239 255 24 50 56 84 138 145 158 161 177 182 193 201 249 254 263 294 241 239 255 66 239 255 66 239 255 16 24 45 50 56 94 145 158 161 166 177 182 236 70 82 84 241 66 239 255 22 24 33 45 75 106 113 121 145 158 167 177 192 224 241 274 282 138 140 161 236 249 
Beta:2,Alpha:0.62
66 239 255 66 239 255 1 15 24 25 27 50 56 101 126 138 145 177 178 182 193 201 249 254 268 273 281 297 263 66 239 255 290 177 189 196 288 20 66 239 255 177 189 300 66 239 255 20 66 239 255 66 239 255 59 66 239 255 59 66 239 255 66 239 255 59 66 239 255 15 22 24 25 50 86 101 111 139 140 145 185 187 192 221 227 228 231 240 241 248 254 257 300 66 239 255 66 239 255 15 24 25 29 31 50 84 111 130 139 140 145 185 187 192 221 227 228 231 240 249 254 257 293 66 239 255 66 239 255 113 177 189 196 52 66 239 242 255 66 239 255 127 177 189 196 66 239 255 239 255 17 56 177 189 196 66 77 239 255 177 84 185 192 227 228 240 241 249 257 293 300 66 239 255 177 189 196 53 66 85 239 255 16 177 189 269 66 239 255 66 255 66 239 255 66 239 255 177 300 66 85 239 255 66 239 255 177 189 300 66 239 250 255 25 84 185 192 227 228 241 249 257 293 300 66 239 255 24 33 56 75 113 167 177 192 224 236 274 289 126 186 187 254 263 149 66 239 255 253 192 240 300 66 239 255 107 87 177 270 279 66 239 255 100 145 177 279 289 143 149 158 179 236 66 239 255 107 286 24 75 113 121 177 224 274 66 239 255 66 239 255 277 66 239 255 113 177 189 196 158 59 66 197 239 255 159 107 300 66 239 255 59 66 239 242 255 24 50 56 84 106 130 138 145 158 161 177 182 192 201 249 254 263 294 88 111 178 183 227 265 66 239 255 16 107 75 113 177 224 66 85 239 255 216 24 31 56 75 113 145 158 167 177 274 282 187 236 66 239 255 66 239 255 66 239 255 66 239 255 66 239 255 66 239 255 66 239 255 66 112 239 255 59 66 239 255 66 239 255 15 24 25 50 84 139 140 145 185 192 221 227 240 241 249 254 257 293 300 239 255 66 239 255 239 189 66 77 239 255 24 45 50 56 82 145 158 177 268 297 241 66 239 255 15 24 25 29 50 84 139 140 145 185 192 221 228 240 241 249 257 293 300 59 66 239 250 255 48 25 84 185 192 227 240 241 249 300 66 239 255 66 239 16 107 24 50 56 145 158 161 177 201 249 28 70 84 88 111 178 183 227 241 265 66 239 255 107 113 177 196 66 239 255 290 87 177 189 288 66 239 255 66 239 242 255 1 15 22 24 25 50 56 84 111 119 130 138 145 158 161 185 187 192 199 231 240 241 248 249 254 257 263 300 66 207 239 255 107 56 75 113 224 20 66 207 239 255 159 1 24 45 50 82 121 145 158 177 166 182 66 239 255 290 177 189 275 300 255 66 207 239 255 24 50 75 113 121 129 145 158 177 274 167 294 66 239 255 107 24 50 56 138 145 158 161 177 182 201 212 221 249 263 70 84 88 99 106 111 139 178 183 227 241 265 66 239 255 24 50 84 121 138 145 158 161 201 254 263 231 241 66 239 255 24 45 50 56 75 113 145 158 167 177 274 296 236 20 66 77 239 189 177 300 66 239 250 255 66 239 255 107 17 177 196 279 239 255 66 239 255 107 17 177 196 66 207 239 255 66 239 255 290 177 189 66 239 250 255 290 1 15 22 24 25 29 50 56 84 86 101 111 139 140 145 185 187 192 221 228 231 240 241 248 249 254 257 293 300 66 239 255 66 239 66 239 255 225 24 33 56 75 102 113 145 161 167 177 192 224 265 274 282 106 236 66 85 239 255 66 239 255 66 112 239 255 24 50 56 70 84 145 201 212 221 27 88 106 138 161 178 183 227 249 263 265 20 66 239 255 107 177 189 300 66 239 255 66 239 255 66 152 239 255 177 189 196 52 66 239 255 66 239 255 66 239 255 1 15 22 24 25 29 50 56 84 86 101 111 119 130 139 145 158 185 187 192 221 227 228 231 240 241 248 249 254 257 263 300 30 66 239 250 255 66 239 255 25 84 185 192 227 228 240 241 249 257 300 66 239 255 189 66 239 255 15 22 24 25 29 84 86 101 111 140 145 185 187 192 221 228 231 240 241 249 254 257 300 66 239 255 189 300 20 66 239 66 239 255 286 17 177 189 196 
Beta:2,Alpha:0.63
66 239 255 66 112 239 255 260 35 50 56 79 103 138 145 158 161 177 201 70 84 88 99 111 139 140 178 183 227 241 265 66 239 255 177 192 240 300 66 239 255 66 239 255 66 85 239 255 66 85 239 107 10 113 177 289 112 239 255 66 239 255 48 66 239 255 48 24 50 84 121 138 145 158 161 201 249 254 263 88 106 111 135 178 183 227 231 240 241 265 66 131 207 239 255 66 239 255 66 239 255 59 66 239 255 16 107 17 126 177 196 289 66 255 59 66 239 255 66 207 239 255 107 8 17 24 158 177 189 196 66 173 239 250 255 189 66 239 250 255 66 239 255 66 239 255 66 239 255 66 239 255 66 159 239 255 290 66 239 255 24 33 56 75 113 145 167 177 192 224 274 297 149 236 66 239 255 66 239 255 286 17 45 177 196 66 239 290 66 239 242 255 66 239 255 66 239 255 290 107 113 177 189 288 66 239 255 66 112 239 255 66 239 255 177 189 300 66 77 239 255 290 107 84 185 192 227 240 241 249 300 66 77 239 255 66 207 239 255 290 177 189 196 288 66 112 239 255 25 29 84 130 139 145 185 192 221 227 228 240 241 249 257 293 66 207 239 255 290 66 239 255 66 239 66 239 255 66 239 242 255 66 239 255 147 177 189 300 59 66 239 255 59 66 239 255 239 255 290 25 84 145 185 192 227 228 240 241 249 257 293 300 66 239 255 15 24 25 29 31 50 84 111 139 140 185 187 192 221 227 228 231 241 249 257 300 66 239 255 66 207 239 255 66 239 242 255 66 239 255 66 239 255 66 239 255 66 207 239 255 107 177 189 66 239 255 107 1 15 22 24 25 29 50 56 84 86 101 111 130 140 185 192 221 227 228 231 240 248 249 254 257 300 77 255 127 15 24 29 31 56 84 86 101 111 139 140 185 187 192 221 227 228 231 240 241 248 249 254 257 300 66 207 239 255 66 239 255 30 66 112 239 255 66 239 255 66 239 255 66 239 255 66 85 239 242 255 16 24 56 75 113 167 177 274 149 161 282 66 239 255 66 239 255 290 66 239 255 290 66 239 255 177 189 66 77 85 239 255 159 10 22 24 50 56 84 111 119 130 138 145 158 161 183 192 199 201 227 240 241 248 249 254 263 265 66 239 255 66 77 107 239 255 26 177 189 66 239 255 66 239 255 66 239 255 66 239 242 255 66 239 255 20 66 239 255 66 85 239 255 66 239 255 66 239 255 66 239 255 66 239 255 20 30 66 239 255 16 107 286 17 75 113 177 196 66 255 66 239 250 255 66 207 239 66 239 255 66 112 239 255 66 239 255 216 113 177 196 66 239 255 16 66 239 255 66 239 255 177 189 196 66 85 239 255 75 79 113 121 257 66 112 239 255 113 189 196 239 255 66 239 255 66 239 255 16 66 239 255 66 239 255 66 207 255 
Beta:2,Alpha:0.64
66 239 243 255 59 239 255 66 77 239 255 10 22 24 50 56 84 111 119 130 138 145 158 161 183 192 199 201 231 240 241 248 249 254 265 66 239 255 66 239 255 66 239 255 66 239 255 66 255 239 255 66 239 255 66 239 255 66 239 255 66 239 255 286 177 189 282 66 239 255 66 239 242 66 239 255 66 239 255 59 66 239 255 66 76 255 113 176 177 189 196 270 289 66 239 255 66 239 255 20 66 239 255 107 22 24 25 50 56 84 101 111 119 130 138 139 145 158 185 192 199 227 231 240 249 254 263 265 66 207 239 255 177 189 263 282 66 239 255 48 66 239 255 20 66 239 255 290 15 22 24 25 29 50 56 84 86 101 111 119 139 140 145 158 185 187 192 221 227 228 231 240 241 248 249 254 257 263 265 300 239 255 66 239 255 177 192 240 300 85 239 255 66 112 239 255 66 85 239 255 66 239 255 177 189 196 66 239 243 66 239 255 20 66 239 255 24 56 113 149 158 166 177 192 106 66 239 255 66 239 255 66 239 255 6 66 77 239 33 56 81 100 113 145 176 177 192 224 45 70 149 174 236 296 66 239 250 255 66 239 255 255 66 239 255 1 15 22 24 25 56 84 101 111 139 140 145 185 187 192 221 227 228 231 240 241 248 249 254 257 300 20 66 85 255 66 239 255 66 239 255 48 15 24 25 29 50 84 139 140 145 187 192 221 227 228 231 241 249 254 257 293 300 66 255 66 239 255 66 239 255 258 290 189 196 66 173 239 255 24 33 56 75 113 145 167 192 224 274 289 161 236 282 66 112 239 255 7 66 239 255 20 66 239 255 290 107 127 177 189 300 66 239 255 66 239 255 20 66 255 66 239 255 66 239 255 66 239 255 66 159 239 255 66 77 159 239 255 290 177 189 300 66 239 242 255 66 239 255 177 189 196 66 255 66 239 255 20 66 107 239 255 276 22 24 25 29 50 84 86 101 111 130 139 140 145 185 192 221 227 228 231 240 241 249 254 257 297 66 239 255 66 239 255 66 239 255 66 239 255 177 189 300 239 255 66 239 255 66 239 255 66 239 242 255 159 177 275 300 66 239 255 66 85 239 239 242 255 66 239 242 255 66 207 239 66 239 255 66 239 255 66 239 255 66 77 239 255 66 239 255 66 239 255 66 239 255 66 239 255 66 239 255 177 189 300 66 239 255 66 207 239 255 66 239 242 255 66 239 255 66 255 189 10 15 22 24 27 56 84 119 130 138 139 145 158 183 185 187 192 193 199 201 227 231 240 241 248 249 254 257 263 265 300 66 239 250 255 239 255 66 239 255 30 66 239 255 59 66 239 255 66 112 239 255 66 239 255 
Beta:2,Alpha:0.65
66 112 239 255 66 239 255 66 239 255 66 239 255 66 239 255 30 66 239 255 17 177 196 276 289 66 239 66 85 239 255 290 66 239 255 66 207 239 255 159 107 113 177 189 196 66 239 255 239 66 239 255 66 239 255 20 59 66 239 255 66 239 255 66 239 255 66 239 255 66 239 66 239 255 66 239 255 66 239 66 255 66 239 255 20 66 66 239 255 20 239 242 255 66 239 255 66 239 250 255 66 239 255 66 239 255 66 77 207 255 66 239 66 239 255 59 66 239 255 66 239 255 66 112 239 255 66 207 239 255 20 66 239 255 66 239 255 66 77 239 255 66 239 255 239 255 66 239 255 66 239 255 290 66 239 255 66 255 66 239 66 239 255 66 239 255 66 239 255 239 255 290 66 239 255 20 66 239 66 239 255 66 239 255 66 207 239 255 66 239 255 177 189 282 300 52 59 66 239 255 66 207 239 255 66 239 255 20 66 239 255 66 77 85 239 255 239 255 66 85 239 255 66 85 255 16 177 189 300 66 207 239 255 66 239 255 66 239 255 66 239 255 66 239 242 255 66 239 242 255 66 112 239 255 66 239 255 66 239 255 66 250 255 239 255 66 239 255 66 239 255 66 239 255 66 239 255 66 239 255 66 239 255 66 239 255 66 239 255 66 239 255 66 112 239 255 159 44 126 158 166 177 189 289 62 66 239 255 66 239 255 66 239 255 66 239 242 255 66 112 239 255 107 74 177 189 216 66 239 255 66 239 255 66 239 255 59 66 239 255 66 239 250 255 66 239 255 66 239 255 66 112 239 255 280 177 189 196 
Beta:2,Alpha:0.66
66 239 255 66 239 255 66 239 66 239 255 290 66 239 255 66 77 239 255 66 77 207 239 250 22 24 50 56 84 88 111 138 139 145 158 201 227 240 249 254 265 231 241 20 66 239 255 66 239 255 30 66 239 255 66 112 239 255 66 239 255 66 239 250 66 239 255 239 250 255 66 239 255 66 239 255 66 239 255 66 239 255 66 239 250 255 66 239 255 66 77 207 239 255 66 239 255 66 255 66 239 255 66 157 239 255 66 239 255 66 239 255 277 48 24 33 75 145 167 177 192 224 274 282 106 236 77 239 255 59 66 239 255 239 242 255 66 239 255 159 17 177 189 196 273 66 207 239 255 59 66 239 242 255 66 239 255 66 85 239 255 66 239 255 8 66 239 255 177 189 59 66 239 255 66 239 250 255 66 239 255 290 66 239 255 66 239 255 66 239 255 66 239 255 66 250 255 59 66 239 250 255 59 66 239 66 207 239 255 66 239 255 66 239 255 290 66 239 255 66 239 255 66 239 242 255 59 66 239 255 66 77 131 207 239 242 255 66 255 20 66 255 66 239 255 66 77 239 255 66 239 255 59 66 76 197 242 255 239 255 66 239 255 66 239 66 239 255 66 239 255 66 239 255 66 77 239 255 66 112 239 255 20 66 239 255 59 66 239 250 255 66 77 239 242 255 10 22 24 50 56 84 88 111 119 130 135 138 145 158 161 178 183 192 199 201 227 231 234 240 241 248 254 263 265 66 85 112 239 255 66 239 255 66 207 239 255 53 66 239 255 66 239 255 66 239 255 66 239 242 255 20 66 207 66 239 255 66 239 255 48 239 250 255 66 239 255 20 66 239 255 66 239 255 66 239 255 66 239 255 66 239 255 66 239 255 66 255 66 77 112 239 255 56 75 81 100 113 145 177 289 22 45 88 149 183 236 259 296 59 66 239 255 66 239 255 66 239 20 59 66 239 255 59 66 239 255 66 112 239 255 66 239 255 290 
Beta:2,Alpha:0.67
20 66 239 255 66 239 255 59 66 239 255 66 239 255 59 66 239 255 66 239 255 59 66 239 255 260 66 239 255 290 66 239 255 112 239 250 255 66 112 239 255 66 239 255 66 239 255 20 66 239 255 177 189 276 279 66 239 255 66 239 255 290 66 239 255 66 207 239 255 66 239 255 66 85 112 239 250 255 66 85 239 66 239 255 66 77 107 239 255 66 239 255 66 239 255 66 239 255 66 207 255 66 239 255 66 239 255 7 66 239 66 239 255 66 239 255 66 239 242 255 66 239 255 66 255 66 239 255 290 59 66 95 239 255 66 239 255 66 239 255 66 239 255 66 223 239 255 66 239 255 66 239 255 66 239 255 66 239 255 66 112 239 255 66 112 239 255 59 66 262 66 239 255 66 239 255 66 207 239 255 66 239 255 66 239 255 66 239 255 66 239 255 1 45 56 75 100 113 145 167 177 224 244 274 281 289 296 149 240 239 255 66 239 255 66 239 255 59 112 239 255 66 239 255 66 239 255 66 239 30 66 239 66 77 112 239 255 66 239 255 66 112 239 242 255 66 239 242 255 66 239 255 66 239 255 66 239 255 66 239 255 290 66 239 255 66 157 239 255 66 239 255 66 239 255 66 239 255 60 66 239 255 59 66 77 239 255 20 66 239 255 66 239 255 30 66 239 255 66 112 239 255 66 239 255 59 66 239 255 66 239 255 66 239 250 255 48 66 239 255 66 85 239 255 66 239 255 66 85 239 255 66 239 255 66 239 255 66 239 255 59 66 239 255 66 239 255 20 66 239 255 66 239 255 242 255 66 207 239 255 66 239 255 
Beta:2,Alpha:0.68
66 239 255 66 239 66 239 255 66 239 250 255 66 97 220 239 255 66 239 255 66 239 242 255 66 85 239 255 20 66 85 239 255 66 239 255 66 239 255 66 239 255 286 66 239 255 66 77 239 255 66 239 255 66 239 255 66 239 255 66 239 255 66 239 255 20 66 85 239 255 20 66 239 255 66 239 255 66 85 239 255 7 66 85 239 255 66 239 255 20 66 239 255 66 207 239 255 66 207 239 255 66 239 255 66 239 255 66 77 207 239 255 59 66 239 255 66 112 239 255 66 239 255 66 239 255 66 239 255 66 239 255 66 112 239 66 239 255 23 66 239 66 239 255 20 66 239 255 239 255 66 239 255 66 239 255 66 239 255 258 66 239 255 66 239 255 66 239 255 66 239 255 7 66 152 239 255 13 59 66 207 239 255 66 207 239 255 59 66 239 255 66 239 255 66 239 255 66 239 255 66 112 239 255 290 66 239 255 20 66 112 239 255 66 112 239 242 255 66 207 239 255 66 239 255 6 66 77 239 242 255 9 176 177 270 66 239 255 20 66 239 255 66 112 239 255 66 239 255 66 239 255 66 239 242 255 66 207 239 255 66 207 239 255 66 239 255 66 112 239 255 239 255 66 77 239 255 66 239 255 66 239 255 66 157 239 255 66 189 239 250 255 66 85 239 255 66 239 255 66 239 255 66 239 255 66 239 255 66 239 255 290 59 66 239 255 66 239 255 290 20 66 242 255 20 66 239 255 66 239 255 20 66 239 242 255 66 239 255 66 239 255 59 66 85 207 239 242 255 66 239 242 255 66 239 250 255 66 239 255 66 112 239 255 66 239 255 
Beta:2,Alpha:0.69
66 77 239 255 66 239 255 66 239 255 66 239 255 66 77 239 255 66 85 239 255 66 239 255 66 239 255 66 112 239 255 66 239 255 66 239 242 255 66 239 255 66 239 250 255 66 239 255 7 66 239 255 20 66 239 255 66 239 255 66 239 255 66 207 239 255 66 239 255 66 239 255 6 66 77 239 250 255 66 239 255 57 66 207 239 255 66 239 255 66 239 255 60 66 112 239 255 66 77 239 242 255 66 239 255 239 255 66 77 239 255 66 239 255 66 239 255 66 66 239 255 66 239 255 66 239 255 66 239 255 66 85 239 255 66 239 242 255 66 239 255 66 239 242 255 66 239 255 66 239 255 66 239 255 66 207 239 255 66 239 255 66 239 255 66 239 255 30 66 239 255 66 239 255 66 112 239 290 66 239 255 66 85 239 255 66 239 255 66 239 255 66 85 239 66 239 255 239 255 59 66 77 239 255 66 239 255 66 239 255 66 239 255 66 239 255 66 239 255 66 239 255 239 242 255 66 239 255 66 239 255 66 239 255 66 239 250 255 239 255 66 77 239 255 66 239 255 66 239 255 59 66 239 255 7 66 239 255 239 255 66 239 255 66 173 239 239 255 66 239 66 239 255 66 112 239 250 255 66 239 255 66 207 239 242 255 6 66 77 239 255 59 66 239 250 255 66 239 255 59 66 85 239 255 66 239 255 66 207 239 255 66 239 255 66 239 255 290 66 255 290 66 239 242 255 66 239 255 59 66 197 239 255 66 239 255 66 239 255 
Beta:2,Alpha:0.70
66 157 239 255 290 20 66 239 255 59 62 66 239 255 66 239 242 255 66 239 255 239 250 255 66 239 255 66 239 242 255 66 239 255 290 66 239 255 66 239 255 66 239 255 66 85 239 255 66 239 255 66 239 255 66 239 255 66 239 255 66 239 255 20 66 112 239 255 66 239 255 66 85 239 255 66 239 255 290 66 239 255 66 239 255 66 207 239 255 280 66 239 242 255 66 239 242 250 255 239 255 66 239 255 20 66 255 66 239 255 66 77 239 255 66 77 239 242 255 59 66 239 250 255 66 239 255 66 239 255 59 66 89 239 255 66 239 255 66 239 255 66 112 223 239 255 66 239 255 66 239 255 66 239 255 66 239 255 66 239 255 66 239 255 66 77 239 255 66 239 66 239 255 66 239 255 66 239 255 66 239 242 255 66 239 255 66 255 66 239 255 66 239 255 66 239 255 66 239 66 173 239 250 255 290 66 239 242 255 112 239 255 66 239 255 66 239 255 66 239 255 66 239 255 66 239 255 66 239 255 66 239 255 66 239 255 66 207 239 255 66 239 255 66 239 255 66 239 250 255 66 239 255 239 255 66 77 239 255 66 239 85 239 255 66 239 255 66 239 255 66 239 255 66 239 255 66 239 255 66 239 255 66 239 255 66 85 239 255 66 112 239 255 20 66 255 66 239 255 66 239 255 66 239 255 258 290 66 112 239 66 239 242 255 66 239 255 112 207 239 255 66 239 255 290 66 189 239 255 66 239 255 66 77 239 255 66 239 255 
Beta:2,Alpha:0.71
7 66 85 207 239 255 66 239 255 20 66 255 66 239 255 66 239 255 239 255 20 66 239 255 66 239 255 66 239 255 66 239 242 255 290 66 239 255 66 112 255 66 239 255 66 239 255 66 239 255 66 239 255 66 112 239 255 239 255 66 239 255 66 239 255 66 239 250 255 66 220 239 255 66 239 255 66 239 255 20 66 239 66 207 239 250 255 66 112 239 255 62 66 239 255 66 239 250 255 66 239 255 66 239 243 255 66 207 239 255 66 239 255 66 239 255 66 239 255 66 112 239 255 59 66 239 255 290 66 239 255 66 239 255 66 239 255 66 255 66 239 255 66 239 255 280 66 239 255 66 239 255 66 239 255 66 239 242 255 66 223 239 242 250 255 66 255 66 239 255 66 77 239 255 66 239 255 66 207 255 66 239 255 66 239 250 255 53 66 239 242 255 66 239 255 66 239 255 66 239 242 255 16 66 255 66 239 255 66 112 239 255 20 66 239 255 66 239 255 66 255 59 66 239 255 66 239 255 66 207 239 20 66 239 255 66 239 20 66 239 255 66 239 255 66 131 207 239 255 66 239 255 66 76 239 255 66 112 239 250 255 66 239 255 66 77 239 255 66 239 255 66 239 255 66 239 255 20 66 152 239 255 66 239 255 30 59 66 239 255 66 255 66 239 255 66 239 255 66 239 255 66 85 239 255 66 85 239 255 66 239 59 66 239 255 66 239 255 66 239 255 239 255 66 239 255 290 59 66 239 255 7 207 239 255 66 239 255 290 66 112 239 250 255 
Beta:2,Alpha:0.72
66 239 250 255 66 112 239 255 66 85 239 255 20 66 239 255 66 77 239 255 66 239 255 66 239 255 7 66 239 255 66 239 255 66 239 255 66 239 59 66 239 255 66 239 255 66 207 239 255 66 77 239 255 66 239 255 66 239 52 66 239 242 243 66 89 207 239 255 59 66 239 242 66 239 255 66 239 255 66 239 255 66 239 255 66 239 255 66 239 255 59 66 85 239 255 66 239 255 66 239 255 239 255 13 52 66 239 255 66 239 255 290 66 239 255 66 207 239 255 66 239 255 66 239 255 66 239 255 66 239 20 66 85 239 255 66 239 255 66 239 255 66 239 255 290 66 239 255 66 239 255 66 239 250 255 66 239 255 66 239 255 66 239 255 66 239 250 255 66 112 239 250 255 66 239 255 66 239 255 66 239 255 66 85 239 255 290 66 239 255 59 66 239 255 66 239 255 66 239 250 255 59 66 77 239 255 66 239 255 66 239 255 66 239 255 66 239 255 66 239 255 66 239 66 239 255 66 239 255 66 77 239 255 290 66 239 255 59 66 239 66 239 255 66 239 242 255 66 239 255 66 239 255 66 239 255 66 76 239 66 239 66 239 255 66 112 239 255 66 239 255 20 66 255 290 66 239 255 66 207 239 255 66 239 255 66 77 239 255 66 239 255 66 239 250 255 66 239 255 290 66 239 255 66 239 255 290 66 239 255 66 77 239 255 66 239 255 66 239 255 66 239 255 239 255 66 77 239 255 66 189 239 250 255 66 239 255 66 239 255 
Beta:2,Alpha:0.73
66 239 255 66 173 239 255 239 255 66 239 255 66 239 255 66 239 255 66 239 255 66 239 255 66 239 255 66 239 255 66 239 255 59 66 77 239 255 66 239 255 66 239 250 255 66 239 255 290 239 255 66 239 255 66 239 255 66 239 255 66 76 112 239 48 66 239 255 66 239 255 66 239 255 66 239 255 66 77 239 255 66 239 189 66 239 255 66 239 66 239 255 290 66 112 239 255 286 20 66 239 255 66 239 255 66 239 255 66 239 255 239 255 66 239 255 66 239 255 7 66 239 255 66 239 66 239 255 239 255 66 239 255 20 66 239 255 66 239 255 66 255 239 255 66 239 250 255 66 255 66 239 255 66 85 239 255 66 239 255 66 239 255 20 66 239 255 66 239 255 20 239 255 20 66 239 255 66 239 255 66 239 255 66 239 255 66 239 255 66 239 255 239 255 290 66 239 255 66 239 255 66 239 242 255 112 239 255 66 239 255 66 77 239 255 66 239 255 66 239 66 239 255 66 112 239 255 66 85 239 255 66 239 255 66 239 255 66 239 255 20 66 239 255 20 66 239 255 66 239 255 66 239 255 66 239 255 66 239 255 286 20 66 239 250 255 66 239 255 23 66 239 255 260 66 239 255 66 239 255 66 255 66 239 255 66 239 255 66 239 255 66 239 255 66 239 255 66 239 255 66 239 255 66 239 255 66 157 239 255 66 255 59 66 197 239 66 239 255 
Beta:2,Alpha:0.74
66 239 255 66 255 66 239 255 290 66 239 255 66 239 255 66 239 255 66 239 242 255 66 112 207 239 255 59 66 239 255 66 239 255 290 66 239 255 20 66 239 255 66 239 255 66 239 255 290 66 239 255 66 239 255 66 239 255 66 239 255 66 239 255 112 239 66 239 255 20 66 207 239 255 66 239 255 66 239 255 66 239 255 260 66 239 255 66 207 239 255 66 239 255 66 239 255 66 77 85 239 255 66 239 255 66 239 290 66 239 255 20 66 239 255 66 239 255 20 66 239 255 66 239 255 66 239 255 66 112 239 255 239 255 66 239 255 66 239 255 66 239 255 66 85 239 255 66 239 255 66 239 255 66 85 239 255 66 239 255 66 250 255 66 239 250 255 66 239 255 66 77 239 255 66 207 239 255 66 239 255 66 239 255 66 239 255 66 239 255 66 239 255 66 239 255 66 239 250 255 66 239 255 66 255 66 207 239 255 66 239 255 66 239 255 66 239 255 66 239 66 77 239 242 255 66 239 255 66 77 207 239 255 290 66 239 255 59 66 159 239 255 66 239 255 66 239 255 66 85 239 242 255 66 239 255 66 239 255 66 112 239 255 66 239 255 20 66 85 239 255 66 239 242 255 290 66 239 255 66 239 255 66 85 239 255 290 66 239 255 66 159 239 255 239 255 66 85 239 255 66 255 30 66 239 255 290 66 239 255 66 239 255 239 255 16 66 239 255 66 112 239 255 59 66 239 255 66 85 239 255 66 239 255 66 239 255 66 85 239 255 
Beta:2,Alpha:0.75
66 85 239 255 66 239 255 66 255 66 112 239 66 239 255 66 239 255 59 66 239 255 66 239 242 255 66 239 255 239 255 66 239 255 66 239 255 66 239 255 66 239 242 255 66 255 66 239 255 66 239 255 59 66 239 255 66 239 255 66 239 255 66 77 239 255 66 255 66 239 255 66 107 239 255 66 239 255 66 239 255 66 207 239 255 66 239 255 66 239 255 66 239 255 59 66 239 255 290 66 239 255 66 239 255 299 66 239 255 66 255 66 255 66 112 239 255 66 239 242 250 255 53 66 239 255 66 85 239 255 66 239 255 66 239 255 66 239 255 66 239 255 66 239 66 239 255 66 239 255 66 239 255 59 66 85 239 255 66 239 255 66 239 255 66 239 255 66 239 255 58 66 85 239 255 66 239 290 59 66 239 255 66 239 255 66 239 255 66 239 255 66 239 255 66 239 242 255 66 239 255 66 239 250 255 66 239 250 255 66 239 66 239 255 66 239 255 66 77 239 255 66 255 66 239 255 66 239 242 255 66 239 255 66 239 255 66 239 255 66 239 255 20 66 112 239 242 255 66 207 239 255 189 66 239 255 66 239 255 66 239 255 66 239 255 66 239 255 66 239 255 66 239 255 59 66 112 239 255 66 85 239 255 66 239 255 66 239 255 66 239 255 66 239 255 66 239 255 290 66 239 255 20 66 239 242 255 66 242 255 66 239 255 85 239 255 66 112 239 255 66 77 239 255 239 255 66 239 250 255 
Beta:2,Alpha:0.76
66 239 255 66 239 242 255 66 239 255 66 239 255 66 239 255 66 77 239 255 66 85 239 255 66 112 255 66 239 242 255 66 239 255 62 239 255 66 239 255 290 66 239 255 66 239 250 255 66 239 255 66 239 255 66 239 255 66 239 66 239 255 290 239 255 66 239 255 20 239 255 66 239 255 66 239 255 66 239 255 66 239 255 66 112 207 239 255 66 239 255 66 239 255 66 239 255 66 77 239 255 66 239 255 59 66 207 239 255 66 239 255 66 76 239 255 66 85 242 255 66 239 255 30 66 112 239 255 66 239 255 66 239 250 255 66 239 242 255 66 112 239 255 66 239 66 85 239 255 66 239 255 85 239 242 255 290 66 239 255 66 239 255 66 239 255 59 66 239 255 66 239 255 59 239 255 66 239 255 59 66 239 255 66 239 255 66 239 255 239 255 66 239 255 66 239 255 60 66 239 255 66 239 255 66 219 239 242 255 66 239 255 66 239 255 66 239 255 290 66 239 255 66 239 255 66 239 255 66 239 255 66 239 66 239 255 239 255 59 66 239 66 239 250 255 66 77 239 255 66 239 255 66 239 250 255 66 239 255 66 239 255 66 173 239 255 239 255 66 77 239 255 66 239 255 20 66 239 242 250 255 66 239 242 66 112 239 255 59 66 239 255 239 255 66 239 255 66 239 255 66 112 239 255 66 239 255 66 239 255 66 239 255 66 239 255 66 239 255 290 66 239 255 239 255 66 85 112 239 255 260 66 239 255 
Beta:2,Alpha:0.77
66 239 255 66 239 255 66 239 255 66 239 255 66 85 239 255 59 66 239 255 66 239 242 255 66 239 255 66 112 239 255 66 239 255 66 207 239 242 255 66 239 255 66 239 255 66 77 239 255 66 239 255 66 239 242 255 66 239 255 66 239 255 66 239 255 66 239 255 66 239 255 66 239 255 66 239 255 66 239 255 290 66 77 239 255 290 66 239 242 255 66 112 239 66 239 255 66 239 255 20 66 239 255 20 66 112 239 255 59 66 239 66 239 255 66 77 112 239 255 59 66 239 255 66 239 66 239 255 20 59 66 239 255 239 255 66 239 255 239 255 66 207 239 255 66 239 255 66 239 255 59 66 239 255 66 239 255 66 239 255 66 112 239 250 255 66 239 255 66 85 239 250 255 66 239 255 290 66 239 255 66 239 255 66 239 255 66 239 66 164 239 255 66 239 255 6 66 77 239 255 66 239 66 239 255 66 77 239 255 66 239 255 66 239 255 66 223 239 255 66 85 239 255 66 77 239 255 66 239 255 239 255 66 239 255 66 239 255 59 66 239 255 66 239 255 66 239 255 66 207 239 255 66 239 255 66 239 255 66 239 255 57 66 239 255 66 255 23 66 239 250 255 66 239 255 66 239 250 255 66 239 255 66 239 255 66 239 255 66 255 66 239 255 290 66 239 255 286 66 239 242 250 255 66 239 255 66 239 242 255 66 112 239 255 66 112 239 66 239 255 66 239 255 66 239 255 66 239 255 66 239 250 255 66 239 255 66 239 255 
Beta:2,Alpha:0.78
66 239 255 66 239 255 66 77 239 66 77 239 242 66 239 255 66 239 255 66 239 255 290 66 239 255 66 239 250 255 280 66 77 239 255 20 66 239 255 66 239 255 66 239 255 66 239 255 20 66 239 255 66 239 255 66 90 239 255 66 239 255 66 239 255 66 239 255 66 239 255 66 77 207 239 255 66 239 255 66 239 242 255 66 239 255 7 66 255 66 239 255 66 239 250 255 66 239 255 66 239 250 255 66 239 255 66 239 255 66 239 255 66 239 255 66 239 255 66 207 239 255 66 239 255 66 239 239 255 66 239 66 239 255 239 59 66 77 239 255 66 239 255 290 66 239 255 59 66 239 255 59 66 77 239 255 77 107 239 255 66 85 220 239 255 66 239 66 239 66 239 255 66 239 255 66 239 255 66 207 239 255 66 255 66 239 255 66 239 255 66 207 239 255 66 77 239 255 66 239 242 255 66 239 255 66 239 255 277 66 239 255 57 66 239 255 66 77 239 255 66 239 250 255 66 207 239 255 66 239 255 59 66 239 250 255 239 255 20 59 66 239 255 20 66 239 242 255 239 255 85 239 255 66 239 255 66 239 255 59 66 239 255 66 239 255 66 239 255 59 239 255 66 239 255 66 239 255 290 66 239 255 66 239 255 66 239 250 255 66 85 239 255 66 239 255 290 66 239 250 255 66 131 207 239 255 59 66 239 255 66 239 255 66 239 255 66 239 250 255 66 77 239 255 66 239 255 66 239 255 66 239 255 23 66 239 255 66 255 
Beta:2,Alpha:0.79
66 239 255 66 239 255 66 239 255 66 239 255 258 66 239 255 66 239 242 255 66 239 255 66 239 255 286 20 66 239 255 66 85 239 255 66 239 255 66 85 239 255 66 239 255 66 77 239 255 66 239 255 66 239 255 66 112 239 255 66 239 255 20 66 239 255 66 239 255 66 239 255 66 239 255 59 66 239 66 239 255 66 77 239 255 66 239 255 66 77 239 255 66 112 239 255 66 239 255 66 239 255 66 239 242 255 66 239 255 59 66 197 239 255 66 239 255 66 239 255 66 239 255 66 239 255 66 207 239 255 30 66 239 255 66 239 255 66 239 255 20 66 239 255 66 239 255 66 239 255 66 239 255 66 239 255 66 239 255 66 239 255 66 239 255 66 239 66 239 255 66 239 255 66 239 242 255 66 239 255 66 239 255 66 255 66 239 255 66 239 255 66 239 255 66 239 255 66 239 255 66 239 250 255 66 207 239 255 66 239 255 66 112 239 255 59 66 85 239 255 59 66 239 242 255 66 239 255 66 239 255 66 239 255 66 85 239 255 66 239 255 66 239 255 66 77 239 255 66 239 242 255 66 89 239 255 66 239 255 66 239 255 66 239 255 66 152 239 255 66 239 255 66 239 255 16 66 239 255 59 66 239 242 255 66 77 255 20 66 239 242 255 66 239 255 20 59 66 112 239 255 59 66 239 255 66 239 255 66 127 239 255 66 239 255 66 255 59 66 85 239 250 255 66 239 255 66 239 255 66 112 239 255 66 239 255 66 207 239 250 255 260 66 239 255 
Beta:2,Alpha:0.80
66 173 239 255 66 112 239 255 66 239 255 60 66 239 255 66 239 255 66 239 66 239 255 66 239 255 7 66 239 242 255 66 239 255 66 239 255 66 239 255 66 255 66 239 255 66 77 239 255 66 239 255 66 239 255 239 255 290 66 207 239 255 66 255 66 239 255 66 239 255 66 239 255 66 239 255 66 239 250 255 66 207 239 255 66 239 255 66 239 255 66 239 255 66 239 255 66 239 255 66 239 255 66 112 239 255 66 239 255 66 239 255 66 239 255 290 66 239 255 66 239 255 66 239 255 66 239 255 66 239 255 66 77 239 255 66 239 255 66 239 255 66 239 255 66 164 255 66 239 255 66 112 239 255 59 66 239 255 66 85 207 239 255 66 239 66 239 255 20 66 239 255 66 239 255 6 66 77 239 255 59 66 239 255 66 239 255 290 66 239 255 66 239 255 66 85 239 255 66 239 255 66 207 255 59 66 239 255 66 239 255 66 239 255 66 239 255 66 239 250 255 239 250 255 66 239 250 255 66 255 66 239 255 239 255 66 239 255 66 239 255 66 239 255 66 77 239 243 255 290 66 239 290 20 66 239 255 66 239 255 66 239 255 66 239 255 66 239 255 66 112 239 255 66 239 255 66 207 239 255 66 239 255 66 239 255 66 239 255 66 255 66 239 250 255 290 239 255 66 239 255 66 239 255 59 66 239 255 20 66 239 255 66 239 255 66 112 239 255 66 239 255 66 239 255 66 207 239 255 
Beta:2,Alpha:0.81
66 239 255 66 207 239 255 66 239 255 66 239 66 239 255 66 239 255 66 239 255 66 239 66 239 255 66 112 239 255 66 112 255 66 239 66 239 255 20 239 250 255 66 239 255 66 207 239 255 66 239 255 66 239 255 66 159 239 255 66 239 255 290 66 85 239 255 66 239 255 66 239 255 66 255 66 85 239 255 66 239 242 255 66 107 239 255 66 239 250 255 66 239 255 66 239 255 66 239 255 66 77 239 250 255 59 66 239 255 66 77 239 255 290 59 66 159 239 255 66 66 239 255 66 239 255 66 207 239 255 20 66 239 255 258 239 255 66 239 255 66 239 255 66 207 239 255 66 239 255 290 66 239 255 66 239 255 66 239 255 59 66 197 239 255 59 66 112 197 239 255 66 239 255 66 239 255 66 239 255 290 66 239 255 66 255 66 76 239 255 66 239 255 66 239 255 66 239 255 66 239 66 239 255 66 239 250 255 66 66 207 239 255 66 239 255 66 239 255 66 239 255 239 255 23 66 239 242 255 66 112 255 66 239 255 66 157 239 255 66 239 255 66 239 255 66 239 255 66 239 255 66 239 255 66 239 255 59 66 239 255 66 255 66 112 239 255 66 239 85 239 255 66 239 255 66 112 255 66 85 239 255 66 239 255 66 85 239 242 255 66 239 242 255 66 239 255 66 239 255 66 239 255 66 77 239 255 66 239 255 66 239 255 66 239 250 255 66 239 255 66 239 255 66 239 255 66 85 239 255 
Beta:2,Alpha:0.82
66 239 242 255 66 173 239 255 290 66 112 239 255 52 66 66 239 255 66 239 255 66 239 255 66 239 255 66 239 255 59 66 239 255 66 239 255 66 239 255 66 239 255 290 66 239 255 66 239 255 66 112 239 250 255 20 66 77 239 255 66 239 66 239 255 189 66 239 255 66 239 255 59 66 207 239 255 85 239 255 66 239 255 59 66 239 255 6 66 77 239 255 66 112 239 255 20 66 112 239 255 66 239 255 66 239 255 66 239 255 66 207 239 255 66 239 255 66 239 242 255 66 239 255 66 207 239 255 66 239 255 66 239 255 66 239 255 66 239 255 66 239 255 20 66 239 255 66 112 239 250 255 66 76 239 255 66 239 255 66 223 239 255 66 239 250 255 66 239 255 66 239 250 255 66 207 239 255 66 239 255 7 66 239 255 66 239 255 66 239 66 239 255 66 112 239 255 66 239 255 66 239 255 290 66 85 239 255 239 255 59 66 239 66 207 239 255 66 239 255 66 239 255 66 77 239 255 66 239 255 66 239 255 66 239 250 255 66 77 239 255 20 66 239 255 66 157 239 255 66 239 66 112 239 255 66 239 255 66 207 239 255 260 66 85 189 239 255 66 239 255 66 239 255 66 239 255 66 77 239 255 66 239 255 66 85 239 255 239 255 66 239 255 66 239 255 66 255 66 239 255 66 239 250 255 66 239 255 52 66 207 239 255 66 77 239 255 290 66 239 255 66 239 242 255 66 239 255 66 239 255 239 53 66 239 255 66 239 250 255 66 112 255 66 239 255 
Beta:2,Alpha:0.83
66 239 255 66 112 239 59 66 239 255 66 239 255 66 239 255 66 239 20 59 66 239 255 66 220 239 255 66 239 255 66 239 255 66 77 239 255 66 239 255 66 85 239 255 66 239 255 66 239 255 59 66 239 250 255 66 207 239 255 66 239 255 59 66 255 66 255 66 239 255 66 239 255 66 239 255 66 85 239 255 66 239 255 66 77 239 255 66 239 255 66 239 255 66 255 66 239 255 66 239 255 66 207 239 250 255 66 239 255 66 77 85 239 239 255 66 112 239 255 290 59 66 239 255 66 239 255 66 239 255 290 66 239 255 66 239 250 255 66 239 255 239 66 239 255 66 239 255 66 207 239 255 66 85 239 255 66 239 255 66 255 66 85 239 255 66 239 255 66 239 255 66 239 255 66 239 255 66 239 255 66 239 255 59 66 239 255 66 239 255 239 255 66 239 255 66 239 255 66 255 66 239 66 77 239 255 66 85 239 255 66 239 255 66 239 255 66 239 255 66 77 239 255 260 286 66 239 255 66 239 255 66 239 255 66 239 255 66 239 255 59 66 207 239 255 239 255 59 66 239 255 59 66 239 255 66 239 250 255 66 239 255 66 239 255 66 239 255 66 239 255 290 66 239 255 66 239 255 66 239 255 66 239 255 66 239 255 20 66 239 255 66 239 255 66 98 239 255 66 112 239 242 255 66 239 255 66 239 255 66 239 255 66 85 112 207 239 255 239 255 290 66 239 255 66 85 255 239 242 255 
Beta:2,Alpha:0.84
66 239 255 66 239 255 66 239 255 66 239 255 66 239 255 66 239 250 20 66 239 66 239 255 66 223 239 255 20 66 239 255 66 239 255 239 66 239 255 66 239 255 66 239 255 66 239 250 255 66 239 255 207 239 255 66 239 255 66 239 255 66 239 255 66 239 255 66 239 242 255 66 239 255 66 239 255 66 239 255 66 77 85 239 66 239 255 66 239 255 66 239 255 66 239 255 66 239 242 255 290 66 239 255 66 239 255 66 239 255 59 66 239 255 66 77 239 255 66 239 255 66 239 255 66 223 255 239 250 66 77 239 255 66 239 255 59 66 239 242 255 66 239 255 66 239 255 59 66 239 255 66 239 255 66 255 66 239 250 255 85 239 255 20 66 239 255 66 239 255 66 77 239 255 66 207 239 255 66 239 66 90 239 255 66 207 239 255 66 239 255 66 239 255 30 66 239 255 66 239 255 66 112 239 255 66 207 239 255 66 239 255 66 85 239 255 290 20 66 239 255 66 239 255 20 66 239 255 66 239 255 66 239 255 66 239 66 239 255 290 66 207 239 255 152 239 255 66 239 255 66 85 239 20 66 239 255 59 66 239 255 66 239 255 66 239 255 66 66 239 255 66 239 242 255 66 85 239 255 66 239 255 66 85 207 239 255 66 255 66 239 255 290 66 207 239 255 62 66 85 239 255 66 239 250 66 239 255 66 239 255 20 66 239 255 66 239 250 255 66 77 239 250 255 66 239 255 66 239 255 66 77 239 255 
Beta:2,Alpha:0.85
66 239 255 66 239 255 66 255 66 239 255 66 239 255 66 239 255 290 66 239 255 59 66 239 255 66 239 255 66 239 255 66 239 242 255 66 239 255 66 239 255 66 239 255 66 239 255 66 189 255 66 112 239 255 66 239 255 66 239 242 255 66 239 255 66 239 255 66 239 255 52 239 255 66 239 255 66 85 239 255 66 239 255 66 239 255 59 66 239 242 250 255 290 66 255 66 239 255 66 239 255 66 239 255 66 239 255 239 255 66 239 250 255 66 239 255 66 239 255 66 239 242 255 66 239 255 66 112 239 66 239 255 20 66 239 255 66 85 239 250 255 66 207 239 255 280 59 66 239 255 66 239 255 66 223 239 255 66 239 255 66 239 255 239 255 66 239 250 255 66 239 255 66 239 255 20 66 85 239 255 66 112 255 66 239 255 66 239 255 66 239 255 290 66 85 207 239 255 66 77 239 255 59 66 239 255 66 239 255 66 239 255 290 66 239 255 66 112 239 255 66 239 66 207 239 255 66 239 255 66 239 255 66 239 255 290 59 66 239 255 66 239 255 59 66 112 239 255 66 255 66 239 255 20 66 239 255 66 239 255 66 239 255 59 66 239 255 290 66 239 255 66 239 255 66 239 255 66 239 255 6 66 239 255 66 239 255 66 112 239 255 66 239 255 66 112 239 255 66 239 255 66 239 255 66 239 255 66 239 66 239 255 66 239 255 66 239 255 66 239 255 66 239 242 255 66 85 239 250 255 66 85 207 239 255 66 189 239 
Beta:2,Alpha:0.86
66 239 255 66 239 255 66 239 255 66 239 255 20 66 77 239 255 290 59 66 239 255 66 239 255 66 239 59 66 239 250 255 66 239 255 66 90 239 255 66 239 255 66 239 66 239 255 66 239 255 66 112 239 255 66 239 242 255 66 239 255 66 239 255 66 239 255 66 207 239 255 66 239 255 66 239 255 20 66 239 255 66 239 255 290 66 239 255 66 239 255 66 239 66 239 255 66 239 255 66 239 255 66 239 255 66 239 250 255 66 239 243 255 66 239 242 255 66 239 255 66 239 255 66 239 255 66 239 255 290 66 239 277 66 239 255 66 77 239 255 66 239 255 66 239 255 66 239 255 66 239 255 66 239 255 290 66 239 250 255 66 239 255 66 239 255 290 66 239 242 255 290 66 239 255 66 239 255 66 112 239 255 66 112 239 189 66 239 255 66 239 66 239 207 239 255 66 239 255 66 239 255 66 239 255 66 239 255 20 66 239 242 255 66 239 255 66 239 255 66 239 255 66 239 255 66 207 239 255 66 239 255 66 239 255 66 112 239 255 66 239 255 90 239 255 59 66 239 255 66 239 66 239 255 66 239 255 66 112 239 255 66 85 239 255 66 207 239 255 66 239 255 66 239 255 290 66 239 255 66 239 255 66 239 255 299 52 66 85 239 255 66 239 255 66 239 255 66 239 255 66 239 255 66 112 239 255 66 131 207 239 255 66 239 20 239 255 66 239 255 66 239 255 66 239 255 66 239 255 66 239 255 290 
Beta:2,Alpha:0.87
66 207 239 255 66 239 255 66 239 255 66 152 239 255 66 77 239 250 255 66 239 255 66 239 255 66 239 255 66 239 255 66 112 239 255 66 239 255 66 239 255 20 66 85 239 255 66 239 255 262 66 159 239 255 239 255 66 239 255 66 77 239 255 66 255 66 239 255 66 239 255 66 239 255 66 239 255 66 131 207 239 255 66 239 255 66 239 255 66 239 255 66 239 255 66 239 255 66 239 242 255 20 66 207 239 255 66 239 255 30 66 255 20 66 239 255 66 219 239 255 66 239 255 66 239 255 59 77 239 66 85 239 255 66 239 255 66 77 239 250 255 66 239 250 255 66 239 255 66 239 255 66 239 255 66 107 239 255 66 239 255 66 239 66 239 255 66 239 255 66 85 239 255 66 239 250 255 66 239 255 23 66 85 239 255 66 239 255 20 59 66 239 255 66 85 107 239 255 66 239 255 66 239 255 66 239 255 66 77 239 255 66 207 239 255 66 239 255 66 239 250 255 66 239 255 66 239 255 66 239 255 66 239 255 66 239 255 66 239 255 20 66 239 255 66 239 255 239 255 66 239 255 66 77 239 255 66 239 255 290 66 239 66 239 255 66 239 255 20 66 239 255 66 239 255 66 239 255 66 239 255 66 239 255 66 77 112 239 250 255 66 239 255 66 157 239 255 66 239 255 66 239 255 66 239 255 66 77 239 255 66 207 239 255 66 239 255 66 164 239 255 59 66 239 255 66 239 255 66 255 66 239 255 66 239 255 62 239 255 
Beta:2,Alpha:0.88
66 239 255 290 66 112 239 242 255 66 77 239 242 255 66 255 66 239 255 66 239 255 66 239 255 20 66 239 255 66 239 255 66 239 255 239 255 66 239 255 20 66 239 255 66 239 255 66 207 239 255 20 66 239 255 66 239 66 239 255 20 66 239 255 66 77 239 255 66 239 255 66 239 255 66 220 239 255 20 59 66 239 255 66 112 239 255 66 239 255 66 239 255 85 239 255 239 66 239 255 66 239 255 66 239 255 66 239 242 255 66 239 255 66 239 255 66 239 255 66 239 255 20 59 66 239 255 66 239 255 66 239 250 255 66 85 239 255 66 255 66 239 255 66 207 239 66 239 255 66 85 239 255 239 255 59 66 239 255 66 239 255 20 239 255 66 239 290 66 239 255 66 255 66 239 255 66 239 255 59 66 197 239 255 20 66 239 242 255 66 239 255 66 239 242 255 239 255 66 112 255 66 239 255 66 239 255 20 66 239 255 66 112 239 255 290 66 239 255 239 255 66 239 255 59 66 239 255 66 239 255 66 239 255 239 255 66 207 239 255 66 239 255 112 239 255 59 66 239 255 66 239 255 290 59 66 239 255 290 66 239 255 66 239 255 20 59 66 239 255 66 239 255 66 239 255 66 239 255 66 239 255 66 239 255 59 66 239 255 52 66 239 255 66 239 255 66 239 242 255 66 239 255 66 85 239 255 66 255 66 239 255 66 85 239 66 239 255 66 239 255 66 239 255 66 239 255 66 239 255 
Beta:2,Alpha:0.89
66 239 255 239 255 66 239 255 290 66 239 255 66 239 255 66 239 255 66 239 255 66 239 255 66 239 250 255 66 239 255 66 239 255 66 239 242 255 66 239 255 59 66 255 66 239 255 66 239 255 66 239 255 66 85 239 255 66 239 255 239 255 66 239 255 66 239 255 66 239 255 66 239 255 66 77 239 255 59 66 157 239 255 66 239 255 66 239 255 66 239 250 255 66 77 239 255 66 255 66 85 239 255 66 239 255 66 239 255 66 239 255 66 219 239 255 66 255 66 239 255 66 239 255 66 239 255 66 239 255 66 239 255 66 239 255 66 239 255 66 239 255 66 239 255 66 223 239 255 66 239 255 66 239 255 290 66 239 255 66 239 255 66 239 66 239 255 66 189 207 239 255 6 66 255 66 239 255 66 239 255 66 239 66 239 255 66 77 239 255 66 239 255 66 239 255 290 66 239 255 290 66 239 250 255 66 239 255 66 76 239 255 66 239 255 66 239 255 66 239 255 290 66 239 242 255 239 255 290 66 77 239 66 112 239 255 66 159 239 255 66 239 255 66 242 255 66 239 255 7 239 255 66 239 255 66 239 255 66 239 255 20 66 239 255 112 239 255 66 239 255 66 239 255 66 239 255 66 239 255 66 239 255 66 239 66 239 255 66 239 255 66 77 255 66 239 250 255 66 239 66 239 255 66 239 255 66 239 255 66 239 255 66 239 255 66 239 255 
Beta:2,Alpha:0.90
66 239 255 66 255 262 66 85 239 250 255 66 85 239 255 66 255 66 239 255 66 239 255 20 239 255 66 239 255 66 239 255 66 239 255 66 77 239 250 255 66 239 255 290 66 239 255 66 85 239 255 66 112 239 255 66 239 255 66 239 255 66 239 255 66 76 239 255 239 255 66 255 66 159 239 255 66 239 242 255 66 112 239 255 66 239 255 66 239 250 255 66 239 255 66 239 255 59 66 239 255 66 239 250 255 66 255 66 239 255 66 242 255 66 239 255 66 239 255 66 239 255 59 66 239 255 66 77 239 255 66 239 255 66 239 255 66 112 239 255 290 66 239 255 66 239 255 7 66 239 255 66 239 255 66 239 255 290 292 239 255 20 66 239 255 66 239 255 66 239 250 255 66 239 255 66 77 239 255 66 239 255 66 112 239 242 255 66 239 255 66 239 242 255 66 77 239 255 66 239 255 66 239 255 85 239 255 66 239 255 66 76 239 255 66 239 255 66 239 255 66 239 255 66 207 239 255 20 239 255 290 66 239 255 66 77 239 255 66 239 255 66 239 255 66 239 255 66 239 255 290 66 239 255 66 164 239 255 66 239 255 66 239 255 66 239 255 66 239 242 255 66 239 255 66 85 239 255 66 157 255 66 112 239 255 66 239 255 66 239 255 255 66 239 255 255 239 255 66 239 255 290 66 85 239 255 66 220 239 255 20 66 255 59 66 239 255 239 255 66 112 239 255 66 85 239 255 66 239 255 66 239 255 
Beta:2,Alpha:0.91
66 207 239 242 255 66 85 239 255 66 239 255 280 77 239 255 59 66 239 255 290 66 239 255 66 239 255 66 239 250 255 59 66 255 66 239 255 66 239 255 66 239 255 66 77 239 255 290 66 239 255 66 239 255 66 239 255 20 66 239 255 59 66 239 255 66 85 239 255 66 239 255 66 239 255 59 66 77 239 255 66 239 255 66 112 207 239 255 30 59 66 239 255 66 239 255 66 239 255 66 239 255 66 239 255 66 239 255 66 239 255 66 85 239 255 66 77 239 255 66 239 255 66 239 250 255 59 66 239 255 66 239 255 66 239 255 66 239 250 255 66 85 239 255 66 239 255 66 239 255 66 239 255 66 239 66 239 255 20 66 207 239 255 66 239 255 66 239 255 20 66 239 255 66 77 239 242 255 66 239 255 239 242 255 66 77 112 189 239 255 66 239 255 66 239 255 59 66 239 255 66 239 255 66 255 59 66 66 239 255 66 207 239 255 66 239 255 66 77 239 255 59 66 239 255 66 239 255 59 66 85 239 255 66 239 242 255 59 66 239 255 239 255 66 239 255 59 66 239 255 66 239 255 66 239 255 66 239 255 66 77 159 255 66 173 239 255 66 77 239 66 239 255 239 255 66 239 255 66 207 239 255 66 85 239 255 66 239 255 66 239 242 255 66 239 255 66 239 250 255 66 255 66 239 255 277 66 239 255 66 173 239 255 59 66 239 255 66 239 255 66 239 255 66 85 239 66 239 255 66 239 255 66 239 66 239 255 290 66 239 255 290 66 239 255 290 
Beta:2,Alpha:0.92
66 239 255 66 239 255 66 239 255 66 239 255 66 239 255 66 239 255 66 239 255 66 85 239 255 66 239 255 66 207 239 255 59 66 239 255 66 239 255 66 85 239 255 66 239 255 66 239 255 66 239 255 66 239 255 66 239 255 66 239 255 66 239 255 66 77 239 255 66 97 239 66 255 66 239 255 66 207 239 255 66 239 255 66 85 239 255 53 66 85 239 255 66 207 239 255 66 239 255 66 239 255 20 66 239 255 66 239 255 66 239 242 255 66 239 255 66 85 112 239 255 66 239 255 66 239 255 59 66 239 255 66 207 239 255 66 239 255 290 66 239 250 66 250 255 66 239 255 66 239 255 66 239 242 255 59 66 239 255 66 239 255 66 239 255 66 239 255 20 66 239 255 20 66 207 239 255 66 207 239 255 30 66 239 255 66 239 255 66 200 239 255 59 66 239 255 66 239 255 66 255 66 239 255 66 239 255 66 207 239 255 59 66 239 255 66 207 239 255 290 66 239 255 66 239 255 66 239 255 66 239 255 66 239 255 66 255 66 239 250 66 255 260 66 239 255 189 66 239 255 66 239 255 66 239 255 290 66 239 255 20 59 66 255 66 239 255 66 255 66 239 255 66 239 250 255 66 239 255 239 66 239 255 20 66 239 242 255 290 66 239 255 66 239 255 66 239 255 66 239 255 66 77 239 255 66 85 239 66 239 255 66 77 239 255 66 239 255 66 239 255 66 239 255 66 239 255 66 239 255 66 189 198 239 255 
Beta:2,Alpha:0.93
66 85 239 255 66 239 255 239 255 66 255 66 239 255 66 239 255 66 239 255 66 77 239 255 66 239 255 66 239 255 66 239 255 66 239 255 66 239 255 66 239 255 66 239 242 255 66 239 255 66 85 112 239 255 66 66 239 255 66 112 239 255 66 239 255 66 239 255 66 239 255 66 239 255 66 85 239 255 66 239 255 66 239 255 66 159 239 255 66 239 255 66 239 242 255 66 207 239 66 239 242 255 66 239 255 66 239 255 66 77 239 255 66 239 255 66 239 255 66 239 255 66 239 255 20 66 239 255 59 66 239 255 66 239 255 20 239 255 66 239 255 239 66 239 255 66 239 255 66 85 239 255 66 207 239 255 66 239 255 290 66 239 255 66 239 255 66 239 242 255 66 239 255 66 85 239 255 66 255 66 239 255 286 66 239 255 59 66 112 239 255 66 239 255 66 239 255 59 66 255 66 239 255 66 239 255 66 239 255 66 239 255 66 239 255 66 77 239 255 66 239 255 66 239 255 66 85 239 66 239 255 16 66 239 255 66 85 239 255 66 239 255 66 239 250 255 66 239 255 59 66 255 66 239 255 290 66 239 255 59 66 239 255 66 239 255 66 239 242 255 66 77 239 255 66 85 239 66 239 255 66 239 255 66 239 255 66 239 255 66 239 255 66 239 242 255 66 239 242 255 66 239 255 66 239 255 66 239 255 239 255 66 239 255 66 239 250 255 20 66 239 255 23 66 239 255 
Beta:2,Alpha:0.94
66 239 242 255 66 239 255 66 239 255 66 85 255 20 66 239 250 255 290 66 112 207 239 255 66 239 255 59 66 239 255 66 239 255 66 239 255 20 66 239 255 66 239 255 290 66 239 255 66 239 255 66 255 66 207 239 255 66 239 255 59 66 239 255 66 112 239 255 66 239 255 59 66 112 239 250 255 66 239 255 59 66 85 239 255 66 77 239 250 255 66 239 66 239 66 239 255 66 239 255 66 239 255 62 66 159 239 255 159 239 66 239 255 239 242 255 66 239 255 66 239 255 66 239 255 59 66 239 255 20 239 255 66 207 239 255 66 239 255 66 239 255 66 239 255 66 250 255 20 66 112 239 255 66 239 250 255 59 66 239 242 255 66 239 255 66 85 239 255 66 239 255 239 255 66 239 255 20 66 239 255 239 255 66 77 239 255 66 239 255 66 239 255 66 219 239 255 66 89 239 255 66 239 255 66 239 255 66 85 239 255 66 239 255 66 239 255 66 239 242 255 66 239 255 44 66 239 255 66 239 255 59 66 239 250 255 66 239 250 255 66 239 255 286 66 239 255 66 239 255 66 239 255 66 239 242 255 66 239 255 66 239 255 66 239 255 20 66 239 255 66 112 239 255 66 239 255 59 66 239 255 66 239 255 53 59 66 229 239 255 20 66 239 242 255 66 239 255 290 59 66 239 255 66 239 255 66 239 66 239 255 66 239 255 66 239 255 66 239 255 66 255 66 239 255 66 239 66 239 255 66 239 255 66 239 250 255 66 239 255 66 239 255 
Beta:2,Alpha:0.95
66 239 255 66 239 66 239 255 290 66 239 255 66 239 250 255 290 66 239 255 66 239 255 66 239 255 66 239 66 239 255 20 66 239 255 66 239 255 20 66 239 255 66 239 255 66 239 255 66 239 255 66 239 250 255 66 239 255 23 66 239 255 66 239 255 66 239 255 66 239 255 66 239 255 66 107 239 255 239 255 66 239 255 290 66 85 239 255 239 255 66 239 66 250 255 66 239 255 66 239 255 66 239 255 66 239 255 66 239 255 66 239 255 66 85 239 255 59 66 239 255 66 173 239 255 66 77 90 239 255 20 66 239 255 66 239 255 66 239 250 255 66 90 239 255 66 85 239 255 66 239 255 59 66 239 242 255 66 239 255 66 85 207 239 255 66 239 255 66 77 219 239 255 66 239 255 66 239 255 66 239 250 255 66 239 255 66 239 255 66 239 242 255 66 239 255 239 255 7 66 239 255 20 59 239 66 112 239 255 66 239 66 239 255 66 239 255 66 85 239 255 66 85 239 255 66 239 66 77 239 255 66 239 255 66 239 255 66 239 255 66 131 207 239 255 66 239 255 66 239 255 66 85 239 255 66 239 250 255 66 239 255 66 239 255 66 239 255 66 85 239 255 66 239 255 66 239 255 66 239 242 255 66 239 255 66 239 255 20 66 239 255 66 112 239 66 239 255 66 239 255 66 255 66 239 255 66 239 255 66 157 239 255 66 239 255 66 207 239 250 66 239 255 66 207 239 255 66 239 255 66 239 255 
Beta:2,Alpha:0.96
20 66 85 239 255 66 255 59 239 255 66 239 255 66 239 255 59 66 239 242 255 66 239 255 66 239 255 66 239 255 66 239 255 66 239 255 290 66 255 66 239 242 255 66 239 255 66 77 239 255 20 66 77 85 239 59 66 239 255 66 239 255 66 239 255 66 239 255 66 239 255 66 239 255 66 255 262 59 66 239 255 66 239 255 66 239 255 66 239 255 66 85 239 255 66 239 290 66 239 255 66 85 239 255 66 239 255 290 66 239 255 66 239 255 20 66 239 255 66 239 255 66 239 255 66 239 255 66 239 255 66 239 255 66 239 255 66 112 239 255 66 239 255 66 239 255 20 66 239 255 66 239 255 66 77 239 255 66 239 250 255 66 239 66 239 255 66 239 255 66 164 239 255 66 239 255 66 207 239 255 66 239 255 66 239 255 66 239 255 66 239 255 66 239 255 66 239 255 66 239 250 255 66 112 239 255 66 239 255 290 239 255 59 66 112 239 255 59 66 239 255 66 173 239 255 66 239 255 290 66 239 255 290 66 112 239 255 290 66 239 255 66 255 66 239 255 66 239 255 290 66 239 250 255 66 239 255 66 85 255 66 219 239 255 290 66 239 255 66 239 255 239 250 255 66 239 255 66 239 255 66 239 255 66 77 239 255 59 66 239 255 66 77 239 255 66 239 255 66 239 59 239 255 290 66 239 255 66 239 255 66 239 255 66 239 255 66 239 255 66 112 207 239 255 66 239 255 66 239 255 66 239 255 66 239 242 255 
Beta:2,Alpha:0.97
66 239 255 66 239 255 66 239 255 66 239 255 66 239 255 290 59 66 239 255 207 239 255 20 66 239 255 66 239 255 66 239 255 66 239 255 66 239 255 66 255 66 239 242 255 66 239 255 66 207 239 255 66 239 255 66 239 255 66 239 255 239 255 66 239 255 62 66 239 255 66 77 239 66 77 239 243 255 290 57 66 239 255 66 239 255 66 207 239 255 66 239 255 66 239 255 66 239 255 66 239 255 66 239 255 66 239 66 239 255 239 255 66 239 255 66 112 239 255 66 239 255 66 112 239 255 66 239 255 66 255 239 255 66 239 59 66 77 239 255 66 239 255 258 59 66 239 255 66 239 255 66 255 66 239 66 239 255 66 239 250 255 66 239 255 66 112 239 255 20 66 239 255 66 207 239 255 66 239 255 66 77 239 255 66 239 255 66 239 255 66 239 255 66 239 66 239 255 66 239 255 66 239 255 66 77 239 255 66 239 255 255 66 239 255 20 66 239 255 66 207 220 239 255 66 239 255 66 239 242 250 255 66 239 255 66 239 255 290 66 239 255 66 77 239 255 66 77 239 255 66 239 255 66 152 239 255 66 239 242 255 20 66 239 255 66 255 66 239 255 66 239 255 66 239 255 20 66 239 255 66 239 255 66 112 239 250 255 59 66 239 255 66 239 255 66 207 239 255 66 239 255 66 85 239 255 262 66 255 20 66 77 239 255 66 239 66 239 255 66 250 255 66 239 255 66 85 239 255 
Beta:2,Alpha:0.98
66 239 255 66 239 255 20 66 239 255 290 66 239 255 59 239 255 66 239 255 239 255 280 66 85 239 255 66 239 242 255 66 112 239 255 66 239 250 255 66 239 255 66 239 255 66 239 255 66 112 239 255 66 239 255 66 239 255 66 239 255 77 239 255 66 239 255 66 239 255 66 239 66 239 255 66 239 255 66 239 242 255 66 239 255 66 207 239 255 66 239 250 255 290 66 239 255 290 66 239 250 255 290 66 239 255 66 239 255 66 255 290 66 239 255 60 66 239 255 59 197 239 255 66 239 250 255 20 66 239 255 66 239 255 66 112 239 255 66 239 255 66 85 207 239 255 290 66 239 255 66 239 255 66 77 239 250 255 66 239 255 66 239 255 66 239 255 52 66 239 255 66 239 59 66 239 255 66 239 255 66 239 255 66 239 255 59 66 239 255 66 239 255 66 239 255 66 239 255 66 239 255 66 239 255 66 239 255 20 66 207 239 255 66 239 255 66 239 255 16 66 77 239 255 66 239 255 66 239 255 66 239 255 20 77 239 255 66 239 255 290 62 66 239 255 66 112 239 255 66 239 255 66 239 255 66 239 255 20 66 239 255 290 66 239 255 290 66 239 255 66 112 239 255 66 239 250 255 66 239 255 66 239 255 20 66 239 255 66 239 242 255 66 239 242 255 66 255 66 239 255 66 239 255 66 164 239 255 66 239 255 52 66 239 66 239 255 290 6 62 66 77 239 189 66 239 255 66 239 255 66 112 239 255 66 112 239 255 66 239 242 255 66 239 255 66 131 207 239 255 
Beta:2,Alpha:0.99
66 239 255 66 239 255 66 239 255 277 66 239 255 290 219 239 255 66 239 255 66 239 255 66 239 255 6 66 77 239 255 66 112 239 255 20 66 239 255 66 239 255 66 239 66 239 66 207 239 255 20 66 239 255 66 239 255 66 239 255 66 239 255 66 239 242 255 66 239 242 255 66 85 239 255 66 239 255 66 239 255 66 207 239 255 57 66 239 255 66 239 255 66 239 255 23 66 239 255 239 255 290 66 207 239 66 77 239 255 59 66 207 239 255 66 239 255 66 239 242 255 66 239 255 66 239 255 20 66 239 255 66 239 255 66 239 255 66 239 255 66 239 255 66 239 255 66 239 255 66 239 255 66 239 255 20 66 239 255 66 239 255 66 159 239 255 66 239 255 66 239 255 59 66 239 255 20 66 239 250 255 290 66 239 255 66 239 255 66 239 250 255 66 255 66 85 239 255 66 239 242 255 20 66 239 255 66 239 255 66 239 255 66 239 255 66 239 255 66 239 255 20 66 239 255 66 239 255 66 239 255 66 207 239 255 66 112 239 255 66 239 255 66 239 255 66 107 239 255 290 66 239 255 66 239 255 66 76 239 255 59 66 112 239 255 66 239 255 66 255 66 239 255 66 77 207 239 255 290 66 239 255 66 239 255 66 239 255 66 207 239 255 66 77 255 66 239 255 66 239 255 66 239 255 239 255 66 239 255 66 239 255 66 223 239 20 66 239 255 7 66 239 255 66 239 255 66 239 66 239 255 66 77 207 239 255 66 239 255 
Beta:2,Alpha:1.00
66 239 250 255 66 239 255 66 239 255 66 77 239 255 59 66 239 255 66 112 239 255 66 239 242 255 66 239 255 66 239 255 66 239 255 66 239 255 66 239 255 286 66 77 262 66 239 255 290 66 159 239 255 60 66 239 255 66 239 255 66 239 255 66 239 255 66 207 239 255 66 152 239 255 66 239 255 290 66 239 255 66 239 255 66 239 255 77 239 255 66 85 239 255 66 239 255 59 66 77 239 255 290 66 255 66 239 255 66 131 207 239 255 52 66 112 239 255 16 66 239 255 66 239 255 66 239 255 66 239 255 66 239 255 66 239 255 66 239 250 255 66 239 255 66 239 255 66 77 239 255 66 239 255 290 66 239 255 66 239 255 66 77 239 255 66 77 255 66 239 255 20 66 239 255 66 239 255 239 255 290 66 239 255 66 85 239 255 66 239 255 66 239 255 66 239 255 66 239 255 66 239 255 66 239 242 255 66 89 239 255 66 250 255 277 66 239 255 66 85 239 255 66 239 255 66 239 255 66 239 255 66 239 255 59 66 239 255 66 239 255 59 66 207 239 255 57 239 255 57 59 66 239 255 59 66 239 255 66 220 239 255 66 239 255 66 239 255 66 239 255 66 239 255 66 239 255 239 255 66 77 239 255 7 66 239 255 66 239 255 66 239 255 66 112 239 255 66 239 255 66 239 250 255 66 207 239 255 66 239 255 290 66 112 239 255 66 112 239 255 66 239 255 20 66 239 255 66 239 255 66 239 255 66 250 255 59 66 239 255 66 239 255 66 112 239 255 
Beta:6,Alpha:0.10
66 239 255 66 239 255 66 239 255 66 77 239 255 66 239 255 262 66 112 239 250 255 290 66 239 255 66 107 112 239 255 280 239 255 189 66 239 255 66 239 255 59 255 66 239 66 239 255 66 239 255 59 66 239 255 66 239 255 66 239 255 66 239 250 255 66 239 255 77 239 255 66 239 255 66 239 255 66 239 255 66 77 255 292 66 207 239 255 66 239 20 66 77 239 255 20 66 239 255 66 239 255 66 239 255 66 239 255 66 239 255 66 207 255 66 239 255 66 239 255 66 98 207 220 239 255 239 255 66 239 255 66 239 255 66 239 255 66 239 255 66 239 255 66 239 255 66 239 255 277 66 239 255 239 255 66 239 255 66 239 255 59 66 239 255 66 239 255 66 239 255 66 239 255 66 239 255 66 239 255 66 239 255 20 66 239 250 255 66 239 255 66 112 239 255 66 255 255 66 239 255 66 220 239 255 66 112 239 255 290 20 66 239 255 66 239 255 66 255 59 66 239 255 66 239 255 66 255 66 239 255 59 66 66 239 255 66 112 239 255 66 85 239 255 66 239 255 66 239 255 66 239 255 66 85 239 255 66 239 255 290 6 66 77 239 255 66 239 255 59 66 239 255 290 66 239 255 66 239 255 66 77 207 239 255 112 239 255 66 239 255 258 66 239 255 20 66 239 255 20 66 239 242 255 290 66 239 255 66 239 255 66 77 239 66 239 255 59 66 239 255 66 239 255 66 239 255 66 239 255 66 239 255 
Beta:6,Alpha:0.11
66 76 77 239 255 66 239 255 66 239 255 66 239 255 66 239 255 66 239 255 66 239 255 66 239 255 59 66 239 255 59 66 239 255 66 239 255 66 157 239 255 66 239 255 66 239 66 223 239 255 66 239 255 66 239 255 66 77 239 66 239 255 66 239 255 66 239 255 66 255 66 239 255 239 242 255 59 66 239 255 66 239 255 66 239 255 66 219 255 66 255 20 66 207 239 255 159 239 255 66 239 255 66 239 255 290 66 239 255 66 239 255 66 239 255 66 90 239 250 255 66 239 255 66 239 255 66 239 255 286 66 239 255 66 207 239 255 66 239 255 66 239 255 66 239 255 66 239 255 66 112 239 255 66 239 255 260 66 112 239 242 255 239 255 66 239 255 66 77 239 255 66 77 207 239 255 66 112 239 255 66 112 239 255 66 239 255 66 239 255 66 239 255 66 239 207 239 255 20 66 239 255 66 207 239 255 290 66 239 250 255 239 255 66 112 239 255 286 66 239 255 20 66 239 255 66 239 242 255 66 239 242 255 66 239 255 66 85 239 255 66 239 255 66 239 255 66 239 255 66 239 255 66 255 66 239 255 66 239 255 66 239 255 66 112 239 255 66 239 255 66 239 255 66 219 239 255 66 239 66 85 112 239 255 239 255 290 66 239 255 66 239 255 66 112 239 66 85 189 239 255 66 239 255 66 77 239 255 20 66 112 239 255 66 239 255 239 255 66 239 255 66 112 239 255 20 66 239 255 66 239 255 66 207 239 255 
Beta:6,Alpha:0.12
66 239 255 59 66 239 255 66 239 66 239 255 66 239 255 66 239 255 66 239 255 290 239 255 66 85 239 255 290 66 239 66 239 255 53 66 239 255 66 207 239 255 66 239 255 66 77 239 255 66 77 239 255 66 107 239 255 66 239 255 66 239 255 66 207 239 255 66 239 255 66 255 66 219 250 255 66 255 66 239 255 239 250 255 66 239 255 290 66 239 242 255 66 239 255 66 255 66 112 239 250 255 20 66 239 255 66 239 255 66 77 239 255 66 239 255 66 239 255 66 239 255 66 239 255 66 207 239 250 255 66 239 255 66 239 255 66 239 255 239 255 66 207 239 255 66 239 255 66 239 255 66 239 255 66 239 255 66 207 239 255 59 66 239 255 66 255 66 239 255 66 239 250 255 66 239 242 255 66 239 255 66 239 255 66 207 239 255 66 85 255 66 239 255 66 239 255 66 239 66 239 255 66 239 250 255 66 239 255 66 239 255 57 66 89 239 255 66 239 255 66 239 255 66 239 255 59 239 255 66 239 255 20 66 239 255 66 90 239 255 66 239 255 66 239 255 290 239 255 66 239 255 66 239 255 66 207 239 255 66 239 255 66 239 255 66 239 255 66 239 255 66 239 66 112 239 255 66 239 255 66 239 66 239 255 20 66 239 66 239 255 66 239 255 66 239 255 66 239 255 66 239 255 66 239 255 66 239 255 66 239 255 66 239 242 255 277 66 207 239 255 59 66 239 255 
Beta:6,Alpha:0.13
66 239 255 66 112 239 255 66 112 239 255 59 66 239 255 66 239 255 59 66 239 66 239 255 66 159 239 255 66 239 250 255 66 239 242 255 66 112 239 255 290 66 239 255 66 85 239 66 239 255 66 239 255 66 85 207 239 255 66 239 255 66 239 255 66 239 255 59 66 239 255 66 239 255 66 77 239 255 66 239 255 66 112 239 255 66 239 255 66 239 255 66 239 255 66 239 255 66 239 250 255 66 207 239 255 66 239 242 250 255 66 239 255 66 239 250 255 239 255 66 239 255 299 66 239 255 66 239 255 20 66 239 255 66 239 255 66 239 255 20 66 239 255 59 66 239 255 66 250 255 66 255 59 66 239 255 290 66 239 255 66 239 255 66 239 242 255 66 239 255 66 239 255 66 239 255 66 239 255 66 239 255 66 239 250 255 66 239 255 290 66 239 255 290 112 239 255 20 239 255 66 239 255 66 239 255 66 207 239 255 66 239 255 66 239 255 66 239 255 66 239 255 66 239 66 239 255 66 255 66 239 255 290 66 239 250 255 290 66 239 250 255 66 239 255 20 66 239 255 66 239 255 66 239 255 66 239 255 66 239 255 66 239 255 20 207 239 255 66 239 255 66 112 242 255 66 239 255 60 66 112 239 66 189 239 255 77 239 255 66 239 255 66 239 255 66 255 66 239 255 66 239 255 66 239 255 66 239 255 290 20 66 239 242 255 66 207 239 255 66 207 239 255 66 239 255 66 255 66 239 255 66 239 255 66 239 255 
Beta:6,Alpha:0.14
66 239 255 66 77 239 255 66 239 250 20 66 239 255 66 255 66 239 242 255 59 66 239 66 239 258 66 239 255 66 239 255 66 239 255 66 239 255 66 239 255 66 239 255 66 239 255 66 77 239 255 66 239 255 66 239 255 66 85 239 255 66 239 255 66 239 255 66 239 242 255 66 239 255 66 239 242 255 66 239 255 20 239 255 66 239 255 290 66 239 255 66 112 255 66 239 255 66 239 66 239 255 59 66 112 207 239 255 66 239 250 255 20 66 85 239 255 59 66 239 255 66 239 255 66 239 255 66 239 255 66 239 255 66 85 207 239 255 66 239 255 66 239 255 66 77 239 255 66 239 255 66 239 255 66 239 255 66 239 255 66 239 255 66 239 250 255 66 239 255 66 239 255 66 239 255 66 239 255 20 66 239 255 66 239 255 60 66 239 255 66 239 255 66 239 255 290 66 239 255 59 66 239 242 255 59 66 255 66 77 239 250 255 66 239 250 255 66 239 255 66 239 255 66 239 255 66 239 250 255 66 239 255 66 239 255 66 239 255 66 239 242 255 66 239 255 66 89 239 255 66 239 250 255 66 239 255 66 255 66 77 239 255 66 239 242 255 66 239 250 255 66 239 255 66 239 255 66 239 255 59 66 255 66 239 255 66 239 255 66 85 239 255 66 239 255 66 239 255 66 239 255 66 77 239 255 66 255 20 66 239 242 255 280 66 239 255 52 66 239 255 66 239 255 66 239 242 255 66 77 239 255 66 239 66 255 
Beta:6,Alpha:0.15
239 255 290 59 66 239 255 16 239 255 66 85 239 255 66 85 239 255 66 207 239 255 66 239 242 255 66 239 255 66 239 255 66 239 250 255 66 239 255 66 112 239 255 66 239 255 66 239 255 66 239 255 66 239 255 66 85 239 255 66 239 255 66 85 239 255 66 239 255 239 255 66 239 242 255 66 239 255 66 239 255 66 239 255 66 239 255 23 66 239 242 255 66 239 255 66 239 255 66 77 239 242 255 59 66 85 239 242 255 66 239 255 66 239 255 66 239 255 66 239 250 255 66 239 250 255 66 85 239 255 66 239 255 66 207 239 255 66 239 255 66 207 239 255 66 239 255 66 239 255 66 85 239 255 66 239 250 255 66 239 255 290 66 239 250 255 66 112 239 66 239 250 290 66 239 255 66 239 255 66 239 255 66 239 255 66 239 255 112 239 255 66 239 255 66 239 255 66 239 255 66 77 239 255 66 112 239 255 20 66 77 239 255 66 239 255 66 239 255 66 239 255 290 20 66 239 255 66 239 255 59 66 239 255 59 66 239 250 255 66 239 255 290 66 239 255 66 239 255 59 207 239 255 66 239 255 66 239 255 66 239 242 255 20 66 239 255 85 239 255 66 239 255 66 239 255 66 239 255 290 66 239 255 66 239 255 66 239 255 59 239 255 66 239 255 66 239 255 66 239 255 66 239 255 66 239 255 66 239 255 66 239 255 239 255 66 239 255 59 66 239 255 66 89 239 255 66 239 255 59 66 77 207 239 255 66 239 255 66 239 255 66 239 255 
Beta:6,Alpha:0.16
66 239 255 66 239 255 66 239 255 66 239 255 239 255 66 239 255 66 239 255 66 239 242 255 66 239 255 66 77 239 255 66 223 239 255 66 239 255 66 239 255 66 239 255 66 239 255 66 239 250 255 66 66 239 255 66 239 242 255 66 239 255 66 239 255 66 85 239 255 290 239 255 66 239 255 66 77 239 255 66 239 250 255 66 239 255 53 66 239 255 239 250 255 66 239 255 66 239 255 66 239 255 66 239 255 66 112 239 66 255 66 239 255 66 239 255 66 239 255 239 255 59 66 239 255 66 255 66 239 255 290 66 239 255 66 239 255 66 77 239 255 66 239 255 66 239 66 239 255 66 112 239 255 66 239 66 239 255 20 66 239 255 66 239 255 66 239 255 66 85 239 255 66 239 255 66 239 239 255 66 239 242 255 66 255 59 66 239 255 66 239 255 20 66 239 255 66 239 255 66 239 255 66 239 255 66 239 255 20 66 255 66 85 239 255 66 239 255 66 239 255 77 239 255 66 239 255 66 239 250 255 66 77 239 255 66 239 255 66 239 255 66 239 255 66 239 255 66 157 239 255 66 239 255 66 239 255 66 239 255 66 207 239 242 255 66 77 239 255 66 239 242 255 66 239 255 66 239 255 66 239 255 66 77 239 250 255 20 66 239 255 66 239 255 66 239 66 239 255 66 239 255 66 242 255 66 207 239 255 66 239 255 66 239 255 66 77 239 255 
Beta:6,Alpha:0.17
66 239 250 255 66 239 255 66 112 239 255 66 239 255 66 239 255 66 239 255 66 239 255 66 239 255 66 239 255 66 112 239 255 239 255 66 239 255 66 239 255 66 239 250 255 66 239 255 66 77 239 255 66 239 255 290 20 66 239 189 66 239 20 66 239 255 66 239 255 277 66 239 255 66 239 255 66 239 242 255 66 239 255 66 239 255 66 239 255 66 239 255 290 66 239 255 66 89 239 255 280 59 66 239 255 66 77 239 242 255 66 239 255 66 239 255 66 239 255 66 239 255 66 207 239 255 66 239 255 66 239 255 66 239 255 66 239 255 66 239 255 66 239 255 66 239 255 66 239 255 290 66 239 255 66 239 255 66 207 239 255 66 239 255 24 50 56 84 88 106 111 138 145 158 161 177 178 183 201 227 241 249 254 263 265 294 66 239 255 66 239 250 255 66 239 255 66 239 255 66 239 255 290 66 207 239 255 59 66 255 66 239 255 239 255 66 85 239 255 66 112 255 66 239 255 66 239 255 6 66 77 239 255 66 239 255 66 239 255 66 112 239 255 66 239 255 59 66 239 255 66 112 239 255 66 112 239 255 66 77 239 255 66 239 255 66 239 66 239 255 66 239 255 66 239 255 66 239 255 239 242 255 66 239 255 66 239 255 66 255 59 66 85 239 255 66 239 255 66 255 66 239 255 52 66 239 242 255 66 239 255 66 239 255 66 239 255 66 239 242 255 66 239 250 66 239 255 66 239 66 239 255 66 239 255 66 239 255 66 112 239 66 239 242 255 66 255 66 239 255 
Beta:6,Alpha:0.18
59 66 255 66 239 255 66 239 255 66 239 255 66 239 255 66 239 20 66 239 255 66 239 242 255 66 239 255 60 66 239 255 66 239 255 66 239 242 255 66 239 255 66 239 20 66 239 255 66 239 242 255 66 77 239 255 66 239 66 239 255 66 239 255 66 77 239 239 255 66 85 239 66 239 66 239 255 290 66 85 112 239 255 66 239 66 239 255 66 239 255 66 239 255 66 207 239 255 66 239 250 255 66 239 255 66 239 255 239 242 255 66 239 255 66 239 255 66 239 255 66 239 250 255 20 85 239 255 66 112 239 255 66 239 255 66 77 239 255 66 239 255 66 239 255 66 239 255 66 239 255 66 239 255 66 239 255 66 239 255 66 239 255 66 255 66 239 66 239 66 239 255 286 66 239 255 66 239 255 66 77 239 255 66 239 255 62 66 239 255 66 239 255 290 59 66 207 239 255 66 239 255 66 239 255 66 112 239 255 290 66 239 250 255 66 239 255 20 66 239 255 66 85 239 255 66 112 239 255 189 66 239 255 66 239 255 59 66 239 255 66 239 255 300 66 239 255 66 77 239 255 66 239 255 20 66 239 255 66 239 255 290 66 239 242 255 66 239 255 66 239 250 255 66 239 255 66 239 255 66 239 255 66 239 255 66 239 255 66 239 250 66 239 255 66 239 242 250 255 66 239 300 66 239 255 66 239 66 255 66 255 66 239 255 66 239 255 53 66 239 255 66 207 239 255 66 85 239 255 
Beta:6,Alpha:0.19
20 66 239 255 66 239 255 66 239 255 66 239 255 66 239 255 66 239 255 66 239 255 66 239 255 300 59 66 239 255 66 239 255 66 239 255 66 85 112 255 290 66 239 255 66 239 255 286 66 239 255 66 207 239 255 66 239 66 255 66 239 255 71 66 239 255 66 239 255 66 239 66 239 255 66 239 255 66 207 239 255 66 207 239 255 66 173 239 255 66 239 255 66 239 255 290 66 239 255 59 66 239 59 66 239 255 66 239 255 59 66 239 242 255 66 239 255 53 66 239 255 66 239 255 20 66 255 66 66 239 255 66 239 255 66 239 255 66 255 66 239 255 66 239 255 66 239 255 290 59 66 239 255 286 20 66 85 239 66 239 255 66 239 255 66 239 255 66 239 255 300 66 239 255 66 239 255 300 66 239 255 66 239 255 66 77 239 255 66 239 242 255 66 239 255 66 239 255 239 255 66 112 239 255 239 255 300 66 239 255 300 66 255 66 239 255 66 239 250 255 66 207 239 255 66 239 255 60 66 239 255 66 239 255 66 239 255 66 207 239 66 239 255 66 239 255 66 77 239 255 59 239 255 66 77 239 255 66 207 239 255 66 239 255 59 66 239 255 66 207 239 255 66 239 66 239 255 66 239 242 255 66 239 255 66 255 66 239 255 66 239 255 20 66 239 255 300 239 255 20 66 255 66 239 239 255 66 239 66 239 255 66 239 255 66 239 255 290 66 207 239 255 66 239 255 
Beta:6,Alpha:0.20
66 239 255 66 239 255 66 255 66 239 242 255 66 112 239 255 66 239 255 59 66 239 255 66 239 255 66 239 250 255 66 239 255 300 66 239 242 255 66 239 255 290 66 255 66 207 239 255 66 207 239 255 290 66 255 66 239 255 66 239 242 255 66 239 255 300 66 77 239 255 66 239 242 255 66 239 255 280 66 239 255 66 77 239 255 66 239 255 66 77 239 255 66 164 239 255 66 255 20 66 77 239 255 66 239 255 66 239 242 255 66 239 255 59 66 239 255 66 112 239 255 66 131 207 239 255 66 239 255 66 207 239 66 77 239 255 66 239 255 66 239 255 290 66 255 66 239 255 66 239 255 59 66 239 255 66 239 255 66 239 255 66 239 255 66 239 255 59 66 85 239 255 66 77 85 239 255 66 239 250 255 66 207 239 255 66 152 207 239 255 290 20 66 239 255 66 239 255 66 239 10 22 24 50 56 84 88 111 119 130 135 138 145 158 161 178 183 192 199 201 227 231 234 240 248 249 254 263 265 66 112 239 255 66 239 255 290 66 239 255 66 239 250 255 66 207 239 255 300 66 239 255 66 239 255 300 239 66 239 255 66 239 255 300 66 239 255 300 66 239 255 66 239 255 85 239 255 66 239 255 66 239 255 66 239 255 66 239 255 66 239 250 255 290 66 107 239 242 255 66 255 66 255 66 112 239 255 66 239 255 66 239 255 66 219 239 255 66 239 255 66 255 15 22 24 25 50 56 84 101 111 119 138 139 140 145 158 185 187 192 199 227 231 240 241 248 249 254 257 263 265 300 20 66 85 255 66 239 255 66 239 255 66 164 239 255 59 66 239 255 290 59 66 239 255 66 239 255 239 255 24 45 50 56 82 94 158 166 177 236 241 66 239 255 290 66 239 255 66 77 239 255 292 66 239 255 239 255 59 66 159 239 242 255 20 59 66 239 255 66 239 255 
Beta:6,Alpha:0.21
23 66 239 255 66 239 255 66 239 255 66 85 239 66 239 255 66 239 255 66 239 250 255 258 66 239 300 7 66 239 255 66 85 239 255 300 66 77 85 239 255 66 112 239 255 66 239 255 66 239 255 300 66 239 255 66 207 239 255 66 239 255 66 239 255 59 66 85 239 255 15 24 25 29 84 130 139 140 145 185 192 221 227 228 240 241 249 254 257 293 300 66 239 255 84 185 192 240 300 85 239 255 24 56 75 99 113 145 149 158 161 166 167 177 182 236 274 282 66 207 239 255 286 66 239 255 20 59 66 239 255 290 66 77 239 255 66 239 255 59 66 197 239 255 66 239 255 300 66 239 255 66 239 255 239 255 20 66 239 255 66 239 255 20 66 239 255 66 239 255 66 239 255 66 239 255 300 66 239 255 300 66 239 255 59 66 239 255 66 239 255 66 239 255 290 66 239 255 66 239 255 66 239 255 66 239 255 300 239 255 66 239 255 300 59 66 207 239 255 300 66 239 255 300 66 239 255 66 239 255 290 66 112 239 255 66 239 255 286 66 239 255 66 239 255 66 239 255 300 66 152 239 255 66 239 255 66 189 239 255 66 112 239 255 66 239 255 66 239 255 66 112 239 255 66 207 239 255 300 59 66 239 255 66 239 255 66 239 300 66 239 255 290 66 239 255 15 22 24 25 50 56 84 86 101 111 119 138 145 158 161 185 187 192 227 231 240 241 248 249 254 257 263 265 300 66 239 255 66 239 66 239 255 66 239 255 24 33 56 75 102 106 113 145 149 161 166 167 177 182 192 224 236 274 282 66 239 255 290 66 239 255 300 66 239 255 33 56 75 81 100 113 145 149 161 167 177 192 205 224 236 274 66 239 255 290 20 66 239 255 7 66 239 255 66 239 242 255 66 239 255 66 239 255 300 66 239 255 300 66 239 255 66 239 255 66 239 255 20 239 255 66 239 243 255 239 255 300 66 239 255 20 66 239 255 66 255 24 50 56 70 84 88 106 111 138 145 158 161 177 178 182 183 201 241 249 254 263 265 294 66 239 255 300 59 66 239 255 300 66 239 255 66 90 239 255 66 239 255 66 239 255 66 239 255 
Beta:6,Alpha:0.22
66 239 255 177 189 196 59 89 239 255 66 239 255 66 239 250 255 15 22 24 25 50 56 84 86 101 111 119 138 139 140 145 158 185 187 192 227 240 241 248 249 254 257 263 265 300 20 66 239 250 255 66 239 255 300 66 112 239 255 66 77 239 255 66 239 255 66 239 255 300 66 239 255 59 66 239 255 24 56 75 113 145 149 158 161 166 167 177 182 236 274 66 239 250 255 290 20 66 85 239 255 66 239 255 66 239 255 66 239 255 66 85 239 255 66 239 255 300 66 112 239 255 66 255 66 239 255 300 66 239 250 255 66 239 255 290 207 239 255 300 66 239 255 66 239 255 300 66 239 255 300 66 152 239 255 66 239 242 255 300 66 239 255 66 239 255 300 66 239 255 192 240 300 66 239 255 76 239 255 300 66 77 239 255 290 66 207 239 255 300 66 85 255 66 207 239 242 255 300 59 66 239 255 66 77 239 255 300 66 239 255 66 239 255 290 66 255 66 239 255 66 239 255 1 10 22 24 25 27 31 50 56 84 86 101 111 119 130 138 139 145 158 183 185 192 199 227 231 240 241 248 249 263 265 293 297 66 239 300 66 239 255 300 20 66 239 255 300 66 112 239 255 66 239 255 300 66 239 255 25 84 185 192 227 228 240 241 249 257 300 66 239 255 300 66 112 239 255 300 66 239 250 255 66 239 255 20 66 239 255 66 239 255 192 240 300 66 255 25 84 185 192 227 228 240 241 249 257 293 300 66 239 242 255 300 66 85 239 255 300 20 66 239 255 66 239 255 66 85 207 239 189 66 239 255 66 239 255 66 76 239 255 66 85 239 255 66 239 255 290 66 85 239 255 300 66 77 239 255 239 255 66 239 255 300 66 77 112 239 255 66 85 239 255 286 300 66 239 255 300 66 239 242 255 66 239 255 300 66 239 255 25 84 185 192 227 240 300 66 239 66 112 239 255 290 66 239 242 255 66 239 255 66 85 239 255 66 77 239 255 300 66 239 255 300 20 66 239 255 66 239 255 20 77 239 255 66 239 255 66 239 255 300 66 239 255 66 239 255 300 66 239 255 59 66 239 8 33 39 40 41 44 64 70 93 96 105 127 142 145 149 166 169 170 174 176 177 179 182 185 189 199 203 238 254 257 259 267 276 279 288 66 239 255 66 131 207 239 255 300 66 239 255 300 20 66 239 255 300 59 66 239 255 
Beta:6,Alpha:0.23
66 239 255 300 59 66 239 255 290 15 24 25 29 31 50 84 111 139 140 145 185 187 192 221 227 228 231 240 241 249 254 257 300 66 239 255 300 66 239 255 25 84 130 185 192 227 240 241 249 300 66 85 239 255 300 66 239 255 66 239 255 130 192 240 300 66 239 255 300 66 239 255 300 66 239 255 66 239 66 239 255 15 24 25 29 50 84 139 140 145 185 192 221 227 228 240 241 249 254 257 293 300 66 77 239 255 66 239 300 66 239 255 300 66 239 250 255 66 239 255 20 66 239 255 300 66 85 239 255 66 255 1 15 22 24 25 29 50 56 84 86 101 111 139 140 145 185 187 192 227 228 231 240 241 248 249 254 257 66 239 255 300 66 239 255 66 255 300 66 239 255 262 300 66 112 239 255 66 239 255 300 66 239 250 255 300 53 66 239 255 66 239 255 15 24 25 29 31 50 84 86 101 111 139 140 145 185 187 192 221 227 228 231 240 241 248 249 254 257 300 66 239 255 1 24 50 56 79 84 103 145 158 201 254 294 88 106 111 138 140 161 178 183 187 193 227 231 240 241 249 263 265 66 250 255 300 66 239 255 300 66 239 255 56 75 100 113 145 177 224 289 45 296 239 255 300 66 207 239 255 66 239 255 300 66 77 239 255 300 66 255 84 121 145 177 201 212 221 66 239 255 66 239 242 255 1 10 24 25 27 50 56 84 101 111 119 121 130 135 138 145 158 192 199 201 227 231 241 248 249 263 265 293 297 66 239 255 300 66 207 239 255 15 22 24 25 27 29 31 50 56 84 86 101 111 130 139 140 145 185 187 192 221 227 228 231 240 241 248 249 254 257 293 297 66 239 255 1 15 22 24 25 29 31 50 56 84 86 101 111 130 139 140 145 158 185 187 192 221 227 228 231 240 241 248 249 254 257 293 297 66 112 239 255 300 66 239 255 66 85 239 255 7 66 255 66 239 255 300 66 239 255 300 66 239 255 290 300 66 239 255 300 66 112 255 300 66 239 255 300 66 207 239 255 130 192 240 300 66 239 255 25 84 130 185 192 227 240 249 300 66 239 255 300 66 85 239 255 300 66 239 255 240 300 66 239 255 66 239 255 25 84 185 192 227 240 241 300 66 239 255 84 130 192 240 300 66 239 255 290 239 250 255 300 66 239 242 255 25 84 185 192 227 228 240 241 249 257 293 300 66 207 239 255 300 66 239 255 66 239 255 66 207 239 255 84 130 185 192 240 300 66 71 239 255 66 239 255 15 24 25 29 50 84 139 140 185 192 221 227 228 240 241 249 257 293 300 66 239 255 66 239 255 66 239 255 300 66 239 255 300 66 239 255 25 84 185 192 227 240 241 249 300 66 239 255 66 239 33 45 56 75 81 100 113 145 177 192 205 224 259 289 296 7 66 239 255 258 300 66 239 255 300 66 239 255 84 185 192 240 300 66 85 219 239 255 300 255 15 22 24 25 29 31 50 56 84 86 101 111 119 130 139 140 145 158 185 187 192 221 227 228 231 240 241 248 249 254 257 263 265 293 297 66 239 255 66 89 239 255 66 239 255 300 66 77 239 255 300 66 239 255 300 66 207 239 255 66 239 255 25 84 192 227 240 241 249 300 66 239 255 66 85 239 242 255 300 66 239 255 25 84 185 192 227 240 241 249 300 66 255 15 24 25 29 31 50 84 111 130 139 140 145 185 187 192 221 227 228 231 241 249 254 257 293 297 66 239 290 66 112 239 255 66 112 239 255 66 239 255 300 66 239 255 290 66 90 239 255 130 240 300 66 239 255 24 50 56 70 84 88 99 106 111 138 145 158 161 177 178 182 183 201 227 241 249 263 265 
Beta:6,Alpha:0.24
66 239 255 192 240 300 66 239 255 300 66 239 255 240 300 66 239 255 130 192 240 300 66 239 255 66 239 255 25 84 130 185 192 227 228 240 241 249 257 293 300 66 85 239 255 66 239 255 300 59 66 239 255 25 84 185 192 227 240 241 249 300 66 239 255 24 45 64 88 96 100 127 142 145 176 177 189 247 254 279 70 174 240 266 276 288 66 239 255 300 66 239 255 300 239 255 17 177 66 77 107 239 255 300 66 239 250 255 300 66 77 239 255 290 66 112 239 255 17 177 189 196 59 66 239 255 290 66 239 255 15 22 24 25 29 31 50 84 86 101 111 130 139 140 145 185 187 192 221 228 231 240 241 248 249 254 257 293 297 66 239 255 300 20 66 239 66 255 55 56 88 96 100 113 142 143 145 149 158 166 177 179 183 189 205 236 240 266 279 289 296 66 112 239 255 66 239 250 255 290 20 66 239 255 130 240 300 66 112 239 300 20 66 239 25 84 130 185 192 227 240 241 249 300 66 77 112 239 255 66 239 242 130 240 300 66 239 255 130 192 240 300 66 112 239 255 300 66 239 255 1 15 22 24 25 29 50 56 86 101 111 130 139 140 145 158 185 187 192 221 227 228 231 240 241 248 249 254 257 263 300 66 88 100 143 145 149 158 177 183 205 236 246 279 289 296 66 77 239 255 24 50 56 70 84 88 106 111 138 145 158 161 178 183 201 227 241 249 254 263 265 294 66 239 255 300 66 239 255 300 66 112 207 239 250 255 300 66 239 255 300 66 255 24 45 56 75 102 113 138 145 158 161 166 167 177 182 187 192 193 236 249 263 274 282 106 241 66 239 255 300 66 239 255 300 66 239 255 300 66 90 239 242 255 290 66 239 255 300 66 239 255 1 10 24 25 29 50 56 84 101 111 119 130 138 145 158 192 199 221 227 231 241 249 263 265 293 297 103 140 187 193 228 254 15 22 86 139 161 183 185 240 257 66 239 255 66 239 255 300 66 239 255 290 66 239 255 24 56 75 113 145 149 161 166 167 177 182 192 224 236 274 282 289 106 66 255 239 255 15 22 24 25 29 50 84 101 111 139 140 145 185 187 192 221 227 228 231 240 241 249 254 257 300 66 239 255 300 66 239 255 10 22 24 50 56 84 111 119 138 145 158 161 183 192 199 201 227 231 240 241 248 249 254 263 265 66 239 255 300 66 239 255 15 22 24 25 29 50 56 84 86 101 111 119 139 140 145 158 185 187 192 221 227 228 231 240 241 248 249 254 257 263 265 300 66 239 255 25 84 130 185 192 227 228 240 241 249 257 300 239 255 24 25 84 140 145 185 192 221 227 228 240 241 249 257 293 300 20 66 239 255 66 239 255 1 15 22 24 25 29 50 56 84 86 101 111 139 140 145 185 187 192 221 227 228 231 240 241 248 254 257 263 300 66 239 255 1 15 22 24 25 29 50 56 84 86 101 111 130 139 140 145 185 187 192 221 227 228 231 240 241 248 249 254 257 300 66 239 255 1 15 22 24 25 29 50 56 84 86 101 111 139 140 145 185 187 192 221 227 228 231 240 241 248 249 254 257 300 66 239 255 25 84 130 185 192 227 228 240 241 249 257 293 300 16 66 239 255 24 50 56 88 139 145 158 161 177 183 201 227 249 265 70 84 111 241 66 239 255 130 192 240 300 66 239 255 15 24 25 84 139 140 145 185 192 221 227 228 240 241 249 257 293 300 66 239 255 300 66 239 255 290 239 255 15 22 24 25 50 56 84 86 101 111 119 138 139 140 145 158 185 187 192 227 231 240 241 249 254 257 263 265 300 66 239 255 300 66 255 1 15 22 24 25 27 31 50 56 84 86 101 104 111 119 130 138 139 140 145 158 185 192 227 231 240 241 248 249 254 257 263 265 281 293 297 300 66 239 25 84 185 192 227 228 240 241 249 293 300 66 255 290 300 66 239 255 300 66 239 255 25 84 185 192 227 228 240 241 249 257 293 300 66 239 255 17 24 33 56 75 102 106 113 145 149 161 166 167 177 182 192 224 236 274 282 60 66 239 255 300 66 239 300 59 66 239 255 1 15 22 24 25 29 50 56 84 86 101 111 139 140 145 158 185 187 192 221 227 228 231 240 241 248 249 254 257 263 300 66 239 255 66 107 239 255 24 50 84 88 106 111 121 138 145 158 161 178 183 188 201 227 231 241 249 254 263 265 294 66 239 255 20 66 90 239 255 66 112 239 255 290 66 239 255 66 112 239 255 300 66 239 255 25 84 185 192 227 240 241 300 66 239 255 1 10 24 25 27 50 56 84 101 111 119 130 138 145 158 192 199 227 231 248 249 263 265 293 297 66 77 239 255 66 239 255 10 15 24 31 50 56 84 111 119 130 138 145 158 161 183 185 187 192 193 199 227 231 240 241 248 249 254 257 263 265 300 66 239 255 1 15 22 24 25 27 31 50 56 84 86 101 104 111 119 130 138 139 140 145 158 187 192 227 231 240 241 248 249 254 257 263 265 281 293 297 300 66 76 239 255 66 239 255 300 66 239 255 66 239 250 255 25 84 130 185 192 227 228 240 241 249 257 293 300 66 239 255 130 300 66 239 24 50 56 84 138 145 158 161 177 187 201 241 249 254 263 294 66 239 255 15 24 25 29 50 84 139 140 145 185 187 192 221 227 228 231 240 241 249 254 257 293 300 66 239 255 66 239 255 24 25 84 130 145 185 192 221 227 228 240 241 249 257 293 300 66 239 255 1 24 50 84 111 121 145 158 177 201 265 
Beta:6,Alpha:0.25
66 239 255 84 130 185 192 227 241 300 66 239 255 300 66 239 255 300 66 239 255 1 56 145 177 201 161 249 263 20 66 239 255 300 66 239 242 255 24 33 45 56 75 82 86 88 102 106 113 139 145 149 158 166 167 177 182 183 192 201 227 236 240 245 248 265 267 268 274 282 66 239 250 255 130 240 300 66 220 239 255 130 192 240 300 66 207 239 255 300 66 239 255 22 24 50 56 84 101 111 119 130 135 138 145 158 161 183 192 199 201 227 231 240 241 248 249 254 263 265 66 239 255 17 75 113 121 177 196 56 66 239 250 255 130 300 66 76 239 255 300 20 66 159 239 255 300 66 239 255 240 300 66 255 75 113 121 177 196 66 239 255 15 24 25 29 84 130 139 140 145 185 192 221 227 228 240 241 257 293 300 66 239 255 66 239 255 300 66 239 255 130 240 300 66 239 255 15 22 24 25 29 50 56 84 86 101 111 119 130 138 139 140 145 158 185 187 192 221 227 228 231 240 241 248 254 257 263 265 300 66 112 239 255 300 66 239 177 189 196 66 207 239 250 255 130 192 240 300 66 239 255 66 239 255 15 22 24 25 29 50 84 86 101 111 119 138 139 140 145 158 185 187 192 212 221 227 231 240 241 248 249 254 257 263 265 300 66 239 255 79 84 121 145 177 201 66 239 255 10 15 22 24 50 56 84 111 119 130 138 145 158 161 183 185 187 193 199 227 231 240 241 248 249 254 257 263 265 300 66 239 255 300 66 77 239 242 255 84 130 185 192 227 240 241 249 300 66 77 239 255 300 66 239 255 66 207 239 242 255 25 84 130 185 192 227 240 241 249 300 66 239 255 1 15 22 24 25 27 29 31 50 84 86 101 111 119 130 139 140 145 158 185 187 192 227 228 231 240 241 248 249 254 257 263 265 293 297 66 112 239 255 25 84 130 185 192 227 240 241 300 66 239 255 24 100 145 166 176 177 179 189 238 254 279 289 33 70 182 236 248 296 66 107 239 255 56 75 81 100 113 145 177 192 224 289 45 259 296 66 239 255 177 189 196 66 85 239 255 300 66 77 239 255 84 240 300 66 239 255 300 66 239 255 10 15 22 24 50 56 84 111 119 138 145 158 161 183 185 187 192 193 199 227 231 240 241 248 254 257 263 265 300 20 66 239 255 66 239 255 300 66 239 255 300 66 77 239 250 255 33 45 56 75 81 88 100 113 145 149 192 205 224 236 259 289 296 66 239 255 107 286 20 66 255 300 239 250 255 290 300 66 239 255 84 185 192 240 300 66 239 242 255 130 300 20 66 85 207 239 255 300 66 239 255 130 192 240 300 66 239 255 130 240 300 77 239 255 24 50 88 106 121 145 158 161 177 178 182 183 201 227 249 254 263 265 294 70 84 111 241 66 239 255 45 121 177 66 239 255 15 24 25 29 50 84 130 139 140 145 185 192 221 227 228 231 240 249 254 257 293 297 66 239 255 25 84 185 192 227 228 240 241 249 257 293 300 66 239 255 84 185 192 240 300 66 239 255 300 66 239 255 75 113 121 177 196 66 239 255 20 59 66 255 66 239 255 17 75 113 121 177 196 66 239 255 24 35 45 50 56 79 82 103 126 138 145 158 161 177 178 182 187 193 249 254 263 70 84 241 66 239 255 300 66 239 255 300 66 239 255 300 66 164 239 250 255 300 66 239 255 300 66 239 255 66 85 239 255 15 24 25 29 50 84 130 139 140 145 185 192 221 227 228 240 241 249 257 293 300 59 66 239 8 18 32 33 40 41 44 64 70 96 127 128 142 145 149 166 169 170 174 176 177 179 182 185 189 194 199 203 205 215 238 254 261 267 269 276 279 288 296 66 239 242 255 300 66 239 177 189 279 59 66 239 255 33 45 56 75 81 100 113 145 149 177 192 205 224 259 289 296 66 89 239 255 66 239 255 1 15 22 24 25 27 29 31 56 84 86 101 111 130 139 140 145 185 187 192 221 227 231 240 241 248 249 254 257 293 297 66 112 239 255 25 84 130 185 192 227 241 300 66 239 255 25 84 185 192 227 228 240 241 249 300 66 239 255 66 239 255 130 300 66 255 10 15 22 24 50 56 84 111 119 130 138 145 158 161 183 185 187 192 193 199 227 231 240 241 249 254 263 265 300 66 239 255 1 10 24 25 27 29 50 56 84 101 103 111 119 130 138 140 145 158 187 192 199 201 212 221 227 228 231 241 248 249 254 263 265 293 297 15 22 86 161 183 185 240 257 66 239 255 300 66 173 239 255 300 66 112 239 242 255 130 192 240 300 66 239 255 300 66 239 255 192 240 300 66 239 255 66 239 255 300 66 239 255 66 239 255 290 300 52 66 239 255 100 145 177 189 194 279 289 158 296 66 239 255 290 24 50 84 121 145 158 177 201 231 241 254 66 255 15 24 25 29 50 84 130 139 140 145 185 187 192 221 227 228 231 240 241 249 254 257 293 300 66 239 255 17 75 113 177 196 224 66 112 239 255 300 66 239 255 24 25 29 84 130 139 140 145 185 192 221 227 228 240 241 249 257 293 300 52 66 239 255 24 145 177 279 294 
Beta:6,Alpha:0.26
66 239 255 33 56 96 100 113 145 177 192 268 289 45 179 236 259 296 66 112 239 255 10 22 25 27 29 50 56 84 86 101 103 111 119 130 138 140 145 158 187 193 199 212 221 227 228 231 241 248 249 254 263 265 293 297 15 31 161 183 185 257 66 255 177 189 202 275 85 66 239 255 66 239 255 15 22 24 25 29 84 86 101 111 130 139 145 185 187 192 221 227 228 240 241 249 254 257 300 66 239 255 24 50 84 121 135 136 145 158 192 199 201 234 241 248 293 297 66 239 255 25 84 185 192 227 228 240 241 249 257 300 66 239 255 290 25 84 185 192 227 228 240 241 249 257 293 300 66 239 255 258 24 50 84 121 145 158 177 201 293 66 239 255 25 84 130 185 192 227 240 241 300 66 239 242 255 15 22 24 25 29 50 84 86 101 111 130 139 140 145 185 187 192 221 227 228 231 240 241 249 254 257 293 300 66 239 255 17 75 113 177 196 20 66 112 239 255 300 66 239 255 3 6 8 16 17 18 22 33 40 41 44 63 70 75 96 103 105 133 134 140 142 145 152 166 169 174 176 177 179 182 186 189 191 202 206 215 228 238 247 248 254 261 263 275 279 284 288 59 66 77 33 40 100 145 166 177 179 182 189 216 236 238 248 254 279 288 296 66 239 255 24 33 56 75 113 145 158 167 177 192 274 106 236 66 239 255 300 66 189 239 255 177 196 66 239 255 24 50 121 136 145 158 177 201 294 239 255 88 100 113 119 143 145 149 158 177 179 183 189 205 236 279 289 296 66 239 255 300 16 66 239 255 300 66 239 255 24 50 56 84 88 106 111 138 145 158 161 177 178 183 201 227 241 254 263 265 294 66 239 255 290 66 250 255 240 300 59 66 85 239 255 1 15 22 24 25 27 31 50 56 84 86 101 104 111 119 130 138 139 140 145 158 185 187 192 227 231 240 241 248 249 254 257 263 265 281 293 297 300 66 239 255 1 10 24 25 27 50 56 84 101 119 121 130 138 145 158 192 199 201 227 231 241 248 249 263 265 293 297 59 66 239 255 290 192 240 300 66 239 255 300 66 239 255 1 15 22 24 25 29 50 56 84 86 101 111 139 140 145 185 187 192 221 227 228 231 240 241 248 249 254 257 300 66 255 126 177 189 279 59 66 77 239 255 300 66 85 239 255 84 130 185 192 227 240 300 66 239 255 24 25 84 130 139 140 145 185 192 221 227 228 240 241 249 257 293 300 66 239 255 1 10 24 25 27 50 56 84 101 111 119 130 135 138 145 158 192 193 199 201 227 231 241 248 249 254 263 293 297 66 239 255 300 66 207 239 255 24 35 45 50 56 82 126 138 145 158 161 166 177 182 187 193 236 241 249 254 263 112 239 255 45 50 56 119 145 158 177 82 241 66 239 255 300 66 85 239 255 300 66 239 255 300 20 66 239 255 53 66 85 239 242 255 15 22 24 25 29 50 84 86 101 111 130 139 140 145 185 187 192 221 227 228 231 240 241 248 249 254 257 293 300 66 239 255 88 113 121 177 265 66 239 255 300 66 239 255 24 33 56 75 82 113 145 158 167 177 224 274 106 161 236 282 66 207 239 255 113 145 177 196 224 207 239 255 33 100 143 145 177 192 241 270 279 289 296 73 174 179 182 236 66 239 255 1 10 24 25 27 50 56 84 86 101 111 119 121 130 138 139 145 158 192 199 227 231 240 241 248 249 263 265 293 297 66 239 255 15 24 25 29 50 84 111 139 140 145 185 187 192 221 227 228 231 240 241 249 254 257 293 300 66 239 255 300 66 239 255 300 66 239 255 300 66 239 250 255 130 300 66 255 10 15 22 24 50 56 84 111 119 130 138 145 158 161 183 185 187 192 193 199 201 227 231 240 241 248 249 254 257 263 265 66 239 255 12 113 177 189 196 275 66 255 24 50 138 140 145 158 161 177 182 187 201 249 254 263 70 84 241 66 85 255 84 185 192 240 300 66 239 250 255 25 84 185 192 227 240 241 249 300 59 66 239 255 300 20 66 239 255 84 185 192 300 66 239 17 145 177 189 59 66 239 255 130 192 300 66 85 239 255 15 24 25 29 31 50 84 111 130 139 140 145 185 187 192 221 227 228 231 240 241 249 254 257 297 66 239 24 25 84 130 140 145 185 192 221 227 228 240 241 249 257 293 300 66 159 255 15 24 25 29 31 50 84 139 140 145 185 187 192 221 227 228 240 241 249 254 257 300 20 66 239 255 84 185 192 227 240 300 66 239 255 24 75 113 145 149 158 161 166 167 177 182 236 274 66 239 255 17 177 66 239 255 15 22 24 25 29 31 50 84 101 130 139 140 145 185 221 227 228 231 240 241 249 254 257 293 297 66 239 255 24 50 56 84 88 111 138 145 158 161 177 178 183 201 227 241 249 254 265 294 66 239 255 15 22 24 25 29 50 84 86 101 111 139 140 145 185 187 192 227 228 231 240 241 248 254 257 66 239 255 24 33 56 75 82 113 145 167 177 192 224 268 274 102 149 166 182 236 239 255 75 113 121 224 66 239 255 66 85 239 255 300 66 207 239 255 300 66 239 255 17 75 113 121 126 177 196 265 66 239 255 290 24 113 121 145 158 177 66 112 239 255 290 300 66 77 239 56 75 100 113 145 167 177 212 224 274 289 266 66 239 255 45 56 145 177 161 66 239 255 277 1 24 50 56 84 138 145 158 177 201 294 161 187 231 241 249 254 66 239 243 255 1 10 22 24 50 56 84 88 111 119 130 135 138 145 158 161 183 192 199 201 227 231 234 240 241 248 249 254 263 59 66 239 255 15 22 24 25 29 50 84 86 101 111 130 139 140 145 187 192 221 227 228 231 240 241 248 254 257 300 66 239 242 250 255 56 75 88 96 100 113 139 145 177 224 289 33 45 81 149 192 236 296 66 239 255 1 15 22 24 25 27 29 31 50 56 84 86 101 111 130 139 140 145 158 185 187 221 227 228 231 240 241 248 249 254 257 263 293 297 66 85 239 255 15 24 25 29 50 84 130 139 140 145 185 221 227 228 240 241 249 257 293 239 145 177 289 154 66 77 239 255 130 240 300 239 255 17 83 177 59 66 239 255 66 239 17 75 121 177 196 66 239 255 15 24 25 29 31 50 84 111 130 139 140 145 185 187 192 221 227 228 231 240 241 249 254 293 297 66 239 255 124 177 189 196 200 66 66 239 255 75 113 177 196 66 239 255 300 77 207 239 255 15 24 29 50 84 139 140 145 185 192 221 227 228 240 241 249 257 293 300 66 239 255 24 56 75 113 145 149 158 161 167 201 236 294 
Beta:6,Alpha:0.27
66 239 242 255 66 207 239 255 290 177 189 288 66 90 239 255 258 300 20 66 255 300 66 220 239 255 17 177 189 279 66 239 255 24 75 113 145 177 212 224 274 66 239 255 24 113 121 138 145 158 177 239 255 177 189 196 206 275 66 239 255 66 239 255 177 189 275 66 85 239 255 300 59 66 207 239 255 45 99 121 177 20 66 112 239 255 25 84 130 185 192 227 228 240 241 249 257 300 66 239 255 12 113 177 189 196 275 66 239 255 24 25 29 50 84 130 139 140 185 192 221 227 228 240 241 249 254 257 293 66 239 255 15 24 25 29 50 84 130 139 140 145 185 187 192 221 227 228 231 240 241 249 254 257 293 297 66 239 255 22 121 177 201 66 239 255 177 189 196 254 66 239 255 15 22 24 25 50 84 86 101 111 119 138 158 161 185 187 192 227 231 240 241 248 249 254 257 263 265 300 66 77 239 255 24 33 50 56 75 106 113 119 145 158 167 177 182 192 236 274 282 66 207 239 255 75 113 145 177 224 66 239 255 1 24 25 27 29 50 56 84 101 103 104 111 119 130 138 140 145 158 171 187 192 193 199 201 212 221 227 231 241 248 249 254 263 265 293 297 66 239 255 45 56 96 113 145 177 274 289 161 179 66 239 255 22 24 50 56 84 138 145 161 187 201 249 254 263 231 241 66 239 255 75 113 145 176 177 289 66 239 255 22 24 31 45 50 86 121 145 158 177 201 56 126 138 249 66 85 207 239 255 8 18 33 41 44 64 70 105 127 145 166 169 170 174 176 177 179 182 185 189 199 203 213 215 238 254 261 267 269 279 288 20 66 239 255 177 189 7 66 85 239 255 290 300 66 77 239 255 300 66 239 255 290 300 66 239 290 84 192 240 300 66 239 255 277 25 84 130 185 227 228 240 241 249 257 293 300 239 255 66 207 239 255 88 100 143 145 149 158 177 179 183 205 236 279 289 296 66 239 255 15 22 24 25 29 50 84 86 111 130 139 140 145 185 187 192 221 227 228 240 241 248 254 257 293 300 66 239 255 1 10 24 25 27 50 56 84 101 111 119 121 130 138 145 158 192 199 227 231 241 248 249 263 265 293 297 66 131 207 239 255 33 56 75 113 145 177 192 224 289 106 236 282 66 255 1 24 50 84 101 121 138 145 158 201 249 263 273 281 293 297 20 239 255 290 33 39 40 64 70 81 96 102 105 127 142 145 166 169 170 174 176 177 179 182 189 199 203 209 238 240 254 267 276 279 282 288 66 85 112 239 242 50 56 88 94 106 138 145 149 158 161 177 178 182 183 193 201 227 249 257 263 265 268 297 70 84 111 241 66 239 255 25 84 130 185 192 227 228 240 241 249 257 293 300 66 239 255 24 39 40 56 64 96 127 142 145 177 179 189 240 254 279 166 288 66 239 255 17 75 113 177 196 45 66 239 255 15 22 24 25 29 84 86 101 111 130 139 140 145 185 187 192 221 227 228 231 240 241 249 254 257 300 66 207 239 24 56 75 113 138 145 158 167 177 274 161 187 193 236 66 239 255 66 239 255 177 189 196 275 66 239 255 290 240 300 66 239 255 15 24 25 29 31 50 84 130 139 140 145 185 187 192 221 227 228 231 240 241 249 254 257 300 66 239 255 84 130 185 192 227 240 300 66 85 239 255 15 22 24 25 29 31 50 84 86 111 130 139 140 145 185 187 192 221 227 228 231 240 241 249 254 257 293 297 239 255 24 45 113 121 145 158 177 66 239 255 45 113 177 189 196 206 275 66 207 239 255 15 24 25 29 50 84 139 140 145 185 187 192 221 228 231 240 241 254 257 293 300 66 207 255 24 50 56 84 145 158 161 177 212 221 249 254 263 294 88 106 178 183 227 240 241 265 66 255 177 189 202 275 66 239 255 145 177 189 142 66 239 255 24 50 56 84 88 94 111 138 145 161 177 178 182 183 187 193 201 227 249 263 265 294 241 66 239 255 66 85 239 255 1 24 50 84 121 145 158 177 201 66 239 33 56 75 81 100 113 145 177 192 224 289 45 149 236 259 296 112 239 255 45 127 177 189 66 112 255 100 145 158 177 189 268 279 289 33 40 88 106 179 182 183 236 254 296 20 66 239 255 39 56 64 73 96 141 145 169 176 177 189 191 254 279 18 22 33 40 70 105 161 166 170 174 179 238 240 261 269 288 66 239 255 15 24 25 31 50 84 111 130 139 140 145 187 192 221 227 228 231 240 241 249 254 257 293 297 66 239 255 107 66 239 255 105 177 189 196 66 239 242 255 24 50 56 84 94 138 145 158 161 177 201 249 254 294 88 111 139 178 183 227 241 265 20 57 66 152 239 255 300 66 239 255 24 100 145 158 177 189 279 289 33 40 88 161 179 183 236 238 66 164 239 255 300 66 239 255 189 275 239 255 17 75 113 126 167 177 196 201 66 239 255 130 240 300 66 239 242 255 1 10 24 27 50 56 84 101 104 111 119 121 130 135 136 138 145 158 192 199 201 231 241 248 249 254 263 293 297 66 239 255 24 177 189 196 275 66 239 255 33 56 96 100 113 145 177 192 289 45 179 186 236 259 296 66 239 255 260 40 64 96 127 145 166 169 176 177 179 182 189 197 238 240 254 261 263 269 276 279 33 70 84 99 174 288 296 66 239 255 59 66 85 112 223 239 255 15 22 25 29 50 56 84 101 111 119 138 139 145 158 185 187 192 199 212 227 231 241 248 249 254 257 263 265 281 300 66 239 255 177 189 196 279 289 66 239 255 17 75 113 177 196 265 20 66 255 145 177 189 289 166 7 66 239 255 79 121 145 177 201 112 239 255 17 75 113 177 196 66 239 255 177 189 66 239 255 24 33 45 56 75 82 86 88 102 106 113 119 145 149 158 161 166 167 177 182 183 192 201 227 236 240 248 265 267 268 274 282 66 159 239 255 10 22 24 25 50 84 111 119 121 130 138 145 158 161 183 187 192 199 201 227 240 241 248 249 254 263 265 66 239 255 1 24 50 56 84 121 138 145 158 177 294 297 178 227 241 263 239 255 66 239 255 25 84 130 185 192 227 240 241 300 66 239 255 15 22 24 25 29 31 50 84 86 101 111 130 139 140 145 185 187 192 221 227 228 231 240 241 249 254 257 293 300 66 255 17 196 66 239 250 255 17 88 177 189 196 66 239 255 59 66 239 255 17 177 189 196 66 239 255 10 15 22 24 50 56 84 111 119 130 138 145 161 183 185 187 192 193 199 201 227 231 240 241 248 249 254 257 263 265 293 300 66 239 255 12 75 113 121 177 196 267 66 239 255 33 100 145 167 177 192 279 289 179 236 
Beta:6,Alpha:0.28
66 239 255 300 59 66 239 130 300 59 66 239 255 17 177 196 66 239 255 1 10 22 24 25 27 29 50 56 84 86 101 103 111 130 138 140 145 158 187 192 199 212 221 227 228 231 241 248 249 254 263 265 293 297 15 31 161 183 185 257 66 239 255 24 100 158 177 189 279 289 22 29 40 179 254 261 263 266 66 239 242 255 17 177 196 66 239 255 17 113 177 196 66 239 255 17 75 101 176 177 196 201 20 66 239 255 15 24 25 29 50 84 130 139 140 145 192 221 227 228 240 249 254 257 293 239 66 239 255 286 15 24 25 29 50 84 130 140 145 185 192 221 227 228 240 241 249 254 257 300 66 77 239 255 1 24 50 79 84 103 104 121 140 145 158 171 177 201 254 268 297 2 55 178 185 227 257 66 239 255 66 239 255 74 177 189 59 66 239 255 290 17 177 66 239 255 1 10 24 25 27 29 50 56 84 101 104 111 119 130 138 145 187 192 193 199 212 221 228 231 241 248 249 254 263 265 293 297 66 232 239 255 300 66 239 255 12 17 45 113 177 196 66 239 255 17 75 83 113 177 196 66 239 255 177 66 239 250 255 1 15 24 25 27 50 56 79 84 88 103 104 111 121 138 139 140 145 158 171 178 185 187 193 201 221 227 228 254 257 263 265 293 297 231 249 66 239 255 1 24 50 56 121 138 145 158 177 201 249 66 239 255 66 239 255 84 130 185 192 300 66 152 239 255 84 121 145 177 265 20 52 66 239 255 121 177 201 254 66 239 255 130 240 300 66 239 255 1 24 50 84 138 145 158 177 201 254 268 294 297 88 106 111 161 178 183 227 241 257 263 265 66 239 255 280 1 24 25 27 50 56 84 119 130 138 139 158 185 192 199 227 231 241 248 249 263 265 297 66 239 250 255 15 22 24 25 27 29 50 86 101 111 130 139 140 145 185 187 192 221 227 228 231 240 241 248 249 254 257 293 297 66 239 1 15 22 24 25 27 31 50 84 101 104 111 119 130 138 140 145 158 185 192 231 240 241 248 249 254 257 263 265 281 297 300 66 239 255 147 177 189 66 239 242 255 17 75 113 121 177 196 66 85 239 255 24 45 50 56 113 129 138 145 158 177 88 106 161 183 236 241 265 66 239 255 15 22 24 50 56 79 84 103 104 111 138 139 140 145 158 183 185 192 193 201 212 227 228 240 248 249 254 257 263 265 281 300 66 239 255 56 113 177 189 196 206 275 66 239 250 17 75 88 111 121 139 177 196 265 66 239 255 66 239 255 45 189 66 239 290 15 22 24 25 29 31 50 84 139 140 145 185 187 192 221 227 228 231 240 241 249 254 257 293 297 300 66 239 255 24 56 73 75 113 145 158 167 177 224 274 66 239 255 10 22 24 25 50 56 84 88 111 119 130 135 145 158 161 183 192 199 201 227 231 240 241 248 249 254 263 265 66 239 255 177 189 66 239 255 17 113 177 189 196 66 112 239 250 255 22 25 50 56 84 101 111 138 145 158 161 185 192 199 227 231 240 241 248 249 254 263 265 66 239 255 17 75 113 177 196 66 239 255 177 189 275 66 239 255 290 17 177 66 173 239 255 24 50 56 84 88 106 111 138 145 158 161 178 183 201 227 231 241 249 254 263 265 294 66 239 255 17 177 196 66 239 255 24 177 189 279 268 66 239 255 290 25 84 185 192 227 240 241 249 300 66 239 255 17 177 66 239 255 24 33 35 55 56 75 102 106 113 126 145 149 158 161 166 167 177 182 185 187 192 236 274 282 66 239 255 130 300 66 239 255 189 66 239 255 107 66 207 239 250 255 17 88 113 177 196 66 239 255 1 22 24 31 50 84 86 121 145 158 177 201 297 66 77 239 255 177 189 6 77 239 255 1 10 15 22 24 27 31 50 56 84 86 101 111 119 121 130 138 139 145 158 161 171 183 185 192 199 227 231 240 241 248 249 263 265 281 293 297 300 187 254 66 207 239 255 112 239 255 1 50 121 145 158 177 192 201 294 70 84 106 138 241 249 263 66 239 255 177 189 196 282 66 239 250 255 300 66 77 239 255 290 84 185 192 227 228 240 241 249 257 300 66 239 255 17 75 177 196 66 112 239 255 100 145 158 167 177 268 279 289 143 149 66 239 255 83 177 189 66 239 242 255 24 33 56 75 82 113 138 145 167 171 177 192 196 224 274 126 186 187 236 254 263 66 112 239 255 17 75 104 113 177 196 66 207 239 255 17 177 196 66 239 255 40 64 87 88 96 100 127 142 145 166 177 182 189 247 254 279 27 33 39 105 119 170 266 288 289 296 66 239 255 84 121 145 177 201 212 221 248 10 56 294 20 66 112 239 255 290 300 66 239 255 145 177 279 289 66 239 255 75 113 121 177 196 265 66 239 255 24 45 56 75 88 102 106 113 119 145 149 161 166 167 177 182 183 192 224 240 265 274 282 66 239 255 1 10 24 25 27 50 56 84 111 119 130 138 139 145 158 185 187 192 193 199 227 231 241 248 249 254 263 265 293 297 66 77 239 255 15 22 24 29 84 86 101 111 130 139 140 145 185 187 192 221 227 228 231 240 249 254 257 300 66 239 255 17 28 75 113 121 177 196 224 66 239 255 15 24 25 29 31 50 84 111 130 140 145 185 187 192 221 227 228 231 240 249 254 257 293 297 59 66 239 255 1 15 22 24 25 27 31 50 56 84 86 101 104 111 119 130 138 139 140 145 158 185 187 192 227 231 240 241 248 249 254 257 263 265 281 293 297 112 239 177 189 282 66 207 239 242 255 12 17 22 24 75 88 113 121 139 177 183 196 265 274 282 66 239 255 126 177 189 206 275 66 85 239 255 24 25 29 130 139 140 145 185 221 227 228 240 241 249 257 293 300 66 239 250 255 66 239 255 40 56 88 96 102 113 142 143 145 166 177 179 189 227 238 247 254 289 33 119 182 266 276 288 66 239 255 45 84 121 177 201 66 85 239 255 177 189 275 66 239 255 83 177 189 279 66 239 255 24 45 75 113 138 145 158 167 177 274 294 70 161 236 241 282 66 164 207 239 255 24 45 56 119 126 138 145 158 161 182 187 231 241 249 254 263 66 239 255 17 75 113 177 196 66 239 255 66 207 255 22 24 56 75 113 138 158 161 167 177 274 282 236 66 239 255 177 189 66 207 239 255 300 66 239 255 290 
Beta:6,Alpha:0.29
66 239 177 189 66 239 255 22 24 45 75 113 121 138 145 282 66 239 255 84 185 192 227 240 241 300 66 239 255 113 121 129 138 177 236 66 239 255 22 24 33 56 75 113 161 167 177 192 224 274 282 106 126 187 236 254 257 66 239 255 75 113 121 177 196 66 239 255 22 56 121 177 201 268 66 239 255 177 189 66 112 239 255 118 177 189 66 239 255 177 59 66 239 255 83 177 189 66 239 250 255 107 66 239 255 45 177 189 206 275 238 66 77 239 255 66 239 242 255 107 66 239 255 75 177 189 196 200 66 239 255 107 66 239 255 17 45 75 113 121 177 196 66 239 255 177 189 275 279 282 66 239 255 20 66 239 255 177 189 66 239 255 113 177 189 196 66 239 255 17 75 113 176 177 196 66 239 255 84 145 177 189 202 206 213 275 294 66 239 255 17 177 66 239 255 177 66 239 255 24 56 75 113 145 149 158 161 166 167 177 182 236 240 273 274 282 66 239 255 177 189 66 239 255 74 177 66 239 255 177 189 66 239 255 12 17 70 75 113 121 177 196 267 66 239 255 18 45 82 88 96 103 134 145 166 169 174 176 177 179 182 189 199 202 206 215 227 238 247 248 252 254 261 263 267 269 279 33 75 105 60 66 239 255 107 66 239 255 24 50 121 145 158 177 201 234 248 66 77 239 255 15 22 24 27 31 50 84 86 101 111 130 139 140 145 185 187 192 221 227 228 231 240 241 248 254 293 297 66 255 177 189 196 66 239 255 107 66 239 255 239 255 177 189 196 20 66 239 242 255 75 113 121 177 196 66 112 239 66 239 255 17 22 75 113 121 177 196 282 66 239 255 17 177 189 66 239 255 17 75 113 121 177 196 59 239 255 177 275 66 239 255 177 189 66 112 239 250 255 189 196 66 239 255 17 177 189 196 239 255 24 56 145 177 189 279 33 66 239 255 17 75 113 121 177 196 66 239 255 290 66 77 255 39 40 49 63 64 88 94 96 113 127 142 166 177 179 182 189 238 240 247 254 33 288 66 239 255 75 113 177 189 196 200 275 282 66 239 290 17 177 66 239 255 24 50 56 121 145 158 177 201 265 66 239 242 255 16 177 275 66 207 239 255 17 75 113 177 224 66 112 207 239 255 33 56 75 113 145 149 161 166 167 177 182 192 236 274 282 106 66 239 255 1 24 50 121 145 201 138 231 241 249 263 66 239 255 177 66 239 255 107 66 66 239 255 66 239 255 66 220 239 255 17 177 189 196 279 20 66 239 250 255 88 104 113 121 139 177 265 59 66 77 159 239 255 33 45 74 88 100 145 149 177 179 182 183 192 205 236 244 279 289 296 66 239 255 280 17 75 113 121 177 196 66 239 255 189 66 77 239 250 255 17 45 177 189 66 255 177 66 77 239 255 121 177 189 200 66 239 255 177 189 66 255 24 50 67 84 111 121 145 177 201 265 56 294 66 239 255 290 177 189 66 239 255 176 177 189 196 66 77 239 255 24 56 177 189 213 279 33 64 105 170 254 288 66 239 255 20 66 239 255 75 113 121 126 177 196 56 66 239 255 290 15 22 24 25 29 31 50 84 86 101 111 139 140 145 185 187 192 221 227 231 240 241 248 249 254 257 293 297 66 239 255 20 66 239 255 17 75 83 113 177 196 59 66 239 255 66 239 255 66 77 239 255 56 113 189 196 275 66 255 66 255 192 240 300 66 239 255 59 66 112 239 255 177 189 66 239 255 107 66 173 239 255 17 22 75 113 121 196 282 59 66 112 255 66 239 255 152 239 255 24 33 56 75 99 102 113 126 138 145 149 161 166 167 177 182 187 192 224 236 263 274 282 106 66 239 255 100 143 145 177 196 279 289 268 66 239 255 300 66 239 242 255 177 275 66 85 239 255 286 45 121 177 66 207 239 255 176 177 189 196 279 66 239 255 262 121 177 201 
Beta:6,Alpha:0.30
66 239 255 130 66 239 255 83 177 189 66 239 255 300 20 52 66 239 255 1 24 50 84 121 177 201 20 66 239 255 121 177 182 201 66 239 255 24 50 56 88 106 138 145 158 161 177 178 182 183 192 201 227 249 254 263 265 294 70 84 111 241 20 66 85 239 255 177 189 66 255 25 84 185 192 227 228 240 241 249 257 293 300 66 255 240 300 66 239 250 255 66 77 239 255 66 207 239 255 177 189 52 66 239 243 255 17 177 239 255 66 239 239 243 255 17 24 56 84 100 114 124 133 158 167 168 173 176 189 200 202 206 241 259 274 275 277 288 297 6 36 126 66 239 255 75 113 177 196 66 77 239 255 177 189 196 66 239 255 48 107 66 255 300 66 239 255 66 239 250 255 192 240 300 66 239 255 66 239 255 107 66 255 45 189 66 239 255 17 177 196 66 239 255 107 6 66 77 239 255 33 73 100 143 145 149 158 176 177 179 182 192 236 270 279 289 70 120 174 296 66 85 239 255 17 33 83 177 279 66 239 255 66 85 239 255 12 17 75 113 177 59 66 239 255 177 189 66 239 255 113 177 196 269 275 66 85 239 255 17 177 66 112 189 239 255 177 66 239 255 177 189 66 239 255 16 107 66 207 239 255 300 66 239 255 17 75 113 121 177 196 273 281 66 239 255 66 77 239 255 24 33 56 73 75 82 145 167 177 192 224 274 88 106 149 161 183 236 265 282 66 239 255 290 17 113 177 268 66 239 255 177 66 239 255 17 24 75 113 121 138 158 177 196 236 274 66 76 239 255 177 189 66 77 239 255 10 24 33 56 75 113 120 145 167 177 192 224 274 289 86 88 119 149 161 176 183 201 227 236 240 245 248 265 266 267 282 66 239 255 66 239 24 28 50 56 70 84 88 106 111 138 145 158 161 177 178 182 183 201 227 241 249 263 265 66 239 255 177 189 275 85 239 255 24 113 145 158 176 177 189 254 279 289 22 33 40 70 174 179 182 216 236 282 66 239 255 66 239 255 290 177 189 275 189 239 255 177 66 239 255 290 1 10 22 24 27 31 50 84 86 101 111 119 121 135 138 145 158 192 199 201 234 241 248 249 263 297 66 239 255 66 239 255 17 189 196 279 239 255 17 177 66 239 66 239 255 258 177 189 66 255 66 239 255 17 177 66 85 239 255 107 66 239 255 66 207 239 300 20 66 239 255 177 189 66 239 255 17 45 113 177 196 279 66 220 239 255 107 66 207 239 177 189 196 66 239 255 290 15 22 24 25 27 29 31 50 56 84 86 101 111 139 140 145 185 187 192 221 227 228 231 240 241 248 249 254 257 281 293 297 59 66 239 114 177 189 196 206 273 276 66 239 255 260 113 177 189 196 66 239 255 300 66 239 255 24 50 56 84 138 145 158 161 177 201 249 254 263 294 88 106 111 178 183 227 241 265 66 239 255 177 189 196 66 112 219 239 255 17 177 196 66 239 255 107 66 239 255 177 189 66 239 255 66 239 255 107 66 239 255 300 66 239 255 48 300 66 239 255 17 74 177 196 66 77 159 239 56 75 100 113 145 177 224 244 289 45 259 296 66 85 239 255 17 177 189 59 66 239 255 17 75 113 177 196 66 239 255 107 66 239 255 177 66 112 239 255 177 189 66 77 239 250 255 24 33 88 100 138 145 177 186 189 192 210 254 289 296 22 40 179 236 66 112 239 255 107 59 66 239 255 290 286 66 239 255 290 1 15 22 24 25 27 31 50 56 84 86 101 111 119 138 139 145 158 185 192 199 227 231 240 241 248 249 257 263 265 281 293 297 66 239 255 25 84 185 192 227 228 240 241 249 257 293 300 20 66 239 255 286 17 177 196 66 207 239 255 290 15 24 25 27 29 31 50 84 86 101 111 139 140 145 185 187 192 227 228 231 240 241 248 249 254 257 293 297 66 239 255 279 66 239 255 1 45 177 273 281 66 85 66 239 255 84 130 185 192 227 240 20 59 66 239 255 177 
Beta:6,Alpha:0.31
85 239 250 255 277 66 239 255 107 66 239 255 130 240 300 59 66 255 66 239 255 25 84 185 192 227 240 241 300 66 239 255 290 107 66 239 255 15 24 25 50 84 139 140 145 185 192 221 227 228 240 241 249 257 293 300 59 66 239 242 255 74 176 177 196 66 239 74 177 59 66 239 255 189 275 66 239 255 44 113 177 189 279 66 239 66 239 255 12 17 177 189 196 66 239 255 177 189 66 239 255 177 189 66 239 255 45 177 189 66 77 239 255 290 17 75 113 177 196 66 239 255 15 24 25 31 50 84 111 139 140 145 185 187 192 221 227 228 240 241 249 254 257 300 66 112 239 255 17 75 113 177 196 66 239 255 66 239 250 255 107 66 239 255 107 177 189 279 66 239 255 113 177 189 275 59 66 239 255 66 239 255 107 59 66 239 255 66 239 255 17 177 189 66 239 255 66 239 255 24 56 75 100 113 145 167 177 274 289 266 66 239 255 17 113 177 196 59 66 239 255 280 66 239 255 17 177 276 66 239 255 286 66 239 242 255 216 66 239 242 255 177 66 239 255 12 177 189 66 112 239 255 17 177 66 239 255 177 239 255 66 85 239 255 107 66 239 255 57 66 207 239 255 59 66 239 242 255 66 239 255 300 66 239 255 24 113 158 177 189 279 179 216 240 273 66 112 239 255 107 66 239 255 66 239 255 66 77 239 107 300 66 239 255 1 15 22 24 25 27 31 50 56 86 101 111 119 130 138 139 140 145 158 185 187 192 227 231 240 241 248 249 254 257 263 265 281 293 297 66 239 255 113 177 189 196 57 59 66 219 239 255 1 24 50 56 84 121 145 158 177 201 294 138 231 241 249 263 66 239 255 177 189 196 66 207 239 255 74 177 66 239 255 216 66 239 242 255 177 66 77 239 255 189 66 112 239 255 107 66 239 255 66 239 255 66 239 255 113 177 189 196 206 275 66 239 255 113 177 189 238 275 66 239 255 66 85 239 255 177 189 20 66 77 255 145 177 189 279 294 66 77 239 242 255 66 239 255 66 239 255 107 66 239 255 177 189 66 239 255 59 66 239 255 240 300 66 239 255 66 255 16 66 239 255 59 66 112 239 250 255 189 196 66 239 255 290 177 189 66 239 255 126 177 189 196 279 289 20 59 66 239 250 255 189 196 66 239 242 255 24 50 56 84 94 138 145 158 161 177 182 201 254 294 88 106 111 178 183 227 241 265 66 239 255 59 66 239 17 177 66 239 255 17 75 113 121 177 196 289 20 66 239 255 177 189 196 270 273 276 239 255 177 189 275 66 207 239 255 290 177 20 66 239 255 286 66 239 255 177 66 239 255 73 20 66 239 255 24 50 56 84 88 106 111 138 145 158 161 177 178 183 201 227 241 249 254 263 265 66 239 255 17 177 66 239 255 177 189 66 255 20 66 77 112 239 255 177 189 66 239 255 53 66 239 255 15 22 24 25 50 56 84 101 111 119 138 139 145 158 185 187 192 199 227 231 240 241 248 249 257 263 265 300 66 239 255 177 66 239 255 177 189 196 202 66 239 255 24 50 56 84 138 158 177 201 249 254 294 178 227 231 241 263 239 255 177 189 66 239 255 48 107 300 
Beta:6,Alpha:0.32
66 239 255 66 239 255 66 239 255 107 66 77 207 239 255 24 40 100 113 145 179 189 216 247 254 279 289 33 182 236 288 296 66 239 255 1 15 22 24 25 29 50 56 84 86 101 111 139 145 158 187 192 221 227 228 231 240 241 248 249 254 257 263 300 66 85 239 255 177 189 66 239 255 22 24 50 56 84 88 94 111 138 145 158 161 177 178 182 183 201 227 241 249 254 263 265 294 66 239 250 255 290 16 24 45 64 75 84 96 101 124 134 142 145 169 176 189 202 206 241 247 254 265 279 297 18 40 81 166 179 182 227 267 282 66 207 239 242 255 107 66 239 250 255 189 66 239 255 177 189 66 85 239 255 74 66 77 239 255 107 66 239 255 107 66 239 255 74 66 239 255 286 66 239 242 255 145 200 202 275 66 239 255 17 45 113 177 196 282 66 239 255 107 66 239 255 177 189 196 279 66 239 255 16 66 239 255 74 59 66 239 255 107 66 77 207 239 255 75 113 121 145 177 201 224 273 66 239 255 66 239 255 240 300 66 112 239 255 107 37 66 85 239 255 75 113 121 177 66 85 239 255 59 66 239 255 240 300 66 239 255 177 59 239 255 290 20 66 239 255 113 189 196 282 66 255 300 66 239 255 66 239 255 17 75 104 113 121 177 196 66 239 255 239 255 290 66 239 255 177 275 66 239 177 66 77 239 255 66 239 255 177 189 279 66 239 250 189 66 239 255 17 75 113 121 177 196 224 273 66 239 255 85 239 255 107 286 59 66 239 255 33 56 75 81 100 113 145 149 161 167 177 192 205 224 236 274 289 66 207 239 255 66 239 255 177 189 196 206 66 239 255 66 85 239 255 192 240 300 66 239 255 290 240 300 66 239 255 12 113 176 177 189 206 267 66 239 255 48 84 130 185 192 240 300 59 66 239 250 2 24 45 50 55 56 88 138 139 145 158 161 177 249 257 265 82 178 241 66 77 239 255 48 300 239 255 127 177 189 279 282 66 85 239 255 1 22 24 50 56 84 88 111 138 145 158 161 178 183 227 231 240 241 249 254 263 52 66 239 75 113 177 182 224 289 66 112 239 255 189 66 239 255 20 66 239 255 66 239 242 255 66 239 255 290 25 84 192 227 228 240 241 249 257 300 66 239 255 107 286 66 239 255 20 66 239 255 66 112 239 255 177 66 239 242 255 177 196 282 127 20 239 255 107 300 66 239 255 300 66 77 207 239 255 145 177 279 33 96 105 169 170 238 288 59 66 239 255 177 66 239 255 66 239 250 255 107 207 239 255 25 84 185 192 227 228 240 241 249 257 293 300 66 255 216 282 66 239 255 300 66 239 255 107 300 66 112 239 255 107 66 239 255 74 66 239 255 25 84 185 192 227 228 240 241 249 257 293 300 66 112 239 255 66 239 255 75 113 177 224 66 239 255 177 189 59 66 239 255 66 239 255 290 177 189 196 279 288 66 85 239 255 66 239 242 255 107 300 66 239 255 66 112 239 66 239 255 1 24 84 101 145 177 189 202 206 247 275 279 18 33 254 239 255 33 45 88 145 149 177 179 182 183 192 205 279 289 296 66 239 255 107 300 66 239 177 189 66 239 255 48 107 66 239 255 300 66 239 255 66 239 255 15 22 24 25 29 50 84 101 111 130 139 140 145 185 187 221 227 228 231 240 241 249 254 257 300 66 239 255 84 185 192 227 240 300 
Beta:6,Alpha:0.33
66 207 255 66 239 255 290 113 177 189 196 288 59 66 239 255 290 189 66 239 255 290 25 84 185 192 227 240 241 249 300 66 112 239 255 66 85 112 239 255 66 239 255 15 24 25 29 50 84 130 139 140 145 185 192 227 228 240 241 249 257 293 66 239 255 177 66 239 255 66 239 250 255 66 239 255 66 239 255 24 45 128 145 158 177 189 200 202 167 294 66 239 255 66 239 255 24 75 113 145 177 224 274 167 289 66 239 255 15 24 25 29 84 130 139 140 145 185 187 192 221 227 228 231 240 241 249 254 293 300 66 239 255 107 66 239 255 10 15 22 24 29 50 84 111 119 121 138 145 158 161 183 187 192 193 199 201 212 227 231 240 241 248 249 254 257 263 265 281 300 66 239 250 255 286 66 77 207 239 255 17 177 196 66 239 255 24 50 56 138 145 158 177 178 182 201 227 249 263 70 84 241 59 66 85 239 242 255 24 50 56 84 138 145 158 161 177 201 249 254 294 88 111 178 183 227 241 265 66 77 239 255 57 145 189 202 206 218 274 275 174 167 66 239 255 189 275 66 239 255 66 239 255 107 192 240 300 66 255 17 177 189 255 177 189 20 66 239 255 62 66 239 255 290 189 66 239 255 15 24 25 29 50 84 139 140 145 185 192 221 227 228 240 241 249 257 293 300 66 131 207 239 255 66 112 239 56 177 189 196 66 239 255 145 177 279 156 66 207 239 255 66 90 239 255 15 22 24 25 50 56 84 101 111 119 130 138 139 145 158 185 187 192 199 227 231 240 248 249 254 257 263 265 300 30 66 239 255 107 300 66 239 255 262 177 189 66 239 255 66 239 255 177 66 239 255 216 66 112 239 250 255 300 66 239 255 177 189 66 239 255 107 66 255 300 66 207 239 255 10 15 22 24 25 50 56 84 111 119 130 138 145 158 161 183 185 187 192 193 199 227 231 240 241 248 249 254 257 263 265 300 66 239 255 24 75 101 113 121 158 177 274 66 239 255 24 25 84 130 140 145 185 192 221 227 228 240 241 249 257 293 300 66 239 255 66 239 255 290 1 15 22 24 25 29 50 56 84 86 101 111 139 140 145 185 192 221 227 228 231 240 241 248 249 254 257 293 297 66 77 239 255 127 145 177 189 66 239 255 66 112 239 255 66 239 250 255 192 240 300 66 239 255 24 33 56 75 113 145 167 177 192 268 274 289 106 149 236 66 239 250 255 66 239 250 255 189 66 239 255 66 239 255 56 75 113 145 167 177 236 66 239 255 74 127 66 85 239 255 177 189 66 239 255 177 189 66 239 255 177 189 66 255 66 239 255 177 66 239 255 24 158 177 189 194 74 238 66 239 255 25 84 130 185 192 227 228 240 241 249 257 293 300 66 207 239 255 15 22 24 25 50 56 84 101 111 119 145 158 161 185 187 192 199 227 231 240 241 248 249 254 257 263 265 300 66 239 255 24 50 70 79 84 88 103 106 111 138 140 145 158 161 177 178 182 183 187 193 201 227 241 249 254 263 265 66 239 255 240 300 57 66 85 239 255 66 239 255 239 255 25 84 185 192 221 227 228 240 241 293 300 66 77 207 239 255 66 207 250 255 189 196 66 239 255 216 66 239 255 59 239 255 66 112 239 255 66 239 255 66 239 255 177 189 66 239 255 24 56 96 142 145 167 168 169 177 189 191 203 251 276 279 18 40 105 161 170 179 199 215 248 261 288 289 66 239 255 66 239 255 107 300 66 239 177 189 196 66 239 255 25 84 130 185 192 227 228 240 241 249 257 300 66 239 255 290 177 189 66 255 66 239 255 66 239 255 66 85 239 255 107 300 66 239 255 300 66 255 87 177 189 66 112 239 255 66 239 255 66 239 255 66 239 255 177 189 196 66 207 239 255 107 7 66 239 255 66 112 239 255 300 66 239 255 
Beta:6,Alpha:0.34
30 239 255 17 177 189 196 66 239 255 48 17 177 189 196 66 239 255 17 177 196 66 239 255 10 15 24 25 27 31 50 56 84 119 130 138 140 145 158 161 183 185 187 192 193 199 227 231 240 241 248 249 254 257 263 265 300 66 112 239 250 255 107 66 112 239 255 50 56 79 84 88 103 106 111 138 140 145 158 161 177 178 183 187 193 201 227 249 254 263 265 294 241 66 239 255 66 239 250 255 107 300 20 66 85 239 255 66 77 255 66 239 250 255 10 24 25 50 56 84 101 111 119 130 135 138 139 145 158 192 199 201 227 231 241 248 249 254 263 265 297 22 86 161 240 66 239 255 290 66 239 255 24 50 56 84 88 106 111 138 145 158 161 177 178 182 183 187 193 201 249 254 263 265 294 119 241 66 239 255 45 177 189 66 189 207 239 255 24 33 75 145 158 167 177 192 274 106 161 236 282 66 239 250 255 176 189 66 77 85 239 255 107 300 66 239 255 75 113 177 196 66 255 16 66 239 255 189 66 239 255 177 66 239 255 66 239 255 17 75 121 126 177 196 273 281 66 239 255 59 66 239 255 66 112 239 255 17 177 189 196 66 239 255 17 113 177 196 66 255 24 33 56 75 113 167 177 192 224 274 289 294 106 236 66 239 255 159 300 66 239 255 66 239 255 10 24 33 56 75 113 120 167 177 192 224 274 289 266 66 239 255 22 24 45 56 113 145 158 167 177 161 236 241 66 239 250 255 10 24 50 56 70 84 86 88 94 111 119 138 145 161 177 178 182 201 227 241 248 249 254 263 265 294 20 239 255 75 113 121 177 188 196 66 239 255 15 24 25 29 50 84 130 139 140 145 185 192 221 227 228 240 241 249 293 300 66 239 255 66 239 255 1 15 22 24 25 29 50 56 84 86 101 111 139 140 145 185 187 192 221 227 228 231 240 248 249 254 257 300 66 77 255 177 189 275 279 66 239 255 300 66 239 255 24 25 84 130 139 140 145 185 192 221 227 228 240 241 249 257 293 300 20 66 239 255 126 177 189 66 239 255 290 177 189 196 288 66 239 255 66 239 255 74 177 189 275 66 239 255 48 145 177 189 289 254 66 250 255 1 56 88 139 145 177 201 265 294 106 249 254 263 66 239 66 207 239 300 66 239 255 127 20 66 239 255 84 192 240 300 66 239 255 300 59 66 239 255 290 113 177 189 196 275 20 66 112 239 255 66 85 239 255 17 45 177 66 239 255 177 189 275 66 77 239 255 15 24 29 50 84 139 140 185 187 192 221 227 228 231 240 241 249 254 257 293 300 66 239 255 159 66 239 250 255 66 239 255 113 177 189 66 239 255 66 239 255 177 189 279 66 239 255 290 66 239 255 177 189 282 66 239 255 82 177 189 196 66 239 255 15 22 24 25 29 50 84 101 111 130 139 140 145 185 187 192 221 227 228 231 240 241 248 249 254 257 300 66 239 66 239 255 57 66 239 255 17 45 75 113 177 196 66 239 255 24 25 84 140 145 185 192 221 227 228 240 241 249 257 293 300 66 239 255 1 24 50 56 70 84 88 94 106 111 126 138 158 161 177 178 182 183 201 227 241 249 263 52 66 239 255 177 66 239 255 48 66 239 255 66 85 239 255 177 189 66 239 255 290 24 50 56 84 138 145 158 161 177 201 212 221 241 249 254 263 294 88 106 111 178 183 227 265 66 242 255 290 24 33 56 75 102 106 113 126 138 145 149 161 166 167 177 182 192 224 236 254 263 274 282 66 239 250 255 290 15 22 24 25 29 50 84 86 101 111 139 140 145 185 187 192 221 227 228 231 240 241 249 254 257 300 66 239 127 177 66 239 255 300 59 66 239 255 300 66 207 239 255 56 75 100 113 145 149 161 167 177 192 205 224 274 289 66 239 255 25 84 130 185 192 227 228 240 241 249 257 293 300 66 77 239 255 240 300 66 239 255 66 77 239 177 66 239 255 66 239 250 255 290 300 66 239 255 300 66 255 107 59 66 239 255 59 66 239 255 10 24 50 56 84 130 135 138 145 158 188 192 199 201 231 234 241 248 249 254 263 293 297 22 88 111 161 178 183 227 265 273 66 239 250 255 66 239 255 177 189 196 66 255 177 66 239 255 24 56 75 106 113 145 158 167 171 177 265 268 274 149 66 207 239 255 280 300 66 239 255 66 239 255 66 239 255 192 240 300 66 239 255 24 45 56 88 106 113 145 149 158 161 166 167 177 182 183 236 265 82 
Beta:6,Alpha:0.35
66 239 255 20 66 239 300 52 66 107 239 255 300 66 239 300 66 255 56 75 100 113 145 177 196 224 289 45 296 66 239 255 177 189 196 275 66 77 239 255 189 66 85 239 255 20 66 239 255 10 15 22 24 50 56 84 111 119 130 138 145 158 161 183 185 187 192 193 199 227 231 240 241 248 249 254 257 263 265 300 66 239 255 24 50 79 84 103 104 121 145 158 177 248 254 59 66 85 239 255 300 66 112 239 66 239 255 25 84 145 185 192 227 228 240 241 257 300 66 239 255 24 75 82 102 113 145 166 167 177 182 192 224 236 274 282 106 66 239 255 66 239 255 84 185 192 227 240 300 66 239 255 75 81 113 145 176 177 201 227 274 22 88 149 183 244 265 266 66 77 239 290 66 239 255 66 239 255 255 177 66 239 255 15 22 24 25 29 50 56 84 86 101 111 139 140 145 185 221 227 228 231 240 241 248 249 254 257 300 66 77 255 45 177 189 196 66 239 255 24 75 113 121 126 158 177 224 274 167 294 66 239 255 74 177 189 275 66 77 239 255 290 127 66 239 255 9 15 24 25 31 50 56 84 101 111 119 130 138 140 145 158 161 185 187 192 199 231 240 241 248 249 254 257 263 265 293 300 20 239 255 300 66 207 255 66 239 255 44 83 177 189 66 112 239 255 30 66 239 255 17 113 177 196 66 250 255 25 185 192 227 228 240 241 249 257 300 66 239 255 286 20 66 239 255 300 66 239 255 107 300 66 239 255 22 24 45 50 56 145 158 177 82 161 241 239 255 66 85 239 255 66 239 250 255 66 239 255 239 255 177 189 196 66 239 250 255 66 207 239 255 177 189 216 275 284 66 239 177 189 216 66 85 239 255 66 239 255 290 177 189 275 20 66 239 255 16 107 66 255 48 17 75 113 177 196 66 127 239 255 300 66 239 255 300 66 112 239 255 48 113 158 177 189 206 275 85 66 239 255 300 66 85 239 255 66 239 255 66 239 242 255 66 85 239 255 177 189 20 66 239 255 1 24 56 86 94 145 158 177 201 227 294 70 84 88 106 111 138 161 183 241 249 254 263 265 66 164 239 255 66 239 255 177 189 66 239 255 24 33 50 56 75 102 113 145 161 167 177 192 224 274 282 106 171 66 239 255 290 66 77 239 255 66 239 300 20 66 239 255 74 300 59 66 239 255 177 189 66 239 255 177 189 66 239 255 56 75 100 113 177 224 289 45 296 20 66 239 255 177 189 66 77 85 239 255 66 239 255 66 239 242 255 290 66 207 239 255 290 107 300 66 85 239 255 113 176 177 189 66 239 255 177 189 112 239 255 33 56 75 113 145 158 167 177 192 274 45 106 149 161 182 187 193 236 249 263 282 296 66 239 242 255 286 66 85 239 255 15 24 25 29 31 50 84 86 101 111 130 139 140 145 185 187 192 221 227 228 231 240 241 248 249 254 257 300 66 207 239 255 300 66 255 113 177 189 196 206 275 66 239 255 211 24 25 84 130 140 145 185 192 221 227 228 240 241 257 293 300 66 239 255 66 239 255 16 66 207 239 255 15 22 24 25 29 50 84 86 101 111 139 140 145 185 187 192 221 227 228 231 240 241 249 254 257 300 66 255 286 300 66 239 255 290 177 189 216 66 239 255 107 66 239 255 239 255 10 15 22 24 25 50 56 84 103 111 119 130 138 145 158 161 183 185 187 192 193 199 227 231 240 241 248 249 254 257 263 265 293 300 66 239 255 189 275 66 239 255 177 189 275 66 89 239 255 15 22 24 25 27 50 56 101 119 138 139 145 158 185 187 192 199 231 240 241 248 249 254 257 263 265 300 66 239 24 25 29 84 130 139 140 145 192 221 227 228 249 257 293 300 66 239 255 84 192 240 300 66 239 255 10 15 22 24 25 29 50 56 84 111 119 130 138 145 158 161 183 185 187 192 193 199 212 227 231 240 241 248 249 254 263 265 281 293 300 59 66 239 255 107 66 239 255 300 66 157 207 239 255 66 239 255 40 107 66 239 255 25 84 185 192 227 228 240 241 249 257 293 300 
Beta:6,Alpha:0.36
66 155 239 255 107 300 66 239 250 255 1 15 24 25 29 31 50 56 84 86 101 111 139 140 145 158 185 187 192 221 227 228 231 240 241 248 249 254 257 263 300 20 66 239 255 66 112 239 255 66 239 255 15 22 24 25 29 50 56 84 103 111 119 130 138 140 145 158 161 183 185 187 201 212 221 227 231 240 241 248 249 254 257 263 265 300 66 239 255 16 66 85 239 255 66 239 255 20 66 239 255 66 207 239 255 74 66 239 250 48 66 239 255 66 239 255 107 22 24 33 45 56 75 102 113 145 149 161 166 167 177 182 192 224 236 274 282 296 106 66 239 255 113 145 177 189 289 158 216 254 66 239 10 56 75 81 100 113 145 167 177 274 289 236 248 266 66 239 255 48 17 75 113 177 289 66 164 173 239 255 189 196 66 239 255 75 113 177 196 66 239 66 239 255 177 189 196 66 239 255 189 196 66 239 255 17 45 121 177 196 66 239 242 255 1 177 184 224 66 239 17 75 113 176 177 196 221 66 77 239 255 189 66 239 255 159 66 112 239 255 16 177 189 59 66 239 24 33 56 75 102 113 149 158 166 167 177 182 192 236 268 274 106 66 85 239 255 177 189 66 239 255 277 177 189 66 239 242 255 177 66 239 255 16 75 113 138 176 177 189 196 275 66 239 255 177 189 275 239 255 66 112 239 255 107 300 66 239 255 84 185 192 240 300 20 66 239 255 75 113 121 145 177 224 66 112 239 242 255 15 25 29 31 50 84 86 101 111 130 139 140 145 185 192 221 227 228 231 240 241 248 254 257 300 239 177 189 66 85 239 255 24 50 94 121 138 145 149 158 161 177 182 201 249 70 84 88 106 111 178 183 227 241 265 239 255 24 33 75 82 104 113 121 145 177 192 224 274 106 149 236 66 239 255 107 300 239 255 79 177 189 202 206 275 134 66 239 255 66 77 239 255 107 300 66 207 239 255 66 239 255 66 239 255 159 177 66 239 177 189 166 66 239 255 45 145 177 189 202 206 213 248 294 66 239 255 177 189 66 85 239 177 189 66 239 250 255 189 66 239 255 107 66 239 255 300 66 207 239 255 177 189 196 282 66 239 39 45 177 189 66 239 255 15 22 24 25 50 56 84 101 111 119 138 139 140 145 158 185 187 192 199 227 231 240 241 248 254 257 263 265 300 66 239 255 113 177 189 196 239 255 177 269 66 239 242 255 17 24 56 75 82 113 145 177 196 224 274 66 239 255 48 113 145 176 177 224 45 70 296 66 239 255 97 177 66 239 250 255 300 66 239 250 255 20 66 239 255 107 300 66 239 255 66 239 255 20 66 239 250 255 20 66 239 255 107 300 66 255 48 177 189 275 66 239 255 66 239 255 206 300 66 239 255 127 177 189 66 239 242 250 255 87 113 177 196 66 85 239 255 66 239 255 66 239 255 74 286 66 239 242 255 107 66 239 255 107 57 66 207 239 255 45 177 189 66 239 255 66 239 255 12 17 75 113 177 196 265 66 239 255 177 189 196 66 239 255 300 66 239 255 16 177 189 275 66 239 255 177 66 239 255 127 300 66 239 255 10 22 24 50 56 84 111 119 130 135 138 145 158 161 183 192 199 201 227 240 241 248 249 254 263 265 66 239 250 255 107 24 25 84 140 145 185 192 221 227 228 240 241 249 257 293 300 66 239 255 300 239 255 48 66 239 255 300 66 239 242 255 177 20 66 239 255 56 75 79 100 113 142 145 177 224 289 45 296 66 239 255 177 189 196 66 255 66 77 239 255 107 66 207 239 255 24 56 75 113 145 158 177 236 59 66 197 239 255 24 45 50 56 145 158 161 166 177 182 236 248 82 241 
Beta:6,Alpha:0.37
66 239 255 177 189 275 239 255 177 189 196 289 66 239 255 177 189 66 239 255 300 66 239 255 113 177 189 196 275 66 239 255 127 177 189 196 66 239 255 66 155 239 255 48 96 66 239 255 56 176 177 189 196 66 239 255 56 84 100 101 145 177 189 263 279 105 135 170 216 288 66 239 177 189 216 66 239 255 177 189 66 85 239 255 48 177 189 66 239 255 17 113 177 224 66 239 255 177 189 66 239 255 27 33 100 143 145 177 182 192 196 289 149 179 236 296 66 239 255 177 189 66 239 255 177 189 275 66 239 255 24 33 45 56 75 113 138 145 167 177 192 224 274 106 126 161 182 186 187 236 254 263 282 66 77 239 255 177 189 279 66 239 255 192 240 300 66 239 255 48 176 177 189 203 269 66 239 255 25 84 185 192 227 240 241 249 300 20 66 239 255 177 189 112 239 255 300 20 66 239 255 290 177 66 239 255 300 66 239 255 22 33 73 100 145 177 192 254 279 289 156 236 266 66 76 239 255 16 113 115 177 189 275 85 66 85 239 255 66 239 255 286 66 239 255 239 255 107 198 300 66 239 250 255 24 33 56 75 79 88 113 139 167 177 192 224 265 274 289 236 266 66 239 255 177 189 66 239 255 107 240 300 66 239 255 17 83 196 20 66 255 24 56 75 104 113 145 158 177 274 236 66 239 250 255 17 177 189 196 66 207 255 66 239 300 66 255 1 15 22 24 25 56 84 86 101 111 139 140 145 185 187 192 221 227 228 231 240 241 248 249 254 257 263 300 66 239 300 66 239 255 177 66 239 255 24 33 45 56 75 82 102 113 145 161 166 167 177 182 192 224 236 274 282 106 66 77 255 216 286 66 239 255 66 239 250 255 107 300 66 239 255 66 239 255 66 239 255 59 66 239 255 177 189 275 66 239 255 177 189 275 66 239 242 255 290 107 15 24 25 29 50 84 139 140 145 185 192 221 227 228 240 241 249 293 300 20 66 239 255 48 10 24 25 29 50 56 103 111 119 130 138 145 158 187 192 193 199 212 221 227 228 231 241 248 249 254 263 265 293 297 15 22 161 183 185 240 257 66 239 255 66 239 255 300 66 239 255 33 56 75 82 102 113 145 149 166 177 192 224 236 282 99 106 66 239 255 177 66 77 239 255 24 50 56 84 88 94 106 111 138 145 158 161 177 178 182 183 201 227 249 254 263 265 294 241 66 239 255 107 24 45 50 56 82 145 158 161 166 177 182 236 241 66 239 242 255 159 66 239 255 66 239 255 66 255 12 177 189 66 239 255 189 66 207 239 300 66 239 255 10 22 24 50 84 111 119 121 130 138 145 158 161 183 185 192 193 199 201 227 231 241 248 249 254 263 265 20 239 255 107 15 24 25 29 31 50 84 111 130 140 145 185 187 192 221 227 228 231 240 241 249 254 257 300 66 239 255 66 239 255 16 300 66 239 255 24 100 143 145 177 189 279 289 149 236 296 66 255 66 239 255 59 66 239 255 15 22 24 25 29 50 86 101 111 139 140 145 185 187 192 221 227 228 231 240 241 249 254 257 300 66 239 255 177 189 269 66 239 255 258 177 189 239 255 66 239 255 300 66 239 255 66 239 255 15 24 25 29 50 84 140 145 185 192 221 227 228 240 241 249 257 293 300 66 239 242 255 66 239 255 189 66 239 255 66 239 255 66 239 255 189 66 239 255 177 189 239 242 66 239 255 24 56 75 79 113 145 167 177 192 224 274 289 29 236 266 66 239 255 177 189 66 239 255 24 25 84 140 145 192 227 228 240 249 257 293 300 6 59 66 77 239 255 113 145 176 177 289 66 239 255 66 239 255 66 255 159 66 239 255 1 22 24 29 50 56 84 103 111 138 140 145 158 161 183 185 187 192 193 212 221 227 228 240 248 249 257 263 297 300 66 85 207 239 255 66 239 242 255 10 15 22 24 27 50 56 84 119 138 145 158 161 183 185 187 192 193 199 227 231 240 241 248 249 254 257 263 265 300 66 239 250 255 24 33 56 75 88 102 106 113 145 149 158 166 167 177 182 192 193 236 240 265 274 66 239 255 17 45 124 177 189 196 
Beta:6,Alpha:0.38
239 255 12 177 189 275 66 239 255 66 85 239 255 127 66 77 239 255 107 24 56 75 113 149 158 161 166 167 177 178 182 192 274 106 66 207 239 255 17 177 189 196 239 286 192 240 300 66 77 239 255 66 239 255 107 189 66 255 66 239 177 189 269 66 207 239 255 57 66 239 255 24 25 84 145 185 192 227 228 240 241 249 257 293 300 66 159 239 255 290 177 189 66 239 255 66 239 255 216 239 255 15 22 24 25 50 56 84 86 101 111 119 138 139 140 145 158 185 187 192 227 231 240 241 248 249 254 257 263 265 300 66 239 255 225 240 300 66 239 255 66 239 255 66 239 255 66 239 300 66 239 255 66 112 239 255 66 239 250 255 59 112 255 177 189 196 66 239 255 75 79 113 177 224 66 239 255 177 189 196 282 66 239 242 255 66 239 255 177 189 66 131 207 239 255 66 242 255 25 84 192 227 240 241 300 66 239 24 25 56 75 82 113 145 149 158 161 167 177 182 240 273 274 281 236 66 255 66 239 255 33 56 73 96 100 113 145 177 192 289 45 149 179 236 259 296 20 66 239 242 255 290 59 66 239 255 66 239 255 290 17 113 177 196 66 239 255 290 66 239 255 239 255 59 66 85 239 255 25 84 185 192 227 228 240 241 249 257 293 300 66 239 255 15 24 25 29 50 84 139 140 145 185 192 221 227 228 240 241 249 257 293 300 66 239 242 255 15 24 25 29 50 84 139 140 145 185 187 192 221 227 228 231 241 249 254 257 293 300 66 239 242 255 17 24 33 56 75 82 84 113 145 167 177 192 201 224 241 274 297 45 106 282 296 66 239 66 85 239 255 33 100 145 177 192 279 289 142 143 156 158 179 182 236 254 296 66 239 255 240 300 66 239 255 113 176 177 189 289 216 66 207 239 255 66 239 255 66 239 255 48 66 239 255 59 66 207 239 255 20 66 239 255 107 24 45 50 56 145 158 161 177 212 221 70 82 84 106 135 234 241 66 239 255 280 87 177 189 196 282 20 66 239 255 177 196 238 66 239 255 66 239 255 107 177 66 239 177 189 196 66 239 255 48 177 189 202 66 239 255 75 113 145 176 177 224 10 289 66 85 173 239 255 17 75 113 20 59 66 239 255 290 288 207 239 242 255 17 83 177 66 239 255 177 189 196 66 239 255 286 300 66 239 255 66 239 242 255 24 50 56 138 145 158 161 177 201 249 70 84 88 99 111 139 178 183 227 241 265 66 85 112 239 255 300 66 239 243 255 177 189 66 112 239 255 107 56 75 102 113 126 145 149 158 161 166 167 177 182 192 236 274 282 106 85 239 255 53 66 239 255 66 239 255 177 189 275 66 239 255 22 24 50 56 84 138 145 158 161 177 187 193 201 249 254 294 241 66 239 255 107 24 50 56 84 88 106 111 138 158 161 177 178 183 201 227 241 249 254 263 265 294 66 239 255 10 17 33 56 75 81 100 113 167 177 192 224 289 161 236 248 66 239 255 66 239 242 255 15 24 25 29 31 50 84 111 139 140 145 185 187 192 221 227 228 231 240 241 249 254 257 300 66 239 242 255 24 50 56 88 138 145 161 177 178 182 183 201 227 249 263 265 70 84 111 241 66 239 255 22 138 145 177 179 189 279 289 66 239 242 255 66 239 255 66 239 255 66 239 255 1 22 24 50 56 145 177 201 70 84 88 111 138 161 178 183 227 241 249 66 239 255 113 177 189 66 89 239 255 290 107 25 192 227 240 241 249 300 66 239 255 145 177 289 66 239 24 158 176 177 189 203 66 77 239 255 189 196 66 239 255 177 189 275 279 66 85 239 255 45 145 177 279 289 66 239 255 300 66 239 255 66 239 255 262 17 177 189 196 289 62 66 239 255 24 75 113 121 145 177 224 274 66 239 255 45 177 189 66 207 239 255 107 300 66 90 239 255 300 66 112 250 255 24 50 56 70 84 88 139 145 158 177 265 106 138 161 178 227 249 263 
Beta:6,Alpha:0.39
66 239 255 25 84 185 192 228 240 241 249 257 300 66 239 255 189 66 239 255 66 239 250 255 189 20 66 239 255 159 134 22 24 25 29 50 84 86 101 111 139 140 145 185 187 192 221 227 228 240 241 249 254 257 297 300 66 90 239 255 66 239 255 1 45 56 75 100 145 177 224 236 241 289 296 33 81 120 142 174 182 187 192 266 66 239 255 300 59 66 239 255 300 66 239 255 66 239 255 107 300 66 239 255 66 239 255 300 90 239 250 255 290 300 7 66 239 255 177 189 66 77 255 107 24 33 56 75 82 102 113 145 149 161 166 167 177 192 224 274 282 29 106 171 236 66 239 255 75 113 177 196 224 240 273 66 239 250 255 107 15 24 25 31 50 84 111 130 139 140 145 185 187 192 221 227 228 231 241 249 254 257 300 66 239 250 255 24 45 56 82 88 106 113 145 158 161 166 177 182 236 265 241 66 239 255 44 74 113 177 196 275 77 239 255 113 145 177 289 56 74 96 100 149 179 66 239 255 30 66 239 255 8 177 189 196 66 239 250 255 66 239 255 290 48 107 24 56 88 96 100 113 142 145 158 177 189 247 265 266 279 288 289 22 40 81 179 216 254 66 239 255 66 239 255 66 239 255 66 85 239 255 107 17 22 56 75 113 121 177 282 66 239 255 290 177 189 66 239 255 66 239 255 66 112 239 255 66 239 255 49 189 300 66 239 255 59 66 239 255 113 177 189 196 239 255 24 25 84 145 185 192 221 227 228 240 241 257 293 300 66 239 255 239 255 107 216 300 66 239 255 177 189 66 239 255 20 66 239 255 107 12 17 75 113 121 129 177 196 66 239 255 177 189 66 239 255 159 177 189 66 239 250 255 48 56 74 75 88 113 139 167 177 224 274 289 22 282 66 239 255 127 177 189 66 239 255 45 113 145 177 166 182 236 66 112 239 255 159 300 66 239 255 145 177 189 57 66 239 255 48 177 196 289 66 239 255 177 66 239 255 24 56 113 145 158 167 177 294 82 149 161 236 66 239 255 66 239 255 66 239 255 17 75 113 177 196 66 239 255 22 145 177 270 279 289 179 20 66 239 255 127 177 189 196 66 239 255 290 177 189 20 66 85 112 239 255 177 189 275 66 239 255 60 107 22 56 75 81 100 113 145 149 161 177 196 236 289 45 296 66 239 255 15 22 24 25 29 56 84 86 101 111 130 139 140 145 185 187 192 221 227 228 231 240 241 248 249 254 257 300 66 239 255 20 59 239 242 255 127 20 66 207 239 255 56 79 96 100 113 145 177 279 289 45 179 192 259 296 66 239 255 113 189 196 66 239 255 16 177 66 239 255 107 286 15 24 25 29 50 84 130 139 140 145 185 192 221 227 228 240 241 249 293 300 59 66 197 207 239 242 255 300 66 85 239 255 177 66 239 255 177 189 196 66 255 66 239 255 25 84 185 192 227 228 240 241 249 257 293 300 66 112 239 255 66 239 255 113 177 189 224 270 66 255 59 66 239 255 74 177 189 66 239 255 24 25 50 56 79 101 103 119 138 140 145 158 177 201 212 221 227 249 2 55 70 84 88 106 111 126 161 182 183 185 187 193 231 241 254 257 263 265 66 239 255 45 74 177 189 59 66 239 255 113 177 189 66 77 239 255 66 255 177 189 196 279 66 239 242 255 66 255 217 56 75 81 100 113 145 176 177 192 224 289 45 70 149 259 296 66 112 239 255 192 240 300 239 255 66 85 239 242 255 290 300 66 239 255 300 6 66 77 239 255 290 66 239 255 66 239 255 240 300 66 239 242 255 113 177 196 279 23 66 239 255 66 239 255 40 177 189 66 239 255 74 66 107 239 255 66 239 255 300 66 239 242 255 300 66 239 66 112 152 239 255 66 112 239 255 
Beta:6,Alpha:0.40
66 239 255 66 112 239 255 74 177 189 66 239 255 33 100 145 177 192 194 268 279 289 158 296 239 255 66 239 255 66 239 255 7 66 239 255 49 300 66 112 213 219 239 255 66 239 255 22 24 33 56 113 121 145 167 177 192 196 212 224 274 282 106 161 236 66 239 255 17 177 189 196 66 239 255 66 239 255 286 66 239 255 25 84 130 185 192 227 240 241 249 257 293 300 66 207 239 255 66 225 239 255 49 177 189 196 66 112 239 255 239 255 66 255 66 239 255 66 255 20 66 239 255 1 15 22 24 25 29 50 56 84 86 101 111 139 140 145 185 187 192 221 227 228 231 241 248 249 254 257 300 66 112 239 255 177 189 196 66 239 255 177 189 275 279 66 239 255 24 79 101 145 169 176 177 189 247 279 64 254 66 239 255 48 24 25 29 84 139 140 145 185 221 227 228 240 241 257 293 300 239 255 290 107 25 84 192 227 228 240 241 249 300 66 157 255 290 17 22 177 196 282 66 239 255 66 239 255 66 239 255 59 66 255 74 177 189 196 276 66 239 255 290 189 66 239 255 66 239 255 216 66 239 255 177 189 275 66 239 255 290 66 239 255 107 1 15 22 24 25 29 50 56 84 86 101 111 130 139 140 145 185 187 192 221 227 228 231 240 241 248 249 254 257 300 66 239 255 239 255 239 250 66 239 255 66 239 255 66 239 255 300 66 239 255 66 239 255 290 216 66 239 250 255 24 56 75 88 113 138 145 149 158 161 166 167 177 236 240 265 274 282 20 66 239 242 24 56 75 113 145 167 177 192 224 274 289 106 149 236 66 239 255 20 66 239 242 255 159 177 66 85 112 239 255 113 177 189 66 77 239 255 66 239 255 66 239 242 255 66 239 250 255 45 56 96 189 238 66 239 255 20 66 239 255 66 239 255 177 189 66 239 250 255 85 239 255 66 239 255 66 239 255 66 85 239 255 17 177 276 66 239 255 290 177 189 59 66 239 250 255 17 100 177 189 196 273 279 66 255 66 239 255 177 189 66 112 239 255 177 189 275 66 239 255 177 189 216 286 66 239 255 66 239 255 66 239 255 177 189 66 250 255 24 56 75 88 113 145 149 158 161 166 167 177 196 236 240 265 274 66 239 255 66 112 239 255 20 66 77 239 255 60 15 22 24 29 50 84 86 101 111 139 140 145 185 187 192 221 227 228 231 240 241 248 249 254 257 300 66 239 250 255 66 112 239 255 189 66 239 250 255 290 12 189 196 288 59 66 239 255 75 113 177 196 224 45 81 192 259 296 66 77 239 242 255 1 24 50 56 84 88 106 111 138 145 158 161 177 178 183 187 193 201 227 249 257 263 268 294 297 135 241 66 239 242 255 8 45 177 66 239 255 290 66 239 25 84 185 192 227 228 241 249 257 300 66 239 255 66 239 255 66 239 255 300 66 112 239 177 189 20 66 173 207 239 255 24 56 75 82 113 145 167 274 236 66 239 255 127 177 189 196 66 239 255 240 300 66 239 255 127 177 189 196 66 239 242 255 147 177 66 112 239 45 177 189 275 279 66 239 255 24 25 29 50 84 139 140 145 185 192 221 227 228 231 240 241 249 254 257 293 297 300 66 239 66 239 255 107 2 24 50 121 138 145 158 177 66 239 255 192 240 300 66 239 255 66 255 66 239 255 145 177 263 296 143 154 179 
Beta:6,Alpha:0.41
66 239 255 66 239 255 74 177 189 66 239 255 300 66 239 242 255 216 300 66 207 239 255 66 239 243 250 255 66 239 255 207 239 255 66 239 255 66 239 255 66 131 207 239 250 255 84 185 240 300 66 239 255 66 239 255 25 84 185 192 227 241 300 66 239 255 87 113 177 189 66 239 255 66 239 255 66 255 24 25 145 185 192 221 227 228 240 241 249 257 293 300 66 77 239 255 107 24 45 50 56 119 145 149 158 161 166 177 236 268 297 241 66 239 255 66 239 255 66 77 239 255 59 66 239 250 255 6 66 77 207 239 255 107 24 29 31 50 84 139 140 145 185 187 192 221 227 228 231 240 241 249 254 257 297 300 66 239 74 177 275 20 66 239 255 24 33 56 75 82 113 126 167 177 192 224 254 274 106 236 20 66 239 255 74 206 25 84 185 192 227 240 241 300 66 239 189 300 66 220 239 255 177 189 275 66 239 255 290 66 239 255 1 15 22 24 25 29 50 56 84 86 101 111 130 139 140 185 187 192 221 227 228 231 240 241 248 249 254 257 66 239 255 177 189 275 66 239 255 66 239 242 255 177 66 239 66 239 255 66 239 44 177 189 196 66 239 255 12 177 189 196 282 127 153 66 66 255 17 44 189 196 66 239 255 48 177 189 196 59 66 239 250 255 66 112 239 255 66 239 255 44 93 113 177 189 196 66 239 255 66 239 242 255 300 66 112 239 255 177 189 275 59 66 239 255 66 207 239 255 300 66 112 239 255 177 66 239 255 300 66 112 239 255 66 239 255 66 239 255 66 239 255 24 45 56 113 126 145 158 161 166 177 182 236 82 241 66 239 255 177 66 112 239 255 118 177 189 66 239 255 66 77 239 255 290 189 66 239 255 66 239 243 255 66 239 250 255 33 45 56 75 88 113 145 161 167 177 224 265 274 289 266 59 66 239 255 59 66 239 255 57 113 177 189 196 20 66 239 250 255 24 50 56 88 106 138 145 158 161 177 182 201 249 263 265 70 84 111 178 227 241 66 239 255 177 189 276 66 207 239 255 24 33 45 56 75 113 145 167 177 201 224 227 236 241 274 296 88 106 161 183 265 66 77 239 242 250 255 59 66 239 255 66 239 255 44 177 189 66 207 239 255 66 239 255 300 66 239 242 255 66 255 20 66 239 255 24 50 56 70 84 88 111 138 145 149 158 161 177 178 182 183 201 227 241 249 254 263 265 294 66 239 255 66 239 255 66 239 255 66 239 255 66 239 255 290 66 239 255 277 15 24 25 29 50 84 139 140 145 185 192 221 227 228 240 241 249 257 300 66 239 250 255 107 45 75 82 88 113 121 139 177 224 265 239 255 10 15 22 24 56 84 88 111 119 135 138 145 158 161 183 185 187 192 193 199 201 227 231 234 240 241 248 254 257 263 265 300 20 66 239 250 255 189 196 66 159 239 255 66 239 255 74 177 189 196 238 273 276 239 66 239 255 66 239 255 177 189 196 100 279 66 239 255 25 84 185 192 227 240 241 300 66 112 239 255 66 239 255 177 189 66 131 207 239 255 66 85 239 255 66 239 255 189 202 66 239 255 66 239 255 15 24 25 29 31 50 84 111 139 140 145 185 187 192 221 228 231 240 241 249 254 257 300 66 77 85 239 255 24 33 56 75 102 113 145 149 161 166 167 177 192 224 236 274 282 106 66 239 255 66 239 255 66 239 242 255 
Beta:6,Alpha:0.42
66 239 255 66 239 255 177 189 196 66 239 255 59 66 239 255 24 33 75 113 167 177 192 224 274 3 236 66 239 255 24 25 84 145 185 192 221 227 240 241 257 293 300 66 239 255 66 239 255 177 189 196 269 66 239 255 66 77 239 242 255 66 239 66 85 239 255 45 177 189 66 85 239 255 66 239 255 66 239 255 17 177 196 276 289 66 239 250 255 66 85 239 255 66 239 250 255 66 239 255 66 239 255 290 66 239 255 66 239 255 300 66 239 255 177 189 66 239 255 66 239 242 255 59 66 239 242 255 66 239 255 159 177 189 196 66 239 255 66 107 239 255 66 207 239 255 177 66 239 255 66 239 255 66 239 255 66 239 255 66 239 255 66 239 255 17 177 189 196 276 59 66 207 239 255 66 239 255 290 66 77 255 7 66 239 255 66 239 255 66 239 255 20 66 239 255 66 239 255 66 239 242 255 177 66 239 255 66 239 255 159 15 22 24 25 29 50 84 86 101 111 139 140 145 185 187 192 221 227 228 240 241 249 254 257 300 66 239 255 66 239 255 66 239 255 177 279 66 239 255 66 85 239 250 255 33 88 100 142 145 177 192 279 289 45 149 156 182 236 296 66 207 239 255 66 239 255 66 152 239 255 290 24 56 75 113 145 149 158 167 177 196 161 236 66 239 255 177 189 275 66 85 255 177 300 66 239 255 66 239 255 290 239 255 66 239 255 66 239 255 66 239 255 290 66 239 255 20 66 239 24 56 75 81 100 113 145 177 192 224 289 45 149 166 236 259 296 20 66 239 255 66 239 66 239 255 66 239 242 255 300 164 239 255 59 66 239 255 66 85 239 255 24 100 145 158 177 189 279 289 33 149 296 66 239 255 177 189 7 66 239 255 277 66 239 255 66 239 255 66 164 239 255 290 66 207 239 255 66 239 255 66 239 255 45 113 177 189 196 66 239 255 66 239 255 48 24 56 82 113 145 149 158 161 166 167 177 182 212 236 66 239 255 66 112 239 255 66 239 255 66 239 255 66 77 112 239 255 17 45 177 189 196 279 171 66 157 239 255 75 113 177 212 224 239 66 239 255 290 107 113 189 196 66 239 255 24 100 145 149 177 189 196 246 279 289 22 33 40 73 179 182 216 236 254 296 66 239 255 239 255 66 189 239 250 255 66 239 242 250 255 24 56 75 82 88 106 113 145 149 158 161 166 167 177 182 236 240 265 66 239 255 66 239 255 48 24 33 56 75 113 138 167 177 192 224 236 274 106 126 161 187 254 263 282 66 239 255 66 239 255 66 239 255 20 66 239 255 79 177 189 
Beta:6,Alpha:0.43
66 239 255 300 66 239 255 66 239 255 66 239 255 177 189 66 207 239 255 66 239 255 66 77 239 242 255 192 240 300 66 239 255 66 239 255 66 239 255 300 59 66 239 255 66 85 239 255 25 84 185 192 240 241 249 300 66 239 239 255 145 176 177 182 189 66 239 242 255 66 207 239 255 177 189 275 66 239 255 66 157 239 255 25 84 185 192 227 228 240 241 249 257 293 300 20 66 239 255 66 219 239 255 66 112 239 255 66 239 255 66 239 66 239 255 66 112 239 255 280 177 189 275 66 239 255 66 239 255 66 239 255 66 77 239 255 66 255 66 239 16 10 24 50 56 84 88 106 111 130 135 145 158 161 177 178 183 187 192 193 199 201 227 234 241 248 249 254 257 263 265 294 297 66 239 255 45 177 189 196 66 239 255 66 255 66 239 255 66 239 66 207 239 255 66 239 255 66 239 242 255 290 239 255 66 239 255 17 83 106 196 276 66 239 255 24 33 56 73 75 82 113 126 167 177 192 224 265 106 149 161 236 240 282 66 207 239 242 255 33 56 96 100 113 145 149 166 177 179 236 289 45 182 296 66 239 250 255 66 89 239 255 277 300 66 239 255 66 239 255 66 239 255 6 66 77 239 255 66 239 255 66 77 239 255 66 207 239 255 15 24 25 29 84 139 140 145 185 192 221 227 228 240 241 249 257 300 66 239 255 159 300 66 239 255 66 239 255 159 177 189 275 66 239 255 66 239 255 24 39 56 96 100 142 145 167 177 189 251 279 294 33 288 20 59 66 239 242 255 280 177 66 239 255 66 89 239 255 66 112 239 255 66 239 255 66 239 255 66 239 255 66 239 255 177 189 66 239 255 66 239 242 255 173 239 255 60 66 239 255 66 239 255 66 239 250 255 127 189 191 53 66 239 255 177 189 66 239 255 66 85 112 157 239 255 177 246 66 255 300 66 207 239 255 66 207 239 255 20 66 255 20 66 77 239 255 66 239 255 66 239 255 59 66 239 255 66 239 255 74 130 192 300 59 66 239 255 159 15 22 24 25 50 84 111 139 140 145 185 187 192 221 227 240 241 249 254 257 300 66 239 255 59 66 239 255 66 112 239 255 59 66 239 255 66 239 255 107 15 22 24 25 29 50 56 84 103 111 119 130 138 140 145 158 161 183 185 187 192 193 212 221 227 231 240 241 248 249 257 263 265 20 66 239 255 127 300 66 239 255 66 207 239 255 66 239 255 66 77 85 239 255 66 239 255 239 242 255 100 113 145 177 279 289 33 205 216 251 288 296 66 239 255 66 239 242 255 15 22 24 25 50 56 86 101 111 119 130 138 139 140 145 158 185 187 192 227 231 240 241 248 249 254 257 263 265 300 66 239 255 66 239 255 
Beta:6,Alpha:0.44
66 239 255 66 77 239 255 66 85 239 255 66 239 255 66 239 255 66 239 255 66 239 255 23 59 66 239 255 66 239 177 196 59 66 239 255 290 66 112 239 255 48 56 75 113 145 149 158 161 166 167 177 182 236 66 239 242 255 239 255 66 239 255 239 255 66 239 255 66 239 255 24 50 56 70 79 84 88 103 106 126 138 140 158 161 177 178 182 183 201 227 249 254 263 265 241 66 239 255 66 239 255 66 239 255 66 239 255 66 77 157 239 255 15 24 29 31 50 84 111 139 140 185 192 227 228 231 240 241 249 254 257 66 239 255 300 66 112 239 255 66 239 255 260 66 239 255 290 66 239 255 66 207 239 255 66 239 255 66 239 255 66 239 255 290 300 66 239 255 66 239 255 62 66 207 239 255 66 239 255 66 239 255 66 239 255 1 15 24 25 29 31 50 56 84 86 101 111 140 145 158 187 192 221 227 228 231 240 241 248 249 254 257 300 66 77 239 255 66 239 255 24 27 50 56 84 88 94 106 138 145 158 161 177 178 182 183 201 227 240 249 254 263 265 273 294 66 239 255 66 239 255 66 239 255 110 177 189 279 289 66 239 255 66 85 112 239 255 290 33 75 81 100 113 145 177 192 224 236 289 99 149 259 296 20 66 255 66 239 250 255 66 112 239 255 66 239 250 255 59 66 239 250 255 66 239 255 66 239 255 66 239 255 66 239 255 113 177 189 196 275 66 239 255 66 219 239 255 66 239 255 66 239 255 66 239 255 66 255 66 239 255 177 189 196 66 239 255 290 59 66 239 255 59 66 239 255 66 239 255 66 239 66 239 255 66 207 239 255 66 239 255 290 20 66 239 255 66 239 255 66 239 255 66 239 255 66 207 239 255 66 77 239 255 56 189 206 66 77 239 255 177 189 196 66 77 255 66 239 255 66 239 255 66 239 255 290 66 239 255 66 85 239 250 255 66 239 255 66 239 255 239 255 59 66 239 255 66 239 255 66 239 255 66 207 239 255 177 189 196 276 282 66 239 255 66 239 255 66 85 207 239 255 66 239 255 66 239 255 66 239 255 239 255 66 239 255 300 66 239 250 255 66 239 255 177 189 275 59 66 239 255 59 66 239 255 
Beta:6,Alpha:0.45
66 239 255 66 239 255 66 85 239 255 66 77 239 255 8 177 189 66 239 255 33 56 81 100 113 138 145 149 161 167 177 192 224 236 274 289 186 66 239 255 66 239 255 66 239 255 25 84 185 192 240 241 300 77 239 255 66 239 255 66 85 239 255 66 239 255 66 239 255 73 300 66 239 255 66 77 239 255 66 239 255 66 239 255 66 239 255 66 239 255 66 85 239 255 66 239 255 20 66 207 255 286 24 145 158 177 189 196 246 279 289 66 85 239 242 255 66 239 255 59 66 239 255 66 239 255 66 255 66 207 239 255 66 239 255 300 66 239 255 66 112 239 255 66 239 255 20 66 239 250 255 66 239 255 66 77 239 255 59 239 242 255 66 255 280 66 239 255 66 239 250 189 275 59 66 239 255 66 239 255 20 66 239 255 280 20 66 112 239 255 177 189 196 238 66 239 255 66 239 255 66 112 239 255 87 176 177 189 196 66 239 66 239 255 66 239 255 66 239 255 66 239 255 66 207 239 255 20 66 239 255 239 255 60 66 239 255 66 239 255 66 152 239 255 66 239 255 66 239 255 66 77 239 255 66 239 255 189 20 66 239 255 20 66 255 66 239 255 66 239 255 66 239 250 255 66 85 239 255 66 239 255 59 66 239 255 66 239 255 66 239 255 66 239 255 66 239 255 66 255 66 112 239 255 66 239 255 59 66 239 255 66 239 255 66 239 255 66 207 239 255 66 239 250 255 66 239 255 66 239 255 66 255 66 112 239 255 66 239 255 66 239 255 66 239 255 290 66 85 239 255 66 239 66 207 239 255 59 66 239 255 66 239 255 66 239 242 255 66 239 255 66 239 255 66 239 242 255 239 250 255 66 239 255 66 239 242 255 
Beta:6,Alpha:0.46
66 255 20 66 207 239 255 66 239 255 66 239 255 66 77 239 255 290 66 255 66 239 255 66 239 255 239 66 239 255 66 239 255 66 239 250 255 66 207 239 255 66 207 239 255 66 239 255 239 255 66 239 242 255 66 239 255 66 239 255 66 239 242 66 239 66 239 255 48 24 75 113 126 145 149 158 161 166 167 177 182 236 66 85 207 239 290 66 239 255 66 239 255 66 239 255 59 66 239 255 66 255 66 85 239 255 66 239 255 20 66 77 239 255 66 207 239 255 66 239 255 66 239 255 66 239 255 239 255 66 239 255 66 239 255 59 66 77 239 250 255 66 239 255 66 239 255 66 239 255 66 77 239 255 20 66 239 255 59 66 239 255 66 239 255 66 239 255 66 239 255 66 207 239 255 66 239 255 66 239 255 66 239 255 66 239 255 66 239 255 20 66 255 66 239 255 66 85 239 255 66 239 255 66 112 239 255 66 239 250 255 66 239 255 66 239 255 66 77 239 255 290 66 239 255 20 66 239 255 66 239 255 66 239 255 66 239 250 255 66 239 66 207 239 255 66 239 255 66 239 255 66 112 239 255 66 239 255 66 239 255 66 239 255 20 66 239 255 196 273 276 20 66 239 66 239 255 290 66 239 66 239 255 66 239 255 66 239 255 66 239 255 59 66 85 239 255 59 66 239 255 290 66 77 85 239 250 255 66 239 255 66 239 255 59 66 239 255 66 239 250 20 66 239 255 66 255 66 239 255 66 112 239 255 66 85 239 255 66 239 255 66 239 255 66 239 255 290 66 77 255 290 
Beta:6,Alpha:0.47
66 239 255 66 85 239 255 66 77 239 255 239 255 66 239 242 243 255 66 85 239 255 66 157 239 255 300 66 239 255 20 66 239 255 66 112 239 255 66 207 239 255 66 112 255 66 239 255 66 239 255 66 112 239 255 66 85 239 66 239 255 66 239 255 66 239 255 66 239 255 66 239 255 66 239 255 66 239 255 66 85 239 255 66 207 239 255 66 239 255 260 66 239 255 59 66 239 255 66 239 255 59 66 239 250 255 66 239 255 59 66 220 255 66 239 255 16 66 239 255 66 239 255 66 239 255 66 77 239 255 66 239 255 66 239 255 66 239 255 66 207 255 66 239 242 255 66 239 242 255 66 239 255 20 66 239 255 66 239 255 290 66 239 255 66 77 239 255 66 112 255 20 66 239 255 66 239 255 66 85 239 255 290 66 239 66 239 255 66 239 255 66 239 255 66 85 239 73 130 240 66 239 255 66 200 239 255 66 239 255 66 207 239 255 239 255 66 85 239 255 66 239 255 66 239 255 66 239 250 255 66 239 255 66 239 255 290 66 239 255 66 239 255 66 239 59 66 255 66 239 255 66 239 255 239 242 255 66 239 255 66 239 255 6 66 77 85 239 255 20 59 66 239 255 66 239 255 66 112 239 255 66 239 255 239 255 66 239 66 239 255 66 239 255 66 239 255 66 239 255 66 239 255 66 239 255 59 66 239 255 66 239 255 66 239 255 20 66 239 255 66 239 255 66 239 255 66 239 255 66 77 85 239 255 66 85 239 255 66 239 255 
Beta:6,Alpha:0.48
66 239 66 239 255 66 207 239 255 66 239 250 255 277 66 77 239 255 66 239 255 66 239 255 20 66 77 152 239 255 48 66 239 242 255 66 239 255 66 77 239 250 255 66 239 255 66 85 239 255 159 66 239 255 66 239 255 66 239 255 20 66 107 255 66 239 255 66 207 239 255 66 239 255 66 239 255 66 239 255 66 239 255 66 239 255 290 66 239 255 66 239 255 66 77 239 255 16 239 255 66 207 239 250 255 66 239 255 66 239 255 59 66 239 66 239 255 66 239 242 255 59 66 239 255 66 239 255 20 66 239 242 250 255 290 66 239 255 66 239 255 23 66 77 239 66 239 255 66 207 239 255 66 189 239 250 255 66 239 255 59 66 239 255 66 255 66 239 255 66 239 255 66 239 66 239 255 66 255 290 66 77 239 255 20 66 239 255 66 255 66 85 112 239 255 239 255 59 66 77 239 255 66 157 239 255 66 239 255 66 239 255 66 112 239 255 66 239 255 66 239 255 66 239 255 20 66 239 255 66 207 239 255 290 66 239 255 66 152 239 255 66 239 255 66 239 255 59 66 239 255 66 239 255 66 239 255 66 239 255 66 77 239 255 290 20 66 239 255 280 66 239 255 66 239 255 66 239 255 66 112 239 255 52 66 239 255 66 239 255 66 239 255 66 85 239 255 66 239 255 66 239 255 66 85 239 243 255 66 239 255 66 239 255 239 255 66 239 255 290 66 239 255 290 66 239 286 77 239 250 255 62 66 77 239 255 66 239 250 255 77 239 255 66 239 255 66 112 239 255 66 239 250 255 
Beta:6,Alpha:0.49
66 239 255 52 239 255 77 112 157 239 255 66 207 239 255 66 207 239 255 66 239 255 66 239 255 290 66 239 255 66 77 239 255 66 239 255 66 239 255 66 77 239 255 66 239 66 239 255 66 239 66 239 255 66 239 255 66 85 239 255 66 239 255 30 66 239 255 66 239 255 66 239 255 7 66 239 255 66 239 255 66 239 255 66 239 255 20 255 66 239 255 262 66 239 255 66 239 255 66 239 255 66 239 250 255 20 66 239 255 66 76 239 255 66 239 255 66 239 255 66 239 255 66 77 239 255 66 239 66 112 62 66 239 239 242 255 66 239 255 66 239 255 290 66 239 255 66 207 255 66 239 255 66 239 255 66 85 255 66 239 255 20 66 239 255 66 152 239 255 66 239 255 66 239 255 66 239 255 59 66 197 239 255 66 239 255 290 66 239 255 66 112 239 255 66 239 255 20 66 239 255 66 207 239 255 66 239 255 16 66 239 255 59 66 239 242 255 20 66 239 255 66 239 255 66 77 255 290 66 255 66 255 66 239 255 66 239 255 66 239 255 239 255 66 239 255 66 131 207 255 20 66 112 239 255 66 239 255 290 66 239 255 66 239 250 255 66 239 242 66 239 255 66 85 112 239 255 262 66 239 250 255 66 239 255 52 66 85 239 255 66 239 255 20 66 239 255 66 255 66 239 255 66 223 239 255 20 66 239 255 66 239 255 66 239 255 66 239 255 66 239 255 20 66 239 255 66 207 239 255 66 239 255 66 173 239 255 
Beta:6,Alpha:0.50
66 112 239 255 239 255 66 239 255 7 66 239 255 66 239 255 66 239 255 66 239 255 66 239 255 66 239 255 66 239 255 66 239 255 66 239 255 66 239 255 290 66 239 255 66 239 255 66 239 255 290 59 66 77 85 239 255 20 66 239 66 239 255 7 20 66 239 255 66 239 255 66 239 255 286 66 239 255 280 66 239 255 66 239 255 239 255 66 239 255 66 239 255 66 239 255 290 66 239 255 66 239 255 66 239 255 66 207 239 255 66 255 66 255 52 239 255 66 239 255 66 239 255 66 239 255 66 239 255 66 207 239 255 66 112 239 255 59 66 239 255 66 239 243 255 66 112 239 255 66 239 255 66 239 255 20 66 239 255 66 207 239 255 66 77 239 255 66 239 255 66 239 255 66 207 239 242 255 66 239 255 66 239 255 66 239 255 66 239 255 66 112 239 255 20 66 239 255 66 239 66 77 239 255 20 66 239 255 66 239 255 20 66 85 239 255 66 239 255 66 239 250 255 66 239 255 59 66 239 255 66 239 255 66 239 255 66 239 255 66 239 66 239 255 66 239 255 66 239 255 66 239 255 66 239 255 290 66 207 239 255 66 239 255 66 239 255 66 207 239 255 66 77 239 255 239 255 66 239 242 255 66 189 239 255 66 239 255 66 239 255 66 239 255 66 239 255 66 239 255 66 239 66 239 255 66 77 239 255 258 239 255 66 239 255 66 239 255 66 239 290 23 66 239 255 66 239 255 66 239 255 
Beta:6,Alpha:0.51
66 85 239 255 66 239 255 66 239 255 20 66 239 255 66 239 255 66 207 239 255 66 239 66 239 255 20 66 239 242 255 66 239 242 255 66 239 255 66 77 239 255 290 66 239 255 239 250 255 59 66 239 255 66 239 255 66 239 255 66 239 255 66 239 255 66 239 242 255 66 239 255 66 77 239 255 66 239 255 66 239 255 66 239 255 66 239 255 66 239 255 66 239 255 66 239 255 66 239 255 66 239 255 66 239 255 66 239 255 66 85 239 255 290 66 239 255 66 239 255 66 239 255 66 239 255 66 239 239 250 255 66 239 255 66 239 255 59 66 112 239 255 66 207 239 255 66 239 255 66 239 255 66 239 255 66 239 255 66 173 239 255 66 239 255 66 239 255 66 239 255 66 77 239 250 255 66 239 255 66 239 255 66 239 255 66 239 242 255 66 239 255 20 112 239 255 66 239 59 66 239 255 66 239 255 66 85 239 255 66 239 255 66 239 255 66 239 255 66 239 255 239 255 66 239 242 255 66 239 255 66 239 255 66 112 239 255 52 66 77 239 255 66 239 255 66 77 239 255 20 66 239 242 255 66 85 239 255 66 255 59 66 239 255 66 239 239 255 66 239 255 66 239 255 66 239 255 239 255 66 112 239 255 66 223 239 255 66 239 250 255 290 20 66 239 255 66 112 239 255 66 239 255 66 239 250 255 66 239 255 66 85 239 255 66 239 255 7 66 219 239 255 66 239 255 66 239 255 66 239 255 239 255 
Beta:6,Alpha:0.52
66 77 207 239 255 66 239 66 239 255 66 152 239 255 66 239 255 66 239 255 66 239 255 66 239 66 239 255 66 112 239 255 66 239 255 66 239 255 66 255 66 239 255 66 239 255 66 239 255 66 239 255 290 66 207 239 255 59 66 239 255 20 66 107 239 255 66 239 255 66 239 255 66 239 255 7 66 239 255 66 239 255 66 239 255 66 239 255 66 112 239 66 77 239 255 66 239 250 255 66 239 20 66 239 255 207 239 255 66 255 66 85 239 255 66 239 250 255 66 239 255 66 239 66 239 255 66 239 242 255 52 66 112 239 255 66 239 255 66 239 255 66 239 255 66 239 255 7 66 239 255 66 239 255 66 239 255 66 239 255 66 85 239 255 20 66 207 239 255 290 59 66 239 255 66 239 255 66 239 242 255 66 239 242 255 66 239 239 255 66 239 255 66 239 250 255 290 66 255 66 239 255 66 239 255 66 85 239 255 66 239 255 66 239 255 66 239 255 66 239 255 66 239 255 7 66 239 255 66 239 242 255 66 239 255 66 239 255 66 239 255 66 239 255 66 239 255 66 239 255 20 66 239 255 66 239 255 239 255 53 66 239 250 255 66 239 255 57 66 239 255 66 239 255 66 239 255 66 239 59 66 239 255 66 239 255 66 239 255 66 239 255 66 255 66 239 255 20 66 239 255 66 77 239 66 239 255 66 239 255 66 239 255 66 239 255 262 66 239 255 66 239 255 66 239 255 
Beta:6,Alpha:0.53
66 220 239 255 189 66 239 255 7 66 239 255 66 239 255 290 66 239 255 66 239 255 66 239 242 255 66 239 255 66 239 250 255 66 239 255 66 239 255 66 239 255 66 239 255 66 239 255 66 239 255 66 239 255 66 85 239 255 66 239 255 66 239 255 66 239 255 59 66 239 255 239 255 59 66 239 250 66 112 239 66 239 255 66 239 255 66 239 242 250 255 20 66 239 255 66 207 239 255 66 239 255 66 207 239 255 66 239 255 66 239 255 66 239 255 66 239 242 255 59 239 255 66 239 255 52 220 255 66 239 255 66 239 255 66 207 239 255 66 239 255 290 66 77 239 255 66 239 255 66 239 66 239 255 66 239 255 66 239 239 255 66 239 255 286 66 239 255 66 239 255 66 239 255 66 239 255 66 239 255 66 239 255 66 239 255 66 85 239 250 255 66 239 255 66 239 255 66 239 255 66 239 66 239 255 66 239 255 66 239 255 66 239 255 66 107 239 255 66 239 255 66 239 255 66 239 255 66 112 239 255 66 239 66 77 239 255 59 66 197 239 255 66 239 255 66 239 255 66 239 250 255 66 239 255 66 77 239 255 66 239 255 66 239 255 66 239 255 23 66 239 255 207 239 255 66 239 255 66 239 66 239 255 66 239 255 66 77 239 255 66 239 255 66 239 255 66 239 255 66 239 255 66 239 255 66 286 66 239 255 66 239 242 255 66 239 255 66 239 255 66 76 239 255 
Beta:6,Alpha:0.54
20 66 239 255 260 59 66 239 250 255 66 77 239 255 66 239 255 66 239 255 66 239 255 66 239 255 66 239 255 66 207 239 255 66 239 255 66 239 255 66 239 255 66 239 255 52 66 77 239 255 66 239 255 66 239 255 66 239 255 66 239 255 20 239 66 90 239 255 66 239 255 59 66 85 239 255 20 66 239 255 66 239 250 255 66 239 255 66 239 255 66 112 239 255 66 239 255 6 66 77 239 255 66 239 255 66 239 255 66 239 255 290 66 239 255 66 239 255 66 85 239 255 66 112 239 255 66 239 255 20 66 239 255 66 239 255 66 85 112 239 255 260 66 207 239 255 59 66 239 255 66 239 255 66 239 255 66 239 255 66 239 242 255 66 239 255 66 85 239 255 66 239 255 66 239 255 66 239 255 53 66 239 255 290 66 239 255 66 239 255 66 85 239 255 20 66 239 255 66 239 66 239 250 255 239 255 66 239 255 66 239 255 66 239 255 66 255 20 66 239 255 66 239 255 66 239 255 66 239 243 255 66 90 239 255 66 207 239 255 66 239 250 255 59 66 239 255 290 66 239 255 66 239 255 66 98 239 250 255 66 239 255 66 239 255 66 207 239 255 66 239 255 239 255 66 239 255 66 239 255 59 66 112 239 255 66 85 239 255 66 239 255 66 85 239 255 20 66 239 255 66 239 255 66 239 255 66 239 255 239 255 66 239 250 255 262 66 215 239 255 66 239 255 62 66 112 239 66 77 239 250 255 239 255 66 239 255 66 239 255 239 255 290 66 239 255 
Beta:6,Alpha:0.55
239 255 66 239 255 66 239 255 66 239 250 255 66 239 255 66 239 255 20 62 66 239 255 66 239 250 255 66 239 250 255 52 66 112 239 255 66 239 255 66 239 250 255 66 239 255 85 239 255 66 239 255 66 239 255 52 66 239 66 239 255 66 250 255 290 66 255 66 239 255 66 239 255 66 239 255 66 239 255 239 255 66 239 255 262 20 66 239 242 255 66 239 66 255 66 239 255 53 66 239 255 66 112 239 255 66 207 239 255 66 239 255 66 239 255 66 239 255 66 239 255 66 239 255 66 239 255 66 239 255 20 66 239 255 239 255 66 239 255 66 239 255 66 220 239 255 66 239 255 59 66 239 255 66 239 255 66 239 255 66 239 255 66 239 255 66 239 250 255 66 239 255 66 239 255 66 239 255 66 239 255 66 239 255 66 239 255 59 66 255 66 239 255 66 112 207 239 255 66 239 255 66 77 239 255 66 239 66 112 239 255 66 255 66 239 255 66 239 255 66 239 255 66 239 255 66 239 250 255 66 239 255 290 66 239 255 66 85 255 66 239 255 290 66 239 255 66 239 255 66 255 66 239 255 16 20 66 164 239 255 66 239 243 255 59 66 255 66 239 255 239 255 290 66 239 255 66 239 255 66 239 255 66 207 239 255 66 239 255 59 66 207 239 255 66 89 239 255 66 239 255 59 66 239 250 255 66 207 239 255 290 66 239 255 66 77 239 255 66 239 255 66 239 255 66 207 239 255 290 66 239 255 
Beta:6,Alpha:0.56
66 239 255 66 77 255 57 66 239 255 66 239 255 286 66 85 239 250 255 66 112 239 255 20 66 239 255 66 239 255 66 85 239 255 66 239 255 66 239 255 66 239 255 66 85 239 255 66 239 250 255 66 239 255 66 239 250 255 66 77 239 255 66 250 255 66 85 239 255 66 112 239 255 66 77 239 255 66 239 255 66 85 239 255 290 66 112 239 255 66 239 255 66 239 255 66 239 255 66 239 255 20 66 239 242 255 66 223 239 250 255 20 66 239 255 66 85 239 255 66 239 255 66 239 255 59 66 239 255 57 66 239 255 66 239 255 290 16 66 239 255 66 239 255 66 77 239 255 66 239 255 66 239 255 66 239 255 66 255 53 66 207 239 255 59 66 239 255 66 239 255 66 239 255 66 239 255 66 112 239 255 66 239 255 66 239 250 255 66 112 239 255 66 239 255 66 239 250 255 66 239 255 66 239 255 66 239 255 20 66 239 66 239 255 66 239 66 239 255 66 239 255 66 239 255 66 239 255 59 66 239 255 66 239 255 66 239 255 66 239 255 66 239 255 66 239 255 66 239 255 239 255 290 66 239 255 66 239 255 59 66 85 239 255 66 239 255 66 85 239 255 66 239 255 66 239 255 66 239 255 66 239 255 66 85 239 255 66 239 255 66 239 255 66 239 255 66 239 255 66 239 255 290 66 239 255 66 77 239 66 239 255 59 66 107 239 66 239 255 66 239 255 66 255 66 239 255 290 66 239 255 290 66 239 255 66 77 239 250 255 62 66 239 255 
Beta:6,Alpha:0.57
66 239 255 66 239 255 290 57 66 239 255 66 85 255 66 207 239 255 66 239 255 66 239 66 77 207 239 255 286 66 112 239 255 59 66 157 239 66 239 255 20 66 239 255 20 66 239 255 66 239 255 66 239 255 66 77 239 255 66 85 207 239 255 66 239 255 66 239 255 59 66 239 255 66 239 255 20 66 207 239 255 66 239 255 66 239 255 66 239 255 66 85 239 242 66 239 250 255 66 239 250 255 66 77 239 255 66 239 255 66 239 255 66 239 255 66 239 250 255 239 255 66 255 66 239 255 66 239 255 66 255 66 85 239 255 59 66 239 255 66 239 255 66 239 255 66 239 255 66 239 255 66 207 239 66 239 66 239 255 66 219 239 255 66 239 255 66 207 239 255 66 239 255 66 239 255 66 239 255 66 239 255 66 239 250 255 66 239 242 255 59 66 239 255 239 255 66 239 255 66 239 255 66 239 255 59 66 239 242 255 20 66 239 255 66 239 255 66 239 250 255 66 239 255 66 239 255 66 239 255 66 239 255 66 239 255 66 239 255 66 239 250 255 66 198 239 255 66 239 255 66 207 239 255 85 239 255 66 239 255 66 239 255 66 239 66 239 255 66 239 255 66 239 255 66 239 255 66 239 255 66 239 255 66 239 255 66 239 255 66 239 255 66 239 242 255 66 255 66 239 255 66 255 62 66 239 255 66 239 255 66 239 255 66 239 255 66 239 255 280 66 239 255 66 239 255 66 239 255 
Beta:6,Alpha:0.58
66 112 239 255 20 66 112 239 255 66 77 239 255 66 90 112 239 255 59 66 239 255 66 239 250 239 255 66 239 255 66 239 255 66 239 255 59 66 159 200 239 255 290 66 239 255 66 239 255 66 85 239 255 60 66 239 255 20 66 239 255 66 239 255 66 207 239 255 66 77 239 255 20 66 239 250 255 59 66 239 66 239 255 66 239 255 66 239 255 66 239 255 66 107 239 255 66 207 239 255 66 239 255 66 239 255 20 66 239 255 66 239 255 66 239 255 66 239 255 66 207 239 255 66 85 152 239 255 66 239 255 66 239 242 255 66 239 255 239 255 66 112 239 255 20 66 77 239 255 66 239 255 66 239 255 290 66 239 255 66 85 255 66 239 255 66 239 255 66 239 255 66 239 255 66 239 255 239 255 239 255 277 66 239 255 66 239 255 66 77 239 255 239 255 66 85 239 255 20 66 207 239 255 59 66 239 66 207 239 255 66 112 239 255 66 239 242 255 66 223 239 255 66 239 255 66 131 207 239 255 66 239 255 66 239 255 66 239 66 239 255 66 239 255 66 255 7 66 239 255 66 239 255 66 85 239 255 66 239 255 66 239 255 66 239 255 66 239 66 239 255 66 239 255 66 239 255 20 66 239 255 66 239 255 66 239 255 16 66 239 255 66 255 66 239 242 255 66 239 255 66 239 255 66 239 255 66 239 255 66 239 255 66 239 242 255 66 207 239 255 66 239 255 239 255 66 239 255 66 239 255 66 239 255 66 239 255 290 
Beta:6,Alpha:0.59
66 239 255 66 239 255 66 239 255 66 239 255 66 239 255 66 239 255 59 66 239 255 66 239 255 66 239 255 66 239 255 66 112 239 255 66 239 255 66 239 255 66 207 239 255 66 239 255 66 112 239 66 239 255 20 66 255 66 239 255 66 77 207 239 255 66 239 255 66 239 255 20 66 77 207 239 255 66 239 250 255 66 157 239 255 20 52 66 239 255 66 239 255 239 255 66 239 255 66 239 255 7 20 66 255 66 85 239 255 66 239 255 66 239 255 59 66 239 255 66 239 255 286 66 239 255 66 239 255 66 239 255 66 239 255 66 85 239 255 66 85 239 255 59 239 255 66 239 66 239 255 66 239 255 66 239 255 66 239 255 239 250 255 66 85 239 255 66 239 242 255 66 239 255 66 112 239 255 66 239 255 290 66 239 255 66 112 239 250 255 66 239 255 20 66 239 255 66 239 255 66 131 207 239 255 66 239 255 66 85 239 255 66 239 255 66 239 255 66 239 255 66 239 255 66 207 239 255 280 66 223 239 255 66 239 242 255 66 239 255 66 239 255 53 66 207 239 255 239 255 66 239 255 66 239 255 290 66 239 255 66 239 255 66 239 255 59 85 239 255 66 85 239 255 66 239 255 66 239 255 66 239 255 66 239 255 66 239 255 66 239 255 16 6 66 77 239 255 66 239 255 66 255 66 239 255 112 239 255 239 255 52 66 239 255 66 239 66 239 255 239 255 66 239 255 290 66 239 255 290 59 66 239 255 66 112 239 255 
Beta:6,Alpha:0.60
66 173 239 66 255 66 112 239 255 66 239 255 16 239 242 255 66 152 239 250 255 66 239 255 20 66 239 255 66 239 255 66 255 66 239 255 66 239 59 66 239 255 66 220 239 255 66 239 255 66 85 112 239 66 239 255 66 239 255 66 239 112 239 255 66 164 239 255 66 239 255 20 66 159 239 255 66 239 66 239 66 239 255 66 239 66 77 112 239 255 66 239 255 66 239 255 66 77 239 255 66 239 255 66 239 255 66 239 255 66 85 239 255 20 66 239 255 239 242 255 66 239 255 66 90 112 239 255 66 239 255 66 207 255 262 66 112 239 239 255 66 85 239 255 66 152 239 255 66 239 255 255 66 207 239 250 255 66 239 255 59 66 197 239 255 66 239 255 66 239 250 255 66 239 66 239 255 239 255 66 239 255 66 239 255 66 239 255 20 66 77 112 239 255 66 207 239 66 239 255 66 239 255 57 66 239 255 59 66 207 239 255 66 239 255 239 255 66 239 255 20 59 66 77 239 255 66 239 255 66 239 255 66 239 250 255 66 239 255 290 66 239 255 66 239 255 66 239 255 66 239 255 66 239 255 66 112 239 255 66 239 255 66 239 255 66 207 239 255 66 239 255 66 112 239 242 255 66 239 255 66 239 255 59 239 255 66 255 66 239 250 255 66 239 255 66 239 255 66 239 255 66 85 239 20 66 239 255 66 239 255 66 239 255 66 239 255 66 255 66 85 239 255 66 207 239 255 239 255 
Beta:6,Alpha:0.61
66 112 239 255 59 66 239 255 66 239 242 255 66 239 255 66 239 255 66 239 255 20 66 239 255 59 66 207 239 255 66 85 239 255 290 66 239 255 66 239 255 66 239 242 255 66 239 255 66 77 255 20 66 239 255 66 239 242 255 66 239 255 66 239 255 66 89 152 239 255 66 239 255 77 239 242 255 66 239 255 66 239 255 66 239 250 255 16 66 239 255 290 59 66 77 239 255 66 239 255 66 239 255 66 239 255 66 239 242 255 290 66 239 255 66 239 255 66 85 239 255 66 239 255 59 66 85 239 255 66 239 242 255 66 77 239 255 60 66 239 255 66 239 255 66 239 255 66 239 255 66 239 255 66 112 239 255 66 239 255 66 112 207 239 255 20 66 112 239 255 66 239 250 255 66 239 255 66 255 66 239 255 20 66 239 255 239 255 66 239 255 66 239 255 66 207 239 255 290 66 239 255 66 239 255 66 239 255 66 239 255 66 239 255 66 239 255 66 85 239 255 66 239 255 66 239 255 66 239 255 66 239 242 255 66 239 255 66 239 255 66 239 255 66 239 255 66 112 239 255 66 239 66 239 255 66 112 239 255 66 147 239 255 66 239 255 66 239 255 66 239 250 255 66 239 255 66 77 239 6 62 66 77 239 255 66 239 255 66 239 255 66 239 255 59 66 239 255 66 239 255 66 239 255 66 239 255 239 255 239 255 62 66 85 239 255 66 77 239 255 66 77 239 255 66 239 255 66 239 255 59 66 112 239 255 66 112 239 255 66 239 255 207 239 250 255 66 239 250 255 
Beta:6,Alpha:0.62
66 239 255 77 239 255 66 239 255 66 239 255 66 85 239 255 66 239 255 66 239 255 20 66 239 255 59 66 77 239 255 66 239 255 66 239 255 66 239 255 66 239 255 57 66 85 239 255 66 77 239 52 66 239 255 16 66 239 255 66 207 239 255 66 239 255 66 239 242 255 66 239 255 66 239 255 66 207 239 255 290 66 239 255 66 239 290 66 239 255 66 239 255 66 77 239 255 59 66 239 66 239 255 66 239 255 66 239 66 239 255 66 112 239 255 66 239 255 66 77 239 255 66 85 239 255 66 85 239 255 66 239 255 20 66 239 250 255 66 239 255 66 239 255 66 207 239 255 20 66 77 239 255 66 255 66 239 255 66 255 66 239 255 66 239 242 255 66 112 239 255 66 239 255 66 239 250 255 66 239 255 66 219 255 66 239 255 66 239 255 20 59 66 239 255 66 207 239 255 66 112 239 255 66 239 255 66 77 239 255 66 239 255 57 66 112 239 255 66 189 207 239 239 255 66 207 239 255 66 239 66 239 255 66 239 255 66 255 66 239 242 255 66 239 255 66 239 255 66 239 255 66 239 255 66 239 250 255 66 239 255 66 239 255 59 66 239 255 66 239 242 255 66 239 255 66 112 239 255 66 239 255 85 239 255 66 85 239 255 66 239 255 20 66 173 239 255 66 239 255 66 239 255 66 239 242 255 66 239 255 66 112 239 255 66 85 239 255 239 255 66 112 207 239 255 66 239 250 255 66 239 255 66 207 239 255 66 239 255 66 85 239 255 
Beta:6,Alpha:0.63
66 239 255 66 239 255 66 207 239 255 66 239 255 66 239 250 255 66 112 239 255 62 66 77 85 239 255 66 239 255 66 239 255 66 239 255 277 66 239 255 66 239 255 7 239 255 59 66 77 255 290 85 239 242 255 66 239 255 66 239 242 66 239 255 66 239 255 66 85 239 255 66 239 255 66 239 255 66 152 239 255 66 239 255 20 66 239 255 59 66 239 255 66 239 255 66 239 255 66 239 255 290 66 85 239 250 255 66 112 239 255 239 255 66 239 255 66 239 255 66 239 255 66 239 255 66 77 239 255 66 77 239 255 66 85 239 255 66 239 255 66 239 255 66 239 255 66 239 255 66 239 255 290 66 239 66 239 255 66 239 255 66 239 255 66 239 255 59 66 77 239 255 66 239 255 66 239 255 66 239 255 66 159 239 255 66 85 239 255 66 239 255 66 85 239 255 66 239 255 6 66 77 239 255 66 77 239 255 66 239 255 66 239 255 66 239 250 255 20 66 85 239 255 66 239 250 262 66 85 239 255 66 239 255 59 66 112 239 255 66 239 255 66 112 239 255 66 239 255 290 66 207 239 255 66 239 255 290 66 239 255 66 239 250 255 66 239 255 66 239 242 255 66 85 239 255 66 239 255 290 66 239 255 66 85 239 255 66 239 66 207 239 250 255 66 239 255 66 239 255 66 239 255 66 239 250 255 66 239 255 290 66 239 255 66 239 255 66 112 239 255 59 66 239 255 66 239 255 66 207 239 255 66 77 239 255 66 239 255 66 239 66 207 239 255 66 112 239 255 66 239 242 255 
Beta:6,Alpha:0.64
66 239 255 66 239 255 66 239 255 66 239 66 239 255 290 66 239 255 239 255 66 239 255 66 207 239 242 255 57 66 239 255 66 207 239 255 66 239 255 66 90 239 255 66 239 250 255 66 239 250 255 66 239 255 66 239 255 66 207 239 255 20 66 85 239 255 59 66 197 239 255 20 66 239 255 66 239 255 66 239 242 66 239 255 20 66 85 239 255 66 239 255 66 239 255 66 239 255 66 239 250 255 290 59 66 239 255 66 239 255 20 66 207 239 66 239 255 290 159 207 239 255 290 66 239 250 255 20 66 239 255 66 239 242 255 66 239 255 66 239 66 239 255 290 66 85 239 255 66 239 255 239 255 66 239 250 255 66 239 255 290 20 66 239 255 66 239 255 6 66 77 239 255 66 255 66 77 239 255 292 66 239 255 66 239 242 255 66 112 239 255 66 239 255 66 239 255 290 59 239 255 290 66 85 255 66 239 66 239 242 255 66 239 255 66 239 255 59 66 239 255 66 239 255 66 200 239 255 66 239 255 66 239 255 66 157 239 250 66 239 255 66 239 242 250 255 239 255 66 239 255 66 239 242 255 59 66 239 242 255 59 66 239 255 189 66 239 255 66 239 255 66 77 239 255 66 239 255 20 66 239 242 255 66 239 255 66 239 255 66 239 255 66 239 255 66 207 239 255 20 66 239 255 66 116 239 250 255 59 66 239 255 66 77 239 255 66 239 66 239 255 290 66 239 255 66 112 239 255 59 66 239 255 66 239 242 255 66 239 66 255 66 239 255 66 239 255 66 239 255 290 66 255 
Beta:6,Alpha:0.65
66 85 239 250 255 66 207 239 255 290 66 85 255 66 239 255 66 239 255 66 173 239 255 66 239 255 66 239 255 66 239 255 66 239 255 290 66 239 255 20 66 239 255 66 239 255 66 239 255 66 239 255 66 239 255 66 239 255 66 239 242 255 66 77 239 255 66 239 255 66 239 255 66 239 255 66 239 255 66 239 255 66 77 239 255 66 239 255 20 66 239 255 66 239 255 53 66 255 66 239 255 66 239 255 66 239 255 66 239 255 66 239 20 66 239 255 66 239 255 66 239 255 239 255 66 239 255 66 207 239 255 239 255 66 239 255 66 239 255 20 239 255 66 239 255 66 239 255 66 239 255 189 239 255 66 239 255 66 239 255 239 255 66 239 255 59 66 239 66 239 242 255 66 239 255 66 255 258 239 250 255 20 66 239 255 66 239 255 66 207 239 255 66 239 255 66 239 255 66 219 239 255 66 239 255 66 85 239 255 66 239 255 66 239 255 66 239 255 66 112 239 255 66 239 255 66 239 255 66 239 255 66 112 239 66 239 255 20 66 239 255 66 85 239 255 66 112 239 255 66 239 255 290 66 239 255 66 239 255 66 239 255 66 239 255 66 207 239 255 66 77 112 239 255 290 66 239 255 66 239 255 66 239 255 239 255 66 239 255 66 239 255 66 239 255 66 207 239 255 66 239 255 66 239 255 66 207 239 255 62 66 85 239 255 20 66 239 255 66 239 255 66 239 255 66 239 255 
Beta:6,Alpha:0.66
66 239 255 66 239 255 20 239 255 66 239 250 255 66 239 255 66 239 255 66 159 239 255 66 239 255 20 66 239 255 66 207 239 255 20 66 239 255 59 66 197 239 255 66 239 242 255 66 85 239 255 239 255 66 239 255 66 239 255 66 239 255 66 112 239 255 20 66 239 250 255 66 207 239 255 66 77 255 66 239 66 239 255 66 239 255 66 239 255 66 239 255 66 239 255 59 66 239 255 239 255 66 255 66 207 239 255 66 77 239 255 66 239 250 255 66 112 239 255 66 239 255 20 66 239 242 255 66 239 255 20 66 239 255 66 239 255 66 239 255 66 112 239 255 66 207 239 255 66 239 255 66 239 255 66 239 66 239 255 66 239 255 66 239 255 59 66 239 20 66 239 255 66 207 239 255 66 112 239 255 239 255 66 239 255 66 239 255 66 239 255 290 239 255 66 239 255 23 66 239 255 59 66 77 239 255 66 207 239 255 66 239 250 255 66 239 255 66 239 242 255 66 239 255 66 239 255 66 239 66 239 255 260 66 239 242 255 59 66 239 255 66 239 255 66 239 255 66 157 239 66 239 255 66 239 255 290 59 66 239 66 239 255 66 77 239 255 66 239 255 66 239 255 66 239 255 66 239 255 66 239 255 66 239 255 66 239 255 66 207 239 255 66 255 290 66 239 255 66 77 239 250 255 66 239 255 290 66 239 255 66 77 239 255 66 77 239 255 290 66 77 239 255 66 239 255 66 239 255 66 239 250 255 20 66 239 250 255 20 66 239 255 
Beta:6,Alpha:0.67
66 207 239 255 66 239 255 66 239 255 66 239 255 66 239 255 66 239 255 66 85 239 255 66 239 255 66 239 255 66 207 255 30 66 239 255 66 239 250 255 66 239 255 66 239 242 255 66 77 207 239 255 66 239 250 255 66 239 255 66 76 239 255 66 239 250 255 37 66 85 239 255 280 20 66 239 255 66 239 255 239 255 66 255 66 239 255 66 239 255 66 239 255 66 255 66 239 255 66 239 255 66 239 255 290 20 66 255 66 239 290 66 239 255 66 239 242 66 239 242 255 66 239 255 66 239 255 66 239 255 66 239 255 66 239 250 255 66 239 255 66 239 255 66 239 255 66 255 66 239 255 66 112 239 255 66 239 255 66 239 255 66 239 255 66 239 255 66 239 242 255 66 239 255 66 112 239 66 239 255 66 207 239 255 66 239 255 66 112 239 255 66 239 255 286 239 255 66 239 255 66 85 239 255 59 66 239 255 59 66 239 255 66 239 255 66 207 239 255 66 239 255 59 66 239 255 66 239 255 66 239 255 66 239 255 66 239 255 66 239 255 23 66 85 239 255 66 239 255 66 255 66 239 255 66 112 239 255 66 239 255 66 112 239 255 20 66 239 255 66 76 85 239 255 66 255 66 112 207 239 255 66 239 255 277 290 66 85 239 255 66 239 250 255 112 239 255 66 239 255 59 66 239 242 255 20 66 239 255 66 239 255 66 239 255 189 66 239 242 255 66 239 255 66 152 239 255 66 239 255 66 112 152 239 242 255 66 239 255 66 239 255 
Beta:6,Alpha:0.68
66 239 255 66 255 66 239 255 66 239 255 66 239 242 255 66 250 255 66 239 255 66 239 255 66 239 255 290 20 66 85 239 255 59 66 239 255 59 239 250 255 20 66 239 255 239 255 66 239 255 66 77 239 255 66 239 255 66 239 255 66 239 255 66 239 255 66 239 250 255 66 239 255 255 66 112 239 255 66 76 239 250 255 66 239 255 66 239 255 66 239 242 255 66 239 255 66 112 239 255 66 112 207 239 255 66 239 250 255 66 239 255 66 239 255 66 207 239 255 66 239 255 66 77 239 250 255 66 112 239 255 66 239 255 66 239 255 66 239 255 66 159 239 255 66 239 255 59 66 239 255 66 239 255 66 239 255 20 66 239 255 66 239 255 66 112 189 239 255 239 255 66 239 255 85 239 255 66 239 255 66 239 255 66 239 250 255 66 239 255 66 239 255 66 239 255 66 207 239 255 66 239 255 239 255 66 239 255 66 239 66 239 255 66 77 255 20 66 255 66 239 255 66 239 255 66 239 255 66 239 255 66 85 239 255 66 77 112 239 290 66 239 255 290 66 239 255 66 107 239 255 66 239 255 66 239 255 66 239 255 59 66 239 255 66 223 239 255 66 239 255 290 239 255 66 239 242 255 59 66 239 255 66 239 255 66 239 255 66 239 250 255 66 207 239 255 66 112 239 242 255 66 239 255 66 239 255 59 66 239 250 255 290 66 131 207 239 255 66 239 189 66 239 250 255 66 239 255 66 239 255 66 239 255 6 20 66 77 239 255 66 239 255 
Beta:6,Alpha:0.69
66 239 255 280 66 239 255 66 239 255 66 239 255 66 239 255 66 112 239 255 290 66 239 255 66 239 255 66 239 255 66 239 255 66 239 255 66 239 255 66 239 242 255 239 255 66 239 255 66 239 242 255 66 239 255 66 239 255 66 239 255 290 66 173 239 255 66 239 250 255 66 255 66 239 255 59 66 239 255 66 239 255 20 66 239 255 66 239 255 66 173 239 255 20 66 85 239 255 66 239 66 239 255 66 239 255 66 239 255 66 239 255 66 77 85 239 66 239 255 66 112 239 255 66 239 280 66 239 255 66 77 239 255 66 131 207 239 255 66 239 255 66 239 53 66 239 255 66 77 239 255 66 239 242 255 290 66 239 255 66 112 239 255 66 239 255 66 239 255 66 239 255 66 239 255 66 239 290 66 239 255 66 239 255 66 239 255 66 239 255 66 239 255 66 239 255 66 239 66 239 255 59 239 255 66 239 255 59 66 239 255 290 66 239 255 59 66 255 66 239 255 66 85 239 255 66 239 255 66 239 255 66 239 255 66 239 255 66 239 255 66 239 255 66 239 255 66 239 255 66 239 255 262 52 66 239 243 255 66 239 255 66 239 255 66 239 255 66 239 255 66 239 255 66 239 255 66 207 239 255 290 66 239 255 66 239 255 59 66 239 242 255 66 239 255 66 85 112 239 255 66 112 239 255 59 66 89 239 255 66 239 255 66 239 255 66 112 239 255 66 85 239 255 290 66 239 255 66 239 255 66 239 255 66 85 239 255 
Beta:6,Alpha:0.70
66 207 239 255 66 77 239 255 66 239 255 66 239 66 239 255 239 255 66 239 255 66 255 290 66 239 250 255 66 239 255 66 239 255 66 85 239 255 66 239 255 20 66 239 255 66 85 239 255 66 239 255 66 85 239 242 255 66 239 255 66 131 207 239 255 66 77 239 255 66 239 255 66 239 255 66 112 239 255 66 239 255 66 255 66 239 242 255 66 239 255 66 207 239 255 66 239 255 66 239 255 66 239 255 66 239 255 66 239 250 255 66 85 250 255 66 255 66 239 255 59 66 239 250 255 66 239 255 66 239 255 66 77 85 255 66 207 239 250 255 66 112 239 255 66 239 255 66 112 239 255 66 77 239 255 258 59 66 239 255 290 20 66 207 239 255 66 239 255 66 239 255 66 255 262 66 239 250 255 66 239 255 66 242 255 66 255 66 239 255 66 112 239 242 255 20 59 66 239 255 66 239 255 290 66 239 255 66 112 239 255 290 66 239 255 59 66 239 255 66 239 255 66 239 255 66 239 255 66 239 250 255 66 239 255 59 66 239 255 66 239 255 66 77 239 255 66 239 255 20 66 239 255 66 255 66 239 255 59 66 239 255 66 239 255 66 239 255 66 239 255 66 239 255 66 239 255 66 239 255 66 239 250 255 66 189 239 255 66 239 255 66 239 255 66 77 85 239 255 20 66 239 255 66 239 255 239 242 255 20 66 239 255 66 239 255 66 112 239 255 66 239 255 66 239 255 290 66 207 239 255 20 66 239 255 66 239 255 290 66 164 239 255 66 239 255 66 85 239 255 
Beta:6,Alpha:0.71
239 255 66 239 255 59 66 239 255 66 239 255 66 239 255 20 66 77 239 255 20 59 66 239 242 255 20 66 239 255 59 66 239 255 66 239 255 66 239 255 290 66 239 255 66 77 239 255 66 239 242 255 59 66 239 66 239 255 20 59 66 197 239 255 20 66 207 219 239 255 66 239 255 66 77 239 255 66 189 239 66 239 255 66 239 255 66 239 242 255 66 239 255 112 239 255 66 159 239 255 7 239 255 66 239 255 66 239 255 66 239 255 290 66 239 255 66 239 255 66 239 255 66 239 255 66 239 255 66 239 255 260 66 239 255 20 66 239 255 66 239 255 66 239 255 66 239 66 239 255 66 239 255 66 239 255 66 77 239 255 66 239 255 66 85 239 255 66 255 66 239 255 66 239 255 66 239 255 20 66 239 242 255 66 112 239 255 66 239 255 66 239 255 66 239 255 66 239 255 66 239 255 290 66 239 255 112 239 255 66 239 66 239 255 66 239 255 66 77 255 66 239 242 255 66 239 255 66 239 255 66 239 255 66 239 255 66 85 239 255 20 66 112 239 255 66 239 255 66 239 255 66 239 66 239 255 66 239 255 255 66 239 255 290 66 239 255 66 239 255 66 112 239 255 66 239 255 66 85 239 255 66 239 255 20 66 239 20 66 239 255 59 66 239 255 66 239 255 66 239 255 66 239 242 255 66 77 239 255 66 239 255 66 112 239 255 66 112 250 255 258 66 239 255 66 239 255 66 239 255 66 239 255 66 239 255 
Beta:6,Alpha:0.72
66 239 255 66 239 255 290 66 239 255 239 255 66 239 255 66 76 189 239 255 66 239 255 66 239 255 66 66 239 66 239 255 66 239 255 66 239 66 112 239 255 66 239 255 66 239 66 239 255 66 77 239 255 59 66 239 255 66 239 255 239 255 66 239 255 66 112 239 250 255 66 239 255 66 239 255 66 85 239 255 77 107 239 255 20 66 107 239 255 66 239 255 66 239 255 66 239 255 66 77 207 239 255 66 77 239 255 66 239 255 20 66 239 255 66 239 255 66 239 250 239 255 66 239 255 66 239 255 290 66 239 255 66 239 255 66 239 255 20 66 207 239 255 66 239 255 66 239 255 66 239 255 59 66 239 255 290 66 239 255 66 157 239 250 255 66 77 85 239 255 66 77 239 255 66 112 239 255 66 239 255 239 255 66 239 255 66 239 255 66 112 239 255 66 239 66 239 255 66 239 255 66 239 255 66 207 239 255 66 239 255 66 239 255 59 66 239 255 59 255 66 239 255 239 255 66 85 239 255 7 66 239 255 66 239 255 66 239 255 66 239 250 255 66 239 255 66 239 255 20 66 239 255 66 239 255 30 66 239 255 66 239 255 66 112 250 255 52 66 239 255 66 239 255 66 239 255 66 239 255 66 239 255 66 239 250 255 66 239 255 66 239 255 66 239 255 66 239 255 66 239 255 66 239 255 66 239 255 16 66 77 239 255 66 239 255 290 239 255 290 66 239 255 66 239 255 
Beta:6,Alpha:0.73
66 239 255 59 66 77 239 255 66 239 255 66 77 239 250 255 66 85 239 255 66 239 255 66 85 239 255 262 20 66 239 66 239 255 239 255 66 255 290 66 239 255 290 66 164 239 255 66 239 255 66 239 255 60 66 239 255 66 66 239 255 66 255 66 239 255 277 66 239 255 59 66 239 250 255 66 239 255 66 239 255 66 239 255 66 239 255 66 239 255 66 207 239 255 66 239 255 66 239 255 66 239 255 66 239 255 66 239 255 66 239 255 66 239 255 290 66 85 239 66 239 250 255 66 239 255 66 239 255 66 239 255 66 239 242 255 66 239 255 290 66 239 255 59 66 239 250 255 290 66 85 207 239 255 66 239 255 66 239 255 66 239 255 66 239 255 66 112 239 255 66 239 255 20 59 66 77 255 59 66 197 239 255 290 59 66 239 255 59 66 239 255 66 239 242 255 66 207 239 255 66 239 255 66 207 239 255 20 66 239 250 255 66 239 66 77 239 255 66 239 255 66 239 250 255 66 239 255 66 85 255 66 239 255 66 77 239 255 66 239 66 239 255 66 239 255 90 239 255 290 59 66 239 255 66 239 255 66 239 255 66 112 239 255 66 239 255 66 85 112 239 255 66 85 207 239 255 66 112 239 255 20 66 239 255 66 239 255 20 66 239 66 255 66 239 255 290 66 239 243 255 242 255 59 66 112 239 255 66 239 255 66 85 239 255 62 66 239 255 66 239 255 66 239 255 66 239 255 66 239 250 255 66 239 255 66 239 255 66 239 255 52 66 112 239 255 290 66 239 
Beta:6,Alpha:0.74
66 239 255 290 66 112 239 255 66 239 255 239 255 20 66 239 255 20 30 59 66 112 239 255 66 239 255 66 239 255 66 239 255 20 59 66 239 255 66 239 255 66 239 255 7 66 239 255 62 66 77 239 255 66 77 239 250 255 66 239 20 66 85 239 255 66 112 239 255 20 66 239 255 66 239 255 66 76 239 255 239 255 66 239 250 255 66 239 255 66 239 255 66 239 255 239 255 66 239 255 66 239 66 215 239 242 66 239 255 66 255 66 207 242 255 66 239 255 66 112 239 255 66 239 255 20 66 239 255 59 66 239 66 239 255 66 207 239 255 66 239 255 290 66 77 239 255 66 112 239 255 66 207 255 66 239 66 89 239 255 62 66 239 255 66 239 255 66 239 66 239 255 66 239 242 255 66 239 255 66 239 255 66 239 255 66 239 255 66 239 255 66 77 112 239 255 66 77 239 255 66 239 255 52 66 239 255 66 239 255 66 239 255 66 239 255 112 207 239 255 20 66 239 255 66 239 255 66 239 255 66 239 255 66 239 255 66 239 255 66 239 255 66 239 255 66 239 255 66 239 255 66 239 255 66 239 255 290 66 239 255 66 239 255 66 239 255 66 239 255 66 239 255 66 239 255 66 239 255 66 239 255 66 85 239 255 239 255 66 239 255 66 239 255 59 66 239 255 66 239 255 66 239 255 30 66 239 242 255 66 239 255 66 239 66 77 131 207 239 255 62 66 239 255 66 239 250 255 262 66 207 239 255 59 60 66 239 255 66 239 255 
Beta:6,Alpha:0.75
66 239 255 66 239 255 66 239 242 255 66 239 255 66 239 66 239 255 239 255 66 239 250 255 66 239 255 66 239 250 255 66 239 255 66 77 239 255 66 239 255 66 207 239 255 66 239 255 20 66 239 255 66 239 255 66 239 255 66 239 255 66 239 255 66 239 255 66 239 255 66 239 255 66 239 255 66 239 250 255 66 239 255 66 239 255 66 255 66 239 255 66 239 255 66 239 255 66 239 255 66 239 255 66 112 239 255 66 239 255 66 239 255 66 239 255 66 239 255 280 239 255 66 239 255 66 255 66 239 255 290 7 66 239 255 66 239 255 290 66 239 66 239 66 85 239 255 66 239 255 66 239 250 255 66 239 255 66 239 255 66 255 66 239 255 66 239 255 59 66 239 255 66 239 255 20 66 239 255 66 239 255 66 112 239 255 66 239 250 255 30 239 255 66 255 66 77 207 239 255 66 255 66 239 242 255 66 239 255 66 189 239 255 66 239 239 255 7 66 239 255 66 239 255 20 66 239 255 66 239 255 66 239 255 66 239 255 66 239 66 239 255 66 112 239 255 66 239 255 20 239 255 66 239 255 66 239 255 66 239 255 66 239 255 66 77 239 255 66 239 255 66 239 255 66 207 239 255 66 223 239 66 239 255 66 239 250 255 66 239 255 66 239 255 66 239 242 255 66 77 239 242 255 66 239 250 255 66 239 255 66 77 112 239 255 66 239 255 6 59 66 77 239 255 
Beta:6,Alpha:0.76
59 66 239 255 66 112 239 255 66 239 255 66 255 66 239 255 66 239 255 66 239 255 66 239 242 255 66 239 255 66 239 255 66 239 250 255 290 66 239 255 66 239 255 290 66 239 255 66 239 255 13 20 66 77 239 255 66 239 255 66 239 255 66 239 255 66 239 255 66 239 290 66 239 255 66 239 255 66 77 112 239 242 255 59 66 239 255 66 207 239 250 66 239 66 239 255 66 239 255 66 255 66 239 255 66 239 255 66 107 112 239 255 66 85 239 66 239 255 66 239 242 255 66 239 255 66 239 255 66 239 255 66 239 255 66 77 239 66 85 239 255 59 66 239 255 66 239 255 66 77 239 255 66 239 255 66 239 255 66 112 239 255 66 239 242 255 66 207 239 255 66 239 255 59 66 239 255 66 239 255 66 239 255 66 239 255 66 239 255 20 66 239 255 66 239 255 20 59 66 239 255 66 239 255 66 239 242 255 66 77 239 255 66 239 255 66 239 255 66 239 255 66 255 66 239 255 66 239 255 66 85 239 255 66 239 255 66 239 255 66 239 255 59 66 239 255 290 66 239 250 255 66 239 255 66 207 239 255 66 239 255 66 239 255 239 250 255 66 239 255 66 239 243 255 66 239 255 66 207 239 255 77 239 255 66 112 239 255 66 85 239 255 66 239 66 239 255 61 66 239 255 66 107 255 66 239 255 290 66 239 255 290 66 239 255 66 239 255 239 255 20 66 219 239 255 239 255 66 239 255 66 112 239 255 66 239 255 
Beta:6,Alpha:0.77
66 255 66 239 242 255 66 239 255 66 77 239 255 66 239 255 66 239 255 239 255 66 239 66 239 255 66 112 239 255 66 239 255 66 239 255 66 239 255 59 66 239 255 66 239 255 59 66 239 242 250 255 66 239 255 59 66 239 255 20 66 77 239 255 66 239 255 66 239 255 66 239 255 239 255 66 239 255 239 255 290 66 239 255 290 66 239 255 66 239 255 66 239 242 255 66 239 66 239 255 290 48 66 77 239 242 255 66 239 66 239 255 66 239 255 66 239 255 66 239 255 66 239 255 20 66 239 66 239 255 52 66 239 66 239 255 66 239 255 66 239 255 66 239 250 255 66 239 242 255 66 239 255 290 66 239 255 23 66 239 255 66 239 255 66 239 255 66 239 255 66 239 255 290 66 255 66 239 255 66 239 255 66 239 255 59 66 239 255 66 239 255 286 66 239 255 66 239 242 255 66 112 239 255 66 85 239 255 66 239 255 66 239 255 20 66 239 255 66 77 239 255 66 239 255 59 66 239 255 66 77 85 112 239 255 66 239 255 290 59 66 239 255 66 239 255 66 239 255 66 239 255 66 239 242 255 66 239 255 66 239 255 20 59 66 239 255 290 66 239 255 66 85 239 255 66 239 66 239 255 66 239 255 66 239 255 66 239 255 66 239 255 66 239 255 66 239 66 207 239 255 66 239 255 66 239 255 66 112 239 255 66 239 66 77 239 255 66 77 239 255 20 66 239 255 66 77 239 242 255 66 239 255 66 239 255 
Beta:6,Alpha:0.78
59 66 239 242 255 66 239 255 66 239 250 255 66 239 255 66 239 255 20 66 112 239 255 66 77 112 239 255 66 207 239 255 66 239 250 255 20 66 239 255 59 66 239 255 59 66 112 239 242 255 66 239 250 255 66 239 255 66 239 255 66 239 66 239 255 16 66 239 255 66 112 207 239 255 66 239 255 66 239 255 66 239 255 66 255 66 85 239 255 277 66 239 255 66 239 255 66 77 239 255 66 239 255 66 207 239 255 66 239 255 66 112 239 255 66 239 255 290 66 239 255 59 239 255 66 239 255 66 239 255 66 239 255 66 112 239 250 255 258 66 239 255 280 239 255 66 77 239 250 66 239 255 66 239 255 66 239 255 66 239 255 66 239 255 280 66 173 239 255 66 239 255 66 112 239 255 59 66 239 242 255 66 239 255 66 112 239 255 66 239 255 66 239 255 66 112 239 255 66 239 255 262 66 239 255 59 66 239 250 255 66 239 255 239 255 59 66 239 255 66 255 66 239 255 53 85 239 255 66 239 255 66 239 255 66 239 255 66 89 112 255 66 239 255 66 239 66 239 242 255 290 77 239 255 59 66 97 239 255 66 239 255 66 239 255 66 239 255 66 239 255 20 66 239 255 66 239 255 66 239 255 66 239 255 66 239 255 59 66 85 239 255 66 85 239 255 66 239 255 66 239 255 66 239 255 277 66 207 255 66 77 239 242 250 255 59 66 239 66 239 255 290 239 255 66 239 242 255 66 112 239 255 66 239 242 255 59 66 255 66 239 250 255 66 239 255 66 239 255 66 77 239 255 
Beta:6,Alpha:0.79
66 239 255 66 239 255 66 239 255 66 112 207 239 255 59 66 239 255 66 239 255 66 207 239 255 66 239 255 66 239 255 20 66 85 239 255 66 255 290 66 239 255 20 66 239 255 66 239 255 66 207 239 255 59 66 77 239 255 66 239 255 66 239 255 260 66 239 255 66 239 255 66 239 255 66 112 239 255 292 66 239 255 66 239 66 239 250 255 290 66 85 239 255 66 239 255 66 239 255 239 255 66 239 255 20 66 239 255 286 59 66 239 255 66 239 242 255 66 239 255 66 239 255 66 77 239 242 255 66 112 255 66 112 239 255 66 239 255 260 66 255 66 239 255 66 77 239 255 66 239 250 255 66 239 255 66 239 255 66 239 255 66 239 255 66 239 255 290 20 66 239 255 66 239 255 66 239 255 66 239 255 66 77 112 239 66 239 255 66 239 255 66 239 66 239 255 66 255 66 77 239 255 66 239 255 66 239 255 239 255 66 207 239 255 66 239 255 66 85 239 255 66 85 239 255 66 239 255 66 239 255 239 255 66 239 242 255 66 239 255 66 239 255 66 239 255 66 239 255 66 239 13 66 239 255 66 239 255 66 239 255 66 112 239 255 66 250 255 66 239 255 59 66 239 242 255 66 239 255 66 239 255 66 239 255 66 239 255 66 239 255 66 239 255 23 66 239 255 66 239 66 239 255 66 239 255 66 239 255 66 239 255 66 239 255 66 239 255 66 239 255 66 239 255 66 239 255 66 239 255 
Beta:6,Alpha:0.80
7 66 255 66 239 255 59 112 239 255 66 239 255 66 239 255 66 239 255 66 255 66 77 239 250 255 239 255 66 239 255 290 66 239 255 20 66 189 239 255 20 66 239 255 66 239 242 255 20 66 239 255 66 239 255 66 239 255 59 66 239 242 255 66 239 250 255 66 255 66 239 255 239 255 66 239 255 66 239 255 66 239 255 66 112 239 255 66 207 239 255 66 239 255 66 239 255 66 239 255 66 239 255 66 239 255 66 239 255 20 66 239 255 20 66 239 255 59 66 239 255 66 239 255 66 239 255 66 112 239 255 66 89 239 255 290 66 255 16 66 239 255 66 239 255 258 66 239 255 66 239 255 23 66 239 255 66 239 255 66 207 239 255 59 66 239 255 66 239 255 66 239 255 20 66 239 255 66 239 255 66 239 255 66 239 255 66 255 66 239 255 20 66 239 255 66 239 255 66 239 239 255 66 239 255 66 239 250 255 66 239 250 255 66 239 255 66 239 255 239 255 52 66 239 255 66 239 255 66 239 255 66 239 255 59 66 239 255 66 239 255 59 66 239 255 66 239 255 66 239 255 66 239 250 255 66 239 255 66 239 255 290 66 239 255 66 239 255 66 239 250 255 66 239 255 66 239 250 255 20 66 112 239 255 66 239 255 66 131 207 239 255 66 239 255 66 239 255 290 66 239 255 66 77 239 66 239 255 52 66 239 255 66 239 255 66 239 255 66 239 66 239 255 290 66 239 255 66 239 250 255 66 255 
Beta:6,Alpha:0.81
85 239 255 66 173 239 255 66 77 239 66 239 255 66 239 255 66 239 255 66 239 242 255 66 77 239 255 66 239 255 66 239 255 239 255 66 239 255 66 239 255 66 85 239 255 66 152 239 255 66 239 255 66 239 255 66 255 66 77 239 250 255 207 239 255 290 66 239 242 255 66 77 239 255 66 239 255 66 239 255 66 239 255 66 239 255 66 239 255 290 66 239 255 66 239 255 66 239 255 66 239 255 85 239 255 66 85 239 255 66 239 255 290 66 255 66 239 242 255 66 239 255 66 239 255 66 239 255 20 239 255 66 77 239 255 66 255 66 239 255 59 66 239 255 66 239 255 239 250 255 66 239 255 66 239 255 239 66 239 255 66 112 239 16 66 239 255 66 239 255 66 239 255 66 239 255 239 255 290 66 239 255 66 239 255 66 239 255 66 239 255 66 239 255 66 239 255 66 239 255 66 112 197 239 255 66 239 60 66 239 255 286 66 239 255 66 239 255 66 239 255 66 255 66 239 255 66 239 255 66 207 239 66 239 255 66 239 255 66 242 255 66 239 255 66 239 255 66 239 255 66 239 255 66 239 255 290 66 112 239 255 66 239 255 66 239 255 66 77 239 255 66 239 255 66 207 239 255 66 239 255 20 66 239 255 66 77 207 239 255 66 239 255 239 255 66 239 255 66 239 255 66 239 255 66 207 239 255 260 66 239 255 59 66 239 255 66 239 255 66 112 239 242 255 
Beta:6,Alpha:0.82
66 239 242 255 66 239 255 66 239 255 66 239 255 66 76 207 239 290 66 255 66 239 255 66 112 239 255 20 66 239 290 66 239 255 66 77 239 255 290 59 66 239 255 66 207 239 255 66 239 255 66 255 207 239 255 66 239 255 16 66 85 239 255 66 239 255 66 239 255 262 66 239 250 255 66 239 255 290 66 239 255 66 239 255 66 207 239 255 66 239 255 66 85 239 255 66 77 239 255 59 66 239 255 262 66 239 255 59 66 239 255 20 66 239 255 66 85 207 239 66 239 255 66 239 255 66 239 255 66 239 255 239 255 66 112 239 255 66 207 239 255 66 239 66 239 255 66 239 242 255 77 239 242 255 66 239 255 66 239 255 66 239 255 66 239 243 255 66 239 255 66 77 239 255 20 66 239 255 66 85 239 255 66 239 255 290 20 66 239 255 66 239 255 66 239 255 66 239 255 66 76 239 255 66 239 255 66 239 255 66 239 255 66 207 239 250 255 53 66 239 255 66 239 255 66 239 255 66 207 239 255 66 239 255 66 239 255 66 239 255 66 207 239 255 66 239 255 66 239 255 239 250 255 66 239 255 20 66 239 250 255 66 239 255 66 239 255 66 239 255 66 239 255 66 85 239 255 66 239 255 53 66 239 250 255 66 239 255 66 239 255 66 239 255 66 239 255 20 66 239 255 66 239 255 290 52 66 239 255 66 77 239 255 66 77 239 255 66 239 255 290 66 239 250 255 66 77 255 66 239 255 239 242 255 66 77 239 255 66 239 255 66 239 255 66 255 
Beta:6,Alpha:0.83
66 239 250 255 66 239 255 66 239 255 66 239 255 66 239 255 66 239 255 66 239 255 66 239 255 59 239 255 66 239 255 66 239 255 59 66 239 255 66 239 255 66 239 255 290 66 239 255 66 239 255 66 239 255 66 239 255 290 66 239 255 66 239 255 66 239 242 255 66 239 242 250 255 66 239 255 66 239 255 66 239 250 255 66 239 255 66 239 255 66 77 255 239 255 66 239 255 66 90 239 255 66 239 255 20 66 239 255 66 239 250 255 66 112 239 250 255 66 239 255 66 77 239 255 85 239 255 7 66 239 255 66 239 255 66 239 255 66 239 255 59 66 239 255 66 239 255 66 77 207 239 255 66 239 255 66 239 255 66 239 255 59 66 239 255 66 239 255 66 85 239 250 255 59 66 239 255 66 239 255 66 239 255 66 239 250 255 66 239 255 66 239 255 66 239 255 66 77 85 239 255 66 77 239 255 66 239 250 255 66 239 255 66 239 255 77 239 255 66 77 239 255 66 239 255 66 239 255 66 207 239 255 66 239 255 66 239 255 66 239 255 20 66 239 255 66 239 255 66 239 255 20 66 239 255 66 85 207 239 255 59 66 112 239 255 20 66 239 250 255 66 239 255 66 164 239 255 66 207 239 255 66 239 255 260 66 239 255 66 255 66 239 255 66 239 255 290 66 239 66 239 255 66 207 239 255 66 239 250 255 290 66 77 239 255 66 239 255 66 85 239 255 66 239 255 66 239 255 66 255 20 66 77 239 255 66 255 239 255 66 239 242 255 
Beta:6,Alpha:0.84
66 239 52 66 239 255 66 239 255 66 239 255 66 239 250 255 20 66 239 255 66 239 59 66 239 242 255 66 239 255 66 239 255 66 239 255 66 239 255 66 112 239 255 66 239 255 59 66 239 255 66 112 239 255 66 85 239 255 290 59 66 239 255 66 239 250 255 20 66 239 255 66 239 255 290 66 239 255 290 66 85 239 255 66 239 255 66 239 255 66 239 255 66 239 255 239 255 59 66 239 255 258 66 239 255 20 66 239 255 66 239 255 66 207 239 255 59 66 239 255 23 59 66 239 255 66 239 255 59 66 239 255 66 239 255 112 239 255 20 66 239 255 66 239 255 7 66 239 255 66 239 242 255 66 164 239 66 239 255 66 239 255 66 159 239 255 66 207 239 255 66 239 255 59 66 239 250 255 66 112 239 255 66 85 239 255 66 239 255 66 239 255 66 239 255 59 66 85 239 250 255 66 239 242 255 66 239 255 239 66 239 255 239 255 66 239 255 59 66 239 255 66 239 255 66 239 255 59 66 239 255 66 239 255 59 66 239 255 66 239 255 66 239 255 66 239 242 255 66 239 255 66 239 255 20 66 85 239 255 66 239 255 66 239 242 255 66 239 255 239 255 66 250 255 66 239 255 66 239 66 207 239 250 255 66 239 255 59 66 239 255 66 239 242 255 290 66 239 255 260 59 66 239 255 66 255 66 239 255 66 239 255 66 239 255 66 239 255 290 66 239 255 66 85 239 255 66 239 255 66 239 255 66 239 255 59 66 239 255 66 85 239 250 255 66 239 255 
Beta:6,Alpha:0.85
59 66 239 255 66 239 255 66 239 255 66 239 255 66 207 239 255 290 239 255 66 239 255 66 77 239 255 66 239 255 66 239 242 255 20 66 239 255 59 66 239 255 290 239 255 20 66 219 255 66 85 239 255 66 239 242 255 66 239 255 66 239 255 66 239 255 66 239 255 66 112 239 255 66 239 255 260 59 66 239 255 66 239 255 59 66 197 239 242 255 66 112 239 255 66 77 239 255 7 66 239 66 239 255 66 239 255 66 239 255 66 239 255 66 239 255 239 255 66 239 255 30 59 66 239 255 66 239 250 255 66 239 66 239 255 66 85 239 255 59 66 239 255 66 239 255 66 239 66 239 255 66 239 242 255 66 239 255 66 239 255 66 239 250 255 239 255 66 239 255 239 255 66 239 242 255 20 66 239 242 255 66 239 255 59 66 112 239 255 20 66 239 255 290 66 112 239 255 66 239 255 66 239 255 59 66 239 66 255 66 239 255 66 239 255 66 239 255 20 66 239 255 66 239 255 66 239 255 66 239 255 66 239 255 66 239 255 66 255 66 239 242 255 66 239 255 66 239 255 66 239 255 290 66 239 255 66 239 242 255 66 239 250 255 66 239 255 66 239 255 66 239 255 66 239 242 255 66 77 239 255 6 66 77 239 255 66 239 255 66 239 255 66 239 255 66 112 239 255 66 239 255 66 77 239 255 66 239 255 66 239 242 250 255 77 239 255 66 239 242 255 66 239 255 7 66 255 66 239 255 66 239 255 66 239 255 66 239 242 255 
Beta:6,Alpha:0.86
66 239 255 258 66 239 255 66 239 255 66 239 255 66 77 239 255 66 239 255 66 239 255 239 255 66 239 255 66 239 242 7 66 239 255 66 77 239 255 66 239 255 66 239 255 66 85 239 255 66 207 239 255 66 239 255 66 239 255 66 239 255 66 239 66 239 255 66 239 255 66 239 255 66 239 255 66 239 255 66 239 255 290 66 239 255 290 239 250 255 66 239 255 66 207 239 255 66 239 255 66 239 242 255 66 239 255 66 239 255 66 239 255 66 239 255 66 239 255 239 255 66 239 255 66 239 255 66 239 255 66 77 239 255 85 239 255 66 85 239 255 239 255 66 239 255 66 239 255 66 239 255 66 239 255 66 239 255 66 239 255 66 239 255 57 66 112 239 255 66 85 239 59 66 239 255 66 239 255 66 112 239 255 66 85 239 255 66 239 255 66 239 242 255 60 239 255 66 173 239 255 112 239 255 66 239 255 66 239 255 20 66 239 255 66 239 242 255 66 239 255 66 239 255 20 66 239 66 239 255 290 66 239 255 66 239 255 66 239 255 66 239 255 66 239 255 66 239 255 66 239 255 66 239 255 239 255 66 85 239 255 23 66 255 66 239 66 239 255 66 239 255 258 66 239 255 66 207 239 239 255 66 239 255 66 239 255 66 239 66 239 255 66 255 290 66 239 255 66 239 255 66 239 255 66 239 255 189 16 66 239 250 255 260 66 112 239 255 66 239 255 
Beta:6,Alpha:0.87
66 239 255 66 71 239 255 66 85 189 239 255 20 66 239 255 66 239 255 66 77 239 242 255 66 239 255 66 239 255 239 250 66 239 242 255 66 239 255 239 255 59 66 239 255 66 255 239 255 66 239 66 239 255 59 66 239 255 66 239 250 255 66 85 239 255 66 239 250 255 290 66 112 239 255 66 157 239 255 66 239 255 66 239 66 239 255 290 66 239 255 66 239 255 66 239 255 66 239 255 20 53 66 239 255 66 239 255 66 239 255 66 239 255 258 66 239 255 66 255 59 66 239 255 66 85 239 255 66 239 255 66 239 66 239 255 66 239 255 66 239 255 66 239 255 290 66 239 255 66 239 255 66 157 239 255 66 239 255 66 218 239 255 66 239 255 66 239 242 255 66 239 255 66 239 255 66 239 66 239 255 66 239 255 66 239 255 66 239 250 255 20 66 239 255 66 239 255 66 239 255 66 239 255 66 239 255 66 239 189 66 239 66 239 250 255 66 239 255 66 239 255 59 66 239 255 66 207 239 255 66 112 239 255 66 239 255 66 239 255 66 239 242 255 66 207 239 255 66 239 255 66 239 255 66 239 255 66 239 255 66 239 255 66 207 239 255 66 239 242 255 66 164 239 255 239 255 66 255 66 239 255 290 66 239 255 66 239 255 66 239 255 66 239 255 290 66 239 255 66 77 239 255 66 207 239 255 20 66 239 255 207 239 255 66 239 255 66 239 255 66 239 255 66 239 255 66 239 255 
Beta:6,Alpha:0.88
66 232 239 255 66 239 255 66 85 255 59 66 197 239 255 66 223 239 243 255 66 239 255 66 239 255 66 239 255 66 239 255 66 239 255 66 239 255 66 239 255 59 66 239 255 66 239 255 66 239 255 66 77 239 255 66 239 255 66 239 255 66 239 255 66 239 255 66 239 255 66 239 255 66 239 255 66 239 255 20 66 66 239 255 66 255 20 66 239 255 239 250 255 66 239 255 20 66 239 255 59 66 239 255 66 239 255 66 239 255 66 239 255 66 239 255 66 77 255 66 107 239 255 66 239 255 66 85 239 255 66 239 66 239 255 66 239 255 66 85 239 255 66 239 255 66 239 255 66 239 255 66 239 255 66 207 239 255 66 239 255 66 239 255 290 62 66 239 242 255 66 239 255 59 66 239 255 66 255 290 66 112 239 255 66 239 255 66 239 255 66 239 255 66 239 255 66 85 207 239 255 66 207 239 255 66 239 255 290 66 112 239 255 66 239 242 255 66 239 255 20 66 239 255 66 239 255 66 239 255 66 239 250 255 66 239 255 239 255 66 239 255 66 239 255 66 239 255 59 66 239 255 66 239 242 66 239 255 290 66 239 66 239 255 66 239 255 66 255 66 85 239 255 66 255 66 239 255 66 239 255 66 152 239 255 20 66 239 255 66 255 66 112 239 255 66 239 255 66 239 255 66 239 255 66 239 255 52 66 239 66 77 239 255 66 239 255 66 239 255 66 239 66 239 255 
Beta:6,Alpha:0.89
66 239 255 66 239 255 66 239 255 66 207 239 255 59 66 207 239 255 66 239 255 66 239 255 66 239 255 66 239 59 66 239 255 66 239 255 66 239 255 66 85 164 239 255 66 239 255 20 66 239 255 66 239 255 66 239 255 66 239 255 66 239 255 280 66 85 239 255 66 239 242 255 20 66 239 255 66 239 255 66 239 255 66 239 250 255 66 239 255 66 239 189 66 239 242 255 66 242 255 66 239 255 66 239 255 59 66 239 255 52 66 239 250 255 239 242 255 66 239 255 66 239 255 6 66 239 255 290 66 239 255 66 239 255 66 239 242 255 66 239 255 239 255 20 66 239 255 66 207 239 255 66 239 255 66 239 255 66 239 255 20 66 239 242 66 239 255 66 112 239 242 255 66 239 255 66 239 255 66 239 255 66 239 255 66 239 255 66 239 255 66 239 255 66 77 207 239 255 66 239 255 66 85 207 239 255 66 239 255 66 239 255 66 239 255 66 239 255 66 255 66 239 255 66 239 255 66 112 239 255 66 239 255 66 239 255 66 239 255 66 239 255 207 239 255 66 255 66 239 255 66 239 242 255 66 239 255 66 112 239 255 59 66 197 239 242 255 20 66 239 242 255 66 239 255 66 239 255 66 239 255 20 239 255 20 66 239 255 239 255 66 239 255 66 239 255 66 239 255 20 66 239 255 66 219 239 255 66 239 255 66 239 255 66 239 255 66 207 239 255 66 239 255 66 239 255 66 239 255 66 77 239 255 239 255 
Beta:6,Alpha:0.90
66 239 66 239 255 66 219 239 255 239 255 66 239 255 66 239 255 59 66 239 255 66 85 239 242 255 66 239 255 59 66 255 290 66 239 250 255 66 239 255 66 239 250 255 66 239 255 66 239 255 66 207 239 255 66 85 239 255 66 239 255 258 66 239 255 66 85 239 66 239 255 66 255 66 77 239 255 66 239 255 66 239 255 66 239 255 66 239 255 66 239 255 66 239 255 66 112 239 255 66 239 255 66 239 255 66 239 255 66 112 213 239 255 239 255 52 66 239 255 66 85 239 255 20 66 239 255 239 255 66 239 255 66 76 239 255 66 255 66 239 255 255 66 239 255 66 239 255 66 239 255 66 239 255 66 239 255 290 66 239 255 66 239 255 59 66 239 255 66 239 255 66 239 255 66 239 255 262 66 207 239 255 20 66 239 250 255 66 239 255 66 239 255 66 239 255 66 239 255 66 112 239 255 66 239 255 66 239 66 77 85 239 250 255 66 239 255 66 239 255 66 239 243 255 66 85 239 255 66 239 255 66 66 239 255 66 112 239 242 66 239 255 66 239 255 66 239 255 52 66 239 255 66 239 255 66 239 255 66 239 255 66 85 239 255 66 239 255 20 66 239 255 66 239 255 66 239 255 20 66 239 255 66 239 255 66 239 255 66 239 255 66 239 250 255 66 239 255 66 239 255 290 66 239 255 207 239 255 239 255 66 239 255 66 239 255 66 239 255 66 239 239 242 255 
Beta:6,Alpha:0.91
66 239 255 66 112 239 255 239 255 66 239 250 255 66 239 66 255 66 239 290 66 223 239 255 66 239 255 239 255 66 239 255 20 66 207 239 66 85 239 255 66 85 239 255 66 239 255 66 239 255 66 239 255 66 239 255 66 239 242 255 66 239 255 66 207 239 255 66 239 255 66 239 242 250 255 66 239 255 20 66 239 255 66 85 207 239 255 66 239 255 66 239 242 255 290 20 66 112 239 255 262 66 239 255 66 239 255 66 85 239 255 66 239 255 260 59 66 239 250 255 66 239 255 66 239 255 66 239 255 239 255 66 239 255 66 239 255 66 77 239 255 66 239 255 66 77 239 255 66 239 66 239 255 290 239 255 77 207 239 255 260 66 239 255 66 77 239 255 290 66 239 255 66 239 255 66 239 255 66 255 66 239 255 59 66 239 255 59 66 239 255 66 239 255 66 239 255 66 239 255 66 112 239 255 239 255 66 239 255 66 239 255 290 66 239 66 239 255 66 239 255 66 239 255 66 239 255 66 239 255 66 239 255 66 239 255 66 77 239 255 66 207 239 255 290 66 239 255 66 239 255 66 239 255 66 239 255 277 66 239 255 59 66 85 112 239 255 66 239 255 66 239 255 66 112 239 242 255 66 239 255 66 239 255 66 239 255 66 239 255 66 239 255 66 239 255 239 66 239 255 66 239 255 66 239 255 66 85 239 255 20 66 239 242 255 66 239 255 66 239 242 250 255 66 239 255 66 239 255 290 66 239 255 59 66 239 255 
Beta:6,Alpha:0.92
66 239 255 66 239 255 20 66 239 59 66 242 255 66 207 239 255 66 207 239 255 66 207 239 255 66 239 242 255 66 85 239 255 66 239 66 239 243 255 66 239 255 23 59 66 239 255 66 239 255 66 239 250 255 66 239 255 66 76 239 255 20 66 85 239 255 66 239 255 66 239 255 239 255 66 239 255 66 239 255 66 239 255 66 239 255 239 255 290 57 66 239 255 66 239 255 66 239 255 239 255 66 239 255 66 239 255 66 207 255 66 239 255 59 66 239 255 66 239 255 290 66 239 255 66 239 255 290 59 66 239 255 66 239 255 207 239 255 239 255 62 66 239 255 66 239 255 66 239 255 66 189 239 255 59 66 207 239 30 66 239 255 66 239 255 66 239 255 66 239 255 20 66 131 207 239 242 255 66 239 255 66 239 255 66 239 255 66 112 239 255 66 239 255 66 239 255 66 239 255 66 239 255 290 66 239 255 66 85 239 242 255 59 66 239 255 66 239 255 66 239 255 66 239 255 66 207 239 255 66 66 239 255 66 239 255 66 112 239 255 112 207 255 66 239 255 66 239 255 66 239 255 66 255 66 77 239 250 255 66 239 255 66 239 250 255 66 85 239 255 66 239 255 239 66 239 255 60 66 239 255 66 255 66 239 255 66 239 255 66 239 250 255 66 239 255 66 207 239 255 66 239 250 255 290 66 239 255 20 66 250 255 66 239 255 66 85 239 66 239 255 239 255 66 239 255 66 239 255 290 66 112 239 255 280 
Beta:6,Alpha:0.93
66 77 239 255 280 66 239 255 66 207 239 255 66 77 239 255 66 239 290 66 255 66 239 255 66 239 255 66 157 207 239 255 66 239 255 66 239 255 66 239 255 66 112 239 255 66 239 250 255 239 255 66 239 255 66 255 290 59 66 239 255 66 239 255 66 239 255 23 66 239 255 66 239 255 66 239 255 239 242 255 66 239 255 66 239 255 66 239 255 66 239 255 290 66 157 207 239 255 290 66 239 255 66 239 255 66 239 255 66 239 255 66 239 255 239 255 66 77 239 255 66 239 255 66 239 255 66 112 239 255 66 239 255 66 239 255 66 239 255 66 159 239 255 66 239 255 66 77 112 239 255 66 77 239 255 66 239 255 66 239 250 255 66 239 255 66 239 255 66 239 242 255 66 239 255 290 239 255 20 66 239 255 239 242 255 59 66 239 66 239 255 290 66 239 66 239 255 59 66 207 239 255 66 239 255 66 239 250 255 66 239 250 255 66 220 239 255 66 77 239 255 66 207 239 250 255 66 112 239 255 66 239 255 66 239 255 262 66 239 255 66 239 242 255 66 239 242 255 66 239 250 255 20 59 66 239 255 66 239 250 255 66 239 255 66 239 255 66 239 255 20 239 255 66 239 255 66 239 255 66 239 255 66 85 152 239 255 66 207 255 66 239 255 66 239 255 66 239 255 66 239 255 290 66 239 255 66 239 255 66 77 239 255 66 239 255 66 255 66 239 242 255 66 239 255 66 112 239 255 66 255 59 66 239 255 66 239 255 290 66 239 255 
Beta:6,Alpha:0.94
20 66 239 255 66 239 255 66 239 255 66 239 250 255 290 66 239 255 66 112 239 255 66 239 255 66 255 66 239 255 66 112 239 255 66 239 255 66 112 239 255 66 239 255 66 77 239 255 66 239 255 66 239 255 66 239 242 255 66 207 239 255 66 239 250 255 66 77 239 255 66 239 255 66 239 255 239 255 290 66 112 239 255 77 207 239 255 66 85 239 255 66 239 255 66 239 255 66 239 255 290 66 239 255 7 66 239 255 66 239 255 66 239 255 66 239 255 66 239 255 66 239 255 66 239 255 66 207 239 255 66 255 66 239 255 66 239 255 66 239 255 66 239 255 59 66 239 255 59 66 255 66 189 239 255 66 112 239 255 66 239 255 66 112 239 255 66 239 255 66 220 239 255 66 239 255 66 239 250 255 66 85 239 255 66 239 255 66 239 250 255 66 239 255 66 239 255 66 239 255 66 239 242 255 66 239 255 66 239 255 66 239 255 66 159 239 255 66 239 255 20 66 239 255 290 66 77 239 255 66 112 239 255 66 239 255 66 239 255 239 255 66 239 255 66 239 255 66 112 239 255 66 239 255 66 239 255 20 66 239 255 66 239 255 66 239 255 66 239 250 255 66 239 255 66 85 239 255 66 239 255 66 239 255 66 239 255 20 66 239 255 66 239 255 66 239 255 66 255 66 239 255 66 239 255 66 239 255 66 239 255 66 239 242 255 66 239 250 66 239 255 66 239 255 66 85 239 255 66 77 239 255 290 66 220 239 255 
Beta:6,Alpha:0.95
66 85 239 255 66 239 255 20 239 255 66 239 255 60 66 239 255 66 239 255 66 239 255 66 141 239 242 255 66 239 255 66 255 66 239 255 66 239 255 66 239 255 66 239 255 66 239 66 239 255 66 239 255 66 239 255 66 239 255 66 239 255 66 239 255 66 207 239 255 66 112 239 66 239 255 66 239 255 207 239 255 66 255 66 239 255 66 239 255 66 239 255 66 239 255 66 239 255 66 239 255 66 239 255 66 85 239 255 66 239 255 66 239 250 255 66 239 255 66 207 239 255 66 239 255 66 239 250 255 20 66 85 239 255 66 239 255 66 239 242 255 66 239 255 66 255 66 112 239 255 258 66 239 255 20 66 239 255 66 239 255 66 239 255 290 66 207 239 255 66 207 239 255 66 164 239 255 66 239 255 66 239 255 66 207 239 255 66 85 239 255 66 239 242 255 66 239 255 66 239 243 255 66 239 250 255 66 89 239 255 66 239 242 255 20 59 66 112 239 255 290 66 77 239 255 66 239 255 66 207 239 66 239 255 66 239 255 20 66 77 85 239 255 66 77 112 239 255 66 239 255 66 239 255 66 77 239 255 66 239 255 66 239 66 239 255 66 239 255 66 85 239 255 239 255 66 239 255 66 239 255 66 77 239 255 280 66 239 255 66 239 239 255 66 239 255 66 77 112 239 255 66 239 255 66 239 255 290 66 239 255 66 255 66 239 255 239 255 66 239 242 255 290 66 77 239 255 66 239 255 66 239 255 66 239 255 
Beta:6,Alpha:0.96
66 239 255 66 239 255 239 255 66 239 255 59 66 239 255 66 239 255 66 239 255 66 255 66 239 255 66 239 242 255 66 85 239 250 255 66 239 255 66 239 255 66 239 255 66 239 255 66 239 250 255 66 77 112 239 255 239 255 66 85 239 255 290 66 112 207 239 255 66 239 255 66 85 239 242 255 66 239 255 66 239 255 66 239 255 66 239 66 77 207 239 255 239 255 66 239 255 66 239 255 66 207 239 255 66 239 255 66 239 255 239 242 255 59 66 239 255 66 239 255 66 239 255 66 239 255 66 239 255 66 239 255 66 239 255 290 66 239 255 66 239 255 66 117 239 255 66 255 66 239 242 255 66 239 255 66 85 239 255 66 239 255 66 77 239 255 20 66 239 255 66 77 239 255 66 239 255 66 207 239 255 66 239 255 66 239 255 66 239 255 66 239 255 66 239 255 20 66 239 255 66 239 255 66 239 255 66 239 255 66 239 255 30 239 255 66 239 255 66 239 255 66 239 242 255 66 239 255 66 239 255 290 219 255 66 239 255 66 239 255 66 207 239 255 66 239 255 66 239 255 66 85 239 255 59 66 207 219 239 255 66 239 255 66 239 255 66 112 239 255 66 112 255 66 239 255 66 239 255 66 239 255 66 239 250 255 66 239 255 66 239 255 66 239 255 290 66 239 255 66 239 255 66 223 239 255 66 239 66 239 255 290 66 77 239 255 20 66 239 255 66 76 239 250 255 290 66 239 255 59 66 239 255 66 239 255 
Beta:6,Alpha:0.97
53 66 239 66 239 66 239 255 66 239 255 66 239 255 66 207 239 255 59 66 239 255 66 239 255 66 239 255 66 239 255 20 59 66 239 255 66 239 255 66 239 255 66 239 255 66 239 255 59 255 66 239 255 66 239 255 66 239 255 66 77 85 239 255 20 66 255 20 66 239 255 66 239 255 66 85 239 243 255 59 66 85 239 255 66 239 250 255 66 77 239 250 255 59 66 239 66 239 66 255 66 239 250 255 59 66 239 255 239 255 290 66 239 255 290 20 66 239 242 255 66 164 173 239 255 59 66 85 239 255 66 173 255 66 239 255 66 239 255 66 239 255 66 239 255 66 239 66 255 66 239 255 66 239 255 66 239 255 239 255 66 239 255 66 239 255 59 66 239 255 20 66 239 250 255 66 207 239 255 66 239 255 66 239 255 66 85 239 255 66 239 255 66 255 290 66 239 255 66 239 255 66 239 250 66 239 255 66 239 255 66 239 255 66 239 255 66 239 255 66 239 255 66 239 255 59 66 255 66 239 255 66 239 255 59 66 89 239 255 286 66 112 239 255 66 239 255 66 239 255 66 239 255 20 66 239 255 66 239 250 255 66 239 255 66 77 239 255 66 239 255 66 239 255 66 239 255 66 112 239 255 66 239 255 62 66 239 255 239 255 66 239 255 20 66 239 250 255 66 239 255 66 239 255 66 239 255 66 239 255 59 66 239 255 66 239 255 66 239 255 66 239 255 66 239 255 66 239 255 66 239 255 
Beta:6,Alpha:0.98
66 239 255 66 239 255 66 239 255 66 239 255 89 239 255 23 66 239 66 239 255 66 239 255 66 77 85 239 255 66 239 255 66 239 250 255 66 239 255 66 239 255 66 239 255 66 239 255 66 77 239 255 66 239 250 255 66 239 255 66 239 242 255 66 239 255 66 239 255 66 239 255 239 255 290 66 239 255 66 239 255 66 239 255 66 107 239 255 66 85 112 239 255 66 112 239 255 66 239 66 239 255 66 239 255 239 255 66 77 239 255 66 239 255 66 239 255 66 239 255 66 239 66 239 255 66 239 255 66 255 66 239 255 66 112 239 255 66 239 189 66 239 255 66 239 255 66 239 255 66 239 255 66 255 66 239 255 66 239 255 66 239 255 66 239 255 66 239 255 290 66 239 255 66 239 255 66 239 66 173 239 255 66 239 255 66 239 255 66 239 255 66 255 66 174 239 255 66 255 66 239 255 66 239 255 66 239 255 66 239 255 66 239 255 66 239 255 112 239 255 239 255 66 239 255 66 207 239 255 66 239 250 255 66 239 255 66 239 255 290 239 255 66 239 255 258 66 239 255 66 239 255 66 239 255 66 112 239 250 255 66 239 255 66 239 255 66 239 255 66 108 239 255 66 239 255 66 239 255 66 239 255 66 239 255 66 239 66 239 255 20 66 239 255 66 207 239 255 66 239 255 66 112 239 255 239 255 66 239 255 66 239 255 
Beta:6,Alpha:0.99
66 152 239 255 66 207 239 255 20 59 66 239 255 66 239 255 290 66 207 255 66 239 255 66 239 242 255 66 219 239 255 59 66 207 239 255 53 66 239 255 66 239 255 66 239 255 66 77 239 255 66 112 255 66 239 255 66 239 255 66 239 255 66 112 239 255 66 112 239 255 66 239 255 20 66 239 255 66 239 255 66 239 255 66 239 255 66 239 66 239 255 280 59 66 239 66 239 255 66 239 255 66 239 255 66 239 255 66 239 255 66 239 255 66 239 255 290 66 239 255 66 85 239 255 66 239 255 66 112 239 255 66 239 255 239 255 66 239 255 66 239 255 290 66 239 255 66 239 255 66 239 255 66 239 255 20 66 239 255 66 239 255 66 239 255 66 239 255 66 239 255 66 239 255 66 239 255 66 239 255 66 112 207 239 255 66 112 239 255 66 239 250 255 66 66 239 255 59 66 239 255 59 66 90 197 239 255 20 66 239 255 66 239 255 66 77 239 255 66 85 112 239 255 57 66 239 250 255 66 152 239 255 66 239 255 66 239 243 255 66 239 255 66 239 255 260 20 66 255 66 239 255 7 66 77 112 255 66 90 239 255 66 239 255 66 239 255 66 239 255 66 207 239 255 66 239 255 66 255 66 239 255 66 239 255 66 239 242 250 255 66 239 255 66 239 255 66 85 242 255 66 159 239 255 66 255 255 66 112 239 255 66 239 250 255 66 239 255 66 239 255 66 85 239 255 66 239 255 66 239 255 66 239 255 66 239 255 66 77 239 255 
Beta:6,Alpha:1.00
239 255 66 239 255 66 239 243 255 66 239 255 66 239 255 66 239 255 66 239 255 66 239 255 290 66 239 255 290 66 239 255 66 239 250 255 66 219 239 255 66 239 255 66 85 239 255 60 66 239 255 66 239 255 290 66 239 255 66 239 255 66 239 255 7 66 239 255 66 207 239 255 66 239 255 66 112 239 255 20 66 239 255 66 239 255 66 239 255 290 66 239 242 255 66 207 239 255 66 112 239 250 255 290 59 66 239 255 66 239 255 66 239 290 66 239 255 66 239 255 66 239 189 66 239 255 66 239 255 66 239 255 66 239 255 66 239 255 59 66 239 255 66 107 239 255 66 207 239 255 66 85 239 255 290 66 239 255 66 239 255 66 77 239 255 66 239 255 66 239 250 255 66 239 255 66 239 255 66 239 255 16 66 239 255 85 207 239 255 66 239 255 286 239 255 66 77 239 255 66 239 255 66 239 255 66 239 242 255 66 239 255 66 239 255 66 239 255 66 239 255 66 239 66 239 255 66 239 255 66 239 255 66 189 239 255 66 239 255 66 239 255 57 66 239 255 66 239 255 66 239 255 66 239 66 239 255 66 239 242 255 290 66 239 250 255 66 255 66 207 239 255 66 239 255 66 239 255 66 85 207 239 255 66 239 255 66 239 255 66 239 255 59 66 197 239 255 66 239 255 66 77 112 219 239 255 23 66 239 255 66 239 255 66 239 255 66 239 255 66 207 239 255 66 239 255 66 239 255 66 239 255 66 239 255 66 239 255 20 66 239 255 
Beta:10,Alpha:0.10
66 239 66 239 255 66 207 239 255 66 239 255 66 207 239 255 66 255 66 239 255 66 239 255 66 239 255 52 66 239 255 66 239 242 255 66 239 255 66 85 239 255 66 239 255 66 239 255 66 239 255 53 66 239 255 66 239 255 66 239 255 53 66 239 255 66 239 255 66 239 66 239 255 66 239 255 290 66 239 255 66 85 112 239 242 255 20 66 239 255 66 89 239 242 255 66 239 255 66 112 239 255 66 239 66 239 255 66 239 255 66 239 255 66 85 239 255 66 239 255 30 59 66 85 239 255 66 239 255 66 77 239 255 59 66 239 255 66 239 255 66 239 255 66 207 239 255 66 239 255 66 77 255 164 239 255 66 239 66 239 255 66 239 255 66 239 255 66 239 255 66 85 239 255 239 255 66 239 255 66 239 255 66 239 255 66 239 255 66 239 255 66 219 239 255 286 66 239 255 66 239 255 66 207 239 255 207 239 255 66 239 255 66 239 66 239 255 290 66 239 255 66 239 255 66 239 255 66 239 242 255 66 239 255 66 239 255 59 66 239 255 66 239 242 255 66 239 255 66 239 255 239 255 66 239 242 255 66 239 255 66 239 255 66 239 255 66 239 255 66 66 239 242 255 66 85 239 255 66 239 255 59 66 239 255 20 66 85 239 255 66 239 255 66 239 255 239 255 290 66 77 239 255 66 77 239 255 66 239 255 66 207 239 255 66 112 239 255 66 207 239 255 66 239 255 280 66 112 239 255 66 239 255 
Beta:10,Alpha:0.11
66 112 239 255 66 112 239 255 20 66 239 255 66 239 255 66 239 255 66 239 250 255 66 239 255 66 112 239 255 66 239 250 66 239 255 290 66 239 255 66 239 255 66 239 255 66 239 255 66 112 239 255 66 239 255 66 239 255 66 207 239 255 59 66 112 255 20 66 239 255 290 66 90 239 255 66 239 242 255 20 66 239 255 66 112 239 242 255 66 239 255 59 66 239 255 59 66 239 255 66 239 255 66 239 255 66 255 66 77 239 255 66 239 255 66 239 66 255 66 85 239 255 66 239 255 66 255 66 239 255 66 239 250 255 66 239 255 7 66 239 255 66 239 290 7 20 66 239 255 66 239 255 66 239 255 66 239 255 239 255 66 239 255 66 207 239 255 66 239 255 66 85 239 255 66 239 255 300 66 77 239 255 66 255 66 239 300 59 66 239 255 66 164 239 255 66 255 286 66 239 255 66 239 255 290 66 239 66 239 255 66 112 239 255 66 239 242 66 239 255 258 66 85 112 239 255 66 239 255 66 239 242 255 66 207 239 255 66 77 239 66 239 255 290 66 239 255 20 66 239 255 66 239 255 66 239 255 66 239 255 66 239 255 66 239 255 66 239 255 66 239 255 262 20 66 239 255 66 239 255 66 239 255 66 239 255 239 255 66 239 255 66 239 255 66 112 239 255 66 239 255 66 239 255 66 239 255 66 239 255 66 239 255 66 255 66 239 255 66 207 239 255 66 239 242 255 239 255 290 66 239 250 255 66 239 255 
Beta:10,Alpha:0.12
66 112 239 255 290 66 239 255 66 239 255 66 112 239 255 57 66 239 255 66 112 207 239 255 66 239 255 66 239 255 66 239 255 66 77 239 255 66 239 255 66 239 255 66 239 255 66 239 255 66 239 66 239 255 66 159 239 255 66 77 239 255 66 207 239 255 20 66 239 255 66 239 255 6 20 66 77 239 255 59 66 239 255 66 85 239 255 66 239 66 239 255 66 239 255 66 239 255 66 239 255 66 239 66 239 255 66 239 255 66 239 255 66 239 255 66 239 255 66 239 255 20 66 239 255 66 239 255 66 239 255 66 239 255 59 66 239 255 20 66 239 255 66 239 255 66 239 255 66 239 255 66 255 66 239 242 255 66 239 255 59 66 206 239 255 300 66 239 255 66 112 239 255 53 66 77 239 255 239 255 66 239 255 66 112 239 255 66 239 255 66 239 255 66 239 255 66 239 255 66 239 255 59 66 239 255 66 239 255 66 239 255 66 239 255 66 239 66 239 255 66 85 239 255 66 112 239 255 66 239 255 66 207 239 255 112 239 255 66 239 255 66 239 255 300 66 239 255 66 207 239 255 66 207 239 255 290 66 239 255 66 76 173 239 255 66 239 255 66 255 20 66 239 255 66 239 255 66 239 255 258 66 255 66 239 255 66 239 250 255 66 255 66 207 239 255 66 112 239 255 66 207 239 255 66 239 255 66 239 242 255 66 239 255 66 239 242 255 66 239 255 66 77 239 255 66 239 255 66 239 255 59 66 107 239 255 66 239 255 
Beta:10,Alpha:0.13
66 239 255 25 84 130 185 192 227 240 241 249 300 59 66 239 255 66 239 255 66 239 255 66 207 239 255 20 66 239 255 66 239 242 255 66 239 255 66 239 255 66 239 255 66 131 207 239 255 66 255 6 18 29 30 33 36 46 47 63 107 114 115 119 124 160 166 173 176 179 182 186 189 200 202 215 232 235 274 288 300 66 239 255 66 239 243 255 66 239 255 66 77 239 255 66 239 255 66 239 255 66 239 255 66 239 255 66 239 255 66 207 239 255 59 66 239 255 66 239 255 59 66 239 255 66 239 255 290 66 239 255 59 66 239 255 66 112 239 255 290 66 112 207 239 255 66 112 239 255 66 239 255 66 239 255 66 112 239 255 300 66 239 255 66 239 242 255 66 239 255 66 239 255 66 239 255 290 66 239 255 300 66 239 255 66 112 207 239 255 66 239 255 66 239 255 66 239 255 239 255 66 239 255 66 239 255 66 77 239 66 239 255 66 239 255 66 239 255 66 239 255 66 239 255 66 239 255 66 239 242 255 66 239 255 20 66 239 255 66 239 255 300 66 255 66 239 255 66 239 255 66 239 255 258 20 66 77 239 255 66 239 255 66 239 255 66 239 250 255 66 239 255 66 239 255 66 239 255 66 239 255 66 223 239 255 66 239 255 290 59 66 239 255 66 207 239 255 66 255 66 239 255 66 239 255 290 66 239 255 7 66 239 255 20 66 239 255 277 20 66 239 255 66 239 255 239 255 59 66 239 255 20 66 112 239 255 66 239 255 66 239 255 66 239 255 66 239 255 66 239 242 255 66 239 255 66 239 255 20 57 66 239 255 59 66 239 255 20 66 239 255 66 239 255 300 66 239 250 255 20 66 239 255 59 66 239 255 
Beta:10,Alpha:0.14
59 66 85 239 255 66 239 255 66 207 239 255 59 66 239 255 300 59 66 239 255 66 239 255 290 66 239 255 66 239 255 66 239 255 66 239 255 66 98 239 255 66 239 250 255 66 239 255 66 239 255 66 77 207 239 255 66 239 255 300 20 66 239 255 290 66 239 242 255 66 112 239 255 66 239 255 66 239 250 255 66 239 255 66 239 255 262 20 66 239 255 290 66 239 255 290 66 207 239 255 66 239 255 300 66 239 255 66 239 242 250 255 66 239 255 15 22 24 25 50 56 84 101 111 119 138 145 158 161 185 187 192 199 227 231 240 241 248 249 254 257 263 265 300 66 207 239 242 255 20 66 239 255 66 239 255 8 18 33 40 41 44 64 70 73 74 96 105 124 142 145 166 169 170 174 176 177 179 182 183 185 189 199 203 215 238 254 261 267 269 276 279 288 296 66 239 255 66 239 255 239 255 66 239 255 66 239 255 66 239 255 66 239 250 66 255 66 239 255 66 207 239 255 66 239 255 66 239 255 59 66 239 255 66 239 255 66 207 239 255 66 239 255 66 239 255 20 66 239 250 255 66 239 242 255 239 255 20 66 239 250 255 239 255 239 255 300 66 239 242 255 66 131 207 239 255 66 239 250 255 66 239 255 300 66 239 255 300 66 239 250 255 66 239 255 66 239 255 66 239 255 66 239 255 300 66 239 300 66 255 66 239 255 66 239 255 59 77 239 255 20 66 242 255 66 239 255 300 66 239 255 66 239 255 239 66 239 255 66 85 239 255 66 239 255 290 66 239 255 239 300 66 239 255 300 66 112 239 242 255 66 239 255 66 239 255 66 239 255 290 66 239 255 290 239 255 66 239 255 66 239 255 66 112 239 66 239 242 255 66 223 239 255 66 239 255 66 77 239 255 66 239 255 66 239 250 255 66 255 66 239 255 66 207 239 255 
Beta:10,Alpha:0.15
62 66 239 255 300 66 239 242 250 255 66 77 239 255 66 239 255 290 66 239 255 66 112 207 239 255 66 239 255 240 300 66 239 255 66 239 255 20 66 239 250 255 59 66 239 255 66 239 255 59 66 239 242 255 66 90 239 66 239 255 66 239 255 59 66 239 255 66 239 255 66 239 255 66 239 255 290 66 239 255 66 207 239 255 66 77 239 255 66 239 255 66 239 255 300 59 66 239 255 53 66 239 255 66 239 255 15 22 24 25 29 50 84 86 101 111 130 139 140 145 185 187 192 221 227 228 231 240 241 249 254 257 300 66 239 255 59 60 66 239 255 66 112 239 255 300 59 66 239 242 255 77 239 255 66 255 300 66 77 239 255 66 239 255 66 239 255 66 239 255 66 255 66 239 255 59 66 85 239 255 290 66 239 255 239 255 300 66 239 255 24 33 56 75 106 113 145 149 161 166 167 177 182 192 224 236 274 282 289 66 239 242 255 66 239 255 300 59 239 255 88 100 118 143 145 149 158 177 179 183 205 236 279 296 66 77 239 255 66 239 113 177 189 196 206 275 66 239 24 158 177 189 66 239 255 66 239 255 300 66 239 255 66 239 255 66 255 300 20 59 66 112 239 255 66 239 255 66 239 255 300 66 239 255 300 66 239 255 66 239 255 24 25 84 140 145 185 192 221 227 228 240 241 249 257 293 300 7 66 239 255 277 7 66 239 66 131 207 239 255 300 66 239 255 66 239 255 300 59 66 239 255 66 239 255 300 66 239 255 277 66 239 255 66 239 255 66 239 255 300 66 85 239 255 88 100 143 145 149 177 179 183 192 205 224 279 296 66 255 84 185 192 227 240 300 66 239 255 290 66 239 255 20 66 239 255 66 112 239 255 66 239 255 66 239 255 20 66 239 66 239 242 255 66 239 255 66 239 255 15 24 25 29 50 84 139 140 145 185 187 192 221 227 228 231 240 241 249 254 257 293 300 66 239 255 66 239 255 66 239 255 59 66 239 255 66 239 255 20 66 239 242 250 255 66 239 255 66 239 255 290 66 239 255 66 239 255 240 300 66 239 255 66 239 255 66 239 250 255 66 239 255 66 112 255 66 239 255 
Beta:10,Alpha:0.16
66 239 255 239 255 300 66 239 255 300 66 141 239 242 255 66 239 255 300 66 239 250 255 290 66 239 255 300 59 239 255 300 66 239 255 66 239 255 66 239 255 25 84 185 192 227 240 241 300 66 239 255 290 300 52 66 239 255 239 255 290 20 66 159 207 239 255 66 239 255 24 25 84 145 185 192 221 227 228 240 241 249 257 293 300 66 239 255 15 22 24 25 50 56 84 86 101 111 119 130 138 139 145 158 185 187 192 227 231 240 241 248 249 254 257 263 265 281 293 300 66 207 239 255 24 50 84 88 94 106 111 121 138 145 158 161 177 178 182 183 201 227 240 241 249 254 263 265 294 66 239 255 66 239 255 66 239 255 300 66 239 255 300 20 66 239 250 255 66 112 239 255 286 290 66 239 300 66 239 255 17 113 177 196 66 239 255 66 239 255 300 66 239 255 66 85 239 255 66 239 255 6 8 10 16 18 33 40 41 44 63 69 84 96 99 103 105 127 133 134 138 145 166 169 174 177 179 182 185 186 189 192 215 227 228 240 241 247 248 254 261 263 267 275 279 284 289 43 176 191 206 288 66 239 255 300 20 66 239 255 66 239 250 255 240 300 66 239 255 66 85 207 239 255 300 66 85 207 239 255 6 66 77 239 255 300 66 239 255 33 56 75 81 100 113 145 149 161 167 177 192 205 224 236 274 289 62 66 239 255 240 300 66 207 239 255 66 204 239 242 255 66 239 255 25 84 130 185 192 227 228 240 241 249 257 293 300 239 66 239 255 130 240 300 66 239 255 66 239 255 66 239 242 255 66 239 242 255 66 239 255 15 22 24 25 29 50 84 86 101 111 139 140 145 185 187 192 228 231 240 241 249 254 257 66 239 255 24 33 56 75 113 145 149 161 166 167 177 192 224 236 266 274 282 289 66 242 255 66 239 255 290 66 239 255 300 66 239 242 255 300 66 239 255 300 66 239 255 300 66 239 255 240 300 66 239 255 20 66 255 10 15 22 24 50 56 84 111 119 138 145 158 161 183 185 187 192 193 199 201 227 231 240 241 248 249 254 257 263 265 300 66 85 239 255 66 239 255 66 239 242 255 66 239 255 66 239 255 24 50 84 121 145 158 177 201 293 56 66 239 255 300 66 255 66 239 255 77 239 255 300 66 239 255 66 239 255 24 33 56 75 100 113 145 167 177 192 224 274 289 161 236 266 66 239 255 1 24 25 27 50 56 84 101 111 119 130 138 145 158 192 199 227 231 241 248 249 263 265 293 297 15 22 86 161 183 185 187 193 240 254 257 300 66 239 255 24 56 75 113 145 158 167 177 274 149 161 236 66 239 255 1 15 22 24 25 27 29 31 50 56 84 86 101 111 130 139 140 185 187 192 221 227 228 231 240 241 248 249 254 257 263 297 66 85 255 290 66 239 255 24 56 145 149 158 161 166 167 177 182 66 239 255 66 239 250 255 300 66 239 255 300 66 239 255 300 66 239 255 1 15 22 24 25 27 29 31 50 56 84 86 101 104 111 119 130 139 140 145 158 185 187 192 221 227 228 231 240 241 248 249 254 257 263 265 293 297 85 207 239 255 66 239 255 66 239 255 1 22 24 25 27 31 50 56 84 86 101 111 119 130 138 139 145 158 185 192 199 227 240 241 248 249 263 265 293 297 255 262 66 239 255 300 66 239 250 255 66 239 242 255 300 66 77 255 59 239 255 66 239 66 239 255 10 33 75 81 100 113 119 120 145 149 167 177 192 224 236 248 274 289 86 88 176 183 201 227 240 265 266 267 66 239 242 255 8 18 33 40 41 44 64 75 96 105 119 127 142 146 166 169 170 174 176 177 179 182 199 203 238 240 254 267 269 279 288 66 239 255 40 88 143 145 149 158 166 177 179 183 189 205 254 279 282 289 296 66 239 250 255 66 77 239 242 255 66 239 255 66 239 255 300 66 239 255 66 239 255 
Beta:10,Alpha:0.17
66 239 242 255 300 20 66 239 255 66 239 255 84 192 240 300 66 239 255 66 239 255 300 66 239 255 33 45 56 88 96 100 113 145 149 177 179 183 192 205 236 259 289 296 66 239 255 24 50 56 70 84 88 106 111 126 138 145 158 161 177 182 183 187 201 241 249 254 263 265 66 239 255 22 24 33 50 56 75 102 106 113 145 161 166 177 182 192 224 236 274 282 66 207 239 255 300 59 66 255 66 239 255 24 50 84 121 145 158 171 177 201 268 66 112 239 255 300 66 239 255 130 192 300 66 164 239 255 66 239 255 300 66 239 25 84 185 192 227 228 240 241 249 257 293 300 20 59 66 107 239 255 300 66 239 250 1 15 22 24 25 27 31 50 56 84 86 101 104 111 119 130 139 140 145 158 185 187 192 227 231 240 241 248 249 254 257 263 265 281 293 297 300 66 112 242 255 300 239 255 126 177 189 196 66 239 255 192 300 239 255 300 66 239 255 24 56 75 113 145 149 158 161 166 167 177 236 274 282 66 239 255 300 66 239 255 300 66 239 255 300 239 255 300 66 239 255 15 22 24 25 27 29 31 50 56 86 101 111 130 139 140 145 185 187 192 221 227 228 231 240 241 248 249 254 257 293 297 66 239 255 300 66 239 255 66 207 239 255 66 255 300 66 239 242 255 66 239 255 300 66 239 255 300 59 66 239 242 255 66 239 250 255 66 239 250 255 25 84 185 192 227 240 241 300 66 207 239 255 300 219 239 255 24 50 56 84 88 94 106 111 138 145 158 161 177 178 182 183 201 227 241 254 263 265 294 239 255 192 240 300 66 207 239 255 290 192 240 300 66 239 255 66 85 239 255 66 112 239 255 66 77 239 255 300 66 239 255 300 52 66 239 255 22 33 56 93 96 100 143 145 149 154 161 167 177 179 182 192 205 210 236 279 289 66 239 255 66 239 6 8 10 18 33 40 41 44 45 46 47 54 63 75 79 87 88 92 96 103 105 113 126 127 142 145 165 166 167 169 171 174 176 177 179 182 189 191 199 203 215 228 236 238 247 248 251 254 257 261 267 269 276 279 288 296 300 66 77 239 255 66 239 255 130 192 240 300 66 239 255 239 255 300 66 90 112 239 255 66 207 239 255 66 239 255 300 6 66 77 239 255 66 239 242 255 286 66 239 255 66 239 242 255 239 255 17 75 113 121 177 196 239 255 75 113 121 177 66 239 255 66 239 255 33 88 100 113 145 149 177 182 183 192 205 236 259 279 289 296 119 66 112 239 1 10 27 50 56 84 101 119 121 130 135 138 145 158 192 199 201 231 234 241 248 249 263 293 297 22 86 88 161 178 183 227 240 265 254 20 66 239 255 300 66 239 255 15 22 24 25 50 56 84 86 101 111 119 138 139 140 145 158 185 187 192 227 231 240 241 248 249 254 257 265 300 66 85 239 255 300 66 77 239 255 66 239 255 240 300 66 239 255 33 40 64 88 99 100 106 143 145 166 177 179 182 183 189 205 216 236 238 254 279 288 289 296 66 239 255 66 239 255 66 207 239 250 255 300 66 239 255 17 177 66 255 192 240 300 20 66 239 255 66 239 255 66 207 239 255 24 25 84 130 140 145 185 192 221 227 228 240 241 249 257 293 300 112 239 255 1 15 22 25 27 29 31 50 56 84 86 101 111 130 139 140 145 158 187 192 221 227 228 231 240 241 248 249 254 257 263 293 297 239 250 255 300 66 239 255 66 239 255 177 189 66 239 255 25 84 130 185 192 227 240 241 300 66 239 255 33 64 100 113 166 177 179 182 189 254 279 289 296 106 266 288 66 239 255 300 59 66 197 239 255 10 15 22 24 29 50 56 84 111 119 138 145 158 161 171 183 185 187 192 193 199 212 227 231 240 241 248 249 254 257 263 265 281 300 66 239 1 10 24 25 27 50 56 84 101 111 119 121 130 138 145 158 192 199 201 212 221 227 231 241 248 249 263 265 293 297 66 255 45 121 177 66 239 255 300 66 239 255 113 177 189 196 275 59 66 239 255 66 239 242 255 300 66 239 255 25 84 130 185 192 227 240 241 249 257 300 59 66 239 255 66 239 255 24 50 56 138 145 158 161 177 182 201 249 263 70 84 241 66 239 255 300 66 239 255 300 59 66 239 255 33 45 88 100 145 149 154 167 177 179 182 183 192 236 251 279 289 296 
Beta:10,Alpha:0.18
66 239 255 40 88 100 113 143 145 166 177 179 183 189 205 212 216 236 238 246 247 254 261 263 279 289 296 288 66 239 255 24 56 75 121 145 158 167 177 265 274 294 106 66 239 255 84 130 185 192 240 300 66 239 255 75 113 121 177 189 200 275 66 239 255 24 50 56 145 158 177 201 254 294 70 88 106 111 119 161 178 183 227 241 265 20 66 239 255 24 50 56 94 138 145 158 161 177 201 249 254 294 70 84 88 111 178 183 227 241 265 66 239 255 300 66 239 250 255 25 84 130 185 227 240 241 300 66 239 255 6 18 29 33 36 46 63 69 79 103 114 115 148 167 171 176 179 182 186 189 200 209 215 221 227 232 240 274 288 300 66 239 255 24 88 100 113 145 177 189 247 254 279 289 22 40 179 216 236 288 296 66 164 239 255 290 300 66 85 239 255 39 40 64 70 96 100 127 145 166 169 174 176 177 179 182 189 238 247 254 267 279 288 66 239 255 33 56 75 81 100 113 149 177 192 224 236 289 45 259 296 66 239 255 66 77 239 255 300 66 239 255 177 189 275 66 85 239 255 6 8 18 33 40 41 44 47 63 64 75 79 88 96 103 105 113 134 145 169 174 176 179 182 185 186 189 199 202 206 215 228 247 248 254 257 261 263 267 269 275 279 288 293 294 66 239 255 24 50 56 84 88 111 138 145 158 161 177 178 183 201 227 249 254 265 294 241 59 66 239 255 300 59 66 239 255 66 239 255 66 239 255 24 45 50 56 145 158 161 166 177 182 201 70 82 84 241 66 239 255 84 192 240 300 66 239 255 300 23 66 77 239 255 300 66 207 239 255 300 66 239 255 130 300 20 66 239 255 130 192 240 300 66 250 255 300 59 66 239 255 300 66 77 152 239 255 290 20 66 239 242 255 66 239 255 15 24 25 29 31 50 84 130 139 140 145 187 192 221 227 228 231 240 241 249 254 257 293 297 239 255 17 75 113 177 196 66 239 255 290 300 66 239 255 1 15 22 24 25 29 50 56 84 86 101 111 130 139 140 145 158 185 187 192 221 227 228 231 240 241 248 249 254 257 263 293 300 66 255 25 84 185 192 227 228 241 249 257 300 66 239 255 130 240 300 66 239 255 300 66 239 255 15 22 24 25 50 56 84 86 101 111 119 130 138 139 140 145 158 185 187 192 227 231 240 241 248 249 254 257 263 265 293 20 66 239 255 177 189 66 77 239 255 84 185 192 227 240 241 300 66 239 255 66 239 255 1 24 50 56 84 121 138 145 158 201 161 231 241 249 263 66 239 255 15 22 24 25 29 31 50 84 86 101 111 130 139 140 145 185 187 192 221 227 228 231 240 241 248 249 254 257 293 297 300 66 239 255 300 66 239 250 255 300 59 66 239 255 300 66 239 255 66 239 255 300 66 107 239 255 300 66 239 255 145 177 279 289 59 66 239 255 300 66 239 255 24 45 113 121 158 177 192 201 66 77 85 152 239 255 1 15 22 24 29 50 56 84 86 101 111 139 140 145 158 185 187 192 221 227 228 231 240 241 248 249 254 257 263 300 66 239 255 22 24 25 29 31 50 84 86 101 111 130 139 140 145 185 192 221 227 228 231 240 241 248 249 254 257 293 297 66 239 250 255 66 85 239 255 290 300 7 66 85 239 255 15 24 25 29 50 84 139 140 145 185 192 221 227 228 240 241 249 254 257 293 300 66 239 255 25 84 185 192 227 240 241 249 300 66 85 239 255 113 177 189 66 239 255 290 24 25 29 84 140 145 185 192 221 227 228 240 241 249 257 293 300 66 239 255 66 77 207 239 255 66 239 255 24 46 56 84 101 111 133 142 145 158 167 169 189 216 241 247 248 265 275 297 16 75 165 168 176 202 206 254 266 288 66 239 255 300 66 239 255 113 177 189 196 224 275 66 239 255 17 75 113 177 196 20 66 239 242 255 20 66 239 255 66 239 255 300 66 239 255 66 239 255 15 24 25 29 50 84 130 139 140 145 185 187 221 227 228 231 241 249 254 257 293 297 66 239 255 25 84 130 185 192 227 228 240 241 249 257 293 300 66 239 255 24 56 113 145 158 177 297 82 166 236 248 66 239 255 300 66 239 255 300 66 239 255 300 66 159 239 255 300 66 239 255 24 56 75 113 145 149 166 167 177 224 236 240 266 282 289 20 66 255 240 300 66 255 24 33 56 75 82 102 113 145 149 158 161 166 177 182 192 224 236 274 282 106 66 239 255 8 18 33 40 41 63 73 75 88 96 103 105 113 133 142 166 169 174 176 177 179 182 189 192 199 202 203 206 215 227 241 247 248 254 261 267 269 276 279 288 293 66 239 255 145 177 279 289 254 66 239 255 130 240 300 66 239 300 66 255 25 84 130 145 185 192 221 227 228 240 241 249 257 293 300 66 239 255 15 24 25 29 50 84 130 139 140 145 185 187 192 221 227 240 241 249 254 257 293 300 66 239 255 25 84 185 192 227 228 240 241 249 300 66 239 255 33 56 75 81 100 113 145 149 161 167 177 192 224 236 240 266 274 66 239 255 66 239 250 255 10 22 24 50 56 84 111 119 138 145 158 161 185 187 192 193 199 201 227 231 240 241 248 249 254 257 263 265 297 300 66 239 255 1 10 24 25 27 50 56 84 101 111 121 130 138 145 158 192 199 201 227 231 241 248 249 263 293 297 66 112 239 255 56 70 84 88 106 111 138 145 158 161 177 178 182 183 201 227 241 249 263 265 66 239 255 66 112 239 255 66 77 239 255 66 112 239 255 107 66 239 255 18 40 44 46 63 79 84 88 96 103 133 134 142 145 174 179 186 189 202 206 215 228 238 247 254 261 263 275 279 284 285 294 20 66 239 255 
Beta:10,Alpha:0.19
66 239 255 24 84 145 177 189 279 64 194 254 66 239 255 25 84 130 145 185 192 228 240 241 249 257 293 300 66 239 255 290 239 255 24 33 100 113 118 119 145 149 166 177 189 205 236 279 289 296 66 239 255 45 121 126 177 66 239 242 255 66 239 242 255 25 84 130 185 192 227 240 241 249 300 66 85 239 242 255 130 300 66 239 255 29 33 100 179 192 205 228 236 263 279 289 66 239 255 20 66 239 255 15 22 24 25 50 84 86 101 111 130 139 140 145 185 187 192 221 227 228 231 240 241 249 254 257 300 66 239 255 177 189 275 66 239 255 22 24 50 56 84 101 111 119 138 158 161 183 192 199 201 227 231 240 241 248 249 254 263 265 66 239 255 300 66 239 255 300 66 255 17 75 88 113 121 138 139 177 196 265 66 239 255 66 207 239 255 300 66 239 255 1 10 24 27 50 56 84 101 111 119 121 130 135 145 158 171 187 192 193 199 201 231 234 241 248 249 254 263 293 297 22 86 161 66 239 255 15 24 25 29 50 84 130 139 140 145 185 192 221 227 228 241 249 254 257 293 300 66 239 255 25 84 130 185 192 240 241 300 66 85 239 255 66 207 239 255 1 24 50 84 121 158 177 201 22 56 86 88 111 138 139 178 183 227 240 249 265 294 161 231 241 66 112 239 255 177 189 213 279 66 207 239 255 25 84 130 185 192 227 228 240 241 249 257 300 66 112 239 242 255 300 66 239 255 84 185 192 240 300 66 239 255 66 85 239 255 10 15 22 24 29 50 84 111 119 138 145 158 161 183 185 187 192 193 199 212 227 231 240 241 248 249 254 257 263 265 281 300 66 239 255 24 50 56 84 138 145 158 161 177 212 221 249 254 294 297 88 111 139 178 183 227 241 265 66 239 250 255 300 66 239 255 17 75 113 177 196 66 239 255 24 47 145 158 189 202 206 275 297 22 50 161 167 179 215 66 239 255 176 177 189 196 66 112 159 239 10 15 22 25 29 50 56 84 111 119 130 138 145 158 161 171 183 185 187 192 193 199 201 221 227 240 241 248 249 254 257 263 265 300 66 85 239 255 24 45 56 82 113 138 145 158 161 166 167 177 182 187 193 236 241 249 254 66 85 207 239 255 300 66 239 255 300 66 239 255 66 239 255 1 15 22 24 25 29 50 56 84 86 101 111 139 140 145 158 185 187 192 221 227 228 231 240 241 248 249 254 257 263 300 66 239 255 300 66 239 255 17 177 196 279 66 239 255 130 192 240 300 66 239 255 45 56 121 177 201 227 66 239 255 130 192 240 66 239 255 17 177 66 239 255 6 18 30 33 47 63 68 84 102 103 107 114 130 160 176 185 186 189 192 227 240 254 267 274 282 284 288 299 300 59 66 239 255 300 66 112 239 255 1 15 22 25 27 31 50 56 84 86 101 104 111 119 130 138 140 145 158 185 187 192 199 227 231 240 241 248 249 254 257 263 265 281 297 300 66 239 255 40 56 63 88 96 100 102 113 118 127 142 145 149 166 177 179 182 189 238 247 254 270 279 288 59 66 239 255 17 75 113 177 196 66 239 255 300 66 239 255 300 66 239 255 300 66 239 255 15 24 25 29 50 84 139 140 145 185 192 221 227 228 240 249 254 257 300 66 239 255 66 239 255 24 25 84 130 140 145 185 192 221 227 228 240 241 249 293 300 66 239 255 24 56 75 100 102 113 145 149 161 166 167 176 177 236 274 289 266 66 239 255 15 22 24 25 29 50 56 84 86 101 111 119 138 145 158 161 185 187 192 212 227 231 240 241 248 249 254 257 263 265 281 300 59 66 239 255 25 84 130 185 192 227 228 240 249 257 300 66 112 239 255 66 239 255 300 66 239 192 240 300 52 66 239 255 24 25 84 145 185 192 221 227 228 240 249 257 293 300 66 239 255 300 66 239 255 290 112 239 255 84 185 192 240 300 66 239 242 255 107 66 239 255 290 300 59 66 239 255 300 66 239 255 300 66 112 239 255 33 56 75 102 113 145 149 158 161 166 167 177 192 236 274 282 106 66 255 8 16 18 33 40 41 44 63 75 84 96 103 105 130 133 134 145 147 166 169 173 174 176 177 179 182 185 187 189 192 199 202 206 215 228 247 248 254 261 263 267 275 276 279 284 288 66 239 255 177 189 196 59 66 239 255 16 40 44 75 84 96 133 134 136 142 145 169 176 177 179 189 206 215 241 257 275 279 297 66 207 239 255 24 33 45 56 73 75 88 106 113 145 149 158 161 166 167 177 182 183 192 224 236 240 265 274 282 66 239 255 158 177 189 254 279 289 33 296 66 207 239 255 59 66 239 255 290 300 6 66 77 255 66 239 250 84 130 185 192 240 300 66 239 255 177 189 66 239 255 177 189 66 239 255 300 66 239 255 17 24 56 75 113 121 126 177 196 274 66 239 255 290 300 66 239 255 33 143 145 177 182 192 279 289 179 296 66 239 255 24 45 75 84 133 134 145 169 176 177 189 202 206 209 241 254 275 279 297 18 22 40 101 127 179 227 238 247 261 263 267 283 66 112 239 255 66 239 255 300 66 239 255 17 113 177 279 66 239 255 300 66 239 24 33 56 75 102 106 113 145 149 161 166 167 177 182 192 224 236 274 282 289 66 239 255 24 50 56 84 88 106 111 138 145 158 161 177 178 183 201 227 241 249 263 265 294 207 239 255 10 15 22 24 25 56 84 111 119 130 138 145 158 161 183 185 187 192 193 199 227 231 240 241 248 249 254 257 263 265 293 300 20 59 66 239 255 25 84 130 185 192 227 228 240 241 249 257 293 300 59 66 207 239 255 15 22 24 25 29 50 84 139 140 145 185 187 192 221 227 228 231 240 241 249 254 257 300 66 239 255 83 177 189 66 239 255 15 24 25 29 84 130 139 140 145 185 192 221 227 228 249 257 293 300 66 239 255 286 177 189 196 
Beta:10,Alpha:0.20
66 207 239 255 300 66 85 239 255 262 33 56 75 81 100 113 120 142 174 177 192 224 236 266 289 66 239 255 176 177 189 194 196 66 239 255 74 177 189 279 66 207 255 121 177 201 293 66 255 75 113 177 224 59 66 239 255 17 113 177 196 66 239 255 17 75 113 177 196 66 207 239 255 45 113 121 177 66 255 177 66 239 255 24 83 84 113 145 177 189 202 206 275 279 216 135 296 66 239 255 33 45 75 82 100 120 142 149 177 179 182 183 192 205 236 248 279 289 66 255 46 48 50 56 57 60 101 115 145 158 189 200 227 241 265 274 20 66 239 255 25 84 130 185 192 227 228 240 241 249 257 293 300 66 207 239 255 177 189 216 66 112 255 1 10 25 27 50 84 101 111 119 121 130 138 145 158 192 199 201 227 241 248 249 263 297 66 239 255 300 66 239 255 33 45 56 73 75 81 100 113 119 145 149 174 177 179 192 205 224 236 259 289 296 66 164 239 255 66 239 255 17 113 177 196 66 239 255 177 189 211 66 77 239 255 45 121 177 201 265 56 66 239 255 24 56 75 82 102 113 149 161 166 167 177 182 192 205 224 274 282 289 106 66 239 255 15 22 24 25 50 56 84 101 111 119 130 138 139 140 145 158 185 187 192 199 227 231 240 241 248 249 254 257 263 265 300 66 59 66 239 255 104 121 145 177 201 66 77 239 255 15 24 29 50 84 140 145 185 187 192 221 228 231 240 241 249 254 257 293 300 66 239 255 25 130 185 192 227 228 240 241 249 257 293 300 66 220 239 255 15 24 25 29 50 84 130 139 140 145 185 192 221 227 228 240 241 249 257 293 300 66 239 255 130 240 300 66 239 255 24 25 130 145 185 192 221 227 228 240 241 249 257 293 300 52 66 239 255 66 239 255 300 250 255 107 20 66 239 255 130 192 300 66 112 255 17 75 113 121 158 167 177 196 66 85 239 242 255 290 300 66 239 255 24 46 56 76 133 142 145 158 167 189 202 206 227 241 247 265 274 275 66 85 239 255 15 24 25 29 31 50 84 111 130 139 140 185 187 192 221 227 228 231 240 241 249 254 257 293 66 239 255 177 189 279 66 239 255 177 189 275 66 239 255 290 84 185 192 227 240 300 66 239 255 121 126 177 201 66 239 255 17 45 75 113 177 196 24 274 66 239 255 17 113 177 196 66 239 255 2 24 50 55 56 138 145 158 161 177 201 249 257 70 84 88 178 183 227 241 265 59 66 239 242 255 56 75 100 113 177 289 236 66 85 239 255 1 10 24 25 27 50 56 84 101 111 130 138 145 158 192 193 199 201 227 231 241 248 249 254 263 265 293 297 22 86 139 161 183 185 240 66 239 255 15 24 25 29 50 84 130 139 140 145 185 192 227 228 240 241 249 254 293 66 239 255 66 239 255 24 56 96 101 145 169 176 202 279 297 6 33 70 84 119 173 174 177 182 203 288 66 77 239 255 17 75 113 177 196 66 255 189 66 239 250 255 290 10 22 24 50 56 84 111 119 138 145 158 161 185 192 193 199 201 227 231 240 241 248 249 254 263 265 66 239 255 66 239 255 75 113 177 189 196 200 206 66 239 242 255 8 18 24 39 56 75 84 101 128 142 145 169 176 177 203 227 241 254 269 276 279 22 40 41 127 174 179 199 215 261 288 66 239 255 260 100 113 143 145 177 279 289 158 236 296 66 239 255 17 75 113 177 196 201 66 85 239 255 17 113 177 66 239 255 10 84 121 145 177 201 248 294 66 112 239 255 33 56 73 75 84 96 105 142 145 169 176 177 189 203 241 269 276 279 22 40 127 170 174 179 236 66 239 255 15 24 25 29 50 84 139 140 145 185 192 221 227 228 240 241 249 257 293 300 66 239 255 107 66 239 255 25 84 130 185 192 227 228 241 249 257 300 66 239 255 10 24 50 56 70 84 86 88 106 111 138 158 161 177 178 182 183 201 227 241 248 249 263 265 66 239 255 177 66 219 239 255 260 300 66 239 255 290 84 87 145 169 176 177 189 288 66 239 255 25 130 185 192 227 240 241 300 66 239 255 17 75 113 121 126 177 196 66 239 255 75 113 121 177 201 66 117 239 255 130 300 66 117 239 255 33 40 74 88 100 113 118 143 145 149 166 177 179 189 216 236 238 247 254 279 288 289 296 66 255 33 56 75 113 145 149 177 192 224 268 282 106 166 236 66 255 66 239 255 66 239 255 84 185 192 240 300 66 239 255 17 74 177 66 239 255 20 66 239 242 255 24 56 75 113 121 145 158 167 177 274 149 66 239 255 66 239 255 177 189 224 66 239 250 255 66 239 290 176 177 270 66 239 255 66 239 255 24 44 88 177 184 185 189 247 254 279 22 33 40 64 99 127 149 179 227 261 288 296 66 164 239 255 300 66 112 239 255 17 75 177 196 59 66 239 255 177 189 66 239 255 280 15 24 25 50 84 111 139 140 145 185 187 192 221 227 228 231 240 241 249 254 257 293 300 66 239 255 1 15 22 24 25 27 31 50 56 84 86 101 104 111 119 130 138 139 140 145 158 185 187 227 231 240 241 248 249 254 257 265 281 293 297 300 66 239 255 24 33 75 113 145 158 167 177 192 201 227 257 274 88 106 161 183 265 282 7 66 112 207 239 255 25 84 185 192 227 228 240 241 249 257 300 66 239 255 290 24 50 56 79 84 103 138 145 158 201 212 231 241 249 254 263 293 297 15 22 88 111 140 161 178 183 185 187 193 240 257 265 66 239 255 1 10 24 25 27 50 56 84 101 111 119 121 130 145 158 185 192 199 227 231 241 248 249 263 265 293 297 66 255 66 239 255 290 300 66 239 255 25 84 130 185 192 227 228 240 249 257 300 66 239 255 177 
Beta:10,Alpha:0.21
66 239 255 290 300 66 239 255 2 24 50 56 79 84 121 145 158 177 66 239 255 24 45 56 73 75 113 145 149 161 166 167 177 192 224 259 274 282 289 296 236 266 66 255 2 6 18 27 29 33 36 40 46 63 65 86 88 103 105 114 115 133 144 145 167 176 179 182 186 189 202 215 237 264 267 271 274 275 288 300 66 239 255 290 177 189 194 196 113 66 77 239 255 15 24 29 50 84 130 139 140 145 185 187 192 221 227 240 241 249 257 293 300 66 112 239 255 84 130 185 192 227 241 300 66 239 255 177 60 66 255 16 24 56 84 96 111 134 142 145 169 176 177 202 206 248 265 275 279 297 22 40 174 179 254 298 66 239 255 113 189 196 66 239 255 107 66 255 66 89 239 255 22 24 25 29 31 50 130 139 140 145 185 187 192 221 227 228 231 240 241 249 254 257 293 297 66 239 255 66 112 152 239 255 50 101 104 121 145 158 177 201 249 254 66 207 239 242 255 1 10 24 25 27 50 101 111 119 121 130 138 145 158 192 199 201 231 241 248 249 263 265 293 297 66 112 255 33 45 56 88 96 100 113 145 149 177 179 183 192 236 254 259 279 289 296 66 239 242 255 113 177 194 66 239 250 255 66 239 255 177 189 66 239 255 300 66 85 239 255 290 192 240 300 66 112 239 255 25 84 130 185 192 227 240 241 300 66 239 242 255 20 66 239 255 177 189 282 66 112 255 59 66 85 239 255 290 216 66 255 15 24 25 31 50 56 84 86 101 104 111 119 130 138 139 140 145 158 185 212 221 227 228 231 240 241 248 249 254 257 263 265 300 207 239 255 17 45 177 189 66 239 255 300 66 239 255 24 46 64 88 96 136 141 142 145 169 176 177 189 191 203 254 276 279 18 22 33 39 40 70 105 111 127 161 166 170 174 179 205 215 240 251 261 269 288 66 239 255 130 300 66 239 255 290 17 75 113 177 196 66 77 239 255 1 15 22 24 50 56 84 86 101 111 139 140 185 187 192 221 227 228 231 240 241 248 249 257 300 59 66 239 255 6 18 29 32 33 36 46 63 114 115 116 126 130 145 149 176 179 182 186 189 192 200 202 209 215 241 245 266 271 274 277 288 300 20 66 77 239 255 24 84 145 185 192 221 227 228 240 241 249 257 293 300 66 168 239 255 17 177 279 66 239 255 66 239 255 2 45 177 66 152 239 113 177 189 275 66 90 255 2 79 84 121 139 145 177 201 227 56 94 294 66 239 255 107 66 239 255 1 10 22 24 25 27 50 56 84 86 101 111 119 130 138 139 145 158 161 171 183 185 187 192 193 199 227 231 240 241 248 249 254 263 265 297 66 239 255 1 10 24 27 50 56 84 106 111 119 121 130 135 136 138 145 158 171 177 192 199 201 231 234 241 248 249 263 268 293 294 297 66 239 255 24 56 145 177 189 279 18 33 105 170 238 288 66 239 255 177 189 66 207 239 255 84 130 185 192 227 240 241 300 66 239 255 66 219 239 255 17 121 177 196 66 112 255 7 66 207 239 242 255 290 192 240 300 66 239 255 17 75 113 121 177 196 282 66 77 239 255 6 8 24 40 46 47 50 63 75 83 96 133 134 142 145 167 170 176 177 189 202 206 227 240 241 247 254 267 275 279 41 44 114 139 185 257 274 288 66 239 255 75 113 289 56 81 96 100 192 66 239 255 189 33 40 88 100 105 111 119 145 166 177 179 182 205 247 279 289 296 288 66 77 239 255 24 33 56 75 106 113 145 149 166 177 182 192 224 236 274 282 66 239 255 17 75 177 196 66 239 255 66 239 255 107 66 207 239 255 44 177 189 66 112 207 239 255 300 66 239 255 66 239 255 17 74 177 189 196 66 239 255 290 189 275 66 85 255 17 177 66 112 239 255 290 300 66 239 255 290 17 75 113 177 196 66 239 255 66 239 121 145 177 201 265 268 66 239 255 22 84 121 177 201 56 66 239 255 66 255 45 104 121 145 177 66 85 239 255 39 40 64 70 84 96 127 142 145 166 174 176 177 182 183 189 203 238 240 254 267 276 279 66 239 255 59 66 239 242 255 177 66 85 239 242 177 66 239 255 15 24 25 29 50 84 130 139 140 145 185 192 221 227 228 240 241 249 257 293 300 66 239 255 22 24 33 75 113 145 149 166 167 177 192 205 224 236 274 282 289 106 266 66 239 243 255 107 66 239 255 300 66 239 255 8 18 33 40 41 44 47 63 75 96 103 105 124 129 134 142 145 166 169 174 176 177 179 181 182 186 189 191 202 206 215 228 238 240 247 261 263 267 275 279 284 288 66 239 255 8 18 40 41 75 84 96 99 100 105 127 133 134 166 169 176 177 179 185 189 202 206 215 227 241 254 261 263 267 279 288 33 63 88 92 103 142 174 182 192 199 228 248 284 293 20 66 77 239 255 300 20 66 239 255 17 113 121 177 196 66 239 255 24 50 56 84 88 106 111 138 145 158 161 178 183 201 227 240 249 254 263 265 231 241 66 239 255 66 239 255 44 177 189 66 77 239 255 300 59 66 239 255 24 55 56 75 79 113 138 145 149 158 161 166 167 177 182 185 236 240 274 282 59 66 207 239 255 24 50 84 86 121 145 158 201 248 10 294 66 239 255 17 177 196 66 239 255 74 286 66 239 255 25 84 130 185 192 227 228 240 241 249 293 300 66 77 239 255 45 121 177 59 66 239 255 17 177 66 239 255 177 189 196 275 57 66 239 255 87 141 177 189 66 207 239 255 17 177 239 255 6 9 15 18 27 28 29 33 36 49 63 115 131 133 141 145 176 179 182 186 189 200 202 247 265 267 271 274 288 296 300 66 239 255 107 206 
Beta:10,Alpha:0.22
66 239 255 107 66 112 239 255 177 189 239 255 66 239 255 17 75 113 177 196 66 239 255 10 56 79 81 96 100 113 119 145 176 177 259 289 22 45 70 73 149 158 174 179 236 248 296 66 239 255 1 22 24 25 27 31 50 56 86 101 104 111 119 130 139 140 145 158 185 187 192 227 231 240 241 248 249 254 257 263 265 281 297 300 66 239 255 30 66 112 239 255 1 2 79 84 121 145 158 201 66 239 255 177 189 279 282 66 207 239 255 177 189 196 275 66 239 255 1 22 24 25 29 50 56 86 101 111 130 139 140 145 185 187 192 221 227 228 231 240 241 248 249 254 257 263 293 297 300 66 239 255 20 66 239 255 45 179 189 66 239 255 22 177 189 196 282 66 239 255 66 77 112 255 290 33 100 118 145 177 192 279 289 179 236 66 239 255 66 239 255 20 66 239 250 255 189 66 239 255 24 113 137 158 179 189 200 202 274 275 167 66 112 239 255 31 50 56 138 145 158 177 182 201 249 70 84 241 57 66 239 255 66 239 255 66 239 255 177 66 239 255 17 75 113 177 196 59 66 239 255 66 239 255 66 207 239 255 290 107 66 239 255 300 85 239 255 17 74 113 177 56 239 255 74 177 189 270 59 66 239 255 216 66 239 255 12 177 189 196 282 66 239 255 17 113 177 196 66 239 255 48 300 66 207 239 255 17 75 113 177 196 289 30 66 239 255 17 75 113 177 196 66 239 48 107 66 239 255 290 192 240 300 66 77 239 255 6 46 56 65 101 114 115 133 139 167 168 176 185 189 200 202 241 265 288 289 297 1 18 22 33 36 63 138 158 161 192 193 215 227 240 300 66 239 255 177 66 239 255 177 189 275 59 239 255 177 66 239 255 177 189 66 239 255 24 45 50 56 82 88 106 126 138 145 149 158 161 177 178 182 183 193 201 227 249 254 263 265 70 84 111 241 66 112 239 242 255 280 1 15 22 25 27 29 31 50 56 84 86 101 130 139 140 145 158 187 192 221 227 228 231 240 241 248 254 257 263 293 297 66 112 239 255 17 75 145 177 224 66 112 239 250 189 66 239 255 107 66 239 255 24 75 113 121 145 158 177 274 56 167 66 239 255 66 239 255 177 189 275 66 239 250 255 15 24 25 29 50 84 130 139 145 185 192 221 227 228 241 249 257 293 66 239 255 33 40 70 75 88 113 138 143 145 149 158 174 176 177 182 189 205 216 238 247 254 267 288 289 66 239 255 300 66 173 239 255 1 24 50 56 84 88 106 111 138 145 158 161 178 183 201 227 240 249 254 263 273 294 66 239 255 130 192 240 66 239 255 12 17 75 113 121 177 196 224 273 20 66 239 255 300 66 239 255 52 66 239 255 25 84 185 192 227 228 240 241 249 257 293 300 66 239 255 45 177 189 196 282 66 112 239 255 84 185 192 240 300 66 239 255 45 126 177 196 206 224 66 239 20 66 239 255 15 24 25 29 50 84 139 140 145 185 192 221 227 228 240 241 249 254 257 293 300 239 255 56 96 145 169 177 236 254 269 276 279 297 5 8 18 22 32 33 40 41 44 50 75 127 174 185 203 215 238 288 66 239 255 1 45 113 121 177 273 281 22 66 239 242 255 17 177 66 239 255 40 88 100 113 143 145 149 158 166 177 179 183 189 205 236 279 289 296 66 239 255 300 52 66 239 255 83 177 189 196 66 239 255 66 239 255 87 189 66 239 255 66 77 90 207 239 255 17 113 177 196 239 255 66 239 255 17 177 196 66 85 239 255 17 75 113 177 66 85 239 255 57 66 239 255 290 66 239 255 24 33 50 56 72 75 84 102 113 129 161 166 167 177 182 192 224 236 274 282 106 66 239 255 25 84 130 185 192 227 228 240 241 249 257 66 255 239 17 24 33 56 75 145 167 177 184 192 224 274 106 149 66 85 164 239 255 33 39 40 64 70 96 127 142 145 169 174 176 182 186 189 203 238 254 267 270 276 279 288 66 207 239 255 290 1 15 22 24 25 27 29 31 50 56 84 86 101 111 139 140 145 187 192 221 227 228 231 240 241 248 249 257 293 297 66 255 177 66 239 255 56 100 177 189 196 279 33 288 66 220 239 255 17 56 75 100 113 121 177 196 81 66 207 239 255 189 66 239 255 48 66 239 255 1 22 24 50 84 101 121 138 145 158 177 201 273 281 66 239 255 66 91 112 239 255 56 72 75 113 149 158 161 167 236 274 66 239 255 48 66 239 255 66 239 255 300 66 239 255 75 113 189 196 200 289 66 239 255 177 189 
Beta:10,Alpha:0.23
66 239 255 20 66 239 255 239 255 107 66 239 255 12 17 75 113 196 66 239 255 66 77 239 242 255 113 177 275 66 239 255 290 66 239 255 75 113 121 177 196 66 152 239 255 300 59 66 207 239 255 46 75 113 177 189 196 200 289 66 239 255 66 239 255 290 48 59 66 239 250 255 300 66 239 242 255 290 75 113 196 200 206 275 66 239 255 75 83 113 121 177 189 85 66 239 255 17 45 75 113 126 177 196 66 239 255 66 239 255 66 255 66 77 207 239 255 56 141 177 189 206 66 255 66 239 255 300 20 59 66 239 258 107 66 239 255 48 66 239 107 113 177 189 239 255 177 189 66 85 239 255 177 66 239 250 255 60 107 66 239 255 66 239 255 66 85 239 255 59 66 239 255 8 18 24 56 75 84 96 101 142 145 169 176 177 189 203 227 241 267 269 279 294 40 41 64 127 174 179 199 215 254 261 66 239 255 113 177 196 289 66 239 255 15 22 24 25 27 29 31 50 84 86 101 111 130 140 145 185 187 192 221 227 228 231 240 241 248 249 254 257 281 293 239 242 255 66 112 239 255 107 286 66 239 255 66 239 255 22 75 113 177 189 196 200 243 282 66 239 255 75 81 113 145 176 177 196 201 224 274 66 239 255 66 239 242 255 177 239 255 66 239 255 66 239 255 25 84 130 185 192 227 228 240 241 249 257 66 239 113 177 189 216 66 239 255 107 177 275 66 239 255 66 239 255 107 66 85 239 255 66 239 255 113 177 189 196 20 66 77 112 239 255 45 56 82 145 158 177 236 241 66 239 242 255 113 121 177 196 200 206 275 66 207 239 242 255 177 66 239 242 255 14 24 33 36 46 63 64 71 111 114 115 135 145 167 192 200 202 227 241 254 267 274 288 6 18 29 31 39 84 119 120 139 140 162 170 179 182 185 186 187 193 215 221 228 231 240 249 257 271 276 300 66 239 255 177 189 275 66 85 239 250 255 33 39 40 70 82 88 96 127 142 144 145 166 169 174 179 182 189 238 247 254 267 288 66 239 255 1 24 50 56 145 158 177 201 70 84 88 106 111 126 138 161 178 182 183 187 193 227 231 241 249 254 263 265 66 239 255 216 20 66 239 255 66 239 255 17 56 113 177 196 66 77 239 255 17 75 113 171 177 196 224 66 239 255 66 207 239 255 300 66 239 255 177 189 275 66 239 127 216 23 66 239 255 299 177 189 66 77 85 239 255 15 24 29 50 84 140 145 185 192 221 227 228 241 249 257 293 300 66 239 255 300 66 239 255 300 66 239 255 300 66 239 255 127 66 239 60 66 239 255 66 255 1 15 22 24 25 29 50 56 84 86 101 111 130 139 140 145 185 187 192 221 227 228 231 240 241 248 254 257 293 300 66 239 255 107 66 239 255 17 177 66 239 255 48 216 66 239 255 66 255 24 50 56 84 88 111 119 145 158 161 177 178 183 201 227 241 254 265 294 57 66 239 255 60 75 84 145 176 177 189 200 201 66 239 255 107 207 239 255 24 33 56 75 106 113 126 145 149 158 161 166 177 182 192 224 236 274 282 66 77 239 255 189 66 239 255 24 45 50 121 145 158 177 265 106 66 239 255 22 32 33 38 39 40 70 96 127 145 166 169 170 174 176 177 179 182 189 199 203 266 267 276 279 288 66 239 255 177 189 66 239 255 66 76 239 255 66 239 255 107 66 77 85 239 255 1 24 56 107 145 189 202 206 213 275 279 66 239 255 66 239 255 300 66 239 255 33 56 96 100 113 145 176 177 192 224 227 289 45 70 74 88 174 179 183 244 259 270 296 59 66 239 255 113 189 196 200 66 239 255 66 77 239 255 75 113 177 189 196 206 275 66 239 255 74 66 239 255 113 177 158 66 107 239 255 300 66 207 239 255 177 
Beta:10,Alpha:0.24
66 207 239 255 113 189 196 206 275 279 66 239 255 45 177 238 66 239 242 66 239 255 192 240 300 66 239 255 10 24 50 56 84 88 106 111 119 138 145 158 161 183 192 199 201 227 231 234 240 241 249 254 263 265 268 273 66 239 255 25 84 185 192 227 228 240 241 249 293 300 66 239 255 48 300 66 239 255 66 107 239 255 84 192 240 300 66 239 255 45 56 145 161 177 212 221 187 236 66 112 239 255 107 66 239 255 49 75 113 177 189 196 200 268 66 239 255 300 66 77 239 255 66 239 255 48 66 239 255 177 66 239 255 48 24 25 84 140 145 185 192 227 228 240 241 249 257 293 300 66 255 177 189 196 66 239 255 59 66 239 255 33 45 73 75 81 113 145 149 192 205 224 240 244 259 268 289 296 66 239 255 1 2 94 101 121 145 201 249 273 281 239 255 84 185 227 240 300 66 239 255 25 84 185 192 227 240 241 249 300 66 239 255 107 66 255 300 66 239 255 48 75 177 189 196 200 66 239 24 56 84 100 101 113 177 189 241 244 273 276 279 33 105 119 170 289 296 66 239 255 66 239 255 107 66 255 176 177 189 196 206 66 239 242 255 24 25 29 84 139 140 145 185 192 221 228 240 241 249 257 293 300 66 77 239 255 24 55 56 75 113 145 149 158 161 166 167 177 182 236 257 274 66 239 255 56 96 142 145 169 176 177 189 251 279 289 33 40 64 245 247 254 288 66 85 239 255 16 127 189 20 66 239 255 107 20 66 239 255 177 189 275 66 239 255 12 17 83 177 189 66 239 255 44 113 176 189 216 66 85 239 255 66 239 255 177 189 66 239 255 66 239 255 177 196 66 239 255 10 15 22 24 50 56 84 111 119 138 145 158 161 183 185 187 192 193 199 201 227 231 240 241 248 249 254 257 263 265 300 66 77 239 242 255 1 15 22 24 27 29 31 50 56 84 86 101 111 130 139 140 145 187 192 221 227 228 241 248 249 254 257 293 66 112 239 242 255 177 66 77 239 255 17 106 177 66 239 255 107 66 239 255 300 66 77 239 255 16 44 49 113 177 189 196 275 66 255 24 46 50 56 60 84 101 111 142 158 176 189 200 201 227 241 243 265 274 288 297 6 126 266 66 85 239 250 255 66 239 255 66 239 255 300 59 66 112 239 255 177 189 196 66 239 255 17 96 177 196 23 59 66 239 255 66 239 255 40 88 100 143 145 161 166 177 179 189 216 236 238 254 261 263 279 29 33 154 182 288 296 66 223 239 255 300 66 85 239 255 25 84 130 185 192 227 228 240 241 249 257 293 300 66 239 255 12 17 75 81 113 177 196 224 66 85 239 255 66 239 255 107 239 255 280 24 50 56 70 84 88 106 119 138 145 158 161 177 178 182 183 201 227 241 249 263 265 66 112 239 255 300 66 112 239 255 17 45 196 66 239 255 177 189 59 66 239 255 177 189 275 66 239 255 107 7 66 85 239 255 16 66 239 255 66 239 255 300 66 239 255 66 239 255 113 177 189 196 273 275 66 239 255 290 66 239 255 177 189 66 239 242 255 300 66 239 255 177 189 66 239 255 66 255 48 79 145 177 279 289 66 239 255 66 239 255 66 239 250 255 15 24 25 29 50 84 139 140 145 185 192 221 227 228 240 241 249 254 257 293 300 59 66 239 255 49 177 189 66 239 255 74 66 85 239 255 290 17 177 77 239 255 12 17 177 196 66 77 239 255 10 24 56 65 84 101 111 145 158 167 189 200 202 236 248 274 275 18 241 66 239 255 300 66 239 66 239 255 24 143 145 158 166 177 179 189 279 289 296 66 239 255 48 16 24 40 41 46 75 84 103 105 114 123 133 142 143 145 167 169 176 179 185 189 197 202 206 227 232 240 241 247 257 261 274 275 288 300 66 239 255 1 24 50 84 101 111 114 139 145 158 168 176 187 189 241 254 265 274 288 22 161 231 66 239 255 127 66 207 239 255 17 88 177 196 66 239 255 300 66 85 239 255 17 45 75 99 113 177 66 239 250 255 300 66 239 255 300 66 255 24 33 75 82 113 145 158 167 177 192 274 88 106 149 161 183 236 265 282 66 76 239 242 255 300 
Beta:10,Alpha:0.25
66 239 255 48 300 66 239 255 177 189 66 255 66 239 255 300 66 239 255 48 75 113 121 145 177 66 239 255 24 50 56 84 88 106 111 138 145 158 161 177 178 183 201 227 249 254 263 265 294 241 66 239 255 300 66 239 255 66 85 239 255 300 66 239 255 28 29 88 100 106 111 143 145 149 177 179 183 205 228 236 263 279 289 296 66 77 112 239 255 33 143 145 177 192 279 289 149 179 182 296 66 239 255 239 255 49 127 189 66 239 255 130 240 300 66 239 255 177 189 279 66 239 250 255 15 24 25 29 31 50 84 139 140 145 185 187 192 221 227 228 231 240 241 249 254 257 300 66 255 66 207 239 255 48 100 138 145 176 177 246 279 289 296 56 70 75 96 174 179 186 210 263 66 77 239 255 66 207 239 255 25 84 185 192 227 228 240 241 249 257 300 66 239 255 22 24 50 56 75 113 129 145 158 161 166 167 177 236 257 20 66 239 242 255 290 75 113 126 177 196 224 66 239 255 84 185 192 227 240 241 300 66 232 239 255 300 59 66 239 255 84 185 192 240 300 66 239 255 66 239 255 66 239 255 189 282 66 239 255 66 239 255 107 66 239 255 66 112 239 255 17 75 121 177 196 66 239 255 107 66 239 255 145 177 194 279 289 268 296 66 239 255 20 66 239 255 66 239 255 66 77 207 239 255 74 177 66 85 239 255 107 66 239 255 25 84 185 192 227 240 241 300 66 239 255 107 300 66 159 239 255 107 66 77 239 255 177 189 196 269 66 239 250 255 66 239 255 6 16 18 29 33 36 40 41 46 48 63 84 103 105 114 130 131 133 142 143 145 165 167 169 174 176 179 182 185 189 192 202 206 215 227 228 232 240 247 261 265 267 271 272 274 275 288 294 300 20 59 66 255 290 20 66 207 239 255 107 66 239 242 255 177 66 239 255 59 66 112 239 255 107 300 239 255 45 64 88 96 100 127 142 166 169 176 177 179 182 189 197 238 240 247 254 279 70 84 174 288 66 239 255 27 56 101 145 149 177 240 281 236 239 250 255 189 66 239 255 75 113 121 145 192 66 76 239 255 66 239 255 96 66 239 250 255 66 239 255 177 189 196 206 20 66 239 255 177 189 66 239 255 300 66 239 107 66 239 255 66 239 250 255 66 77 239 255 177 189 196 206 59 239 255 177 189 196 200 66 85 239 255 66 239 255 24 56 113 145 158 167 177 201 227 82 88 106 161 183 240 265 66 112 255 66 239 255 177 66 239 250 255 66 239 255 48 177 189 279 66 207 239 255 40 189 66 239 255 177 189 275 66 77 239 255 24 45 56 75 113 145 167 177 259 274 289 161 236 266 282 66 239 255 66 239 255 177 189 275 279 66 112 239 255 280 107 66 85 112 239 255 6 8 18 33 40 41 44 47 75 79 88 89 96 103 105 127 133 134 145 166 169 173 174 176 177 179 182 186 189 191 199 202 203 206 215 228 248 254 261 263 267 269 276 279 288 66 239 255 177 189 66 173 239 250 255 189 196 268 66 239 255 177 189 196 66 239 255 24 75 113 121 145 158 177 274 66 239 255 66 239 255 48 17 177 66 239 255 107 66 85 239 255 300 66 239 255 59 66 197 207 239 255 177 189 66 77 239 255 177 189 282 66 239 255 300 66 239 255 145 177 189 273 276 279 66 207 239 255 24 25 29 50 84 139 140 145 185 187 192 221 227 231 240 241 249 254 257 293 297 300 66 239 255 74 270 66 112 239 255 33 64 88 100 113 145 161 166 167 177 179 189 205 216 236 254 279 288 289 66 239 10 15 22 24 50 56 84 111 119 138 145 158 161 183 187 192 193 199 201 227 231 240 241 248 249 254 257 263 265 300 66 239 66 239 255 24 64 79 96 127 142 145 169 176 177 189 198 276 279 8 33 44 70 147 174 185 197 257 288 66 255 107 59 66 239 255 177 189 
Beta:10,Alpha:0.26
66 239 255 177 189 196 275 66 239 255 290 17 176 177 282 66 239 255 25 84 185 192 227 241 249 300 85 239 255 87 145 177 189 127 238 294 66 239 255 300 66 239 255 12 17 75 177 66 239 255 48 300 62 66 239 242 255 48 300 16 66 77 239 242 255 66 239 255 290 24 56 75 113 145 158 167 177 161 236 30 66 239 255 15 22 24 25 29 50 86 101 111 139 140 145 185 187 192 221 227 228 231 240 241 248 249 254 257 293 300 66 85 239 255 74 66 239 255 20 66 90 239 255 107 300 66 239 255 300 66 239 255 262 66 239 255 66 239 255 66 239 255 57 177 189 66 239 255 159 24 33 56 73 75 102 106 113 145 149 158 161 166 167 177 182 192 224 236 282 289 66 239 255 17 177 196 66 77 239 255 75 177 224 66 239 255 24 75 113 145 177 224 289 88 139 183 282 66 239 255 16 66 239 255 290 177 189 216 20 66 255 20 66 239 255 1 15 22 24 25 29 50 56 84 86 101 111 130 139 140 145 185 187 192 221 227 228 231 240 241 248 249 254 257 300 66 239 255 300 66 239 255 177 189 66 239 255 280 66 239 255 66 239 290 66 239 255 177 189 196 66 207 239 255 10 15 22 24 50 56 84 111 119 138 139 145 158 183 185 187 192 193 199 227 231 240 241 248 249 254 257 263 265 300 59 66 239 255 10 15 22 24 50 56 84 111 119 138 140 145 158 161 183 185 187 192 193 199 227 231 240 248 249 254 257 263 265 300 66 239 255 107 66 116 239 250 255 107 66 239 243 255 59 66 239 255 300 66 239 255 20 66 85 239 255 177 66 239 255 66 255 66 239 255 66 239 255 66 239 255 2 45 238 66 85 112 239 255 66 255 290 45 106 177 189 288 238 66 239 255 66 239 255 177 189 66 239 255 300 66 239 255 147 177 189 66 239 255 66 239 255 177 59 66 207 239 255 20 66 239 255 290 48 300 66 239 255 66 239 255 66 239 255 113 121 177 66 239 66 239 255 48 107 66 239 255 177 189 66 239 255 15 22 24 25 50 56 84 101 111 119 130 138 145 161 185 187 192 199 231 240 241 248 249 254 263 265 300 66 239 10 15 22 24 50 56 79 84 88 111 119 135 138 145 158 161 178 183 185 187 192 193 199 201 227 231 234 240 241 248 249 254 263 265 300 66 239 250 255 107 66 239 255 25 84 185 192 227 240 241 300 66 112 239 255 1 50 56 84 111 145 158 201 265 293 297 22 138 161 178 183 227 231 240 241 249 254 263 66 239 255 23 66 239 255 10 15 22 24 50 56 84 111 119 138 145 158 161 183 185 187 192 193 199 227 231 240 241 248 249 257 263 265 300 66 85 239 255 101 121 145 177 201 249 273 56 94 294 66 239 242 255 300 66 239 255 1 24 50 56 104 145 158 177 201 70 84 88 106 111 138 161 178 183 227 241 249 263 265 66 239 255 17 75 102 113 167 177 196 66 85 239 255 66 239 255 290 66 85 239 255 300 66 112 239 255 66 239 255 66 239 255 24 45 50 56 82 119 158 161 166 177 182 241 66 239 255 300 66 239 255 107 59 66 239 250 255 59 66 239 255 25 84 185 192 227 240 241 300 59 66 207 239 255 290 66 239 255 24 33 39 56 96 100 145 147 169 176 177 184 189 247 254 279 22 29 40 70 84 127 174 179 236 238 288 20 66 239 250 255 66 77 239 255 290 66 239 242 255 66 239 255 225 66 85 239 255 300 66 239 255 66 112 239 255 177 189 66 255 84 185 192 227 240 300 66 239 255 66 85 239 255 177 189 66 239 255 24 50 56 70 84 88 106 138 145 158 161 177 178 182 183 201 227 241 249 254 265 59 239 255 177 189 275 66 173 239 255 66 239 255 48 300 66 239 255 
Beta:10,Alpha:0.27
[truncated: 103,123 more chars]
