# Supplementary material for: Redundant Design in Interdependent Networks
Source: PLoS One. 2016 Oct 20;11(10):e0164777. doi: 10.1371/journal.pone.0164777 (PMC5072686; doi:10.1371/journal.pone.0164777)
Supplement: S2 File — Text 8: Interdependent failed nodes at different α and β duiring 100 simulation times of Network A. Text 9: Interdependent failed nodes at different α and β duiring 100 simulation times of Network B. Text 10: Nodes that are not belong to gaint component in network A at different α and β duiring 100 simulation times of Network A. Text 11: Nodes that are not belong to gaint component in network B at different α and β duiring 100 simulation times of Network B. Text 12: Overload failed nodes at different α and β duiring 100 simulation times of Network A. Text 13: Overload failed nodes at different α and β duiring 100 simulation times of Network B. (ZIP) [file pone.0164777.s002.zip › Text 11.txt]

Beta:2,Alpha:0.10
66 239 255 66 239 255 66 239 255 66 239 255 66 239 255 59 66 239 255 66 85 239 255 66 239 255 66 239 255 290 66 207 239 255 173 66 239 255 66 239 66 239 250 255 290 66 239 255 207 239 255 66 239 255 66 239 255 239 255 239 255 66 239 255 66 239 255 66 239 255 239 255 66 239 255 66 239 255 66 112 207 239 255 66 85 239 242 255 66 239 255 290 59 66 239 255 66 239 255 66 239 255 66 239 255 66 239 255 66 255 66 239 255 66 239 255 66 239 242 255 20 66 239 255 66 85 239 255 66 239 255 66 239 255 66 239 255 59 66 239 255 66 239 255 20 66 239 255 66 207 239 255 66 239 255 66 239 250 255 66 239 255 66 239 255 66 207 239 255 66 239 255 66 77 239 255 66 152 239 255 112 239 255 239 255 59 66 239 255 66 239 255 66 112 239 255 66 77 239 255 66 239 255 66 239 242 255 66 255 239 255 66 255 66 112 239 255 66 239 255 66 239 255 66 239 255 66 239 255 290 66 239 242 255 66 239 242 66 239 255 66 85 239 255 66 239 255 66 239 255 66 239 242 66 77 239 255 66 239 255 290 66 77 112 239 255 290 66 239 255 59 66 239 255 290 66 77 239 255 66 112 239 250 255 66 239 255 239 255 66 239 255 66 239 255 290 66 239 255 66 85 239 242 255 66 239 255 66 152 239 250 255 66 239 255 66 85 239 255 66 112 255 16 66 239 255 66 239 255 66 239 255 66 239 66 239 250 255 
Beta:2,Alpha:0.11
66 239 255 59 66 239 255 66 239 255 77 239 255 66 239 255 66 207 239 255 66 239 66 250 255 66 239 255 66 85 239 255 66 239 255 66 239 255 59 66 239 255 66 223 239 255 20 66 239 255 66 239 255 66 239 255 66 207 239 255 66 239 255 66 239 242 255 66 112 239 255 59 66 239 255 66 239 242 255 66 239 255 66 239 255 66 207 239 255 66 66 239 255 85 239 255 66 207 239 255 66 157 239 255 66 239 255 66 255 66 239 255 66 239 255 66 239 255 66 239 255 20 66 239 255 66 239 255 66 239 255 66 239 255 66 112 239 255 66 239 255 66 239 255 20 66 239 242 255 66 239 255 66 239 255 66 239 255 66 239 255 66 255 66 239 255 66 239 59 66 112 239 255 66 239 255 66 239 242 66 239 255 66 255 66 239 243 255 66 112 239 255 66 239 255 66 239 255 66 239 242 255 66 112 207 239 255 66 239 255 66 107 239 255 66 239 255 66 77 239 255 66 77 239 255 60 66 239 255 66 239 255 66 239 255 66 239 20 66 239 255 66 239 255 239 255 290 66 239 255 66 239 255 66 239 255 66 89 239 255 66 239 255 290 66 239 255 20 66 85 239 255 66 239 255 66 77 239 255 66 239 255 290 66 239 280 62 66 239 255 255 66 239 255 66 239 242 255 66 239 255 66 239 255 66 239 250 255 66 239 255 66 239 255 66 239 255 20 66 239 255 59 66 239 255 66 239 255 66 112 239 255 
Beta:2,Alpha:0.12
59 66 239 255 66 85 239 255 66 239 255 66 85 112 239 255 66 239 242 66 239 255 66 239 255 66 239 255 66 239 255 66 239 255 66 239 255 66 239 250 255 66 239 255 66 77 239 255 66 239 255 66 239 250 255 66 239 255 258 66 255 262 290 66 239 255 66 239 255 66 239 255 66 239 255 66 207 239 255 66 239 255 30 66 239 255 66 239 255 66 239 66 239 255 59 239 255 66 239 255 66 239 255 66 239 250 255 59 66 239 255 66 157 239 255 66 239 255 66 255 66 239 255 66 239 255 66 219 239 250 255 66 239 290 66 239 255 290 66 239 255 66 239 255 66 239 255 66 239 255 66 239 255 53 66 255 66 239 255 290 66 77 207 239 66 239 250 255 239 242 66 207 239 255 66 239 255 59 66 239 250 255 66 239 255 66 239 255 66 85 239 255 66 85 239 255 66 207 239 255 66 239 66 239 255 66 239 242 255 66 239 255 66 239 255 66 239 255 66 77 239 255 66 239 255 66 239 255 66 207 239 255 66 255 66 239 255 66 239 255 66 255 66 239 255 286 66 112 223 239 255 66 239 255 66 207 239 255 66 239 255 66 239 255 66 239 242 59 66 239 255 66 239 66 239 255 66 239 255 66 239 255 66 239 255 66 239 255 66 239 242 66 239 250 255 66 85 239 255 66 239 255 66 112 239 250 255 59 66 239 66 77 239 255 66 239 255 66 239 255 66 239 255 66 239 255 66 239 280 242 66 239 250 255 
Beta:2,Alpha:0.13
66 112 239 255 66 239 255 59 66 239 255 66 239 255 59 66 239 255 66 207 239 255 66 239 255 66 239 255 66 239 255 66 239 255 66 239 255 66 207 239 255 20 66 239 255 66 239 255 66 239 250 255 66 239 255 66 239 255 66 239 255 239 255 66 239 255 66 112 239 255 66 239 255 66 250 255 66 239 255 20 66 239 255 66 207 239 255 66 219 239 255 66 239 255 66 239 255 66 239 255 66 239 250 255 66 239 255 66 239 255 66 239 255 66 239 255 66 239 255 66 239 255 66 239 255 66 239 77 207 239 255 280 66 85 239 255 66 239 255 66 239 255 290 66 239 255 66 239 255 66 239 255 66 239 255 66 239 255 66 207 239 255 66 239 255 66 77 239 255 66 239 242 255 66 239 255 66 85 207 239 255 66 239 255 66 255 290 66 239 255 20 66 112 239 250 255 66 239 242 66 242 255 66 239 255 239 255 66 239 255 66 239 255 59 66 239 255 66 239 255 239 255 66 85 239 255 66 239 66 239 255 66 85 239 255 85 112 239 255 66 290 242 66 239 255 66 239 255 66 239 250 255 66 255 66 239 250 255 66 239 255 239 255 66 239 255 66 85 239 255 66 77 239 255 66 206 239 255 20 66 239 255 239 255 66 255 66 239 242 255 66 239 255 66 239 255 66 239 255 66 239 255 66 239 255 66 239 242 255 66 239 255 20 66 239 255 59 66 197 239 255 66 239 255 20 66 239 255 66 239 255 
Beta:2,Alpha:0.14
66 239 255 59 66 239 255 59 66 239 255 66 239 255 290 66 239 255 66 239 242 255 66 239 255 66 207 255 239 255 239 255 66 239 255 239 255 66 239 255 66 239 255 59 66 112 239 255 290 66 239 255 66 239 255 66 77 66 239 255 66 112 173 239 255 66 77 239 255 66 239 255 66 239 242 66 77 239 242 255 66 85 239 255 66 207 239 255 66 239 255 66 112 239 66 239 255 239 255 258 66 239 255 66 239 255 66 239 255 66 239 255 66 77 239 255 66 239 255 66 85 239 255 66 239 255 66 239 255 66 239 255 66 239 255 59 66 255 66 239 255 20 66 239 255 66 239 255 66 239 255 20 66 239 255 66 239 255 66 112 239 255 66 239 255 66 239 255 66 255 66 239 255 66 207 239 255 66 239 255 66 239 255 66 112 239 255 66 239 255 66 239 255 66 239 255 239 255 66 239 255 66 239 255 284 66 112 239 255 66 85 239 255 62 66 239 242 7 66 112 239 255 20 66 239 255 66 239 255 66 239 255 57 66 239 255 66 239 255 20 66 239 255 66 85 239 255 59 66 239 250 255 66 239 255 7 66 207 239 250 255 66 239 255 66 239 255 66 239 255 239 250 255 66 239 255 66 239 255 66 239 255 290 66 255 66 239 255 66 239 255 66 77 239 255 66 239 255 66 239 255 290 66 85 239 255 66 250 255 66 152 239 255 66 239 255 52 66 255 66 239 255 66 239 255 66 239 255 66 239 255 66 112 239 255 
Beta:2,Alpha:0.15
66 239 255 66 239 255 52 66 239 255 66 77 239 255 66 239 255 66 239 255 66 239 255 66 255 66 239 255 66 112 239 255 60 66 77 239 255 66 239 255 66 239 255 66 152 239 255 66 239 255 66 239 255 290 66 239 255 66 239 255 66 239 255 66 239 242 255 66 239 255 20 66 239 250 255 66 112 239 255 66 112 239 255 290 66 239 255 66 239 255 66 239 255 66 255 59 66 239 255 66 255 66 77 198 239 255 66 239 255 66 239 242 255 66 112 239 255 66 239 255 66 85 239 255 66 239 255 66 239 255 66 239 255 66 239 242 255 66 112 239 255 66 77 239 255 66 239 255 66 239 255 66 85 239 255 290 66 85 239 239 255 66 239 255 20 66 112 239 250 255 280 66 239 255 66 239 66 239 255 66 239 255 20 66 85 239 255 66 239 255 66 77 239 255 66 239 255 66 239 255 20 66 85 239 255 66 239 255 52 66 239 255 66 239 255 66 239 255 66 207 239 255 66 239 255 66 239 290 242 66 239 255 239 255 66 239 255 16 239 255 66 112 239 255 66 239 255 66 239 255 66 239 255 66 239 250 255 66 239 255 290 59 66 255 66 239 255 66 239 255 59 207 239 255 66 239 255 66 239 255 66 239 59 66 239 255 23 66 239 255 59 85 239 255 59 66 239 255 66 85 239 242 66 239 255 66 239 255 59 66 85 219 239 255 66 112 239 255 239 255 66 239 255 66 239 255 66 207 239 255 66 239 255 66 239 255 66 239 255 66 239 255 
Beta:2,Alpha:0.16
66 239 255 66 112 239 255 59 239 255 66 239 255 66 85 239 255 66 239 255 66 85 239 255 52 66 239 255 290 66 107 239 255 20 66 239 255 66 239 255 66 207 239 255 66 239 242 255 66 239 255 66 239 255 66 239 255 89 112 66 207 239 59 66 239 255 66 239 255 290 66 85 131 207 239 255 66 239 255 66 239 255 20 66 239 255 66 239 255 66 239 255 262 239 255 66 239 255 280 66 239 255 66 77 239 255 66 239 255 59 66 239 255 66 239 255 66 239 255 290 60 66 239 255 66 239 255 66 239 255 66 239 255 66 239 255 66 112 239 255 66 239 255 66 90 239 255 66 239 255 290 66 239 255 66 239 255 66 239 255 66 239 255 66 239 255 66 239 255 66 239 255 66 239 255 66 239 255 66 77 239 255 66 255 66 131 207 239 255 66 239 255 66 239 242 255 66 239 255 66 239 255 66 239 255 66 239 255 66 239 255 66 239 255 66 239 255 66 255 66 239 255 66 207 239 255 66 239 255 59 66 239 255 66 239 255 66 239 255 66 239 255 62 66 239 255 66 239 255 66 239 255 60 66 239 255 59 66 239 255 286 66 239 255 66 239 255 66 207 239 255 66 239 255 66 90 239 250 255 20 66 239 255 66 239 255 66 239 242 66 239 255 66 85 152 239 255 66 239 255 66 239 255 290 207 239 255 173 66 239 255 290 20 66 239 255 66 207 239 255 66 85 239 255 66 239 255 66 239 255 66 77 239 255 66 239 255 262 239 255 239 255 66 239 255 
Beta:2,Alpha:0.17
66 239 255 66 239 242 255 66 239 242 255 59 66 239 255 59 66 239 242 66 239 242 255 66 239 255 66 239 250 255 66 239 255 66 159 239 255 66 239 255 66 239 255 66 239 255 66 239 255 66 239 255 66 239 255 66 77 239 255 66 239 255 66 239 250 255 66 239 255 66 239 255 66 239 255 66 239 255 20 66 77 112 239 255 66 112 239 255 66 76 255 66 239 255 66 223 239 255 66 239 242 255 239 255 66 239 255 66 77 239 255 66 239 255 77 239 255 66 239 255 66 89 239 255 66 77 239 250 255 66 85 239 255 66 239 255 66 239 255 66 239 255 66 239 242 66 239 255 59 85 239 255 66 239 255 66 239 255 66 239 242 66 239 255 66 239 255 66 77 239 255 290 66 239 255 66 112 173 239 255 66 239 255 66 239 255 66 239 255 66 239 255 66 239 255 66 239 242 255 66 239 242 255 66 239 255 20 66 239 255 66 239 255 280 112 239 255 66 239 255 66 239 255 13 20 66 239 255 66 239 255 66 239 255 66 239 255 66 239 255 66 239 255 66 85 112 255 59 66 197 239 255 66 239 255 66 239 250 255 66 255 66 239 255 239 255 66 131 207 239 255 66 239 255 66 239 255 66 239 255 239 255 66 85 239 255 66 131 207 255 66 239 255 66 239 255 66 76 239 255 66 239 242 255 66 255 66 239 255 66 239 255 66 219 239 255 66 239 242 66 255 66 239 255 66 239 255 66 239 255 59 66 255 66 152 239 255 
Beta:2,Alpha:0.18
66 239 255 66 112 239 255 30 60 66 239 255 66 239 255 59 66 239 255 66 239 255 59 66 239 255 66 239 255 66 239 255 66 239 255 290 66 239 255 66 85 255 66 239 255 66 77 239 255 66 239 255 20 66 239 255 66 239 255 66 239 255 66 85 239 255 66 239 242 255 66 239 255 290 66 239 255 59 66 239 255 66 77 255 239 280 242 66 255 66 85 239 255 239 255 66 239 255 66 239 255 23 66 239 255 66 239 242 255 66 239 255 66 255 66 239 242 255 66 239 255 290 66 77 239 255 66 239 255 66 239 66 239 255 59 66 239 255 59 66 239 255 66 239 255 66 239 255 66 207 239 255 66 239 250 255 66 239 255 66 239 255 66 239 250 255 66 239 255 66 239 255 66 255 20 66 207 239 242 255 59 66 239 255 85 239 66 239 255 66 239 255 66 239 255 66 239 255 66 239 255 66 112 239 255 66 239 255 66 239 66 239 255 66 239 255 66 239 255 66 239 255 66 239 66 239 255 66 239 255 66 239 255 66 239 255 258 66 239 255 66 239 250 255 66 239 255 66 239 255 66 239 255 66 239 255 290 66 239 255 20 66 239 255 66 239 255 66 239 255 66 85 239 255 20 66 239 250 255 66 239 255 66 207 239 255 290 66 255 66 239 255 66 239 255 66 159 207 239 255 66 239 255 66 239 242 255 66 239 255 66 239 255 66 239 255 66 207 239 255 66 85 239 255 66 85 239 255 66 239 255 290 66 239 255 
Beta:2,Alpha:0.19
66 255 20 66 239 255 66 239 255 66 239 255 66 239 255 66 239 242 255 66 112 239 255 66 239 255 66 239 255 66 112 239 255 20 66 239 255 66 77 112 239 255 66 239 255 66 239 255 66 239 255 290 66 239 255 66 239 255 66 239 255 66 77 255 66 239 255 66 239 255 66 239 255 66 239 255 66 255 66 239 255 66 239 255 66 239 242 255 66 239 250 255 66 239 255 66 239 255 66 239 255 20 66 239 255 66 239 255 66 239 255 66 239 255 66 239 242 255 66 239 255 66 239 255 66 239 255 66 239 255 66 207 255 66 239 255 290 66 239 255 20 66 85 239 255 66 239 250 255 66 239 255 66 239 255 66 239 255 66 239 255 66 239 255 59 66 207 239 250 255 7 66 239 255 66 239 255 66 89 239 255 20 66 239 242 255 66 85 239 255 66 157 239 255 66 239 255 66 239 255 66 239 255 66 239 255 66 77 239 255 66 239 250 255 59 66 239 255 290 66 239 255 66 255 66 239 255 66 239 255 66 239 255 286 66 239 255 66 77 255 66 239 242 255 66 239 255 66 239 242 66 239 255 66 239 255 66 239 255 66 255 85 239 255 66 239 242 255 66 239 255 66 207 239 255 66 239 255 66 77 239 255 66 239 255 66 239 242 255 66 112 239 255 66 239 255 20 66 207 239 255 66 239 255 66 239 250 255 66 112 239 255 66 239 250 255 239 255 66 239 66 239 255 66 239 255 66 239 255 66 239 255 66 239 255 
Beta:2,Alpha:0.20
66 239 66 239 255 66 239 255 66 239 255 66 239 255 66 239 242 255 66 239 255 66 239 255 66 239 255 66 239 255 66 152 239 255 66 255 66 239 250 255 66 239 242 255 66 207 239 255 66 239 255 290 66 239 66 239 255 239 255 66 239 255 66 239 255 66 239 255 20 66 239 255 66 239 255 66 239 250 255 66 85 239 242 255 66 239 255 290 59 66 239 255 59 66 239 255 66 239 255 66 239 255 66 239 250 255 57 66 207 239 255 258 66 239 255 239 255 66 239 255 290 66 239 255 66 85 239 255 66 239 255 66 239 255 66 255 239 255 66 239 255 66 239 255 66 239 255 66 207 239 255 66 239 255 66 239 255 66 239 255 66 85 239 255 66 239 255 66 239 255 66 239 255 59 66 239 255 66 239 242 255 66 239 255 290 66 76 77 239 255 66 239 255 66 239 255 66 239 255 66 239 66 239 255 66 239 255 20 66 85 239 255 66 85 207 239 250 255 66 239 255 66 239 255 173 66 255 66 239 255 20 66 255 290 66 77 239 255 20 66 239 66 239 255 66 239 255 66 239 255 66 239 255 66 239 255 66 239 255 59 66 239 255 66 239 255 66 239 255 66 239 255 66 112 239 255 66 239 255 66 239 255 66 77 239 250 255 66 239 255 66 239 255 66 77 239 255 66 207 239 255 66 66 239 255 66 239 255 66 85 239 250 255 66 239 255 66 239 255 66 239 255 66 239 255 66 85 239 255 66 239 255 52 
Beta:2,Alpha:0.21
66 239 255 66 239 255 59 66 239 255 66 239 255 66 85 207 239 255 66 239 255 66 239 242 255 66 239 255 66 85 239 255 66 239 66 239 255 66 239 255 66 239 255 20 66 239 250 255 66 239 255 66 239 242 255 66 239 255 239 255 66 112 239 255 66 239 255 66 157 239 242 255 66 239 250 255 66 239 255 66 239 255 66 239 255 66 239 255 66 112 255 85 239 255 66 239 255 66 77 239 255 66 77 239 250 255 66 239 255 66 239 255 66 239 255 66 239 255 66 239 255 239 255 280 66 112 239 255 66 239 255 66 239 255 66 239 255 66 239 255 59 66 239 255 66 239 255 66 239 255 66 85 239 255 66 239 255 77 85 239 255 59 66 85 239 255 66 239 255 66 239 255 66 89 239 255 66 239 255 262 66 239 255 66 239 255 66 239 255 286 66 239 255 66 239 255 290 66 239 255 66 239 255 66 255 66 112 239 255 66 239 255 20 66 239 255 66 239 255 66 255 66 77 85 239 242 255 66 239 255 66 239 255 6 66 77 239 255 258 66 207 239 242 66 207 239 255 66 239 255 66 239 255 66 239 255 290 66 239 255 66 239 255 66 207 255 66 85 239 255 66 239 255 59 66 239 255 66 239 255 66 239 250 255 66 239 255 66 239 255 239 255 290 66 112 239 242 255 239 255 66 239 255 66 239 255 66 255 66 85 239 255 66 239 255 66 239 255 66 239 255 66 239 255 66 239 255 20 59 66 223 239 255 20 66 112 239 242 255 59 66 239 255 
Beta:2,Alpha:0.22
66 77 239 250 255 290 66 239 255 66 239 255 66 239 255 66 85 239 255 66 77 173 239 255 66 239 255 66 239 255 66 239 255 66 239 255 66 207 239 255 66 219 239 250 255 62 66 239 255 66 239 255 290 66 239 255 52 66 239 255 66 239 255 66 207 242 66 255 66 239 255 66 239 255 66 239 242 66 239 250 255 66 239 255 66 77 239 255 66 239 255 66 239 242 66 239 255 20 53 66 239 255 66 239 255 66 85 255 66 239 255 66 239 242 255 66 239 255 66 239 255 66 239 255 59 62 66 85 239 255 66 239 255 66 239 255 66 239 255 52 66 239 255 66 239 250 255 66 112 239 255 290 239 255 239 255 66 239 66 207 239 255 66 239 255 66 255 59 66 239 255 66 112 239 255 66 239 255 66 239 255 66 76 239 255 66 239 255 66 77 239 255 66 239 242 255 66 77 239 255 66 239 255 207 239 255 66 239 255 66 239 255 16 66 239 255 66 239 255 20 66 239 255 239 255 66 152 207 239 66 239 255 66 239 255 66 112 255 66 239 255 66 239 255 66 239 255 66 239 243 250 255 66 239 255 66 239 255 164 239 66 239 242 255 66 239 255 290 66 239 242 66 112 239 255 66 77 239 255 20 239 255 66 239 255 66 239 242 66 239 242 255 290 66 239 255 66 207 239 255 66 239 242 255 66 239 255 66 239 255 59 66 239 255 66 77 239 66 239 255 66 112 239 255 66 239 255 66 239 255 66 207 239 255 66 207 239 255 66 239 250 
Beta:2,Alpha:0.23
66 239 255 66 239 255 66 107 239 255 66 239 242 255 66 239 255 66 239 255 66 255 66 239 255 66 112 207 239 255 66 239 255 66 207 239 255 66 239 255 66 239 255 66 239 255 66 239 255 66 239 255 66 85 239 255 16 66 239 255 66 207 239 242 250 255 66 89 239 255 66 255 66 77 239 255 66 239 255 239 255 66 239 242 66 255 66 239 255 66 239 255 66 239 255 20 66 239 242 255 66 239 260 66 239 255 66 239 255 66 239 242 255 66 239 255 59 66 239 255 66 239 255 66 77 85 207 239 255 66 239 255 66 239 255 66 239 66 239 255 290 66 239 255 66 207 239 255 290 66 207 239 255 66 239 255 66 239 255 66 239 255 66 239 250 255 66 239 255 66 239 255 66 255 66 239 255 66 239 255 66 239 255 66 207 239 255 66 77 239 255 59 66 239 255 290 66 239 255 20 59 66 239 255 66 239 255 66 239 255 66 239 250 255 66 239 255 66 239 255 66 239 255 89 239 255 66 239 255 66 239 255 66 239 255 66 239 255 66 239 255 66 239 242 255 66 77 239 255 66 239 255 66 239 255 20 66 239 242 255 59 66 239 255 66 239 255 290 66 239 255 290 66 112 207 239 242 255 66 239 255 66 239 250 255 66 239 255 66 239 255 7 66 77 239 255 66 239 255 66 239 255 66 239 255 239 255 280 66 239 255 66 239 255 66 239 255 66 239 255 66 239 255 66 239 255 66 239 242 255 66 239 255 66 85 112 239 242 255 66 159 239 255 
Beta:2,Alpha:0.24
66 85 239 255 239 255 66 239 255 66 89 239 255 66 77 239 255 66 239 255 66 207 239 255 66 242 255 66 76 239 255 66 239 255 66 239 255 66 239 250 255 66 239 255 290 66 77 239 255 239 255 66 239 255 66 239 255 66 239 255 66 239 255 66 239 255 66 255 66 239 255 66 239 255 66 239 255 66 239 255 66 239 255 66 239 255 66 239 242 255 66 239 255 66 239 255 66 207 239 255 66 239 255 239 255 66 239 255 20 66 239 255 66 239 255 66 239 255 66 239 255 66 255 66 239 255 66 239 250 255 66 239 255 66 239 242 250 255 66 239 255 66 239 255 66 85 255 66 239 255 66 239 255 66 239 255 66 77 239 255 66 239 250 255 290 85 239 255 66 239 242 255 52 66 239 250 255 20 66 239 255 66 239 255 66 85 239 255 66 239 255 20 66 207 239 255 239 255 290 66 239 255 20 66 77 239 255 66 239 255 66 239 20 66 239 255 66 239 255 66 239 255 66 239 255 290 66 239 255 66 239 255 66 239 255 66 239 255 20 66 77 112 255 20 66 239 255 66 239 255 66 239 255 66 239 255 262 66 239 255 66 239 255 66 239 255 66 239 255 66 239 255 66 239 255 66 239 255 66 239 255 66 77 239 255 290 66 85 239 250 255 66 112 239 255 66 239 255 66 239 255 66 255 20 66 239 255 66 239 255 66 239 255 66 239 255 66 239 255 66 77 239 255 239 255 66 239 255 66 189 239 255 
Beta:2,Alpha:0.25
66 105 239 255 66 239 255 66 89 239 255 66 239 255 66 255 66 239 255 277 66 207 239 242 66 164 173 239 255 239 242 255 66 207 239 255 66 239 255 66 239 255 290 66 239 255 66 239 255 66 255 30 66 239 255 66 77 239 255 20 66 239 255 239 255 66 239 250 255 66 239 255 66 173 239 255 66 239 242 255 66 207 239 250 255 66 239 255 66 157 239 255 30 66 239 255 66 239 255 66 112 239 255 66 239 255 66 239 255 20 66 239 255 20 66 77 239 255 66 207 239 255 66 239 242 255 66 239 255 66 239 255 66 239 255 66 239 255 66 239 255 66 239 255 66 239 255 20 66 239 255 239 255 66 239 255 66 239 255 66 223 255 66 239 255 66 219 239 255 66 239 255 66 239 255 66 239 255 207 239 255 112 239 255 66 239 243 255 66 239 255 290 66 239 255 66 85 239 255 66 239 250 255 66 239 255 66 112 239 255 20 66 239 250 255 66 239 255 66 239 66 239 255 66 239 255 66 239 255 66 239 255 66 239 255 66 239 255 290 66 207 239 255 66 239 255 290 66 239 255 66 239 255 66 239 255 66 239 255 66 239 255 59 66 239 255 59 66 239 255 66 239 255 66 239 255 66 77 239 255 66 239 255 66 239 255 66 239 255 66 239 255 66 239 255 66 239 255 66 239 255 66 239 255 66 239 255 66 239 255 20 66 239 255 66 239 255 66 239 255 66 239 255 66 239 255 20 66 239 242 255 66 239 255 66 239 255 
Beta:2,Alpha:0.26
7 66 239 250 255 59 66 239 255 66 239 255 66 239 255 66 239 255 66 239 255 239 255 286 66 255 66 239 255 66 239 255 66 239 255 66 255 66 239 255 66 239 242 255 66 239 255 66 112 207 239 255 239 255 239 255 66 239 255 66 239 277 66 239 255 66 77 239 255 66 89 239 255 66 77 239 255 290 7 20 66 239 255 66 239 255 66 239 255 48 52 66 239 255 66 239 255 66 239 255 66 239 255 66 207 239 255 66 239 255 20 66 239 255 66 239 255 66 239 255 66 239 255 66 77 207 239 255 66 255 239 255 66 239 255 66 239 255 66 239 250 255 59 66 239 255 66 77 85 239 255 66 239 255 66 255 66 255 66 239 255 66 239 255 66 239 255 57 66 239 255 66 157 239 255 66 239 255 66 239 243 250 255 66 239 255 66 239 242 255 66 239 255 59 66 239 242 255 59 66 239 255 20 66 77 239 250 255 66 239 255 66 77 239 250 255 66 239 255 66 85 239 255 66 255 66 239 255 66 239 255 66 239 255 59 66 239 255 66 239 255 66 239 255 66 77 239 255 66 239 66 250 255 66 85 239 255 66 239 255 66 207 239 255 66 255 66 239 255 66 77 85 239 255 66 239 255 66 239 250 255 112 239 255 66 239 255 66 239 255 66 239 255 66 239 255 159 239 255 66 239 255 66 239 255 66 85 131 207 239 255 59 66 239 255 66 239 255 66 239 255 290 20 66 239 255 16 66 239 250 255 66 239 255 66 239 255 66 239 255 
Beta:2,Alpha:0.27
66 255 66 239 255 66 107 250 255 20 66 112 239 255 66 77 239 255 66 239 255 20 59 66 239 255 66 107 239 255 66 239 255 239 255 66 239 255 66 239 255 66 77 112 239 255 66 239 255 20 66 239 255 66 239 255 66 239 243 255 66 239 255 66 239 255 66 85 239 255 66 239 250 255 66 255 66 207 239 255 66 239 255 59 66 219 239 255 112 239 250 255 66 239 255 66 239 255 66 239 255 66 239 255 66 239 255 52 66 112 239 255 66 77 239 255 66 239 255 66 239 242 255 59 66 239 250 255 66 239 255 7 66 255 66 207 239 255 53 66 239 255 66 239 255 239 255 66 239 255 66 77 239 255 66 239 255 66 112 239 242 255 66 239 255 66 239 255 66 239 242 255 66 239 66 239 255 66 242 255 66 239 255 59 66 239 255 66 239 255 66 239 255 66 239 255 66 239 242 66 207 239 255 239 255 66 239 255 57 66 239 255 66 239 255 66 85 239 255 66 239 255 66 239 255 66 239 242 255 66 239 255 66 239 255 20 66 239 255 66 239 255 6 66 77 239 255 66 239 255 66 239 255 66 239 242 255 66 242 66 239 255 66 239 255 66 239 255 239 255 66 112 207 239 255 66 239 242 255 66 239 255 66 77 239 242 255 66 239 255 66 239 255 66 239 255 66 239 255 66 207 239 255 66 239 255 66 239 255 66 239 250 255 290 66 239 255 255 66 239 255 66 239 242 255 66 239 255 66 239 255 66 85 112 239 255 290 20 66 77 239 255 
Beta:2,Alpha:0.28
239 255 66 159 239 66 239 255 66 239 250 255 66 239 255 66 239 255 66 239 255 66 239 255 66 239 242 66 239 255 66 239 255 66 239 255 20 66 77 239 255 66 239 255 66 239 255 66 239 255 66 239 255 66 255 66 239 242 255 59 66 239 255 66 239 20 66 112 239 255 66 239 255 66 239 255 66 85 239 255 66 239 255 66 112 239 242 255 66 239 255 66 239 255 66 77 239 255 66 239 255 66 239 255 66 239 255 66 112 239 255 66 239 255 66 239 242 255 20 66 239 255 66 239 255 66 239 255 66 239 250 255 66 131 207 239 255 66 239 255 66 239 255 239 255 66 198 239 242 66 255 66 239 250 255 66 239 255 66 239 250 255 52 66 239 243 255 20 66 239 255 66 239 255 239 255 20 66 239 255 66 97 239 255 66 85 239 255 20 66 77 239 242 255 20 66 239 255 290 66 255 66 239 255 66 77 239 255 66 239 255 66 239 255 66 239 255 66 239 255 290 66 207 255 66 239 255 66 239 255 66 112 239 255 239 255 66 239 255 66 239 255 280 66 239 255 66 239 255 66 239 255 66 239 255 66 239 66 239 255 66 239 242 255 66 255 66 239 290 239 255 66 112 239 255 66 239 255 66 239 255 66 239 255 66 239 255 290 66 220 239 255 66 89 239 255 66 239 255 66 239 255 66 239 242 255 66 255 66 239 255 66 239 255 112 66 255 66 159 239 255 66 239 250 255 286 66 239 255 66 112 239 255 
Beta:2,Alpha:0.29
239 255 260 66 112 239 255 66 85 239 250 255 66 239 255 66 239 255 66 239 255 239 242 255 66 239 255 66 112 239 255 66 77 239 255 66 239 255 66 223 239 242 255 66 239 255 66 239 255 239 255 66 239 242 255 66 239 255 66 239 255 66 239 255 20 66 239 255 20 59 66 239 255 66 239 255 239 255 66 239 255 66 239 255 290 66 239 255 66 242 66 239 255 66 239 255 66 239 255 277 66 77 239 255 66 239 255 66 239 255 66 239 255 66 112 239 255 66 239 255 290 66 239 255 290 59 66 239 255 66 239 255 57 66 239 255 66 239 255 66 239 255 66 239 255 66 239 250 255 66 112 239 255 290 66 239 255 59 66 239 255 66 239 255 66 239 255 16 66 239 255 66 239 255 66 85 239 255 66 239 255 66 239 255 66 239 255 66 239 255 59 66 85 112 239 255 59 66 239 255 66 112 239 255 66 131 207 255 66 239 255 290 66 239 250 255 66 239 242 255 66 255 66 239 255 59 66 173 239 255 239 255 66 239 255 189 239 255 66 77 239 255 290 59 66 77 239 255 66 239 255 66 239 255 66 239 255 66 239 255 66 239 255 280 66 239 255 239 255 239 255 66 239 255 66 239 255 66 239 255 23 66 239 255 20 30 66 239 255 66 239 255 290 66 255 59 66 207 239 255 66 85 239 255 59 66 207 239 255 66 239 255 20 66 239 255 66 239 255 66 239 255 66 239 255 66 239 255 66 207 239 255 255 66 239 255 66 239 255 66 239 255 
Beta:2,Alpha:0.30
23 66 213 239 255 66 239 255 66 85 112 207 239 255 66 239 255 66 239 255 52 66 239 255 66 239 255 66 239 250 255 30 66 239 255 66 239 255 59 66 239 255 66 239 255 66 239 255 66 239 255 66 239 255 290 66 255 286 66 207 239 66 85 239 255 66 255 66 239 255 66 239 255 6 66 77 239 255 66 239 255 66 239 255 66 239 255 66 239 255 66 239 255 66 77 239 255 66 112 239 255 66 239 255 66 239 255 66 239 255 66 141 239 242 255 290 62 66 239 255 66 239 255 85 239 255 66 239 255 66 239 255 66 239 255 20 66 107 239 255 239 255 66 239 255 66 239 255 66 112 239 255 290 66 239 255 7 16 66 239 255 239 255 66 255 66 239 255 20 77 255 59 66 197 239 255 20 59 66 197 239 255 66 219 239 242 255 66 239 242 255 66 239 255 66 239 255 66 239 255 20 66 239 255 290 20 66 239 255 20 66 239 255 66 239 255 66 239 255 66 157 239 255 59 66 239 255 66 239 255 66 85 239 255 66 239 255 239 255 66 85 239 250 255 66 239 255 66 85 239 255 66 239 255 66 239 255 66 239 255 66 239 255 66 239 255 66 239 255 260 66 239 66 239 242 255 66 239 255 280 66 239 255 66 207 239 255 66 239 255 66 112 239 255 239 250 255 258 66 239 255 66 85 239 255 66 239 255 66 239 255 66 239 255 66 239 255 66 239 255 66 239 255 66 239 255 66 239 255 290 66 112 239 255 20 66 239 255 66 239 255 66 239 255 239 255 
Beta:2,Alpha:0.31
66 239 255 66 239 255 66 239 255 66 239 255 66 239 255 66 239 255 66 239 255 66 239 20 66 239 255 66 239 255 59 66 239 255 66 239 255 66 85 255 66 239 255 66 239 250 255 66 255 66 239 255 290 66 112 239 255 239 255 66 239 255 66 239 255 59 66 85 239 255 66 239 255 66 239 255 290 66 112 239 255 66 239 255 66 77 239 255 23 66 239 255 66 239 255 66 239 255 66 239 255 16 59 66 239 255 66 239 255 66 239 255 66 239 66 239 255 66 239 255 66 255 20 66 255 66 239 250 255 66 239 242 66 239 255 66 239 255 239 255 66 239 255 66 239 255 66 255 66 239 255 66 239 255 66 239 255 66 207 255 66 239 255 66 207 239 255 66 239 242 255 239 255 66 239 255 66 220 239 255 66 239 255 66 239 255 66 239 255 59 66 239 255 59 66 239 255 66 239 250 255 66 239 255 66 239 255 66 112 239 255 66 207 239 255 66 239 255 66 239 242 255 66 239 255 290 66 239 255 66 207 239 255 66 239 255 66 239 243 255 66 239 255 20 66 239 255 66 239 59 66 112 239 255 66 239 255 66 239 255 66 239 255 66 239 255 66 239 242 66 239 255 290 66 112 239 255 59 66 239 255 66 239 255 66 239 255 66 239 255 66 239 255 59 66 239 255 66 239 255 20 66 239 255 290 66 255 290 66 112 239 255 66 239 242 239 255 66 239 255 66 239 255 66 239 255 
Beta:2,Alpha:0.32
66 239 255 66 239 255 66 239 255 20 66 239 255 66 85 239 242 255 66 239 255 66 239 255 20 66 77 239 255 66 239 66 239 255 66 112 239 66 239 255 66 239 255 66 239 255 66 112 239 20 66 112 239 255 66 76 239 255 66 239 255 66 112 239 66 112 239 290 242 66 250 255 66 239 255 66 239 255 66 85 189 239 255 66 239 255 66 239 250 255 66 255 66 239 255 59 66 242 255 59 66 239 242 255 59 66 239 255 20 239 250 255 7 66 239 255 66 239 242 255 66 239 255 66 239 242 255 66 239 255 66 239 255 66 85 239 66 207 239 255 66 239 255 66 239 255 290 66 239 255 66 239 255 59 66 239 242 255 20 66 239 255 66 239 255 66 239 255 66 239 242 250 255 277 66 239 66 77 239 255 66 239 255 66 77 239 255 16 66 239 290 242 207 239 255 66 239 255 66 112 239 255 66 239 255 20 66 207 239 255 286 66 239 255 66 239 207 239 255 20 66 239 255 66 255 66 239 255 59 66 239 255 66 239 255 290 66 239 255 66 239 255 20 66 239 255 239 255 66 77 239 255 239 255 66 239 255 66 207 239 255 290 66 239 255 66 239 255 66 239 255 66 85 239 255 66 239 255 66 239 255 66 239 255 66 239 255 59 66 239 255 66 239 255 59 66 239 255 66 239 242 66 239 255 300 66 239 255 66 239 242 66 239 250 255 66 239 255 300 66 77 239 255 66 239 255 66 85 239 255 52 66 239 255 66 239 255 290 66 239 255 66 239 255 66 255 
Beta:2,Alpha:0.33
85 239 255 66 85 239 255 239 255 66 255 66 239 255 239 255 66 239 250 255 66 255 300 66 85 239 255 66 239 255 239 255 239 255 66 239 255 66 85 255 66 239 255 66 239 255 66 239 255 66 239 255 66 239 255 300 20 66 239 255 66 239 242 255 66 239 255 66 239 255 66 239 255 239 255 66 239 255 66 239 255 66 239 255 59 66 239 255 59 66 239 255 66 239 255 300 66 239 255 192 240 300 66 239 255 66 239 255 66 112 239 255 66 239 255 20 59 66 239 250 255 66 239 255 66 239 255 20 66 239 255 66 239 255 66 239 66 239 255 66 239 255 66 77 239 242 255 66 239 255 66 77 239 242 66 239 255 66 239 255 66 239 255 66 239 255 66 239 255 66 207 239 255 66 173 239 255 66 239 255 66 239 255 66 197 239 255 66 239 255 66 239 250 255 20 66 239 255 66 239 66 239 255 66 255 59 66 239 255 290 66 239 255 66 239 255 66 239 255 66 239 255 66 107 189 239 255 66 250 255 290 66 239 255 66 239 255 290 66 239 255 66 239 255 66 239 255 66 77 239 255 59 66 239 255 20 66 239 255 66 152 239 255 300 66 239 255 59 66 239 255 20 66 239 255 66 239 255 20 66 207 239 255 66 85 239 255 66 239 255 66 112 239 255 66 239 255 66 239 66 239 250 255 66 239 255 66 85 112 239 255 66 239 255 85 239 255 66 77 239 255 66 239 250 255 66 239 255 66 239 250 255 66 239 255 66 239 255 
Beta:2,Alpha:0.34
66 239 255 66 239 255 290 66 239 255 66 239 255 300 66 239 250 255 66 85 239 255 66 239 255 66 239 255 66 239 255 66 239 255 66 239 255 59 66 197 239 255 66 77 239 255 66 239 255 300 66 239 255 66 239 255 300 66 239 255 66 239 255 66 239 255 66 255 66 239 255 290 16 239 255 66 239 255 66 239 255 66 239 255 66 239 255 66 239 255 66 239 255 66 239 255 66 239 255 239 255 300 66 239 255 300 66 239 255 66 239 255 66 239 255 290 66 239 255 66 239 255 300 66 239 255 66 239 255 300 66 239 250 255 66 239 255 290 66 112 239 255 66 239 255 66 239 255 66 77 215 239 242 250 255 20 66 112 239 255 239 255 66 112 239 255 52 66 85 239 255 290 66 239 255 300 66 77 239 255 66 85 239 255 66 239 255 66 77 239 255 59 66 85 239 255 66 77 85 239 255 300 66 173 239 255 66 239 255 66 85 239 255 66 239 255 66 239 255 6 66 77 239 255 66 239 255 290 66 112 223 239 255 66 239 255 66 239 255 300 66 112 239 255 66 239 255 66 239 255 300 66 112 239 255 66 239 255 300 66 239 255 164 66 255 66 239 255 66 239 255 66 77 239 255 239 255 300 66 239 255 59 66 239 255 66 239 255 66 239 255 66 239 255 66 255 66 255 300 66 255 66 239 255 66 239 255 66 239 255 300 66 85 239 242 255 59 66 239 242 20 66 239 255 66 239 255 59 66 239 255 66 108 239 242 255 66 239 255 66 255 300 66 255 66 239 255 66 77 239 255 66 239 255 
Beta:2,Alpha:0.35
66 77 255 66 239 255 300 239 255 66 239 255 66 239 255 66 239 255 66 112 239 250 255 280 66 239 255 66 239 255 66 207 239 255 300 60 66 239 255 300 66 239 255 300 66 239 255 290 66 76 242 300 66 239 255 300 66 239 255 66 239 255 300 66 239 255 66 239 255 290 239 255 59 66 239 255 300 66 239 250 255 239 255 300 66 239 242 255 300 66 239 255 66 239 255 130 300 66 112 239 290 242 66 239 255 66 239 255 66 239 255 57 66 239 255 300 66 239 255 300 66 239 255 66 239 243 255 59 239 255 300 20 59 66 239 255 59 66 239 255 300 66 239 255 300 66 239 255 300 6 66 77 239 255 239 250 255 20 66 85 239 242 255 66 239 255 66 255 66 239 250 255 66 239 242 255 66 239 255 173 66 239 255 66 239 255 300 66 239 242 255 239 255 300 66 239 255 66 239 255 66 239 255 300 66 239 255 66 239 255 130 300 77 239 255 66 85 239 300 66 239 255 66 85 239 255 66 152 239 255 66 239 255 84 130 185 192 227 240 300 66 239 255 66 85 239 255 300 66 239 255 300 66 239 255 66 239 255 300 66 239 255 66 239 300 66 239 255 59 66 207 239 243 255 66 239 250 255 300 66 239 255 300 66 239 255 66 239 255 300 66 239 255 66 239 255 300 239 242 255 300 20 66 207 239 255 66 239 242 255 66 112 239 255 258 66 239 255 290 66 239 255 239 255 66 239 255 66 239 255 84 185 192 240 300 66 239 255 20 66 239 255 66 239 255 300 66 239 255 66 242 255 59 66 239 255 300 66 239 255 290 66 239 255 20 66 207 239 255 66 239 255 300 66 239 255 66 85 239 255 66 239 255 300 66 239 255 300 
Beta:2,Alpha:0.36
66 239 255 300 66 239 255 130 192 240 300 66 239 242 250 255 66 239 255 300 66 239 255 66 239 255 300 66 239 250 290 66 239 300 66 239 255 130 300 66 239 255 300 66 239 255 66 255 290 20 66 239 255 66 239 255 66 239 255 286 66 239 255 300 66 239 255 239 255 130 192 240 300 66 239 255 239 255 300 66 239 255 10 15 22 24 29 56 84 111 119 130 138 145 158 161 183 185 187 192 193 199 212 227 231 240 241 248 249 254 257 263 265 300 66 85 239 255 300 66 239 255 66 85 239 255 300 66 239 250 255 300 66 239 255 290 66 239 255 300 239 255 300 239 255 66 200 239 255 66 239 255 300 66 85 239 255 300 66 239 242 255 66 239 255 300 59 66 239 250 255 66 112 239 251 255 66 112 239 255 20 66 239 242 250 255 66 97 239 255 300 66 239 255 66 239 255 60 66 239 255 300 239 255 300 66 239 255 66 239 255 20 66 255 300 66 239 255 300 66 239 255 66 239 255 290 66 239 255 66 239 255 66 239 255 192 240 300 66 239 255 66 85 239 255 300 66 239 255 25 130 185 192 227 240 241 249 300 20 59 66 239 255 66 107 239 242 255 290 66 239 242 255 300 66 239 255 66 239 255 66 239 255 300 66 239 255 286 300 66 239 242 300 66 239 255 290 300 66 77 112 239 242 66 239 255 290 300 66 239 255 300 66 112 239 255 300 66 239 255 258 20 66 207 239 255 66 112 239 255 66 239 255 24 25 29 84 130 139 140 145 185 192 221 227 228 240 241 249 257 293 300 66 255 300 66 77 112 239 255 66 173 239 255 300 66 239 255 300 66 239 255 66 239 255 300 66 77 239 255 300 66 239 255 300 66 77 112 239 250 255 66 239 255 300 52 66 239 255 66 239 255 300 66 239 255 290 66 239 255 300 66 85 239 255 66 239 250 242 300 66 77 239 255 66 239 255 300 66 239 250 255 290 66 85 239 255 66 239 255 130 240 300 66 239 255 300 66 112 239 255 300 66 239 255 300 66 239 255 66 239 255 300 66 239 250 242 239 255 300 
Beta:2,Alpha:0.37
66 239 24 25 84 130 145 185 192 221 227 228 240 241 249 257 293 66 239 255 300 30 66 239 255 66 239 255 300 66 255 25 84 130 185 192 227 240 241 300 66 239 255 300 66 77 239 255 300 59 66 77 85 239 255 300 66 239 255 300 66 239 255 300 66 207 239 255 290 66 239 255 66 239 255 130 192 240 300 66 239 255 300 66 239 255 300 66 239 255 130 240 300 66 239 255 280 300 66 85 239 255 300 66 239 255 1 15 22 24 25 27 29 31 56 84 86 104 111 119 130 139 140 145 185 187 192 221 227 228 231 240 241 248 249 257 263 293 297 66 107 239 250 255 300 239 242 300 66 239 255 300 66 239 255 300 239 242 10 22 24 29 50 56 84 111 119 130 138 145 158 161 183 192 199 201 221 227 231 240 241 248 249 254 263 265 300 66 76 239 242 255 130 192 240 300 66 159 239 255 300 59 66 239 255 300 66 85 239 255 66 239 242 255 300 66 239 255 290 300 66 239 255 66 250 255 300 66 239 242 255 300 66 239 255 300 66 255 300 66 239 255 300 66 239 255 300 66 239 255 66 239 242 255 300 66 239 255 300 66 77 239 255 300 66 239 255 24 50 56 138 145 158 177 178 201 227 249 294 88 94 106 161 183 254 263 265 66 112 255 66 173 239 255 300 66 239 242 300 66 85 239 255 130 240 66 239 255 66 239 255 300 59 66 239 255 300 239 255 300 66 239 255 300 66 239 255 300 66 239 255 300 66 239 255 300 7 66 112 239 255 300 66 239 255 300 239 25 84 130 185 192 227 228 240 241 249 257 293 300 66 239 255 66 239 255 300 66 239 255 66 239 242 66 239 255 300 66 85 239 250 255 66 239 255 300 66 239 255 300 66 77 207 239 255 20 66 85 112 239 255 66 239 255 300 66 239 255 290 300 66 255 66 239 255 59 66 239 255 15 24 25 29 50 84 130 139 140 145 185 192 221 227 228 240 241 249 257 293 300 66 77 239 255 66 164 239 242 255 290 66 239 255 66 207 239 255 130 300 66 85 90 239 255 20 66 239 255 290 66 239 255 300 66 239 255 130 192 240 300 66 239 255 300 66 239 255 300 66 239 255 300 66 112 239 255 59 66 239 255 15 24 25 29 84 130 139 140 145 185 187 192 221 227 228 240 241 249 254 257 293 300 66 239 255 300 66 239 255 20 66 85 239 255 66 239 255 300 66 239 255 66 112 239 255 300 66 239 255 300 66 239 255 300 66 239 255 300 66 239 255 300 66 239 255 66 255 300 66 239 255 66 207 239 255 66 239 255 
Beta:2,Alpha:0.38
66 239 255 300 20 66 239 255 66 239 255 300 66 207 239 255 300 66 239 290 300 66 239 243 255 300 20 66 112 255 300 66 239 255 300 66 239 255 300 66 85 239 250 255 66 207 239 255 300 66 207 239 255 300 66 239 242 300 66 239 255 300 66 239 84 130 192 240 300 66 239 255 84 130 185 192 240 300 66 239 255 300 66 112 239 255 66 239 255 300 7 66 239 255 25 130 185 192 227 240 241 300 66 239 255 130 240 300 66 239 255 15 22 24 25 29 50 84 86 101 130 139 140 145 187 221 227 228 231 240 241 249 254 257 300 66 77 207 239 255 290 300 66 239 255 25 84 130 192 227 240 241 300 66 239 255 130 240 300 66 239 255 130 240 300 66 239 255 33 45 56 70 75 81 88 100 113 145 176 177 182 183 187 192 224 236 259 289 296 149 205 66 239 255 25 84 130 185 192 227 240 241 300 66 85 239 250 255 15 24 25 29 50 84 130 139 140 145 185 192 221 227 228 240 241 249 257 293 300 66 207 239 255 66 239 255 25 84 130 185 192 227 228 240 241 249 257 293 300 66 239 255 300 66 239 255 300 85 239 255 25 84 130 185 192 227 228 240 249 257 293 300 66 239 255 300 66 239 255 300 66 239 255 300 66 77 112 239 242 66 77 239 255 300 66 239 255 300 66 239 255 300 66 239 255 300 66 207 239 255 59 66 239 255 66 239 255 300 59 66 239 255 300 66 77 239 255 290 240 300 66 112 239 255 300 66 239 255 16 164 66 239 255 300 66 239 255 300 66 239 255 258 300 59 66 239 255 66 239 255 300 66 239 255 300 66 239 255 192 240 300 66 239 255 300 59 66 239 255 300 66 239 255 66 207 239 242 255 300 66 239 255 300 66 239 255 66 239 255 300 66 239 242 255 15 24 25 29 31 50 84 111 130 139 140 145 185 187 221 227 228 231 240 241 249 254 257 300 66 239 255 66 239 255 25 84 130 185 192 227 228 240 241 249 293 300 66 239 255 258 59 66 197 239 255 290 300 239 255 300 66 239 255 300 239 243 255 300 66 239 255 300 66 112 239 255 59 66 239 255 25 84 130 185 192 227 240 241 249 300 66 239 255 300 66 239 255 290 300 66 239 255 25 84 130 192 227 228 240 241 249 293 300 20 66 85 239 300 66 239 255 300 66 207 239 255 290 66 239 255 15 24 25 29 50 84 130 139 140 145 185 192 221 227 228 240 241 249 257 293 300 66 239 255 1 15 22 24 25 27 29 31 50 84 86 101 104 111 119 130 139 140 145 158 185 187 192 221 227 228 231 240 241 248 249 254 257 263 265 281 293 297 66 207 239 255 300 66 239 255 300 66 239 250 255 22 24 31 50 84 86 88 111 121 139 145 158 177 192 201 241 265 297 66 239 255 300 66 239 255 66 239 255 300 20 66 239 255 300 66 239 255 25 84 130 185 192 227 228 240 241 249 293 300 66 239 255 10 24 27 50 84 111 119 130 138 145 158 185 192 199 231 241 248 249 263 265 293 297 15 22 161 183 187 193 240 254 257 300 66 112 239 255 280 66 207 239 255 300 66 239 255 66 239 255 300 239 255 1 24 84 121 145 158 201 293 297 66 239 255 300 66 239 255 59 66 239 255 300 66 255 300 
Beta:2,Alpha:0.39
59 66 239 250 255 130 192 300 66 239 255 130 240 300 57 77 239 255 300 66 239 250 255 300 66 239 255 300 20 66 239 250 255 300 66 239 255 84 130 185 192 240 300 66 77 239 255 300 66 239 255 66 239 255 10 15 22 24 50 56 84 86 111 119 130 138 158 161 183 187 192 193 201 227 231 240 241 248 249 254 257 263 265 300 66 239 250 255 300 239 10 22 24 27 50 56 84 111 119 130 138 145 158 161 183 185 192 199 227 231 240 241 248 249 263 265 293 297 15 187 193 254 257 300 66 239 255 17 75 113 121 177 196 224 289 66 85 239 255 24 50 56 84 88 106 111 138 145 158 161 177 178 183 193 201 227 249 254 263 265 294 241 59 66 239 255 25 84 130 185 192 227 240 241 300 66 207 239 255 300 66 239 255 17 113 177 196 289 66 239 255 15 22 24 50 56 84 111 119 130 138 145 158 161 183 185 187 192 193 199 201 231 240 241 248 249 254 257 263 265 300 66 112 239 255 290 300 66 239 255 258 300 66 239 255 15 24 25 29 50 84 130 139 140 185 187 192 221 227 228 231 240 241 249 254 257 293 297 66 239 242 255 286 130 300 66 85 239 255 17 24 33 75 102 113 145 166 167 177 192 224 236 274 289 29 56 106 161 182 282 59 66 239 255 300 66 239 255 300 66 239 255 25 84 130 192 227 228 240 241 249 257 300 66 255 290 25 84 185 192 227 228 240 241 249 257 293 300 66 77 239 255 290 66 239 255 300 66 77 239 255 300 59 66 239 255 130 300 66 239 255 290 300 66 239 255 300 66 239 255 300 66 239 255 17 45 75 79 113 121 177 196 66 239 255 300 66 255 130 240 300 66 239 255 300 59 66 239 255 25 84 130 185 227 228 240 241 249 257 293 300 66 239 255 24 45 50 56 82 145 158 161 166 177 182 236 241 66 239 250 255 300 66 239 242 255 15 24 25 29 31 50 84 130 139 140 145 185 187 192 221 227 228 231 241 254 257 293 297 66 239 255 66 242 255 300 66 112 239 255 277 66 255 300 66 112 239 255 300 7 66 239 242 255 25 84 130 185 192 227 240 241 300 66 239 290 300 66 239 255 10 15 22 24 29 50 56 84 111 119 130 138 145 158 161 171 183 185 192 193 199 221 227 231 240 241 248 249 254 257 263 265 281 297 300 255 300 66 239 300 66 239 255 24 25 84 130 139 140 145 185 192 221 227 228 240 241 249 257 293 300 66 239 255 66 239 255 24 56 75 99 113 145 149 158 161 166 167 177 182 236 66 239 255 1 24 50 84 121 145 158 171 201 293 297 66 239 255 300 66 77 239 255 300 66 239 255 130 240 300 59 66 239 255 1 10 24 25 27 29 50 56 84 101 103 104 111 119 121 130 138 140 145 158 171 187 192 193 199 201 212 221 227 231 241 248 249 254 263 265 293 297 66 239 255 290 192 240 300 66 207 239 255 300 66 239 255 130 192 240 300 20 66 220 239 255 130 300 66 239 255 84 130 185 192 240 300 66 239 242 255 15 22 24 25 29 50 86 101 111 130 139 140 145 185 192 221 227 228 231 240 241 248 249 254 257 300 66 85 239 255 66 239 255 300 66 239 255 290 20 66 239 242 300 66 239 255 300 66 239 250 255 300 66 239 255 300 66 239 255 300 66 239 255 84 130 185 240 300 66 77 239 255 300 66 239 255 300 66 239 255 84 130 185 192 240 300 66 239 255 130 192 240 300 66 239 255 24 50 56 79 84 88 103 106 111 138 140 145 158 161 178 183 187 193 201 240 249 254 263 231 241 66 239 242 255 290 20 66 239 255 300 66 77 255 300 66 239 255 1 10 22 24 25 27 50 56 84 86 101 111 119 130 138 145 158 192 199 227 231 241 248 249 263 265 293 297 66 239 255 300 66 239 255 25 84 130 185 192 227 240 241 249 300 66 239 255 300 66 239 255 15 22 24 25 50 56 84 86 101 111 119 130 138 139 140 158 185 187 192 227 231 240 241 248 249 254 257 263 265 300 66 112 239 255 300 66 239 255 25 84 130 185 192 228 240 241 249 257 300 66 77 207 239 255 66 239 255 66 239 255 300 239 255 25 84 130 185 192 227 240 241 249 300 66 255 24 25 84 130 140 145 185 192 221 227 240 241 249 257 293 300 66 207 239 255 300 66 85 239 255 300 66 239 255 130 300 66 77 239 255 300 66 239 255 25 84 130 185 192 227 228 240 241 249 257 300 
Beta:2,Alpha:0.40
66 239 255 25 84 130 185 192 227 240 241 249 300 66 239 255 300 66 239 255 130 185 192 227 240 300 66 239 255 300 66 85 239 255 290 15 24 25 29 31 50 84 111 139 140 145 185 187 192 221 227 228 231 240 241 249 254 257 300 59 66 239 255 300 66 239 255 66 239 255 300 66 239 255 290 300 66 239 255 130 192 240 300 66 239 255 300 66 207 239 242 24 25 84 130 139 140 145 185 192 221 227 228 240 241 249 257 293 300 66 239 255 300 57 66 239 255 1 15 22 24 25 27 31 50 56 84 86 101 104 111 119 130 138 139 140 145 158 185 187 192 227 231 240 241 248 249 257 263 265 293 297 300 66 77 239 255 130 300 66 239 255 24 31 50 56 88 121 138 145 158 177 178 183 201 249 265 23 66 239 255 24 25 84 130 145 185 192 221 227 228 240 241 249 257 293 300 66 239 255 290 240 300 66 239 255 24 25 29 84 130 139 140 185 192 227 228 240 241 257 293 300 66 239 255 84 130 185 192 227 240 241 300 66 239 255 12 114 118 177 189 272 273 276 66 207 239 255 24 31 50 55 56 79 88 121 138 145 158 177 178 183 201 227 249 265 254 257 66 239 255 1 24 25 27 50 56 84 101 111 119 130 138 139 145 158 185 192 199 227 231 241 248 249 265 293 297 20 66 25 84 130 145 185 192 227 228 240 241 249 257 293 300 66 239 255 84 130 185 192 240 300 66 239 255 15 24 25 29 50 84 130 139 140 145 185 187 192 221 227 228 240 241 249 254 257 293 300 66 239 255 1 15 22 24 25 27 29 50 56 84 86 101 111 130 139 140 145 158 185 187 192 221 227 228 231 240 241 248 249 257 263 293 297 66 239 255 15 24 25 29 31 50 84 111 130 139 140 145 185 187 192 221 227 228 231 240 241 249 254 257 293 297 66 239 250 255 300 66 152 239 255 300 66 239 242 24 33 56 75 88 102 106 113 149 161 167 177 183 192 201 224 227 240 265 274 66 239 255 15 22 24 25 50 56 84 104 111 119 130 138 139 140 145 158 185 187 192 227 231 240 241 248 249 254 257 263 265 281 297 300 239 255 260 300 66 207 239 255 25 84 130 185 192 227 228 240 241 249 257 300 66 239 255 17 33 56 75 145 166 171 177 192 196 201 227 236 268 149 182 282 239 255 15 24 25 31 50 111 130 139 140 145 185 187 192 221 227 228 240 241 249 254 257 293 297 66 239 255 192 240 300 66 239 255 24 25 27 50 56 84 101 111 119 130 138 145 158 185 192 227 231 241 248 263 265 293 297 15 22 161 187 240 254 257 300 52 66 239 255 290 300 66 77 239 255 84 130 185 192 227 240 241 249 300 66 239 255 10 24 50 56 88 94 106 119 138 145 158 161 178 182 183 227 248 249 254 263 265 294 70 84 111 241 66 85 239 255 1 10 24 25 27 50 56 84 101 111 119 121 130 138 145 158 192 199 227 231 241 248 249 263 265 293 297 20 59 66 239 255 300 66 239 255 15 24 25 29 50 84 111 130 139 145 185 187 192 221 227 228 231 240 241 249 254 257 293 297 59 66 239 255 300 66 131 207 239 255 300 66 239 255 121 136 145 177 201 294 70 249 254 66 255 1 10 24 25 27 50 56 84 101 111 119 130 138 145 158 192 199 227 231 241 248 249 263 265 293 297 66 239 255 300 66 112 207 239 255 130 300 66 239 255 17 75 113 177 196 66 207 239 255 290 300 239 255 17 24 33 50 75 88 102 113 121 145 166 177 192 196 201 221 227 236 265 274 56 106 161 182 282 66 239 255 300 66 239 255 1 22 24 25 27 29 31 50 56 84 86 101 104 111 130 139 140 145 158 185 187 192 221 227 228 231 240 248 249 254 263 281 293 297 66 239 255 22 24 29 50 56 79 84 88 103 111 138 140 158 161 178 183 185 187 193 201 221 227 228 240 249 254 257 263 265 281 300 66 239 290 242 15 22 24 25 50 56 84 86 101 111 119 138 139 140 145 158 185 187 192 227 231 240 241 248 249 254 257 263 265 300 66 239 255 300 20 66 239 255 300 66 239 255 300 66 239 255 15 24 25 29 31 50 84 130 139 140 145 185 187 192 221 227 228 231 240 241 249 254 257 66 239 255 300 66 239 255 25 84 130 185 192 227 240 241 249 300 66 239 255 15 24 25 29 50 84 130 139 140 145 185 192 221 227 228 241 249 257 293 66 77 173 239 255 130 192 240 300 66 239 255 15 22 24 25 29 50 56 84 86 101 111 130 139 140 145 185 192 221 227 228 231 240 241 248 249 254 257 300 66 239 255 284 130 192 240 300 66 239 255 25 84 130 185 227 241 300 66 239 255 66 117 189 239 255 24 45 50 82 88 138 145 158 161 177 178 183 201 227 249 254 263 265 283 70 84 111 241 66 207 239 255 25 84 130 185 192 227 240 241 249 257 300 59 66 239 255 17 177 196 66 239 255 300 66 207 239 255 1 15 22 24 25 29 50 56 84 86 101 111 130 139 140 145 185 187 221 227 228 231 240 241 249 254 257 263 66 77 239 255 24 29 84 130 139 140 145 185 192 221 227 228 240 241 249 257 293 300 20 66 76 239 255 15 22 24 25 50 84 86 101 111 130 139 140 145 185 187 192 221 227 228 231 240 241 248 249 257 297 66 239 255 15 24 25 29 31 50 84 111 130 139 140 145 185 187 192 221 227 231 240 241 249 254 257 66 239 242 255 84 130 240 300 239 255 25 84 130 227 240 241 300 66 239 255 17 143 145 153 158 166 177 189 196 236 279 289 296 88 149 179 183 205 66 239 255 15 22 24 25 56 84 101 111 119 130 139 145 158 185 187 192 199 227 231 240 241 249 254 257 263 265 300 66 239 255 290 300 66 239 255 290 300 66 255 300 239 250 255 130 240 300 66 239 255 300 66 255 22 24 50 56 84 111 119 130 138 139 145 158 183 192 201 227 231 240 241 248 249 263 265 297 15 171 187 193 254 257 300 66 239 250 255 130 240 300 66 220 239 255 15 24 25 29 31 50 84 111 130 139 140 145 185 187 192 221 227 228 231 240 241 249 254 257 300 66 239 250 255 130 300 66 239 255 1 15 22 24 25 50 56 84 86 101 111 119 130 138 139 140 185 187 192 227 231 240 241 248 249 254 257 263 281 297 66 239 255 24 50 84 121 145 158 177 201 66 239 255 15 22 24 25 50 56 84 86 101 111 119 130 138 139 140 145 158 185 187 192 227 231 240 241 248 249 254 263 265 300 66 239 255 300 52 66 239 243 255 1 15 22 24 25 27 29 31 50 56 84 86 101 111 130 139 140 145 158 185 187 192 221 227 228 231 240 241 248 249 254 257 293 297 20 66 112 239 255 130 192 240 300 66 223 239 255 15 22 24 25 29 31 50 84 86 101 111 130 139 140 145 187 192 221 227 228 231 240 241 249 254 257 293 297 6 66 77 239 255 300 66 207 255 84 121 145 177 201 66 239 255 17 33 45 75 113 121 145 177 192 196 236 249 
Beta:2,Alpha:0.41
66 239 255 300 66 239 255 17 45 75 101 113 177 196 224 236 268 273 289 56 66 239 255 12 17 75 113 121 177 196 66 239 255 22 24 50 56 84 111 119 130 138 145 158 161 183 192 193 199 201 227 231 240 241 248 249 254 265 297 20 66 239 255 300 66 85 239 255 173 24 50 121 145 158 201 138 249 66 239 255 25 84 130 185 228 240 241 249 257 300 66 239 255 1 15 22 24 25 29 56 84 86 101 111 130 139 140 145 185 192 221 227 228 231 240 241 248 249 254 257 300 66 239 255 24 25 84 130 140 145 185 192 221 227 228 240 241 249 257 293 300 20 66 239 255 10 22 24 50 56 84 111 119 130 138 158 161 183 185 192 199 227 231 240 241 248 249 263 265 293 297 15 187 193 254 257 300 66 239 255 121 177 201 66 85 239 255 130 240 300 66 173 239 242 300 66 239 255 300 239 255 130 192 66 239 255 1 15 22 24 25 27 29 31 50 56 84 86 101 111 130 139 140 145 158 185 187 192 221 227 228 231 241 248 249 254 257 263 297 66 112 239 255 33 56 75 113 119 145 149 161 166 167 177 182 192 224 236 274 282 289 29 106 66 239 255 17 75 113 121 177 196 239 242 121 177 201 66 239 255 2 22 104 121 138 177 201 7 66 239 250 255 66 239 255 25 84 130 185 192 228 240 241 249 257 300 66 239 255 130 240 300 66 239 250 255 290 66 239 242 300 62 66 239 242 130 192 240 300 66 239 255 11 33 143 154 167 177 179 182 192 236 248 251 279 282 289 296 88 149 183 66 239 255 15 24 25 27 31 84 86 101 111 130 139 140 185 187 192 221 227 228 231 240 241 248 249 257 293 297 66 239 255 300 66 239 15 24 25 29 31 50 84 111 130 139 145 185 192 221 227 228 231 240 241 249 254 293 297 66 239 255 84 86 121 145 177 201 265 297 66 239 242 255 25 84 130 185 192 227 228 240 241 249 257 300 66 239 255 130 192 240 300 66 85 239 255 300 66 239 255 130 185 192 240 300 66 239 17 75 113 177 196 66 112 239 255 84 130 185 192 240 300 20 66 207 239 255 300 66 239 255 15 24 25 29 50 84 130 139 140 145 185 192 221 227 228 240 241 249 257 293 300 59 66 239 255 15 22 24 25 50 84 86 101 111 130 140 145 185 187 192 221 227 228 240 241 248 249 254 257 300 207 239 255 25 84 130 185 192 227 240 241 249 300 66 239 255 84 130 185 192 240 300 66 239 255 84 130 185 192 227 240 300 20 66 77 239 255 84 130 185 192 227 228 241 249 257 293 300 66 77 239 255 130 240 300 66 239 255 2 15 24 50 55 56 79 84 106 111 138 145 158 161 177 178 183 187 193 201 227 240 249 254 257 263 265 294 241 66 112 239 255 25 84 130 185 192 227 228 240 241 249 257 300 239 255 66 207 239 255 15 24 25 31 50 84 111 130 139 140 145 185 187 192 221 227 228 231 240 241 249 257 293 297 66 239 255 130 192 240 66 239 242 250 255 10 22 24 50 56 84 111 119 130 138 145 158 161 185 187 192 193 199 227 231 241 248 249 254 257 263 265 300 66 239 242 255 1 15 22 25 27 29 31 50 56 84 86 101 111 130 139 140 145 185 187 192 221 227 228 231 240 241 248 249 254 257 293 297 300 66 157 239 255 84 130 185 192 227 240 241 300 66 239 255 189 272 66 112 239 242 300 239 255 66 239 255 15 24 25 29 31 50 84 111 130 139 140 145 185 187 192 221 227 228 231 241 249 254 257 293 297 66 239 255 66 239 255 24 50 56 88 106 126 138 145 158 161 177 178 182 183 192 201 227 249 263 265 10 70 84 111 119 199 234 241 248 66 239 255 300 66 239 255 121 177 201 265 66 239 255 1 24 31 50 84 88 121 130 138 145 158 161 171 177 178 201 227 249 257 265 268 294 297 56 187 193 254 66 239 250 255 130 192 240 300 59 66 239 255 17 56 75 113 121 177 196 224 66 207 239 255 45 121 177 66 112 239 255 1 10 27 50 56 84 88 101 111 119 121 130 135 138 145 192 199 201 231 234 241 248 249 263 293 297 59 239 255 22 24 31 50 84 86 101 111 121 138 145 158 177 201 234 248 249 297 66 207 239 255 15 24 25 29 84 130 139 140 145 185 192 221 227 240 241 254 257 293 300 66 239 255 113 121 177 59 66 239 255 300 66 239 255 121 138 177 196 66 239 255 24 25 84 130 139 140 145 185 192 221 227 240 241 249 257 293 300 239 255 262 10 15 22 24 50 56 84 111 119 130 138 145 158 161 183 185 187 192 193 199 212 221 227 231 240 241 248 249 254 263 265 300 59 66 239 242 66 207 239 255 15 25 29 50 84 130 139 140 145 185 192 221 227 228 231 240 241 249 257 293 300 66 77 239 255 300 66 239 17 93 113 177 196 289 66 239 255 1 15 22 24 25 27 29 31 50 56 84 101 111 130 139 140 145 185 187 192 221 227 231 240 241 248 249 254 257 293 297 66 112 239 255 15 22 25 29 50 84 86 101 111 130 140 145 185 192 227 228 231 240 248 249 254 257 66 207 255 24 27 50 55 56 79 88 138 145 158 177 178 183 201 227 249 265 294 106 161 182 254 257 263 66 77 239 255 300 66 239 242 300 66 239 242 255 130 192 240 300 239 255 121 145 177 201 66 239 255 17 75 113 121 177 196 66 239 255 12 17 113 177 179 196 279 289 66 207 239 255 300 66 239 255 25 84 130 185 227 240 241 249 300 66 112 239 242 300 66 239 255 56 75 113 121 167 177 196 66 239 255 24 50 56 84 88 138 145 158 161 178 183 201 227 240 249 254 263 265 293 27 119 231 241 66 239 255 25 84 130 185 192 227 228 240 249 257 293 300 66 239 255 66 239 255 10 22 24 50 56 84 88 111 119 130 135 138 145 158 161 178 183 192 199 201 227 231 234 240 248 249 254 263 265 66 1 10 22 24 25 27 50 56 84 86 101 111 119 130 138 139 158 161 183 185 192 199 227 231 240 241 248 249 263 265 297 66 207 239 255 300 66 239 255 300 20 66 239 255 1 15 22 24 25 29 31 50 56 84 86 101 104 111 119 130 138 139 140 145 158 185 187 192 221 227 228 231 240 241 248 249 254 257 263 293 297 66 239 255 2 24 50 55 56 88 94 106 138 145 149 158 161 177 178 182 183 201 227 240 249 257 263 265 273 70 84 111 119 241 20 59 66 77 239 255 130 300 
Beta:2,Alpha:0.42
66 239 255 24 50 56 88 94 106 138 145 149 158 161 177 178 182 183 201 227 249 263 265 70 84 111 241 66 239 255 15 22 24 25 27 29 31 50 84 86 101 111 130 139 140 145 185 187 192 221 227 228 231 240 248 249 254 293 297 66 239 255 1 10 24 25 27 50 56 84 101 111 119 121 130 138 145 158 192 199 201 227 231 241 248 249 263 265 293 297 66 207 239 255 10 15 22 24 50 56 84 111 130 138 145 158 161 183 185 187 192 193 199 227 240 241 248 249 254 257 263 265 300 66 239 255 84 130 185 192 240 300 239 255 22 70 84 99 121 177 201 221 66 239 255 272 66 239 255 118 141 142 189 194 272 12 66 239 255 1 15 22 24 25 27 31 50 56 84 86 101 104 111 119 130 138 139 140 145 158 185 187 227 231 240 241 249 254 257 263 265 281 293 297 300 66 239 255 1 15 24 25 27 29 31 50 56 84 86 101 111 130 139 140 145 185 187 192 221 227 240 241 248 249 254 257 293 297 239 255 290 10 24 27 50 56 84 111 119 138 145 185 199 227 231 241 248 249 263 265 293 297 15 22 161 183 187 193 240 254 257 300 66 239 255 1 22 24 25 27 31 50 84 101 104 111 119 130 138 139 140 145 158 185 187 192 212 221 227 228 231 240 241 248 249 254 257 263 265 293 297 66 239 255 25 84 130 185 192 227 240 241 66 239 255 17 75 113 121 177 196 224 66 95 239 242 84 130 185 192 240 300 66 223 239 255 24 25 29 31 50 111 130 139 145 187 192 221 227 228 231 240 241 249 254 257 293 297 66 239 255 177 189 66 239 255 73 75 113 145 177 196 224 236 289 33 45 56 81 192 259 296 66 239 255 177 189 66 85 239 255 10 15 22 24 50 56 84 111 119 130 138 145 158 161 183 185 187 192 193 199 227 231 240 248 249 254 257 263 265 300 66 239 242 255 43 177 66 239 255 177 189 66 207 239 255 130 192 240 300 20 66 239 255 2 75 113 121 177 196 66 239 255 1 22 24 25 27 29 31 56 84 86 101 104 111 119 130 139 140 145 158 185 187 192 221 227 228 240 241 248 249 254 257 263 265 293 297 66 85 239 255 1 15 22 24 25 27 29 31 50 56 84 86 101 111 130 140 145 185 187 192 221 227 228 231 240 241 249 254 257 263 293 297 66 239 255 290 66 239 242 255 1 10 24 25 27 50 56 84 101 111 119 121 130 138 145 158 192 199 227 241 248 249 263 265 293 297 66 239 255 25 84 130 185 192 227 240 241 300 66 77 85 239 255 130 192 240 300 66 239 255 15 24 25 29 50 84 130 139 140 145 185 192 221 227 240 241 249 257 293 300 66 239 250 130 66 239 255 1 15 22 24 25 27 29 50 56 84 86 101 111 130 139 140 145 185 187 192 221 227 228 231 240 241 248 249 254 257 293 297 66 207 239 255 24 45 56 75 88 106 113 145 149 158 161 166 167 177 182 183 201 227 236 265 274 282 66 239 255 84 130 185 192 227 240 241 300 239 2 79 84 121 136 145 177 201 294 192 66 239 255 22 24 25 27 29 50 84 86 101 111 130 139 140 145 185 187 192 221 227 228 231 240 241 248 249 257 293 66 239 250 255 25 84 130 185 192 227 240 241 249 300 66 239 255 17 75 82 113 177 196 224 24 158 274 66 207 239 255 24 50 56 84 138 145 158 177 178 201 227 240 249 281 294 88 94 106 111 161 182 183 254 263 265 66 239 255 1 10 24 25 27 50 56 84 101 111 119 121 130 135 158 192 199 201 227 231 241 248 249 263 265 293 66 239 242 250 255 15 22 24 25 50 56 84 101 111 119 130 138 145 158 185 187 192 199 227 231 241 248 249 254 257 263 265 300 66 239 255 12 17 118 177 279 66 239 255 24 50 56 121 126 138 145 158 177 178 182 201 212 221 227 248 249 293 88 106 161 183 265 66 239 255 1 10 24 27 50 56 84 104 130 138 145 158 192 199 201 231 234 248 249 254 263 293 297 66 239 255 17 33 75 102 113 121 177 192 196 224 236 66 239 255 17 113 177 196 66 239 255 17 75 113 121 177 196 201 66 239 255 1 10 25 27 29 50 56 84 101 103 111 119 130 138 145 158 171 187 192 193 199 212 221 227 228 231 241 248 249 263 265 293 297 66 85 239 255 24 25 84 130 140 145 185 192 221 227 240 241 249 257 293 66 239 255 66 239 255 17 75 113 121 177 196 201 224 273 66 250 255 25 84 130 185 192 227 240 241 300 66 173 239 255 15 24 25 29 50 84 130 139 140 145 185 192 221 227 228 240 241 249 293 66 239 255 17 33 79 113 145 171 177 192 196 224 236 289 24 274 20 59 66 239 255 157 10 15 22 24 50 56 84 111 119 130 138 158 161 183 185 187 192 193 199 201 227 231 240 241 248 249 254 257 265 300 66 239 255 17 75 113 121 167 177 196 224 236 66 77 239 255 43 59 66 239 255 17 33 145 177 179 182 192 196 273 276 279 143 240 268 296 66 239 255 17 73 75 82 104 113 121 145 177 196 236 66 85 159 239 255 22 84 121 145 177 66 239 242 15 22 24 25 50 56 84 101 111 119 130 139 145 158 185 187 192 199 227 231 240 241 248 249 254 257 263 265 300 66 239 255 1 15 22 24 25 27 31 50 56 84 86 101 104 111 119 130 138 139 140 145 158 185 227 231 240 241 248 249 254 257 263 281 293 297 300 66 76 239 255 24 56 106 111 138 145 158 161 177 178 183 201 227 249 254 263 265 294 241 66 239 255 17 24 75 113 121 177 196 274 66 239 255 2 45 121 177 201 268 22 172 66 239 45 86 88 121 139 177 201 248 265 66 255 1 24 50 84 121 135 136 145 158 177 192 199 201 234 241 248 293 294 297 66 239 15 24 25 50 56 84 103 111 119 130 138 158 161 185 187 192 199 227 231 240 241 248 249 254 257 263 265 281 297 300 66 239 255 1 24 50 84 121 145 158 177 201 192 66 239 255 17 75 177 66 239 255 24 25 29 84 130 139 140 145 185 192 227 228 240 241 249 257 293 300 66 239 255 15 24 25 29 50 84 130 139 140 145 185 192 221 227 228 249 257 293 300 239 255 12 17 74 118 154 177 182 189 66 239 255 45 121 126 177 236 20 66 159 239 255 15 24 25 29 31 50 84 101 111 130 139 140 145 185 187 192 221 227 228 240 241 249 254 257 293 297 66 207 239 255 300 66 239 24 56 75 113 145 158 167 182 196 236 248 274 293 45 82 86 88 106 161 183 187 193 201 227 240 245 265 267 66 239 255 84 121 145 177 201 249 66 239 250 255 17 113 139 177 196 265 66 239 255 17 75 177 196 236 263 22 282 59 66 207 239 255 24 50 56 84 88 106 111 138 145 158 177 178 183 201 227 240 249 254 263 265 294 161 66 239 255 24 75 113 145 149 161 166 167 177 182 236 268 274 66 239 255 130 240 300 66 77 239 255 15 24 29 50 84 130 139 140 145 185 192 221 227 228 240 241 249 257 293 300 7 20 66 239 255 17 45 75 113 139 177 196 265 66 239 255 24 25 84 130 139 140 145 185 192 221 227 228 241 249 257 293 300 66 255 15 22 24 25 29 31 50 84 86 101 111 130 139 140 145 185 187 192 221 227 228 231 240 241 254 257 293 297 66 239 255 25 84 130 185 192 227 228 240 241 257 300 37 66 85 239 255 15 22 24 25 50 56 84 86 101 111 119 130 138 139 140 145 158 185 187 192 227 231 240 241 248 249 254 257 263 265 300 7 66 239 255 290 84 185 192 227 240 241 300 66 85 255 25 84 130 185 192 227 228 240 241 249 257 293 300 66 239 255 84 130 185 192 240 59 66 239 255 25 84 130 185 192 227 240 241 300 66 90 239 255 290 300 66 239 255 84 130 185 192 227 228 240 241 249 257 300 66 239 255 1 24 25 50 101 121 138 145 158 177 201 227 249 192 241 66 239 255 1 24 50 79 84 103 104 121 145 158 201 212 221 228 254 293 297 66 239 255 1 15 22 24 25 27 29 31 50 56 84 86 101 111 130 139 140 145 185 187 192 221 228 240 241 248 249 254 257 263 293 297 239 255 1 10 24 25 27 50 56 84 101 111 119 121 130 138 145 158 192 199 227 231 241 248 249 263 265 281 293 297 
Beta:2,Alpha:0.43
239 255 75 113 121 177 196 66 152 239 242 255 290 66 239 255 17 74 75 113 121 177 196 289 66 239 255 290 45 104 121 177 249 66 239 255 17 75 113 177 196 265 273 24 274 239 255 1 10 24 25 27 50 56 84 101 119 121 130 138 145 158 192 199 201 227 231 241 248 249 263 265 293 297 66 239 255 25 84 130 185 192 227 240 249 300 20 66 239 255 15 24 25 29 84 130 139 140 185 187 192 221 227 228 231 240 241 249 254 257 297 66 255 1 24 50 84 88 111 121 138 139 145 158 171 193 201 227 249 254 263 265 293 297 66 85 239 255 17 75 113 121 167 177 66 239 255 33 87 88 127 145 153 177 182 189 196 238 247 279 296 24 66 239 255 17 74 113 177 196 66 239 242 43 59 66 239 255 12 17 118 177 66 239 250 255 300 66 239 255 25 84 130 185 192 227 228 240 241 249 257 293 300 239 255 177 189 279 66 239 255 290 15 24 25 29 50 84 139 140 145 185 192 221 227 228 240 249 257 293 300 66 173 239 255 24 50 84 121 138 145 158 171 62 66 239 255 121 145 177 201 249 66 239 242 17 75 113 176 177 196 66 239 255 49 96 66 207 239 255 17 75 88 139 177 196 66 239 242 12 17 74 118 177 66 239 255 22 121 138 145 177 201 192 66 239 255 260 300 66 77 239 255 2 10 24 50 55 56 84 88 103 106 111 119 138 140 145 158 161 177 178 183 185 187 193 201 221 228 240 248 249 254 263 273 294 241 66 239 255 104 113 121 177 59 66 239 255 45 121 66 239 255 1 10 24 25 27 50 56 84 101 130 138 145 158 192 199 227 231 241 248 249 263 265 293 297 22 86 161 240 66 242 255 1 10 24 25 27 50 56 84 101 111 119 121 130 138 145 158 192 199 212 221 231 241 248 249 263 265 293 66 239 255 2 24 50 79 84 121 145 158 177 201 192 241 66 239 255 17 75 104 113 121 177 196 201 66 239 255 2 45 121 177 265 66 239 255 33 105 136 177 189 196 279 289 20 66 239 255 121 145 177 182 239 255 113 121 177 236 248 66 239 255 12 17 118 177 189 194 196 59 66 239 255 177 189 66 239 255 24 45 50 121 158 177 201 66 239 255 59 66 239 242 255 22 70 84 121 145 177 201 265 66 77 239 255 86 121 145 177 201 212 221 66 239 255 17 56 75 113 121 177 196 236 248 265 66 239 242 255 17 75 113 177 196 66 239 255 15 24 25 29 31 50 84 111 130 139 140 145 185 187 192 221 227 228 231 240 241 254 257 293 297 66 239 255 1 10 24 25 27 29 56 84 101 111 119 121 130 138 158 192 199 221 241 248 249 263 265 293 297 66 239 255 66 239 255 173 75 113 121 196 265 66 207 239 255 10 22 24 50 56 84 111 130 138 145 158 161 183 185 192 199 201 227 231 240 241 248 249 263 265 297 15 187 193 254 257 300 66 239 255 121 138 177 201 227 66 77 239 255 84 130 185 192 227 228 240 241 249 257 293 300 7 66 207 239 255 45 121 177 66 239 255 25 84 130 185 192 227 228 240 241 257 293 300 112 239 255 17 177 66 239 242 17 177 179 196 236 279 289 20 66 239 242 12 17 83 177 196 289 66 77 250 255 24 31 84 88 111 121 138 145 158 177 178 201 227 249 265 294 56 161 241 254 66 239 250 255 15 24 25 29 50 84 130 139 140 145 185 192 221 227 228 241 249 257 293 66 239 255 1 10 24 27 50 56 79 84 101 111 119 121 130 135 138 145 158 185 192 199 201 212 221 231 234 248 249 263 281 297 66 85 239 255 1 15 22 24 25 27 31 50 84 86 101 104 111 130 138 139 140 145 158 185 187 192 227 231 240 241 248 249 254 257 263 265 281 293 297 66 207 239 242 15 22 24 25 50 56 84 86 101 111 130 139 140 145 158 185 187 227 231 240 241 248 249 254 257 263 265 281 300 66 239 255 17 75 113 121 177 179 196 224 56 93 100 236 66 239 255 75 113 121 138 158 177 196 66 255 15 24 25 29 31 50 84 111 130 139 140 145 185 187 192 221 227 228 231 240 241 249 254 257 293 297 66 239 255 17 75 113 121 177 196 201 22 282 239 255 12 17 74 113 196 66 239 255 25 84 130 185 192 227 228 240 241 257 66 207 239 255 1 10 22 24 25 27 29 50 84 86 101 111 119 121 130 138 145 158 192 199 201 221 227 231 241 248 249 263 265 293 297 66 85 239 255 17 75 113 121 177 16 66 239 255 15 22 24 25 50 84 86 101 111 130 139 140 145 185 187 192 221 227 228 231 240 241 248 249 254 257 297 300 66 239 56 75 113 121 177 196 224 289 239 250 255 74 105 118 141 189 203 272 59 66 239 255 290 66 250 255 290 22 24 25 31 50 84 86 101 111 139 140 145 185 187 192 227 228 231 240 241 249 254 257 293 297 66 239 15 24 25 29 50 84 130 139 140 145 185 192 221 227 228 231 240 241 249 254 257 293 297 66 239 255 1 24 50 101 121 138 145 158 171 177 193 201 249 268 273 281 297 192 241 66 112 239 255 17 70 75 113 176 177 196 201 66 85 239 255 84 130 185 192 240 300 66 239 255 17 75 113 176 177 196 66 239 255 24 45 56 82 113 121 145 158 166 171 177 236 182 66 77 255 75 113 121 177 196 66 239 255 17 113 177 196 224 236 24 274 66 239 255 24 45 50 121 158 177 268 66 239 242 255 15 24 25 29 50 84 130 139 140 145 185 192 221 227 228 240 241 249 257 293 66 239 250 255 15 22 24 25 29 50 86 111 130 139 140 145 185 187 221 227 231 241 249 254 257 300 59 66 255 101 111 121 177 201 234 249 66 239 255 17 75 113 177 196 66 250 255 12 17 88 118 177 194 196 66 239 255 45 121 177 66 239 255 77 239 255 84 130 185 227 240 241 300 66 255 12 17 75 113 177 196 66 239 17 75 113 121 177 196 66 239 255 17 75 113 177 196 66 85 239 242 2 79 121 145 177 201 66 239 255 17 45 75 177 196 224 289 66 255 130 240 59 66 239 255 43 66 239 255 258 15 24 25 29 84 130 139 140 145 185 192 221 227 228 240 241 249 257 293 300 
Beta:2,Alpha:0.44
66 239 255 17 75 113 177 196 282 66 77 239 255 15 22 24 29 31 50 84 86 101 130 139 140 145 187 192 221 227 228 231 240 241 248 249 254 257 293 297 59 66 239 255 1 15 22 24 25 27 29 31 50 56 84 86 101 104 119 130 138 140 145 158 185 187 192 221 227 240 241 248 249 254 257 265 293 297 13 20 66 239 255 15 24 25 31 50 84 130 139 140 145 185 187 192 227 228 231 240 241 254 257 293 297 66 77 239 255 84 130 185 192 227 241 300 66 239 255 107 217 66 239 250 255 15 22 24 25 27 29 31 50 56 84 86 101 111 130 139 145 158 185 187 192 221 228 231 240 241 248 249 257 263 293 297 66 239 255 121 145 177 201 192 66 239 255 1 10 22 24 25 27 31 50 56 86 101 111 119 121 130 138 139 145 158 183 185 192 199 221 227 231 240 241 249 263 281 293 297 300 66 239 255 2 27 74 75 89 237 66 239 255 17 45 75 113 121 177 196 66 112 207 239 255 24 50 84 101 121 138 145 158 177 201 249 66 239 255 1 10 24 25 27 50 56 101 111 119 121 130 138 158 171 187 192 193 199 201 227 231 241 248 249 254 263 265 293 297 29 103 212 221 228 66 239 255 24 50 84 88 111 121 138 139 145 158 177 249 254 265 178 227 239 255 24 45 75 113 121 158 177 196 66 239 255 1 10 24 25 27 29 50 56 79 84 101 103 104 111 119 121 130 135 138 140 145 171 192 193 199 201 212 221 227 231 241 248 254 263 265 293 66 239 255 17 24 50 75 83 113 121 177 196 274 66 239 255 121 192 201 86 20 66 239 242 255 84 121 177 188 201 192 66 239 4 23 34 48 61 91 157 217 66 239 255 17 33 45 56 88 96 100 113 145 158 179 183 192 196 236 246 259 289 296 149 205 66 239 255 32 45 272 66 239 255 15 22 24 25 27 29 31 50 56 84 86 101 111 130 139 140 145 185 187 192 221 227 228 231 240 241 248 254 257 281 293 297 20 66 239 255 17 75 113 177 196 66 239 255 118 141 189 272 66 239 255 75 113 121 145 196 236 187 66 85 239 255 12 17 113 177 66 250 242 45 56 88 121 139 177 201 248 265 66 112 239 255 1 15 22 25 27 29 31 50 56 84 86 101 111 130 139 140 145 185 187 192 221 231 240 241 248 249 254 257 263 293 66 239 255 2 23 74 75 203 66 239 255 12 74 118 144 177 194 196 23 66 112 239 255 113 121 126 158 177 66 85 239 255 130 66 239 255 118 141 189 263 272 12 66 239 242 17 75 113 177 196 66 239 255 17 75 83 177 66 239 255 17 93 113 177 196 289 66 242 1 24 50 84 101 121 138 145 158 177 192 201 241 249 273 281 66 239 255 17 74 75 113 121 177 196 66 239 242 255 17 113 177 179 196 224 289 59 66 239 255 17 75 113 121 136 177 196 59 66 239 255 12 17 118 177 66 112 239 255 50 84 121 138 145 158 177 201 227 293 22 28 88 111 161 183 249 263 265 66 239 255 25 121 136 145 177 201 268 294 59 66 239 255 45 177 189 66 239 242 255 272 66 242 255 45 121 177 66 239 255 12 17 74 118 177 182 179 66 239 255 290 1 10 24 25 27 50 84 101 111 119 121 138 145 158 192 199 227 231 241 248 249 263 265 293 297 66 112 239 255 50 121 158 177 201 66 239 255 12 17 118 177 194 196 66 112 239 255 12 17 177 66 239 255 1 10 22 24 27 50 56 84 86 101 111 119 121 130 135 138 145 158 161 199 231 234 240 241 248 263 265 293 66 239 16 23 32 48 51 66 239 255 1 10 22 24 25 27 50 56 84 86 101 111 119 121 130 138 139 158 161 183 185 192 199 201 227 231 241 248 249 263 265 293 297 66 239 255 17 177 66 239 242 255 45 177 66 239 255 1 10 24 25 27 56 84 86 101 111 119 121 130 138 139 145 158 161 183 185 192 199 201 227 231 240 241 248 249 263 293 297 59 66 112 239 255 17 75 113 121 167 177 196 66 239 255 107 152 66 239 255 24 25 29 31 50 84 111 130 139 140 145 187 192 221 227 228 231 240 241 254 257 293 297 66 239 250 255 1 10 24 25 27 50 56 84 101 111 119 130 138 139 158 185 192 193 199 227 231 241 248 249 254 265 297 66 85 239 255 70 121 145 177 201 227 52 66 239 255 17 75 177 179 196 279 289 205 66 255 17 33 45 75 113 126 177 196 224 236 289 24 274 66 85 239 255 17 22 75 88 113 121 139 177 201 265 282 66 239 255 51 66 239 255 290 15 24 25 29 84 140 145 185 221 227 228 240 241 257 293 300 66 112 207 255 75 113 121 158 177 196 201 66 239 255 17 22 75 113 121 177 196 282 239 255 1 2 24 50 84 121 145 158 177 201 66 159 239 255 290 121 177 201 227 66 239 255 177 189 66 239 255 106 177 189 66 239 255 12 33 118 189 194 272 66 239 255 17 118 194 196 66 239 33 64 163 203 236 253 272 96 226 66 239 250 255 17 45 113 139 177 196 265 24 274 66 239 242 255 17 24 75 83 88 113 139 177 196 265 274 66 239 255 1 24 25 27 29 50 56 86 101 103 104 111 119 130 138 140 158 171 187 192 193 212 221 227 231 240 241 248 249 254 263 265 293 297 66 239 255 280 1 10 22 24 25 27 56 84 86 88 101 111 119 121 130 135 138 139 145 158 183 192 199 201 212 221 227 231 234 240 241 248 249 263 265 281 293 297 300 66 239 255 1 24 50 79 84 121 138 145 158 171 187 201 254 257 293 297 66 239 255 84 121 138 177 201 192 66 239 255 17 177 239 255 66 255 17 75 113 121 177 196 66 239 255 17 113 196 66 239 255 17 177 59 66 239 255 24 84 121 145 158 177 201 66 239 255 45 113 121 177 66 112 239 242 1 25 27 50 56 101 111 119 130 145 158 192 199 227 231 241 249 263 265 293 297 66 239 255 24 50 84 111 121 158 177 192 241 265 66 239 255 10 24 25 27 50 56 84 86 101 119 121 130 138 145 158 171 192 199 201 227 231 241 248 249 265 281 293 297 300 66 239 255 15 22 24 25 27 29 31 50 84 86 101 111 130 139 140 145 185 187 192 221 227 228 231 240 241 248 249 254 257 281 293 297 66 239 255 17 75 113 177 196 224 289 66 239 255 17 75 113 121 196 224 236 66 239 255 66 239 255 12 17 75 104 113 121 177 196 224 66 239 255 17 75 113 177 196 59 66 112 239 250 255 15 22 25 29 31 50 84 86 101 111 130 139 140 185 187 192 221 227 228 231 240 241 249 254 257 293 297 
Beta:2,Alpha:0.45
66 239 255 17 75 113 121 167 177 196 66 239 255 24 33 56 75 102 106 113 145 167 177 192 236 274 282 119 149 161 182 239 255 15 22 24 25 29 31 50 86 101 111 130 139 140 145 185 187 192 221 227 228 231 240 249 254 257 297 66 239 255 12 33 40 93 118 177 179 182 189 279 66 239 242 255 66 77 239 255 66 239 255 177 189 66 239 255 66 239 255 43 59 66 239 255 17 177 66 239 255 27 43 51 211 237 66 239 255 45 177 189 66 77 207 239 255 84 130 185 192 227 228 240 241 249 257 300 66 239 255 1 24 50 84 86 103 104 121 145 254 138 187 66 207 239 12 81 118 177 189 194 272 179 66 239 255 17 75 113 121 167 177 196 265 66 239 255 45 50 113 177 196 289 66 239 255 290 24 33 45 50 56 82 106 126 158 161 166 177 182 187 192 236 241 249 254 263 66 255 157 217 66 239 255 1 101 111 121 145 249 265 239 255 43 118 141 142 189 239 255 290 24 27 50 56 84 88 111 119 138 145 158 177 178 183 201 227 241 249 265 294 106 161 254 66 239 66 239 242 17 113 121 177 196 224 66 239 255 17 75 113 121 177 196 136 66 239 242 255 15 24 25 29 31 50 84 130 140 145 185 187 227 228 231 241 249 257 293 23 66 239 255 83 177 189 66 239 255 66 239 255 22 121 177 201 66 85 239 242 250 255 88 177 66 239 255 1 24 50 101 121 138 158 177 201 249 273 281 66 207 239 255 66 239 242 255 17 75 100 177 279 66 77 239 255 45 121 138 177 66 239 255 17 75 113 121 177 196 66 207 239 255 74 75 113 177 196 7 66 239 250 255 66 112 250 255 17 177 66 239 242 255 17 75 113 121 196 236 66 239 255 12 74 118 177 194 196 59 66 239 255 66 239 255 1 10 22 24 25 27 31 50 56 86 111 119 121 130 135 138 145 158 183 192 199 201 227 231 240 241 248 249 254 263 293 297 66 207 239 255 17 113 177 196 224 289 66 239 255 66 239 242 255 177 66 239 255 22 56 121 177 201 221 66 239 255 107 157 66 85 239 255 272 66 255 17 75 113 121 177 196 66 239 56 113 121 177 212 66 239 255 75 113 121 138 177 196 66 207 239 255 177 189 66 239 242 255 17 24 113 121 177 196 274 66 239 242 250 255 290 15 22 24 25 27 31 50 84 86 101 111 139 140 145 185 187 192 221 227 228 231 240 241 254 257 293 297 66 239 255 15 24 25 50 84 130 139 140 145 185 192 221 227 228 240 241 249 257 293 66 255 121 177 182 201 66 239 255 17 33 75 82 113 121 177 196 236 145 187 66 85 239 255 66 239 242 255 17 83 113 177 196 66 239 250 255 12 17 88 113 177 196 66 239 255 24 50 104 121 145 158 171 201 254 293 297 66 112 239 255 17 75 104 113 121 167 177 196 66 239 255 17 33 75 113 177 192 196 236 297 24 158 274 66 239 255 17 75 113 121 196 289 66 85 239 255 15 24 25 29 50 84 130 139 140 145 185 187 192 221 227 228 231 240 249 254 257 281 293 297 66 239 255 17 73 75 113 177 196 224 289 24 274 66 239 255 74 105 118 141 177 189 12 66 239 1 22 24 27 31 50 56 84 86 121 138 145 158 171 187 188 193 201 254 293 297 130 192 241 20 66 239 243 255 17 22 75 113 121 177 196 224 236 282 56 66 239 255 17 75 82 113 126 136 177 196 224 236 24 145 167 274 66 239 255 17 45 70 73 75 113 176 177 196 201 66 239 255 70 84 86 121 145 177 201 254 297 52 66 77 239 255 17 74 75 113 196 224 66 239 255 10 24 27 29 50 56 84 101 111 119 121 130 135 145 192 199 201 221 231 234 241 248 249 263 297 66 239 255 189 66 239 255 17 177 196 279 59 66 239 255 75 113 121 196 66 239 255 290 88 177 196 289 56 93 100 179 66 239 255 1 104 121 177 201 281 66 239 255 66 189 239 255 25 84 130 185 192 227 228 240 241 249 257 300 66 239 255 1 22 24 25 27 31 50 56 84 86 101 111 119 121 130 138 139 145 158 183 185 187 192 193 199 227 240 241 248 249 254 263 293 297 66 255 1 10 15 24 25 27 50 56 84 101 103 104 111 130 138 139 145 185 187 192 193 199 212 221 227 228 231 241 248 249 254 257 263 265 281 293 297 66 239 255 177 189 276 66 239 255 177 189 66 239 255 177 66 239 255 45 113 121 126 145 177 236 182 66 239 255 32 33 39 113 127 145 176 177 196 263 267 279 289 63 64 70 96 100 169 170 254 259 66 239 255 66 239 255 17 75 113 176 196 201 66 239 255 74 118 135 177 189 66 239 255 17 75 113 177 196 224 289 56 93 100 236 66 239 255 74 118 177 189 196 66 85 239 255 10 24 27 50 56 84 111 119 121 130 138 145 158 185 201 231 241 248 249 263 265 293 297 15 22 161 183 187 193 240 257 300 66 239 255 118 135 177 189 12 239 255 17 177 20 66 239 255 153 177 189 66 239 255 59 66 239 255 1 22 24 50 84 121 145 158 177 201 254 265 86 66 239 255 75 113 121 167 177 196 
Beta:2,Alpha:0.46
66 239 255 173 66 239 255 107 66 239 255 121 177 182 22 50 103 104 158 172 66 239 255 10 22 24 27 31 50 56 84 86 101 111 119 121 130 135 138 145 158 199 201 231 234 248 249 263 265 293 297 16 66 239 255 12 33 118 171 182 189 224 279 100 236 66 85 239 255 177 189 66 85 239 255 43 176 66 239 255 12 17 56 113 177 196 66 239 255 177 189 66 239 255 1 22 24 50 84 104 121 145 158 212 221 254 86 192 234 241 265 66 239 255 17 153 158 177 196 279 119 143 66 85 239 255 290 17 118 177 66 239 255 17 70 75 104 113 121 176 177 196 66 77 239 255 177 189 30 66 239 255 17 177 189 66 239 255 66 77 239 255 177 189 66 239 255 189 216 66 77 239 255 75 113 121 158 177 196 66 239 255 28 51 66 77 239 255 177 66 239 250 255 17 88 177 196 246 66 239 255 177 189 66 239 255 258 66 239 255 12 17 118 66 239 242 255 113 121 177 66 239 255 86 121 177 66 255 24 50 84 145 158 177 201 293 86 192 227 241 66 239 255 74 66 207 239 255 17 74 118 177 66 239 255 216 66 239 255 45 177 189 66 152 239 255 177 189 66 239 255 1 111 121 145 177 201 273 281 66 255 16 107 217 53 66 239 255 12 17 118 196 279 289 73 179 66 85 239 242 255 25 84 130 185 192 227 240 241 66 207 220 255 130 192 66 239 255 74 107 66 239 255 17 75 113 121 177 196 66 239 255 177 189 66 255 17 177 66 239 242 255 118 135 177 279 66 112 239 255 51 206 239 255 66 239 255 177 189 239 255 177 189 66 239 255 20 66 239 255 66 239 255 17 177 279 59 66 255 177 189 270 66 85 207 220 239 255 17 45 75 177 66 239 255 189 66 239 255 43 66 207 239 255 45 121 177 268 59 112 197 239 255 290 17 75 113 121 158 177 196 66 239 255 189 66 239 255 177 189 66 85 112 239 255 290 50 70 84 99 106 121 135 158 172 177 201 241 66 239 255 272 66 157 239 255 17 75 113 177 196 66 239 242 255 66 112 239 255 17 50 75 88 113 121 139 177 196 265 66 239 255 17 83 177 66 239 255 17 24 75 104 113 121 126 177 196 201 224 241 274 66 239 255 280 290 24 50 67 70 84 101 121 138 158 177 201 241 249 263 66 239 255 83 177 189 59 66 239 255 177 184 189 239 255 107 66 239 255 107 173 217 66 112 239 255 17 50 75 113 121 196 239 255 17 75 113 121 177 196 265 66 239 255 66 255 118 141 177 189 66 239 255 17 113 177 196 66 85 239 255 177 66 77 239 255 217 59 66 239 255 177 189 66 239 255 12 118 142 189 194 33 66 239 255 17 113 196 66 239 255 66 255 66 239 255 290 43 49 239 255 66 239 255 17 75 113 177 196 22 282 66 239 255 290 34 48 217 66 239 255 15 22 24 25 27 29 31 50 84 86 101 111 130 140 145 185 187 192 221 227 228 231 240 241 248 249 254 257 281 293 297 66 239 242 255 12 43 194 203 59 66 239 255 17 176 177 270 209 66 207 255 17 75 113 177 196 282 66 239 255 17 75 113 177 196 282 66 239 255 177 189 66 239 255 290 17 177 196 66 255 74 177 189 270 66 239 255 177 189 66 239 255 118 177 189 66 85 239 255 177 189 66 239 255 177 189 66 239 255 12 17 45 75 113 177 196 66 239 255 197 
Beta:2,Alpha:0.47
66 239 250 255 66 239 255 17 33 75 106 113 121 177 196 236 66 242 12 17 45 177 239 255 74 66 85 108 239 255 17 177 239 255 66 239 255 189 59 66 239 255 290 12 23 33 114 118 136 181 189 203 238 272 273 276 82 96 66 189 239 255 239 255 290 17 56 75 113 121 177 196 59 66 112 239 255 17 75 113 121 177 196 224 66 207 239 243 255 66 207 239 255 177 189 66 239 242 255 198 272 66 239 255 66 239 242 255 74 118 177 66 77 239 255 181 66 223 239 255 66 239 255 17 56 75 113 177 196 289 274 66 219 239 255 17 75 196 59 66 239 255 45 59 66 197 239 255 177 66 239 255 43 66 255 66 239 255 66 239 255 66 239 242 255 290 198 272 66 239 255 43 74 66 85 239 255 15 24 25 29 50 84 130 139 140 145 185 192 221 228 240 241 249 257 293 66 239 255 66 239 255 217 66 239 255 66 239 255 59 66 255 66 239 255 17 177 66 239 255 74 96 118 141 176 189 203 272 66 239 255 177 189 196 20 66 239 255 17 75 113 177 196 66 239 242 255 66 207 239 242 17 177 282 20 66 239 255 17 56 75 113 121 126 177 196 201 273 281 66 239 255 66 239 255 16 23 173 66 239 255 189 66 239 255 105 272 66 239 255 66 239 255 17 45 75 113 177 196 66 239 242 177 272 66 112 239 255 1 88 101 111 121 139 145 158 177 201 249 265 273 281 66 164 239 255 17 45 75 113 196 66 239 255 17 45 75 83 113 121 177 196 273 66 239 255 300 52 66 239 255 66 239 255 12 17 56 74 88 113 177 196 279 66 239 255 66 239 255 74 141 189 59 66 239 255 96 66 239 255 66 77 239 250 255 40 118 141 177 179 189 247 58 66 239 255 74 177 189 194 196 66 85 207 239 255 177 189 276 66 239 255 17 75 113 177 196 66 239 255 177 189 66 239 255 66 239 255 121 126 177 201 248 249 283 66 239 255 290 17 45 75 177 196 289 259 66 239 255 66 85 239 255 177 189 66 239 255 66 239 255 290 12 17 142 177 196 279 66 239 255 290 189 216 66 207 239 255 53 239 255 74 141 177 189 216 24 118 59 66 239 255 216 66 239 255 74 66 239 255 260 32 34 43 48 116 139 173 200 211 287 292 66 85 239 255 272 66 112 239 66 239 255 127 66 239 255 74 203 272 66 164 207 239 255 17 75 113 196 282 66 239 255 66 239 255 17 177 66 207 239 242 45 121 126 177 66 239 243 255 1 101 104 111 121 126 135 145 177 192 201 234 248 249 254 273 281 297 66 239 255 107 300 66 239 255 74 177 189 66 239 255 32 272 66 112 239 255 17 113 177 196 66 239 255 6 66 77 239 242 255 177 196 276 66 239 255 74 270 239 255 177 66 239 255 66 239 250 255 66 239 255 127 177 66 85 239 255 277 12 17 177 66 239 255 239 107 300 66 239 255 
Beta:2,Alpha:0.48
239 255 66 239 255 74 20 66 239 255 66 239 255 107 217 239 255 107 300 66 239 255 75 113 121 177 196 267 66 85 239 255 16 107 66 239 255 43 48 217 66 77 239 255 17 177 189 263 66 239 242 255 177 66 239 255 107 300 66 207 239 74 216 59 66 239 255 177 189 66 239 255 157 66 239 255 43 66 239 255 66 239 255 25 84 130 185 192 227 228 240 241 249 257 293 300 66 76 239 255 177 189 66 239 177 189 66 239 255 290 66 239 255 177 66 239 255 217 66 112 239 255 66 239 255 66 239 255 2 16 23 151 215 217 59 66 239 255 107 300 66 239 255 16 107 66 85 112 239 255 17 75 113 177 66 239 255 66 77 85 239 255 66 112 157 239 255 17 113 177 196 239 255 177 216 66 239 255 43 66 239 250 255 127 177 66 239 255 177 189 59 66 239 255 51 66 239 255 66 239 255 12 17 75 113 121 177 196 66 239 255 290 17 45 113 177 196 66 239 255 45 177 189 279 66 77 239 250 255 286 17 75 88 113 121 139 140 177 196 66 239 255 152 239 255 290 43 51 163 184 211 286 66 164 239 255 66 239 255 20 59 66 239 255 1 22 25 31 50 56 84 86 101 111 119 130 138 139 145 158 185 192 199 227 231 240 241 248 249 263 265 293 297 66 77 239 242 255 290 17 75 113 177 196 224 289 24 66 89 255 290 49 272 66 239 255 189 198 66 239 255 20 66 239 255 66 239 255 23 40 43 74 141 146 147 179 189 203 272 66 239 255 17 45 177 196 66 207 239 255 66 77 239 255 66 239 127 66 239 255 59 66 85 239 255 107 66 239 255 66 239 255 300 66 255 59 66 77 239 255 17 75 121 177 196 66 239 255 66 239 255 16 23 44 51 217 66 239 255 107 216 66 239 255 66 159 239 255 189 20 66 239 250 255 107 66 239 255 66 239 255 12 83 118 189 194 196 263 179 66 239 255 1 27 101 121 145 177 201 249 273 281 66 239 255 12 17 45 74 142 177 196 66 239 255 173 66 239 242 250 255 280 17 75 88 113 139 177 196 66 239 255 66 239 255 191 211 272 30 66 112 239 255 66 239 242 255 66 207 219 239 255 79 113 121 129 177 66 239 255 51 96 206 66 239 255 107 300 66 239 255 286 66 255 127 66 159 239 250 7 66 239 255 66 239 255 258 189 66 239 242 255 107 300 66 85 239 255 74 177 189 66 239 255 173 59 66 207 239 255 177 189 209 66 239 255 177 272 66 255 66 239 255 177 189 66 239 255 66 239 255 239 255 107 152 198 217 66 112 239 255 189 66 239 242 255 177 239 255 300 66 239 255 22 24 25 29 31 50 84 86 101 111 130 139 140 185 187 192 221 227 228 231 240 241 249 254 257 293 297 300 
Beta:2,Alpha:0.49
66 239 255 277 66 239 255 66 207 255 290 66 239 255 17 177 276 66 77 239 242 7 12 17 75 113 177 196 273 66 77 239 242 250 17 121 177 66 239 255 107 300 239 255 66 239 255 290 32 87 96 106 118 141 142 177 189 272 247 59 66 207 239 255 17 75 113 126 177 196 236 66 85 239 255 239 242 255 276 66 239 255 290 43 177 66 239 255 25 84 130 185 192 227 240 241 249 66 239 255 66 112 239 255 74 147 177 189 66 77 239 255 66 239 255 157 66 239 255 66 255 17 45 113 126 177 196 66 239 255 107 66 239 255 107 66 239 255 177 189 66 112 239 255 217 66 239 255 107 59 239 255 66 239 255 107 66 239 255 177 189 196 66 239 250 255 239 255 1 15 22 24 25 27 29 31 50 56 84 86 101 111 130 139 140 185 187 192 221 227 228 231 240 241 248 249 254 257 293 297 66 85 239 255 107 217 66 77 239 17 177 196 66 239 255 23 107 217 66 239 255 107 300 66 239 255 15 24 25 29 31 50 84 111 130 139 140 145 185 187 192 221 227 228 231 240 241 249 254 257 293 297 66 239 255 107 66 239 255 66 239 255 107 300 66 239 255 166 66 239 255 66 239 255 66 239 255 43 96 66 239 255 16 51 107 66 239 255 15 24 25 29 50 84 130 139 140 145 185 192 221 227 228 240 241 249 254 257 293 66 239 255 290 121 177 189 59 66 239 255 1 15 22 24 25 27 31 50 56 84 86 101 104 111 119 130 138 139 140 145 158 185 192 199 212 221 227 228 231 240 241 248 249 254 263 265 293 297 59 66 239 255 290 51 20 66 239 255 74 177 66 239 255 272 66 207 239 255 17 75 113 177 196 66 77 255 48 130 192 240 300 59 66 239 255 66 90 239 255 66 239 255 66 239 255 107 66 239 255 17 75 88 113 121 139 177 196 265 66 239 250 255 66 239 250 255 1 22 24 25 28 31 50 84 86 88 106 111 121 138 139 145 158 171 177 178 201 227 249 257 263 265 268 273 281 297 66 112 239 255 66 112 239 255 17 22 75 113 177 196 282 66 239 255 66 239 255 107 300 66 255 217 66 112 239 255 17 56 70 75 106 113 174 177 196 265 22 282 66 207 239 255 74 66 239 255 75 121 177 196 66 239 255 17 74 177 66 112 239 255 17 177 196 66 239 255 66 239 250 255 66 239 255 43 44 74 66 77 239 242 255 17 33 75 113 196 20 66 239 255 177 66 239 255 74 66 239 255 177 189 66 239 255 16 107 173 217 66 239 255 217 207 239 255 177 189 66 239 255 177 66 85 239 255 177 189 66 239 255 177 189 66 239 255 1 45 75 113 121 177 196 265 273 281 66 239 255 107 130 300 66 239 255 104 113 121 138 177 201 66 255 17 75 113 121 196 224 66 239 255 107 206 66 112 239 255 107 300 66 239 255 27 51 66 255 15 24 25 29 50 84 130 139 140 145 192 221 227 228 240 241 249 257 293 66 239 255 23 34 43 116 200 211 217 287 66 239 255 194 276 66 239 255 107 66 239 242 255 177 279 66 239 255 107 66 112 239 255 74 118 177 189 273 66 239 255 157 66 239 255 17 75 83 177 276 59 66 77 239 255 290 272 66 239 255 107 24 25 84 130 140 145 185 192 227 228 240 241 249 257 293 300 66 255 290 17 75 113 121 177 196 273 281 
Beta:2,Alpha:0.50
66 239 255 107 300 66 255 300 66 239 255 286 300 239 255 217 66 239 255 51 91 286 66 239 255 177 66 239 255 107 84 130 192 240 300 66 239 255 17 113 177 196 66 239 255 17 75 102 113 121 177 196 201 66 239 255 177 66 239 255 66 85 207 239 255 107 198 66 239 255 17 75 113 121 177 196 66 207 255 189 216 66 239 255 66 112 239 255 107 66 239 255 300 66 239 255 177 189 194 196 20 66 255 177 189 66 239 242 66 239 255 25 84 130 185 192 240 241 249 257 293 300 20 59 66 239 255 74 66 255 127 216 66 239 255 66 239 255 177 189 57 59 66 239 255 25 84 130 185 192 227 240 241 300 20 66 239 255 66 239 255 66 239 255 23 59 66 239 255 66 239 242 66 239 255 66 239 255 107 66 239 255 45 121 139 177 265 66 239 255 107 66 239 255 20 66 239 255 107 66 239 255 107 300 60 66 239 255 177 189 6 16 66 77 239 255 17 176 66 239 255 66 77 85 239 255 66 239 255 177 66 239 255 107 217 277 66 255 74 66 239 255 127 66 239 255 107 173 277 66 239 1 25 27 29 50 56 84 101 104 111 119 121 130 140 158 171 187 192 193 199 212 221 227 228 231 241 248 249 254 263 265 293 297 66 239 255 189 66 239 255 1 10 15 22 24 25 27 29 31 50 56 79 84 86 101 103 111 119 121 130 135 138 139 140 145 158 161 171 183 185 187 192 193 199 201 212 221 227 228 231 240 241 248 249 254 263 265 281 293 297 300 66 239 255 74 20 66 239 255 1 24 50 56 84 121 145 158 201 20 66 112 239 255 17 113 177 196 66 239 255 157 66 239 255 66 239 242 255 217 66 85 207 239 255 51 66 85 239 255 34 66 239 255 107 217 59 66 239 255 107 25 84 130 185 192 227 240 249 300 66 85 239 255 300 66 255 66 239 242 255 6 66 77 85 239 255 177 189 272 66 239 255 10 198 66 239 242 255 17 113 177 196 66 239 20 239 255 127 66 239 255 15 24 25 29 31 84 130 139 140 145 185 187 192 227 228 231 240 241 249 254 257 293 297 66 239 255 48 107 66 255 107 300 66 85 239 242 40 66 239 255 66 112 239 255 66 85 239 255 48 173 66 239 255 66 239 255 300 66 239 255 24 50 84 121 158 177 201 192 239 255 66 239 255 107 25 84 130 145 185 192 221 227 228 240 249 257 293 300 66 239 242 255 300 66 239 242 255 51 163 66 239 255 290 107 239 255 17 75 104 177 196 66 239 255 17 56 75 113 177 196 273 66 239 255 107 300 66 255 1 24 27 50 56 84 101 111 119 121 130 135 138 158 192 199 201 231 234 241 248 263 293 66 239 250 255 74 7 66 255 262 107 300 66 239 255 157 17 75 113 196 201 66 112 239 255 177 189 239 255 59 66 239 255 127 66 112 239 255 66 239 242 255 279 66 77 239 255 23 66 239 255 1 10 24 25 27 50 56 84 101 111 119 130 138 139 158 171 192 199 227 231 241 248 249 263 265 293 297 66 239 255 66 239 255 66 239 255 34 
Beta:2,Alpha:0.51
66 239 255 66 131 207 239 255 66 239 255 81 177 189 276 279 66 239 255 300 66 239 255 107 300 66 77 85 239 255 43 75 66 239 255 1 45 121 126 177 56 66 239 255 23 66 239 255 83 177 189 66 239 255 17 177 239 255 130 192 240 300 66 239 255 25 84 130 185 192 227 228 240 241 249 257 293 300 66 239 255 290 34 300 66 239 255 239 255 57 22 104 113 121 138 177 66 239 255 66 239 255 177 66 239 255 48 24 25 29 31 50 84 111 130 139 140 185 187 192 221 228 231 240 241 249 254 257 293 297 66 239 255 104 113 121 177 22 66 239 255 17 22 75 113 176 177 196 201 282 66 239 255 25 84 130 185 192 227 240 241 300 66 239 255 17 75 113 177 196 224 66 239 255 177 66 239 255 173 66 239 255 290 17 105 177 196 66 239 255 74 66 239 250 255 217 66 239 255 17 22 75 104 113 121 126 177 196 282 66 239 255 290 16 107 217 66 239 255 1 15 22 25 27 29 31 50 84 86 111 130 139 140 145 185 187 192 227 228 231 240 241 248 249 254 257 263 293 297 66 112 255 107 66 85 239 255 66 207 239 255 1 15 22 24 25 27 31 56 84 86 101 104 111 119 130 138 139 140 145 158 185 187 192 227 231 240 241 248 249 254 257 263 265 281 293 297 300 59 66 239 255 107 300 59 66 239 250 255 74 66 77 239 255 66 77 239 242 107 217 66 239 255 17 45 75 83 104 113 177 196 239 255 300 59 66 239 255 20 66 239 255 96 177 189 66 239 255 66 85 239 255 25 84 130 185 192 227 228 240 241 249 257 293 300 66 239 255 258 265 66 77 239 255 24 45 50 99 121 158 177 66 85 239 255 74 177 189 66 85 239 255 300 66 239 255 45 121 177 66 239 255 300 66 239 255 107 157 59 66 239 255 300 66 239 255 286 300 66 239 242 255 74 66 239 250 255 16 51 91 286 59 66 239 250 255 66 239 255 286 66 239 255 66 239 242 255 107 66 239 255 15 22 24 25 27 29 31 50 84 86 101 111 130 139 140 145 185 187 192 227 231 241 248 249 254 257 293 297 66 239 255 107 300 66 239 255 107 15 24 25 29 50 84 130 139 140 145 185 192 221 227 228 240 241 249 254 257 293 66 239 255 113 121 138 167 177 59 66 255 107 25 84 130 185 227 240 241 300 66 239 255 25 84 130 185 192 240 249 257 300 66 239 255 217 66 239 255 45 74 177 189 66 90 239 177 189 66 239 255 107 157 300 66 223 239 255 66 239 255 15 24 25 50 130 139 140 145 192 221 227 240 241 249 257 293 66 85 239 255 23 66 239 255 17 75 83 104 113 126 177 196 66 77 239 255 66 239 255 173 217 258 265 6 66 77 239 255 66 112 239 242 255 66 239 255 1 25 27 29 50 56 84 101 104 111 119 130 138 140 158 187 192 193 199 212 221 227 228 231 241 248 254 263 265 293 297 59 66 85 239 255 1 15 22 24 25 31 50 56 84 86 101 104 111 119 130 138 139 140 145 158 185 187 192 227 231 240 241 248 249 254 257 263 265 281 293 297 300 66 239 255 107 25 84 130 185 192 227 228 240 241 249 257 293 300 66 239 255 177 189 66 239 255 300 66 239 255 290 66 239 255 239 255 121 145 177 201 227 248 66 239 255 107 134 66 239 255 189 66 239 255 107 300 66 255 66 77 112 239 255 66 239 255 300 66 239 255 66 239 255 107 66 239 255 290 107 300 66 85 239 255 66 112 239 255 157 173 66 239 255 10 48 217 66 85 239 250 255 43 74 127 270 9 66 239 255 43 51 286 207 239 255 44 66 207 239 255 1 10 24 27 29 50 56 79 84 101 104 111 119 121 130 135 138 145 192 199 201 212 221 231 234 241 248 249 254 263 293 297 
Beta:2,Alpha:0.52
20 239 255 107 300 52 66 239 255 12 17 24 50 75 113 121 158 177 196 274 66 159 239 250 255 16 107 211 66 220 239 255 107 300 66 239 255 66 239 242 255 107 300 66 239 255 300 66 239 243 255 1 10 24 25 27 29 50 56 84 104 111 119 121 130 138 140 145 158 171 187 192 193 212 221 227 231 241 248 249 263 265 293 297 66 239 255 1 22 24 31 50 84 86 121 138 145 158 201 249 254 297 66 173 239 255 17 45 113 196 66 239 255 74 107 300 66 239 255 66 85 207 239 255 300 66 112 239 255 17 75 113 177 196 66 239 255 34 157 66 239 255 300 66 239 255 1 10 24 25 27 29 50 56 84 101 104 111 121 130 138 140 145 158 171 187 192 193 199 212 221 227 231 241 248 249 254 263 265 293 20 66 112 239 255 189 66 239 250 255 34 300 20 66 239 255 290 66 239 255 107 300 239 255 130 300 66 239 255 300 66 239 255 157 277 66 239 255 92 189 66 239 107 239 255 17 75 113 121 177 196 20 66 239 255 17 75 113 121 177 196 66 239 255 1 24 50 84 104 121 145 158 254 293 66 255 66 239 255 24 50 84 121 136 145 158 177 201 294 66 239 255 66 239 255 48 66 239 255 107 1 10 24 25 27 29 50 56 84 101 104 111 119 121 130 138 140 145 158 171 187 192 193 199 212 221 227 228 231 241 248 249 254 263 265 293 297 59 239 255 300 66 77 207 239 255 157 66 239 255 20 66 77 239 250 255 66 239 255 258 25 84 130 185 192 227 240 241 249 300 66 239 255 107 1 15 22 24 25 27 29 31 50 56 84 86 101 111 130 139 140 145 185 187 221 227 228 231 240 241 248 249 254 293 297 66 239 255 173 66 239 255 34 300 66 77 239 255 66 239 255 104 177 189 279 66 239 250 255 216 66 239 255 17 75 113 176 177 196 282 7 66 239 255 300 66 239 255 48 300 66 239 255 107 300 16 66 77 85 239 255 262 66 239 255 107 15 22 24 25 27 29 31 50 84 86 130 139 140 145 185 187 192 227 228 231 240 241 249 254 257 293 297 66 255 17 45 75 113 121 177 196 66 239 255 45 104 121 177 193 66 239 250 255 75 84 88 106 113 121 139 177 201 22 66 239 255 17 177 20 66 239 255 66 239 255 9 17 75 113 121 177 196 236 66 239 255 66 207 239 255 1 15 22 24 25 27 29 31 50 56 84 86 101 104 111 119 130 138 139 140 145 158 185 187 192 221 227 231 240 241 248 249 254 257 263 265 293 297 300 66 239 242 255 17 75 113 121 177 196 66 239 255 300 66 207 239 255 66 239 255 84 104 121 136 138 145 177 201 254 294 192 199 234 66 239 255 107 300 112 239 255 107 300 66 207 239 250 255 66 239 255 66 239 255 177 66 239 255 42 300 66 239 255 48 300 239 250 255 107 300 66 239 255 177 189 66 207 239 255 113 121 177 196 66 239 255 66 239 255 130 300 66 239 66 239 255 66 239 255 157 17 75 113 121 177 196 201 66 239 255 17 177 66 207 255 45 177 189 66 239 255 1 15 22 24 25 27 29 31 50 56 84 86 101 111 130 140 145 158 185 187 192 221 227 228 231 240 241 248 249 254 257 263 293 297 66 239 250 255 130 192 240 300 239 255 157 173 66 90 239 277 130 300 66 239 255 107 45 84 121 177 201 66 255 1 10 22 24 25 27 31 50 56 84 86 101 111 119 121 130 138 145 158 171 185 192 193 199 201 227 231 240 241 248 249 257 263 265 281 293 297 300 66 239 255 300 66 239 255 17 177 196 289 66 239 255 107 300 66 239 242 255 197 66 239 255 107 300 66 239 242 1 24 25 27 29 50 56 84 101 103 104 111 119 130 138 140 145 158 187 192 193 199 201 212 221 227 231 241 248 249 254 263 265 293 297 7 66 239 255 107 1 22 25 27 29 31 50 56 84 86 101 111 130 139 140 145 185 192 221 227 228 231 240 241 248 249 257 293 297 66 112 239 255 66 239 255 107 25 84 130 185 192 227 228 240 241 249 257 300 66 239 255 79 121 145 177 201 66 207 239 255 107 15 22 24 25 27 29 31 50 56 84 86 101 111 130 139 140 145 185 187 192 221 227 228 231 240 241 248 249 254 257 263 293 297 66 239 255 15 22 24 25 29 31 50 84 111 130 139 140 145 185 187 192 221 227 228 231 240 241 249 254 257 293 297 66 239 255 290 107 239 
Beta:2,Alpha:0.53
66 112 239 255 277 16 107 164 300 66 239 255 66 239 255 66 239 255 17 75 113 121 138 177 196 201 66 239 255 107 300 66 239 255 84 130 185 192 240 300 66 239 255 74 107 300 66 239 255 59 66 239 255 107 300 66 239 255 1 24 84 121 158 201 192 241 66 207 239 255 194 107 130 192 240 300 66 239 255 189 66 239 255 15 22 24 25 27 29 31 56 84 86 101 104 111 119 130 139 140 145 158 185 187 192 227 231 240 241 248 249 254 257 263 265 293 297 300 66 207 239 255 17 22 45 75 83 88 104 113 121 129 139 177 196 224 265 282 66 239 250 255 25 84 130 185 192 227 240 241 249 257 293 300 66 239 255 300 20 66 239 255 300 239 255 107 1 10 22 25 27 29 56 84 86 101 104 111 119 121 130 138 140 145 158 171 187 192 193 199 212 221 227 228 231 241 248 249 254 263 265 293 297 66 239 255 177 189 66 239 250 255 1 15 22 25 27 29 31 50 56 79 84 86 88 101 103 104 111 121 138 145 158 161 171 178 185 187 193 201 212 221 227 240 249 254 257 263 281 293 297 300 66 239 255 107 206 130 240 300 66 239 242 48 300 66 239 255 107 1 10 15 22 24 25 27 29 31 50 56 84 86 101 103 104 111 119 121 130 138 139 140 145 158 161 171 183 185 187 192 193 199 201 212 221 227 228 240 241 248 249 263 281 293 297 300 20 66 239 242 255 107 130 192 240 300 66 239 255 66 239 48 66 112 239 255 48 107 15 25 29 50 84 130 139 140 145 185 221 227 228 240 241 249 257 293 300 66 239 255 107 197 59 66 239 255 48 17 113 171 177 279 66 239 255 1 15 24 25 27 29 50 56 84 101 111 121 130 138 139 140 158 171 185 187 192 193 212 221 227 231 241 248 249 254 257 263 265 293 297 66 85 239 255 107 66 239 255 217 66 239 255 17 74 75 113 121 167 177 196 66 239 255 50 84 104 121 158 177 201 254 268 192 66 239 255 177 189 59 66 239 255 157 239 255 300 66 112 239 255 20 66 239 255 107 45 121 177 20 66 239 255 173 66 239 255 48 86 121 145 177 201 22 66 239 255 127 66 85 239 255 17 75 113 121 177 66 239 255 107 233 300 66 239 255 66 239 255 74 66 239 242 177 85 207 239 255 66 255 66 239 255 25 130 185 227 240 241 249 300 59 66 239 255 20 66 239 255 1 22 24 50 84 121 145 158 177 192 201 241 293 66 112 239 255 17 177 66 239 255 1 15 24 25 27 50 56 84 101 104 111 130 138 139 140 158 171 183 185 187 192 193 199 212 221 227 228 231 241 248 249 254 263 265 293 297 66 239 255 300 66 239 255 66 255 107 25 84 130 185 192 227 240 241 300 66 239 255 17 75 121 126 196 66 239 255 239 250 255 300 66 85 239 242 255 84 130 185 240 300 239 250 255 17 31 75 88 104 113 121 126 139 177 196 265 282 66 239 255 107 130 300 66 239 255 216 20 66 239 255 51 66 239 255 56 84 86 121 138 145 177 201 248 249 297 192 234 66 239 255 177 66 255 127 66 239 242 250 255 1 45 88 121 139 177 265 268 273 281 66 239 255 1 10 24 27 29 50 56 79 84 88 101 103 104 119 121 130 138 145 158 185 199 201 212 221 231 234 241 248 249 254 263 293 297 66 112 239 255 290 107 152 217 59 66 239 250 255 74 107 300 66 239 255 300 66 239 255 107 15 22 24 25 27 29 31 50 84 86 101 111 130 139 145 185 187 192 221 227 228 231 240 241 248 249 254 257 293 297 66 85 239 255 1 10 24 25 27 50 56 84 101 111 119 121 130 138 145 158 192 199 201 227 231 248 249 263 265 293 297 66 239 255 16 107 286 300 66 239 255 51 107 300 66 239 255 17 75 113 177 196 224 66 85 112 207 239 255 107 157 300 66 239 242 255 177 66 112 239 255 45 50 104 121 158 177 201 248 254 239 255 22 145 177 201 24 50 158 66 207 239 255 17 70 75 113 121 126 177 196 79 66 239 255 290 26 107 217 66 239 255 290 177 189 196 66 239 255 277 66 239 255 63 59 66 239 255 66 173 239 255 57 15 22 24 25 29 31 50 84 86 101 111 130 139 140 185 192 221 227 228 231 240 241 248 249 254 257 281 293 297 66 239 242 75 104 113 121 177 196 201 66 239 255 107 1 22 24 25 27 29 31 50 56 84 86 101 130 139 140 145 185 187 192 221 227 228 231 240 241 248 249 254 257 293 297 66 239 255 107 130 300 66 239 255 107 173 300 66 107 112 239 255 25 84 130 185 192 227 228 240 249 257 293 300 66 239 255 45 177 182 66 239 255 66 239 255 2 75 113 121 167 177 196 66 239 255 177 189 20 66 239 255 107 1 10 22 25 29 50 56 79 86 101 103 104 111 119 121 130 138 140 145 158 171 187 192 193 199 201 221 227 231 241 248 249 254 265 293 297 66 77 239 255 
Beta:2,Alpha:0.54
66 239 242 255 57 1 10 24 25 27 29 50 56 84 101 111 119 121 130 138 140 158 171 187 192 193 199 201 212 221 227 228 231 241 248 249 254 263 265 293 297 66 239 255 17 56 74 75 88 106 113 139 176 177 196 59 66 239 250 255 83 189 66 239 255 107 1 10 24 25 27 50 56 84 101 111 119 130 138 139 145 158 192 227 231 241 248 249 265 293 297 66 239 255 300 66 239 255 22 24 50 84 121 145 158 171 177 201 268 294 56 86 192 66 239 255 130 192 240 300 239 250 255 300 66 112 239 242 107 15 25 31 50 84 111 130 139 140 145 185 187 221 227 228 231 241 249 254 257 293 66 239 255 168 177 66 239 250 255 17 177 66 239 255 66 239 255 173 300 66 239 255 79 84 104 121 135 136 145 177 192 199 201 234 248 254 268 294 59 66 239 250 255 177 189 66 239 66 239 242 17 75 176 177 196 201 224 66 239 255 15 22 24 25 27 29 31 50 84 86 101 111 130 185 187 192 227 231 240 241 248 249 257 293 297 20 66 77 239 255 127 66 239 255 107 17 24 75 113 121 158 177 196 274 66 239 242 255 127 300 66 207 239 255 48 137 17 75 113 121 177 196 201 66 239 255 17 70 176 177 279 282 66 239 255 177 194 196 66 239 255 75 113 177 196 66 239 255 177 189 66 239 255 45 121 177 201 66 239 255 2 56 79 104 121 145 177 201 254 66 239 48 17 177 16 66 239 255 290 107 1 10 24 25 27 50 56 101 111 119 145 158 192 199 227 231 241 248 249 263 265 293 297 29 103 140 171 187 193 212 228 254 20 66 239 255 300 66 255 107 206 130 192 240 300 66 239 255 177 66 112 239 255 17 177 66 239 255 107 66 239 255 83 177 189 66 239 255 300 66 207 239 255 107 1 24 25 27 50 56 101 119 121 130 138 145 158 199 201 227 231 241 248 249 263 265 293 297 66 239 255 126 66 239 107 130 66 239 255 290 66 239 255 66 85 239 242 255 17 113 177 66 112 255 177 189 66 85 239 255 22 24 45 50 121 158 172 177 66 239 255 177 189 66 239 255 17 75 104 113 176 177 196 201 59 239 255 107 25 84 130 185 192 240 241 249 257 66 207 239 255 256 66 239 255 290 107 217 66 77 239 255 17 45 113 177 196 66 239 250 255 22 24 50 56 88 111 121 139 145 158 177 201 248 265 86 240 239 255 48 107 10 27 50 56 79 84 86 101 111 119 121 130 135 138 145 158 185 192 231 234 241 248 249 263 293 297 66 85 239 255 107 1 22 24 25 27 29 31 56 79 84 86 88 101 103 104 111 121 138 139 140 145 158 171 183 187 193 201 212 221 227 228 240 249 254 257 263 265 281 293 297 300 20 66 239 255 177 189 20 66 76 239 255 216 66 112 207 239 255 127 60 66 239 255 107 1 15 22 25 27 31 50 56 84 86 101 104 111 119 130 139 140 145 158 185 187 192 227 231 241 248 249 254 257 263 265 281 293 297 300 66 239 255 74 177 189 66 239 255 300 20 66 239 255 15 24 25 29 50 84 130 139 140 145 185 192 227 228 240 241 249 257 293 300 66 239 255 173 66 112 239 255 239 255 189 279 66 239 255 48 157 219 66 239 255 173 189 66 85 239 255 17 177 66 239 255 66 90 131 207 239 157 173 233 300 59 66 239 255 25 84 130 185 192 227 240 241 300 66 239 255 176 177 194 196 20 66 239 242 177 279 66 239 255 177 189 66 239 255 1 84 121 145 158 201 66 239 255 70 75 113 121 129 177 196 66 239 255 300 66 239 255 262 107 15 24 25 27 29 31 50 56 84 86 101 111 130 139 140 145 185 187 192 227 228 231 240 241 248 249 254 293 297 66 239 255 107 1 22 24 31 50 84 86 121 138 145 158 201 293 297 66 85 239 255 66 152 239 255 12 17 75 113 121 176 177 196 201 268 66 85 239 242 17 75 177 66 239 255 177 189 279 66 239 255 12 17 22 104 121 177 196 282 66 207 239 255 177 66 239 255 107 1 10 24 25 27 50 84 86 101 111 119 121 130 138 145 158 192 227 231 248 249 263 265 293 297 66 239 255 127 177 59 66 239 255 12 17 75 113 121 196 56 66 239 255 177 189 66 239 255 300 66 90 239 255 24 75 104 113 121 158 177 196 274 20 66 239 255 66 85 89 239 255 300 66 239 255 66 239 242 255 177 66 207 255 74 107 276 66 255 189 66 239 242 255 17 75 113 177 196 66 255 1 15 22 24 25 27 29 31 50 56 84 86 101 111 130 139 140 185 187 192 221 227 231 240 241 248 249 254 257 263 293 297 59 239 255 300 66 239 250 242 177 198 
Beta:2,Alpha:0.55
66 239 255 66 239 255 42 130 192 240 300 66 239 255 10 17 45 56 113 177 196 66 239 255 17 177 66 239 255 127 66 239 255 66 239 255 107 25 84 130 185 192 227 228 240 241 249 257 293 300 66 239 255 17 45 177 66 239 250 255 12 17 75 88 113 139 177 196 66 157 239 255 83 177 189 66 239 255 1 24 50 79 84 103 104 121 138 158 187 254 293 20 66 239 255 225 66 239 255 107 130 240 60 66 239 255 107 75 113 121 177 196 201 273 66 239 255 17 83 177 196 66 77 239 255 107 17 45 75 113 177 196 239 255 107 15 24 25 29 50 84 130 139 140 145 185 187 192 221 227 228 240 241 249 254 257 281 293 66 239 242 255 17 83 113 177 196 66 239 255 177 189 57 66 239 255 17 75 113 176 177 196 201 20 66 239 255 15 24 25 29 31 50 84 86 101 111 130 139 140 185 187 227 231 240 241 248 249 254 257 293 297 66 255 107 15 24 25 31 50 84 111 130 140 145 192 221 227 228 231 240 241 249 254 257 293 297 66 239 255 107 66 239 255 286 66 239 250 255 300 66 239 255 239 255 66 207 239 255 107 15 22 24 25 27 29 31 50 86 101 111 130 139 140 145 185 187 192 221 227 228 231 240 241 248 254 257 293 297 66 77 239 290 242 51 66 239 255 107 50 84 121 136 145 158 177 201 294 192 241 59 66 197 239 17 75 113 176 177 196 201 224 66 239 255 48 107 24 50 84 121 145 158 177 201 212 221 192 234 241 66 239 255 25 84 130 185 192 227 240 241 249 300 66 239 255 300 66 77 255 177 189 66 239 255 1 50 79 84 104 111 121 136 158 171 177 201 254 265 268 294 297 192 241 66 239 255 300 66 239 255 17 177 196 66 85 159 239 255 107 75 113 121 177 66 239 255 17 24 75 83 104 113 176 177 196 201 248 259 274 289 66 239 255 8 189 66 239 255 45 75 113 121 176 177 196 201 224 59 66 239 255 107 25 84 130 185 192 227 240 241 300 66 239 255 247 20 66 239 242 255 177 66 189 207 239 255 48 177 66 239 242 300 66 239 255 127 66 239 242 255 177 66 239 255 48 300 66 239 300 66 239 255 66 85 207 239 250 255 45 88 177 189 66 207 239 255 74 66 207 239 255 177 189 66 112 239 255 177 66 239 255 17 24 45 113 177 196 201 274 66 255 74 59 66 239 255 57 17 177 279 66 239 255 127 66 239 255 107 25 84 130 185 192 227 228 240 241 249 257 293 300 66 239 255 17 177 59 66 239 255 75 113 121 177 196 66 239 242 107 300 66 239 255 12 17 74 177 66 239 242 255 177 20 66 239 242 300 66 239 242 255 107 1 15 22 25 27 31 50 56 84 86 101 111 119 130 138 139 145 158 185 192 199 227 231 240 241 248 249 263 265 281 293 297 300 66 239 255 300 66 239 250 255 300 61 66 239 255 17 45 75 113 121 177 196 265 66 239 255 280 17 45 75 99 113 177 196 66 239 255 121 138 177 268 66 239 255 107 15 25 29 31 50 84 111 130 139 140 145 185 187 192 221 227 228 231 240 241 249 254 257 293 297 66 112 239 255 17 113 177 196 59 239 255 107 84 130 185 192 227 240 241 300 66 239 177 189 216 66 85 239 255 58 28 45 104 121 126 177 182 201 66 85 207 239 255 130 240 300 66 239 255 177 189 66 239 255 107 17 75 113 177 196 59 66 239 255 66 239 255 23 20 66 239 255 66 239 255 2 79 101 104 121 177 201 249 254 268 192 66 239 255 177 189 66 239 255 177 66 239 255 66 77 112 239 255 1 15 27 29 31 50 56 84 86 101 111 130 139 140 145 185 187 192 227 231 240 241 248 254 257 263 293 297 66 239 255 17 75 104 113 126 177 196 239 255 74 107 50 121 158 177 201 268 66 239 255 177 59 66 239 255 17 75 83 104 113 196 201 66 239 255 84 130 192 300 66 239 255 127 177 194 66 239 255 48 130 192 240 300 20 66 239 255 189 66 77 112 239 255 17 83 177 270 279 66 131 207 239 255 34 300 66 239 255 260 113 121 126 177 79 
Beta:2,Alpha:0.56
66 255 107 177 189 66 239 255 300 66 239 255 17 113 177 196 66 239 255 107 15 24 25 29 84 130 139 140 145 185 192 221 227 228 240 241 249 257 293 300 220 239 255 45 99 121 136 177 236 248 66 239 255 57 173 17 75 83 104 113 196 201 66 255 300 66 239 255 177 189 66 239 255 20 66 239 255 1 10 24 25 29 50 56 79 84 101 104 111 119 121 130 140 145 158 171 187 192 193 199 201 212 231 248 249 254 263 265 293 297 66 239 255 300 66 239 255 107 15 22 24 25 31 50 86 101 111 130 139 140 145 187 192 221 227 228 231 240 241 248 249 254 257 281 293 297 59 66 239 255 17 45 74 176 177 270 66 239 255 66 239 255 290 24 25 84 145 185 192 227 240 241 249 257 293 300 59 66 239 255 66 239 255 107 1 10 24 25 27 50 56 84 101 111 119 130 138 139 145 158 171 185 192 193 199 227 231 241 248 249 265 293 297 66 239 250 255 25 84 130 192 227 228 240 241 249 257 293 300 66 239 255 177 189 66 239 255 300 66 239 242 255 177 66 239 255 66 85 112 239 255 58 17 75 104 113 158 177 201 66 207 239 255 177 189 66 239 255 45 75 177 60 66 239 255 300 66 239 255 290 1 24 25 27 50 56 84 101 119 138 139 145 158 185 192 199 227 231 241 248 249 263 265 293 297 66 239 255 107 17 75 113 177 196 66 239 255 107 286 15 24 25 29 84 130 139 140 145 185 187 192 221 227 228 231 240 241 249 257 293 297 300 66 239 255 107 24 25 84 130 140 145 185 192 221 227 228 240 241 249 257 293 85 239 242 255 300 239 255 290 177 189 66 77 239 255 177 189 66 239 250 255 107 25 130 145 185 192 227 228 240 241 249 257 293 300 66 239 255 107 45 75 113 121 77 239 255 107 75 104 113 177 186 196 201 66 239 250 255 177 189 66 239 255 66 239 255 239 255 17 113 121 177 196 66 239 255 107 25 84 130 185 192 227 228 240 241 249 257 300 66 239 255 1 15 22 25 27 29 31 50 56 84 86 101 111 130 140 145 185 187 192 221 227 228 240 248 249 254 257 293 297 66 239 255 300 66 239 255 189 300 66 239 255 17 45 75 113 177 196 66 239 255 107 15 22 24 25 29 31 50 86 101 111 130 140 145 185 187 192 221 227 228 231 240 241 248 249 254 257 293 297 66 239 255 25 84 130 192 227 240 241 249 300 66 239 255 52 17 176 177 279 66 239 255 17 75 113 177 196 66 255 300 66 239 300 66 112 239 255 107 25 84 130 145 185 192 221 227 228 240 241 249 257 293 300 66 239 255 107 1 15 22 24 25 27 29 31 50 56 86 101 111 130 139 140 185 187 192 221 227 228 231 240 241 248 249 254 257 297 66 239 255 17 177 196 66 239 255 239 255 107 2 45 121 177 249 66 159 239 255 130 240 300 66 207 239 250 255 107 25 84 130 185 192 227 240 241 249 300 66 239 255 177 66 239 255 17 177 279 223 239 255 17 177 66 77 239 255 17 113 177 196 66 207 239 255 66 239 255 107 1 15 22 24 25 27 29 31 50 56 84 86 101 104 111 119 130 139 140 145 158 185 187 192 221 227 228 231 240 249 254 257 263 265 293 297 66 239 255 177 189 279 66 239 255 284 107 45 75 99 113 121 136 177 196 236 66 207 255 177 189 66 85 239 255 16 107 1 10 22 24 25 27 31 50 84 86 101 111 119 130 139 145 158 185 192 199 231 240 241 248 249 263 265 293 297 66 239 255 107 17 282 66 112 239 255 107 50 79 84 103 104 121 138 145 158 177 201 212 221 249 254 263 22 192 234 241 66 239 255 17 75 113 177 196 224 66 239 255 107 17 75 113 136 177 196 66 239 255 177 270 66 239 255 17 75 113 177 196 20 239 255 300 66 112 239 255 66 239 255 198 1 24 50 84 145 158 177 201 20 66 239 255 59 66 197 239 255 74 66 239 255 48 107 84 130 192 240 66 239 255 107 130 240 300 66 239 255 12 17 177 66 239 255 74 66 239 255 177 189 66 239 255 66 239 255 107 276 1 10 24 25 27 50 56 84 86 101 111 119 130 138 139 145 185 192 199 227 231 241 248 249 263 265 281 293 297 20 59 66 197 239 255 83 177 189 66 239 255 290 48 107 1 22 24 50 84 101 121 138 145 158 201 231 241 249 273 281 106 192 263 293 66 255 16 107 1 15 22 25 27 29 31 50 56 86 101 104 111 119 130 140 145 158 185 187 192 212 227 228 231 240 241 248 249 254 257 263 265 293 297 66 239 255 300 66 239 255 157 17 22 75 104 113 121 177 196 201 282 66 239 255 17 75 113 177 196 265 66 207 239 255 17 75 104 121 177 196 66 239 255 300 59 66 239 255 66 239 255 66 239 255 177 189 66 225 239 255 17 74 177 179 196 270 66 239 255 17 75 113 177 196 66 220 239 250 255 300 
Beta:2,Alpha:0.57
66 77 239 255 107 50 84 121 136 145 158 171 177 201 268 294 66 239 255 130 192 240 300 66 239 242 255 66 112 239 255 300 66 164 239 255 107 25 84 130 185 192 227 228 240 249 257 293 300 66 239 255 300 66 77 112 239 255 300 207 239 255 17 74 113 177 66 239 255 107 173 1 10 24 27 50 56 84 121 130 135 136 138 145 158 188 192 199 201 231 234 241 248 249 263 293 297 66 239 255 107 22 25 31 84 86 101 111 130 140 145 185 187 192 221 227 228 231 240 241 249 254 257 293 297 66 239 255 107 17 113 177 196 66 239 255 239 255 66 239 255 74 300 66 85 239 107 1 22 25 27 31 56 84 86 101 104 111 119 130 138 139 140 145 158 185 187 192 199 212 221 227 228 231 241 248 249 254 257 263 265 293 297 66 239 255 104 121 177 192 201 254 66 239 255 107 1 15 22 24 25 27 31 50 56 84 86 101 104 111 119 130 138 139 140 145 158 185 187 192 227 231 240 241 248 257 263 265 281 293 297 300 66 157 239 255 300 66 239 255 300 66 239 255 107 15 24 25 29 50 84 130 139 140 145 185 192 221 227 228 240 241 249 254 257 293 66 220 239 242 255 66 239 255 107 17 75 83 113 177 196 66 112 239 255 216 66 239 255 177 66 112 239 255 107 15 22 25 27 29 31 50 84 86 101 111 130 139 145 185 187 192 221 227 228 231 240 241 248 249 254 257 293 297 6 66 77 239 255 24 50 121 139 158 177 265 267 66 239 255 107 1 24 50 84 101 121 138 145 158 177 201 249 66 239 255 25 84 130 145 185 227 228 240 241 249 257 293 300 66 239 255 300 66 85 239 255 17 75 113 121 177 66 85 255 177 189 66 239 255 127 177 66 112 207 239 255 177 66 239 255 61 66 239 250 255 290 88 177 189 196 66 112 239 255 130 240 300 59 66 197 239 250 255 107 17 75 88 106 113 121 177 196 265 66 239 255 107 75 113 121 177 66 239 255 107 56 121 177 201 221 227 50 103 104 158 66 239 255 107 17 177 282 66 239 250 255 286 84 130 185 192 240 300 66 239 255 25 84 130 185 192 227 228 240 241 249 257 300 66 239 255 177 189 66 239 255 300 66 239 255 107 1 10 24 25 27 50 56 101 111 119 130 138 139 145 158 171 185 187 192 193 199 227 231 241 248 249 265 293 297 66 152 239 255 107 286 25 84 130 145 185 192 228 240 241 249 257 293 66 239 255 126 216 66 85 112 239 255 17 118 177 279 66 239 255 300 66 239 242 107 2 45 75 113 121 177 196 66 239 255 24 50 79 84 104 121 136 138 158 177 201 249 254 263 293 294 66 239 255 17 113 177 196 66 239 255 107 17 24 75 88 113 139 177 196 265 66 239 255 107 1 15 22 25 27 29 31 50 56 84 101 104 111 119 130 139 140 145 158 185 187 192 221 227 240 241 248 249 257 263 265 281 293 297 66 77 112 239 255 280 300 66 239 255 300 239 255 107 25 84 130 185 192 227 228 240 241 249 293 66 112 239 255 290 300 66 255 177 189 66 239 255 107 17 75 83 113 176 177 196 201 224 20 66 239 255 66 239 255 66 239 255 177 66 239 255 127 66 112 239 255 107 1 50 84 101 121 145 158 171 201 212 221 249 263 293 297 130 192 234 241 66 239 255 300 66 239 255 66 239 255 107 17 177 66 85 239 255 66 239 255 107 1 22 25 27 31 50 56 84 86 101 104 111 119 130 139 140 145 158 185 187 192 212 221 227 228 231 240 241 249 254 257 265 293 297 300 66 239 255 87 177 66 239 255 48 15 24 25 29 50 84 130 139 140 145 185 187 192 221 227 228 240 249 257 293 66 239 255 17 113 177 184 196 66 85 239 243 255 173 300 66 255 66 112 239 255 66 239 255 300 66 255 107 50 84 121 145 158 177 201 192 66 239 255 66 239 255 127 300 66 239 255 290 107 84 185 192 240 300 239 255 48 17 75 113 177 196 66 239 255 48 300 59 66 239 255 66 239 242 255 40 74 107 1 22 24 50 79 84 121 138 145 158 187 201 254 257 66 239 255 107 56 75 100 113 177 196 66 207 239 255 107 17 45 75 113 176 177 196 201 66 112 239 255 17 75 177 196 66 207 239 255 107 45 121 177 265 66 239 255 66 239 242 300 66 239 255 25 130 185 192 227 228 240 249 300 66 239 255 107 1 24 50 56 84 121 145 158 201 212 221 248 192 234 241 66 239 255 300 66 85 239 255 177 66 207 239 255 107 1 22 25 27 31 50 56 84 86 101 111 130 139 140 145 185 187 192 221 227 228 231 240 241 248 249 254 257 293 297 66 239 255 107 25 31 50 84 111 130 139 145 185 187 192 221 227 228 231 240 241 249 254 257 293 297 66 239 255 286 290 17 126 176 177 191 279 66 239 255 48 107 79 121 126 145 177 201 212 50 103 104 158 66 239 255 300 
Beta:2,Alpha:0.58
66 255 66 239 255 107 177 66 239 255 300 20 66 239 242 255 177 300 66 239 255 16 107 15 22 25 31 50 84 86 101 111 130 139 145 185 187 192 221 227 228 231 240 241 248 254 257 293 297 66 239 255 66 85 255 107 17 75 113 121 177 102 66 239 255 107 1 15 22 25 27 50 56 84 86 101 111 130 139 140 145 185 187 192 221 227 228 231 240 241 248 249 257 293 297 300 66 239 255 300 66 77 239 255 107 1 10 24 27 50 56 84 101 119 121 130 138 145 158 187 192 199 227 231 241 248 249 293 297 66 239 250 255 127 66 239 250 255 300 66 239 290 107 17 177 189 66 239 66 239 255 74 66 239 255 278 15 25 29 50 84 130 139 140 145 185 221 227 228 240 241 249 257 293 66 239 255 300 239 255 276 17 74 113 177 196 66 239 255 177 189 66 239 255 194 300 66 85 239 107 25 31 50 84 111 130 139 140 145 185 187 192 221 227 228 231 240 241 249 254 257 293 297 66 77 239 255 66 239 255 300 66 239 255 17 75 79 104 113 121 177 196 273 66 85 239 250 255 88 177 189 66 85 239 250 255 177 66 239 255 300 66 239 255 127 66 239 255 106 300 66 239 255 300 66 77 239 255 300 66 239 255 300 66 255 290 177 66 239 66 85 207 239 255 107 17 75 113 177 184 66 239 255 17 83 177 189 196 66 239 255 15 24 25 29 31 50 84 86 111 130 139 140 185 187 192 221 227 228 231 241 249 254 257 293 297 239 255 66 239 255 107 1 15 22 24 25 27 29 31 50 84 86 101 104 111 119 130 139 140 145 158 185 187 192 221 227 228 231 240 241 248 249 254 257 263 265 293 297 66 239 255 107 17 177 66 239 255 189 198 66 239 255 300 66 77 239 255 17 177 282 66 239 255 127 177 59 239 255 130 240 300 66 239 255 17 177 66 255 25 84 130 185 227 240 241 66 239 255 74 107 1 24 50 84 121 136 145 158 192 241 66 239 255 17 177 273 276 66 239 255 239 255 300 66 112 239 255 107 1 25 27 50 56 84 101 111 119 121 130 138 145 158 171 192 199 201 212 221 227 231 241 248 249 265 293 297 66 173 239 255 107 56 75 121 196 201 268 66 239 255 48 177 189 66 239 255 107 1 50 84 104 121 135 136 145 158 192 199 201 234 241 248 254 293 297 7 20 66 239 255 17 276 66 239 242 255 17 75 83 113 136 176 177 196 201 224 279 66 239 255 66 112 239 255 66 239 242 66 223 239 255 300 66 239 255 107 25 31 50 84 130 139 140 185 187 192 221 227 228 231 240 241 249 254 293 297 66 85 239 255 300 66 239 255 177 189 66 239 255 107 1 15 25 27 29 50 56 84 101 104 111 119 130 138 139 140 145 158 185 187 192 199 212 221 227 228 241 248 249 254 257 263 265 281 293 297 66 85 239 250 255 66 239 255 74 25 84 130 185 192 227 240 241 249 300 66 239 255 56 75 113 121 177 196 66 239 255 189 66 239 255 66 112 239 255 173 17 66 239 242 255 277 1 24 25 27 50 84 101 111 119 121 130 138 145 158 192 199 201 227 231 241 248 249 265 293 297 66 239 255 300 66 239 255 107 79 84 113 121 138 167 177 201 297 66 239 255 66 239 255 107 286 45 56 104 121 177 66 207 239 255 66 239 255 66 76 239 255 107 17 74 75 113 177 196 289 66 85 207 239 255 189 66 239 255 300 66 239 255 300 66 85 239 255 48 107 15 25 29 50 84 130 139 140 145 185 187 221 227 228 240 241 249 257 293 66 164 207 239 255 107 15 22 24 25 27 29 31 86 101 111 130 139 145 185 187 192 221 228 231 240 241 248 249 254 257 293 297 20 66 239 255 177 189 66 239 255 66 239 255 107 17 113 176 177 196 66 239 255 66 239 255 300 59 66 239 255 66 239 255 107 88 113 177 196 66 239 242 107 1 24 50 56 84 121 145 158 171 192 201 241 268 293 297 7 66 85 239 255 107 17 75 113 177 66 239 255 107 66 239 255 66 239 255 300 66 239 255 7 66 239 255 66 77 239 242 255 300 66 239 250 255 290 88 177 189 196 276 
Beta:2,Alpha:0.59
239 255 300 66 239 250 255 107 87 177 189 66 239 255 25 84 130 185 192 227 228 240 241 257 300 66 239 255 107 17 75 113 126 177 196 20 66 239 242 255 107 17 75 113 176 177 196 201 66 239 250 255 15 24 25 29 50 84 130 139 140 145 185 187 192 221 227 228 241 249 257 293 297 85 239 255 25 84 130 185 192 227 228 240 241 249 257 293 300 66 239 255 66 239 255 107 1 22 45 121 177 201 273 281 66 239 255 159 107 17 177 196 279 66 239 255 107 177 189 66 239 255 48 225 300 66 239 255 66 239 255 66 239 255 66 239 255 66 239 255 25 84 130 185 192 227 228 240 249 257 300 66 239 255 177 189 279 66 239 255 126 66 239 255 126 300 239 255 66 239 255 107 17 75 176 177 66 207 239 255 66 239 255 300 66 239 255 107 17 75 121 177 196 66 112 239 255 126 300 66 239 255 48 177 189 66 239 242 255 107 17 177 276 279 66 207 239 255 300 66 85 239 255 280 300 66 239 255 107 87 177 189 66 239 255 107 17 75 113 121 177 196 66 239 255 66 112 239 66 239 255 66 107 239 255 12 17 177 66 112 239 255 107 50 79 103 104 121 136 145 158 177 201 249 294 66 239 255 107 75 104 113 121 177 196 201 268 66 239 255 107 1 24 84 86 121 135 136 145 158 192 199 201 234 241 248 293 297 66 239 242 255 66 85 239 255 300 66 239 255 286 177 189 20 66 239 255 66 239 250 255 107 1 50 84 111 121 139 145 158 201 265 293 297 66 77 239 255 292 159 127 300 66 77 239 255 66 239 255 66 239 255 141 177 189 66 239 255 66 207 239 255 290 189 66 239 255 130 240 66 112 207 239 255 107 276 1 15 22 25 27 31 50 56 84 86 101 104 111 119 130 138 139 145 185 192 212 221 227 228 231 240 241 248 249 254 263 265 281 293 297 66 239 255 300 66 239 255 107 1 24 25 27 84 86 101 111 119 130 138 145 158 185 192 199 227 231 241 248 249 254 263 265 293 297 66 239 255 59 66 131 239 255 130 300 66 239 255 130 240 300 66 239 255 130 240 300 66 239 255 52 77 239 255 66 239 255 107 17 45 113 177 196 66 239 255 107 17 75 93 113 167 177 196 66 239 255 177 189 270 66 239 255 290 177 300 66 239 242 300 66 85 239 255 130 192 240 66 239 255 15 22 25 29 50 86 101 111 130 139 140 145 185 187 192 221 227 228 231 240 241 248 249 254 257 293 297 66 239 255 290 107 17 75 113 177 196 66 85 239 255 66 112 239 255 300 239 300 66 85 239 255 107 1 10 25 27 50 56 84 86 101 104 111 119 121 130 135 138 145 192 199 201 227 231 241 248 249 254 263 265 293 297 66 239 242 255 198 300 66 239 255 290 48 107 24 50 70 84 121 138 145 158 177 201 241 66 239 242 255 130 53 59 66 239 255 107 177 189 196 239 255 66 239 255 155 96 130 240 300 66 239 255 130 192 240 300 66 239 255 45 177 189 66 239 255 1 22 24 25 27 29 31 50 56 84 86 101 111 130 139 140 145 185 187 192 221 227 228 231 240 241 248 249 254 257 263 293 297 66 239 255 66 239 255 159 66 239 255 1 10 15 24 25 27 29 50 56 101 104 111 119 130 138 139 140 145 185 187 192 193 199 212 221 227 228 231 241 248 249 257 263 265 293 297 66 255 127 300 66 239 255 107 177 189 66 77 223 255 300 66 239 255 107 1 24 50 84 121 145 158 193 201 254 294 192 241 66 239 255 1 15 22 25 27 29 31 50 56 84 86 101 104 111 119 130 138 139 140 145 158 185 187 192 212 227 228 231 240 241 248 249 254 257 265 297 66 239 255 127 300 66 239 255 1 10 25 27 50 84 101 111 119 130 138 145 158 199 212 221 227 231 241 249 263 265 293 297 66 239 250 255 74 177 189 66 239 255 107 177 189 279 66 239 255 177 66 239 255 239 255 107 17 75 113 121 177 196 273 281 66 239 255 66 239 250 255 300 66 239 255 1 10 25 27 50 56 84 101 111 119 121 130 145 158 192 199 227 248 249 265 293 297 66 239 255 16 107 1 15 25 27 50 56 84 101 103 104 111 119 130 139 140 145 158 185 187 192 199 212 227 228 231 241 249 254 257 263 265 293 297 
Beta:2,Alpha:0.60
66 255 134 25 29 84 130 139 140 145 185 192 221 240 249 257 293 300 239 255 107 1 25 27 50 56 84 101 111 119 121 130 138 145 158 183 185 187 192 199 201 227 231 241 248 249 263 265 293 297 66 85 239 255 107 177 189 66 239 255 107 17 75 167 177 196 66 239 242 255 1 15 22 24 25 27 31 50 86 101 104 111 119 130 138 139 140 145 158 185 187 192 227 231 240 241 248 249 254 257 263 265 281 293 297 239 255 66 255 107 74 177 189 66 77 85 239 255 300 20 66 239 255 300 59 66 239 255 107 17 75 113 121 176 177 196 66 239 255 107 147 177 189 52 239 255 290 177 189 66 239 255 300 66 250 255 107 177 59 66 239 255 66 239 242 255 1 15 22 24 25 27 31 56 84 86 101 104 111 119 130 138 140 145 158 185 187 212 221 227 228 231 240 241 248 249 254 257 263 265 293 297 66 239 255 84 130 185 192 240 300 66 239 255 107 177 189 66 207 239 255 1 10 25 27 50 56 84 101 111 119 130 138 145 158 192 199 227 231 241 248 249 263 265 293 297 66 85 239 255 130 192 240 300 66 239 255 159 25 84 130 140 145 185 192 221 227 228 240 241 249 257 293 300 66 255 48 15 22 25 27 29 31 50 84 86 101 111 130 140 145 185 187 192 221 227 228 231 240 241 248 249 257 293 297 66 239 255 66 239 66 239 255 290 189 66 239 255 48 84 130 185 240 300 66 85 239 255 258 107 17 75 113 121 66 239 255 107 17 177 66 255 177 189 279 66 239 66 207 239 250 255 66 239 255 66 239 255 1 10 24 25 27 50 56 84 101 111 119 121 130 138 145 158 199 201 227 231 241 249 263 265 281 293 297 66 239 255 66 112 239 255 239 255 66 239 255 107 286 17 75 113 177 196 66 239 255 159 15 22 24 25 27 29 31 50 84 86 101 111 130 139 145 185 187 192 221 227 228 240 241 249 257 293 297 66 85 255 107 50 79 103 104 121 145 158 177 201 254 192 59 66 239 255 290 107 17 113 177 196 66 77 239 255 17 177 66 239 255 48 130 66 239 255 15 22 25 27 29 31 84 86 101 111 130 139 140 145 185 187 192 227 228 231 240 241 248 249 257 293 297 66 239 255 107 74 300 20 66 239 255 300 239 255 130 192 240 300 66 112 239 255 107 17 75 113 121 167 196 265 66 112 239 255 84 130 185 192 240 300 66 239 255 66 239 242 250 255 107 1 22 24 27 31 50 56 84 86 88 101 119 130 135 138 139 145 158 161 192 199 201 212 221 231 234 240 241 248 249 265 281 293 297 300 66 239 255 1 15 22 25 27 29 31 50 56 84 86 101 111 130 139 140 145 185 187 192 227 228 231 240 241 248 254 257 293 297 239 242 107 17 75 113 121 196 201 224 66 239 255 25 84 130 185 192 227 240 241 249 300 66 239 255 107 300 66 85 239 255 66 255 66 239 255 300 66 239 242 25 84 130 185 192 227 240 241 249 66 112 239 255 107 17 22 75 113 121 177 196 282 66 239 255 290 177 189 239 255 290 177 189 66 207 239 255 107 45 50 121 138 158 177 66 85 239 255 15 22 24 25 29 31 50 84 86 101 111 130 139 140 185 192 221 227 228 231 240 241 254 257 293 297 66 239 255 107 177 189 216 58 66 85 239 255 107 74 177 189 66 239 255 66 239 255 59 66 239 255 300 66 239 255 159 107 177 189 66 207 239 255 1 10 24 25 27 56 84 86 101 111 119 130 138 145 158 192 199 212 227 231 240 241 248 249 265 293 297 66 239 255 107 17 75 113 176 177 196 201 273 66 239 255 48 107 177 189 66 239 255 66 239 255 107 177 66 77 239 242 255 66 239 255 25 84 130 185 192 227 228 240 241 249 257 293 20 66 189 239 255 107 17 177 66 112 239 255 107 12 17 56 75 113 177 196 66 239 255 48 1 22 25 27 29 31 50 56 84 86 101 111 130 139 140 145 185 187 192 227 228 231 240 241 248 249 257 293 297 66 112 239 255 66 239 255 25 84 130 185 192 227 240 241 249 300 66 239 255 74 84 130 185 192 240 300 239 242 66 239 255 159 107 177 189 66 239 255 66 85 239 255 107 1 10 25 27 50 56 84 101 111 119 121 130 138 145 192 199 212 221 227 231 241 248 249 263 265 293 297 66 239 255 290 107 17 75 113 177 196 52 66 239 255 107 300 66 239 255 107 17 75 113 121 126 177 196 201 236 66 239 255 177 189 66 239 255 107 8 177 189 66 239 255 107 1 22 50 84 121 158 177 201 212 221 86 192 234 241 66 239 242 255 107 17 45 75 113 121 139 177 196 265 66 239 255 74 107 2 79 121 136 145 177 192 294 66 239 255 59 66 239 242 255 107 17 113 177 196 239 255 173 15 22 24 25 27 31 50 84 86 101 111 130 139 140 145 185 187 192 227 228 231 241 248 249 254 257 293 297 66 239 250 255 66 85 239 255 66 239 255 91 107 286 45 84 113 121 126 177 201 
Beta:2,Alpha:0.61
66 239 255 107 177 189 216 66 239 255 50 121 158 177 201 192 241 66 239 255 48 107 17 75 113 177 196 289 239 255 66 239 242 255 20 66 239 242 255 290 177 20 66 239 255 20 66 239 255 159 127 130 300 66 239 255 290 177 6 66 77 239 255 300 66 239 255 66 239 255 107 17 75 83 113 177 196 20 66 239 255 20 59 66 239 255 107 17 75 113 121 177 196 265 66 85 255 290 177 189 66 239 255 107 17 113 177 196 66 223 239 242 255 260 20 66 112 239 255 66 239 242 255 107 17 24 75 113 177 196 274 239 255 107 84 121 145 177 201 268 66 239 255 130 240 300 66 239 255 16 66 239 255 130 240 300 66 239 255 107 177 189 272 66 239 255 66 239 255 107 50 56 121 158 177 201 212 221 234 57 66 239 242 255 66 77 239 255 107 177 189 66 239 242 300 66 239 255 107 17 75 113 121 177 196 273 281 66 239 255 1 10 15 22 25 27 56 84 86 101 104 111 119 121 130 138 139 140 145 158 161 171 183 185 187 192 193 227 231 241 248 249 254 257 263 265 281 293 297 300 66 239 255 107 17 24 75 113 177 196 274 22 282 66 239 255 66 239 255 107 300 66 239 255 159 107 300 66 239 255 66 239 242 255 66 239 255 66 255 66 239 255 107 300 66 239 250 255 66 255 66 77 239 255 48 107 17 177 276 279 7 66 239 255 66 112 239 255 290 177 189 66 239 255 107 177 189 196 66 77 239 250 255 107 17 75 88 113 121 139 167 196 265 66 239 255 66 239 255 66 239 255 66 239 255 107 12 17 177 273 276 66 239 255 25 84 130 192 227 240 300 66 239 66 173 239 255 286 16 66 239 255 173 15 25 31 50 101 111 130 139 140 145 185 187 192 221 227 228 231 240 241 249 254 257 293 297 239 66 239 255 107 147 177 184 189 66 239 255 1 15 25 27 50 56 101 103 104 111 119 130 138 139 140 145 185 187 199 212 221 227 228 231 241 248 249 254 257 263 265 293 297 66 255 107 22 75 104 113 121 177 196 158 60 66 239 255 16 66 239 255 107 17 56 75 113 121 126 177 196 239 255 239 255 66 85 239 255 107 17 113 177 66 239 255 74 107 22 31 50 86 121 145 158 177 182 201 66 207 239 250 255 290 107 1 22 24 25 27 31 50 55 56 79 84 86 88 103 111 119 121 136 138 139 140 145 158 171 178 185 187 188 193 212 221 227 228 231 240 249 254 257 265 268 273 281 294 297 300 106 192 199 234 248 293 66 239 255 66 239 255 107 45 121 177 20 66 77 239 242 255 177 66 239 255 1 86 121 145 177 201 240 249 273 281 59 77 239 255 66 239 255 107 45 75 113 121 196 265 268 20 66 239 255 66 239 255 84 130 185 192 300 239 255 1 24 50 84 121 145 158 201 66 239 255 60 66 77 239 255 66 239 173 15 25 50 84 130 139 140 145 185 187 227 228 231 240 241 249 254 257 293 297 7 20 66 239 255 66 239 255 66 239 255 107 300 66 239 255 130 240 300 66 239 255 300 66 239 250 255 66 239 255 66 239 250 255 20 66 207 255 290 107 17 75 113 121 196 201 66 239 255 107 127 1 24 50 79 84 86 103 104 111 121 158 201 265 293 297 66 207 239 255 107 177 189 300 59 239 255 62 1 10 22 24 27 50 56 84 86 101 111 119 121 130 135 138 145 158 161 192 199 201 231 234 240 241 248 249 263 281 293 297 66 239 255 107 177 66 207 239 1 15 22 24 25 27 29 31 50 56 84 86 101 103 104 111 119 130 138 139 140 145 158 183 185 187 192 199 221 227 231 240 241 248 249 254 257 263 265 293 297 66 239 255 21 66 239 255 300 66 239 255 66 239 255 15 24 25 29 50 84 130 139 145 185 192 227 228 240 241 249 257 293 239 255 66 239 255 300 20 66 239 255 25 84 130 185 227 228 240 241 249 257 300 66 239 255 107 1 10 15 22 25 27 50 84 86 101 111 119 130 138 139 158 161 185 192 199 212 227 231 240 241 248 249 257 263 265 281 293 297 300 
Beta:2,Alpha:0.62
66 239 255 239 255 290 1 25 27 56 84 101 111 119 138 139 145 158 185 192 199 231 241 248 249 254 263 265 293 297 66 239 255 290 107 17 56 75 113 196 66 112 239 255 107 177 189 66 239 255 48 20 66 239 255 66 239 255 66 239 255 66 239 255 20 66 239 255 66 239 255 66 239 255 66 239 255 290 24 25 84 145 185 192 221 227 228 249 257 293 300 66 239 255 260 66 239 255 107 17 75 113 121 177 196 66 239 255 66 239 255 107 17 75 79 113 177 196 66 239 255 239 255 107 17 56 75 88 113 139 177 196 224 265 66 85 239 255 177 66 239 255 107 17 113 177 196 66 239 255 107 17 75 113 177 196 265 297 66 239 255 255 60 66 239 255 66 255 107 177 300 66 239 255 66 239 255 107 177 189 66 239 255 177 300 66 239 255 1 25 27 31 50 56 84 86 101 111 119 130 138 139 158 161 185 187 192 199 227 231 240 241 254 263 293 297 15 103 257 281 300 66 239 255 300 66 239 255 74 107 177 189 66 239 255 1 15 22 24 25 27 29 31 50 56 84 86 101 111 130 139 140 145 158 185 187 192 221 227 228 231 240 241 248 249 254 257 263 281 293 297 66 239 255 107 45 50 177 66 239 255 66 239 255 66 77 239 255 107 12 17 24 75 113 121 140 158 177 196 201 236 274 66 239 255 159 107 300 66 239 255 66 112 239 255 25 84 130 185 192 227 240 249 300 66 239 255 107 22 31 45 50 121 158 172 177 201 268 297 66 239 255 25 31 50 84 111 130 140 145 185 187 192 221 227 228 231 240 241 254 257 293 297 66 239 255 66 239 255 66 239 255 66 112 239 255 66 239 255 66 239 255 66 239 255 57 66 112 239 255 66 239 255 52 66 239 255 74 300 239 255 66 239 255 66 77 239 242 255 66 239 255 15 25 29 31 50 84 111 130 139 140 145 187 192 227 228 231 240 241 249 254 257 281 293 66 239 255 300 66 239 250 255 107 23 73 300 66 239 255 66 239 242 255 25 84 130 140 145 185 192 227 228 241 249 293 300 66 219 239 255 107 75 113 121 177 196 20 66 239 255 290 107 17 196 66 112 239 255 239 242 255 48 84 130 185 227 240 300 66 239 255 173 107 45 50 121 138 158 201 248 20 66 239 255 159 74 1 22 24 50 84 86 88 111 121 139 145 158 161 183 185 201 265 293 297 66 239 255 290 107 177 189 66 239 255 66 239 255 286 56 84 121 136 145 158 177 201 294 66 239 255 15 25 50 84 130 139 140 145 185 192 227 228 240 241 249 257 293 300 66 239 255 25 84 130 185 192 227 240 241 300 66 112 239 255 74 24 25 29 31 50 84 130 139 140 145 185 187 192 227 228 231 249 254 257 297 20 66 239 242 255 107 198 177 66 239 255 66 112 239 250 255 107 17 75 88 104 113 139 177 196 59 66 239 255 66 207 239 255 107 17 75 113 171 177 196 66 207 239 255 66 173 239 255 189 66 239 242 250 255 290 28 240 300 66 239 255 66 239 66 239 255 15 25 29 50 84 130 139 140 145 185 187 192 221 227 228 231 240 241 249 254 257 281 293 66 85 239 255 66 239 255 20 66 239 255 159 15 22 25 31 50 84 86 101 111 130 139 140 145 185 187 192 227 228 240 241 248 249 254 293 297 300 59 66 239 255 107 177 189 300 66 239 255 66 239 255 66 255 107 4 17 75 113 177 196 59 60 66 239 255 66 255 66 239 255 74 130 300 30 66 239 255 66 239 255 107 66 239 255 173 107 17 83 66 239 255 300 20 66 213 239 255 159 107 177 189 20 66 239 66 239 255 107 17 70 75 113 176 177 196 
Beta:2,Alpha:0.63
59 66 239 255 66 239 255 15 25 50 84 130 139 140 145 185 192 227 240 241 254 257 293 66 239 255 107 177 66 239 255 66 239 255 66 85 239 255 66 85 239 242 255 107 10 45 104 121 126 177 201 248 79 66 112 239 255 66 112 239 250 255 48 66 239 255 48 25 84 130 185 227 240 241 249 300 66 239 255 66 239 255 66 239 255 66 239 255 107 75 113 121 126 177 196 66 255 66 239 255 66 239 255 107 17 75 113 121 177 196 66 173 239 250 255 48 107 17 279 66 152 239 255 66 239 242 66 239 255 59 66 239 255 66 239 255 66 239 255 66 239 255 15 25 29 31 50 84 130 139 140 145 185 187 192 221 227 228 231 240 241 249 254 281 293 297 66 239 255 290 59 66 239 255 286 17 56 75 113 121 177 196 66 239 242 255 66 239 255 59 66 239 255 66 239 255 107 17 75 113 196 66 239 255 66 112 239 255 66 239 255 258 107 177 189 66 85 239 255 290 107 25 84 185 192 227 240 241 249 57 66 77 239 255 66 239 255 107 286 17 75 113 196 221 224 66 239 255 66 239 255 66 239 255 20 66 239 242 255 66 239 255 66 239 255 66 239 255 107 177 189 59 66 239 255 66 239 255 239 255 290 276 288 66 239 255 107 300 66 207 239 255 66 207 239 255 66 239 242 255 66 239 255 66 239 255 66 239 242 66 207 239 255 107 17 177 66 239 255 48 107 130 300 223 239 255 127 66 239 255 62 66 239 255 66 112 239 255 20 66 239 255 159 66 239 255 66 239 255 66 255 1 10 22 24 25 27 31 50 56 84 86 101 111 119 130 139 158 183 185 192 199 212 221 227 231 240 241 248 249 263 265 281 293 297 300 66 239 255 277 66 239 255 290 66 239 255 66 239 255 290 107 17 177 189 66 85 112 239 255 159 74 130 66 239 255 34 66 239 255 107 17 189 276 66 239 255 66 239 255 66 239 255 59 66 239 242 250 255 66 239 255 66 239 255 66 207 239 255 66 239 255 66 239 255 66 239 255 66 239 255 20 30 66 239 255 16 107 17 75 113 176 177 196 201 20 66 239 250 255 66 239 255 66 239 242 255 66 239 255 66 112 239 255 66 239 255 45 113 121 177 201 66 239 255 16 66 239 255 66 239 255 107 17 75 113 126 177 196 66 85 239 255 1 45 50 56 121 158 172 177 201 297 66 112 239 255 159 107 17 75 113 121 158 177 196 265 239 255 66 112 239 255 66 239 250 255 16 59 66 239 255 66 239 255 66 207 255 
Beta:2,Alpha:0.64
66 239 243 255 59 66 239 255 207 239 255 130 66 239 255 66 239 255 66 239 255 66 239 255 66 255 239 255 66 239 255 239 255 66 239 255 66 239 255 107 17 177 282 66 239 255 66 239 242 66 239 255 290 66 239 255 66 239 255 59 66 197 239 255 48 74 107 286 17 75 82 113 121 126 177 196 66 239 250 255 66 239 255 20 66 239 255 130 66 239 255 290 107 177 189 282 59 66 239 255 66 85 239 255 66 239 255 290 107 66 239 255 290 66 239 255 276 107 177 20 239 255 66 112 239 255 66 85 239 255 66 239 255 17 75 113 121 177 196 273 66 239 242 255 66 239 250 255 20 239 255 107 25 84 130 185 192 227 228 249 257 293 300 66 239 255 66 239 255 66 239 255 66 239 242 255 276 1 15 22 25 27 29 31 50 56 84 86 101 111 130 139 140 145 185 187 192 221 227 228 231 240 241 248 249 254 257 281 293 297 66 239 250 255 66 255 239 255 66 239 255 107 300 20 66 85 255 59 66 239 255 66 239 255 107 300 66 239 255 66 239 255 66 239 255 290 107 17 79 113 196 66 112 173 239 255 107 15 22 25 27 29 31 50 56 84 86 101 111 130 139 140 145 185 187 192 221 227 228 231 241 248 254 257 293 297 66 112 239 255 66 239 255 20 66 90 239 255 290 107 189 66 239 255 66 239 255 20 66 255 66 239 255 66 239 255 66 239 255 66 239 255 66 77 239 255 290 159 107 189 66 239 255 66 239 255 17 75 113 121 126 177 196 201 265 66 255 277 66 239 255 107 239 255 84 130 185 192 227 240 66 85 239 255 66 239 255 66 85 239 255 66 239 255 107 177 189 239 255 66 239 250 255 66 239 255 66 239 255 107 177 189 66 239 255 66 239 242 255 239 255 66 239 255 66 239 250 66 239 255 66 112 239 255 66 239 255 66 77 255 66 239 255 66 239 255 62 66 85 239 250 255 66 239 255 62 66 239 255 277 107 177 189 66 239 255 66 207 239 255 66 239 242 255 66 77 239 255 20 66 255 276 107 189 130 66 239 250 255 239 255 66 239 255 30 66 239 255 59 66 239 255 66 112 207 239 255 66 239 255 
Beta:2,Alpha:0.65
66 239 255 66 239 255 66 239 255 66 239 255 66 239 255 20 66 239 255 107 17 75 113 121 126 196 273 281 66 239 242 255 66 85 255 290 66 239 255 66 207 239 255 159 107 75 113 177 196 265 66 239 255 276 66 239 66 239 255 66 112 239 255 20 66 239 242 59 66 90 239 255 66 239 255 66 151 239 255 66 239 66 239 255 66 85 239 255 66 239 242 255 66 255 66 239 255 290 20 59 66 66 239 255 290 239 242 255 112 239 255 66 239 255 66 112 239 255 173 239 255 66 77 255 66 239 242 255 66 239 255 59 66 239 255 66 239 255 66 112 207 239 255 66 239 255 20 66 239 255 66 239 255 59 66 239 255 66 239 255 239 255 66 157 239 255 66 239 255 290 62 66 239 255 66 239 255 66 239 242 255 66 239 255 66 239 255 66 239 255 66 239 255 290 66 239 255 20 66 164 239 242 255 66 239 255 66 207 239 255 66 207 239 255 66 239 255 107 17 177 59 66 239 255 66 207 239 255 66 255 66 239 255 66 77 85 239 255 20 66 239 255 66 239 255 66 85 255 107 177 189 276 66 239 255 66 239 255 66 239 255 66 239 255 66 239 242 255 66 239 242 255 66 239 255 66 239 255 66 239 255 290 66 239 250 255 66 112 239 255 66 112 239 255 66 239 255 59 66 239 255 66 239 255 66 239 255 20 66 219 239 255 66 239 255 66 239 242 66 255 66 239 255 45 56 113 121 177 201 221 265 66 239 255 66 239 255 66 239 255 66 239 255 66 239 255 107 177 189 66 239 255 66 239 255 66 239 255 59 66 207 239 255 66 239 255 66 239 255 66 239 255 20 66 239 255 107 12 17 113 177 196 
Beta:2,Alpha:0.66
66 239 255 20 66 239 255 66 112 239 66 239 255 66 239 250 242 66 77 239 255 62 66 239 242 255 107 177 130 240 66 239 255 66 239 242 66 76 239 255 66 112 239 255 239 255 66 239 250 66 239 255 207 239 242 66 239 255 66 239 255 66 239 255 66 239 255 66 239 250 255 66 239 255 66 207 239 255 66 239 255 66 85 239 255 66 239 255 66 239 255 66 239 255 66 239 255 107 15 25 29 50 84 130 139 140 145 185 187 192 227 228 231 240 241 249 257 293 297 77 239 255 66 239 255 66 77 239 250 255 66 77 239 242 159 17 75 113 177 196 273 289 66 239 255 66 239 255 66 255 66 239 255 66 239 255 66 239 255 74 107 177 189 66 85 239 255 66 239 255 66 239 255 66 239 255 66 239 255 66 85 239 255 66 239 255 66 250 255 66 239 250 255 66 239 66 239 255 66 239 255 66 239 255 66 239 255 66 239 255 66 239 255 66 239 250 255 66 239 242 255 66 239 255 66 239 255 66 239 255 66 239 255 66 239 255 255 239 255 66 239 255 66 85 239 66 239 255 66 239 255 66 239 255 66 239 255 66 239 255 66 239 255 66 239 255 66 239 242 255 107 84 130 185 240 66 85 112 239 255 66 239 255 20 59 66 207 239 255 66 239 250 255 66 239 255 66 157 239 255 66 112 239 242 255 66 207 66 239 255 66 239 255 239 255 66 239 255 66 239 242 66 112 239 255 66 239 255 66 239 255 290 66 239 255 66 112 239 255 66 239 242 66 239 255 107 127 1 15 25 27 29 31 50 56 84 86 101 111 130 139 140 145 158 185 187 192 221 228 231 240 241 248 249 254 257 263 281 293 297 59 66 77 239 255 66 207 239 255 66 239 66 239 255 59 66 239 255 23 66 255 126 66 239 255 290 
Beta:2,Alpha:0.67
66 239 255 66 239 255 59 66 85 239 255 66 239 255 66 77 239 255 66 239 255 290 107 66 239 255 66 239 255 290 66 239 255 66 112 239 250 255 66 239 255 66 85 239 255 66 239 255 66 239 255 290 107 17 75 177 20 66 239 255 66 239 255 290 66 239 255 59 66 239 255 66 239 255 66 239 255 66 85 239 242 255 66 207 239 255 20 66 239 255 66 239 255 66 152 239 255 66 77 255 66 207 255 66 239 255 66 239 255 66 239 66 239 255 66 239 242 66 239 255 66 239 255 239 255 59 66 239 255 59 66 189 239 255 260 66 239 255 66 239 255 66 239 255 66 239 255 66 239 255 66 239 255 239 255 66 239 255 66 112 239 255 66 112 239 255 66 239 66 239 255 66 239 255 66 207 239 255 66 207 239 255 66 239 255 66 239 255 66 239 255 290 107 1 10 22 25 27 50 56 84 86 101 111 119 138 139 145 158 161 185 192 227 231 240 248 265 281 293 297 66 239 255 66 239 255 66 239 255 59 239 255 66 239 255 66 239 255 66 239 66 239 242 255 66 77 239 255 290 66 239 255 66 131 207 239 255 66 239 242 255 66 239 255 66 239 255 66 239 255 66 239 255 290 62 66 239 255 66 239 255 66 239 255 30 66 239 255 66 239 255 60 66 255 59 66 77 239 255 239 255 66 239 255 30 66 239 255 66 112 239 255 45 66 85 239 255 59 66 239 255 66 239 255 66 239 250 255 290 66 239 255 66 85 239 255 66 239 255 66 85 112 239 255 290 66 239 255 66 112 239 255 66 239 255 6 20 66 77 239 255 66 255 20 66 239 255 66 239 255 66 242 255 286 66 255 66 239 255 
Beta:2,Alpha:0.68
66 239 255 66 239 242 255 66 239 255 66 239 255 66 239 242 66 239 255 66 239 242 255 66 85 239 250 255 20 66 223 255 66 239 255 59 66 239 255 66 239 255 286 66 239 255 66 239 255 66 239 255 66 239 255 66 239 255 66 239 255 66 239 255 66 239 255 20 66 239 255 66 239 255 66 85 239 242 66 239 255 48 66 164 239 255 239 255 66 239 255 66 223 239 255 66 239 255 52 66 239 255 66 77 207 239 255 59 66 239 255 66 112 239 255 61 66 112 239 255 66 239 255 290 66 239 255 66 239 250 255 290 66 239 242 255 66 239 255 66 239 66 239 255 66 239 255 66 239 255 66 239 255 66 239 255 66 239 242 66 239 255 66 239 255 62 66 239 255 66 239 255 290 7 66 255 66 239 255 66 239 255 66 207 239 255 59 66 239 255 66 239 255 66 239 255 66 239 255 290 66 239 255 66 239 255 66 239 242 255 66 207 255 66 207 239 255 66 239 255 107 75 101 104 113 121 136 177 273 281 66 239 255 66 239 255 66 255 66 107 239 255 66 239 255 66 239 242 255 66 239 255 66 207 239 255 20 66 239 255 66 159 239 255 66 239 255 66 77 239 255 66 239 255 66 239 255 66 239 255 62 66 189 239 255 290 66 239 255 66 239 255 66 239 255 66 239 255 66 85 239 255 239 255 290 66 239 255 66 239 255 66 239 242 255 20 66 239 255 59 66 239 255 66 239 242 255 57 66 239 255 290 66 255 66 239 255 66 239 255 66 239 255 66 239 255 112 239 255 66 76 173 239 255 
Beta:2,Alpha:0.69
66 239 255 59 66 239 255 66 239 255 66 239 255 239 255 66 239 255 66 85 239 255 66 239 255 66 239 255 66 239 250 255 66 239 255 66 239 255 66 239 243 255 66 255 66 239 255 66 239 255 290 66 207 239 242 66 112 239 255 66 207 239 255 66 239 255 66 239 255 66 239 255 66 239 255 66 207 239 255 290 66 239 255 66 239 250 255 60 66 112 239 255 66 239 255 66 112 239 255 239 255 66 77 239 255 66 239 255 66 239 255 66 23 66 239 255 66 239 255 66 239 255 66 239 255 66 85 239 255 66 239 255 66 239 255 59 66 239 255 290 66 239 255 66 255 66 112 239 255 66 239 255 66 239 255 66 77 239 255 66 239 255 66 239 255 66 239 290 242 66 239 242 255 66 77 239 255 58 66 239 255 66 239 255 66 239 250 255 66 239 66 239 255 239 255 66 77 131 239 255 66 239 255 66 239 255 59 66 189 239 255 57 66 239 255 66 112 239 255 66 239 255 239 255 59 66 197 239 255 66 85 239 255 66 239 255 66 239 250 255 66 239 255 66 77 239 255 66 239 255 66 239 255 59 66 239 255 66 112 239 255 66 239 255 66 207 239 255 66 239 66 239 255 290 66 239 242 255 66 239 255 66 112 239 255 290 66 239 255 66 207 239 242 255 66 77 159 239 255 66 239 250 255 66 85 239 255 62 59 66 239 255 66 239 255 66 239 255 66 239 255 59 66 239 255 290 239 255 66 239 255 66 239 255 290 59 66 77 197 239 255 66 76 239 255 66 239 255 
Beta:2,Alpha:0.70
66 239 255 290 62 66 239 255 59 66 239 255 66 239 242 255 66 112 239 255 239 255 66 239 255 66 239 255 66 239 255 66 77 239 255 66 219 239 255 66 239 255 66 239 255 66 239 255 53 239 255 66 239 255 66 239 255 66 239 255 66 112 239 255 66 239 255 20 66 239 255 290 66 239 255 239 255 66 239 255 20 66 239 255 66 239 255 66 239 255 66 239 255 66 239 255 66 239 255 66 239 255 66 77 239 255 66 239 242 255 66 239 255 66 239 255 66 239 255 20 59 66 239 255 59 66 207 239 255 66 239 255 66 239 255 66 239 255 258 66 77 255 66 77 239 255 66 112 239 255 66 207 239 255 66 239 255 66 77 239 255 239 242 255 66 239 255 66 239 255 239 255 66 77 239 242 255 66 255 290 66 255 20 66 239 255 59 66 239 255 66 239 255 290 66 239 242 66 239 255 290 66 239 255 112 239 255 66 239 255 258 66 239 255 66 85 239 255 66 239 255 66 239 255 66 239 255 66 239 255 66 239 255 66 239 255 66 239 255 66 239 243 255 66 239 255 66 239 250 255 239 255 66 77 239 255 66 239 242 255 290 85 239 255 66 239 255 66 85 239 255 77 239 255 66 239 255 239 255 66 239 255 66 159 239 255 66 239 250 255 66 112 239 255 20 66 85 239 255 66 239 255 66 207 239 255 66 239 255 290 66 239 66 239 255 66 220 239 255 20 207 239 255 66 207 239 255 290 66 239 255 20 66 85 239 255 66 77 89 239 255 66 239 255 
Beta:2,Alpha:0.71
66 85 207 239 255 66 239 255 20 66 239 255 66 239 255 66 239 255 66 85 239 255 66 239 250 255 66 239 255 66 239 255 66 239 255 62 59 66 239 255 66 255 66 239 255 260 66 239 255 66 239 250 255 66 239 255 62 66 112 239 255 239 255 59 66 207 239 242 66 239 255 66 239 255 66 239 242 66 239 255 20 66 239 255 66 112 239 242 255 66 207 239 250 255 20 66 239 255 66 239 255 66 85 239 255 66 239 255 66 239 255 66 131 207 239 255 66 112 239 255 66 239 255 66 239 250 255 66 239 255 66 207 239 255 290 66 239 255 66 239 255 66 239 255 66 239 255 66 239 255 66 239 255 280 66 239 255 7 66 239 255 66 239 255 290 66 112 239 242 255 66 77 239 242 255 66 255 66 239 255 66 77 239 255 66 239 255 255 52 66 239 255 66 239 255 66 239 255 66 239 255 66 239 255 66 239 255 66 255 66 239 255 66 112 239 255 20 66 239 255 66 239 255 66 85 239 255 59 66 239 255 277 66 239 255 66 207 239 242 250 255 66 239 250 255 66 239 242 255 66 250 255 66 239 242 66 131 207 255 66 239 255 66 239 255 66 239 255 66 239 255 66 77 239 255 66 239 255 66 239 255 66 239 255 20 66 239 255 13 66 239 255 59 66 239 255 66 255 66 239 255 66 239 255 66 239 255 66 85 112 239 255 66 85 239 255 66 239 59 66 85 239 255 66 255 66 239 255 66 239 255 66 239 255 290 66 239 255 239 255 290 66 239 255 290 112 239 250 255 
Beta:2,Alpha:0.72
66 239 250 255 66 239 255 66 85 239 255 20 66 239 255 66 239 255 66 239 255 20 66 239 255 66 239 255 66 239 255 66 77 239 255 66 239 66 239 255 66 239 255 66 157 239 255 66 77 239 255 66 239 255 66 239 52 59 66 207 239 207 239 255 66 239 250 66 239 255 66 239 255 66 239 255 112 239 255 20 66 239 255 66 239 255 66 239 255 66 239 255 66 239 255 239 250 255 66 239 255 20 66 112 239 255 286 290 66 239 255 66 239 255 66 112 207 239 255 59 66 77 239 255 66 239 250 255 66 239 242 255 66 85 239 255 66 239 255 66 239 255 66 239 255 66 77 239 255 66 239 255 66 239 255 66 66 239 255 66 239 255 59 66 239 255 66 112 239 255 66 239 255 59 66 239 255 66 239 255 66 239 255 66 239 255 66 239 255 66 239 255 290 66 239 250 255 66 77 255 66 239 255 66 255 66 239 255 66 239 255 66 239 255 66 239 66 239 255 66 239 255 66 77 239 255 66 239 255 66 239 255 66 239 255 66 239 242 255 66 239 255 66 239 255 66 239 255 66 76 242 255 66 77 239 255 66 239 255 66 112 239 255 66 239 255 66 239 255 290 66 239 255 66 207 255 7 66 77 255 66 239 255 66 239 255 66 239 255 66 239 255 66 85 239 255 66 239 255 66 85 239 255 66 239 255 66 239 242 66 239 255 66 239 255 66 239 255 66 77 239 255 66 189 239 250 255 59 66 239 255 66 239 255 
Beta:2,Alpha:0.73
250 255 239 255 66 239 255 290 66 239 255 66 112 239 255 66 239 255 66 112 152 239 255 66 239 255 66 112 239 255 66 239 255 66 239 255 66 77 239 255 66 239 255 66 239 255 66 239 255 23 66 85 239 255 66 239 255 59 66 239 255 66 239 255 66 239 66 239 255 66 239 255 66 239 255 66 239 255 66 239 255 66 239 242 255 66 239 255 66 239 66 239 255 66 239 255 286 290 66 239 255 239 255 66 239 255 66 239 255 66 239 255 66 255 66 112 239 255 66 239 255 66 239 66 239 255 239 255 66 255 66 239 255 66 239 255 66 239 255 66 239 255 66 239 250 255 66 255 66 239 255 66 239 255 66 239 255 66 239 255 66 85 239 255 66 239 255 66 77 239 255 66 239 255 66 239 255 59 66 239 255 66 239 255 66 239 255 66 239 255 239 255 66 239 255 66 239 255 239 255 112 239 255 66 239 255 66 207 239 255 290 66 239 255 66 242 255 66 239 255 66 239 255 66 85 239 255 66 239 255 66 239 255 66 239 255 66 239 255 66 239 250 255 66 239 255 66 239 255 66 77 239 255 66 239 255 20 66 239 250 255 66 112 239 242 66 239 255 66 239 255 66 239 255 66 239 255 66 239 255 16 66 239 255 66 239 255 66 239 255 66 239 255 66 112 239 255 66 239 255 66 239 255 62 66 239 255 290 66 239 255 66 239 242 255 23 66 239 255 
Beta:2,Alpha:0.74
66 239 255 66 239 255 66 239 255 66 239 242 66 239 250 255 66 239 255 66 239 242 255 66 207 239 255 59 66 239 255 66 112 239 255 290 239 255 66 239 255 20 66 239 255 66 159 239 255 290 66 239 255 66 239 255 66 239 255 66 239 255 66 77 239 255 66 239 66 239 255 66 207 239 255 52 66 239 255 66 239 255 66 239 255 66 85 239 255 62 66 207 239 250 255 66 189 239 255 66 239 255 66 77 112 239 255 66 239 255 66 207 239 66 239 255 20 66 239 255 66 239 255 66 239 255 66 239 255 66 239 255 66 112 239 255 255 66 239 255 66 85 239 255 66 239 255 59 66 239 255 220 239 255 66 239 242 66 85 239 255 66 85 239 255 66 250 255 66 239 255 66 239 255 66 239 255 66 85 239 255 66 239 255 66 239 250 255 66 239 255 66 239 255 66 239 255 66 239 255 66 239 250 255 66 239 255 20 66 255 59 66 207 239 255 66 239 255 66 239 255 66 239 255 66 239 66 77 239 242 255 290 66 107 239 255 66 77 220 239 255 20 66 239 255 66 239 255 66 239 255 66 239 255 66 239 255 66 239 255 66 239 255 66 239 255 66 239 255 20 66 239 255 66 239 242 250 255 290 66 239 255 66 112 239 255 66 239 242 66 239 255 66 239 255 66 239 255 66 239 255 66 255 66 239 255 66 239 255 66 239 255 16 66 239 255 66 239 255 66 85 112 239 255 66 239 255 66 85 239 255 66 239 255 66 239 255 66 239 255 
Beta:2,Alpha:0.75
66 239 255 66 239 255 66 239 255 66 239 66 85 239 255 66 255 66 239 255 66 239 255 66 255 239 242 66 239 255 66 239 255 66 239 255 66 239 242 255 66 239 255 59 66 239 255 59 66 239 255 239 255 66 107 239 255 66 239 255 66 77 239 255 66 239 255 52 66 239 255 66 239 250 255 66 239 255 66 239 255 258 66 239 255 66 239 255 66 239 255 66 239 255 66 239 255 66 239 255 66 239 255 66 239 255 290 66 85 239 255 59 66 239 255 66 112 239 255 66 239 250 255 66 239 255 66 239 255 66 239 255 59 66 239 255 66 239 255 66 239 255 66 207 239 66 239 255 277 66 239 255 66 239 255 66 239 255 66 239 255 66 239 255 66 239 255 66 239 255 66 77 85 239 255 66 239 242 255 290 66 239 255 66 239 255 59 66 239 255 66 77 239 242 66 255 66 239 255 66 239 255 290 66 239 250 255 66 239 255 66 239 242 250 255 66 239 255 66 239 255 66 77 239 255 66 239 255 66 239 255 66 239 255 66 239 255 66 239 255 20 66 239 255 66 239 255 20 66 112 239 250 255 66 242 66 239 255 66 239 255 66 239 255 262 66 239 255 66 239 250 255 66 77 239 255 66 239 255 66 239 255 20 66 239 255 66 239 255 66 239 255 59 66 239 255 66 239 255 66 239 255 66 239 255 20 66 239 255 59 66 255 66 239 255 66 85 239 255 60 66 239 255 66 239 255 66 239 255 66 239 250 255 
Beta:2,Alpha:0.76
66 77 239 255 66 239 255 66 239 255 66 239 255 66 239 255 66 77 255 66 239 255 66 112 239 255 66 239 242 66 239 255 66 239 255 66 239 255 66 239 255 66 239 255 66 239 255 66 239 255 66 239 255 59 66 239 242 255 66 239 255 290 59 66 239 255 66 239 255 239 255 59 66 239 255 66 239 255 66 239 255 66 207 239 255 66 112 239 255 66 239 255 66 239 255 66 239 255 66 239 255 66 239 255 59 66 207 239 255 20 66 239 255 290 66 239 255 66 255 66 239 255 66 239 255 66 239 255 66 152 239 250 255 66 239 242 66 112 239 255 66 239 66 239 255 66 239 255 66 239 242 255 66 239 255 53 66 239 255 20 66 239 255 66 239 255 66 77 239 255 173 239 255 66 239 255 66 239 255 66 239 255 66 239 255 66 239 255 66 239 255 66 239 255 66 239 255 66 239 250 255 66 239 242 255 66 239 255 66 239 255 66 239 255 290 66 207 239 255 66 239 255 66 77 239 255 66 239 255 290 66 239 66 239 255 66 239 255 66 239 66 239 255 66 77 239 255 66 239 255 66 239 255 66 239 255 66 239 255 66 239 255 239 255 6 66 77 239 255 66 239 255 66 239 242 250 255 66 239 66 239 255 59 66 239 255 239 255 66 239 255 66 239 255 66 239 255 66 239 255 66 239 255 66 239 255 66 239 255 16 66 239 255 66 239 255 66 239 255 66 85 112 239 255 66 239 242 
Beta:2,Alpha:0.77
66 85 239 255 66 239 255 66 239 255 66 239 255 66 85 239 255 66 239 255 66 239 255 66 239 255 66 239 255 66 239 255 66 207 239 255 66 239 255 66 239 255 66 239 255 66 239 255 66 239 255 66 239 255 277 66 112 239 255 66 239 255 66 239 255 66 239 255 66 239 255 66 239 255 66 239 255 277 290 66 239 255 290 66 239 242 255 66 239 66 239 255 66 77 239 255 66 239 255 20 66 239 242 59 66 239 242 255 66 239 255 66 77 239 255 66 239 255 66 239 66 239 255 20 66 239 255 239 255 66 239 255 239 255 66 85 207 239 255 66 239 255 20 59 66 239 255 59 66 112 239 255 66 255 66 239 255 66 112 239 255 66 239 255 66 85 239 250 255 59 66 197 239 255 66 239 255 66 239 255 66 239 255 66 239 66 159 239 255 290 66 239 255 66 239 255 66 239 66 207 239 255 66 239 255 66 239 255 66 239 255 258 66 239 255 290 66 85 239 255 66 77 239 255 66 239 255 66 239 255 66 239 242 66 239 255 66 239 255 66 239 255 66 77 239 255 66 239 255 66 239 255 66 239 255 239 255 57 66 239 255 66 239 255 66 239 255 66 207 239 255 66 239 250 255 59 66 239 255 66 77 239 255 66 85 239 242 66 239 255 16 66 239 255 66 239 255 286 66 239 242 255 239 255 7 66 239 255 66 112 239 255 66 239 66 239 255 290 66 239 255 66 90 239 255 66 239 255 66 239 66 77 239 255 52 66 239 255 
Beta:2,Alpha:0.78
20 66 239 255 66 239 255 66 77 239 242 255 66 239 242 255 66 239 255 66 239 255 66 112 239 255 290 66 239 255 20 239 250 255 280 66 239 255 66 239 255 66 207 239 255 66 239 255 66 239 255 20 66 239 255 278 66 239 255 66 90 239 255 66 77 239 255 66 239 255 66 239 255 66 77 239 242 66 207 239 255 66 112 239 255 66 239 242 255 66 112 239 255 66 239 255 66 239 255 66 239 255 66 239 255 66 239 250 255 66 239 255 66 239 255 66 239 255 66 239 255 239 255 66 239 255 66 239 255 66 239 66 85 239 255 66 239 59 66 239 255 239 242 255 66 239 255 66 239 255 66 207 239 250 255 66 239 255 59 66 239 255 66 239 255 66 220 239 255 59 66 239 242 255 66 239 66 239 255 66 239 255 284 66 207 239 255 66 85 239 242 66 255 7 66 239 255 66 239 255 66 207 255 66 77 239 255 66 242 255 66 239 255 66 207 239 255 66 239 255 66 223 239 255 66 239 255 66 239 255 66 131 207 239 255 66 239 255 66 239 255 66 239 255 66 76 255 66 239 242 255 239 255 66 85 239 255 66 239 255 66 239 255 59 66 255 66 239 255 66 239 250 255 59 239 255 66 239 255 66 239 255 290 239 255 66 239 255 66 239 255 66 85 239 255 66 239 255 290 66 239 255 66 239 255 59 66 239 255 66 239 255 239 255 66 239 255 66 239 255 66 207 239 255 66 239 255 66 239 255 66 85 239 255 66 239 255 
Beta:2,Alpha:0.79
66 131 207 239 255 66 239 255 66 239 255 66 239 255 66 85 239 255 66 239 242 255 66 112 239 255 66 239 255 20 239 255 66 85 239 255 66 239 255 66 85 239 255 66 239 255 66 85 239 255 66 85 239 255 66 255 66 112 239 255 239 255 255 66 157 239 255 66 239 255 20 66 239 255 66 239 242 239 255 66 77 239 255 66 239 255 66 112 239 255 66 239 255 66 239 255 66 239 242 66 239 255 66 239 255 66 239 255 66 239 255 20 66 239 255 66 239 255 66 239 255 207 239 255 30 66 239 255 66 239 255 66 239 255 66 239 255 66 85 239 255 66 239 255 66 239 255 66 239 255 66 239 255 66 239 255 66 239 255 66 239 66 239 255 66 239 255 66 239 242 66 239 255 260 66 239 255 20 66 255 66 239 255 66 112 239 255 30 66 239 255 66 239 255 66 77 239 255 66 239 255 66 77 239 255 20 66 239 255 66 239 255 66 77 85 239 255 66 239 242 255 66 239 255 66 239 255 66 239 255 66 239 255 66 239 255 66 239 255 66 239 255 66 255 66 89 239 255 239 255 66 239 255 66 239 255 66 239 255 66 239 255 66 239 255 16 66 239 255 66 239 255 66 255 239 242 255 66 239 250 255 112 239 255 239 255 66 239 255 66 239 255 66 239 255 66 173 239 255 59 66 239 255 59 66 239 255 66 239 255 66 112 239 255 66 239 250 255 66 207 239 255 66 239 255 
Beta:2,Alpha:0.80
66 173 239 255 59 66 239 255 66 239 255 60 66 219 239 255 66 239 255 66 239 66 239 255 66 239 255 66 239 242 255 66 112 239 255 66 239 242 66 239 255 66 255 66 239 255 66 77 239 255 66 239 255 66 239 255 239 255 290 66 239 255 66 239 255 66 239 255 66 207 239 255 290 66 239 255 66 239 255 66 239 250 255 258 66 255 66 239 255 66 239 255 66 239 255 66 239 250 255 66 239 255 66 239 255 52 66 112 239 255 66 239 255 66 207 239 255 66 207 239 255 66 239 255 239 255 290 66 239 255 59 66 239 255 66 239 255 66 255 66 239 255 66 207 239 255 66 239 255 66 239 255 164 66 239 255 66 239 255 66 239 255 66 85 239 255 66 239 66 239 255 20 62 66 239 255 66 239 255 66 239 255 66 239 255 66 239 255 66 239 255 66 85 112 239 255 290 20 66 239 255 66 239 255 66 250 255 59 66 239 255 66 77 239 255 66 239 255 66 239 255 59 66 239 255 66 239 250 255 66 239 250 255 66 239 255 66 239 255 239 255 66 239 255 66 239 255 66 239 255 66 77 239 255 290 66 239 242 255 66 239 255 66 239 255 20 66 159 239 255 59 66 239 255 59 66 239 255 66 112 239 255 66 239 255 66 239 255 66 239 255 66 239 255 66 239 255 66 239 255 66 239 255 66 239 255 30 66 239 255 66 239 255 66 239 250 255 66 112 239 255 66 239 255 66 239 255 66 239 255 66 239 255 66 239 255 
Beta:2,Alpha:0.81
66 239 255 66 85 112 207 239 255 66 239 255 66 112 239 66 85 239 255 66 85 239 255 66 239 255 66 239 242 255 290 66 239 255 66 112 239 255 66 255 66 239 242 255 57 66 239 255 239 250 255 66 239 255 66 207 239 255 66 239 255 66 90 239 255 66 239 255 66 239 255 66 239 255 59 66 239 255 66 239 255 255 66 85 239 255 66 239 242 255 66 239 255 277 66 239 255 66 239 255 66 239 255 66 239 255 66 77 239 250 255 66 77 159 239 255 66 239 255 290 66 207 239 255 66 258 66 77 239 255 66 239 250 255 66 207 239 255 20 66 239 255 66 239 255 66 77 239 255 66 239 255 62 66 239 255 66 239 255 290 59 66 239 255 66 239 255 66 239 255 66 239 255 66 77 112 239 255 239 255 66 239 255 66 239 255 66 239 255 66 207 239 255 66 239 255 66 239 255 66 239 255 20 239 255 66 90 239 66 239 255 66 239 255 66 242 250 255 66 239 255 66 239 255 66 239 255 20 66 77 239 255 255 7 66 255 66 255 66 239 255 66 239 255 66 239 255 66 239 242 66 239 255 66 239 255 66 239 255 66 239 255 66 239 255 66 239 255 66 112 239 250 255 66 239 20 85 239 255 66 239 255 66 239 255 66 239 255 66 239 255 66 239 242 255 239 242 255 66 239 255 66 239 255 66 255 66 239 250 255 66 239 255 239 255 59 66 239 250 255 66 239 255 66 239 255 66 207 239 255 66 85 239 255 
Beta:2,Alpha:0.82
66 239 250 255 66 239 255 173 66 85 112 239 255 66 239 66 239 255 66 239 255 59 66 239 255 66 239 255 66 239 255 59 66 239 255 66 239 255 290 66 239 255 66 239 255 290 66 239 255 66 239 255 290 66 239 250 255 20 66 239 255 66 239 66 239 242 66 239 255 66 239 255 290 59 66 239 255 85 239 255 66 239 255 59 66 239 255 66 77 239 255 112 239 255 20 239 255 66 239 255 66 239 255 66 239 255 66 207 239 255 66 239 255 66 239 255 66 239 255 290 66 239 255 66 239 255 66 239 255 66 239 255 66 239 255 7 66 239 255 66 239 255 66 239 250 255 66 239 255 66 239 255 60 66 137 239 255 66 85 239 250 255 66 239 255 66 207 239 255 66 207 239 255 262 66 239 255 66 239 255 66 239 255 66 239 255 66 239 255 66 239 255 66 239 255 66 112 239 255 66 239 255 239 250 255 59 66 239 242 255 66 112 207 239 255 66 239 255 66 77 239 255 66 239 242 66 255 66 239 255 66 239 250 255 66 239 255 20 66 239 255 66 157 255 66 239 66 239 255 66 239 255 66 207 239 250 255 260 66 239 255 66 239 255 66 239 255 66 239 255 66 77 239 255 66 239 255 66 85 239 255 239 255 59 66 239 255 66 239 255 20 66 255 66 239 255 66 239 250 255 66 239 255 66 207 239 255 66 239 255 239 255 66 239 242 66 239 255 66 239 255 66 239 242 255 66 239 255 66 239 255 66 239 250 255 66 239 255 
Beta:2,Alpha:0.83
66 239 255 66 59 66 85 239 255 66 239 255 66 239 255 66 239 20 59 66 239 255 66 220 239 255 66 239 255 66 239 255 66 77 223 239 255 66 85 239 255 66 77 85 239 255 66 239 255 66 239 255 66 112 239 255 66 112 207 239 255 66 239 255 66 255 59 66 239 255 66 239 255 66 239 242 66 207 239 255 66 85 239 255 66 239 255 66 239 255 7 66 239 255 66 239 255 66 239 255 66 239 255 66 239 255 66 207 239 250 255 66 239 255 66 77 239 242 255 66 77 239 255 59 66 112 239 255 290 66 239 255 66 85 239 255 66 85 239 255 66 239 255 66 239 255 66 239 255 239 242 250 255 66 239 255 66 239 255 66 207 239 255 59 66 239 255 66 239 255 66 112 255 66 85 239 255 66 239 255 66 239 255 66 239 255 66 239 255 66 239 242 66 239 242 59 66 239 255 66 239 255 239 255 66 239 255 66 239 255 59 255 66 239 66 239 255 290 66 239 255 66 239 255 66 239 255 66 239 242 66 77 239 255 239 255 66 85 239 255 66 239 255 66 239 255 262 66 239 255 290 66 239 255 66 239 255 66 239 255 66 239 255 66 239 255 66 239 255 30 52 66 239 255 66 239 255 66 239 255 66 239 255 290 66 239 255 66 239 255 66 239 255 66 239 255 290 66 239 255 66 239 255 66 239 255 66 239 255 66 239 255 255 66 239 255 66 239 255 66 239 255 66 239 255 66 85 239 255 66 239 242 255 
Beta:2,Alpha:0.84
66 239 255 66 239 255 66 239 255 66 207 239 255 66 239 255 66 239 250 66 239 242 255 66 239 255 66 239 255 20 59 66 207 239 255 66 239 255 66 239 66 239 255 66 239 255 66 239 255 277 66 239 250 255 66 239 255 66 207 239 255 66 239 255 66 85 239 255 66 239 255 66 239 255 66 239 255 290 66 85 239 255 255 66 239 255 66 85 239 242 255 66 239 255 59 66 197 239 255 66 239 255 52 66 239 255 66 239 255 66 239 255 66 239 255 66 77 239 255 59 66 239 255 66 77 239 255 290 66 239 255 66 239 255 290 66 255 239 242 255 66 77 239 255 66 207 239 255 66 239 255 66 239 255 66 239 255 66 239 255 66 239 255 20 66 239 255 66 239 255 85 239 255 20 239 255 20 66 239 255 66 239 255 66 152 239 255 66 239 242 255 66 255 66 77 239 255 66 239 255 66 239 255 66 239 255 59 66 239 255 290 62 66 112 239 255 66 239 255 66 239 255 66 239 255 66 239 255 66 239 255 20 66 239 255 66 239 255 66 239 255 66 239 66 77 239 250 255 290 66 239 255 20 66 207 239 255 66 239 255 66 85 239 242 255 66 239 255 59 66 239 255 66 239 255 59 239 255 66 242 255 66 239 255 66 239 255 66 85 239 255 66 239 255 66 239 255 66 255 59 66 197 239 255 66 239 255 66 239 255 66 239 250 66 239 255 66 159 239 255 20 66 239 255 66 239 255 66 77 239 250 255 66 239 255 66 239 255 66 239 255 
Beta:2,Alpha:0.85
66 239 255 66 239 255 66 239 255 66 239 255 66 164 255 66 239 255 290 66 239 255 66 239 255 66 239 255 66 90 112 239 255 66 239 255 23 66 239 255 66 239 255 66 239 255 66 239 255 66 189 239 255 66 239 255 66 239 255 66 239 255 66 239 255 66 239 255 66 239 255 52 239 255 66 239 255 66 239 255 66 207 239 255 290 66 112 239 255 66 239 242 250 255 66 85 255 66 239 255 239 255 239 255 66 239 255 66 239 255 66 112 239 255 290 66 239 255 66 239 255 66 239 255 66 207 239 255 66 112 239 66 239 255 66 239 255 66 239 250 255 66 207 239 255 280 66 239 255 66 239 255 66 239 255 66 239 255 66 239 255 66 239 255 66 239 250 255 66 239 255 66 239 255 66 239 255 112 239 255 59 66 239 242 66 239 250 255 66 239 255 173 66 207 239 255 66 77 239 255 59 66 207 239 255 66 239 255 66 239 255 66 239 255 66 85 239 255 66 239 255 66 239 255 66 239 255 66 239 255 66 239 255 290 59 66 239 255 66 239 255 66 112 239 255 52 66 239 255 66 239 255 66 239 255 66 239 255 66 239 255 66 239 255 59 66 239 255 66 239 255 239 255 66 112 239 255 66 77 239 255 290 66 239 255 66 112 239 255 290 66 239 255 66 77 239 255 255 66 239 255 66 112 239 255 66 239 242 255 66 239 255 66 239 255 66 239 255 66 239 255 20 66 239 242 255 66 239 250 255 66 85 131 207 239 255 66 239 242 255 290 
Beta:2,Alpha:0.86
66 239 255 66 239 255 66 189 239 255 66 239 255 20 66 77 239 242 66 239 255 66 239 255 239 242 255 66 239 255 66 85 239 255 66 239 255 66 255 66 239 20 66 239 255 66 239 255 66 239 255 66 239 242 255 66 239 255 66 239 242 66 239 255 59 66 239 255 66 239 255 66 239 255 66 239 255 66 239 255 290 66 239 255 66 239 255 290 66 239 66 239 255 66 239 255 66 239 255 66 77 239 255 66 239 250 242 66 239 255 66 77 239 255 59 66 239 255 66 239 255 66 239 255 66 239 255 66 207 239 242 255 59 66 112 239 255 66 239 255 66 159 239 242 66 239 255 66 239 255 290 66 239 255 66 239 255 66 239 250 242 66 239 255 66 239 255 66 255 290 66 239 255 66 239 255 66 239 255 66 112 239 242 255 66 239 255 66 239 66 239 239 255 66 239 255 66 239 255 66 239 255 66 85 239 255 66 90 239 255 66 239 255 66 239 255 20 66 239 255 66 239 255 66 207 239 255 66 239 255 66 239 255 66 239 255 66 239 255 66 239 255 59 66 239 255 66 239 66 239 255 66 239 255 20 66 112 239 255 66 207 239 255 66 207 239 255 66 239 255 290 66 239 250 255 66 239 255 66 239 255 66 239 255 66 85 239 242 59 66 239 255 66 239 255 66 239 255 66 239 255 66 112 239 255 66 131 207 239 255 66 239 242 255 20 66 255 262 59 66 239 255 66 239 255 66 85 239 255 66 239 255 66 239 255 290 
Beta:2,Alpha:0.87
66 239 255 66 239 255 66 239 255 66 239 255 66 77 239 250 255 66 239 255 66 239 242 66 239 255 66 239 255 66 112 239 255 66 239 255 66 112 239 255 66 239 255 66 239 255 66 239 255 239 255 66 207 239 255 66 239 255 59 66 239 255 66 239 255 66 207 239 255 66 239 255 66 239 255 66 207 239 255 66 239 255 66 239 255 66 239 255 20 239 255 66 239 255 66 239 255 59 66 239 255 290 66 239 255 66 112 255 20 66 239 255 66 239 255 66 239 255 66 239 255 66 239 242 255 20 66 85 239 255 66 239 255 66 239 250 255 66 239 250 255 66 77 239 255 66 239 255 66 85 239 255 66 239 242 66 255 66 239 66 239 255 66 239 255 66 239 255 66 239 250 255 66 239 255 66 85 239 255 66 239 255 59 66 239 255 66 85 239 255 290 66 255 66 239 255 59 66 239 255 66 77 239 255 66 239 255 66 239 255 290 66 255 66 159 239 255 66 112 239 255 66 239 255 66 255 66 239 255 66 189 239 255 66 239 255 66 239 255 66 239 255 66 239 255 66 239 255 66 239 255 290 66 239 239 255 66 239 255 66 239 255 66 239 255 59 66 255 66 239 255 290 66 239 255 66 239 255 66 239 255 66 239 255 66 239 255 290 66 239 255 20 66 239 255 66 77 239 255 66 255 66 239 255 66 164 239 255 290 59 66 239 255 20 66 239 242 66 239 255 66 239 255 239 255 62 66 239 250 255 
Beta:2,Alpha:0.88
66 239 255 290 66 112 239 242 255 66 77 85 239 255 66 239 255 59 66 239 255 66 239 255 239 255 20 66 77 239 255 66 239 255 66 239 255 239 255 239 255 20 66 207 239 255 66 239 255 66 239 255 20 66 207 239 255 66 239 242 255 59 66 239 255 20 66 239 255 66 239 255 66 207 239 255 66 239 255 30 66 77 239 255 66 239 255 66 239 255 66 239 255 66 239 255 66 85 239 255 239 242 255 59 66 239 255 280 66 239 255 66 239 255 66 239 242 255 66 239 250 255 66 239 255 66 239 255 66 239 255 59 66 239 255 66 239 255 66 239 255 66 85 239 255 66 239 255 66 207 239 255 66 207 239 242 255 66 239 255 66 85 239 255 239 255 66 239 255 66 239 255 20 239 255 66 239 290 66 239 255 66 239 255 66 239 255 52 66 239 255 66 239 255 20 66 239 255 66 239 255 66 239 255 66 239 255 66 239 255 66 77 239 255 66 239 255 20 66 239 255 66 112 239 255 290 66 239 255 66 239 255 66 239 255 66 239 255 66 239 255 66 112 239 255 239 255 20 66 239 255 66 239 255 66 239 255 66 239 255 66 239 255 290 66 239 255 290 66 239 242 255 66 239 255 59 66 112 239 255 66 239 255 66 239 255 59 239 255 66 239 242 66 239 250 255 59 66 239 255 66 239 255 66 239 255 66 239 242 255 66 239 255 66 85 239 255 77 239 255 66 239 255 66 85 239 66 239 250 255 66 239 255 66 255 66 255 66 239 255 
Beta:2,Alpha:0.89
66 239 255 239 255 66 239 255 66 239 242 66 200 239 255 20 66 239 255 66 239 255 66 239 255 66 239 250 255 239 255 66 239 255 66 255 290 66 239 255 59 66 239 255 239 255 7 66 85 239 255 66 239 255 66 173 239 255 66 239 255 66 239 255 52 66 239 255 13 66 239 255 66 239 255 66 239 255 66 77 239 255 66 239 255 66 239 242 66 239 255 66 239 255 66 239 255 66 239 255 66 77 85 239 255 239 255 66 239 255 66 239 255 66 219 239 255 66 239 255 66 239 255 66 239 255 66 239 255 66 77 239 255 66 239 255 66 250 255 66 239 255 66 239 255 66 85 239 255 66 207 239 255 66 239 255 66 255 66 239 255 290 20 66 239 255 66 239 242 255 277 66 239 255 66 77 239 255 66 239 255 66 239 255 66 85 239 255 66 239 242 255 290 66 239 255 66 239 255 66 239 255 66 239 255 30 60 66 239 255 66 255 66 239 255 66 239 255 239 255 290 53 66 239 255 66 239 255 290 66 239 242 255 239 255 290 66 239 242 255 66 112 239 255 239 255 7 66 239 255 7 66 239 255 66 239 255 277 239 255 66 239 255 66 239 255 66 239 255 20 66 239 255 66 239 255 66 239 255 66 239 255 66 239 242 66 112 239 255 239 255 66 239 242 255 66 239 255 66 207 239 255 66 239 255 66 239 250 255 66 85 207 239 66 112 239 242 66 239 255 66 239 255 66 239 255 66 207 239 255 66 239 255 
Beta:2,Alpha:0.90
66 239 255 66 239 255 262 7 66 239 255 66 239 255 66 255 66 239 255 66 239 255 66 255 66 239 255 66 239 255 52 66 239 255 66 239 255 66 239 255 66 239 255 66 85 239 255 20 66 112 239 255 66 239 255 66 239 255 290 66 239 255 66 239 255 239 255 66 239 255 66 239 255 59 66 85 239 242 250 255 66 239 255 66 239 255 66 239 255 66 239 255 59 66 239 255 66 239 255 66 77 239 250 255 66 255 66 85 239 255 66 255 66 207 239 255 66 239 255 66 239 255 59 66 239 255 77 239 255 66 157 239 255 66 239 255 290 66 112 239 255 66 239 255 66 239 255 7 66 239 255 66 239 255 66 239 255 290 292 239 255 66 239 255 66 239 255 66 239 255 66 239 255 66 239 250 255 66 239 255 66 112 239 255 66 239 255 66 239 255 66 239 255 66 207 239 255 66 239 255 20 85 239 255 66 239 255 66 85 239 255 66 239 250 255 66 207 239 255 66 239 255 66 207 239 242 66 239 255 290 66 239 255 66 77 239 255 66 206 239 255 66 239 242 66 255 66 239 255 290 66 239 255 66 159 239 255 173 66 239 255 66 112 239 255 66 239 255 66 239 250 242 66 239 255 66 239 255 66 255 66 239 250 242 59 66 239 255 66 239 255 66 207 255 66 77 239 255 66 255 239 255 66 239 255 290 66 239 255 66 239 255 66 239 255 66 239 255 66 239 255 66 239 255 66 85 239 255 66 239 255 66 189 255 
Beta:2,Alpha:0.91
20 66 207 239 242 255 66 239 250 255 66 239 255 280 66 107 239 255 53 66 239 255 290 66 239 255 66 239 255 66 239 250 255 66 239 255 66 239 255 66 239 255 66 239 255 66 77 239 255 59 66 239 255 62 66 239 255 30 60 66 239 255 66 239 255 66 239 255 66 239 255 66 255 66 239 255 23 66 77 239 255 66 239 255 66 239 255 30 59 66 239 255 66 239 255 66 239 255 20 66 239 255 66 239 255 66 239 255 66 239 255 290 66 207 255 66 77 239 255 66 90 239 250 255 66 239 255 66 239 255 66 239 255 66 77 239 255 66 239 242 66 239 255 66 239 255 66 239 250 255 66 239 255 66 239 66 76 239 255 20 66 239 255 66 239 255 66 239 255 20 52 66 207 239 255 20 66 239 255 66 239 255 239 255 290 66 189 239 255 290 66 239 255 66 239 255 66 239 255 66 239 255 290 66 255 59 66 239 242 255 66 239 255 66 112 207 239 255 66 207 239 255 66 239 255 59 66 239 255 66 239 255 59 66 239 255 66 239 242 255 59 66 239 255 159 239 255 66 239 243 255 66 239 255 66 239 255 59 66 239 255 66 239 255 66 77 159 239 255 20 66 239 255 66 77 239 242 255 66 239 255 239 255 66 85 112 239 255 66 239 255 66 239 255 66 239 255 66 239 242 255 66 239 255 66 239 250 255 66 255 66 239 255 277 66 159 239 255 59 66 239 255 59 66 239 255 239 255 66 239 255 66 85 239 255 66 239 255 66 239 255 66 239 242 255 66 239 255 290 66 239 255 66 239 255 
Beta:2,Alpha:0.92
66 239 255 66 239 255 20 66 239 255 66 239 255 66 239 255 66 239 255 66 239 255 66 239 255 66 219 239 255 66 207 239 255 59 66 239 250 255 66 239 255 66 239 255 66 239 255 66 239 255 66 239 255 20 66 239 242 66 239 255 66 239 255 66 239 255 66 239 255 66 239 66 239 255 66 239 250 255 66 239 255 20 66 239 255 66 239 255 53 66 112 239 255 66 207 223 239 255 66 239 255 66 239 255 20 66 239 255 66 239 255 7 66 239 255 66 239 255 66 112 239 255 66 239 255 66 239 255 277 59 66 239 255 66 239 255 66 239 255 66 239 242 250 255 66 239 255 66 239 255 66 239 255 66 239 255 59 66 90 239 255 66 239 255 66 239 255 66 239 255 20 66 239 255 20 66 239 255 66 239 255 66 239 242 66 239 255 66 239 255 66 239 255 66 239 243 255 66 239 255 66 112 239 250 255 59 66 197 239 255 66 255 59 66 239 255 66 207 239 255 290 66 239 255 66 239 255 66 239 255 66 95 239 255 66 239 255 60 66 239 255 66 239 250 66 255 260 66 239 242 207 239 255 66 207 239 242 66 239 255 290 66 239 255 59 66 239 255 66 239 255 66 255 66 239 250 255 66 250 255 66 239 255 66 239 242 255 66 239 255 66 239 242 255 290 66 255 66 239 255 66 239 255 66 239 255 66 77 239 255 66 239 66 239 255 66 85 239 255 66 77 239 255 66 239 255 66 239 255 66 239 255 66 239 255 66 239 255 
Beta:2,Alpha:0.93
66 85 239 255 239 255 239 255 66 239 255 66 239 255 66 239 255 66 85 239 255 66 239 255 66 239 255 66 239 255 66 239 255 239 255 66 239 255 66 239 255 66 239 255 66 239 255 66 77 85 239 255 66 239 66 239 255 66 112 239 255 66 239 255 239 255 66 239 255 66 239 255 66 239 255 66 239 255 66 239 255 66 159 207 239 255 66 77 255 66 239 242 255 66 239 242 255 66 239 242 255 66 239 255 239 255 66 239 255 66 239 255 66 239 255 66 239 255 62 66 239 250 255 20 66 239 255 59 66 239 255 66 239 255 290 239 255 280 66 239 255 239 242 255 66 239 255 277 66 239 255 66 239 255 66 239 255 66 85 112 239 255 66 255 66 239 250 255 66 239 255 66 239 255 66 239 255 66 255 66 239 255 66 239 255 59 66 239 255 66 239 255 66 112 239 255 59 66 239 255 9 66 239 255 66 239 255 66 239 255 66 239 255 66 77 239 255 66 239 255 66 85 239 255 66 239 255 66 239 242 255 66 112 239 255 66 239 255 66 239 255 66 239 255 66 239 250 255 66 239 255 20 66 255 66 112 239 255 290 66 239 255 290 66 77 239 255 66 239 255 66 239 242 255 66 77 239 255 66 85 239 66 239 250 255 66 239 255 66 239 255 66 239 255 66 239 255 66 239 255 66 239 255 66 239 255 66 255 66 239 255 59 66 239 255 66 239 255 66 250 255 20 66 239 255 66 239 255 
Beta:2,Alpha:0.94
66 239 255 66 239 255 66 239 255 85 239 255 66 239 250 255 66 207 239 255 66 112 239 255 66 239 255 290 66 85 239 255 66 85 239 255 20 66 239 255 66 239 255 66 239 255 66 239 255 66 239 255 66 207 239 255 66 239 255 66 255 239 255 66 239 255 59 66 77 239 255 66 239 255 59 66 239 255 290 66 239 255 66 239 66 239 66 239 255 66 239 242 66 239 255 62 66 189 239 255 159 239 242 255 66 239 242 66 239 255 66 239 255 66 239 255 66 239 255 66 239 250 255 20 66 239 255 66 239 255 66 239 255 66 239 255 59 66 239 255 66 239 255 20 66 239 255 66 239 250 255 66 239 242 255 66 239 255 66 77 239 255 286 66 239 255 239 255 66 239 255 66 207 239 255 239 250 255 66 77 239 255 66 239 255 66 239 255 66 239 255 66 239 255 66 239 255 66 239 255 66 239 255 66 239 255 66 239 255 66 239 255 66 239 255 66 239 255 66 239 255 59 66 239 255 20 66 239 255 66 107 112 239 255 286 20 66 239 255 66 239 255 66 239 242 66 239 255 66 239 255 66 107 239 255 66 239 255 20 239 255 66 239 255 66 239 255 66 239 255 66 239 255 59 66 239 250 255 20 66 207 239 255 66 239 255 290 59 66 239 255 66 239 255 59 66 239 66 239 255 258 59 66 239 255 66 239 255 262 66 85 239 255 66 159 255 66 239 255 66 239 66 239 255 66 239 255 66 239 250 255 66 239 255 20 66 239 255 258 
Beta:2,Alpha:0.95
66 239 255 66 239 242 255 66 239 255 290 66 239 255 66 239 255 66 239 255 66 112 239 255 66 239 255 66 239 66 239 255 66 239 255 52 66 239 255 66 239 255 66 239 255 30 66 239 255 66 239 255 66 239 250 255 66 239 255 66 239 255 66 239 255 66 239 255 66 239 255 66 239 255 20 66 107 239 255 239 255 66 239 255 290 66 85 255 239 255 66 239 66 239 250 255 66 239 255 66 239 255 66 239 255 66 239 255 66 239 255 66 239 255 66 85 239 250 255 66 239 255 290 66 239 255 66 77 239 255 66 239 255 66 239 255 66 239 250 255 66 239 255 66 85 239 255 66 207 239 255 59 66 239 255 66 239 255 66 77 85 207 239 242 66 85 239 255 66 239 255 66 239 255 66 239 255 66 239 250 255 66 239 255 66 223 239 255 66 239 255 66 112 239 255 66 239 255 66 239 255 20 66 112 239 255 66 239 242 255 66 239 255 66 239 255 66 85 239 255 66 239 255 66 239 66 239 255 66 239 255 66 239 255 66 239 255 66 207 239 255 66 239 255 66 239 255 66 239 255 66 112 239 255 66 239 255 66 85 239 255 66 239 255 66 239 255 66 239 255 66 239 255 66 112 223 239 255 66 239 255 66 239 255 20 59 66 239 255 66 239 242 255 66 239 255 66 239 255 66 255 66 239 255 66 239 255 66 157 239 255 66 239 255 66 207 239 242 250 255 20 66 255 66 239 255 66 239 255 66 112 239 255 
Beta:2,Alpha:0.96
20 66 85 239 255 66 255 59 66 239 255 66 239 255 66 239 255 59 66 239 242 255 66 239 255 66 239 255 66 239 255 66 239 255 66 239 255 66 239 255 66 255 66 239 255 66 77 239 255 20 66 77 239 242 255 59 66 239 255 66 239 255 66 239 255 66 112 239 255 66 77 239 255 66 239 255 66 239 255 66 239 255 66 131 239 255 66 239 255 66 239 255 66 239 255 66 239 242 255 290 66 239 255 66 85 207 239 255 66 239 255 66 239 255 66 239 255 66 239 255 52 66 239 255 66 239 255 66 239 255 66 239 255 66 239 255 66 239 255 286 66 77 112 239 255 66 239 255 66 239 255 20 66 239 255 66 239 255 66 239 255 66 239 250 255 66 239 242 255 66 239 255 66 239 255 164 239 255 66 239 255 66 239 255 66 207 239 255 66 239 255 66 239 255 66 239 255 239 255 66 239 255 66 239 250 255 66 239 255 66 239 255 239 255 66 239 255 66 239 255 66 239 255 66 85 239 255 66 239 255 66 255 66 112 239 255 66 239 255 20 66 239 255 66 239 255 173 66 239 250 255 59 66 239 255 66 85 239 255 66 112 239 255 66 239 255 66 239 255 239 250 242 66 239 255 59 66 239 255 66 239 255 66 255 59 66 239 255 66 239 255 66 239 255 66 239 239 255 290 66 239 255 66 239 255 66 239 255 66 255 66 239 255 66 255 66 239 255 66 239 255 66 239 255 239 242 255 
Beta:2,Alpha:0.97
66 239 255 66 239 242 20 66 239 255 66 207 239 255 66 239 255 290 59 66 239 242 66 239 255 20 66 239 242 66 239 255 66 239 255 66 239 255 66 239 255 20 66 223 255 66 239 242 255 66 239 255 66 239 255 66 85 239 255 66 239 255 66 239 255 20 66 77 239 255 66 239 255 66 239 255 66 77 239 242 255 66 239 243 255 66 239 255 66 239 255 20 66 239 255 66 255 66 207 239 255 66 239 255 66 239 242 85 239 255 66 239 66 239 255 290 66 239 255 66 239 255 66 239 255 66 77 239 255 66 239 255 66 239 255 66 239 255 66 239 255 66 239 59 66 77 239 255 66 239 255 239 255 66 239 255 66 255 66 239 242 255 66 239 255 66 239 255 66 239 255 66 112 239 255 290 20 66 239 255 66 207 239 255 66 239 255 66 239 255 66 239 255 66 239 255 66 239 255 66 239 242 66 239 255 66 239 255 66 207 239 255 6 66 77 112 239 255 66 239 255 66 255 66 239 255 20 66 239 255 66 220 239 250 255 66 239 255 66 239 242 255 66 239 255 66 239 255 66 255 77 239 255 20 66 77 239 255 60 66 239 255 66 239 255 66 239 242 255 20 66 239 255 66 207 255 66 85 239 255 66 77 239 255 66 239 255 20 66 239 255 66 239 255 66 239 250 255 59 66 239 255 66 239 255 66 239 255 66 112 239 255 85 239 255 66 255 20 239 255 66 239 66 239 255 66 255 66 239 255 66 239 250 242 
Beta:2,Alpha:0.98
66 239 255 66 239 255 20 66 239 255 290 66 239 242 59 239 255 66 239 255 290 239 255 20 66 239 255 239 255 290 66 239 255 66 239 255 66 77 239 255 66 239 255 66 164 239 255 66 112 239 255 23 66 239 255 66 239 255 66 239 255 239 255 66 239 255 66 239 255 66 239 66 239 255 290 66 239 255 66 239 255 66 239 255 66 239 255 66 239 250 255 66 90 239 255 290 66 85 112 239 250 255 66 239 255 66 239 255 66 239 255 290 66 239 255 60 66 239 255 59 66 197 239 255 66 239 250 255 66 112 239 255 66 239 255 66 112 239 255 66 239 255 66 239 255 290 66 239 255 66 239 255 66 112 239 255 66 239 255 66 239 255 66 239 255 66 239 255 20 239 242 255 59 66 239 255 239 255 20 59 66 239 255 66 239 255 66 239 255 66 239 255 66 112 239 255 66 239 255 66 239 255 66 239 255 66 239 255 66 207 239 255 239 255 66 239 255 16 66 164 239 255 66 239 255 66 85 239 255 66 239 255 66 239 255 66 77 239 255 290 66 239 250 255 66 239 255 66 239 255 66 239 255 66 239 255 20 66 239 290 242 66 239 255 290 66 239 242 66 239 255 66 239 255 239 255 290 239 255 66 239 250 255 290 66 239 242 255 66 239 255 290 66 77 255 66 239 255 66 239 255 66 239 255 164 20 66 239 242 66 239 242 255 66 77 239 255 66 242 255 66 239 255 66 239 255 66 239 255 66 77 239 255 66 239 255 66 239 255 66 239 255 
Beta:2,Alpha:0.99
66 239 255 20 66 239 255 66 239 242 59 66 85 239 255 66 239 255 66 239 255 66 239 66 239 255 66 239 255 66 239 255 66 239 255 66 239 255 290 66 76 239 66 239 242 255 66 207 239 255 20 66 239 255 66 239 255 66 112 173 239 255 66 239 255 66 239 255 66 239 255 66 239 255 66 239 255 66 239 255 66 107 207 239 255 66 239 255 66 239 255 66 239 255 290 66 239 255 53 239 255 66 207 239 242 255 66 239 255 59 66 207 255 66 239 255 66 239 242 255 66 239 255 66 239 255 20 66 239 255 239 255 59 66 239 255 239 255 66 239 255 66 112 239 255 66 239 255 66 207 239 255 66 239 255 66 239 255 66 239 255 66 239 255 66 239 255 66 239 255 66 239 255 20 66 239 250 255 66 239 255 66 239 255 30 66 239 250 255 66 255 66 239 255 66 239 255 66 239 255 66 239 255 66 239 255 66 219 242 66 239 255 66 239 255 66 239 255 66 239 255 290 66 239 255 66 77 239 255 66 127 239 255 59 66 219 239 255 66 239 255 66 239 255 290 66 239 242 66 77 239 255 66 76 239 255 66 239 255 66 239 255 66 85 239 255 66 239 255 66 239 255 66 239 255 66 207 239 255 66 239 255 66 207 239 255 66 77 239 255 66 239 255 66 239 255 66 239 255 66 239 255 66 239 255 66 239 255 66 239 66 90 239 255 277 66 239 255 66 239 255 66 239 242 255 66 239 255 66 207 239 255 66 239 255 
Beta:2,Alpha:1.00
66 239 242 66 239 255 66 239 255 66 77 239 255 59 66 239 255 66 239 255 66 239 242 255 66 255 66 239 255 66 207 239 255 66 239 255 66 239 255 66 66 239 255 66 159 239 255 66 85 239 255 66 239 255 66 239 255 66 239 255 59 66 77 239 255 66 152 255 66 239 255 66 239 255 66 239 255 66 239 255 66 77 239 255 66 239 255 66 239 255 66 77 239 255 66 112 255 66 239 250 255 66 239 255 20 66 239 255 66 239 250 255 66 239 255 66 219 239 255 262 66 239 250 255 59 66 239 255 66 239 255 66 239 250 255 66 239 255 66 239 255 66 239 255 66 239 255 290 239 255 66 239 255 66 239 255 66 77 255 66 239 255 20 66 112 239 250 255 66 239 255 66 239 255 173 66 239 255 66 85 239 255 66 239 255 66 239 255 66 239 255 66 239 255 66 239 255 66 239 242 255 20 66 239 255 66 207 250 255 66 112 239 255 66 85 239 255 66 239 255 66 239 255 66 239 255 66 239 255 59 66 239 255 66 239 255 59 66 255 66 239 255 59 66 207 239 255 66 239 255 66 239 255 66 239 255 66 207 239 255 66 239 255 66 239 255 66 239 255 66 239 242 66 77 239 255 66 239 242 255 290 66 239 255 66 239 250 255 66 239 255 66 239 255 239 250 255 66 239 255 59 66 85 239 255 290 66 239 255 20 66 112 239 255 66 239 255 20 207 239 242 66 207 239 255 66 239 255 66 239 250 255 66 239 255 66 239 255 66 239 255 
Beta:6,Alpha:0.10
66 239 255 66 239 255 66 239 255 66 239 255 66 112 239 255 66 239 255 290 66 239 255 20 66 239 255 239 242 66 239 255 66 239 255 255 66 239 59 66 239 255 66 239 255 66 239 255 66 239 255 66 77 239 255 66 239 250 255 66 85 239 255 239 255 66 239 255 66 239 255 66 239 255 66 255 66 239 255 66 239 250 66 77 239 255 20 66 239 255 66 239 255 290 66 239 255 66 112 239 255 66 239 255 66 207 255 66 255 66 239 255 66 239 255 239 255 66 207 239 255 66 255 66 255 66 239 255 66 239 255 66 239 255 66 207 239 255 66 207 239 255 66 239 255 66 239 255 66 239 255 59 66 239 255 66 116 239 255 66 239 255 66 255 66 77 239 255 66 239 255 66 189 239 255 66 239 255 20 66 239 255 20 66 112 239 255 66 242 239 255 66 85 239 255 66 239 255 66 112 239 255 20 66 239 255 66 239 255 66 255 59 66 239 255 66 239 255 66 239 255 66 255 59 112 66 239 255 20 66 112 239 255 66 85 239 255 66 239 255 66 239 255 66 239 255 66 239 255 66 85 239 255 66 239 255 66 239 255 66 239 255 66 239 255 66 239 255 59 66 77 207 239 255 16 112 239 255 66 239 255 260 66 239 255 66 239 255 20 66 239 255 290 66 239 255 66 239 255 66 239 242 255 66 85 239 255 59 66 85 239 255 66 112 239 255 59 66 239 255 66 239 255 66 239 255 
Beta:6,Alpha:0.11
66 76 77 239 255 66 112 239 255 66 239 255 239 255 66 239 255 66 239 255 66 239 255 66 239 255 59 66 239 255 66 157 239 255 239 242 66 255 66 239 255 66 239 242 255 66 239 255 66 239 255 66 239 250 255 66 239 242 255 66 239 255 66 98 239 255 66 239 255 66 239 255 66 239 242 66 239 242 255 59 66 239 255 66 239 255 66 239 255 7 66 239 255 66 255 66 207 239 255 66 255 66 239 255 66 239 255 290 59 239 255 66 239 255 59 66 239 255 290 66 239 255 66 239 255 66 112 239 255 66 239 255 66 239 255 66 239 255 66 239 255 66 239 255 59 66 239 255 66 239 255 66 239 255 66 239 255 66 112 239 255 66 239 255 66 207 239 255 66 77 239 255 290 66 131 207 239 255 66 255 66 112 239 255 66 239 250 255 66 239 255 66 239 255 59 66 239 239 255 66 239 255 66 239 255 290 66 223 239 250 255 66 239 255 62 66 112 239 255 286 66 85 239 255 20 66 89 239 255 53 66 239 255 66 239 242 255 66 77 239 255 66 85 239 255 66 239 255 20 66 239 255 66 239 255 66 239 255 66 255 59 66 197 239 255 59 66 239 255 66 239 255 66 112 239 255 66 239 255 66 239 255 66 239 255 66 239 242 255 66 239 255 239 255 66 239 255 66 239 255 290 66 239 66 239 255 66 239 255 66 239 255 20 66 77 85 239 255 66 239 255 239 255 66 77 239 255 66 112 239 255 20 66 239 255 66 239 255 290 66 207 239 255 
Beta:6,Alpha:0.12
66 239 255 59 66 239 255 66 85 239 242 255 66 239 255 66 207 239 255 66 85 239 255 66 239 255 290 239 242 66 239 255 66 239 66 112 157 239 255 66 77 239 255 66 239 255 66 239 255 20 66 85 239 255 77 239 255 66 107 239 255 66 239 255 66 239 255 66 239 255 66 239 255 66 255 66 255 66 112 239 255 59 66 239 255 239 255 66 112 239 255 66 239 242 255 66 239 255 66 239 255 66 112 239 250 255 20 66 239 255 290 66 239 255 66 239 255 66 239 255 239 255 239 255 66 239 255 66 207 239 250 255 66 239 255 66 239 255 66 239 255 66 239 255 66 207 239 255 66 239 255 66 239 255 66 239 242 66 239 255 66 255 66 239 255 20 255 66 239 255 66 239 250 255 66 239 255 66 239 255 66 239 255 66 207 239 255 66 85 239 255 66 239 255 66 239 255 66 239 242 255 66 239 255 66 239 255 66 239 255 20 66 159 239 255 66 89 239 255 66 239 255 66 239 255 66 239 255 59 66 239 250 255 66 77 239 255 20 66 239 255 66 239 255 66 239 255 59 66 239 255 290 239 255 20 66 239 255 66 239 255 66 89 207 239 255 66 239 255 66 239 255 66 239 255 66 239 255 66 239 59 66 107 112 239 255 66 112 239 255 258 66 85 239 250 66 239 255 20 66 239 242 255 290 66 239 255 66 239 255 66 239 255 66 239 255 66 239 255 66 239 255 66 239 255 66 219 239 255 57 66 207 242 255 66 239 250 242 66 239 255 
Beta:6,Alpha:0.13
66 239 255 66 207 239 255 66 239 255 59 66 85 239 255 20 66 239 255 59 66 239 242 255 66 239 255 66 239 255 66 76 239 255 66 239 242 255 6 66 77 112 239 255 290 66 239 255 20 66 85 239 66 239 255 66 239 255 66 85 239 255 66 239 255 66 239 255 66 239 255 66 239 255 66 255 66 77 239 255 66 239 255 66 112 239 255 66 239 255 66 239 255 66 239 255 66 239 255 66 77 239 250 255 66 239 255 66 239 255 290 66 239 255 66 239 255 66 112 239 255 66 239 255 66 239 255 66 239 255 262 66 239 255 66 239 255 66 239 255 20 66 112 239 255 59 66 239 255 66 112 239 255 66 255 290 16 59 66 239 255 66 239 255 66 255 66 239 242 255 66 239 255 66 239 255 66 239 255 66 239 255 20 66 239 255 66 239 255 66 239 255 290 66 239 255 239 255 66 239 255 66 239 255 66 239 255 66 255 239 255 66 239 255 66 239 255 66 239 255 66 239 255 66 239 255 66 242 66 239 255 66 239 250 255 290 239 250 255 66 77 255 66 239 255 66 239 250 255 59 66 197 239 255 66 239 255 66 207 239 255 66 239 255 20 66 239 255 66 239 255 66 239 255 66 239 255 66 112 239 66 189 255 239 250 255 59 66 239 255 66 239 255 66 239 255 66 239 255 66 239 255 66 239 255 66 207 239 255 66 239 242 255 66 207 239 255 66 239 255 66 239 255 66 255 66 77 239 250 255 239 255 66 239 255 
Beta:6,Alpha:0.14
66 239 255 290 66 77 239 255 66 239 250 20 66 239 255 66 239 255 66 239 255 66 164 239 242 255 66 239 260 66 85 239 255 66 239 255 66 159 239 255 59 66 207 239 255 66 239 255 66 239 255 66 239 255 66 239 255 66 239 255 239 255 66 239 255 290 66 239 255 66 239 255 66 239 255 66 239 255 66 239 255 66 239 255 20 66 239 255 66 112 239 255 290 66 239 255 66 239 255 66 112 239 255 66 239 66 239 255 59 207 239 242 66 239 255 20 66 239 255 66 239 255 20 66 239 255 66 239 255 66 239 255 66 239 255 66 85 239 255 66 239 255 53 66 189 239 255 66 77 239 255 66 239 255 66 207 239 255 66 239 255 66 239 255 66 239 255 66 239 255 66 239 255 290 66 239 255 59 66 239 255 66 239 255 20 66 239 255 66 239 255 66 239 255 66 239 255 66 239 255 290 66 239 255 66 112 239 242 255 59 66 255 66 77 239 255 66 239 250 255 66 77 239 255 60 66 239 255 66 239 255 66 239 255 66 239 255 66 239 255 66 239 255 66 239 242 255 66 239 242 20 66 255 66 239 255 66 239 255 66 239 255 60 66 77 239 255 66 239 242 255 66 239 250 242 59 66 239 255 66 239 255 66 77 239 255 66 239 255 66 112 239 255 66 239 255 290 20 66 85 239 255 66 239 255 66 239 255 66 239 255 30 66 255 20 66 255 20 66 239 255 66 239 255 66 239 255 66 239 255 66 239 255 66 77 239 250 255 66 239 242 255 66 239 255 
Beta:6,Alpha:0.15
77 239 255 290 59 66 239 255 66 77 239 255 66 85 239 255 66 239 255 66 239 255 66 85 239 242 255 66 239 255 66 239 255 66 239 255 66 239 255 66 112 239 255 66 239 255 66 239 242 66 112 239 255 66 239 250 255 66 77 239 255 66 239 255 66 85 239 255 66 239 255 112 239 255 9 66 255 66 239 255 66 239 242 66 239 255 290 66 239 255 66 239 242 255 59 66 239 255 66 239 255 66 77 239 242 255 59 66 239 242 255 66 239 255 66 239 255 66 239 255 20 66 239 250 255 66 239 255 66 85 223 239 255 66 239 255 290 66 239 255 66 239 255 66 207 239 255 290 66 239 255 66 239 255 66 239 255 66 77 239 250 255 66 239 255 66 239 255 66 112 239 242 255 66 239 242 250 255 66 239 250 255 66 239 255 66 239 255 66 85 239 255 66 239 255 66 239 255 66 239 255 52 66 239 255 66 239 255 66 239 255 66 239 255 66 239 255 66 239 255 66 239 255 290 66 239 255 290 66 239 255 66 239 255 66 239 255 59 66 239 255 66 239 255 66 239 255 66 239 255 239 255 66 207 239 255 66 239 255 66 239 242 255 20 66 239 255 66 239 255 66 239 255 66 85 239 255 66 239 255 66 239 255 66 239 255 66 239 255 62 66 239 255 66 239 255 66 239 255 66 239 255 262 66 239 255 66 239 255 66 239 255 66 239 255 66 239 255 66 239 255 66 239 255 20 66 239 255 66 239 255 20 66 239 255 66 239 255 66 239 255 66 239 255 
Beta:6,Alpha:0.16
66 239 255 66 239 255 290 66 239 255 66 239 255 239 255 66 239 255 66 239 255 59 66 85 239 250 255 66 239 255 66 239 255 66 223 239 255 66 112 239 255 66 239 255 66 239 255 66 239 255 66 239 242 66 239 290 66 239 255 66 239 255 66 239 255 66 239 242 66 239 255 290 239 255 66 239 255 66 239 255 20 66 239 250 255 66 255 66 239 255 239 250 255 66 239 255 66 239 255 277 66 77 239 255 66 77 112 239 255 7 66 239 242 255 20 66 239 255 66 239 255 66 239 255 66 239 255 66 239 250 255 66 239 255 7 66 255 239 255 66 239 255 66 239 255 66 239 255 66 239 255 66 239 66 239 255 66 112 239 255 66 239 66 112 239 255 239 255 66 207 239 255 66 89 239 255 66 89 239 255 66 239 255 66 239 255 66 239 255 66 239 255 66 239 255 66 239 255 66 239 255 66 239 255 66 85 239 255 290 66 239 255 66 239 255 66 239 242 66 255 66 239 255 66 239 255 66 239 255 66 239 255 66 131 207 239 255 66 85 239 255 66 239 242 66 239 255 66 239 255 66 239 255 57 66 239 255 66 239 255 290 66 239 255 66 239 255 66 239 255 66 239 242 66 239 255 66 239 255 66 239 255 66 239 255 66 239 255 66 77 239 255 66 239 255 66 239 255 66 239 66 112 239 255 66 207 239 255 66 242 255 66 207 239 255 66 239 255 66 239 255 66 239 255 
Beta:6,Alpha:0.17
66 239 250 255 66 239 255 66 77 239 255 66 239 255 66 239 255 66 239 255 66 239 255 66 112 239 255 66 239 255 66 112 239 255 66 112 239 255 66 239 255 66 207 239 255 66 239 255 66 239 255 66 239 255 66 112 239 255 66 239 242 255 66 239 290 59 66 239 250 255 66 207 239 255 66 239 255 66 77 239 255 66 239 242 255 59 66 239 255 66 239 255 66 239 255 66 239 255 66 239 255 20 66 239 255 66 239 255 66 77 239 255 66 239 255 66 239 255 66 219 239 255 66 239 255 66 239 255 66 239 255 300 66 239 255 66 255 66 239 255 66 239 255 66 239 255 66 239 255 66 239 255 290 66 239 255 66 239 255 66 207 239 255 66 239 255 66 239 255 66 239 255 66 239 255 66 239 255 66 239 255 20 66 207 239 255 59 66 239 255 66 239 255 239 255 66 239 255 66 255 290 66 239 255 66 239 255 66 239 255 290 66 239 255 66 77 239 255 66 239 255 66 239 255 59 66 239 255 66 239 255 66 112 239 255 66 77 239 255 66 239 255 66 239 242 255 66 255 66 239 255 66 85 239 255 66 239 255 44 239 242 255 66 239 255 66 239 255 66 255 290 66 85 239 255 66 239 255 66 239 255 66 239 255 52 66 85 239 242 255 66 239 255 66 239 255 66 85 112 239 255 66 239 255 66 239 250 66 112 239 255 66 239 66 232 255 66 239 255 66 239 255 300 66 207 239 66 239 242 255 66 255 59 66 152 239 255 
Beta:6,Alpha:0.18
66 255 20 59 66 197 239 255 66 239 255 300 66 239 255 66 239 255 66 239 242 255 277 20 66 239 255 66 239 255 277 66 239 255 66 239 255 66 239 255 66 239 255 290 20 66 239 250 255 66 239 300 66 239 255 66 239 255 66 77 239 255 23 66 239 66 207 239 255 66 239 242 66 77 239 59 66 239 255 66 239 242 255 66 239 242 255 66 239 255 66 239 255 66 112 239 242 255 66 239 255 66 207 239 255 66 239 255 66 239 255 290 66 239 250 255 59 66 85 239 255 66 239 255 66 239 242 255 66 239 255 20 66 239 255 66 239 255 66 239 250 255 290 66 239 255 66 239 255 66 239 255 66 77 239 255 66 239 255 66 239 255 66 239 255 66 239 255 66 239 255 66 239 255 290 66 152 239 255 66 207 239 255 66 255 66 239 66 207 239 242 255 66 239 255 66 239 255 66 239 255 66 207 239 255 66 239 255 66 239 255 66 239 255 66 239 255 66 239 255 66 239 255 66 239 255 66 239 255 66 239 255 66 255 66 85 239 255 66 239 242 66 239 255 239 255 300 59 66 239 255 66 239 255 66 255 6 66 77 239 255 66 239 255 66 239 255 66 239 255 290 66 239 255 66 239 255 66 239 255 300 66 239 255 66 239 255 66 207 255 66 239 255 66 239 255 66 239 242 255 66 239 255 66 239 242 250 66 239 66 77 112 239 255 66 239 66 255 66 255 66 239 255 66 239 255 66 207 239 255 66 207 239 255 66 85 112 239 255 
Beta:6,Alpha:0.19
59 66 239 255 66 239 255 66 239 255 53 66 239 255 66 239 255 66 239 255 66 220 239 255 66 239 255 59 66 239 255 66 239 255 66 239 255 66 239 255 66 239 255 52 66 239 255 286 66 255 66 207 239 255 300 66 239 242 255 66 255 66 239 255 277 66 239 255 66 239 255 66 239 242 255 66 77 239 255 66 239 255 66 207 239 255 66 239 255 66 239 255 66 239 255 66 239 255 290 66 239 255 59 66 239 242 255 20 59 66 239 255 66 239 255 66 239 255 66 239 255 66 239 255 66 239 255 66 255 66 66 239 255 290 66 239 255 66 90 239 255 66 239 255 239 255 85 239 255 66 239 255 66 239 255 286 20 66 77 85 207 239 242 255 66 112 239 255 66 239 242 66 239 255 260 66 239 255 66 239 255 66 239 255 66 239 255 66 239 255 59 66 239 255 66 239 255 290 66 239 255 66 239 255 66 239 255 66 112 239 255 66 239 255 66 239 255 66 239 255 66 77 239 255 66 239 250 255 66 207 239 255 66 239 255 239 255 66 239 255 66 239 243 255 66 239 242 255 239 255 66 239 255 300 59 66 77 85 164 239 255 239 255 66 77 239 255 300 66 131 207 239 255 66 239 255 59 66 77 239 255 66 239 255 66 239 242 66 77 239 255 20 66 239 242 255 66 239 255 66 239 255 66 85 239 255 66 239 255 20 66 239 255 66 239 255 66 239 255 66 239 242 66 239 255 20 66 239 242 255 66 239 255 300 66 239 255 66 239 255 66 207 239 255 59 66 85 239 255 
Beta:6,Alpha:0.20
66 255 66 239 255 290 66 255 66 239 242 255 66 112 239 255 20 66 239 242 59 66 207 239 255 66 77 239 255 66 239 255 66 239 255 66 239 242 255 66 239 255 290 66 239 255 66 207 239 255 66 239 255 66 239 255 66 239 255 66 239 242 255 59 66 239 255 300 66 239 255 66 85 239 242 255 66 239 255 66 239 255 66 239 255 66 85 255 52 66 239 255 20 66 239 255 16 164 66 255 24 33 56 75 102 106 145 149 161 166 167 177 182 192 224 236 274 282 66 77 239 255 66 239 255 66 239 255 59 66 197 239 255 59 66 223 239 255 286 53 66 239 255 66 85 112 239 255 66 239 255 66 239 66 77 255 66 239 255 59 66 239 255 290 66 239 255 59 66 239 255 59 66 239 242 59 66 239 255 66 239 255 57 66 239 255 59 66 197 239 255 66 239 255 59 66 239 255 300 66 85 239 255 290 66 239 250 255 30 66 85 207 239 255 66 152 239 255 290 66 239 255 59 66 239 255 239 84 130 185 192 240 300 66 112 239 255 66 239 255 66 239 255 66 239 255 66 239 255 66 239 255 66 239 255 66 76 239 242 255 66 239 250 242 66 255 66 239 250 255 66 239 255 66 239 255 85 239 255 66 239 255 66 239 255 20 66 239 255 66 239 255 66 239 255 173 66 239 242 255 66 239 255 290 66 239 255 66 239 255 290 66 239 255 66 239 242 66 219 239 255 66 189 255 66 255 300 66 85 239 255 66 239 255 66 239 255 66 204 239 255 66 239 255 59 66 239 255 66 239 255 290 239 255 300 66 239 255 66 112 239 255 66 239 255 66 239 250 255 66 239 242 300 59 66 159 239 242 255 20 59 66 239 255 66 239 255 
Beta:6,Alpha:0.21
66 239 255 66 239 255 20 66 239 255 66 239 66 239 255 66 239 255 66 239 250 255 66 239 242 255 66 112 239 255 66 85 239 255 300 66 239 255 66 239 242 66 255 66 239 255 66 239 255 300 66 207 239 255 66 239 255 66 239 255 262 59 66 239 255 84 130 185 192 240 300 66 239 255 66 239 255 84 130 185 192 240 300 59 66 207 239 255 66 239 255 300 16 20 59 66 239 255 66 77 239 255 20 66 239 255 66 239 255 66 239 255 300 66 85 239 250 255 66 239 255 290 239 255 20 66 239 255 66 239 255 20 66 239 255 20 66 239 255 66 239 242 66 239 255 66 239 255 66 239 255 66 239 255 66 239 255 66 77 239 290 242 66 239 255 66 239 255 66 239 255 66 239 255 300 77 239 255 59 66 239 255 130 300 59 66 239 255 300 20 66 239 255 66 239 255 66 239 255 66 239 255 66 239 255 66 239 255 300 66 239 255 66 239 255 66 239 255 66 219 239 255 66 131 207 239 255 66 239 255 66 239 255 66 239 255 66 239 255 66 239 255 59 66 239 255 300 66 239 255 66 239 242 255 300 66 239 255 300 66 239 255 300 66 239 255 240 300 66 239 242 255 66 239 255 300 66 239 255 300 66 239 255 66 239 255 66 239 255 66 239 255 290 20 66 131 207 239 255 66 239 255 66 112 239 255 66 239 255 66 239 255 25 84 130 185 192 227 228 240 241 249 257 300 66 239 255 300 66 239 255 10 22 24 50 56 84 88 111 119 135 138 145 158 161 183 192 199 201 227 231 240 241 248 263 265 66 239 255 66 77 239 255 66 239 255 66 112 239 255 66 239 255 66 239 255 20 66 239 255 300 66 239 255 300 66 239 255 66 112 239 255 66 98 159 239 255 66 239 255 66 239 255 66 239 255 66 207 239 255 
Beta:6,Alpha:0.22
66 239 255 17 75 113 177 196 20 239 255 66 239 255 300 62 66 239 250 255 300 66 239 250 255 239 255 300 66 112 239 255 66 239 255 66 85 239 255 66 239 255 66 239 255 300 59 66 239 255 130 300 66 239 250 255 20 66 239 255 66 239 255 300 66 239 255 66 239 255 66 85 239 255 66 239 255 66 112 239 255 66 239 255 66 239 255 66 239 255 66 239 255 239 255 66 85 239 255 84 185 192 240 300 66 239 255 239 255 300 66 239 255 280 7 66 239 255 66 239 255 66 107 239 255 300 66 239 255 300 66 89 223 239 255 280 7 66 76 239 255 300 66 239 255 66 112 239 255 66 239 255 300 66 207 239 255 59 66 239 255 66 239 255 66 77 239 255 66 207 239 255 290 66 239 255 66 85 239 255 300 66 239 255 17 24 33 75 113 121 145 158 166 171 177 192 196 236 274 182 282 66 239 242 255 66 239 255 20 66 239 255 66 112 239 255 300 66 239 255 66 77 239 255 300 66 239 255 66 239 255 15 22 24 50 56 84 111 119 130 138 145 158 161 183 185 187 192 193 199 227 231 241 248 249 254 257 263 265 300 30 66 239 250 255 66 239 250 255 20 66 239 255 24 25 84 140 145 185 192 221 227 228 240 241 249 257 293 300 66 239 255 300 66 239 255 300 66 239 255 300 66 85 239 255 300 66 239 255 66 239 255 20 66 85 239 242 255 66 239 255 300 66 239 255 300 66 239 255 66 85 239 250 255 300 66 239 255 66 239 255 33 45 56 81 96 100 113 145 149 177 179 192 205 236 259 289 296 119 20 66 239 290 242 66 239 255 66 255 66 112 207 239 255 66 239 255 15 22 24 25 29 50 56 84 86 101 111 119 130 139 140 145 158 185 187 192 221 227 231 240 241 248 254 257 263 265 300 66 239 255 59 66 239 255 300 66 239 255 66 239 255 239 290 66 112 239 255 59 66 197 239 242 255 66 239 255 66 239 255 300 239 255 66 164 239 255 66 239 255 66 239 255 20 66 77 239 255 20 66 239 255 290 66 239 255 300 66 112 239 255 66 239 255 66 239 255 300 59 66 239 66 85 239 255 66 207 239 255 66 239 255 25 84 130 185 192 227 240 241 300 66 239 255 15 24 25 29 50 84 130 139 140 145 185 187 192 221 227 228 231 240 241 249 254 257 293 300 59 66 239 255 
Beta:6,Alpha:0.23
66 239 255 15 22 24 25 29 50 84 101 111 130 139 140 145 185 187 192 221 227 228 231 240 241 249 254 257 300 66 239 255 130 300 66 239 255 300 66 239 255 25 84 130 185 192 227 240 241 300 66 85 239 255 300 66 239 255 300 66 85 239 255 130 300 66 239 255 300 66 239 255 300 66 219 239 255 66 239 242 255 300 66 239 255 277 300 66 239 255 66 239 66 239 255 300 66 239 250 255 290 66 77 239 255 300 20 66 239 250 255 66 85 239 255 66 255 300 66 239 255 33 40 100 142 143 145 149 166 177 179 189 205 236 238 279 289 296 66 239 255 300 66 255 130 192 240 300 66 239 255 300 20 66 239 255 239 255 300 66 239 255 130 240 300 66 239 255 66 239 255 300 66 239 255 1 15 22 24 25 27 29 31 50 56 84 86 101 111 130 139 140 145 158 185 187 192 221 227 231 240 248 249 254 257 263 293 297 66 239 250 255 300 66 239 255 300 66 239 255 1 10 24 25 27 50 56 84 101 111 119 121 130 145 158 171 192 199 227 231 241 248 249 263 265 293 297 66 239 255 300 66 239 255 66 239 255 130 192 240 300 66 239 255 66 255 45 121 177 20 66 239 255 66 239 255 17 45 75 79 113 177 196 224 259 289 24 145 274 66 239 255 130 300 66 207 239 255 10 24 50 56 79 103 104 121 138 140 145 158 177 178 201 227 248 249 88 106 119 126 161 182 183 187 193 254 263 265 66 239 255 15 22 25 29 31 50 84 86 101 111 130 139 140 145 185 187 192 221 227 231 240 241 249 254 257 293 297 66 239 255 66 239 255 66 207 239 255 300 59 66 112 255 20 66 112 239 255 66 85 239 242 300 66 239 255 173 25 84 130 185 192 227 240 241 249 300 66 239 255 300 66 112 207 239 255 300 66 239 255 66 207 239 255 24 55 56 75 113 145 149 158 166 167 177 257 66 239 255 33 45 56 75 81 100 113 119 145 149 177 182 187 192 224 236 259 289 296 66 239 255 66 239 255 84 130 185 192 240 300 66 239 250 255 300 66 239 255 66 239 250 255 66 239 255 33 39 40 70 88 96 127 142 145 161 174 176 177 179 182 189 197 238 247 251 254 267 269 279 8 288 48 66 239 255 15 22 24 25 29 50 56 84 86 101 111 139 140 145 158 185 187 192 221 228 231 240 241 248 249 254 257 263 265 300 66 239 250 255 66 239 242 255 300 66 239 255 66 239 255 66 239 255 66 239 255 130 240 300 66 239 255 300 59 66 239 255 66 239 255 300 66 239 250 255 66 112 239 255 66 112 239 255 300 59 66 239 255 66 131 207 239 255 300 66 239 242 255 66 239 242 300 66 239 255 84 130 185 192 300 66 239 255 300 66 239 255 66 112 255 15 22 25 29 31 50 84 86 101 111 130 139 140 145 185 187 192 221 227 228 231 240 241 249 254 257 281 293 297 66 239 255 300 20 66 239 255 25 84 185 192 227 228 240 241 249 257 300 66 239 255 66 239 255 66 239 255 66 239 255 66 239 255 300 66 239 255 300 66 239 242 255 300 66 239 255 300 66 255 24 56 75 82 104 113 145 158 166 167 177 236 274 149 161 182 66 239 242 255 262 290 66 90 112 239 255 66 112 255 290 66 239 255 30 66 239 255 290 66 239 255 130 240 300 66 239 255 300 
Beta:6,Alpha:0.24
66 112 239 255 300 66 239 255 66 239 250 255 66 239 255 1 15 22 24 29 50 56 86 101 111 130 139 140 145 185 187 192 227 228 231 240 241 248 249 254 257 66 239 255 300 66 239 255 25 84 130 185 192 240 300 66 85 239 255 66 239 255 24 50 56 84 88 94 106 111 138 145 158 161 177 178 183 201 227 249 254 263 265 294 241 66 239 255 300 66 239 255 15 24 25 29 31 84 130 139 140 145 185 187 192 221 227 228 231 240 241 249 254 257 293 297 66 85 239 255 15 22 24 25 50 56 84 101 111 119 130 138 140 145 158 161 185 187 192 199 227 231 240 241 248 254 257 263 265 300 66 239 255 300 85 239 255 17 177 211 66 77 107 239 255 300 66 239 250 255 10 15 22 24 50 56 84 111 119 130 138 145 158 161 185 187 192 193 201 227 231 240 241 248 249 254 257 263 265 300 66 239 255 66 239 255 17 45 75 113 177 196 265 66 239 255 290 66 239 255 10 24 27 50 56 111 119 130 138 145 158 171 183 187 192 193 199 227 231 248 249 254 263 265 293 297 22 161 240 66 239 255 20 66 239 242 255 66 239 255 300 66 112 239 255 20 66 239 250 255 66 239 255 24 33 56 75 102 113 119 145 149 161 167 177 182 192 224 236 274 282 106 66 239 242 255 66 239 24 50 56 84 88 111 119 130 138 145 158 161 183 192 199 201 227 231 234 240 241 248 249 254 263 265 273 6 66 77 239 255 66 239 242 255 25 84 130 185 192 227 240 241 300 66 239 255 24 33 50 56 73 75 113 145 161 166 167 177 192 224 236 274 282 289 106 266 66 239 255 66 239 255 25 84 130 185 192 227 240 241 300 66 239 300 66 77 239 250 255 300 66 239 255 300 66 239 255 25 84 130 185 192 227 228 240 241 257 300 66 239 250 255 300 59 66 239 255 66 239 255 25 84 130 185 192 227 240 241 300 66 239 255 84 130 185 192 227 240 300 66 207 239 255 300 20 66 239 255 130 192 300 66 239 255 290 300 66 239 255 300 66 239 255 5 8 11 27 33 44 75 79 103 134 136 153 168 171 176 188 189 196 206 228 238 272 279 296 297 40 47 63 96 104 105 133 142 169 179 215 261 263 275 286 6 31 186 41 88 100 130 145 166 174 177 182 199 247 248 254 267 288 293 66 239 255 66 239 255 22 24 50 56 84 88 111 138 145 158 178 183 201 227 240 249 254 263 265 231 241 66 239 255 15 24 25 29 84 139 145 185 187 192 221 227 228 231 240 241 249 254 257 293 300 66 239 255 84 130 185 192 300 66 255 290 300 66 239 255 300 52 66 239 255 300 66 239 255 300 66 239 255 300 66 239 255 300 66 239 255 33 40 73 88 100 111 143 145 153 154 161 166 177 179 189 205 216 236 251 254 279 289 296 288 66 255 300 66 239 255 66 239 255 66 239 255 84 130 185 192 227 240 241 249 66 239 255 300 66 239 255 1 15 22 24 25 29 50 56 84 86 101 111 130 139 140 145 185 187 192 221 227 228 231 240 241 248 249 254 257 300 239 255 15 25 29 50 84 130 139 140 145 185 192 221 227 228 240 241 249 257 293 66 239 255 24 25 29 84 130 139 140 185 192 221 227 228 240 241 249 257 293 300 59 66 239 255 300 66 207 239 255 300 66 239 255 66 239 255 300 66 255 300 66 255 1 15 22 24 25 27 29 31 50 56 84 101 103 111 119 130 138 140 145 158 161 185 187 192 199 212 221 227 228 231 240 241 248 249 254 257 263 265 281 293 297 300 66 239 66 77 255 1 15 22 24 29 50 56 84 86 101 130 139 140 145 158 185 187 192 221 227 231 240 241 248 249 254 257 263 300 66 239 255 24 50 56 88 158 161 177 178 182 183 192 201 227 249 263 265 70 84 111 241 66 239 255 300 66 239 255 20 66 77 239 255 66 239 300 59 66 239 255 66 239 255 300 66 112 239 255 52 66 239 255 300 20 66 239 255 66 112 239 255 290 66 239 255 290 66 239 255 66 239 255 66 239 255 5 11 18 23 33 34 71 75 113 114 121 136 153 167 171 189 196 202 206 217 226 229 230 246 261 272 274 275 16 38 40 54 61 63 105 133 145 169 182 188 267 66 77 239 255 66 207 239 255 130 240 300 66 239 255 24 45 82 121 145 158 166 177 56 161 182 241 66 112 239 255 239 255 130 192 240 66 239 255 59 66 239 255 25 84 130 185 227 240 241 300 66 239 255 130 240 300 66 77 239 242 255 300 66 239 250 255 300 66 239 255 66 239 255 130 240 300 66 239 255 33 177 182 189 196 279 289 
Beta:6,Alpha:0.25
66 239 255 130 192 300 20 66 239 255 300 66 239 255 15 22 24 25 29 50 56 84 86 101 111 130 139 140 185 187 192 221 227 228 231 240 241 248 249 254 257 293 300 59 66 239 255 1 15 22 24 25 27 29 31 50 56 84 86 101 111 130 139 140 145 185 187 192 221 228 231 240 241 248 249 254 257 293 297 20 66 112 239 255 66 239 242 255 130 300 66 239 250 255 84 130 185 192 227 240 300 66 239 242 130 300 66 207 239 255 300 66 239 255 130 192 240 300 66 239 255 2 27 75 188 194 229 237 96 66 112 239 255 130 300 66 239 255 300 66 239 255 66 239 255 300 66 239 255 75 113 121 145 177 196 66 131 207 239 255 130 300 66 239 255 71 211 217 277 66 239 255 300 66 239 255 25 84 130 185 192 227 228 240 241 249 257 293 300 66 239 255 130 192 240 300 66 239 255 1 15 22 24 25 29 50 56 84 86 111 139 140 145 185 187 192 221 227 228 231 240 241 248 249 254 257 263 300 66 239 17 75 113 177 196 239 250 255 25 84 130 185 192 227 241 249 300 66 239 255 59 66 239 255 300 66 239 255 17 177 179 196 279 289 66 239 255 130 240 300 66 239 255 24 33 56 79 102 113 126 145 149 158 161 166 167 177 182 192 224 236 274 282 289 106 66 77 239 255 24 50 56 84 88 106 111 138 145 158 161 177 178 183 201 212 221 227 249 254 263 265 294 241 66 239 255 66 239 255 290 300 66 239 255 24 56 75 99 113 145 149 158 161 166 167 177 182 236 274 66 207 239 255 1 15 22 24 25 27 31 50 84 86 101 111 130 139 140 145 185 187 192 227 228 231 240 241 248 249 254 257 263 293 297 66 239 255 24 33 45 56 75 102 106 113 138 145 149 161 166 167 177 182 183 192 201 224 227 240 249 263 265 274 282 66 239 250 255 24 25 84 130 140 145 185 192 221 227 228 240 241 257 293 300 59 66 197 239 255 25 84 130 185 192 227 240 241 300 66 239 255 17 177 196 66 239 255 300 66 77 239 255 300 66 239 255 25 84 130 185 192 227 240 241 300 66 207 239 255 300 66 239 255 24 50 56 84 88 106 111 119 138 145 158 161 178 183 201 227 231 240 241 249 254 263 265 273 66 239 255 33 40 88 138 143 145 149 154 161 166 177 179 182 183 189 205 210 236 238 249 254 279 289 296 66 239 255 300 66 239 250 255 66 239 255 107 66 239 255 300 66 239 255 290 300 66 239 255 300 66 242 255 130 192 300 66 207 239 255 15 24 25 29 50 84 130 139 140 145 185 187 192 221 227 228 231 240 249 254 257 293 300 66 85 239 255 33 56 75 81 100 113 145 149 161 167 177 192 224 236 274 289 66 239 255 130 240 300 66 77 239 255 130 240 300 66 239 255 121 177 182 201 265 66 239 255 15 22 24 25 29 50 84 86 101 130 139 140 145 185 187 192 221 227 228 231 240 248 249 254 257 297 66 76 239 255 66 77 239 255 300 66 239 255 300 66 239 255 17 75 113 177 196 224 289 66 239 255 300 59 66 239 255 290 300 66 239 255 17 56 75 83 113 177 196 24 274 66 239 255 130 300 66 207 239 255 66 239 255 300 66 239 255 25 84 130 192 227 228 240 241 249 257 300 66 164 239 255 300 66 239 255 130 300 66 239 255 107 66 239 255 84 130 185 192 227 228 240 241 249 257 293 300 66 239 242 255 300 66 239 255 300 66 239 177 189 59 66 255 130 192 300 20 66 239 255 66 239 255 6 8 11 17 18 23 27 33 40 41 44 75 79 103 125 130 134 153 165 168 169 176 177 180 189 196 202 206 208 215 228 238 263 269 272 276 279 297 47 70 88 96 105 127 133 142 145 174 179 182 191 199 247 248 254 261 267 286 66 112 239 255 25 84 130 185 192 227 228 240 241 249 257 293 66 239 255 300 66 239 255 66 239 255 17 33 45 55 56 75 93 100 113 126 145 149 161 177 182 192 205 224 236 257 259 289 296 66 255 84 130 192 240 66 77 239 255 1 15 22 24 27 29 31 50 56 84 86 101 111 130 139 140 145 187 192 221 227 228 231 241 248 249 254 257 293 297 66 239 255 15 22 24 29 50 56 79 84 88 103 111 138 140 158 161 178 183 187 193 201 212 221 227 228 240 254 257 263 265 300 66 239 242 300 66 112 239 255 84 130 192 227 240 241 300 6 66 77 255 300 66 77 239 242 300 66 77 239 255 66 239 250 255 130 240 300 66 239 255 300 59 66 164 239 255 290 66 207 239 255 1 10 24 25 27 50 56 84 101 111 119 130 138 139 145 158 185 192 199 227 231 241 249 265 293 297 187 66 239 255 17 75 82 104 113 136 196 224 236 265 289 24 167 274 66 239 255 25 84 130 185 192 227 228 240 241 249 257 293 300 66 239 255 2 43 96 272 276 20 66 239 255 300 66 77 239 255 15 24 29 31 50 84 111 130 139 140 145 185 187 192 221 227 228 231 240 241 249 254 257 66 239 255 1 24 50 84 111 121 136 145 158 177 201 265 294 
Beta:6,Alpha:0.26
20 66 239 255 1 22 24 25 29 31 56 84 86 101 104 111 130 139 140 145 185 187 192 221 227 228 231 240 241 248 249 254 257 263 293 297 66 112 239 255 15 22 25 27 29 31 84 86 101 111 130 139 140 145 185 187 221 227 231 240 241 248 249 254 257 293 297 66 239 255 17 177 196 239 250 255 66 239 255 130 240 300 66 164 239 242 17 18 33 44 127 153 169 176 196 203 238 272 279 5 41 70 139 145 185 215 66 239 255 300 66 239 255 84 130 192 240 300 59 66 239 255 33 88 154 177 182 189 196 246 279 289 66 239 255 130 300 66 220 239 255 24 25 84 130 140 145 185 192 221 227 228 240 241 249 257 293 300 66 239 255 177 189 20 66 239 255 25 84 130 185 192 227 241 249 300 66 239 255 66 66 239 255 15 24 25 29 31 50 84 130 139 140 185 187 192 221 228 231 240 241 249 254 257 293 297 66 239 255 130 192 300 66 239 255 17 75 113 121 177 196 66 239 255 1 24 50 84 121 136 158 177 201 294 66 77 239 255 66 239 255 15 22 24 25 50 84 101 111 119 130 138 145 158 161 185 187 192 199 227 231 241 248 249 254 257 263 265 300 66 239 255 300 66 239 255 300 66 239 255 15 22 24 25 29 50 84 101 111 139 140 185 187 192 221 227 228 231 240 241 249 257 300 66 239 255 59 66 239 255 17 24 33 75 113 138 145 166 167 177 186 192 196 224 236 274 289 22 50 56 161 182 187 254 263 266 282 59 66 89 239 255 1 10 24 25 27 50 101 119 121 130 138 145 158 192 199 227 231 241 248 249 263 265 281 293 297 7 66 239 255 300 52 66 239 255 15 22 24 25 29 50 56 84 101 111 119 130 139 140 145 158 185 187 192 221 227 228 231 240 241 248 254 257 263 265 300 66 239 255 300 66 255 121 177 201 59 66 77 85 239 255 130 240 300 66 85 239 255 25 84 130 185 192 227 240 241 249 257 293 300 66 239 255 10 15 22 25 50 56 84 111 119 130 138 145 161 171 183 185 187 192 199 227 231 240 241 248 249 254 257 263 265 300 66 85 239 255 1 10 24 25 27 29 50 56 84 101 103 111 119 130 138 140 158 171 187 192 193 199 212 221 227 228 241 248 249 254 263 265 293 297 66 239 255 300 66 239 255 300 239 255 15 24 25 29 31 50 84 111 130 139 140 145 185 187 192 221 227 231 240 241 249 254 257 293 297 66 239 255 25 84 130 185 192 227 240 241 249 300 66 239 255 24 50 56 70 88 106 111 138 145 158 177 178 182 183 227 249 254 263 265 294 241 66 239 255 15 24 50 56 84 88 106 111 145 158 161 177 178 183 187 193 201 227 249 254 263 265 294 241 20 66 239 255 290 300 53 66 85 239 255 25 84 130 185 192 227 228 240 241 249 257 293 300 66 239 255 121 177 201 265 66 239 255 300 66 239 255 1 15 22 24 25 27 29 31 56 84 86 101 104 111 130 139 140 145 158 185 187 221 227 228 231 240 241 248 249 254 257 263 265 293 297 59 66 207 239 255 88 121 139 145 177 201 265 192 66 239 255 22 24 25 29 31 50 84 101 111 130 139 140 145 185 187 192 221 227 228 231 240 241 249 254 257 293 297 239 255 39 113 127 136 153 176 189 196 238 272 279 63 70 96 105 142 169 182 66 239 242 300 66 239 255 300 59 66 239 255 15 24 25 29 50 84 130 139 145 185 192 221 227 228 240 241 257 293 66 239 255 25 84 130 185 192 227 228 240 249 257 300 66 239 255 10 15 22 24 50 56 84 111 119 130 138 158 161 185 187 192 193 199 227 240 241 248 249 254 257 263 265 300 66 239 255 66 255 17 75 113 177 196 66 77 207 255 84 130 185 192 227 228 240 241 249 257 300 66 239 255 59 66 197 239 250 255 300 59 66 77 85 207 239 255 84 130 185 192 227 240 241 249 300 20 66 77 239 255 300 66 239 242 255 121 145 177 201 66 239 255 84 130 185 192 227 300 66 239 255 24 50 56 88 138 145 158 183 201 227 249 265 106 161 263 66 239 242 255 25 84 130 185 192 227 240 241 249 257 300 66 112 159 239 255 66 239 255 300 66 239 255 25 84 130 185 192 227 240 241 300 66 239 255 51 272 66 239 255 15 22 24 25 27 29 31 50 84 86 101 130 139 140 145 185 187 192 221 227 228 231 240 241 248 249 254 257 293 297 66 239 255 66 239 255 300 66 239 255 15 24 25 29 84 130 139 140 145 185 192 221 227 240 241 249 257 293 300 239 255 121 201 265 66 239 255 107 20 66 239 255 130 240 300 66 239 255 300 66 239 250 255 70 79 118 135 141 177 189 12 64 239 255 290 50 84 121 145 158 177 201 231 241 86 66 77 112 239 255 290 66 77 239 1 10 24 27 50 56 84 101 111 119 121 130 135 138 145 158 199 201 212 221 227 231 241 248 249 293 297 16 66 239 255 1 15 22 24 25 27 29 31 50 56 84 86 101 104 111 119 130 139 140 145 158 185 187 192 212 227 228 231 240 241 248 249 254 257 263 265 293 297 6 66 77 239 255 1 15 22 24 27 29 31 50 56 84 86 101 104 111 119 130 139 140 145 158 185 187 192 221 227 228 231 240 241 248 249 254 257 293 297 66 255 130 300 66 239 255 84 130 185 192 240 300 66 239 250 255 1 15 22 24 25 27 31 56 84 86 101 104 111 119 130 138 139 140 145 185 187 192 231 240 241 248 249 254 257 263 265 281 293 297 300 66 255 6 11 15 18 22 27 29 31 33 34 36 40 46 61 65 71 73 76 103 104 114 115 121 130 131 133 145 153 164 167 171 179 186 189 196 199 200 202 208 214 217 226 229 242 246 253 256 271 272 274 275 281 286 297 182 288 293 66 85 239 255 24 33 56 75 102 106 113 145 166 167 177 182 192 236 265 274 282 149 161 66 239 1 84 121 136 145 201 265 294 297 66 77 239 255 84 130 185 192 240 300 239 255 177 189 66 239 255 290 300 59 66 239 242 250 255 17 45 75 88 139 177 196 224 289 66 239 255 33 45 56 70 96 100 113 145 176 177 179 236 296 81 149 174 182 187 205 254 66 239 255 75 113 121 177 196 66 239 25 84 130 185 192 240 241 249 257 293 66 157 239 255 75 113 121 177 196 66 239 255 130 192 300 66 131 207 239 255 66 239 255 130 192 240 300 
Beta:6,Alpha:0.27
66 239 242 255 66 207 239 255 290 17 176 177 66 239 242 24 84 130 139 140 145 185 192 221 227 228 240 241 249 257 293 300 66 255 300 66 239 177 66 239 255 24 84 121 145 158 177 201 1 192 241 66 239 255 1 24 50 84 121 138 145 158 171 201 268 297 66 239 255 17 75 104 113 177 196 66 239 255 66 239 255 17 177 66 85 239 255 24 50 56 88 94 106 138 145 149 158 161 177 178 182 183 201 227 254 263 265 294 70 84 111 241 59 66 207 239 255 12 33 118 177 189 194 272 66 239 255 24 56 84 106 111 138 145 158 161 177 178 182 183 201 227 249 254 265 294 241 66 239 255 12 17 113 177 196 66 85 239 255 33 143 145 154 167 177 182 192 236 268 289 296 88 111 149 183 66 239 255 24 45 56 82 111 145 149 166 177 182 236 240 273 281 94 161 66 239 242 255 121 177 22 66 239 255 17 75 104 113 121 126 177 196 66 239 255 300 66 239 250 255 66 239 255 104 121 145 177 254 66 239 255 1 15 24 25 27 29 56 84 101 103 104 111 119 130 138 140 145 158 171 187 193 199 212 221 227 231 241 248 249 254 263 281 293 297 66 239 255 22 24 25 29 31 50 84 86 101 111 130 139 140 145 185 192 221 227 231 241 248 249 254 257 293 297 66 152 239 255 25 84 130 185 192 227 228 240 241 249 257 300 66 239 255 24 50 84 121 136 145 158 177 201 254 294 66 239 255 1 22 24 27 31 50 56 84 86 101 121 138 145 158 188 201 240 249 273 281 297 66 85 239 255 20 66 239 255 75 113 121 177 201 66 239 255 290 192 240 300 66 77 239 255 300 66 207 239 255 290 300 66 239 242 255 290 15 22 24 25 50 56 84 101 111 119 138 145 158 161 185 187 192 227 231 240 241 248 249 254 263 265 300 66 207 239 255 15 22 24 25 29 50 84 86 101 111 130 139 140 145 185 187 192 221 227 228 231 240 241 248 249 254 257 293 300 59 239 255 25 84 130 185 192 227 240 249 66 207 239 255 300 66 239 242 25 84 130 185 192 227 228 240 241 257 293 300 66 239 255 1 10 24 25 27 50 56 84 101 111 119 121 130 135 138 145 158 192 199 201 227 231 241 248 249 263 265 293 297 66 131 207 239 255 15 22 24 25 27 29 31 50 56 84 86 101 111 130 139 140 145 185 192 227 228 231 240 241 248 249 254 257 293 297 66 255 290 33 93 113 153 177 182 189 196 238 272 279 289 288 20 66 239 255 290 240 300 66 85 112 239 242 255 130 300 66 239 255 130 192 240 300 66 255 15 24 25 29 50 84 130 139 140 145 185 192 221 227 228 240 241 249 257 66 239 255 12 17 74 113 196 66 207 239 255 130 300 66 89 239 15 25 29 50 130 140 145 185 187 192 221 227 228 231 240 241 249 254 257 293 297 66 239 255 48 217 258 265 66 239 255 17 75 113 196 66 239 250 255 290 15 22 24 25 29 50 84 101 111 139 140 145 185 187 192 221 228 231 240 241 249 254 257 293 300 66 239 255 15 24 25 29 84 130 139 140 145 185 192 221 227 228 240 249 257 300 66 239 255 10 15 22 24 50 56 84 111 119 130 138 145 158 161 183 185 187 192 193 199 201 227 231 240 241 248 249 254 257 263 300 66 239 255 1 15 22 24 25 27 29 31 56 84 86 111 130 139 145 158 185 187 192 221 227 228 231 240 241 248 249 254 257 263 293 297 66 239 255 1 24 50 84 121 135 158 192 201 234 241 248 293 297 66 239 255 17 45 75 113 121 177 196 66 131 207 239 255 300 20 66 207 239 255 25 84 130 185 192 227 240 241 300 66 239 255 17 177 66 239 255 10 88 106 121 136 139 145 177 201 248 265 294 66 239 255 130 240 300 66 255 66 85 239 255 121 145 177 201 66 239 242 255 24 25 29 84 130 139 140 145 185 192 221 227 228 240 241 249 293 300 66 112 239 255 177 189 279 66 255 1 15 22 24 25 27 29 31 50 84 86 101 104 111 119 130 139 140 145 158 185 187 192 221 228 231 240 241 248 249 254 257 263 265 293 20 66 239 255 15 22 24 25 29 31 50 56 84 86 101 111 130 139 140 145 185 187 192 221 227 228 231 240 241 248 254 257 293 297 66 239 255 24 33 45 56 73 75 88 102 113 145 149 158 166 167 177 183 192 224 236 265 274 282 296 15 106 161 182 257 66 239 255 107 66 239 250 255 17 75 88 113 121 139 177 196 265 66 239 242 250 255 15 24 25 29 84 130 139 140 145 192 227 228 240 241 249 293 300 66 207 239 255 300 66 239 255 15 22 24 25 27 29 31 50 56 84 86 101 111 130 139 140 145 185 187 192 221 228 231 240 241 248 249 254 257 293 297 66 90 239 255 300 66 239 255 177 189 66 239 255 12 17 74 118 177 182 66 239 255 15 22 24 25 29 84 86 101 111 130 139 140 145 185 187 192 221 227 228 231 240 248 249 254 257 300 66 239 255 1 10 24 27 50 56 84 86 101 111 119 121 130 135 138 145 158 192 199 201 231 241 248 249 263 293 297 59 66 239 255 17 75 113 121 177 196 66 239 255 15 24 25 29 50 84 130 140 145 185 192 221 240 241 249 254 257 293 66 239 255 25 84 130 185 192 227 240 241 249 300 66 239 255 61 107 157 66 239 255 59 66 239 255 17 75 104 113 177 196 66 239 255 17 75 113 121 177 196 20 66 239 255 1 84 88 121 139 145 177 201 265 66 85 112 239 255 17 75 113 176 177 201 224 236 289 274 66 112 239 255 12 17 45 113 177 196 66 239 255 32 51 66 239 255 130 300 66 77 239 255 130 240 300 66 239 255 1 10 24 25 27 50 56 84 101 111 119 121 130 138 145 158 192 199 227 241 248 263 265 293 297 239 255 290 15 22 24 25 29 50 84 86 111 139 140 145 185 187 192 221 227 228 231 240 241 248 249 254 257 300 66 239 255 1 15 22 24 25 29 50 56 84 86 101 111 130 139 140 145 185 187 227 228 231 240 241 248 249 254 257 281 66 239 255 1 15 22 24 25 27 29 31 50 84 86 101 111 130 139 140 145 158 185 187 192 221 227 228 231 240 241 248 249 254 257 263 293 297 300 66 239 255 17 75 113 177 196 66 239 250 255 17 75 88 113 121 139 177 196 59 66 239 255 290 1 15 22 24 25 29 50 56 84 86 101 111 139 140 145 185 192 221 227 228 231 240 241 248 249 257 300 59 66 239 255 17 75 113 121 177 196 66 112 239 255 130 300 66 239 242 12 17 75 113 177 196 224 289 274 66 239 255 22 24 25 29 31 86 101 111 130 139 140 145 185 187 192 221 227 231 240 241 254 257 293 297 
Beta:6,Alpha:0.28
66 239 242 130 240 300 59 66 239 242 255 286 24 50 56 84 88 106 111 138 145 158 161 177 183 201 227 249 263 265 294 241 59 66 239 255 74 177 189 66 77 239 255 1 15 22 24 27 29 31 50 56 84 86 101 111 130 139 140 145 158 185 187 192 221 227 228 231 240 241 248 249 263 293 297 66 239 255 1 15 22 24 25 27 29 31 50 56 84 86 101 104 111 119 130 139 140 145 158 185 187 192 227 228 231 240 241 248 249 257 263 265 293 297 66 239 255 43 66 239 255 17 56 75 113 121 177 196 66 239 255 17 75 113 121 177 196 236 20 66 112 239 255 15 22 25 29 50 84 86 101 111 130 139 140 145 185 187 192 221 227 228 240 248 249 254 257 297 59 66 239 157 217 219 66 239 255 286 24 50 56 82 84 113 129 145 149 158 161 166 167 177 182 187 236 297 66 77 239 255 17 75 88 113 139 171 177 196 224 228 263 289 56 100 167 236 274 66 112 239 255 66 239 255 177 189 59 66 239 255 290 177 189 66 239 255 24 50 84 121 145 158 177 192 201 241 56 106 130 138 187 193 249 254 263 293 66 112 239 255 300 66 239 255 118 141 177 189 66 112 239 255 12 17 83 177 289 66 239 255 177 189 66 239 250 255 291 1 10 24 27 50 56 84 101 111 119 121 130 135 138 139 145 158 192 199 201 231 248 249 263 265 293 297 178 254 20 66 164 239 255 1 24 50 56 84 121 138 145 158 201 249 263 297 66 239 255 66 239 255 83 88 100 111 142 143 145 149 158 166 177 179 183 189 205 236 279 289 296 66 239 255 33 70 113 158 177 182 189 196 267 279 289 20 66 239 255 12 33 177 182 189 196 254 279 289 59 66 239 255 15 22 24 25 29 50 111 130 139 140 145 185 187 192 221 227 228 231 240 241 249 254 257 300 66 239 255 1 22 24 25 27 31 50 56 86 101 111 119 130 138 139 140 145 185 187 192 227 231 240 241 248 254 257 263 265 281 293 297 300 20 66 239 255 33 74 113 153 177 182 189 196 279 289 63 88 247 66 255 17 24 56 73 75 88 102 113 145 158 166 167 177 192 196 224 265 274 282 149 161 240 66 239 24 50 126 138 145 158 177 178 201 249 28 56 70 84 88 106 111 161 182 183 241 263 265 66 239 255 66 239 242 255 105 118 135 141 177 93 6 66 77 85 239 255 1 15 22 24 27 29 31 50 56 84 86 101 104 111 119 130 139 140 145 158 185 187 192 221 228 231 240 241 248 249 254 257 263 265 293 297 300 66 239 255 84 130 185 192 227 240 241 300 66 239 255 75 113 121 126 177 196 248 66 207 239 242 250 255 17 88 139 177 196 224 289 66 239 255 107 59 66 239 255 45 121 177 20 66 239 242 250 255 15 24 25 29 31 84 111 139 140 145 185 192 221 227 228 231 240 241 249 254 257 293 297 66 77 239 255 24 27 50 56 84 101 119 130 139 145 158 185 192 199 227 231 241 248 249 254 263 265 293 297 66 239 255 25 84 130 185 192 227 228 240 241 249 257 300 66 239 255 113 121 177 236 268 66 239 255 17 75 113 177 196 265 66 112 239 250 255 300 66 77 239 243 255 12 17 113 177 196 66 239 255 177 189 66 239 255 173 16 23 48 51 217 229 66 239 255 300 66 239 255 17 75 88 113 139 177 196 66 239 255 24 25 84 101 121 138 145 158 177 192 201 227 241 249 263 66 239 255 290 10 24 50 56 84 106 119 135 138 145 158 161 187 192 201 231 234 241 248 249 254 263 294 66 239 255 43 66 239 255 66 239 255 25 84 130 185 192 227 228 241 257 293 300 66 239 255 107 217 66 239 255 66 207 239 255 17 75 88 113 121 139 177 196 224 265 66 239 255 17 75 113 121 167 177 196 6 66 77 239 255 177 189 77 239 255 1 10 15 24 27 29 50 56 84 101 104 111 119 121 130 138 139 140 158 171 183 185 187 192 193 199 201 212 221 227 228 231 241 248 249 254 263 265 293 297 22 86 161 240 66 239 255 112 239 242 1 10 25 27 84 101 111 119 121 130 138 145 192 199 201 227 231 241 248 249 263 265 293 297 66 239 255 17 75 113 177 196 66 239 250 255 10 15 22 24 50 56 84 103 111 119 130 138 145 161 185 187 192 193 199 227 231 240 248 249 254 257 263 265 300 16 66 77 239 255 300 66 207 239 255 17 75 113 121 177 196 66 239 255 1 22 24 25 27 31 50 56 84 86 101 111 119 130 139 145 158 185 199 227 231 240 248 249 257 263 265 281 293 297 300 66 239 255 16 32 51 96 189 198 66 85 239 242 255 1 10 24 25 27 50 56 84 101 103 104 111 119 121 130 138 139 140 145 158 171 183 185 187 192 193 199 212 221 227 228 231 241 248 263 265 293 297 66 239 255 17 45 75 113 121 177 196 265 56 66 207 239 255 17 75 113 121 177 196 265 20 66 164 239 255 84 130 185 192 227 240 241 300 66 239 242 18 27 33 44 75 105 123 134 136 153 188 196 206 228 237 238 269 272 279 133 170 179 261 263 286 47 96 169 66 239 255 1 15 22 24 25 29 50 56 84 86 101 111 140 145 158 185 187 192 221 227 231 240 241 249 254 257 263 300 20 66 77 239 255 1 24 50 84 101 138 145 158 177 201 249 273 281 20 66 239 255 2 4 51 75 194 237 66 239 255 62 66 239 255 24 50 121 138 145 158 177 188 249 66 239 255 130 240 66 239 255 44 118 135 141 144 177 189 194 272 12 66 239 255 2 10 22 24 29 50 56 84 106 111 130 138 145 158 177 178 183 185 192 199 201 221 227 234 240 241 249 265 15 27 119 161 182 187 193 254 257 263 268 273 281 300 66 239 255 290 24 50 84 121 138 145 158 177 178 201 227 241 249 294 28 56 88 94 106 111 161 182 183 254 263 265 66 239 45 177 189 282 66 239 242 255 17 74 75 177 196 45 296 59 66 239 255 121 126 177 201 66 239 242 33 56 63 64 96 100 113 142 143 145 149 153 154 161 177 179 182 238 246 254 279 289 296 88 247 266 288 66 239 250 255 107 59 66 239 255 280 25 84 130 185 192 228 240 241 257 293 300 66 255 12 93 100 118 177 189 216 276 66 164 239 255 189 66 239 255 272 6 66 77 239 255 15 22 24 29 31 50 84 86 101 130 139 140 145 185 187 192 221 227 228 231 240 241 249 257 293 297 66 207 239 255 164 300 66 239 242 17 75 113 121 177 196 66 239 255 107 217 66 77 239 255 24 84 130 139 140 145 185 192 221 227 240 241 249 257 293 300 66 239 255 177 189 66 239 255 22 33 56 75 79 81 100 113 145 149 161 167 177 192 205 224 228 236 274 289 29 66 239 255 290 
Beta:6,Alpha:0.29
66 239 43 66 77 112 239 250 255 50 84 88 106 111 121 139 145 158 178 201 227 265 22 66 239 255 66 77 239 255 12 118 177 189 33 182 59 66 157 239 255 1 15 22 24 25 27 31 50 56 84 86 101 104 111 119 130 138 139 140 158 187 192 227 231 240 241 248 249 254 257 265 281 300 66 239 255 75 113 121 177 196 66 239 255 12 40 118 179 189 203 238 272 96 66 239 255 51 206 66 239 255 43 66 112 239 255 59 66 107 239 250 255 51 211 66 239 250 255 107 66 239 255 2 24 45 50 121 158 177 221 66 77 255 107 66 239 255 157 233 66 239 255 17 22 75 113 121 177 196 282 66 112 239 255 66 239 255 17 79 113 177 196 224 289 179 66 112 239 255 177 189 279 66 239 255 66 239 255 23 48 217 66 239 255 12 17 75 113 121 177 196 268 59 66 239 255 83 118 177 189 59 66 239 255 84 101 121 177 192 201 249 106 130 136 294 66 189 239 255 177 272 59 66 239 255 177 66 239 255 130 192 66 239 255 177 189 66 239 255 43 239 255 87 177 66 239 255 4 23 32 34 43 57 68 151 159 211 218 246 258 275 292 11 18 46 117 131 132 191 213 264 272 274 239 255 25 84 130 185 192 227 228 240 241 249 257 66 239 255 107 66 239 255 17 113 177 196 224 236 248 24 274 66 77 239 255 17 45 56 75 100 113 138 145 177 186 196 224 236 289 296 33 81 88 149 182 183 187 192 205 259 263 66 239 255 17 177 66 85 239 255 66 239 255 239 255 17 75 104 113 121 177 196 66 239 242 255 17 22 75 113 177 196 224 282 289 24 274 66 112 239 242 255 66 239 255 21 23 34 151 173 194 217 218 229 40 93 179 66 239 255 17 177 279 66 85 112 239 255 12 17 118 177 276 239 255 177 189 279 66 77 255 177 189 66 239 255 17 75 104 113 121 177 196 66 207 255 17 74 75 113 177 196 66 239 255 1 10 24 25 27 50 56 84 86 111 121 130 135 138 145 158 192 193 199 201 227 231 241 248 249 254 263 265 293 297 66 85 239 255 290 74 83 118 177 189 274 66 239 255 157 173 217 66 239 255 84 130 185 192 240 66 220 255 17 75 177 196 201 282 66 239 242 255 51 173 66 239 255 12 17 56 75 93 100 113 177 179 196 236 289 239 242 255 177 66 239 255 45 177 249 192 66 112 239 255 25 84 130 185 192 227 240 249 300 66 239 255 1 10 24 25 27 50 84 86 101 111 119 130 138 145 199 227 231 240 241 248 249 263 265 293 66 239 255 177 66 239 255 66 242 255 66 239 255 197 217 66 239 255 107 220 239 255 17 74 75 113 177 196 20 66 239 250 255 118 139 177 189 194 196 246 263 279 56 77 239 255 130 240 300 66 239 255 70 118 141 177 189 66 239 255 66 77 239 255 17 177 279 66 239 255 177 66 239 255 17 75 113 121 177 196 273 66 239 255 177 189 66 239 255 23 33 34 44 57 67 68 93 114 121 123 139 151 153 179 181 196 197 200 206 214 217 218 226 229 246 272 274 287 2 11 36 65 136 188 237 66 239 255 43 189 239 255 75 113 121 177 196 66 239 255 1 10 24 25 27 50 56 84 101 104 111 119 121 130 135 138 145 178 192 199 201 231 234 241 248 249 254 263 281 293 297 66 239 255 66 239 255 2 5 21 27 75 114 163 173 178 188 194 213 276 96 66 112 239 255 290 10 15 27 31 50 56 84 111 119 138 145 161 171 183 185 192 193 199 227 231 240 241 248 249 263 265 281 293 297 300 187 254 66 239 255 20 66 239 255 43 49 141 189 59 66 207 239 255 107 66 239 255 177 66 239 255 17 56 75 113 177 196 265 273 66 239 255 66 255 300 66 197 239 255 66 112 239 255 127 66 239 255 66 239 255 12 118 177 189 196 40 179 59 66 239 255 66 239 242 66 112 239 255 130 300 66 85 223 255 24 50 56 84 121 145 158 171 192 201 241 268 66 239 255 300 66 77 239 242 255 177 66 239 242 12 70 118 177 66 207 239 255 17 75 113 177 196 66 239 255 17 75 113 145 177 196 201 224 236 24 158 274 
Beta:6,Alpha:0.30
66 207 239 255 15 22 25 29 50 84 86 101 111 130 139 140 145 185 187 192 221 227 228 231 241 248 249 257 66 239 255 74 83 177 189 66 239 255 20 66 239 242 17 75 113 177 196 224 236 289 24 274 20 66 239 255 17 45 73 75 113 177 196 224 236 24 82 274 66 239 255 130 240 300 66 85 239 255 16 51 150 211 66 239 255 66 255 300 66 239 255 177 66 77 207 239 255 66 77 207 239 255 113 121 129 177 273 281 66 239 243 255 24 105 177 189 66 239 255 107 66 239 242 255 66 239 255 1 10 24 25 27 50 56 84 111 119 130 138 145 158 192 199 227 231 241 248 249 263 265 281 293 297 66 239 255 290 43 141 142 189 272 288 66 239 255 17 113 121 177 196 224 273 66 239 255 48 66 239 255 66 239 255 34 57 157 233 66 239 255 66 239 255 66 239 255 66 207 239 255 280 45 56 121 177 20 66 239 255 17 75 121 177 196 66 239 255 107 66 239 255 25 84 130 185 192 227 241 249 66 239 255 17 177 279 66 239 250 255 20 66 239 255 74 118 141 177 189 272 59 66 239 242 43 147 66 239 255 17 75 113 177 196 66 77 239 250 255 75 88 113 121 139 177 196 265 66 112 239 255 17 177 66 239 255 177 189 66 239 255 164 239 255 66 239 255 290 12 75 141 189 194 66 239 255 66 239 255 15 22 24 25 29 31 50 84 101 111 130 139 140 145 185 187 192 221 231 240 241 249 254 257 281 293 297 66 239 255 290 2 24 50 70 84 121 138 158 177 201 241 249 66 239 255 177 66 239 255 12 17 118 177 189 196 279 158 66 76 239 255 17 75 113 177 196 289 66 239 255 1 15 22 24 25 27 31 50 56 84 101 104 111 119 130 138 139 140 145 158 185 187 192 227 231 240 241 248 249 257 263 265 281 293 297 66 77 239 255 107 66 85 239 300 66 239 255 177 189 66 85 239 255 1 15 22 24 25 27 29 31 50 56 84 86 111 130 139 140 145 185 187 192 221 227 228 231 240 241 248 249 254 257 293 297 66 239 255 207 239 255 290 177 189 66 255 7 106 189 270 66 239 255 17 33 75 113 167 192 196 224 236 24 145 158 182 212 274 282 66 239 255 66 239 255 17 113 196 239 255 17 177 66 239 242 255 66 239 255 17 177 66 255 147 66 239 255 96 177 272 66 239 255 157 66 239 255 66 239 66 239 255 43 66 239 255 23 34 43 61 68 91 126 211 217 233 258 280 292 46 131 173 66 239 242 107 66 207 239 242 255 16 23 48 114 217 229 66 239 290 242 24 50 56 70 84 119 121 138 145 158 178 201 227 241 249 268 297 10 88 111 135 161 182 183 192 193 199 234 248 257 263 265 66 239 242 255 17 75 113 121 177 196 273 281 1 45 66 239 255 10 17 74 113 177 196 66 239 255 239 255 25 84 130 185 192 227 240 241 249 300 66 239 255 17 75 113 177 196 66 112 239 255 17 50 75 121 126 177 196 66 85 255 66 239 255 23 34 42 43 57 68 200 211 217 258 265 159 66 239 255 23 66 207 239 255 66 239 255 66 239 255 66 239 255 17 74 88 113 177 196 66 239 290 1 24 25 27 50 56 84 101 111 119 121 135 138 145 158 171 192 199 227 231 241 248 249 263 281 293 297 66 85 239 255 17 176 177 66 239 255 17 118 177 189 66 239 255 107 66 239 255 66 112 239 255 177 272 66 239 255 15 22 24 25 29 31 50 84 101 111 130 139 140 185 187 192 221 227 228 231 240 241 254 281 293 297 66 239 255 59 66 239 255 66 239 255 1 24 50 84 121 138 145 158 178 193 201 227 254 263 273 281 293 88 111 161 183 240 265 66 239 255 300 66 239 255 52 23 43 51 57 68 91 147 159 173 211 217 280 66 239 255 286 290 24 27 50 84 138 145 158 177 178 201 227 241 249 263 293 254 59 66 85 239 255 13 57 58 91 157 217 224 66 239 255 290 17 75 113 177 196 66 85 66 239 255 130 192 240 20 57 66 239 255 177 
Beta:6,Alpha:0.31
239 250 255 277 66 239 255 164 66 239 255 130 300 59 66 239 255 66 239 255 300 66 239 255 290 66 85 239 255 52 66 239 255 74 75 113 176 177 196 66 239 242 255 51 286 66 239 255 290 177 189 66 112 239 255 22 50 104 121 126 158 172 177 201 66 239 242 255 66 239 255 12 17 75 83 113 177 196 66 239 255 74 177 189 66 239 255 290 177 189 66 239 255 23 34 42 57 61 68 91 159 211 217 280 66 239 255 118 141 189 273 66 239 255 62 66 112 239 255 2 43 128 141 189 66 239 255 66 239 255 107 239 255 177 189 66 239 255 12 17 113 177 196 66 239 255 66 239 255 107 59 66 239 255 107 66 239 255 17 75 83 177 66 239 255 66 239 255 1 10 24 25 27 56 84 101 111 119 121 130 138 145 192 199 227 231 241 248 249 263 265 293 297 66 239 255 290 51 96 124 20 59 66 239 255 66 239 255 272 273 276 66 239 255 66 239 255 106 66 239 255 177 189 66 239 255 23 32 48 217 229 259 261 272 66 239 255 16 23 34 48 164 211 217 66 85 239 255 51 239 255 73 66 239 255 157 66 239 255 16 91 107 197 217 66 239 255 107 59 66 239 255 107 66 239 255 48 66 239 255 1 22 24 28 31 50 84 86 101 111 121 145 158 177 201 240 248 249 273 281 297 66 239 255 107 66 239 255 66 239 255 217 59 66 77 207 239 66 255 290 1 10 15 22 24 27 29 31 50 56 103 111 119 121 138 140 145 158 161 171 183 185 187 192 199 201 212 221 227 228 231 240 241 248 249 254 257 263 265 281 293 297 300 66 239 255 17 113 177 196 66 219 239 242 1 10 24 27 50 56 84 101 111 119 121 130 135 138 145 158 192 199 231 234 241 249 263 293 66 239 255 2 24 75 113 121 158 177 196 274 66 207 239 255 286 49 176 272 66 239 255 198 7 66 239 255 177 189 66 77 239 255 107 198 277 66 239 255 239 255 217 66 207 239 255 66 112 239 255 17 113 121 158 177 196 66 239 255 17 75 113 177 196 66 239 255 107 66 85 239 255 43 163 66 255 1 84 101 121 136 145 177 201 249 273 294 66 77 239 255 107 217 66 239 255 107 66 239 255 66 239 255 177 189 279 66 239 255 107 59 66 239 255 300 66 239 255 66 255 107 66 239 255 66 112 239 255 17 75 113 177 196 274 66 239 255 290 39 177 189 23 66 239 255 17 75 83 113 126 177 196 289 79 59 66 239 255 17 75 83 113 177 196 66 239 255 25 84 130 185 192 227 240 241 249 300 66 239 255 157 217 59 66 239 23 34 43 48 57 61 91 126 159 200 217 280 292 66 85 239 255 2 16 23 134 139 141 178 189 213 217 264 272 287 18 206 66 239 255 1 17 45 75 113 121 177 196 273 281 112 239 255 177 189 66 207 239 255 66 239 255 157 173 217 66 239 255 16 107 217 66 239 255 116 286 66 239 255 66 239 255 43 96 105 166 66 239 255 48 17 177 279 66 239 255 20 66 77 112 255 177 189 196 66 255 66 239 255 300 66 239 255 177 66 239 255 17 177 66 239 255 15 24 25 29 31 50 84 130 139 140 145 185 187 192 221 227 228 231 240 241 249 254 257 293 297 239 255 17 154 177 276 66 239 255 48 107 
Beta:6,Alpha:0.32
66 239 255 66 239 255 74 66 239 255 107 66 239 255 15 24 25 29 84 130 139 140 145 185 192 221 227 228 240 241 249 257 281 293 66 239 255 300 66 239 255 239 255 300 66 239 255 258 290 15 22 24 25 29 31 50 84 86 101 111 139 140 145 187 192 221 227 228 231 240 241 249 254 257 281 293 297 66 242 255 66 239 250 255 177 189 66 239 255 121 177 201 221 66 239 255 23 107 217 66 239 255 107 66 239 255 107 66 239 255 107 52 66 239 255 107 286 66 239 242 255 280 25 79 121 145 177 201 268 136 294 66 239 255 177 272 66 239 255 66 239 255 17 113 177 196 66 239 255 57 157 66 239 255 74 59 66 239 250 255 107 66 77 239 255 1 22 84 121 177 201 281 66 239 255 66 239 255 77 112 239 255 37 66 85 239 255 2 4 16 23 75 141 173 189 194 202 217 229 272 11 66 85 239 255 292 59 66 239 243 255 300 66 239 255 74 66 239 255 290 20 66 85 239 255 17 75 113 177 66 239 255 107 300 66 239 255 66 239 255 40 74 79 118 141 177 179 189 56 66 239 255 66 239 255 290 66 239 255 177 189 66 239 242 255 127 66 77 239 255 66 239 242 12 17 177 178 276 279 66 239 242 250 255 177 211 66 255 290 203 272 66 239 255 239 255 157 59 66 239 255 52 300 66 239 255 73 216 66 239 255 17 75 113 177 196 4 66 112 239 250 255 66 239 255 159 300 66 239 255 290 300 7 66 239 255 2 12 17 70 75 113 121 135 144 177 196 267 66 239 255 48 84 130 185 192 240 300 66 239 242 255 15 24 25 29 84 130 139 140 145 192 221 227 228 240 241 249 257 293 300 66 77 239 255 107 300 66 239 255 177 189 282 66 239 255 300 66 239 121 177 82 192 199 234 66 255 239 255 66 239 255 66 239 255 239 255 130 240 300 66 239 255 57 173 258 66 239 255 290 157 219 20 66 239 255 66 112 239 255 66 239 255 17 22 75 83 113 177 196 282 289 239 255 66 239 255 300 66 239 255 1 10 24 25 27 29 56 101 111 119 121 130 138 145 158 192 199 201 221 231 241 248 249 263 265 281 293 297 66 239 255 177 66 239 255 66 239 255 66 239 250 255 300 66 239 255 127 216 66 255 107 300 66 239 242 66 239 255 157 173 66 239 255 217 258 265 66 239 255 300 66 239 255 23 66 239 255 1 45 104 113 177 273 66 239 255 51 105 59 66 239 250 255 66 77 239 255 17 75 113 140 196 66 239 255 157 66 239 242 255 66 239 255 217 66 239 242 255 66 239 255 1 10 24 25 27 29 50 84 101 104 111 119 121 130 135 138 145 158 192 199 201 212 227 231 241 248 249 254 263 265 281 293 297 66 239 255 130 192 240 300 66 239 255 57 62 66 239 17 177 189 66 255 34 66 239 255 107 66 239 255 66 239 255 130 240 300 66 239 255 300 
Beta:6,Alpha:0.33
66 255 107 217 66 239 255 17 45 74 113 177 196 224 66 239 255 189 66 220 239 255 290 300 59 66 112 239 255 66 85 239 255 66 239 255 130 192 240 300 66 239 255 177 66 239 250 255 66 239 255 66 239 255 66 239 250 255 1 24 50 88 101 111 121 138 139 145 158 177 201 249 263 265 273 281 293 136 294 66 239 255 66 239 255 1 10 24 50 84 121 135 136 145 158 188 192 199 201 234 241 248 293 297 66 239 255 130 240 66 239 255 107 66 239 255 300 66 239 255 107 6 66 77 239 255 17 75 88 113 139 176 177 186 196 265 66 239 255 130 240 300 66 85 239 242 255 24 25 84 130 145 185 192 221 227 228 240 241 249 257 293 300 66 239 255 1 24 50 79 84 101 121 138 201 249 281 136 66 239 255 280 17 75 177 66 239 255 66 239 255 107 300 66 239 255 17 177 189 239 255 290 23 42 116 139 217 20 66 239 255 157 277 66 85 239 255 66 239 255 300 59 66 239 255 59 66 112 239 17 113 177 196 66 239 255 24 50 84 121 145 158 177 201 66 239 255 74 107 66 239 255 130 240 300 66 77 239 255 107 66 239 255 177 189 66 239 255 66 239 255 177 66 77 239 255 216 66 112 239 250 255 107 66 239 255 177 189 66 239 255 48 107 66 255 66 207 239 255 25 84 130 185 192 227 240 300 66 239 255 1 24 50 84 121 158 201 293 297 66 77 239 255 24 84 130 140 145 192 221 227 228 240 241 249 257 293 300 66 239 255 66 239 255 15 24 25 29 50 84 130 139 140 145 185 192 221 227 228 231 240 241 249 254 257 293 297 66 239 255 22 24 50 84 111 121 145 158 177 201 241 265 273 281 66 85 239 255 66 255 66 207 239 250 255 300 66 239 255 1 15 22 24 25 27 31 50 56 84 86 101 104 111 119 130 139 140 158 185 187 192 227 231 240 241 248 254 257 263 265 281 293 300 20 66 239 255 16 107 217 66 239 250 255 23 34 57 68 200 211 217 66 112 239 250 255 107 66 239 255 24 25 84 130 140 145 185 192 227 228 240 249 257 293 300 66 112 239 250 255 66 85 239 255 17 75 113 121 177 66 77 239 255 177 189 66 239 255 17 177 66 239 255 74 66 85 239 255 74 87 177 66 239 255 121 177 221 138 66 239 255 130 240 300 59 66 85 239 255 300 66 239 255 300 66 239 255 20 57 66 77 239 255 66 239 255 107 239 255 300 66 77 239 255 66 239 255 17 75 113 121 167 177 196 66 255 66 239 255 107 286 66 239 255 66 112 239 255 66 239 255 74 66 239 255 16 217 66 239 255 1 15 22 24 25 27 31 50 56 84 86 101 111 119 130 138 139 145 158 185 192 199 227 231 240 241 248 249 257 265 281 293 297 66 112 239 255 66 239 255 107 66 239 17 176 177 196 66 239 255 25 84 130 185 227 228 240 241 249 257 293 300 66 85 239 255 173 66 255 74 66 239 255 66 239 255 66 239 255 48 107 66 239 255 20 66 239 255 45 177 189 66 112 239 255 157 217 66 239 255 66 239 255 66 239 255 177 189 66 207 239 255 290 157 66 239 255 66 112 239 255 107 66 239 255 
Beta:6,Alpha:0.34
239 255 17 177 196 66 239 255 17 75 113 121 177 196 59 66 239 255 290 40 43 68 74 179 203 66 239 255 25 84 130 185 192 227 240 249 300 66 112 239 255 290 10 107 57 66 112 239 255 130 185 192 240 300 66 255 107 66 239 250 255 42 66 239 255 57 66 255 66 239 250 255 15 22 24 25 29 31 50 84 86 101 111 130 139 140 145 185 187 192 221 227 228 240 241 249 254 257 293 297 66 239 255 16 107 173 196 217 66 239 255 130 300 66 239 255 17 75 113 177 196 66 189 207 239 255 48 15 22 24 25 29 31 50 84 86 101 111 130 139 140 185 187 192 221 227 228 231 240 241 249 254 257 293 297 66 239 255 17 113 177 196 279 66 77 85 239 255 58 66 85 239 255 75 113 121 129 177 66 239 255 66 85 239 255 177 66 207 239 255 87 177 66 207 239 255 66 207 239 255 45 75 113 177 196 224 66 239 255 16 48 107 20 66 239 255 66 239 255 17 45 75 113 177 196 265 289 66 239 255 17 113 196 66 255 15 24 25 29 31 50 84 111 130 139 140 145 192 221 227 228 231 240 241 249 257 293 297 66 239 255 107 239 255 107 66 239 1 24 25 27 50 56 84 101 111 119 130 138 158 185 227 231 241 248 249 263 265 293 297 66 239 255 1 15 22 24 25 27 29 50 56 84 86 101 111 130 139 140 145 158 185 187 192 221 227 228 231 240 241 248 249 254 257 263 293 297 300 66 207 239 250 255 20 239 255 17 75 113 126 177 196 24 158 274 66 239 255 25 84 130 185 192 227 241 249 300 66 239 255 66 239 255 300 66 239 255 177 189 196 279 66 239 255 107 66 239 255 130 192 240 300 59 66 112 197 239 255 51 198 66 239 255 290 17 75 113 176 177 196 201 66 239 255 66 239 255 177 189 66 239 255 48 107 104 121 126 136 145 177 201 212 221 268 294 66 250 255 1 10 24 25 27 29 50 56 84 101 103 104 111 119 130 138 139 140 145 158 171 187 192 193 221 227 228 231 241 248 249 254 257 263 265 293 297 66 239 290 61 91 157 173 217 219 280 66 239 300 207 239 250 255 66 239 255 300 66 112 239 255 107 300 59 66 239 255 17 83 113 196 20 66 112 239 255 66 85 239 255 17 24 75 113 121 177 274 66 239 255 177 189 66 77 239 255 42 300 66 239 255 66 112 239 250 255 66 239 255 17 75 113 176 177 196 66 239 255 66 239 255 87 17 45 189 66 239 255 74 173 66 112 239 255 17 177 66 112 239 255 17 75 113 121 177 196 66 77 85 239 255 84 130 185 192 227 228 240 241 249 257 300 66 239 66 239 255 66 77 239 255 17 22 45 75 113 177 196 282 66 239 255 107 300 66 255 300 66 239 255 66 239 255 66 239 255 74 107 66 85 255 48 177 189 66 239 255 290 25 84 185 192 227 240 241 300 66 242 255 84 130 185 192 240 300 66 255 300 66 239 242 255 127 177 66 239 255 300 239 255 107 66 207 239 255 66 239 255 25 84 130 185 227 240 241 300 66 239 255 107 66 239 243 255 157 164 277 66 77 239 242 255 83 177 20 66 239 255 74 59 66 239 250 255 300 66 239 255 66 255 107 59 66 239 255 157 66 112 239 255 15 25 29 31 50 84 111 130 139 140 145 185 187 192 221 227 228 231 241 249 254 293 297 66 239 250 255 66 239 255 17 75 113 121 177 196 201 66 239 255 66 239 255 1 10 24 25 27 50 56 84 101 119 130 138 139 145 158 185 199 227 231 241 248 249 263 265 20 66 239 255 107 60 66 239 255 20 66 239 255 107 66 239 255 107 300 66 239 255 25 84 130 192 228 240 241 249 257 300 
Beta:6,Alpha:0.35
66 207 239 255 20 66 239 107 66 85 239 255 107 6 66 77 239 242 255 107 66 239 250 255 1 10 22 27 31 50 56 84 88 101 111 119 121 130 135 138 139 145 158 192 199 201 231 234 240 241 248 263 265 293 297 66 239 255 17 177 189 279 66 112 239 255 189 66 239 255 66 239 255 107 130 300 66 239 255 24 50 56 84 104 121 136 145 158 177 188 254 294 66 85 239 255 107 300 66 112 131 239 242 255 66 77 239 255 107 66 239 255 84 130 185 227 240 241 300 66 239 255 62 189 66 239 255 107 300 66 239 255 1 10 15 22 24 25 27 29 31 50 56 84 86 101 103 111 119 130 138 139 145 158 171 183 185 187 192 193 199 212 221 227 231 240 241 248 249 254 257 263 265 281 293 297 300 66 77 239 242 255 173 66 239 255 66 239 255 66 85 255 62 177 189 53 66 239 255 107 300 66 255 45 177 189 196 276 66 255 50 84 121 136 158 171 177 201 268 294 192 199 234 241 66 239 255 17 74 176 177 270 66 77 239 255 290 107 217 66 239 255 25 84 130 185 192 228 240 249 257 293 300 66 239 255 16 107 66 239 255 239 255 17 75 83 113 121 177 196 66 77 112 239 255 59 66 239 290 242 2 16 46 217 66 239 255 300 66 239 255 286 20 59 66 239 255 107 66 85 239 255 107 300 66 207 239 255 1 10 22 24 25 27 50 56 86 101 111 119 130 138 139 145 158 161 183 185 192 199 227 231 240 241 248 249 263 265 293 297 66 239 255 66 85 164 207 239 255 20 66 239 255 177 66 239 255 66 239 255 17 75 177 196 239 255 66 207 239 255 177 189 66 239 242 250 255 177 216 66 239 255 74 66 239 255 189 20 239 255 107 59 66 89 255 17 45 75 104 113 121 126 177 196 66 239 255 66 239 255 107 66 112 219 239 255 17 75 113 121 158 177 196 273 281 66 239 255 16 107 66 239 255 66 239 255 66 239 255 66 239 255 177 189 66 239 255 1 15 22 24 25 27 29 31 84 86 101 104 111 119 130 139 140 145 158 185 187 192 221 227 228 231 241 248 249 254 257 263 265 293 297 66 239 255 164 66 239 255 177 189 66 239 255 48 15 24 25 29 50 84 130 140 185 187 192 221 227 228 240 241 249 254 257 293 66 239 255 66 207 239 255 20 66 239 20 66 239 255 107 300 59 66 239 255 104 113 121 177 201 212 268 66 239 255 177 189 272 66 239 255 1 25 27 50 56 84 101 111 119 130 138 139 145 158 185 192 199 227 231 241 248 249 263 265 293 297 66 239 255 159 45 177 189 66 85 239 255 127 177 66 239 255 66 239 255 66 207 239 255 66 239 255 17 75 83 113 177 196 66 239 255 177 189 66 112 239 255 48 1 22 25 27 31 50 56 84 86 101 104 111 119 130 138 139 140 145 158 185 187 192 227 231 248 249 254 257 263 265 281 293 297 300 66 239 255 286 66 239 255 25 84 130 185 192 227 228 240 241 249 257 300 66 239 255 107 66 239 255 75 104 113 121 177 196 201 273 66 112 239 255 15 25 29 31 50 84 111 130 139 145 187 192 221 227 228 231 240 241 249 254 257 66 239 255 66 239 255 107 66 239 255 48 300 59 66 239 255 107 286 66 239 255 189 66 239 255 107 66 239 255 239 255 107 25 130 192 227 228 240 241 249 257 293 300 66 239 255 74 189 279 66 239 255 177 189 210 66 239 255 300 66 239 242 255 130 240 300 66 239 255 66 239 255 24 25 84 130 145 185 192 227 228 240 241 249 293 300 59 66 239 255 290 66 239 255 107 20 66 157 239 255 66 77 239 255 290 52 66 239 255 16 107 300 
Beta:6,Alpha:0.36
66 239 255 107 300 66 239 255 300 66 239 255 107 66 112 239 255 66 239 255 130 192 240 300 66 239 255 59 66 85 239 255 66 239 255 66 239 255 74 66 131 207 239 255 74 198 66 239 242 255 48 107 66 239 255 66 239 255 107 25 84 130 185 192 227 240 241 249 66 239 255 24 50 84 104 121 145 158 171 201 254 268 297 59 66 239 1 15 24 25 27 31 50 56 84 86 101 130 139 140 145 185 187 192 221 227 228 231 240 241 248 249 254 257 263 293 297 66 239 255 45 104 121 126 177 249 263 293 66 239 255 164 173 17 75 113 196 66 239 255 45 121 177 201 66 239 242 255 66 239 255 17 75 113 177 196 66 239 255 159 177 189 59 66 239 255 17 45 75 113 121 177 196 66 239 242 255 1 86 101 121 177 201 221 249 283 192 66 112 239 12 17 75 113 121 177 196 267 268 66 239 255 66 239 255 159 66 239 255 177 189 66 239 184 130 240 300 66 85 157 239 255 121 177 201 66 239 255 17 75 176 177 196 201 224 259 289 66 239 255 177 66 239 255 2 75 113 121 138 177 196 273 281 66 239 255 17 177 239 255 66 239 255 66 239 255 159 107 300 20 66 239 255 84 145 177 268 24 50 158 192 241 66 112 239 255 130 185 192 227 240 300 66 207 239 177 189 66 85 239 255 57 25 84 130 185 192 227 228 240 249 257 300 66 250 255 1 10 24 25 27 31 50 84 86 101 104 111 119 121 130 138 139 140 145 158 161 171 185 187 192 193 199 201 227 231 240 241 248 249 254 257 263 265 281 293 297 300 66 239 255 107 300 66 239 255 22 79 121 177 201 265 136 66 239 255 66 239 255 107 276 66 207 239 255 66 239 255 66 239 255 177 66 239 1 70 84 88 121 139 177 201 265 66 239 255 1 101 111 121 145 177 201 248 249 273 281 136 294 66 239 255 177 189 66 85 239 242 255 2 121 177 201 66 239 255 17 177 66 85 239 255 107 66 239 255 66 207 239 255 17 75 113 177 196 274 289 66 239 242 255 45 121 177 201 221 268 66 239 255 300 66 239 255 17 75 83 113 176 177 196 201 66 239 255 17 75 113 177 196 66 85 239 242 255 57 10 24 25 27 29 50 84 111 121 130 135 138 158 192 199 201 221 227 231 241 248 249 263 293 297 66 239 255 48 1 24 50 84 88 104 111 121 139 145 158 201 254 265 297 192 241 66 239 255 177 52 66 239 255 107 300 66 239 250 255 189 20 66 239 255 66 239 255 66 239 255 66 239 255 20 66 239 255 107 66 112 239 255 48 177 189 216 239 255 66 239 255 66 239 255 177 189 261 66 239 255 17 75 113 121 126 177 196 224 66 77 239 242 66 239 255 66 239 255 173 217 258 265 66 239 242 255 239 255 107 66 239 255 45 121 177 66 239 255 173 217 66 239 255 2 12 17 75 113 177 196 66 239 255 48 17 75 83 113 121 177 196 201 66 207 239 255 300 66 239 255 74 177 189 66 239 255 177 216 23 239 255 107 66 239 255 130 192 300 66 239 250 255 59 66 239 255 107 66 239 255 66 239 255 107 300 59 66 239 255 177 189 20 66 239 255 1 22 24 31 50 56 84 86 121 158 201 240 293 297 192 241 66 239 255 75 113 177 196 201 236 66 239 255 66 77 112 239 255 157 66 239 250 255 15 22 24 25 29 31 50 84 86 111 130 139 140 145 185 187 221 227 228 231 240 241 248 249 254 257 293 297 66 239 255 25 84 130 192 240 241 300 
Beta:6,Alpha:0.37
66 239 255 177 189 196 66 207 239 255 17 75 113 196 224 66 239 255 177 189 66 239 255 66 239 255 17 75 113 177 196 273 66 239 255 17 22 56 75 113 121 126 177 196 66 239 255 66 239 255 96 66 112 239 255 17 121 177 196 66 239 255 1 10 24 27 50 56 79 84 101 111 119 121 130 135 138 145 158 192 193 199 201 231 234 241 248 249 254 263 281 293 297 66 239 255 17 177 216 66 85 207 239 255 17 177 189 66 239 255 48 177 189 66 77 239 255 45 121 177 66 152 239 255 177 189 66 239 255 15 22 24 25 27 29 31 50 84 101 111 130 139 140 145 185 187 192 221 227 228 231 240 241 248 249 254 257 281 293 297 66 239 255 1 24 50 121 158 177 201 273 281 66 239 255 177 189 66 239 255 107 1 15 22 24 25 27 29 31 50 56 84 86 101 111 130 139 140 145 187 192 221 227 228 231 240 241 248 249 254 257 293 297 66 77 239 250 255 177 189 279 66 239 242 107 300 66 239 255 286 17 177 66 255 107 300 66 239 255 177 189 112 239 20 66 255 66 239 255 107 300 66 255 1 15 22 24 25 27 31 50 56 84 86 101 111 130 139 140 145 185 187 192 227 228 231 240 241 248 249 254 257 263 297 66 76 239 255 17 113 177 196 66 239 255 66 112 239 255 59 66 197 239 255 239 255 107 96 300 66 239 250 255 48 1 10 15 25 27 50 56 84 101 103 104 111 119 130 138 139 140 158 171 185 187 192 193 199 212 221 227 231 241 249 254 257 263 265 293 297 66 255 177 189 66 239 255 107 300 66 239 242 17 74 75 83 113 196 20 66 239 255 1 10 24 25 29 50 56 84 101 103 104 111 119 130 138 140 145 158 171 187 192 193 199 212 221 227 231 241 248 249 254 263 265 293 297 59 66 239 250 255 48 17 75 88 113 139 177 196 265 66 207 255 66 239 242 255 215 66 239 255 107 300 59 66 220 239 242 255 66 239 255 177 66 239 255 84 130 185 227 240 300 66 77 239 255 216 66 239 255 66 239 250 255 107 300 66 239 255 66 239 255 74 66 239 255 59 66 239 255 177 189 66 239 255 176 177 189 66 239 255 107 300 66 239 255 107 24 25 29 31 50 111 130 139 140 145 185 187 192 221 227 228 231 240 241 249 257 293 297 66 239 255 66 239 255 107 300 66 239 255 107 25 84 130 185 192 227 228 241 249 257 293 300 66 239 255 177 66 239 255 107 25 84 130 185 192 240 241 66 239 255 107 130 192 240 300 66 239 242 255 66 239 255 66 239 255 66 239 255 12 17 177 66 239 255 189 66 207 239 242 255 107 300 66 85 239 242 84 130 185 192 227 241 300 239 255 107 84 130 185 192 227 240 241 300 66 219 239 255 216 66 239 255 16 107 300 66 239 242 273 15 24 25 29 31 50 84 130 139 140 185 187 192 221 227 228 231 240 241 249 254 257 281 293 297 66 239 255 66 239 255 66 239 255 16 107 300 66 239 255 83 177 189 66 239 255 177 189 66 239 255 66 239 255 107 300 66 239 255 239 255 107 300 66 239 255 66 239 255 66 239 255 66 239 255 66 239 255 189 216 66 239 255 177 189 59 239 66 239 255 107 1 15 25 27 29 50 56 84 101 103 104 111 119 130 138 139 140 145 158 185 187 192 199 212 221 227 231 241 248 249 254 263 265 293 297 66 239 255 83 177 189 66 239 255 300 6 66 77 239 255 1 24 50 84 104 121 145 158 254 293 297 66 85 239 255 66 239 255 20 66 255 66 239 255 107 130 300 66 85 239 255 66 239 242 255 107 300 66 239 250 255 25 84 130 227 228 240 241 249 257 300 66 239 250 255 17 75 88 113 121 139 177 196 265 
Beta:6,Alpha:0.38
66 239 255 12 17 177 279 66 239 250 255 66 239 255 9 127 196 225 66 239 255 107 25 84 130 185 192 227 240 241 249 20 59 66 239 255 17 45 75 113 121 177 196 239 107 300 66 77 239 255 147 112 152 239 255 189 66 255 59 66 239 17 177 66 239 255 20 66 77 239 255 300 66 239 255 290 177 189 66 239 255 66 239 255 66 239 255 107 300 66 239 255 300 66 239 255 66 239 255 48 74 66 239 255 74 66 239 106 127 66 239 255 66 239 290 242 66 239 255 177 112 255 75 113 121 158 177 196 236 7 66 239 255 1 121 136 177 201 281 294 66 207 239 255 17 75 113 121 176 177 196 66 239 242 255 66 207 239 255 177 189 66 131 207 239 255 59 66 242 255 300 66 239 242 255 290 15 25 29 50 84 139 140 185 192 221 227 228 240 241 249 257 293 66 239 255 66 239 255 1 15 22 24 25 27 29 31 50 56 84 86 101 111 130 139 140 145 185 187 192 221 227 228 231 241 249 254 257 281 293 297 66 239 255 173 24 50 121 136 158 201 268 66 239 255 66 239 255 290 48 17 75 101 113 177 196 66 239 255 66 77 239 255 66 239 255 59 66 85 239 255 300 66 239 255 48 107 300 59 66 239 255 107 300 66 239 242 255 1 10 22 25 27 31 50 56 84 86 111 119 130 139 145 158 183 185 192 199 212 221 227 231 240 241 248 249 265 281 293 297 300 66 239 66 239 255 1 15 22 24 25 27 50 56 84 86 101 104 111 119 130 138 139 140 145 158 185 187 192 212 221 227 228 231 240 241 248 249 254 257 263 265 293 297 66 239 242 107 300 66 239 255 107 84 86 121 145 177 201 297 66 239 255 66 239 255 239 255 66 239 255 48 66 207 239 255 66 239 255 107 15 25 29 84 130 139 140 145 185 192 221 228 240 241 249 257 293 300 66 239 255 17 75 113 177 196 282 66 239 255 280 17 121 177 196 221 66 239 255 66 239 255 290 157 173 233 200 66 239 242 255 17 75 113 121 177 196 263 66 239 255 17 75 113 177 196 273 66 239 255 61 22 121 135 136 138 158 177 192 201 227 234 248 294 249 66 77 239 255 17 75 113 121 196 20 59 66 77 239 255 66 207 239 255 17 177 224 66 207 239 255 17 75 113 126 177 196 224 66 239 255 107 66 239 255 58 66 85 239 242 255 107 15 25 50 84 130 139 140 145 185 187 192 221 227 228 240 241 249 254 257 293 66 85 112 239 255 66 239 255 177 189 66 239 255 107 130 66 85 239 255 66 239 255 66 239 255 17 177 239 255 107 25 84 130 185 192 227 228 240 241 249 257 300 66 239 255 107 20 66 239 255 107 15 22 25 31 50 84 86 101 111 130 139 140 145 185 187 192 221 227 228 231 240 241 249 254 257 293 297 66 112 239 255 66 239 242 255 277 107 300 66 239 255 107 130 192 240 66 239 255 107 24 50 84 121 138 145 158 177 201 212 221 263 22 66 239 242 255 66 239 255 66 239 255 66 239 255 107 15 22 24 25 27 29 31 50 56 84 86 101 104 111 130 139 140 145 185 187 192 221 227 228 231 240 241 248 249 254 263 265 297 66 239 255 22 45 113 121 177 20 66 239 255 300 66 239 250 255 107 1 84 86 88 121 138 139 145 177 201 265 297 66 239 1 24 50 84 121 158 177 201 273 281 66 239 255 17 73 75 113 177 196 273 66 239 255 276 177 189 66 239 255 1 2 24 50 55 79 84 104 121 145 158 177 201 254 257 66 239 255 66 239 255 66 77 239 255 17 75 113 121 145 177 196 62 66 189 239 255 107 24 50 79 84 101 103 104 121 138 145 177 201 249 254 192 241 239 255 17 113 177 279 66 239 255 66 239 255 107 300 20 66 250 255 107 15 22 24 25 29 31 50 84 86 101 111 130 139 140 145 185 187 192 221 227 228 231 240 249 254 257 293 297 
Beta:6,Alpha:0.39
66 239 255 107 66 239 255 17 70 75 104 113 176 196 201 66 220 239 255 66 239 250 255 17 177 20 66 239 255 107 300 66 239 255 66 239 255 1 15 22 25 27 31 56 84 86 101 104 111 119 130 138 139 140 145 158 185 187 192 212 221 227 228 231 240 241 248 249 254 257 265 293 297 66 239 255 66 239 255 66 239 250 255 66 239 255 107 300 66 131 207 239 255 66 85 239 255 300 66 250 255 173 48 66 207 239 255 17 177 279 66 239 250 255 107 15 24 25 29 50 130 139 140 145 185 192 221 227 228 240 241 249 257 293 66 85 239 255 290 45 70 84 113 121 158 177 201 241 268 66 239 255 107 25 84 130 185 192 227 241 300 66 239 255 107 84 130 192 240 66 239 255 17 29 74 75 113 177 196 66 77 90 239 255 2 22 24 50 55 56 79 84 86 121 145 158 177 188 201 212 221 66 239 255 66 239 255 107 17 113 121 177 196 66 239 255 66 239 255 290 107 1 15 22 24 25 27 29 31 50 56 84 86 101 103 104 111 119 138 139 140 158 185 187 192 199 212 221 227 231 240 241 248 249 257 263 265 293 297 300 66 239 255 66 239 255 66 239 255 66 85 239 255 107 17 75 113 121 129 177 22 282 16 66 239 255 74 126 189 66 239 255 66 239 255 66 239 255 66 239 255 159 66 207 239 255 66 239 255 17 75 113 177 196 289 66 239 255 300 66 239 255 255 280 107 300 66 239 255 177 189 66 239 255 20 66 239 255 107 17 75 113 129 177 196 24 50 158 167 274 20 66 239 255 177 189 66 239 255 177 189 66 239 255 107 194 1 10 25 27 31 50 56 84 86 101 111 121 130 138 139 158 161 185 192 199 227 231 240 241 248 249 263 265 293 297 66 239 255 177 189 66 239 255 107 22 25 29 31 50 84 86 101 111 130 139 140 145 185 187 192 221 227 231 240 241 248 254 257 293 297 20 66 239 255 66 239 255 107 1 111 121 145 177 201 248 273 281 66 239 255 113 121 126 177 196 66 239 255 66 239 255 107 1 15 22 25 27 29 31 50 86 101 111 130 139 140 145 185 187 192 221 227 228 231 240 241 248 254 257 293 297 300 66 239 255 66 239 255 66 239 243 255 107 17 24 75 113 121 177 196 274 66 239 255 24 50 84 121 138 145 158 177 201 212 221 263 294 22 66 239 255 52 17 75 113 177 196 282 66 239 255 290 121 177 189 66 239 255 177 189 66 239 255 107 25 84 130 145 185 192 221 227 228 240 241 249 257 293 66 239 255 107 130 300 66 239 255 20 59 66 239 255 20 66 207 239 255 1 10 24 50 56 84 101 111 119 130 135 138 145 158 192 199 201 212 221 231 234 241 248 249 263 293 297 66 213 239 255 17 113 196 66 239 255 177 66 239 255 107 286 130 240 300 66 207 239 242 255 66 239 255 177 66 239 255 17 113 177 196 66 255 66 239 255 66 77 239 255 66 239 255 107 86 121 177 201 221 66 239 255 66 239 255 74 177 189 66 239 255 107 15 22 25 29 31 50 84 86 101 111 130 139 140 145 185 187 192 221 228 231 240 241 249 254 257 293 297 239 255 74 177 189 279 59 66 239 255 107 45 121 177 201 66 77 207 239 255 66 255 17 75 113 177 196 66 239 242 255 66 255 107 217 15 25 29 84 130 139 140 145 185 221 227 228 241 249 257 293 300 66 239 243 255 300 66 239 255 66 85 112 239 242 255 300 239 255 300 6 66 77 239 255 66 239 255 66 239 255 107 224 66 239 255 17 75 113 121 177 196 23 66 239 255 66 239 255 105 177 189 66 239 290 242 74 66 239 255 66 239 242 66 112 239 255 168 66 239 66 152 239 255 66 239 255 107 
Beta:6,Alpha:0.40
66 239 255 66 112 239 255 17 75 113 177 196 224 66 239 255 107 1 10 24 25 27 50 56 84 101 111 119 130 138 145 158 192 199 231 241 248 249 263 265 281 293 239 255 66 239 255 66 239 255 66 239 255 239 255 66 85 239 255 1 10 24 25 27 50 56 84 101 103 104 111 119 121 130 138 140 145 158 171 187 193 199 212 227 231 241 248 249 254 263 265 297 22 86 139 161 183 185 240 257 66 239 255 107 17 113 121 177 196 53 66 239 255 66 239 255 66 239 255 107 286 130 300 66 207 239 255 66 239 255 17 75 113 177 196 273 10 66 77 112 239 255 66 239 255 66 239 255 66 239 255 66 239 255 20 66 239 255 107 300 66 239 255 17 45 106 113 176 177 196 66 239 255 83 177 189 66 239 255 1 24 50 79 84 101 103 104 111 121 138 145 158 249 254 265 273 281 66 239 255 107 300 66 239 255 107 130 300 66 239 255 17 22 45 75 113 121 196 265 282 66 77 239 255 66 255 66 239 255 59 66 239 255 17 75 113 177 196 66 239 255 177 189 66 239 255 66 77 239 255 66 207 239 255 177 189 66 239 255 66 220 239 255 107 25 84 130 185 192 227 241 249 300 66 239 250 255 66 239 255 239 250 66 239 255 66 239 255 59 66 239 255 66 239 255 66 239 255 216 20 66 239 255 107 25 130 185 192 227 228 240 241 257 293 300 66 239 242 255 276 107 24 25 29 31 50 84 111 130 139 140 145 185 187 192 221 227 228 231 240 241 249 254 257 281 293 297 66 239 255 66 239 242 255 159 12 17 83 177 66 239 255 107 17 75 101 113 167 177 196 265 273 66 77 207 239 255 66 239 255 66 239 255 66 239 250 255 24 45 50 56 84 111 121 139 158 177 201 221 265 66 239 255 290 20 66 239 255 66 239 255 177 189 66 239 250 255 66 85 239 255 66 239 255 66 239 255 66 85 239 255 48 17 24 75 101 113 121 177 201 273 274 283 66 239 255 189 59 66 239 255 17 56 75 88 113 139 177 196 265 273 66 255 66 239 255 17 75 113 177 196 66 112 207 239 255 83 177 189 66 239 255 62 177 189 216 66 239 250 255 77 239 255 66 239 255 74 177 189 66 255 107 25 84 130 185 192 227 228 240 241 249 257 300 66 85 239 255 9 127 66 239 255 20 23 66 207 239 255 107 52 66 239 255 66 112 239 255 66 239 250 255 17 75 88 113 139 196 265 59 66 85 239 255 286 48 107 1 50 84 104 121 145 158 192 241 254 66 77 239 255 84 130 185 192 240 300 66 239 242 107 45 84 121 177 201 267 135 66 239 255 66 239 242 255 300 66 112 239 255 66 239 255 52 66 239 255 66 239 107 1 84 101 121 145 177 201 265 273 281 20 66 112 207 239 255 107 15 25 29 31 50 84 111 130 139 140 145 185 187 192 221 227 231 240 241 249 254 257 293 297 66 239 255 17 113 177 196 282 66 239 243 255 300 66 239 242 17 22 75 113 177 196 282 7 66 239 255 147 189 66 239 277 17 177 276 279 66 164 239 255 300 66 239 242 255 66 77 239 255 107 24 50 84 121 145 158 177 201 66 239 255 300 66 112 239 255 66 239 250 255 66 239 255 1 22 24 31 67 70 84 86 121 145 158 177 193 201 212 221 263 297 
Beta:6,Alpha:0.41
66 239 255 66 239 255 177 189 279 66 239 255 66 239 255 66 239 255 66 239 243 255 66 239 255 239 255 66 239 255 66 250 255 66 239 255 66 239 255 66 239 255 300 20 66 239 255 107 45 113 121 177 201 66 77 239 255 66 239 255 66 239 255 66 239 255 107 130 240 66 239 255 66 239 255 66 77 239 255 66 239 255 66 77 239 255 107 300 20 66 77 239 74 177 189 279 20 66 239 255 107 1 15 24 25 50 56 84 101 103 104 111 119 130 138 139 140 145 185 192 199 221 227 228 231 241 248 249 257 263 265 293 297 66 207 239 255 107 206 286 300 66 239 242 255 20 66 220 239 255 17 177 194 196 279 66 239 255 290 66 239 255 107 130 192 240 239 255 177 189 66 239 255 66 239 255 177 66 239 242 255 66 239 255 66 239 242 255 107 75 104 113 121 177 196 66 239 255 1 17 22 45 75 113 121 177 196 273 282 66 239 242 255 66 255 107 17 24 75 79 113 196 274 239 255 107 17 75 113 126 177 196 273 66 239 255 20 66 239 255 66 239 255 107 17 75 113 177 196 201 273 66 239 255 66 85 239 242 255 300 66 239 255 177 189 59 66 239 255 66 207 239 255 66 239 255 74 177 189 66 239 255 66 112 239 242 66 239 255 66 239 255 66 239 255 74 107 25 84 130 185 192 227 240 241 249 300 66 239 255 177 66 239 255 106 177 189 66 239 255 66 239 255 290 59 66 77 239 255 66 239 255 59 66 239 250 255 107 25 84 130 185 227 228 240 241 249 257 293 300 66 239 255 66 239 255 107 113 121 177 196 201 66 239 250 255 107 25 84 130 185 192 227 240 241 249 239 255 17 177 276 66 239 255 262 107 22 25 27 31 50 56 84 86 101 111 130 139 140 145 185 187 192 221 227 228 231 240 241 248 249 254 257 293 297 20 66 239 255 177 59 66 239 255 66 239 255 17 177 66 207 239 255 66 239 255 251 300 66 239 255 66 255 66 239 255 48 66 239 255 66 239 255 16 59 66 239 255 66 239 255 290 300 59 66 239 255 290 66 239 255 277 59 66 239 250 255 107 45 88 101 121 139 177 265 192 239 255 16 20 66 239 250 255 17 75 88 113 121 139 177 196 265 66 239 255 66 239 255 290 17 75 104 113 177 196 239 242 255 59 66 239 255 20 66 239 255 17 74 75 94 100 121 176 177 196 201 66 239 255 262 300 66 239 255 66 239 255 177 189 66 239 255 66 239 255 66 239 255 17 177 189 276 66 239 255 66 207 239 255 66 85 255 276 107 194 24 25 84 130 145 185 192 221 227 228 240 241 249 257 293 66 239 255 66 239 255 66 239 255 
Beta:6,Alpha:0.42
66 107 239 255 66 239 255 276 17 75 113 177 196 274 66 239 255 66 239 255 107 1 25 27 29 50 56 84 101 103 111 119 130 138 139 140 145 158 185 187 192 199 212 221 227 228 231 241 248 249 254 257 263 293 297 66 77 239 255 300 66 77 239 255 66 239 255 17 75 154 177 196 66 239 250 255 66 85 239 255 66 239 66 239 255 276 107 1 2 45 113 121 177 201 273 281 66 239 255 66 239 255 66 239 255 290 107 17 24 75 113 121 126 158 177 196 66 239 250 255 66 239 255 66 239 255 66 239 255 66 239 255 66 239 255 66 239 255 66 239 255 177 189 66 112 239 255 66 239 255 66 239 242 255 66 239 255 276 107 17 75 113 121 177 196 201 273 66 239 255 66 239 255 277 66 239 255 177 189 66 239 255 66 239 255 66 239 255 66 239 255 66 207 239 255 66 239 255 107 17 113 121 177 196 273 59 66 239 255 66 239 290 242 66 239 255 7 66 239 255 66 239 255 66 239 255 20 66 239 255 66 239 255 277 66 239 242 255 177 66 239 255 66 239 255 66 239 255 66 239 255 66 239 255 177 189 279 66 239 255 66 239 250 255 48 107 15 24 25 29 31 50 84 111 130 139 140 145 185 187 192 221 227 228 231 240 241 249 257 281 293 297 66 239 255 66 239 255 66 255 107 15 22 24 25 29 31 50 84 101 130 139 140 145 185 187 192 221 227 228 231 249 254 257 293 297 66 239 255 177 189 66 85 239 255 66 239 255 66 239 255 20 66 239 255 66 239 255 66 207 239 255 290 66 239 255 290 66 255 20 66 239 242 255 107 25 29 84 130 139 140 185 192 221 227 228 240 241 249 257 293 20 66 239 255 290 66 239 66 239 255 66 239 242 255 239 255 164 239 242 66 239 255 107 1 10 24 25 27 50 56 101 111 119 130 138 139 158 185 192 227 231 241 248 249 263 265 281 293 297 66 239 255 107 17 177 66 207 239 255 66 77 239 255 66 239 255 66 239 255 290 164 74 66 207 255 66 239 255 66 77 239 255 107 17 56 75 113 121 177 196 136 66 239 255 66 239 255 130 66 239 255 66 239 255 66 239 255 66 207 239 255 66 77 239 255 107 12 17 45 75 99 113 140 177 196 265 66 157 239 255 107 22 45 121 177 66 219 239 66 239 255 17 45 113 196 66 239 255 107 1 15 22 24 25 27 31 50 56 84 101 104 111 119 130 139 140 158 185 187 192 221 227 228 231 240 241 248 249 254 257 263 265 281 293 297 66 239 255 250 255 66 239 255 177 189 66 239 242 255 130 66 239 255 66 239 255 15 22 25 27 29 31 50 56 84 86 101 111 130 139 140 145 187 192 221 227 228 231 240 241 248 257 293 297 66 239 255 20 66 239 255 66 239 255 59 66 239 255 17 113 177 196 
Beta:6,Alpha:0.43
66 239 255 66 239 255 66 239 255 66 255 107 177 189 66 207 255 66 239 255 66 239 242 255 74 66 239 255 66 239 255 66 239 255 176 66 239 255 20 66 85 239 255 300 66 239 242 255 239 255 107 1 10 27 101 111 121 135 136 145 177 182 192 193 199 201 234 248 249 254 263 273 281 293 294 66 239 255 66 239 255 290 177 189 66 239 255 66 239 255 20 66 112 239 255 66 239 255 66 112 239 255 66 239 255 66 239 66 239 255 66 112 239 255 280 177 189 66 239 255 277 66 239 255 66 85 239 255 66 77 239 255 66 239 255 66 239 74 107 130 192 240 66 85 239 255 107 17 113 177 112 239 255 66 255 74 66 112 239 255 66 239 66 239 255 66 239 255 66 239 255 66 239 255 66 239 255 290 107 17 75 106 113 121 177 196 265 224 66 239 255 107 1 15 22 25 27 29 31 50 56 84 86 101 111 130 139 140 185 187 192 221 227 228 231 240 241 248 249 254 257 281 293 297 66 207 239 255 25 84 130 185 192 227 240 241 249 257 293 66 255 20 66 207 239 255 66 239 255 66 239 255 66 219 239 255 66 77 239 255 66 239 255 66 77 239 255 66 239 255 66 239 255 159 66 239 255 66 239 255 290 177 189 66 239 255 66 239 255 48 107 1 10 24 25 27 50 56 84 101 111 130 138 145 158 192 199 212 221 227 231 241 248 249 263 265 293 297 20 66 239 242 255 177 66 239 255 66 239 255 66 239 255 66 239 255 66 239 255 66 239 255 66 239 255 107 17 177 66 239 255 66 239 255 66 239 255 66 255 66 239 255 66 239 250 255 17 75 88 113 176 177 196 201 265 282 53 66 239 255 107 1 121 145 177 201 273 66 239 255 66 239 255 107 177 189 246 66 255 48 66 239 255 66 239 255 66 255 20 66 77 239 255 59 66 239 255 277 239 255 66 239 255 66 239 255 74 130 300 59 66 239 255 66 239 255 20 66 239 255 66 239 255 66 239 255 66 173 239 255 107 25 84 130 185 192 227 240 241 66 239 255 300 66 255 66 207 239 255 66 239 255 66 77 239 255 66 239 255 239 250 255 107 1 10 24 25 27 50 56 84 88 101 111 119 121 130 135 138 139 145 158 192 199 201 227 231 234 241 248 249 263 281 293 297 66 239 255 66 89 223 239 255 130 300 66 239 255 66 239 255 
Beta:6,Alpha:0.44
66 239 255 66 77 90 239 255 66 112 239 242 66 239 255 66 239 255 66 207 239 255 66 239 250 255 23 59 66 239 255 66 239 62 107 17 75 113 176 177 196 201 59 66 76 239 255 290 66 112 239 255 130 66 207 239 255 66 239 255 66 239 255 239 255 66 239 255 20 66 239 255 130 300 66 239 255 66 239 255 66 207 239 255 66 239 250 255 66 77 239 255 286 300 66 239 255 66 239 255 66 239 255 66 239 255 290 66 239 255 66 239 255 66 85 239 255 66 239 255 66 239 255 290 66 207 239 255 66 239 255 66 207 239 255 66 239 255 66 239 255 66 239 255 66 77 239 255 66 239 255 290 84 185 192 240 66 239 255 66 77 239 255 239 255 107 1 45 113 121 126 177 273 281 66 239 255 66 239 255 290 15 24 25 29 31 50 84 139 140 145 185 187 192 221 227 228 231 240 241 249 254 257 281 293 297 66 239 255 66 239 250 255 66 239 255 66 239 250 255 66 239 250 255 66 239 255 66 239 255 66 239 255 66 239 255 107 17 75 113 177 196 66 239 255 66 207 239 255 66 239 255 66 239 255 66 239 66 239 255 239 255 107 17 75 113 121 126 177 196 273 66 255 290 66 239 255 66 239 255 66 112 239 255 66 239 66 239 255 66 239 255 66 239 255 20 239 255 66 239 255 66 239 255 66 239 255 66 112 207 239 255 66 239 255 159 107 1 56 121 177 182 201 273 281 66 239 255 107 17 113 196 265 273 59 66 77 239 255 23 66 239 255 66 239 255 66 112 207 239 255 290 66 239 255 66 85 239 255 66 239 255 66 239 255 59 66 239 255 59 66 239 255 66 255 66 239 255 66 239 255 290 107 17 75 113 177 196 282 66 239 255 66 239 255 66 85 112 207 239 255 66 239 242 66 239 255 66 239 255 66 239 255 66 239 255 66 239 250 255 66 239 255 48 177 189 59 66 239 255 66 239 255 
Beta:6,Alpha:0.45
66 239 255 66 219 239 255 66 85 239 255 66 239 255 107 24 50 121 158 177 201 268 273 281 66 239 255 62 25 84 130 185 192 227 228 240 241 249 257 293 66 239 255 66 207 239 255 66 85 239 255 59 239 255 66 239 255 66 239 255 59 66 239 255 66 239 255 73 66 239 255 66 77 239 242 66 239 255 66 239 255 66 239 255 239 255 66 239 255 66 239 255 20 66 239 255 107 286 1 24 25 50 84 101 121 138 145 158 201 227 240 249 273 66 85 239 255 66 239 242 66 239 255 66 239 255 66 97 239 255 66 207 239 250 242 66 239 255 66 239 255 66 112 239 255 66 239 255 66 239 255 66 239 255 52 66 239 255 59 66 239 255 66 255 66 239 255 66 207 239 250 159 107 177 189 66 239 255 66 239 255 20 66 239 255 66 239 255 107 17 75 113 121 177 196 265 273 66 239 255 66 239 255 66 112 239 255 276 107 17 75 113 177 196 265 281 66 239 59 66 197 239 255 269 66 239 255 59 66 239 255 66 239 255 66 239 255 20 66 207 239 255 66 239 255 60 66 239 255 66 239 255 66 152 239 255 66 239 255 66 159 239 255 66 77 85 239 255 66 239 243 255 107 177 189 20 66 207 239 255 20 66 255 66 77 239 255 66 239 255 66 239 255 66 85 239 255 66 239 255 59 66 239 255 66 239 255 66 239 255 66 239 255 66 255 59 66 255 20 66 207 239 255 66 239 255 66 239 255 66 239 255 66 239 255 66 207 239 255 66 239 255 66 239 255 66 112 239 250 255 66 239 255 66 239 242 59 66 239 255 66 112 239 255 66 207 239 255 290 66 239 255 66 239 242 255 66 77 239 255 59 66 239 255 66 239 255 66 239 242 255 107 75 113 121 177 273 281 20 66 239 250 255 66 239 255 66 239 255 66 239 250 255 66 239 255 66 239 255 
Beta:6,Alpha:0.46
66 239 255 290 20 66 239 255 66 239 255 66 239 251 255 66 77 207 239 255 66 255 66 152 239 255 66 239 255 239 66 164 239 255 59 66 239 255 66 239 250 255 66 207 239 255 66 239 255 66 239 255 239 255 66 112 239 255 66 239 255 66 239 255 290 66 239 242 239 242 255 59 66 197 239 255 48 84 130 192 240 66 85 207 239 66 239 255 66 239 255 66 239 255 59 66 239 255 239 255 66 239 255 290 66 239 255 20 66 239 255 66 207 239 255 66 239 255 66 85 239 255 59 66 239 255 239 255 66 239 255 66 239 255 59 66 77 112 250 255 66 85 239 255 66 239 255 66 239 255 66 239 255 20 66 239 255 66 77 239 255 66 239 255 59 66 239 242 66 239 255 66 239 255 66 239 255 66 239 255 66 239 255 66 239 255 66 239 255 20 66 255 66 239 255 66 85 207 239 255 66 239 255 66 112 239 255 66 239 250 255 66 239 255 66 239 255 66 239 255 290 66 239 255 66 239 255 66 239 255 66 239 255 290 66 77 239 250 255 66 112 239 66 207 239 255 66 239 255 66 239 255 66 112 239 255 66 239 255 66 239 255 66 239 255 66 239 255 290 107 17 113 196 273 66 239 66 239 255 66 239 66 239 242 255 66 239 255 66 239 255 66 239 255 59 66 239 255 66 239 255 290 66 85 239 255 59 66 89 239 255 290 66 112 239 255 59 66 239 255 290 66 239 242 250 255 20 66 239 255 66 239 255 66 207 239 255 66 239 255 66 85 239 255 66 85 239 255 66 239 255 66 207 255 77 239 242 9 
Beta:6,Alpha:0.47
66 239 255 66 239 255 66 77 239 255 290 157 239 255 66 239 255 66 85 239 255 290 66 239 255 276 107 232 66 239 255 20 66 239 255 66 112 239 255 66 207 239 255 66 255 66 239 255 66 239 255 66 207 239 255 66 85 239 66 239 255 66 85 239 255 66 239 255 57 66 239 255 66 239 255 290 66 239 255 66 239 255 66 85 239 255 66 239 255 66 239 255 66 239 255 20 59 66 239 255 66 239 255 59 66 239 250 255 66 239 255 66 239 255 66 239 255 66 239 255 66 239 255 66 255 66 239 255 66 239 242 66 239 255 66 239 242 66 239 255 66 239 255 66 239 242 255 66 239 255 20 66 239 255 66 239 255 66 239 255 66 239 255 59 66 112 255 66 239 255 66 239 255 66 239 255 66 242 255 66 239 255 66 239 255 66 239 255 66 85 239 242 255 290 66 239 255 66 239 255 66 77 239 255 66 239 255 66 239 255 59 66 85 239 255 66 239 255 66 239 255 66 239 255 66 239 255 16 66 239 255 66 239 255 66 207 239 255 59 66 239 242 255 66 239 255 66 239 255 52 66 239 255 66 239 242 255 66 239 255 66 239 255 6 66 77 239 255 20 66 255 66 239 255 66 112 239 255 66 239 255 239 255 66 239 66 239 255 66 85 239 255 66 239 255 20 66 239 255 66 239 255 66 131 207 239 255 59 66 219 239 255 66 239 255 66 239 255 66 239 255 66 255 66 239 255 66 239 255 66 77 239 255 66 239 255 66 239 255 
Beta:6,Alpha:0.48
66 85 239 242 255 20 66 239 255 66 239 255 66 207 239 242 66 77 215 239 255 66 239 255 66 98 239 255 20 66 239 255 48 66 207 239 242 255 66 239 255 66 77 239 250 255 66 239 255 66 85 239 255 159 66 239 255 66 85 239 255 66 239 255 66 107 239 255 290 66 239 255 290 66 207 239 255 66 239 255 66 239 255 23 66 239 255 66 239 255 66 239 255 59 66 89 239 255 66 239 250 255 66 77 239 255 239 255 66 239 255 66 239 255 20 66 239 255 66 239 242 255 239 255 66 239 255 66 239 255 66 239 250 255 20 66 239 250 255 48 66 239 255 66 239 242 66 239 242 255 66 239 255 66 207 239 250 255 66 239 255 66 239 255 59 66 239 255 20 66 255 66 239 255 66 239 255 66 239 66 239 255 66 255 290 66 77 239 255 66 239 255 66 255 66 239 255 62 239 255 66 77 239 255 66 239 255 66 239 255 66 85 239 255 66 239 255 66 239 255 66 239 255 66 242 30 66 239 255 52 20 66 239 255 66 239 255 66 255 66 85 239 255 62 66 239 255 59 66 239 255 66 239 255 66 239 255 62 66 239 255 66 77 239 255 20 66 239 280 242 66 239 255 66 239 255 66 239 255 66 112 239 255 66 239 255 66 85 239 255 66 239 255 66 239 255 66 239 255 66 239 255 66 239 255 66 239 255 20 66 239 255 66 239 255 66 239 255 290 66 239 255 290 66 239 242 255 6 77 239 255 66 239 255 66 239 255 239 255 66 239 255 66 239 255 66 239 255 
Beta:6,Alpha:0.49
66 239 255 66 239 255 66 157 239 255 66 239 255 66 239 255 66 77 239 255 66 239 255 66 239 255 66 239 255 66 112 239 255 66 239 255 66 239 255 66 239 66 239 255 66 239 242 255 66 239 255 66 239 250 255 66 239 255 66 239 255 66 239 255 66 239 255 23 66 239 255 66 112 239 255 66 239 255 66 239 255 66 239 255 20 66 239 255 66 239 255 66 239 255 66 239 255 66 239 242 66 250 255 20 66 239 255 66 76 85 239 255 66 85 239 242 66 239 255 66 85 239 255 66 239 255 66 239 242 255 66 239 242 255 62 66 239 7 239 255 66 239 255 66 239 255 290 66 90 207 239 255 66 207 239 255 290 66 239 255 66 239 255 66 255 66 239 255 20 66 239 255 66 239 255 66 239 255 66 239 255 66 239 255 66 239 255 66 239 255 59 66 239 255 66 239 255 66 239 255 20 66 77 239 255 66 207 239 242 66 239 255 66 112 173 239 255 59 66 239 242 255 20 66 239 255 66 207 239 255 66 77 239 255 59 66 239 255 20 66 239 255 66 239 255 66 239 255 66 239 255 239 255 290 59 66 112 239 255 66 131 207 239 255 20 66 112 239 255 66 239 243 255 66 239 255 66 239 255 59 66 239 242 255 66 207 239 255 66 85 239 255 66 239 250 255 66 239 255 66 239 255 66 239 255 20 66 85 239 255 66 239 255 66 239 255 66 239 255 20 66 239 255 66 255 66 77 239 255 66 239 255 66 239 255 290 66 239 255 66 77 239 255 66 239 255 66 239 255 
Beta:6,Alpha:0.50
66 239 250 255 239 255 59 66 239 255 66 239 255 66 239 255 66 239 255 66 239 255 66 77 239 255 66 150 239 255 66 239 255 66 239 255 66 239 255 66 239 255 290 66 255 66 239 255 66 239 255 77 85 239 255 239 290 20 66 239 255 20 66 239 255 239 255 66 239 255 286 66 239 255 280 66 239 255 20 66 85 239 255 66 239 255 239 255 66 239 255 66 239 255 290 66 239 255 66 255 66 239 255 66 239 255 66 255 66 255 52 239 255 66 239 255 66 242 66 239 255 66 239 255 66 207 239 255 59 66 112 239 255 59 66 239 255 66 85 239 255 66 112 239 255 66 255 59 66 239 255 66 239 250 255 262 66 239 255 66 239 255 66 239 255 66 239 255 23 66 207 239 255 66 189 239 255 66 239 255 66 239 255 66 239 255 66 112 239 255 66 239 255 66 239 242 255 66 77 239 255 292 66 239 255 66 239 255 66 85 239 255 290 52 66 239 255 66 77 239 250 255 66 239 255 59 66 239 255 66 239 255 66 239 242 66 239 255 66 239 66 77 239 255 66 239 255 66 239 255 66 239 255 66 239 255 66 207 239 255 85 239 255 66 255 66 239 255 66 77 239 250 255 66 239 255 66 239 255 66 239 255 66 239 255 66 239 255 66 239 255 66 207 239 255 66 239 255 66 239 66 77 239 255 6 66 77 239 255 66 239 255 66 239 255 66 239 255 66 239 66 239 255 66 239 255 66 239 255 
Beta:6,Alpha:0.51
66 85 131 207 239 255 66 239 255 20 66 239 255 20 66 239 255 66 239 255 66 207 239 255 66 239 242 255 66 239 255 66 239 255 62 66 239 255 66 239 255 66 239 255 290 66 239 255 250 255 59 66 239 255 66 239 255 66 239 255 66 239 255 66 239 242 66 255 59 66 239 255 66 77 239 255 59 66 112 239 255 20 66 239 255 66 85 239 255 66 239 255 66 207 239 255 66 239 255 66 239 255 290 66 239 255 66 239 255 59 66 239 255 239 255 66 85 239 255 66 239 255 66 239 255 66 239 255 66 77 239 255 66 239 242 255 239 255 66 239 255 66 255 66 112 239 255 66 239 255 66 239 255 239 255 66 239 255 66 239 255 66 239 255 66 239 255 66 239 255 66 239 255 66 239 255 66 239 255 66 239 255 66 239 255 7 66 239 255 66 239 255 20 66 239 255 66 76 239 59 66 239 255 66 239 255 66 239 255 66 239 255 66 239 255 66 239 255 66 77 239 255 66 239 255 66 207 255 66 239 255 66 239 255 66 112 159 239 255 66 77 239 255 66 239 255 66 239 255 66 112 239 255 66 239 255 290 66 255 59 66 239 255 66 239 242 255 66 239 255 66 239 255 66 239 255 59 66 112 239 255 239 255 66 112 239 255 66 239 255 66 239 255 290 20 66 77 239 255 66 112 239 255 66 239 255 66 239 255 66 239 255 20 66 85 239 255 66 112 239 255 66 219 239 255 66 239 255 66 239 250 255 207 239 255 239 255 
Beta:6,Alpha:0.52
66 77 207 239 255 66 239 242 255 59 66 239 255 66 239 255 66 239 242 66 239 255 66 159 239 255 66 239 242 255 66 239 255 66 239 255 66 239 255 66 239 255 66 255 66 112 239 255 66 239 255 66 239 255 66 239 255 290 66 239 255 59 66 239 255 66 85 239 255 66 239 255 20 66 112 239 255 66 220 239 255 7 66 239 255 66 239 255 66 239 255 66 239 255 66 239 66 239 255 66 239 250 255 13 20 66 239 242 20 66 239 255 239 255 66 255 66 239 255 66 239 255 66 239 255 66 85 239 250 66 239 255 66 239 255 66 112 239 255 66 239 255 262 66 239 255 66 239 255 66 239 255 66 112 131 207 239 255 20 66 239 255 66 239 255 66 239 255 66 239 255 20 66 239 255 290 66 239 255 239 255 66 239 242 255 66 239 242 255 66 239 66 239 255 66 239 255 66 239 250 255 290 66 255 66 239 255 290 66 239 255 66 85 239 255 66 239 255 66 239 255 66 255 66 239 255 66 239 250 255 66 112 239 255 66 239 255 66 207 239 250 255 66 239 255 66 239 255 66 239 255 66 239 255 59 66 239 255 66 112 239 255 66 239 255 66 239 255 66 239 255 66 239 255 66 239 255 66 239 255 66 239 255 66 239 242 255 59 66 239 255 66 239 255 66 239 255 66 239 242 66 239 255 66 239 255 66 239 255 66 239 66 239 255 290 66 239 255 66 112 239 250 255 66 239 255 66 239 255 20 239 255 66 239 255 
Beta:6,Alpha:0.53
66 239 242 66 112 239 255 66 239 255 66 219 239 255 66 239 255 66 239 255 66 239 242 255 239 255 66 239 250 255 66 239 255 66 239 255 66 239 255 66 239 255 66 239 255 66 85 239 255 66 112 207 239 255 66 85 239 255 66 239 255 66 239 255 66 112 239 255 20 66 239 255 239 255 59 66 239 242 255 66 112 239 242 255 66 239 255 66 239 255 66 239 255 66 239 255 52 66 239 255 59 66 239 255 66 239 255 66 239 255 66 239 255 66 239 255 66 239 242 250 59 66 239 255 66 239 242 220 239 255 66 239 255 66 239 255 66 239 255 66 77 239 255 66 239 255 66 239 255 59 66 239 66 239 255 66 239 255 66 207 239 242 255 239 255 66 239 255 30 66 239 255 66 239 255 66 239 255 66 239 255 66 239 255 66 239 255 66 239 255 66 239 250 255 66 112 239 255 66 239 250 255 66 239 255 66 239 66 239 255 66 112 239 250 255 66 239 255 66 85 239 255 66 239 255 66 239 255 66 239 255 66 239 255 66 239 255 66 239 242 255 66 77 239 255 66 239 255 66 112 239 255 66 77 239 255 66 239 250 255 66 239 255 66 239 255 66 239 255 66 239 250 255 255 66 90 239 255 66 207 239 255 66 239 255 66 239 66 239 255 239 255 66 255 66 239 255 66 239 255 290 66 239 255 66 77 131 207 239 255 66 239 255 66 242 255 66 239 255 66 239 255 66 131 207 239 255 66 239 255 66 239 255 
Beta:6,Alpha:0.54
66 239 255 20 59 66 77 239 250 242 66 77 239 255 66 239 255 66 239 255 66 239 255 20 66 239 255 66 239 242 66 239 255 66 255 66 239 255 66 239 255 66 239 255 290 66 77 239 255 66 255 66 112 207 239 255 66 112 239 255 66 112 239 255 20 66 239 66 239 255 260 66 239 255 59 66 85 112 239 242 66 255 66 239 250 255 66 239 255 52 66 85 239 255 66 239 255 66 239 255 66 239 255 66 239 255 66 239 255 66 239 255 290 66 239 255 66 207 239 255 66 85 239 255 66 112 255 66 239 255 66 239 250 255 66 239 255 66 239 255 66 207 239 255 66 239 255 20 66 239 255 66 239 255 66 239 255 66 239 255 66 239 255 66 239 255 66 239 255 290 66 239 255 66 239 250 255 66 239 255 290 66 239 255 66 239 255 66 85 239 255 20 66 239 255 66 77 239 66 239 255 66 239 255 66 239 255 66 239 255 66 239 255 66 239 255 66 239 255 66 112 239 255 66 239 255 66 239 255 66 173 239 255 66 239 255 59 66 239 255 66 239 255 20 66 239 255 66 239 255 66 239 250 255 66 112 239 255 66 239 255 66 239 255 20 66 239 255 66 239 255 66 85 239 242 66 239 255 59 66 239 255 66 239 255 66 239 255 66 239 255 20 66 239 255 66 239 255 66 239 255 66 85 239 255 66 239 242 66 239 250 255 66 85 239 242 66 239 255 66 112 239 66 239 255 255 66 239 255 66 77 239 255 239 255 66 239 255 
Beta:6,Alpha:0.55
66 239 255 66 77 239 255 66 239 255 66 239 250 242 66 239 255 66 239 255 20 66 239 255 66 239 250 255 66 250 255 66 85 239 255 66 107 239 255 66 239 255 66 239 255 66 239 255 66 239 255 66 239 255 52 66 239 66 239 255 66 239 250 255 66 239 255 66 239 255 66 239 255 66 85 239 255 66 239 255 59 197 239 255 66 239 255 66 239 255 66 239 66 239 255 66 239 255 66 255 66 112 239 255 66 239 255 66 239 255 66 239 255 66 239 255 66 239 255 66 239 255 66 239 255 59 66 239 255 66 239 255 66 239 255 66 239 255 66 239 255 66 239 255 66 239 255 66 239 255 66 239 255 66 239 255 66 239 255 66 239 255 66 239 255 66 207 239 255 20 62 66 239 255 66 239 255 66 239 255 66 239 255 66 239 255 66 239 255 66 239 255 66 207 239 255 66 189 239 255 66 239 255 66 239 66 112 239 255 66 255 66 207 239 255 66 239 255 66 77 239 255 66 239 255 66 239 255 66 239 255 290 66 239 255 66 112 239 255 66 239 255 66 239 255 66 239 255 66 239 255 52 239 255 66 239 255 66 239 255 59 66 255 66 239 250 255 66 239 255 66 207 239 255 66 239 242 239 255 66 85 239 255 66 239 255 66 207 239 255 239 255 20 66 239 255 66 239 255 66 207 239 255 66 239 255 66 239 255 66 239 255 66 239 255 66 207 239 255 66 255 
Beta:6,Alpha:0.56
66 239 255 66 239 255 20 66 239 255 66 239 255 66 85 239 250 255 66 112 239 255 66 239 255 20 66 239 255 66 239 255 66 239 255 66 239 255 66 239 255 66 239 255 66 239 250 255 66 239 255 66 239 250 255 66 77 239 255 66 239 255 66 239 255 66 77 239 255 66 77 239 255 66 239 255 290 66 85 90 239 255 290 66 112 239 255 66 239 255 66 239 255 66 239 255 66 189 239 255 66 239 242 255 66 239 250 255 66 239 255 66 85 220 239 250 255 66 239 255 66 239 255 66 239 255 66 239 255 66 255 66 77 239 255 59 66 207 239 255 66 239 250 255 66 76 207 239 255 66 239 255 66 77 239 255 52 66 239 255 66 239 255 66 239 255 66 239 255 66 239 255 66 239 255 66 77 89 112 239 255 66 239 255 66 239 250 255 20 66 85 239 255 66 239 255 66 239 255 66 239 250 255 66 239 255 66 239 255 66 239 250 66 239 255 66 239 66 239 255 66 239 255 66 239 255 66 85 239 255 59 66 239 255 66 239 255 66 239 250 255 66 239 255 66 239 255 66 239 255 66 112 239 255 290 239 255 66 239 255 66 239 255 66 85 242 66 239 255 66 85 239 255 66 239 255 6 66 77 207 239 255 66 239 255 66 239 255 66 85 239 255 66 85 239 255 59 66 239 255 66 239 255 66 112 239 255 66 239 255 290 66 112 239 255 66 77 239 66 239 255 59 66 107 239 66 223 239 255 66 239 255 66 255 66 239 255 239 255 66 239 255 59 66 239 250 255 66 239 255 
Beta:6,Alpha:0.57
66 239 255 66 239 255 290 66 239 255 66 85 255 66 239 255 66 239 255 66 239 242 255 66 239 255 66 112 239 255 66 239 66 239 255 20 66 239 255 66 239 255 20 66 239 255 66 239 255 66 77 112 239 255 66 85 239 255 66 239 255 66 112 239 255 66 239 255 66 239 255 20 66 207 239 255 66 239 255 66 239 255 66 239 255 66 239 242 66 239 255 66 239 255 66 239 255 66 239 255 66 239 255 66 239 255 66 89 239 255 66 239 255 20 66 239 255 66 239 255 66 239 255 66 255 66 85 239 255 66 239 255 66 239 255 66 239 255 66 239 255 59 66 239 255 66 112 207 239 66 239 66 239 255 59 239 255 7 66 112 239 255 66 239 255 66 207 239 255 66 239 255 66 239 255 66 239 255 66 239 250 255 20 66 239 242 66 255 66 239 255 66 239 255 66 239 255 66 239 255 66 239 242 255 20 66 239 255 66 207 239 255 66 77 239 250 255 66 239 255 66 239 255 66 239 255 66 239 255 66 239 255 66 239 255 66 239 255 66 239 255 66 239 255 66 239 255 239 255 66 239 255 239 255 20 66 239 242 255 66 239 255 66 239 255 66 239 255 66 239 255 66 239 255 66 239 255 59 66 239 255 66 239 255 66 239 255 66 239 255 66 239 255 66 239 255 66 239 255 66 239 255 280 66 239 250 255 66 239 255 66 239 255 20 66 255 66 239 255 66 77 85 239 255 66 239 255 
Beta:6,Alpha:0.58
66 239 255 66 239 255 66 239 255 66 239 255 20 66 239 255 66 239 242 255 239 255 66 255 66 219 239 255 66 239 255 59 66 239 255 173 66 239 255 20 66 255 66 85 239 255 66 239 255 20 66 239 255 66 239 255 66 207 239 255 66 239 255 66 239 250 255 59 66 239 242 255 66 239 255 66 239 255 66 239 255 66 239 250 255 66 107 239 255 66 239 255 239 255 66 239 255 66 239 255 66 112 239 255 66 239 255 66 239 255 66 89 239 255 66 85 239 255 66 239 242 66 239 255 66 239 255 66 239 255 66 239 255 66 77 239 255 66 239 255 66 239 255 290 66 239 255 66 255 66 239 255 20 66 112 239 255 66 85 239 255 66 239 255 66 239 255 239 255 66 255 66 239 255 66 239 255 66 239 255 239 255 59 66 85 239 255 7 20 66 85 239 255 66 239 242 255 66 239 255 66 112 239 255 66 239 255 66 223 239 255 286 66 239 255 66 207 239 242 66 239 255 66 239 255 66 239 66 239 255 66 239 255 66 255 66 239 255 66 239 255 66 239 255 66 239 255 66 239 255 66 239 255 20 66 239 66 239 255 66 239 255 66 239 255 66 112 239 255 66 239 255 66 239 255 16 20 66 239 255 66 239 255 66 239 242 255 66 239 255 66 112 239 255 66 239 255 66 255 66 239 255 66 77 239 242 255 66 239 255 66 239 255 59 66 239 255 66 239 255 66 239 255 66 239 255 66 239 255 
Beta:6,Alpha:0.59
66 239 255 66 239 255 59 239 255 66 239 255 66 239 255 66 85 239 255 66 239 255 66 239 255 66 207 239 255 66 239 255 66 239 255 66 239 255 66 239 255 66 207 239 255 66 255 66 239 66 239 255 66 239 255 34 66 242 66 77 239 255 239 255 66 239 255 20 66 77 239 255 66 239 255 66 239 255 66 85 239 255 85 239 255 59 66 239 255 66 239 255 66 239 255 7 20 66 239 255 66 239 250 255 66 112 239 255 66 239 255 66 239 255 66 239 255 59 66 239 255 66 239 255 66 239 255 66 239 242 66 85 239 255 66 77 239 255 66 239 255 66 90 239 242 255 66 207 239 255 66 239 255 66 239 255 66 239 255 66 239 250 255 66 85 239 255 66 239 255 66 239 250 255 66 112 239 255 66 239 255 66 239 255 66 85 112 239 250 255 66 239 255 20 66 239 255 20 66 239 255 66 131 207 239 255 66 239 255 66 239 255 66 239 255 66 239 255 66 239 255 66 239 255 66 112 239 255 66 239 255 66 239 255 66 239 255 207 239 255 66 207 239 255 239 255 23 66 239 255 66 239 242 255 66 239 255 66 239 255 66 239 255 59 66 239 255 66 239 255 66 239 255 66 239 255 66 239 255 66 239 255 66 239 255 20 66 164 239 255 66 112 239 255 66 239 255 66 239 255 66 239 255 66 77 239 255 239 255 66 239 255 66 85 239 242 255 66 112 239 255 66 239 255 66 239 255 66 112 239 255 290 66 239 255 66 239 255 
Beta:6,Alpha:0.60
66 239 242 255 66 239 255 66 112 164 239 255 66 239 250 255 66 239 255 66 239 250 255 290 112 66 239 255 66 85 239 255 66 239 255 52 66 239 255 66 207 239 255 66 239 66 239 255 66 239 242 66 239 255 66 112 239 66 239 242 66 239 255 66 239 242 255 66 112 239 255 66 239 255 164 173 66 239 255 20 66 239 255 66 89 239 242 255 66 239 242 255 66 239 255 66 239 255 66 77 239 255 66 239 255 66 239 255 66 239 255 66 239 255 66 239 255 66 239 243 255 66 239 255 20 66 239 255 239 255 66 239 255 66 112 239 255 66 173 239 255 66 255 66 112 239 239 250 255 66 85 239 255 66 239 255 66 239 255 66 239 255 66 207 239 255 66 239 255 59 66 197 239 255 66 239 255 66 239 255 59 66 239 242 255 66 239 250 255 66 239 255 66 90 239 255 66 239 255 66 239 255 20 66 239 255 59 66 239 66 239 255 290 66 239 255 66 76 239 255 59 66 207 239 255 66 112 239 255 66 239 255 66 239 255 59 77 207 239 255 66 239 255 66 239 255 66 255 66 239 255 290 66 239 255 66 239 255 66 239 255 66 239 255 66 239 255 20 66 239 255 66 239 255 66 239 255 66 207 239 255 66 239 255 66 239 242 255 66 239 255 66 239 255 66 239 255 66 85 255 66 239 255 66 239 255 66 220 255 66 239 255 66 85 239 255 20 66 239 255 66 239 255 66 239 255 66 239 255 66 239 255 66 85 239 255 66 107 239 255 66 239 255 
Beta:6,Alpha:0.61
20 66 239 255 66 239 255 66 239 255 66 255 66 239 255 66 220 239 255 20 66 239 255 66 77 207 239 255 66 85 239 250 255 290 66 239 242 66 239 255 66 239 255 66 239 255 66 77 239 255 20 66 239 255 66 239 242 250 255 66 239 255 66 239 255 20 66 239 255 66 239 255 239 255 66 239 255 66 239 255 66 239 250 255 16 66 239 255 290 66 239 255 66 239 255 66 239 255 66 239 255 239 242 255 66 239 255 66 239 255 85 239 255 66 239 255 66 239 255 66 239 255 66 239 255 60 66 239 255 66 239 255 66 239 255 66 207 239 255 66 239 255 20 66 239 255 66 239 255 66 112 207 239 255 20 66 112 239 255 66 239 250 242 66 239 255 20 60 66 255 66 239 255 66 239 255 66 239 255 66 239 255 280 66 239 255 290 66 239 255 66 239 255 66 239 255 66 239 255 66 239 255 66 239 255 20 66 239 255 290 66 85 239 255 66 112 239 255 66 239 255 66 239 255 66 239 242 255 66 239 255 66 239 255 66 239 255 66 239 255 66 112 239 255 59 239 242 255 290 66 239 255 66 239 255 290 66 77 239 255 66 77 239 255 59 66 239 255 66 239 255 66 239 255 66 239 242 255 66 239 255 59 66 152 239 255 66 85 239 255 66 239 255 59 66 239 255 66 239 255 66 239 255 66 239 66 239 255 66 239 255 66 85 239 255 66 239 255 66 239 255 66 239 255 66 239 255 66 112 239 255 66 112 239 255 66 239 255 66 239 250 255 66 239 242 
Beta:6,Alpha:0.62
66 85 239 255 66 239 255 66 239 255 66 239 255 66 85 239 255 66 239 255 66 239 255 66 239 255 59 66 77 239 255 66 239 255 59 66 239 255 66 239 242 66 239 255 66 77 85 239 255 66 239 66 173 239 255 66 239 255 66 207 239 255 66 239 255 66 239 242 255 66 239 255 66 239 255 66 239 255 290 239 255 66 239 290 66 239 255 66 189 239 255 66 239 255 59 66 239 66 207 239 255 66 239 255 66 239 242 255 66 239 255 239 255 66 239 255 66 77 239 255 66 239 255 66 85 239 255 66 85 239 255 20 66 239 255 66 239 255 290 66 239 255 66 239 255 20 66 77 239 255 66 207 255 66 112 239 255 66 239 255 66 239 255 66 239 242 255 66 239 255 239 255 66 239 255 290 66 239 255 66 255 66 239 255 66 239 255 59 66 239 255 66 207 239 255 290 59 66 112 239 255 66 239 255 66 77 214 239 250 255 66 77 239 255 66 112 239 255 66 207 239 242 255 66 85 239 255 66 239 255 66 239 66 255 66 239 255 66 239 255 66 239 242 255 66 239 255 66 239 255 66 239 255 66 239 255 239 242 66 239 255 66 207 239 255 66 239 255 66 239 242 255 66 239 255 66 239 255 66 239 255 66 112 207 239 255 66 239 255 66 239 255 66 239 255 66 239 255 66 239 255 66 239 255 239 255 66 112 239 255 66 239 255 239 255 66 112 131 207 239 255 66 239 255 66 239 255 66 239 255 66 85 239 255 66 239 242 
Beta:6,Alpha:0.63
66 107 239 255 239 255 66 173 207 239 255 66 239 255 66 239 250 255 66 239 255 66 77 239 255 66 85 239 255 66 239 255 66 207 239 255 66 239 255 66 239 255 112 239 255 66 239 255 85 239 255 66 112 239 255 66 239 66 239 255 66 239 255 66 85 239 255 66 239 255 66 239 255 66 77 152 255 20 66 239 255 20 66 239 255 59 66 239 255 53 66 239 255 66 239 255 66 239 255 66 85 239 255 66 223 239 255 66 239 255 52 66 239 255 66 85 239 255 66 239 255 66 239 255 290 66 255 66 239 255 290 66 85 239 255 66 255 66 239 255 66 219 239 255 20 239 255 66 239 255 173 66 239 66 239 255 66 239 255 66 239 255 66 239 255 66 77 239 255 52 66 239 255 66 239 255 66 239 255 66 239 255 66 239 255 66 77 239 255 66 239 255 66 239 255 66 239 255 66 239 255 66 239 255 66 239 255 66 239 255 20 66 239 242 66 239 250 66 85 239 255 66 239 255 66 239 255 66 239 255 20 66 239 255 66 239 255 66 207 239 255 66 112 239 255 66 239 255 66 239 255 66 239 255 66 239 255 66 239 255 66 239 255 290 20 66 239 255 66 239 255 66 239 242 255 66 239 255 66 85 239 255 66 239 255 66 85 220 239 255 66 239 255 66 239 255 290 66 239 255 66 207 239 255 20 66 255 59 66 239 255 66 239 255 66 207 255 66 207 239 255 66 239 255 66 239 66 112 207 239 250 255 66 239 255 290 66 239 242 255 
Beta:6,Alpha:0.64
66 255 62 66 77 239 255 66 239 255 66 239 255 66 239 255 290 66 239 255 66 239 255 66 239 255 66 242 255 66 239 255 66 207 239 255 66 239 255 66 239 255 66 239 255 66 239 250 242 66 207 239 255 66 239 255 66 207 239 255 66 239 255 66 239 242 20 66 239 255 66 77 239 255 66 239 66 239 255 20 66 239 255 66 239 255 66 239 255 66 239 255 16 66 239 255 59 66 239 255 66 239 255 20 66 239 66 207 239 255 66 159 207 239 255 290 66 239 250 255 66 239 255 66 239 255 59 66 112 239 255 66 239 66 239 290 242 66 239 255 66 239 255 66 239 255 66 239 242 66 239 255 290 20 239 255 66 239 255 66 239 255 66 85 255 66 239 255 66 239 255 66 239 242 255 66 112 239 255 66 239 255 66 239 255 290 59 239 255 290 20 66 85 255 66 239 66 239 242 255 66 239 255 66 239 255 66 255 66 239 255 66 239 255 66 239 255 66 239 255 85 239 250 59 66 239 255 66 239 242 255 239 255 66 239 255 66 239 250 255 66 239 255 66 239 242 66 239 255 66 239 255 66 239 255 66 239 255 20 66 239 255 66 239 255 66 239 255 290 66 239 255 66 85 239 255 66 239 255 20 66 239 255 66 239 250 255 59 66 239 255 66 77 239 255 66 239 242 255 66 239 255 7 66 239 255 66 77 112 239 255 66 239 255 66 239 255 66 239 242 255 66 239 255 59 66 239 255 66 239 255 66 239 255 290 66 239 255 
Beta:6,Alpha:0.65
66 239 255 66 239 255 66 255 66 239 255 66 239 255 66 239 255 66 239 255 66 239 255 66 239 255 66 239 255 290 66 239 255 20 66 239 255 66 239 255 59 66 239 255 20 66 239 255 59 66 239 255 66 239 255 20 66 112 239 242 250 255 66 77 112 239 255 66 239 255 66 239 255 66 239 255 66 239 255 239 255 66 239 255 239 255 66 207 239 242 66 207 239 255 66 255 66 239 255 66 239 255 66 239 255 66 239 255 66 85 239 242 255 20 66 239 242 66 239 255 66 239 255 157 239 255 66 239 255 59 66 207 239 255 239 255 66 239 255 66 239 255 20 66 239 255 66 239 255 66 239 255 66 112 239 255 239 255 66 239 255 66 239 255 66 239 255 59 66 239 255 59 66 239 242 255 66 239 255 66 239 255 66 85 112 255 258 66 239 255 20 66 239 255 239 255 239 255 66 239 255 66 239 255 66 239 255 66 239 255 66 239 255 66 77 239 255 66 239 255 66 239 255 66 255 66 239 255 66 239 255 66 239 255 66 239 66 239 255 20 66 239 255 290 66 239 255 66 85 239 255 239 255 290 66 239 255 66 239 255 290 66 239 255 66 239 255 66 207 239 255 66 239 255 290 66 239 255 66 239 255 52 66 239 255 66 239 255 66 239 255 66 239 255 66 164 239 255 66 239 255 290 66 239 255 66 239 255 66 207 239 255 20 62 66 85 239 255 20 66 239 242 66 255 66 239 255 66 239 255 
Beta:6,Alpha:0.66
66 239 255 66 239 255 290 239 255 66 77 239 250 255 66 85 239 243 255 66 255 66 239 255 66 239 255 66 239 255 66 85 239 255 20 66 85 239 255 59 66 197 239 255 66 239 243 255 66 112 204 239 255 239 255 66 239 255 66 239 255 66 239 255 66 112 239 255 20 66 239 250 255 239 255 66 77 239 255 66 239 34 66 239 255 66 239 255 66 239 255 66 239 255 66 239 255 66 239 255 66 239 255 66 255 66 207 239 255 66 77 239 255 66 112 239 255 20 66 239 255 20 66 255 66 239 255 20 66 239 255 20 66 239 255 66 255 66 239 255 66 112 239 255 66 155 239 255 52 66 239 255 66 77 239 255 66 239 20 66 152 239 255 20 66 239 255 66 239 255 66 239 242 255 66 239 255 66 131 207 239 250 255 66 239 255 66 239 250 255 66 239 255 66 239 255 30 66 239 255 290 255 66 239 242 66 239 255 66 239 255 66 239 255 290 66 239 255 66 239 255 66 239 255 66 239 255 66 239 255 66 239 242 255 66 239 255 66 239 242 255 66 239 255 290 66 239 255 66 239 255 66 157 239 66 239 255 66 239 255 290 59 66 239 66 239 255 66 239 255 66 239 255 262 59 66 239 255 66 239 255 290 66 239 255 20 59 66 207 239 255 66 239 255 66 239 255 66 207 239 255 66 239 255 66 239 255 66 77 85 239 255 66 112 239 255 66 239 255 290 66 239 255 66 77 239 255 290 66 239 255 66 239 255 66 239 255 66 239 255 20 66 239 250 255 59 66 239 255 
Beta:6,Alpha:0.67
53 66 239 255 66 239 255 66 239 255 66 239 255 66 239 250 255 66 239 255 66 239 255 66 239 255 66 239 255 66 255 66 239 250 255 66 239 255 66 239 250 255 59 66 239 255 66 207 239 255 57 66 239 255 66 90 239 255 66 239 255 66 239 255 20 66 85 239 255 20 66 239 255 66 239 255 239 255 66 255 66 239 255 66 239 242 23 66 239 255 66 255 66 239 255 66 239 255 57 66 239 255 20 66 239 255 290 66 239 255 112 239 255 66 239 250 66 239 255 66 239 255 66 112 207 239 255 20 66 239 242 66 239 255 59 66 112 239 250 255 66 239 255 66 239 255 66 112 239 255 66 239 255 59 66 239 255 66 112 239 255 286 66 85 239 255 258 66 239 255 66 77 85 219 239 255 66 239 255 66 85 239 255 66 239 255 66 112 239 66 239 255 66 239 255 85 239 255 66 239 255 66 239 255 66 239 255 66 239 255 66 85 239 255 7 66 98 239 255 66 239 255 66 239 255 66 207 239 255 66 239 255 66 239 255 66 112 157 239 255 66 239 255 66 239 255 66 239 242 66 239 255 66 239 255 66 239 242 66 255 66 239 255 66 239 255 66 239 255 66 239 250 255 20 66 255 66 239 255 20 66 255 66 112 239 255 66 239 255 173 66 85 239 255 66 239 250 242 207 239 255 239 250 255 59 66 239 255 66 85 239 255 66 239 255 66 107 157 239 242 66 112 239 242 255 66 239 255 290 66 239 255 66 239 255 66 112 239 255 59 66 239 255 239 255 
Beta:6,Alpha:0.68
66 239 255 66 239 255 23 66 239 255 66 239 255 66 77 239 242 255 66 239 250 255 66 239 255 66 239 255 66 239 250 255 290 66 239 255 66 239 255 66 239 250 255 20 66 239 255 239 255 66 85 239 255 66 77 239 255 66 239 255 66 112 239 255 66 239 255 66 239 255 66 239 255 66 239 255 239 255 66 112 239 255 66 239 250 255 66 239 255 290 66 207 239 255 66 239 242 255 66 239 255 66 112 219 239 255 66 112 207 239 255 66 239 255 66 112 239 255 66 239 255 66 239 255 66 239 255 290 57 66 77 239 250 255 66 112 239 255 66 85 239 255 66 239 255 66 239 255 66 239 255 66 239 255 59 66 239 255 239 255 66 85 239 255 66 239 255 66 112 239 255 20 66 239 255 66 239 255 66 239 255 239 255 66 239 255 290 66 207 239 255 66 157 239 250 255 66 239 255 66 239 255 66 239 255 66 207 239 255 66 112 239 255 66 239 255 66 239 255 66 239 242 255 290 66 239 255 66 77 255 66 239 255 66 239 255 66 239 255 66 85 239 255 66 239 255 66 85 239 255 66 77 239 242 255 290 66 239 255 66 239 255 66 85 239 255 20 66 239 255 290 66 239 255 66 239 255 59 66 239 255 66 239 255 66 239 255 239 255 66 239 255 59 66 239 255 66 239 250 255 66 239 250 255 66 239 255 66 207 239 255 66 112 239 242 255 66 239 255 239 255 66 239 250 255 66 207 239 255 66 239 242 255 66 239 250 255 66 239 255 66 239 255 66 239 255 260 20 66 112 226 239 255 66 239 255 
Beta:6,Alpha:0.69
20 66 239 255 66 239 255 66 239 255 66 239 255 59 66 239 255 66 112 239 255 66 239 255 66 239 255 66 239 255 66 239 255 66 239 255 66 239 255 66 242 255 239 255 66 239 255 66 239 242 255 59 66 239 255 66 239 255 66 239 255 290 66 239 255 66 239 255 66 255 66 207 239 255 59 66 239 255 66 239 255 20 66 239 255 66 77 239 255 66 85 239 255 20 66 239 242 66 239 290 66 239 255 66 207 239 255 66 239 255 66 239 255 66 77 239 242 255 66 207 239 255 66 239 255 66 239 66 239 255 66 239 242 66 131 207 239 255 239 255 66 239 242 255 66 239 255 66 77 239 255 66 239 255 66 239 242 66 239 255 66 239 255 66 239 255 66 239 255 66 77 239 255 66 239 242 255 66 239 255 66 239 255 16 66 239 255 66 239 255 66 239 255 239 255 66 239 242 255 66 239 255 59 66 239 255 290 66 239 255 59 66 239 255 66 239 255 66 239 255 66 239 255 66 85 239 255 66 239 255 66 239 255 20 66 239 255 66 239 255 66 239 255 66 239 255 66 239 255 59 66 239 255 66 239 255 262 66 239 255 66 239 255 66 239 255 66 239 255 66 239 255 66 239 255 66 239 255 277 66 239 255 66 239 255 66 239 255 290 59 66 239 255 66 239 255 66 112 239 239 255 20 66 239 250 255 66 239 255 290 66 239 255 66 112 239 255 20 66 85 239 255 66 239 250 255 20 66 239 255 66 112 239 255 66 85 239 255 
Beta:6,Alpha:0.70
59 66 197 239 255 66 77 239 255 66 239 255 66 85 239 242 255 66 239 255 239 255 66 112 255 66 255 20 66 239 255 66 239 255 66 239 255 66 239 255 66 239 255 20 66 239 255 66 85 239 255 66 239 255 66 85 239 255 66 239 255 66 207 239 255 66 239 255 66 239 255 66 239 250 255 66 112 239 255 66 255 66 239 255 66 255 66 239 255 66 239 255 59 66 239 255 7 66 239 255 66 239 255 66 239 255 66 239 250 255 66 85 239 255 66 239 255 20 66 239 255 59 66 239 255 66 239 255 66 159 239 255 66 77 239 255 66 239 250 255 66 239 255 66 239 250 255 66 239 255 66 77 239 255 66 189 239 255 66 239 255 66 239 255 66 112 239 255 66 239 255 66 239 255 66 239 255 20 66 239 255 66 255 66 159 207 239 255 66 85 112 239 242 255 59 66 107 239 255 66 239 255 173 66 239 255 66 239 255 290 66 239 255 66 85 239 255 66 77 239 255 66 239 255 66 239 255 66 239 255 66 207 239 255 66 112 239 255 239 255 66 77 239 255 59 66 239 255 66 239 255 66 239 255 66 239 255 59 66 112 239 255 66 239 255 66 239 242 66 239 250 255 66 239 255 66 239 255 66 239 255 66 239 255 189 239 255 66 239 255 66 239 255 20 66 77 239 255 290 66 239 255 66 239 255 66 239 255 66 239 255 66 239 255 66 112 239 255 66 239 255 66 177 239 255 66 207 239 255 20 66 239 255 66 77 239 255 290 66 164 233 239 242 66 239 255 66 239 255 
Beta:6,Alpha:0.71
66 77 239 255 66 77 239 255 66 239 255 66 239 255 66 239 255 66 239 255 59 66 239 242 255 20 66 112 239 255 239 255 66 239 255 66 239 290 242 66 239 255 66 77 239 255 66 239 255 66 239 242 255 66 239 255 290 20 66 239 255 66 207 219 239 255 66 239 255 66 77 239 255 66 239 242 255 66 77 239 255 66 239 255 66 239 255 290 66 239 255 112 239 255 66 77 112 239 255 112 239 255 66 207 239 255 66 239 255 66 239 290 242 66 239 255 66 239 255 66 77 239 255 66 239 255 66 239 255 66 112 239 255 66 239 255 59 66 239 255 66 112 239 255 66 239 255 66 239 242 255 290 20 66 239 255 20 66 239 255 66 239 255 6 66 77 239 255 20 66 239 255 66 239 255 66 242 66 239 255 66 239 255 66 77 239 255 20 66 239 242 255 66 239 255 66 239 255 20 66 239 255 66 239 255 66 239 255 66 77 239 255 290 66 255 66 239 255 66 200 239 242 255 66 239 255 66 207 239 255 66 239 255 66 239 242 250 255 66 239 255 66 239 255 66 239 255 66 239 255 66 85 239 255 66 112 239 255 52 66 239 255 66 239 255 66 239 66 239 255 66 239 255 66 85 255 66 239 255 66 239 255 66 239 255 290 66 239 255 59 66 239 255 66 207 239 255 66 239 255 20 66 239 242 255 66 239 255 52 59 66 239 255 66 239 255 66 207 239 255 66 239 242 255 66 112 239 255 66 85 239 255 66 112 239 255 66 255 66 239 255 239 255 66 239 255 66 239 255 66 223 239 255 
Beta:6,Alpha:0.72
66 239 255 66 239 255 66 239 255 239 255 66 239 255 66 239 255 239 255 66 239 255 66 77 66 239 66 239 255 66 239 255 66 239 242 255 66 239 255 66 239 255 66 239 242 255 66 239 255 66 239 255 66 239 255 66 239 255 66 239 255 59 66 239 255 66 112 239 255 66 239 255 66 239 250 255 239 255 239 255 66 239 255 20 66 239 255 66 239 255 66 239 20 239 255 66 77 239 255 66 77 173 239 255 66 239 255 20 66 239 255 290 59 66 239 255 290 66 239 242 255 239 255 66 152 239 255 66 239 255 66 239 255 66 239 255 66 255 66 207 239 255 59 66 239 255 66 239 255 66 239 255 66 239 255 290 59 66 197 239 255 66 239 250 255 66 239 255 66 239 255 66 239 255 66 239 255 85 239 255 66 239 255 66 239 255 66 112 239 255 66 239 242 255 66 85 255 66 131 207 239 255 66 239 66 239 255 66 239 255 20 66 239 255 260 66 239 255 59 239 255 66 112 239 255 239 255 66 239 255 66 239 255 66 239 255 66 239 255 66 239 250 255 66 239 255 260 66 239 255 66 239 243 255 52 66 239 255 66 239 255 66 239 255 66 112 239 250 255 66 112 239 255 66 239 255 66 239 255 23 66 239 255 66 239 255 66 239 250 255 66 239 66 239 255 66 239 255 66 239 255 66 239 243 255 66 217 239 255 66 239 255 6 66 77 85 239 255 66 239 255 239 255 66 239 255 66 239 255 
Beta:6,Alpha:0.73
66 239 255 59 66 239 255 66 239 255 66 85 239 250 255 66 85 89 239 255 66 239 255 66 255 20 66 239 66 239 255 66 239 255 66 255 290 66 239 255 290 66 239 255 164 66 239 255 20 66 112 239 255 66 239 255 66 239 242 255 66 77 239 255 66 239 255 290 66 77 239 255 66 239 255 59 66 239 250 255 66 239 255 66 239 255 66 239 255 66 77 239 250 255 239 255 66 85 207 239 255 66 239 255 66 239 255 66 239 255 66 239 255 66 239 255 57 66 239 66 77 239 255 66 239 242 255 66 239 250 255 66 239 255 239 255 66 239 255 239 255 66 239 255 66 239 255 59 66 239 250 255 66 239 255 66 239 255 286 66 239 255 66 239 255 66 239 255 66 112 239 255 66 239 255 59 66 77 239 255 66 239 255 290 59 66 239 255 59 66 239 255 66 239 255 6 66 77 207 239 255 89 239 255 66 239 255 239 250 255 66 239 66 77 239 255 66 239 255 20 66 239 255 66 239 255 66 239 255 66 239 255 66 77 239 255 20 66 239 59 66 239 255 66 239 255 66 90 239 255 59 66 239 255 66 255 66 239 242 66 207 239 255 66 239 255 66 112 255 66 239 255 66 239 255 20 66 239 255 20 66 239 255 20 66 239 242 255 66 255 66 239 255 66 239 255 255 59 66 239 255 66 239 255 66 85 239 255 66 239 255 66 239 255 66 239 255 66 239 255 66 239 255 66 239 255 66 239 255 20 66 255 66 239 255 290 66 239 
Beta:6,Alpha:0.74
66 239 255 290 66 239 255 66 239 255 239 255 20 66 239 255 20 66 112 239 255 66 112 239 255 66 239 255 66 239 255 20 59 66 239 255 66 239 255 66 239 255 66 239 255 66 77 239 255 66 239 250 255 66 239 242 255 290 66 239 255 66 85 239 255 20 66 77 239 255 66 239 255 66 112 239 255 66 239 255 66 207 239 250 255 66 239 255 66 239 255 66 85 239 255 66 239 242 66 85 239 255 66 239 242 250 255 66 215 239 242 255 66 152 239 255 66 255 290 66 207 239 242 255 66 239 255 20 59 66 239 255 66 239 255 262 66 255 66 239 242 255 66 239 255 66 207 239 242 16 66 239 255 66 77 239 255 66 112 239 255 66 85 207 239 255 66 207 239 66 255 66 239 255 66 239 255 66 239 66 239 255 66 239 255 66 239 255 66 77 239 255 66 239 255 66 239 255 66 239 255 66 77 239 255 66 239 255 66 207 239 255 7 66 239 255 66 85 239 255 66 239 255 66 239 250 255 66 112 239 255 66 239 255 66 239 255 66 239 255 66 239 255 66 239 255 290 66 239 255 66 239 255 66 239 255 290 66 239 255 66 239 255 66 189 239 255 66 239 255 66 239 255 66 239 255 66 239 255 239 255 57 66 112 239 255 66 239 255 66 239 255 66 112 239 255 66 239 255 66 239 255 66 239 255 66 239 255 239 255 66 239 255 66 239 255 66 239 255 66 239 255 290 66 239 66 77 207 239 255 62 66 239 255 66 239 255 239 255 60 66 239 255 62 66 77 239 255 
Beta:6,Alpha:0.75
255 66 85 239 255 239 255 66 239 255 59 239 242 255 59 66 239 255 239 255 66 239 250 255 66 77 239 250 255 66 239 255 66 239 255 59 66 207 239 255 66 239 255 66 239 255 66 239 255 66 239 255 66 239 255 290 66 207 239 255 66 239 255 66 239 255 66 77 239 255 66 239 242 66 239 255 66 207 239 255 66 239 250 255 66 239 255 66 239 255 66 239 255 66 239 255 66 239 255 66 239 255 66 239 255 66 85 239 255 66 239 255 66 239 255 66 239 255 66 239 255 20 66 239 255 239 255 66 85 239 255 66 250 255 66 239 255 7 66 255 66 239 250 255 290 239 242 255 66 239 66 85 112 239 255 66 239 255 66 239 250 255 66 239 255 66 239 255 66 255 66 223 239 255 66 77 239 255 59 66 112 239 255 66 239 255 66 239 255 66 85 239 255 66 77 239 255 66 239 255 77 239 255 66 239 255 66 77 239 255 66 239 255 66 239 242 255 66 239 255 66 239 255 66 239 255 239 255 7 66 239 242 66 112 239 255 20 59 66 239 255 20 66 239 255 52 66 239 255 239 255 66 239 66 77 239 255 66 77 112 239 255 66 239 255 20 66 239 255 66 239 255 66 239 255 66 239 255 66 239 255 66 85 239 255 66 239 255 66 239 247 255 66 207 239 255 66 239 66 239 255 66 239 255 66 239 255 66 239 255 66 239 255 66 239 255 66 250 255 66 239 255 66 77 239 255 66 239 255 66 77 239 255 
Beta:6,Alpha:0.76
59 66 239 255 66 112 239 255 66 239 255 66 255 66 239 255 66 255 66 239 255 66 239 242 255 66 239 255 20 66 239 255 66 239 250 255 290 66 239 255 66 77 239 255 66 239 255 66 239 255 20 59 66 77 239 255 66 105 239 255 66 239 255 85 239 255 66 239 255 290 66 239 290 66 239 255 66 239 255 66 112 239 255 258 59 66 239 255 66 239 250 66 239 66 239 255 66 239 255 66 255 66 239 255 66 239 255 66 239 255 66 239 66 239 255 66 239 242 255 260 66 239 255 66 239 255 66 239 255 66 239 255 66 239 66 85 239 255 59 66 239 255 59 66 239 255 66 207 239 255 66 239 255 66 239 255 66 112 255 66 239 255 66 239 255 66 239 255 59 66 239 255 66 239 255 66 255 20 60 66 239 255 52 66 239 255 20 66 239 255 66 239 255 66 239 255 66 239 255 66 239 242 255 280 66 239 255 239 255 66 239 255 66 239 255 66 239 255 66 239 255 66 239 255 66 239 255 239 255 66 239 255 66 239 255 59 66 239 255 290 66 239 250 255 66 239 255 66 239 242 66 239 255 66 239 255 239 255 112 239 255 66 239 255 66 239 255 290 66 239 255 77 239 255 66 112 239 255 20 239 255 66 239 66 85 239 255 66 239 255 66 107 255 66 239 255 66 255 66 112 239 255 66 239 255 239 255 20 66 239 255 66 239 255 66 239 255 66 89 239 255 66 239 255 
Beta:6,Alpha:0.77
66 239 255 66 239 255 290 66 239 255 290 66 239 255 66 239 255 66 239 255 239 255 66 239 242 255 66 239 255 66 239 255 66 239 255 66 239 255 66 239 255 16 59 66 239 255 290 66 239 255 66 239 250 255 66 239 255 59 66 239 255 66 77 239 255 66 239 255 66 239 255 66 112 239 242 66 239 255 66 239 255 239 255 290 66 239 255 290 66 239 255 66 239 255 66 239 255 59 66 239 242 255 66 239 255 290 66 77 239 242 255 66 97 239 66 77 239 255 66 239 255 66 239 255 66 239 255 66 239 255 66 239 242 255 66 239 255 66 239 59 66 207 239 255 66 242 66 239 255 66 239 250 255 66 239 255 66 255 66 239 255 66 239 255 66 239 255 66 239 255 20 66 239 255 66 239 255 290 52 66 239 255 66 112 239 255 66 239 255 66 239 255 59 66 239 255 66 239 255 66 239 255 66 85 239 242 255 66 112 239 255 66 85 207 239 255 66 239 255 66 239 255 20 66 239 255 66 239 255 66 239 242 66 239 255 66 239 255 66 164 239 255 290 59 66 239 255 66 207 239 255 66 207 239 255 66 112 239 255 66 239 242 255 66 239 255 66 239 255 20 66 239 255 66 239 255 66 85 157 239 255 66 239 66 239 255 66 239 255 66 239 255 66 239 255 66 239 255 66 239 255 66 239 66 207 239 255 66 239 255 66 239 255 66 112 239 255 66 239 242 255 66 239 255 66 239 255 66 239 255 66 77 239 242 255 66 239 255 66 239 255 
Beta:6,Alpha:0.78
30 66 239 242 255 66 239 255 66 239 250 255 66 77 239 255 66 239 255 66 85 112 239 255 66 77 239 255 66 239 255 66 239 255 290 66 239 255 59 66 239 255 112 207 239 255 66 239 250 255 66 239 255 66 239 250 255 66 239 290 66 239 255 66 239 255 66 112 239 255 59 66 85 239 255 66 239 255 66 239 250 255 66 239 255 66 85 207 239 255 66 239 255 66 239 255 66 239 242 66 77 239 255 66 239 255 66 239 255 66 239 255 66 239 255 66 255 59 239 255 239 255 66 239 255 59 66 239 255 66 239 250 255 258 66 239 255 280 66 239 250 255 66 239 242 250 255 66 85 239 255 66 189 255 290 66 239 255 20 59 62 66 255 66 239 255 66 152 173 239 255 66 239 255 66 239 255 66 239 242 255 66 239 255 66 112 239 255 66 239 255 59 66 239 255 59 66 112 239 255 66 85 239 255 66 239 255 66 239 255 66 239 255 66 239 255 66 239 255 66 239 255 66 239 255 85 239 255 66 239 255 262 20 66 239 255 290 66 77 207 239 255 66 112 239 255 66 239 255 20 66 239 242 255 66 239 242 255 290 66 239 255 59 66 239 255 66 239 255 66 239 255 66 239 255 66 239 255 20 239 255 66 239 255 66 239 255 66 239 242 66 239 255 59 66 85 239 255 66 85 239 255 66 239 255 66 239 255 66 239 255 66 207 239 255 66 239 255 66 239 66 239 255 20 112 239 255 66 239 255 66 239 255 66 219 239 242 255 59 66 219 242 239 255 66 159 239 255 290 66 239 255 66 239 255 
Beta:6,Alpha:0.79
66 239 255 66 255 20 66 239 255 66 207 239 255 59 66 239 255 66 239 255 66 207 239 255 66 239 255 66 239 255 20 66 239 255 66 255 66 239 255 66 239 255 66 239 255 66 207 239 255 6 66 77 239 255 66 239 255 66 239 242 66 239 255 66 239 242 66 239 255 66 239 255 66 239 255 66 239 242 255 66 77 239 250 255 290 66 85 239 255 66 255 66 239 255 239 255 239 255 66 239 255 57 59 66 239 255 66 239 242 255 66 239 255 66 239 255 66 77 239 255 112 255 66 112 239 255 66 239 255 260 66 255 20 66 239 255 290 66 239 255 290 66 239 250 255 66 239 255 66 239 255 66 239 255 66 239 255 66 239 255 173 66 239 255 66 239 255 66 239 242 66 239 255 262 66 239 66 239 255 66 239 255 66 239 242 255 66 239 255 255 66 239 255 66 239 255 7 239 255 277 66 239 255 66 239 255 66 239 255 66 85 239 255 66 112 239 255 66 85 239 255 66 239 255 53 66 255 66 239 242 255 66 239 255 66 239 255 66 239 255 66 239 255 66 239 242 255 59 66 239 255 66 239 255 66 239 255 20 66 239 255 66 239 255 66 255 59 66 239 242 255 66 207 239 255 66 239 242 66 239 255 66 239 255 239 255 66 239 255 207 239 255 290 66 239 242 255 66 239 255 66 239 255 66 239 255 66 239 255 66 239 255 239 255 66 164 239 255 66 239 255 66 239 255 66 239 255 
Beta:6,Alpha:0.80
66 239 250 255 66 239 250 255 239 255 66 239 255 66 77 239 255 20 66 239 255 66 239 255 66 239 255 66 239 255 66 255 66 242 239 255 20 66 107 239 255 66 239 242 255 66 239 255 66 239 255 66 239 255 66 239 242 255 59 66 239 250 255 66 255 66 239 255 66 239 255 66 239 255 66 239 255 66 239 255 66 112 239 242 60 66 239 255 66 239 255 66 107 239 255 66 239 255 66 239 255 66 239 255 66 239 242 20 66 239 255 66 239 255 66 239 255 66 239 255 66 239 255 66 239 255 20 66 239 255 66 255 66 239 255 66 239 255 66 239 255 66 239 255 66 239 255 66 112 239 255 66 207 239 255 66 239 255 66 239 255 66 112 239 255 20 66 85 239 255 66 239 255 66 239 255 66 239 255 290 66 242 66 239 255 66 239 255 66 239 255 66 239 242 255 7 239 255 66 112 239 255 52 66 239 250 255 66 239 255 59 66 239 255 290 66 239 255 66 239 255 66 239 255 66 239 255 66 239 255 66 112 239 255 66 239 255 66 239 255 59 66 85 239 255 66 239 255 66 239 255 66 239 255 66 239 255 66 239 255 66 239 242 66 239 255 59 66 239 250 255 66 77 239 255 66 255 20 66 239 242 66 112 239 255 66 207 239 250 255 66 239 255 66 239 255 173 66 112 219 239 250 255 66 239 66 239 255 66 239 255 66 239 255 66 239 255 66 242 66 239 255 173 20 66 239 255 59 66 239 250 255 66 239 255 
Beta:6,Alpha:0.81
85 239 242 66 239 255 66 77 239 242 255 66 239 255 66 239 255 66 239 255 66 239 255 20 66 77 239 255 66 239 255 52 66 239 255 239 255 66 239 255 66 239 255 66 85 239 255 66 239 255 66 239 255 20 66 239 255 66 255 66 239 255 239 255 290 66 239 255 66 85 239 255 66 239 255 66 239 255 20 66 239 255 66 239 255 66 239 255 66 255 66 239 255 66 239 255 66 77 239 255 66 239 255 66 239 255 66 239 255 290 66 239 255 66 239 255 66 239 255 66 239 255 66 239 242 66 239 255 66 239 255 66 255 66 239 255 66 239 255 66 239 255 66 239 250 255 66 239 255 66 239 255 66 239 66 239 255 112 239 242 255 239 255 66 239 255 66 239 255 239 255 66 239 255 290 66 239 255 290 66 239 255 290 66 239 255 66 239 255 66 239 255 20 66 239 255 66 239 255 59 66 112 197 239 255 66 239 255 66 239 255 286 66 239 255 66 90 239 255 66 85 239 255 66 239 255 66 239 255 66 85 239 255 66 207 239 66 239 255 66 207 239 255 59 66 239 255 290 66 239 250 255 66 239 255 66 112 239 255 20 66 239 255 66 239 255 66 77 239 255 66 85 239 255 20 66 239 255 66 77 239 255 66 157 239 255 66 239 255 66 239 255 20 66 239 255 66 77 207 239 255 66 239 255 66 239 255 66 239 255 66 239 255 66 239 255 66 239 255 260 66 239 255 66 239 255 66 239 255 66 239 242 255 
Beta:6,Alpha:0.82
66 239 242 255 66 239 255 66 239 255 66 239 255 66 239 66 239 255 66 239 255 66 239 255 277 66 239 242 255 30 66 239 255 66 239 255 59 66 239 255 66 239 255 66 239 255 66 255 66 239 255 66 239 255 7 66 239 255 66 239 255 66 239 255 262 66 239 255 59 239 255 66 207 239 255 66 239 255 20 66 207 239 255 66 239 255 66 85 239 255 66 239 255 59 66 239 255 262 66 239 255 66 239 255 20 66 85 112 159 239 255 66 207 239 242 255 66 239 255 66 239 255 66 239 255 66 239 255 239 255 290 20 66 239 255 66 239 255 66 239 66 112 239 255 66 239 242 255 77 239 255 66 239 255 66 239 255 66 239 255 66 239 255 290 66 239 255 66 239 255 20 66 239 255 66 239 255 66 239 255 290 20 66 239 255 290 30 66 239 255 66 239 255 66 239 255 66 77 239 255 66 239 255 66 239 250 255 66 239 255 66 207 239 250 255 53 66 255 66 239 255 66 239 255 66 207 239 255 66 239 255 66 239 255 66 239 255 66 112 239 255 255 66 239 255 239 250 255 66 239 255 20 66 77 239 255 66 239 255 66 239 255 20 239 255 23 66 239 255 66 239 255 66 255 66 239 255 66 189 239 255 66 239 255 66 239 255 66 239 255 20 66 239 255 66 239 255 52 66 239 255 66 239 255 66 77 239 255 66 239 255 290 66 239 250 255 290 66 77 255 66 77 239 255 85 239 255 66 239 255 66 255 66 239 255 255 
Beta:6,Alpha:0.83
66 239 255 66 239 255 66 207 239 255 66 90 239 255 66 239 255 66 239 255 66 239 255 66 239 255 59 207 239 255 66 255 66 239 255 66 239 255 66 239 255 59 66 239 255 66 239 255 66 255 66 239 255 66 239 255 66 239 242 20 66 239 250 255 66 239 255 66 239 255 66 239 255 66 239 255 66 239 255 260 66 239 255 66 255 66 77 239 255 20 239 255 239 255 66 239 255 66 207 239 250 255 66 239 255 66 239 250 255 66 239 255 66 112 239 255 66 77 239 255 290 66 239 255 7 66 239 255 66 239 255 66 239 243 255 59 66 197 239 255 66 239 255 60 66 239 255 66 255 20 66 239 255 66 239 255 66 239 255 66 239 255 66 239 255 20 66 239 255 59 66 239 255 239 255 66 239 255 66 239 255 59 66 239 250 255 66 239 255 66 239 255 66 239 255 66 239 255 66 239 255 66 85 239 255 66 239 255 77 239 255 66 239 255 66 239 255 66 239 255 290 66 207 239 255 20 52 66 239 255 66 239 255 66 239 255 20 66 112 239 255 66 255 66 239 255 20 59 66 255 66 85 239 255 59 239 255 20 66 239 255 66 239 255 66 239 255 66 207 239 255 66 239 255 66 239 255 66 255 66 239 255 66 239 255 66 239 242 255 66 239 242 7 66 207 239 255 66 239 255 258 290 66 77 239 255 262 66 112 239 255 66 239 255 255 66 239 255 290 66 255 66 239 255 66 239 255 66 239 255 59 66 239 255 
Beta:6,Alpha:0.84
66 239 242 255 52 66 239 255 66 239 255 66 239 255 66 239 250 255 20 66 239 255 66 239 242 255 66 239 242 255 66 112 239 255 66 239 255 66 239 242 66 239 255 66 239 255 66 239 255 66 239 255 66 112 239 255 66 239 255 290 59 66 239 255 66 239 255 20 66 239 255 66 239 255 290 66 239 255 66 85 239 255 66 77 239 255 258 66 239 255 66 239 255 66 239 255 66 239 255 66 239 255 258 59 66 112 239 255 20 239 255 66 255 66 239 255 59 66 239 255 59 66 239 255 66 239 255 66 239 255 66 239 255 20 239 255 66 239 242 66 239 255 66 239 255 66 239 255 66 239 242 255 164 34 66 239 255 66 239 255 66 159 239 255 290 66 207 239 255 239 255 59 66 239 242 66 239 255 66 239 255 66 77 239 255 66 239 255 66 85 239 255 66 239 255 66 239 255 66 239 255 66 239 250 255 66 77 239 255 66 239 255 59 66 239 255 66 255 66 239 255 66 239 255 66 239 255 59 66 239 255 66 239 255 66 239 255 66 239 255 66 77 239 255 66 239 255 258 20 66 85 239 255 66 239 255 7 59 66 239 255 66 239 255 66 255 66 239 250 255 66 239 255 66 239 242 255 66 207 239 255 66 239 255 59 66 239 255 66 255 66 77 239 255 59 66 239 255 66 255 286 66 239 255 7 66 239 255 59 66 255 66 239 255 66 239 255 66 239 255 286 66 239 255 66 85 239 255 260 66 239 243 255 66 239 255 286 66 239 255 66 239 255 
Beta:6,Alpha:0.85
59 66 239 255 20 66 239 255 66 239 255 66 239 255 66 239 255 290 66 239 255 290 66 239 255 66 77 239 255 66 239 255 66 112 239 242 255 20 66 239 255 59 66 239 255 290 239 255 20 66 207 239 255 66 239 255 66 239 242 255 290 66 239 255 66 239 255 66 239 255 66 239 255 66 112 239 255 66 239 255 59 66 239 255 66 239 255 66 239 242 255 66 239 255 66 85 239 250 255 66 112 239 66 239 255 66 239 255 66 239 255 66 239 255 66 255 239 255 66 239 255 30 59 66 112 239 255 66 239 250 255 66 239 66 239 255 66 239 255 66 239 255 66 85 239 255 59 66 239 242 255 66 239 255 66 239 242 255 20 66 239 242 66 239 255 66 239 255 66 207 239 255 290 66 239 255 66 239 255 66 207 239 255 20 59 66 85 112 239 255 66 239 255 66 239 255 66 255 66 239 255 66 239 255 66 239 255 66 239 66 239 255 66 239 255 53 59 66 239 255 66 239 255 20 66 239 255 286 66 239 255 66 239 255 290 66 239 255 66 239 255 66 239 255 66 255 66 239 255 66 239 255 66 239 255 66 239 255 66 85 239 250 255 66 239 255 66 239 250 255 66 173 239 255 59 66 239 255 66 112 239 255 66 239 255 66 77 223 239 255 66 239 255 66 239 255 66 239 255 66 239 255 59 66 112 239 255 66 239 255 66 77 239 255 66 255 66 239 242 250 255 66 239 255 66 239 255 66 239 255 66 239 255 59 66 239 255 66 239 255 66 239 255 59 66 239 255 
Beta:6,Alpha:0.86
66 239 255 258 239 255 66 239 255 66 239 255 66 77 239 255 66 239 255 66 85 239 255 239 255 66 239 255 66 239 242 255 7 66 239 255 66 239 255 66 239 255 66 239 250 255 20 66 85 239 255 66 207 239 255 66 239 255 66 239 255 66 239 255 66 239 59 66 239 255 66 239 255 290 66 239 255 66 239 255 66 239 255 66 239 255 66 239 255 290 66 239 255 66 239 255 66 239 255 66 239 255 66 239 242 255 66 239 255 66 239 255 66 239 255 66 239 255 66 112 239 255 20 239 250 255 59 66 239 255 66 255 66 239 255 66 239 255 239 255 66 239 255 239 255 66 239 255 66 239 255 66 239 255 66 85 239 255 66 239 255 66 239 255 66 239 255 57 66 239 250 255 85 239 66 239 255 66 239 255 66 239 255 7 66 85 239 255 66 239 255 66 239 255 239 255 66 239 255 239 255 66 239 255 59 66 239 255 66 239 255 66 198 239 242 255 66 239 255 66 239 250 255 66 239 242 255 66 239 255 66 239 255 66 239 255 6 66 77 239 255 66 239 255 66 239 255 66 207 239 255 220 239 255 66 255 66 112 152 239 255 66 239 255 66 219 255 66 239 242 250 255 7 66 239 255 66 239 255 66 112 239 207 239 239 255 66 239 255 53 66 239 255 66 239 66 239 255 66 255 66 239 255 66 239 255 66 239 255 62 66 207 239 242 66 239 250 255 66 239 255 66 239 255 
Beta:6,Alpha:0.87
66 239 255 66 239 255 66 255 7 20 66 239 255 66 239 255 66 239 242 255 66 239 242 66 239 255 112 239 66 239 242 255 66 239 255 239 255 59 66 239 255 66 255 66 239 242 66 239 242 255 52 66 112 239 242 59 66 239 255 66 239 255 66 85 239 255 66 239 250 255 66 112 239 255 290 66 239 255 286 66 239 255 66 239 242 255 66 239 255 66 239 255 66 239 255 66 239 255 66 239 255 66 239 242 66 239 255 66 239 255 290 66 239 255 66 239 255 290 66 77 239 250 255 59 66 239 255 66 239 255 66 239 255 66 239 66 239 255 66 239 255 7 66 85 239 255 66 239 255 290 59 66 239 255 66 239 255 66 157 239 255 66 85 239 255 66 239 255 66 239 242 66 239 242 255 53 66 239 255 66 239 255 59 66 239 242 255 66 239 255 66 239 255 66 239 255 66 207 239 255 20 66 239 255 66 239 255 66 207 239 255 66 239 255 66 239 255 66 239 242 255 66 239 242 255 66 239 255 66 239 255 66 239 255 59 66 239 255 66 239 255 66 112 239 255 290 20 66 239 255 66 76 239 255 20 59 66 239 242 255 66 239 255 66 239 255 66 239 255 20 66 239 255 66 239 255 66 239 255 290 66 207 239 255 66 77 141 239 242 255 66 239 255 66 239 255 66 239 255 66 239 255 66 239 255 66 77 239 255 66 239 255 66 239 255 66 239 255 66 239 255 66 239 255 66 239 255 20 239 255 66 239 243 255 66 239 255 66 239 255 66 239 255 66 239 255 
Beta:6,Alpha:0.88
66 112 239 250 255 66 239 255 66 239 255 66 239 255 66 239 242 59 66 85 239 255 66 239 255 66 239 255 66 239 255 66 239 255 66 85 239 255 66 239 255 66 239 255 53 66 239 255 66 239 255 59 66 164 239 255 66 239 255 290 66 97 242 66 239 250 255 66 239 255 66 239 255 66 207 239 242 59 66 239 255 66 239 255 66 66 239 255 66 239 255 20 66 239 255 239 250 255 290 66 239 255 66 239 255 66 239 255 239 255 66 239 255 20 66 255 66 85 207 239 255 77 255 66 239 255 66 239 255 66 239 255 66 239 66 239 255 59 66 197 239 255 66 239 255 66 239 255 66 239 255 66 239 255 66 239 255 66 239 255 239 255 66 239 255 290 66 239 255 66 239 255 59 66 239 255 290 255 66 112 239 255 66 255 66 239 255 66 239 255 66 239 255 66 207 239 255 66 131 207 239 255 66 239 255 290 66 112 239 255 239 242 255 52 66 239 255 30 66 112 239 255 66 239 255 60 66 239 255 66 239 255 66 239 255 239 255 66 112 239 255 66 239 255 61 66 239 255 66 239 255 66 239 242 23 66 239 255 290 66 239 242 255 66 255 66 207 239 255 290 66 239 255 77 239 255 66 77 239 255 66 239 255 66 239 255 66 239 255 112 239 255 52 66 255 239 255 66 239 255 66 239 255 66 239 255 66 112 239 255 20 66 239 242 255 66 239 250 255 66 207 239 255 66 239 255 66 239 242 255 66 239 255 
Beta:6,Alpha:0.89
66 112 239 255 66 239 255 66 239 255 66 207 239 255 66 239 255 66 164 239 255 66 239 255 53 66 77 239 255 66 239 66 239 255 66 239 255 66 239 255 66 85 164 239 255 66 239 255 20 66 239 255 66 239 255 66 255 239 255 20 66 239 242 66 239 255 66 239 242 255 20 66 239 255 66 239 255 66 239 255 66 239 250 255 290 66 239 255 290 66 239 242 255 7 66 255 20 66 239 255 66 239 255 66 85 239 255 290 59 66 239 255 66 239 250 242 239 255 66 239 255 66 239 255 66 239 255 66 239 255 66 239 255 66 239 255 66 239 255 239 255 66 239 255 66 239 255 6 66 239 255 239 255 66 239 255 66 66 239 255 66 112 207 239 242 255 66 239 255 66 239 255 66 239 255 66 77 239 255 66 239 255 66 239 255 20 66 239 255 66 239 255 66 239 255 66 207 239 255 66 85 239 255 66 239 255 66 239 242 66 239 255 66 239 255 66 239 255 260 66 112 239 255 20 66 112 239 255 66 77 255 66 255 66 207 239 255 66 239 255 66 239 255 66 239 255 66 239 255 66 239 242 255 66 239 255 59 66 112 239 242 66 239 255 66 239 242 255 66 255 66 112 239 255 290 66 239 255 66 239 255 66 239 255 66 239 255 59 66 239 255 66 85 239 255 66 239 255 59 66 239 255 66 239 255 66 207 239 255 66 239 255 66 239 255 66 239 255 66 239 255 66 239 255 66 239 255 66 77 239 255 239 255 
Beta:6,Alpha:0.90
66 239 242 255 66 77 239 255 290 66 239 242 66 239 255 66 239 255 20 66 239 255 59 239 255 66 85 239 242 255 66 239 255 66 255 290 66 239 255 290 66 112 239 255 66 239 255 66 77 239 255 66 85 239 255 290 66 207 239 255 290 66 239 255 66 239 255 20 66 239 255 66 85 239 242 255 66 239 255 20 66 255 66 239 255 66 239 255 66 239 255 66 255 66 239 255 66 239 255 66 239 255 66 112 207 239 255 66 207 239 255 66 239 242 66 239 255 66 239 255 66 239 255 52 66 239 255 66 239 255 20 66 239 255 66 239 255 20 66 239 255 66 239 255 66 255 66 239 255 239 255 290 66 239 255 66 239 255 20 66 239 255 290 66 239 255 290 66 239 255 290 66 239 255 66 112 239 255 66 239 255 66 239 255 66 290 242 66 239 255 66 207 239 66 239 250 255 66 239 255 290 42 66 239 255 66 239 255 66 239 255 290 66 239 255 66 239 255 66 239 66 77 85 239 255 262 66 239 255 66 207 239 255 66 239 255 66 239 255 66 207 239 255 66 239 242 255 239 255 66 112 239 250 66 239 255 66 239 255 66 239 255 66 239 255 66 77 239 242 66 239 255 66 239 255 66 239 250 255 66 239 255 20 66 85 239 255 66 239 255 66 239 255 20 66 239 255 66 239 255 66 239 255 66 89 239 255 290 66 239 255 66 239 255 66 239 255 23 66 239 255 66 85 207 239 255 239 255 59 66 239 255 66 239 255 66 239 255 66 112 239 255 239 242 250 255 
Beta:6,Alpha:0.91
66 223 239 255 66 239 255 239 255 66 239 250 255 66 239 242 255 276 20 66 239 255 66 77 242 255 290 66 77 239 255 66 239 255 59 66 239 255 66 239 255 66 207 239 66 85 239 255 66 239 255 66 239 255 66 239 255 66 239 255 66 239 255 66 239 255 66 239 255 66 77 239 255 66 239 255 66 85 239 255 66 239 250 255 20 66 239 255 66 85 239 255 62 66 239 255 59 66 239 255 66 239 255 66 239 255 66 239 255 66 239 255 66 85 255 59 66 239 255 66 239 255 66 239 255 66 239 255 66 159 239 255 66 239 255 66 112 239 255 66 239 255 66 239 255 66 77 255 66 239 242 255 66 239 255 290 239 255 207 239 255 66 239 255 66 77 239 255 290 66 239 255 66 239 255 66 239 255 66 239 255 66 239 255 59 66 239 255 59 66 239 255 66 239 255 66 239 255 66 239 255 66 112 239 255 239 242 66 239 255 66 239 255 66 239 66 239 255 66 239 255 66 239 255 66 85 239 255 66 239 255 66 239 255 66 239 250 255 66 239 255 66 207 239 255 66 239 255 66 239 255 66 239 242 66 207 239 255 66 239 255 66 77 112 239 255 66 239 255 66 239 255 66 112 239 255 66 239 255 66 239 255 66 239 255 66 239 255 66 239 255 290 66 255 66 239 66 239 255 66 239 242 20 66 239 255 66 85 239 255 20 66 239 242 255 66 239 255 66 239 250 255 66 239 255 66 239 255 59 66 197 239 255 66 239 255 
Beta:6,Alpha:0.92
66 239 255 66 239 255 20 66 239 59 66 239 255 66 239 255 66 207 239 255 66 207 255 66 239 250 255 66 85 239 255 66 239 66 239 255 66 239 255 66 239 255 66 239 255 66 239 250 255 66 207 239 255 66 239 255 20 66 239 255 239 255 66 239 255 66 239 255 66 239 255 66 239 255 66 239 255 66 189 239 250 255 66 239 255 290 57 66 239 242 66 239 255 66 239 255 66 239 255 66 239 255 66 77 239 255 66 207 255 66 239 255 290 59 66 255 66 239 255 290 66 85 239 242 66 239 250 255 59 66 239 255 20 66 239 255 6 66 77 207 239 255 66 239 255 66 112 239 255 66 239 255 66 239 255 290 66 239 255 66 239 242 255 30 66 239 255 66 239 255 66 112 239 255 66 239 255 66 131 207 239 242 255 290 66 239 255 66 239 255 20 66 239 255 66 112 239 255 66 239 255 66 239 255 66 239 255 66 239 255 7 66 219 239 255 20 66 239 255 66 239 255 66 239 255 66 131 207 239 255 66 239 255 239 255 66 239 242 255 66 239 255 66 239 255 66 239 255 66 255 66 239 255 66 239 255 66 239 255 66 255 66 77 250 255 66 242 66 239 255 85 239 255 66 255 66 239 242 255 66 189 239 255 60 66 239 255 66 255 239 255 66 239 255 66 239 255 66 239 255 66 90 207 239 255 66 239 250 255 290 66 239 255 20 66 239 250 255 66 239 255 66 239 290 66 239 255 239 251 255 66 107 239 255 66 239 255 20 66 239 255 
Beta:6,Alpha:0.93
20 66 239 255 66 239 255 277 66 207 255 66 77 239 255 66 239 66 255 66 239 255 66 85 239 255 66 207 239 255 66 239 255 66 239 255 66 239 255 66 239 250 255 290 66 239 255 66 239 255 66 239 255 66 255 290 59 66 239 255 66 239 255 66 255 23 66 239 255 66 239 255 66 239 255 280 239 242 255 66 239 255 66 239 255 66 112 239 255 239 255 66 207 239 255 290 66 239 255 66 239 255 66 239 255 66 239 255 239 255 239 255 66 77 239 243 255 290 66 239 242 66 239 255 66 112 164 239 255 66 239 255 66 239 255 66 239 255 66 255 66 239 255 66 239 255 66 77 239 255 290 66 239 255 66 239 255 66 239 255 66 239 242 66 239 255 66 239 255 239 255 20 66 239 255 66 239 242 255 66 239 242 255 66 239 255 66 77 239 66 239 255 59 66 239 255 66 239 255 66 85 239 255 66 239 255 66 220 239 255 66 77 239 255 66 239 250 255 66 239 255 66 239 255 290 66 239 255 20 66 239 255 239 255 66 239 255 66 239 255 20 66 239 255 66 255 66 239 255 66 239 255 59 66 77 239 255 66 239 255 66 239 250 242 66 239 255 239 255 66 77 85 239 255 66 89 207 239 255 66 112 239 255 66 189 239 255 66 239 255 66 239 255 290 66 239 255 66 239 255 66 77 223 239 255 66 239 255 66 255 66 239 255 66 239 255 66 239 255 66 239 255 290 59 66 239 242 66 239 255 173 66 239 242 
Beta:6,Alpha:0.94
66 207 239 255 66 239 255 66 239 255 66 239 255 66 239 255 59 66 239 255 66 239 255 66 255 66 239 255 66 239 255 66 239 255 66 112 239 255 66 239 255 66 239 255 66 239 255 66 239 255 20 66 239 242 255 66 77 207 239 255 66 239 255 66 239 255 66 239 255 66 239 255 239 250 255 66 239 255 207 239 255 66 239 255 66 85 239 255 66 239 255 66 239 255 290 66 239 255 66 112 207 239 255 66 239 255 66 239 255 66 239 255 66 239 255 66 220 239 255 66 255 66 207 239 255 66 255 239 255 66 239 255 66 239 255 66 239 255 66 131 207 239 255 59 66 239 255 66 239 250 255 66 112 239 255 239 255 223 239 255 239 255 66 239 255 66 239 255 66 239 255 59 66 239 250 255 66 239 255 66 239 242 66 239 255 66 239 255 66 242 66 239 255 66 239 255 66 239 255 66 239 255 66 239 255 66 239 255 66 239 255 290 66 77 239 255 66 239 255 66 239 255 66 239 255 66 239 255 66 239 255 66 239 255 66 239 255 66 239 255 66 239 255 48 66 239 255 66 239 255 260 66 239 255 59 66 239 255 66 239 255 66 85 239 255 66 77 239 255 66 239 250 255 66 239 255 20 66 239 242 66 239 255 66 112 239 255 66 239 255 66 239 255 66 239 255 66 239 255 66 239 255 66 239 242 255 66 239 66 239 255 16 66 239 255 66 85 239 255 66 239 255 66 239 242 
Beta:6,Alpha:0.95
66 85 239 255 66 239 255 20 66 239 255 66 239 255 66 239 255 66 85 112 239 255 66 239 255 66 239 255 66 239 255 66 239 255 59 66 239 255 66 239 255 66 239 255 66 239 255 66 85 239 66 147 239 255 66 239 255 66 239 255 59 66 239 250 242 66 239 242 66 239 255 66 207 239 255 20 66 239 242 255 66 239 255 66 239 255 66 239 255 66 239 255 59 239 250 255 66 239 255 66 239 255 66 239 255 66 239 255 66 239 255 59 66 239 255 66 239 255 66 239 255 66 250 255 66 239 255 66 239 255 66 255 66 239 255 66 85 239 255 66 239 255 66 239 242 255 66 239 290 242 66 239 255 66 77 112 239 255 258 66 239 255 20 66 239 255 66 239 255 66 239 255 173 66 207 239 255 66 207 239 255 66 164 239 255 66 239 255 66 239 255 66 207 239 255 66 85 220 239 255 66 239 242 255 66 239 255 66 239 255 239 250 255 66 89 239 255 66 239 242 255 20 59 66 112 239 255 290 66 77 239 255 66 239 255 66 112 207 239 242 255 66 239 255 66 239 242 20 66 85 219 239 255 66 77 112 255 66 239 255 20 66 239 255 66 239 255 66 239 255 66 77 239 242 255 66 239 255 66 239 255 66 85 239 255 239 255 66 239 255 66 239 255 20 66 77 239 255 66 239 255 66 239 250 239 255 239 255 66 112 117 239 255 66 239 255 66 239 255 290 66 239 255 66 239 255 66 239 255 239 255 66 239 242 255 66 239 255 66 112 239 255 66 239 255 66 239 255 
Beta:6,Alpha:0.96
66 239 255 66 255 239 255 66 239 255 16 59 66 239 255 66 239 255 66 239 255 66 255 66 90 239 242 66 239 242 66 239 255 66 239 255 66 239 255 66 239 255 66 239 255 66 239 250 255 66 77 239 255 66 239 255 66 85 239 255 66 112 207 239 255 66 239 255 66 239 255 59 66 239 255 255 290 66 239 255 66 239 66 239 255 59 66 239 255 290 66 239 255 20 66 239 255 66 239 255 239 255 66 239 255 20 239 242 255 262 59 66 239 255 66 77 239 255 66 85 239 255 66 239 255 66 239 255 66 239 255 66 239 255 66 239 255 66 239 255 66 239 255 66 255 66 239 242 255 66 239 255 66 85 239 255 290 66 239 255 290 66 239 255 20 66 239 255 66 239 255 66 239 255 66 239 255 66 239 255 66 239 255 66 239 255 66 239 255 66 239 255 66 239 255 66 239 255 66 239 255 66 239 255 66 239 242 239 255 66 239 255 66 239 255 66 77 239 242 255 66 239 255 66 112 239 255 173 66 219 239 255 66 239 255 66 239 255 239 255 66 239 255 66 239 242 66 85 239 255 66 207 219 255 66 239 255 59 66 239 255 66 239 255 66 239 255 66 239 255 66 239 255 66 77 239 255 66 239 255 66 239 255 66 239 255 66 239 255 66 77 239 255 66 90 207 239 255 66 239 255 66 239 242 255 66 239 255 66 239 255 20 53 66 239 255 66 239 255 66 239 255 59 66 239 255 66 239 255 
Beta:6,Alpha:0.97
66 239 242 255 66 77 239 239 255 20 59 66 239 255 20 66 239 255 66 207 239 255 23 66 239 255 66 89 112 239 255 66 239 255 66 239 255 290 66 239 255 66 239 255 66 239 255 66 239 255 66 239 255 277 59 239 255 66 239 255 66 239 255 66 239 255 66 77 239 255 20 66 239 255 20 66 239 255 59 66 239 255 52 66 85 239 243 255 66 85 112 239 255 66 239 250 255 66 239 242 59 66 239 66 77 239 66 107 255 66 239 250 255 59 66 77 239 255 239 255 59 66 239 255 290 20 66 239 242 255 66 239 173 242 59 66 239 255 66 112 255 239 255 66 239 255 59 66 239 255 66 239 255 66 239 66 255 66 239 255 66 239 255 66 239 255 66 239 255 66 239 255 66 239 255 59 239 255 66 239 255 66 207 239 255 59 66 239 255 66 239 255 290 66 239 255 66 112 239 255 66 239 255 66 239 255 59 66 239 255 66 239 59 66 239 255 66 239 255 66 239 255 59 66 239 255 239 255 66 239 255 66 239 255 59 239 255 66 239 255 66 239 250 255 66 89 239 255 66 77 255 66 239 255 66 239 255 66 239 255 66 239 255 66 239 250 255 66 239 255 66 77 239 255 66 239 255 66 239 255 66 239 255 66 239 255 6 66 77 239 255 66 239 255 66 239 255 66 85 239 255 66 239 255 66 239 255 66 239 255 66 239 255 66 239 255 66 239 255 66 239 255 66 239 255 66 239 242 66 239 255 59 66 239 255 66 85 239 255 
Beta:6,Alpha:0.98
66 239 255 66 239 255 62 66 239 255 66 239 242 89 157 239 255 66 239 242 255 66 239 255 66 239 255 66 85 239 255 66 239 255 66 239 255 66 239 242 66 239 255 66 239 255 66 239 255 66 77 239 255 66 239 250 255 66 239 255 66 239 242 255 239 255 66 207 239 255 66 239 255 239 255 290 52 66 239 255 66 255 66 239 255 66 239 255 290 66 85 112 239 255 66 239 255 66 77 239 66 207 239 255 66 239 255 57 112 239 255 66 77 239 255 66 239 255 66 239 255 66 239 255 66 239 242 255 66 239 255 66 239 255 66 239 255 66 239 255 66 112 239 255 66 239 242 255 66 239 255 66 239 255 66 239 255 66 239 255 66 239 255 59 66 239 255 66 239 255 66 239 255 66 239 255 66 177 239 255 66 239 255 280 66 239 255 66 239 242 255 66 239 255 66 239 255 66 239 255 66 239 255 66 239 250 255 20 66 239 255 66 255 66 239 255 66 239 255 66 239 255 66 239 255 66 239 255 66 239 255 239 255 66 239 255 66 239 255 66 207 239 255 66 239 255 66 239 255 66 255 290 66 239 250 255 66 77 223 239 255 258 66 239 255 66 239 255 59 66 239 255 66 239 250 255 66 207 239 255 20 66 239 255 66 239 255 66 239 255 20 66 239 255 66 239 255 66 239 255 66 239 255 66 239 66 152 239 255 20 66 239 255 66 207 239 255 20 66 239 250 255 66 112 239 255 239 255 66 239 255 66 239 255 
Beta:6,Alpha:0.99
66 152 255 290 66 207 239 255 59 66 239 255 66 255 290 66 207 239 255 66 239 255 66 207 239 255 66 219 239 242 59 66 207 255 53 66 239 255 66 239 255 66 239 250 255 66 239 255 239 255 66 239 255 20 66 239 255 66 239 255 66 112 239 255 20 66 239 255 66 239 255 66 239 255 66 239 255 66 239 242 66 77 239 255 66 152 239 20 66 239 255 59 66 239 242 255 66 239 255 290 66 239 255 59 66 239 255 66 239 255 66 239 255 66 239 255 66 76 239 255 66 239 255 66 85 239 255 66 239 255 66 239 255 66 239 255 239 255 66 239 255 66 239 255 290 59 66 239 255 66 85 239 255 66 239 255 66 239 255 66 77 85 239 255 66 239 255 66 112 207 239 255 59 66 239 255 66 239 255 66 239 255 61 66 239 250 255 66 239 255 59 66 239 255 66 239 255 66 255 66 242 255 66 239 255 59 66 207 239 255 66 239 255 66 239 255 66 239 255 66 239 255 66 85 239 255 66 239 250 255 59 66 239 255 89 66 239 255 66 239 255 77 239 255 66 239 255 66 255 66 239 255 7 66 255 66 239 255 66 239 250 255 66 239 255 66 77 239 242 66 77 207 239 255 66 239 255 66 255 290 66 239 255 290 66 77 239 255 66 239 250 255 66 239 255 66 239 255 66 85 239 255 66 159 239 255 66 239 255 239 255 66 77 239 255 66 239 255 66 239 255 66 85 239 255 66 85 239 255 66 239 255 66 239 255 66 255 59 66 239 255 66 239 255 
Beta:6,Alpha:1.00
239 255 59 66 239 255 66 239 243 255 66 239 255 66 239 255 66 239 255 23 66 239 255 66 239 255 290 66 112 239 255 66 239 255 20 66 239 255 66 239 255 52 66 239 255 66 85 239 255 66 239 255 66 239 255 290 66 239 255 66 239 255 66 239 255 66 112 239 255 66 239 255 66 239 242 66 77 112 239 255 20 66 255 66 239 255 66 239 255 290 7 66 239 255 66 239 255 66 239 250 255 290 59 66 239 255 66 255 66 239 290 66 239 242 66 239 255 239 242 255 66 239 255 66 239 255 66 239 255 20 66 239 255 66 239 255 59 66 239 255 59 66 107 239 255 290 66 85 207 239 255 290 66 85 239 255 290 66 107 239 242 255 66 239 255 66 77 239 255 66 85 239 255 66 239 255 239 255 66 112 239 255 66 239 255 66 239 255 66 85 207 239 255 66 239 255 20 239 255 66 77 207 239 255 290 59 66 197 239 255 66 239 255 66 239 242 255 66 239 255 66 239 255 66 239 255 66 239 255 66 239 242 255 66 239 255 66 239 255 66 239 255 66 239 290 53 66 239 255 66 239 255 290 57 66 239 255 66 239 255 66 239 255 66 239 66 239 255 66 239 255 290 66 239 255 66 239 255 66 239 255 66 239 255 66 239 255 66 239 255 66 239 255 66 239 255 66 239 255 66 239 255 66 239 255 66 239 255 23 66 239 255 59 66 239 255 239 255 66 239 255 66 207 239 255 66 239 255 66 239 255 66 239 255 66 239 255 66 239 255 66 239 255 
Beta:10,Alpha:0.10
66 239 242 255 66 239 255 66 207 239 255 66 239 255 66 239 255 66 239 255 66 239 255 66 239 255 66 239 255 66 239 255 66 239 250 255 66 239 255 77 85 239 255 66 239 255 66 239 255 66 239 255 66 77 239 255 20 239 255 66 239 255 53 66 239 255 66 239 255 66 239 66 239 255 66 239 255 66 239 255 66 85 112 239 242 255 66 239 255 20 66 239 255 66 239 242 66 112 239 255 66 239 66 239 255 66 207 239 255 66 239 255 66 255 66 239 255 59 66 239 255 66 112 239 255 66 77 255 59 66 239 255 66 239 255 66 239 255 66 255 66 239 250 255 66 255 66 164 239 255 66 239 66 239 255 66 239 255 66 239 255 6 66 77 239 255 66 239 255 66 239 255 66 239 255 66 239 255 66 207 239 255 66 239 255 66 207 239 255 66 219 239 255 286 66 239 255 66 239 255 66 207 239 255 239 255 66 239 255 66 239 242 255 66 255 66 207 239 250 255 66 255 66 239 255 7 66 239 255 66 107 239 255 85 239 255 59 66 239 255 66 239 255 290 66 239 255 66 239 255 262 66 239 255 66 239 242 255 66 239 255 66 239 255 66 239 255 66 239 255 66 239 66 239 255 66 85 239 255 66 255 66 239 255 20 66 239 255 239 255 66 239 255 66 239 290 242 66 239 255 66 239 255 66 239 255 66 239 255 66 239 255 66 207 239 255 20 66 239 255 157 52 66 239 255 66 207 239 255 
Beta:10,Alpha:0.11
66 112 239 255 66 112 239 255 66 76 239 255 66 239 255 66 239 255 290 66 239 255 66 239 255 66 112 239 255 66 239 242 250 255 66 239 255 66 239 255 66 239 255 66 239 255 66 239 255 66 239 255 66 239 255 66 239 255 66 239 255 66 112 239 255 66 239 255 66 207 239 255 66 239 242 255 66 239 255 66 112 239 242 255 66 255 59 66 239 255 66 239 255 66 239 255 66 239 255 66 239 255 66 255 66 239 255 66 239 66 239 255 290 66 85 112 239 255 61 66 239 255 66 255 20 66 239 255 239 250 255 59 66 239 255 66 90 239 255 66 239 242 255 290 20 66 239 255 66 239 242 66 239 255 66 239 255 239 250 255 66 239 255 66 239 255 66 239 255 66 85 239 255 66 112 239 255 66 239 255 66 255 66 239 59 66 239 255 66 164 239 255 66 255 66 239 255 66 90 239 255 59 66 239 290 66 255 66 239 255 66 239 242 66 239 255 66 85 112 239 250 255 66 112 239 255 66 239 242 255 66 207 239 255 66 77 239 255 59 66 239 255 59 66 239 255 66 239 250 255 66 239 250 255 66 239 255 66 255 66 239 255 66 239 255 66 239 255 66 239 255 20 66 239 255 20 66 239 255 66 239 255 66 239 255 37 66 239 255 66 239 250 255 207 239 255 66 112 239 255 66 239 255 66 239 255 66 255 66 223 239 255 66 239 255 66 77 239 255 66 239 255 66 112 207 239 255 66 239 242 255 66 239 255 66 239 250 255 66 77 239 255 
Beta:10,Alpha:0.12
66 239 255 290 66 239 255 66 239 255 66 239 255 57 66 239 255 66 239 255 77 239 255 66 255 66 239 255 66 77 239 255 59 66 239 255 300 66 239 255 66 239 255 66 239 255 66 239 300 66 239 255 66 239 242 66 239 255 66 239 255 20 66 239 255 66 239 255 20 66 239 255 66 239 255 66 85 239 255 66 239 242 255 66 255 66 239 255 66 112 239 255 66 239 255 66 239 242 255 66 239 255 66 239 255 66 239 242 66 239 255 66 239 255 66 239 255 20 66 239 255 66 239 255 66 239 255 6 62 66 77 239 255 59 66 239 255 66 239 250 255 66 85 239 255 66 239 255 286 66 239 255 66 239 255 66 239 242 255 66 239 255 66 239 255 66 239 255 66 239 255 53 66 77 239 255 239 255 66 239 255 66 239 255 66 239 255 66 239 255 66 239 255 239 255 66 239 255 66 239 255 66 239 255 66 239 255 66 239 255 59 66 239 66 239 255 66 239 255 66 112 239 255 66 239 255 66 207 239 255 66 112 242 66 239 255 66 239 255 66 239 255 66 239 255 20 66 239 250 255 290 66 239 255 59 66 173 239 255 66 239 255 66 250 255 66 239 255 66 207 239 242 66 239 255 66 255 66 239 255 59 66 239 250 255 66 255 66 207 239 255 66 112 239 255 239 255 66 239 255 66 239 255 66 239 255 66 239 242 255 66 85 239 250 255 66 77 239 255 66 239 255 66 89 239 255 59 66 239 255 66 239 255 
Beta:10,Alpha:0.13
66 239 255 15 24 25 29 50 84 130 139 140 145 185 192 221 227 228 240 241 254 257 293 300 59 66 239 255 66 239 255 66 239 255 300 66 77 207 239 255 66 239 255 239 242 255 66 239 255 66 239 255 66 77 239 255 59 66 131 207 239 255 66 255 66 239 255 66 239 255 66 239 255 66 239 255 66 239 255 66 239 255 20 66 239 255 66 239 255 66 239 255 66 207 239 255 59 66 239 255 66 239 255 66 239 255 66 239 242 66 239 255 290 59 66 239 255 290 66 112 239 255 66 207 239 255 66 239 255 66 239 255 66 239 255 53 66 112 239 255 66 239 255 66 239 255 66 239 255 66 239 255 66 239 255 290 66 239 255 66 239 255 66 112 239 255 66 239 255 66 239 255 66 239 255 66 239 255 66 239 255 66 239 255 66 239 242 255 239 255 66 255 66 239 255 66 239 255 66 239 255 59 66 239 255 66 239 242 255 290 66 239 255 20 66 239 255 66 239 255 66 239 255 66 239 255 66 239 250 255 66 239 255 16 20 66 239 255 66 239 255 66 239 255 66 207 239 255 66 239 255 66 239 255 300 66 77 239 255 66 239 255 66 223 239 255 66 239 255 59 66 239 255 66 239 242 66 255 66 239 255 66 239 255 290 239 255 66 112 239 255 66 239 255 66 239 255 20 66 77 239 255 66 239 255 6 59 60 66 77 239 255 20 66 85 239 255 59 77 239 255 66 239 255 66 239 255 66 77 239 255 66 239 255 66 239 255 66 239 255 20 66 239 255 66 239 255 20 66 239 255 66 239 255 66 239 250 255 20 66 239 255 66 239 255 
Beta:10,Alpha:0.14
66 239 255 66 239 255 66 207 239 255 66 239 255 59 66 239 242 66 239 255 66 239 255 66 239 255 66 239 255 66 239 255 66 239 255 66 239 250 255 66 239 255 66 239 255 20 66 207 239 255 66 239 255 300 20 66 239 255 290 7 66 239 255 66 239 255 66 239 255 66 239 255 66 239 255 66 77 239 255 290 66 239 255 66 207 239 255 290 62 66 239 255 66 255 25 84 130 185 192 227 240 241 300 66 239 255 66 239 250 255 66 239 255 66 239 255 66 239 255 66 239 250 255 66 239 255 66 239 255 66 77 239 250 255 66 239 255 24 50 56 84 88 94 111 138 145 158 161 177 178 183 201 227 241 249 254 263 265 294 66 239 255 59 66 76 197 239 250 255 66 239 66 255 66 239 255 66 207 239 255 66 239 255 66 239 255 59 66 239 255 66 239 255 66 207 239 255 66 239 255 239 255 20 66 239 255 66 239 242 255 66 239 255 20 66 239 250 255 59 239 255 239 255 66 112 239 255 66 131 207 239 255 300 66 239 255 66 239 255 66 239 255 300 59 66 239 255 66 239 255 66 239 255 66 85 239 255 66 239 255 66 239 66 239 255 66 239 255 290 66 239 255 59 66 239 242 66 242 255 66 239 255 59 66 239 255 239 255 66 239 300 66 239 255 66 85 239 255 66 239 255 66 239 255 300 66 239 242 255 66 239 255 300 60 66 239 242 255 66 217 250 255 66 77 239 255 290 66 239 255 66 220 239 255 290 239 255 62 66 239 255 66 239 255 66 239 66 239 242 255 66 239 255 66 239 255 66 239 255 66 239 255 290 66 239 255 239 255 66 239 255 66 207 239 255 
Beta:10,Alpha:0.15
66 239 255 59 66 239 250 255 66 239 255 66 239 255 290 66 239 255 66 77 239 255 66 239 242 66 239 255 66 239 255 20 66 239 255 30 66 239 255 66 239 255 59 66 239 255 66 239 242 255 66 239 255 66 239 255 66 239 255 66 239 250 255 66 239 255 66 207 239 255 300 23 66 239 255 66 239 255 66 77 239 255 76 239 255 66 239 255 66 239 255 66 239 255 66 239 255 25 84 130 185 192 227 240 241 300 66 77 207 239 255 60 66 239 255 66 239 255 59 66 239 242 255 66 77 239 255 66 239 255 62 66 77 239 255 66 239 255 66 239 255 239 255 66 213 255 66 239 255 59 66 239 250 255 239 255 239 255 66 239 255 300 66 239 242 255 239 255 239 255 66 239 255 239 17 75 113 121 167 177 196 66 239 24 45 50 121 158 177 60 66 239 255 66 239 255 300 66 77 239 255 66 239 255 66 239 255 20 66 239 255 66 255 84 185 192 240 300 66 239 255 66 239 255 300 66 239 255 66 239 255 66 77 207 239 255 66 239 250 66 112 207 239 255 239 255 59 66 112 255 59 66 239 255 300 66 239 255 66 131 207 239 255 66 239 255 66 239 255 66 255 300 239 255 66 255 66 207 239 255 66 239 255 20 66 239 255 66 239 255 66 239 255 300 66 112 239 255 300 20 66 239 66 239 242 255 66 239 255 66 239 255 66 239 255 66 239 255 66 239 255 59 66 239 255 66 239 255 300 20 66 239 242 255 66 239 255 66 239 255 66 239 255 66 239 255 300 66 239 255 290 66 239 255 66 239 250 255 66 239 255 20 66 255 66 239 255 
Beta:10,Alpha:0.16
66 250 255 300 66 77 239 255 66 239 255 24 33 56 75 102 106 149 158 161 166 167 177 182 192 236 265 274 282 66 239 242 255 290 66 85 239 255 66 239 250 255 66 239 255 260 59 239 255 25 84 130 185 192 227 228 240 241 257 300 66 239 255 66 239 250 255 66 239 255 66 239 255 290 20 66 239 255 239 255 290 20 66 239 255 66 239 255 300 66 239 255 15 25 29 50 84 130 139 140 145 185 192 221 227 228 240 241 249 254 257 293 62 66 207 239 255 66 255 24 25 29 84 139 140 145 185 192 221 227 228 240 241 249 257 293 300 66 239 255 290 66 239 255 66 239 255 300 66 207 239 255 300 66 85 239 255 66 239 66 239 255 105 141 177 189 66 239 255 66 239 250 255 66 131 207 239 255 66 239 255 25 84 185 227 228 241 249 257 293 300 66 239 255 84 130 185 192 227 240 241 300 66 239 255 66 239 255 62 66 239 250 255 66 239 255 192 240 300 66 207 239 255 300 66 85 239 255 66 239 255 66 239 255 300 66 239 255 66 239 255 66 239 242 255 66 239 255 2 24 45 50 55 82 121 145 161 166 177 182 187 236 257 241 239 15 22 24 25 29 50 84 86 101 111 139 140 145 185 187 192 221 227 228 231 240 241 248 254 257 300 66 239 255 25 84 130 185 192 227 228 241 249 257 293 300 66 239 255 66 239 255 66 239 242 255 300 66 239 242 255 300 66 239 255 300 66 239 255 300 66 239 255 66 239 255 66 239 255 5 6 16 18 29 33 36 40 46 103 115 130 133 145 167 176 179 182 186 189 202 206 215 247 267 271 274 275 278 288 300 66 85 239 255 300 66 239 255 300 66 239 242 66 239 255 300 66 239 255 300 66 239 255 300 66 239 255 66 239 255 66 239 242 255 300 66 85 239 255 300 66 239 255 27 33 44 75 123 142 171 188 189 228 229 237 238 272 105 179 261 263 275 47 96 153 169 66 239 255 66 255 66 239 255 300 66 77 239 255 20 66 239 255 66 239 255 1 15 22 24 25 27 29 31 50 56 84 86 101 111 130 139 140 145 158 187 192 221 227 228 231 240 241 248 249 254 257 263 293 297 66 239 255 1 15 22 25 27 31 50 56 84 86 101 104 111 119 130 138 139 140 145 158 185 187 192 227 231 240 241 248 249 254 257 263 265 281 293 297 300 66 239 255 1 15 22 24 25 27 31 50 56 86 101 104 111 119 130 138 139 140 145 158 185 187 199 227 231 240 241 248 249 254 257 263 265 281 293 297 300 66 239 255 10 22 24 27 31 50 56 84 111 119 130 138 145 158 183 199 227 231 240 241 248 249 263 265 297 15 187 193 254 257 300 66 239 255 290 66 112 239 255 57 66 239 255 25 84 185 192 227 228 240 241 249 257 293 300 66 239 255 66 239 255 300 66 239 255 66 239 255 1 15 24 25 27 29 31 50 56 84 86 101 104 111 119 130 138 139 140 145 158 187 192 212 227 228 231 240 241 248 249 254 257 263 265 293 297 300 66 207 239 255 66 239 255 66 239 255 17 33 56 75 113 145 177 196 224 236 274 77 239 255 262 292 66 239 255 66 239 255 15 24 25 29 50 84 139 140 145 185 192 221 227 228 240 241 249 257 293 66 239 255 300 66 77 255 66 239 255 66 112 239 300 66 239 255 84 130 192 240 300 66 239 242 255 7 66 239 255 239 255 66 77 239 255 280 66 239 255 66 239 255 300 66 239 250 255 20 66 239 255 
Beta:10,Alpha:0.17
66 77 239 242 255 20 53 66 85 239 255 66 239 255 300 66 239 255 300 66 239 255 66 239 255 66 255 300 239 255 66 239 255 300 66 255 66 239 255 18 33 39 44 189 196 203 253 272 279 66 239 255 10 22 24 50 56 84 103 111 119 130 135 138 145 158 161 183 187 192 193 199 201 227 231 240 241 248 254 263 265 66 239 255 33 88 100 143 145 149 177 179 182 183 192 205 236 279 289 296 66 239 255 66 239 255 300 66 239 242 255 20 59 66 239 255 66 239 17 142 143 145 156 158 177 179 196 246 279 289 88 100 183 236 296 66 112 239 255 66 239 255 17 75 113 126 177 196 289 66 112 239 255 66 239 255 66 239 255 300 66 220 239 255 24 50 56 79 88 103 106 126 138 140 145 149 158 161 177 178 182 183 187 193 201 227 254 263 265 70 84 111 241 66 164 239 255 66 239 255 262 25 84 130 185 192 227 228 240 241 249 293 300 239 255 1 6 16 18 29 33 35 36 40 46 63 75 102 103 114 130 133 145 147 165 176 179 182 186 189 200 202 206 215 247 267 271 274 275 300 66 239 255 10 24 27 50 56 111 119 130 138 145 158 185 192 199 212 221 227 231 241 248 249 263 265 293 297 15 22 161 183 187 193 240 254 257 281 300 66 239 255 300 53 66 239 255 300 66 207 239 255 66 239 255 66 239 242 255 66 77 239 255 10 15 22 24 50 56 84 111 119 130 138 158 161 183 185 187 192 193 199 227 231 240 241 248 249 254 257 263 265 300 66 239 255 10 22 24 50 56 84 111 119 130 138 145 158 161 183 185 187 192 199 227 231 240 241 248 249 254 257 263 265 300 59 66 239 242 255 66 239 255 66 239 255 300 66 239 255 66 219 239 255 66 239 255 300 66 207 239 255 15 24 25 29 31 50 84 111 130 139 140 145 185 187 192 221 227 231 240 241 249 254 257 300 66 239 255 66 85 239 255 6 8 18 33 40 41 44 64 75 87 88 96 103 105 106 129 145 166 169 170 174 176 177 179 182 189 199 202 203 236 238 247 248 254 261 267 269 276 279 288 66 112 239 255 66 77 239 255 300 20 66 112 239 255 66 239 255 300 66 239 255 33 39 40 64 70 96 103 127 129 142 158 166 169 170 174 176 177 179 182 186 189 203 236 238 253 267 276 279 289 66 239 242 255 300 66 239 242 66 239 255 33 88 100 143 145 149 177 179 182 183 192 205 236 248 279 289 296 66 239 255 300 66 239 255 66 239 250 255 30 66 239 255 66 112 239 255 66 77 239 255 66 239 255 66 239 255 66 239 255 24 50 70 84 88 94 106 111 138 145 158 161 177 178 182 183 201 227 241 249 254 263 265 239 255 12 17 118 177 194 196 66 239 255 2 113 121 138 177 66 85 239 255 66 239 255 130 240 300 66 239 5 6 11 18 23 25 27 31 33 34 57 58 61 63 65 67 86 93 95 101 117 121 123 125 131 132 136 139 151 153 164 171 176 179 184 188 189 196 200 212 214 217 226 229 246 272 274 277 1 17 28 29 38 104 130 182 186 233 288 293 297 66 239 255 300 66 239 255 66 85 239 250 255 15 22 24 25 29 56 84 86 101 111 130 139 140 145 185 187 192 221 227 228 231 240 241 248 249 254 257 300 66 239 255 66 239 255 300 66 239 255 300 59 66 239 255 300 7 66 85 239 255 66 239 255 66 239 255 23 34 43 48 200 211 258 265 292 66 239 255 300 20 66 239 255 300 66 239 255 66 239 255 15 24 25 29 84 130 139 140 145 185 192 221 227 228 240 241 249 257 293 300 66 112 239 255 1 15 22 25 27 29 31 50 56 84 86 101 111 130 139 140 145 187 192 221 227 228 231 240 241 248 249 257 263 293 297 239 250 255 66 239 255 66 255 17 75 177 196 239 255 130 192 240 300 66 239 242 130 240 300 66 112 239 255 300 59 66 197 239 255 66 207 239 17 33 145 177 179 192 196 279 289 96 143 205 296 66 255 17 75 113 177 196 224 289 24 274 66 250 255 15 25 29 50 84 130 139 140 145 185 192 221 227 228 240 241 249 257 293 300 66 239 255 17 74 75 113 177 196 59 66 239 255 66 239 242 255 300 66 85 239 255 6 11 18 23 29 33 36 38 40 46 54 61 63 65 114 115 130 133 145 153 164 167 174 176 179 182 189 200 202 208 215 226 238 267 271 275 288 300 59 66 239 255 300 66 239 255 130 300 66 239 255 85 255 59 66 239 255 
Beta:10,Alpha:0.18
66 239 250 255 130 240 300 66 207 239 255 1 10 24 25 27 50 56 84 101 111 119 121 130 138 145 158 192 199 227 231 248 249 263 265 293 297 59 66 239 255 6 18 23 33 36 38 40 46 47 48 63 103 115 130 133 145 164 167 174 176 178 179 182 186 189 200 202 206 208 215 226 228 247 267 271 274 275 285 288 296 300 66 239 255 17 45 75 113 121 177 196 7 66 239 255 15 22 24 25 27 29 31 50 86 101 111 130 139 140 145 185 187 192 221 227 228 231 240 241 248 249 254 257 293 297 66 207 239 255 25 130 185 192 227 228 240 241 249 257 293 300 66 77 239 255 300 66 239 250 255 33 88 100 143 145 149 158 177 179 182 205 236 296 66 239 255 66 239 255 15 22 24 25 27 29 31 84 86 101 111 130 139 140 145 185 187 221 227 228 231 240 241 248 249 254 257 293 297 66 239 255 130 240 300 66 239 255 130 192 240 300 66 239 255 25 84 130 185 192 227 228 240 241 249 257 293 300 66 239 255 66 77 239 255 130 192 240 300 66 239 255 177 189 66 85 239 255 300 66 239 255 130 192 300 66 239 255 15 22 24 25 84 86 101 111 130 139 140 145 185 187 192 221 227 228 231 240 241 248 249 254 257 300 20 30 66 239 255 66 255 66 239 255 25 84 130 185 192 227 241 300 66 239 255 300 66 239 250 255 130 300 66 239 255 66 207 223 239 255 66 239 255 15 24 25 29 84 130 139 140 145 185 192 221 227 228 240 241 249 257 293 300 20 66 239 255 33 45 88 100 145 149 177 179 182 183 192 205 236 279 289 66 255 25 84 130 185 192 227 240 241 59 66 239 255 66 152 239 255 290 66 239 255 66 239 255 10 50 56 84 88 111 130 135 138 145 158 161 178 183 192 199 201 227 231 234 240 241 248 249 263 265 273 293 297 254 66 239 255 17 75 113 176 177 196 66 200 239 255 84 130 185 192 240 300 66 239 255 24 25 84 130 140 145 185 192 221 227 228 240 241 249 257 293 300 66 239 255 66 239 255 15 22 24 25 29 50 84 86 101 111 130 139 140 145 185 187 221 227 228 231 240 241 248 254 257 300 66 239 255 15 24 25 29 50 84 130 139 140 145 185 192 227 228 240 241 249 257 293 300 66 239 255 290 25 84 185 227 228 240 241 249 257 293 300 20 66 239 255 23 34 43 48 71 188 200 211 217 237 292 66 239 255 66 239 255 300 66 77 239 255 1 10 15 22 24 27 31 50 56 84 86 101 111 119 121 130 138 139 145 158 161 171 183 185 192 201 227 231 240 241 248 249 265 281 293 297 300 59 66 239 255 24 45 50 56 82 138 145 158 177 178 201 227 249 265 70 84 94 106 111 161 182 183 241 263 66 239 255 15 22 24 25 50 56 84 101 111 119 130 138 145 158 161 187 192 199 227 231 240 241 248 249 254 263 265 300 66 239 250 255 130 240 300 59 239 255 66 207 239 255 290 300 66 239 255 300 66 239 255 130 192 240 300 66 207 239 255 1 24 50 56 84 121 145 158 201 297 66 239 255 15 25 29 31 50 84 111 130 140 145 185 187 192 221 227 228 231 240 241 249 254 257 300 66 239 255 1 24 50 84 121 145 158 201 293 297 66 77 239 255 66 239 255 17 100 143 145 153 158 177 189 196 236 279 289 296 88 149 183 205 66 239 250 255 84 185 192 240 300 66 239 255 290 192 240 300 66 112 239 242 300 66 239 255 66 85 239 255 17 113 177 62 66 239 255 33 39 40 88 96 127 145 153 166 169 176 179 189 203 238 247 253 267 279 70 84 105 142 170 174 199 266 288 66 239 255 66 77 85 239 255 290 66 239 255 1 10 22 24 25 27 29 50 56 84 86 101 104 111 119 121 130 138 140 145 158 171 187 192 212 221 227 228 231 241 248 249 254 263 265 293 297 66 239 255 15 24 25 29 50 84 130 139 140 145 185 187 192 221 227 228 231 240 241 249 254 257 293 66 239 255 17 75 113 121 177 196 224 66 239 255 2 16 74 75 217 7 66 239 255 300 66 239 255 24 50 56 84 88 106 111 119 138 145 158 161 177 178 182 183 201 227 249 254 263 265 294 66 239 255 130 300 66 239 255 66 239 255 24 33 56 75 82 102 113 145 149 166 167 177 182 192 224 236 274 282 161 66 239 255 25 84 130 185 192 227 228 240 241 249 257 293 300 66 239 255 22 24 25 27 29 31 50 56 84 101 111 130 139 140 145 185 187 192 221 227 228 231 240 241 248 249 254 257 293 297 66 85 239 255 33 56 75 81 100 113 145 149 161 167 176 177 192 205 224 236 289 119 66 239 255 66 239 255 18 33 40 44 64 96 101 105 127 142 145 169 170 174 177 179 182 185 189 203 215 254 261 269 279 288 66 85 239 255 300 66 239 255 300 20 66 239 255 300 66 223 239 255 130 300 66 239 255 25 84 130 185 192 227 228 240 241 249 293 300 66 239 255 1 24 50 84 104 121 145 158 201 254 293 297 66 239 255 24 33 40 88 100 143 145 166 177 182 183 189 205 224 236 238 246 254 279 289 296 66 239 242 255 300 66 239 255 33 40 56 63 64 88 96 100 102 113 127 142 143 145 149 153 166 177 179 182 189 236 238 247 254 261 279 289 296 266 276 66 239 255 25 130 185 192 227 240 241 300 239 242 300 66 239 255 300 66 239 255 290 84 185 192 227 240 300 66 239 255 66 239 255 1 101 121 138 145 177 201 249 273 281 240 66 112 239 255 300 66 239 255 300 66 112 239 255 66 239 255 66 239 255 66 239 255 300 66 239 255 290 15 24 45 50 56 82 94 119 138 145 149 158 161 166 177 182 187 193 236 240 241 263 268 273 
Beta:10,Alpha:0.19
20 66 207 239 255 1 24 50 84 104 121 145 158 201 254 138 187 66 239 255 10 15 22 24 50 56 84 119 130 138 145 158 161 183 185 187 192 193 199 201 227 231 240 241 248 249 254 263 265 300 66 239 255 112 239 250 255 300 66 239 242 12 40 118 139 177 179 66 239 255 7 66 239 255 1 15 22 25 29 50 84 86 101 111 119 130 139 140 145 158 185 187 192 221 227 228 240 241 248 249 254 257 263 300 66 85 239 255 24 50 56 88 94 106 138 145 149 158 161 177 178 182 183 201 227 249 263 265 70 84 111 241 66 239 255 262 300 66 239 255 25 84 185 192 227 228 240 241 249 257 300 66 207 239 255 130 192 300 66 239 255 177 189 66 239 255 300 66 71 239 255 300 20 66 239 255 15 22 24 25 29 50 56 84 86 101 111 130 139 145 158 187 192 221 227 228 231 240 241 248 249 254 257 263 300 66 255 70 118 177 189 194 203 272 12 66 239 255 290 300 66 207 239 255 25 84 130 192 227 240 241 249 300 66 239 255 5 11 16 18 23 33 34 44 67 75 123 125 136 153 179 189 196 208 217 226 229 232 238 246 261 267 272 6 31 36 40 54 63 103 105 133 142 165 169 176 206 215 228 275 41 166 66 239 255 84 130 185 192 240 300 66 239 255 15 22 24 25 29 50 84 101 111 130 139 140 185 187 192 221 228 231 240 241 249 254 257 300 66 85 239 255 290 66 239 255 6 11 23 25 27 31 33 34 57 58 61 65 67 101 114 115 121 123 125 131 132 136 151 152 164 171 176 179 181 188 189 196 200 209 214 217 218 229 231 237 242 246 267 272 274 3 17 22 28 29 93 130 139 182 184 185 287 288 293 297 66 112 239 255 113 121 158 177 66 239 255 25 84 130 185 192 227 240 241 300 66 112 239 242 255 45 56 75 88 106 145 149 158 161 166 167 177 182 183 236 240 265 274 282 66 164 239 255 300 66 239 255 66 239 255 300 66 239 255 15 24 25 29 50 84 130 139 140 145 185 187 192 221 228 231 240 241 249 254 257 293 297 66 239 255 15 24 25 29 50 84 130 139 140 145 185 192 221 227 228 240 241 249 257 300 66 239 242 74 141 191 203 272 66 239 255 1 24 50 84 121 138 145 158 201 293 297 22 31 86 135 136 192 199 234 241 248 79 171 185 257 66 239 255 17 75 113 121 177 196 66 239 25 84 130 185 227 240 241 249 300 66 239 255 300 66 85 207 239 250 255 300 66 239 255 12 33 40 88 100 143 145 154 166 177 179 189 205 236 238 254 279 289 288 66 239 255 66 239 255 300 66 239 255 10 15 22 24 50 56 84 111 119 130 138 145 158 161 183 185 187 192 193 227 231 240 241 248 254 257 265 300 66 239 255 17 75 104 113 177 196 66 239 242 39 40 105 127 142 145 161 166 167 169 170 176 177 179 182 185 191 197 203 238 267 269 276 279 15 41 44 64 254 257 274 288 66 239 255 23 33 51 68 75 123 181 194 206 217 229 238 261 275 11 136 198 66 112 239 255 66 77 239 255 17 24 75 113 121 177 196 66 239 255 84 130 185 192 227 240 66 239 255 15 22 24 25 29 50 84 86 101 111 130 139 140 145 185 187 221 227 228 240 241 249 254 257 300 66 112 239 255 1 10 27 50 56 84 111 119 121 130 138 145 158 185 192 201 227 231 241 248 249 263 265 293 297 15 22 161 171 183 187 193 240 254 257 281 300 66 239 255 300 59 66 239 255 2 16 176 206 66 239 255 24 33 55 56 75 113 126 138 145 149 158 161 166 167 177 182 185 236 274 282 106 66 112 239 255 300 59 66 239 255 66 207 239 255 300 66 239 255 16 51 107 217 66 239 255 33 100 143 145 154 177 182 191 192 194 228 236 263 279 289 296 29 149 205 66 239 255 84 130 185 192 240 300 66 239 255 59 66 157 239 255 25 84 130 185 192 227 240 249 300 66 112 239 255 66 239 255 260 84 130 192 240 300 59 66 77 239 66 239 255 300 66 239 255 15 22 24 25 50 56 84 86 101 111 119 130 138 139 140 145 158 185 187 192 227 231 241 248 249 254 257 265 293 300 66 239 255 300 66 112 239 250 255 300 66 239 255 66 239 255 33 45 56 75 81 113 145 149 182 192 205 224 236 259 282 289 296 59 66 239 255 24 55 56 75 113 145 149 158 161 166 167 177 182 185 236 66 239 255 33 45 73 79 113 145 149 158 177 179 192 205 212 228 236 259 282 296 66 112 239 255 25 84 130 185 192 227 240 241 249 257 293 300 66 77 239 255 84 130 185 192 240 300 66 239 255 17 75 113 177 196 66 239 250 255 15 24 25 29 50 84 130 139 140 145 187 192 221 227 228 231 240 241 249 254 257 293 297 66 239 255 66 239 255 1 10 24 25 27 50 56 84 101 111 119 121 130 138 139 145 158 192 199 201 227 231 241 248 249 263 265 293 297 66 255 300 66 207 239 255 300 66 77 85 255 300 66 239 242 255 10 22 24 50 56 84 88 111 130 135 138 145 158 161 178 183 192 199 201 227 231 234 240 241 248 249 254 263 265 273 66 112 239 255 118 177 189 66 239 255 43 51 286 66 239 242 24 25 29 84 130 139 140 145 185 192 221 227 228 240 241 249 257 293 300 66 239 255 12 17 56 113 177 196 66 239 255 290 24 45 50 56 70 82 84 88 106 111 138 145 158 161 178 182 183 201 227 241 249 263 265 66 239 255 15 24 25 29 84 130 139 140 145 185 192 221 227 228 240 241 249 293 239 255 1 15 22 24 25 27 29 31 50 56 84 86 101 111 130 139 140 145 185 187 192 221 227 231 240 241 248 249 254 257 293 297 66 112 239 255 20 66 239 255 33 40 56 64 88 96 100 127 143 145 149 167 177 179 182 189 238 247 254 279 296 288 66 239 255 177 189 210 66 239 255 66 239 66 239 250 255 66 239 255 25 84 130 185 192 227 228 240 241 249 257 293 300 66 85 239 255 24 33 45 75 88 102 106 113 119 126 145 149 161 166 167 177 182 183 192 201 224 227 236 240 265 274 282 20 66 207 239 255 300 66 239 255 43 51 163 66 239 255 260 25 84 130 185 192 227 228 240 241 249 257 300 66 239 255 17 75 83 113 167 177 196 
Beta:10,Alpha:0.20
66 239 255 130 192 300 66 85 239 255 300 66 239 255 17 177 194 196 276 66 239 255 23 51 286 20 66 239 255 17 56 75 113 177 196 224 236 263 289 24 274 66 255 45 84 99 121 136 177 201 267 59 66 239 255 23 57 68 200 217 235 131 144 213 272 66 239 255 17 75 88 113 121 139 177 196 66 255 12 17 113 177 196 224 270 179 66 255 177 66 239 255 1 24 84 121 145 158 201 293 297 135 136 192 199 234 241 248 66 239 255 66 255 1 10 25 27 50 56 84 101 111 119 121 130 138 145 158 192 199 201 227 231 241 248 249 263 265 281 293 297 20 66 159 239 255 33 40 56 64 88 96 100 145 153 166 169 174 176 177 179 182 189 238 247 254 276 279 142 288 66 239 255 43 96 127 66 255 260 17 45 75 113 145 177 196 224 289 244 66 239 255 66 239 255 300 66 239 255 164 20 112 239 255 17 75 113 121 158 177 66 239 255 189 272 66 77 239 255 33 75 79 93 105 133 188 194 206 214 272 134 96 169 66 239 255 130 185 192 240 300 66 85 239 255 25 84 130 185 192 227 228 240 241 249 257 300 66 242 255 59 66 239 255 12 33 70 105 118 189 196 203 246 272 279 182 66 112 239 255 53 66 239 255 11 18 33 40 44 75 127 129 136 145 153 166 169 170 174 176 177 179 182 189 203 215 238 261 269 279 8 41 64 199 254 267 288 66 77 239 242 130 192 240 300 66 255 2 24 50 55 56 70 88 106 111 138 145 158 161 177 182 183 201 227 249 257 263 265 241 66 239 255 18 33 40 88 96 127 128 145 153 166 169 176 177 179 182 189 203 215 238 247 253 261 276 279 8 41 64 70 105 174 184 185 199 254 267 288 66 239 255 66 239 255 33 40 44 56 88 96 113 142 143 145 149 177 189 238 247 289 266 255 20 66 239 255 33 40 63 64 79 88 100 113 118 127 143 145 149 166 177 179 182 189 238 254 279 296 119 288 66 255 118 135 177 189 194 12 66 239 242 255 6 14 18 29 33 36 63 103 114 115 130 133 145 165 167 170 174 176 179 180 182 186 200 202 215 221 228 236 247 267 271 274 275 300 66 239 250 255 1 10 24 25 27 50 56 84 111 119 121 130 138 139 145 158 171 185 187 192 193 199 201 227 231 241 248 249 254 265 293 297 66 239 255 11 16 23 27 33 36 46 61 65 103 104 107 114 133 153 164 165 166 167 171 176 179 186 189 193 202 208 215 216 226 228 229 232 236 246 247 253 256 261 267 272 274 275 297 63 105 142 169 174 182 271 300 66 239 255 17 177 279 66 239 255 177 189 66 239 255 290 25 84 185 192 227 240 300 23 66 239 255 12 25 33 70 105 118 189 196 203 238 279 11 66 239 255 13 18 23 34 43 57 58 67 68 117 151 153 159 163 164 190 200 211 220 229 258 264 292 11 46 131 173 191 213 272 66 239 255 12 17 74 177 66 239 255 25 84 130 185 192 227 228 240 241 249 257 293 300 59 66 239 242 255 1 15 22 24 25 27 29 31 50 56 84 86 101 111 130 139 140 145 187 192 221 227 231 240 241 248 249 254 257 293 297 66 239 255 8 11 18 27 33 44 75 79 103 113 123 134 136 153 171 176 188 189 191 196 202 206 226 228 238 269 272 279 6 31 38 47 61 63 96 104 105 114 133 142 145 169 177 179 182 215 235 246 251 254 261 263 274 282 295 28 29 41 46 88 130 165 166 174 186 199 247 248 256 281 288 293 297 300 20 66 239 255 33 56 75 81 100 113 177 192 224 236 259 289 296 66 239 255 66 239 255 1 10 24 25 27 50 56 84 101 111 119 130 138 145 158 192 199 241 248 249 263 265 293 297 66 77 239 255 17 24 75 113 121 177 196 274 66 255 66 239 255 290 66 239 255 66 239 255 17 75 113 121 177 196 66 239 255 1 15 22 24 25 27 29 31 50 56 84 86 101 111 130 139 140 145 185 187 192 221 227 228 231 240 241 248 254 257 293 66 239 255 15 24 25 29 50 84 130 139 140 145 185 192 221 227 228 240 241 249 254 257 293 66 239 255 17 75 113 177 196 201 66 239 255 5 43 105 272 66 239 255 84 121 177 201 248 249 66 239 255 1 22 24 25 27 29 31 50 56 84 86 101 111 130 139 140 145 185 187 221 227 228 231 241 248 249 254 257 293 297 66 77 239 255 300 66 239 255 66 239 255 25 84 130 185 192 227 240 241 249 300 66 239 255 300 66 239 255 216 66 239 255 260 300 66 239 255 121 136 145 294 66 239 255 33 45 56 73 75 100 113 145 149 177 192 205 224 236 259 289 296 119 66 239 255 42 79 118 141 179 189 194 12 127 66 85 239 255 4 18 23 34 61 75 105 151 163 194 214 217 229 264 272 11 72 274 275 66 239 255 22 24 45 50 56 145 158 161 166 177 182 212 221 254 241 66 239 255 7 66 255 15 25 29 50 84 130 139 140 145 185 192 221 227 241 249 257 293 66 239 255 66 239 255 157 20 66 77 239 255 66 239 255 43 272 66 239 255 107 20 66 239 255 1 10 22 24 25 50 56 79 84 86 101 119 121 130 138 139 145 158 161 171 183 185 192 199 201 227 231 240 241 248 249 257 263 265 281 293 297 300 59 66 239 255 66 239 255 48 45 121 177 66 250 255 107 66 239 16 23 74 163 173 217 66 239 255 66 239 255 1 22 24 25 27 31 50 56 84 86 101 104 111 119 130 138 139 140 145 158 185 187 192 227 231 240 241 248 249 254 265 281 293 297 300 66 159 239 255 164 66 207 239 255 17 45 75 113 177 196 265 59 66 239 255 23 96 272 276 66 77 239 255 277 300 66 239 255 12 17 33 99 142 143 145 153 166 177 182 189 196 289 40 88 100 179 183 236 246 296 66 239 255 1 15 22 24 25 27 29 31 84 86 101 111 130 139 145 187 192 227 228 231 240 241 248 249 254 257 293 297 66 112 207 239 255 66 239 255 15 24 25 29 31 50 111 130 139 140 145 185 187 192 221 228 231 240 241 249 254 257 281 293 297 66 239 242 17 145 179 196 279 289 143 296 66 239 255 66 239 255 173 24 25 50 84 130 139 140 145 185 187 192 221 227 231 240 241 249 254 257 293 300 66 239 255 6 8 11 18 31 33 40 41 44 75 80 87 88 96 105 127 142 145 153 166 169 174 176 177 179 186 189 202 203 208 215 236 261 263 269 276 279 35 64 103 125 191 199 228 248 254 267 288 66 255 113 121 129 177 
Beta:10,Alpha:0.21
66 239 255 290 15 24 25 29 31 50 84 111 139 185 187 192 221 227 228 241 249 254 257 300 52 66 85 239 255 18 19 33 44 75 93 203 236 238 269 272 279 96 66 239 255 24 25 84 130 140 145 185 192 221 227 228 249 257 293 300 66 77 207 255 66 239 255 23 34 43 48 57 68 91 159 173 193 200 211 217 280 292 131 7 20 66 239 255 25 84 130 185 192 227 240 241 249 66 112 239 255 33 50 56 75 81 96 100 113 119 129 145 149 177 192 205 236 289 296 66 239 255 23 34 48 49 103 163 200 66 239 255 1 15 22 24 25 27 31 50 56 84 86 101 104 111 119 130 138 139 140 145 185 187 192 227 231 240 241 248 249 254 265 281 293 297 29 212 228 66 239 255 17 75 113 177 196 66 239 255 34 66 85 239 255 74 107 20 66 239 255 45 50 56 96 100 113 145 171 177 179 236 268 289 296 33 81 149 192 205 259 66 239 255 157 66 152 207 239 255 75 99 104 113 121 177 236 265 66 239 242 250 255 33 39 73 123 127 145 153 176 196 238 263 267 272 279 40 70 169 66 250 255 84 130 185 192 240 300 66 239 255 121 177 201 248 138 20 66 255 177 66 239 255 177 189 66 239 255 66 239 255 28 33 88 100 143 145 149 166 179 180 182 183 189 205 236 238 254 261 263 289 296 29 119 66 112 239 255 12 18 33 40 44 70 96 105 127 142 145 153 166 169 170 174 176 177 179 182 189 203 215 238 261 269 276 294 8 63 64 92 106 185 199 254 267 288 66 76 239 242 255 157 173 66 239 255 32 177 272 66 112 239 255 66 239 255 217 66 255 130 240 300 207 239 255 17 20 66 239 255 300 66 239 255 15 22 24 25 29 31 50 86 101 111 130 139 140 185 192 221 227 228 231 240 241 248 249 254 257 293 297 66 239 242 10 24 50 56 84 86 88 106 111 119 138 145 158 161 177 178 183 201 227 249 254 263 265 294 241 59 66 239 255 290 12 17 70 118 176 177 179 189 66 239 242 66 239 255 130 300 20 66 239 255 66 239 255 17 177 66 239 255 25 84 130 185 192 227 240 241 249 293 66 239 255 12 17 118 177 182 194 196 279 289 179 66 239 280 17 75 113 121 177 196 66 239 255 18 27 33 44 79 103 133 136 188 196 203 231 236 237 238 259 272 279 96 66 239 255 107 59 66 207 239 242 24 50 84 121 158 177 201 88 106 111 138 178 183 227 249 254 263 265 66 239 255 86 121 177 201 257 268 145 249 66 239 255 1 10 24 25 27 50 56 84 101 111 119 121 130 135 138 145 158 192 199 201 212 221 227 231 241 248 249 263 265 281 293 297 66 77 239 255 6 23 34 42 43 51 57 211 217 292 66 207 239 255 130 192 300 66 239 255 74 66 219 239 255 18 23 34 151 153 200 211 217 218 229 258 292 11 274 66 112 207 255 107 134 217 7 66 207 239 255 290 10 15 22 24 50 56 84 111 119 138 145 158 161 183 185 187 192 193 199 227 231 240 241 248 249 254 257 263 265 300 66 239 255 43 141 189 182 66 239 255 15 24 25 29 50 84 130 139 140 145 185 187 192 221 227 228 240 241 249 254 257 293 66 239 255 24 50 56 84 104 121 145 158 177 188 201 254 86 66 207 239 242 130 240 66 239 255 66 207 239 255 23 34 151 217 66 239 255 66 239 255 66 239 255 17 177 66 77 239 255 1 15 22 24 29 50 56 84 86 101 111 130 139 140 145 185 187 192 221 227 228 231 240 241 248 249 257 300 66 239 255 66 239 255 17 74 75 177 196 66 239 255 290 177 189 66 85 255 23 34 105 121 150 217 298 53 66 239 255 290 300 66 239 255 16 23 34 151 173 200 211 217 226 258 66 239 255 157 66 239 242 255 33 39 196 203 272 279 66 239 255 18 27 32 33 40 44 75 93 123 134 139 188 196 206 238 269 272 279 47 96 169 20 66 239 255 66 255 79 121 145 177 201 294 239 255 84 130 192 240 300 66 239 255 107 59 66 239 255 177 189 239 17 74 75 113 177 196 66 239 255 10 15 22 24 50 84 111 119 121 130 138 145 158 161 171 183 185 187 192 193 199 227 231 240 241 248 249 254 257 263 265 297 300 66 239 255 130 240 300 66 239 255 157 173 66 239 255 300 66 239 255 66 239 255 25 84 130 185 192 227 228 240 241 249 257 293 20 66 77 207 239 255 300 66 85 239 250 255 12 118 141 177 189 194 66 239 255 130 240 300 66 239 255 107 66 239 255 1 28 86 111 121 201 248 182 66 239 255 66 77 95 239 255 300 66 239 255 33 38 39 40 70 92 105 113 114 123 136 142 176 189 196 214 215 236 238 263 272 273 276 279 66 223 239 255 17 75 113 121 177 196 66 107 239 255 173 217 66 239 255 11 12 18 20 23 27 28 29 33 38 63 65 81 108 114 130 132 153 155 164 176 189 208 214 226 288 300 66 77 239 255 12 56 75 113 121 177 196 66 239 255 43 176 272 66 239 255 17 75 113 177 20 66 223 239 255 121 177 201 248 66 239 255 51 272 239 255 258 66 255 
Beta:10,Alpha:0.22
66 239 255 107 66 112 239 255 177 189 59 66 239 242 66 77 239 255 17 75 113 177 196 273 289 66 239 255 15 22 24 25 29 31 50 84 101 111 130 139 140 145 185 187 192 221 227 231 240 241 254 257 293 297 66 239 255 33 39 70 145 166 177 180 189 196 203 238 246 267 272 279 22 40 64 96 110 127 142 161 170 174 176 179 182 251 253 254 276 66 239 255 91 98 157 164 258 277 280 30 62 66 239 255 18 33 44 75 176 189 196 238 253 267 272 279 66 239 250 255 177 189 66 239 255 17 113 177 196 66 239 255 15 24 25 29 130 139 140 145 185 192 221 227 228 240 241 249 257 293 300 66 239 255 107 20 66 239 255 45 104 121 35 50 158 66 207 239 255 17 75 83 113 177 196 22 282 66 159 239 255 189 6 77 112 239 255 290 1 15 22 27 29 31 50 56 84 86 101 111 139 140 145 185 187 192 221 227 228 231 240 241 248 249 254 257 293 297 66 239 255 66 239 255 20 85 239 250 255 177 189 66 239 255 1 24 50 101 111 121 138 158 201 248 249 136 66 77 239 255 130 192 240 300 57 66 255 157 173 66 239 255 66 239 255 66 85 239 255 12 17 177 66 239 255 147 66 239 255 164 217 233 66 207 239 255 290 107 66 239 255 85 239 255 18 27 51 105 188 237 286 209 96 66 239 255 74 177 189 59 66 239 255 217 66 239 255 12 17 75 83 113 176 177 196 259 66 239 255 23 71 217 229 258 66 239 255 66 207 239 255 13 23 43 46 57 61 68 71 91 126 131 151 159 173 200 211 217 233 258 280 272 59 66 239 255 12 17 177 66 239 242 255 107 66 239 255 6 16 18 23 29 33 36 38 40 41 44 63 68 73 75 96 103 105 114 130 133 145 165 166 167 169 174 176 179 186 189 202 206 221 228 232 238 247 267 274 275 283 288 300 66 239 255 1 10 15 22 24 25 27 31 50 56 84 86 101 111 119 130 138 139 145 158 161 183 185 192 193 199 231 240 241 248 249 263 265 281 293 297 66 207 239 255 177 66 239 255 74 177 189 239 255 290 217 66 255 16 43 51 66 85 239 255 84 130 192 300 66 112 239 255 280 2 10 27 50 55 56 79 84 106 121 130 135 138 145 177 178 192 199 201 227 234 241 248 249 263 293 294 297 15 88 161 183 187 193 240 254 257 265 300 66 239 255 121 145 177 201 192 66 112 239 242 255 17 75 113 177 196 66 239 255 164 66 239 255 1 50 56 84 121 136 145 158 171 188 201 297 55 79 185 66 239 255 66 77 239 242 56 113 121 177 66 239 250 255 11 24 33 45 56 82 88 102 106 113 120 145 149 166 167 177 182 192 201 224 227 236 248 265 267 274 282 126 161 245 254 66 239 255 300 66 239 255 300 66 239 255 66 239 250 242 10 15 22 50 56 84 111 130 138 145 158 161 185 187 192 193 199 227 231 240 241 248 249 254 257 263 265 66 239 255 12 43 75 114 141 189 194 276 66 239 255 48 66 239 255 23 107 152 217 66 239 255 300 66 239 255 45 75 113 177 196 289 66 239 255 300 66 239 255 12 17 75 167 196 265 66 239 66 239 255 300 239 255 1 15 22 24 25 27 31 50 56 84 86 101 111 130 139 140 145 185 187 192 221 227 228 231 240 241 248 249 254 257 293 297 66 239 255 290 4 34 42 57 58 61 68 115 153 194 200 211 217 224 229 272 277 11 31 46 93 131 179 274 7 66 239 255 45 113 121 177 66 239 255 130 192 240 300 66 239 255 300 66 239 255 12 17 75 83 113 176 177 196 66 207 239 255 20 66 239 242 177 66 239 255 128 157 66 77 207 239 255 43 272 66 239 255 66 85 239 255 39 194 272 66 112 239 255 17 75 113 158 177 196 66 239 255 91 157 217 280 66 239 255 34 173 20 66 239 255 84 130 192 240 300 66 85 239 255 290 33 45 56 81 96 100 103 113 145 149 177 179 192 205 236 259 289 296 66 239 255 168 59 207 239 1 10 24 25 27 50 56 79 86 101 111 119 121 130 138 139 145 158 192 199 201 227 231 241 248 249 263 265 293 297 66 85 164 239 255 66 239 255 173 16 23 27 33 34 36 40 61 65 115 121 128 131 145 153 167 171 176 179 189 196 200 202 215 217 226 229 246 267 274 275 291 297 29 50 63 133 182 186 253 271 286 300 66 239 255 216 66 77 85 239 255 1 10 24 27 50 56 84 86 101 111 119 121 130 138 139 145 158 192 199 201 227 231 241 248 249 265 293 297 66 239 242 17 75 104 113 121 167 177 196 66 112 239 255 177 189 66 239 255 48 107 66 239 255 290 17 22 33 106 113 121 177 192 196 224 236 282 66 239 255 107 20 66 112 239 255 130 240 300 66 255 107 66 239 255 66 239 255 48 66 239 255 17 75 113 177 196 273 289 66 239 255 23 34 43 200 211 217 
Beta:10,Alpha:0.23
66 239 255 66 85 239 255 107 239 255 107 66 239 255 141 177 189 66 239 255 260 66 239 255 113 121 177 201 273 281 66 239 255 290 107 66 239 255 75 88 113 121 139 177 196 265 66 152 239 255 66 207 239 242 12 17 75 113 177 196 59 66 197 239 255 66 239 255 59 66 239 255 300 66 239 255 290 17 75 113 121 177 196 66 239 255 17 75 113 121 177 196 201 273 281 66 85 239 255 13 21 23 34 43 57 58 61 91 121 126 151 159 200 211 216 217 222 229 235 258 280 292 176 66 239 255 217 59 66 239 255 66 255 107 217 66 239 255 1 56 121 177 201 273 281 66 255 66 85 239 255 300 52 66 239 66 239 255 107 66 239 17 75 113 177 196 273 66 85 239 255 16 51 217 298 66 85 239 255 66 239 255 107 66 239 255 66 239 255 107 66 207 239 255 66 77 207 239 255 1 22 24 27 31 56 84 86 101 104 111 119 130 138 139 140 145 158 185 187 192 231 240 241 248 249 254 257 263 265 281 293 297 300 29 212 228 20 66 164 239 255 75 113 121 126 138 196 66 239 290 242 1 15 22 24 25 27 29 31 50 56 84 86 101 140 145 185 187 192 221 227 228 231 240 241 248 249 254 257 263 293 7 207 239 242 255 277 107 66 112 239 255 77 239 255 34 71 211 217 66 239 250 255 17 22 75 88 113 121 126 177 196 265 282 66 239 250 255 2 24 50 56 79 84 88 111 121 139 145 158 171 177 188 201 265 192 241 66 239 250 255 66 223 239 242 255 177 198 272 239 255 40 107 66 239 255 66 85 239 255 290 18 33 38 39 40 70 96 105 127 142 153 161 169 174 176 177 179 182 189 191 226 238 261 276 279 288 170 185 199 66 239 242 255 45 177 66 239 255 17 143 177 66 239 255 107 66 239 255 157 258 66 85 239 255 211 217 66 239 255 17 113 145 177 196 20 66 112 207 239 255 15 25 29 31 50 84 111 130 139 140 145 185 187 192 221 227 228 231 240 241 249 254 257 281 293 297 239 255 75 113 121 177 196 273 281 66 207 242 255 66 239 242 255 15 24 25 29 31 50 84 111 130 139 140 185 187 192 221 227 228 231 240 241 249 254 257 281 293 297 66 207 239 255 177 189 66 85 239 250 255 66 239 255 1 15 22 24 25 27 29 31 50 56 84 86 101 111 130 139 145 185 187 192 221 227 228 231 240 241 248 249 254 257 293 297 66 239 255 20 66 239 255 157 159 217 280 7 66 239 255 290 43 49 147 203 96 251 66 77 239 255 56 74 118 135 141 144 177 189 66 239 255 157 66 239 255 66 239 255 12 17 177 196 282 66 239 242 255 127 53 66 239 255 16 23 51 217 66 239 255 66 239 255 52 66 239 164 66 239 255 66 239 255 48 217 265 66 239 242 255 107 66 239 255 157 173 66 255 25 130 185 192 227 228 240 241 249 257 293 300 66 239 255 127 66 239 255 23 34 43 48 200 211 217 233 292 66 239 255 48 66 239 255 66 255 300 66 239 255 1 84 101 145 177 201 249 273 281 66 239 255 107 239 255 300 66 77 255 189 66 239 255 1 24 50 79 84 103 104 111 121 145 158 201 254 265 293 297 66 157 255 300 66 239 255 189 66 207 239 255 98 157 173 217 66 239 255 66 239 255 107 66 239 255 1 10 24 27 50 56 84 101 111 121 136 138 145 201 248 249 273 281 66 239 255 66 239 255 62 66 255 15 22 24 25 29 31 50 84 86 101 111 130 139 145 185 187 192 221 227 228 231 240 241 248 249 254 257 293 297 66 239 255 17 75 113 177 196 66 239 255 66 77 239 255 17 75 113 121 177 196 201 66 239 255 66 239 255 1 24 45 50 56 111 121 158 177 182 248 273 281 66 239 255 239 255 
Beta:10,Alpha:0.24
66 207 239 255 17 113 177 196 66 239 255 45 121 177 221 66 239 107 66 85 220 239 255 300 66 239 255 300 66 239 255 66 239 255 48 300 66 239 255 66 239 255 107 66 239 255 15 24 25 29 50 84 130 139 140 145 185 192 221 228 241 249 257 293 66 239 255 107 20 66 239 255 17 75 113 121 177 196 273 281 66 239 255 66 77 239 250 255 107 66 255 48 66 239 255 74 177 66 239 255 48 300 66 239 255 17 113 177 196 66 239 250 255 66 239 255 66 255 12 25 33 118 189 196 238 272 273 276 279 239 255 66 239 250 255 300 66 239 255 66 239 255 300 66 239 255 17 75 113 177 196 263 66 239 242 255 1 24 25 27 56 84 101 111 119 121 130 138 145 158 171 192 199 201 227 231 241 248 249 263 265 281 293 297 20 66 239 255 74 66 131 207 239 255 34 66 255 113 121 177 196 66 239 242 255 300 66 77 239 255 300 66 239 255 1 22 24 25 27 31 50 56 84 101 103 104 111 119 130 138 139 140 145 158 161 185 187 192 199 212 221 227 228 231 240 241 248 249 254 257 263 265 281 293 297 300 66 85 239 255 189 66 239 255 66 157 239 255 17 177 66 239 255 83 177 189 239 255 2 28 45 113 121 177 182 297 85 239 255 66 239 255 177 189 216 66 239 255 157 173 223 66 85 239 255 177 189 66 239 255 300 66 77 239 242 255 4 6 11 14 17 18 23 27 29 31 33 34 35 36 39 46 61 63 65 104 114 115 121 130 131 132 133 135 153 164 167 171 176 179 182 190 196 200 202 214 215 217 246 253 270 272 274 288 293 170 186 300 66 112 239 242 255 211 217 66 77 239 255 23 32 34 43 48 200 217 292 59 66 239 255 66 239 255 300 66 239 250 255 17 75 88 113 139 177 196 265 273 66 255 1 10 24 25 27 50 56 84 101 111 119 121 130 138 145 158 192 199 201 227 241 248 249 263 265 281 293 297 66 239 255 177 66 239 255 66 239 255 66 85 112 239 255 17 75 113 121 177 66 239 255 17 75 113 177 196 66 239 255 107 217 66 239 255 25 84 130 185 192 227 228 240 241 249 257 293 300 223 239 255 66 85 239 255 130 192 240 300 20 66 239 255 2 16 71 75 96 144 217 237 66 239 255 74 66 239 255 66 239 255 300 66 239 255 107 66 112 239 255 17 50 75 113 121 177 196 221 224 66 239 255 17 177 279 66 239 255 177 189 66 239 255 107 66 85 112 239 255 107 66 239 255 66 77 239 255 66 239 255 217 277 66 239 255 17 113 121 177 196 273 66 239 255 290 66 239 255 177 189 66 76 239 242 255 107 66 239 255 277 177 189 239 255 66 239 255 48 24 50 79 84 121 145 158 201 293 297 239 255 23 66 239 255 107 66 239 250 255 48 300 66 239 255 75 113 121 177 196 66 239 255 23 107 197 66 239 250 255 2 23 32 34 43 48 57 61 68 86 91 97 98 155 159 173 217 280 292 77 239 255 290 6 23 61 83 91 163 217 66 239 255 1 10 15 24 25 27 50 56 84 101 111 121 130 135 138 145 158 171 187 192 193 199 201 231 234 240 241 248 249 254 263 281 297 66 85 239 255 300 20 66 239 66 239 255 15 24 25 29 84 130 140 145 185 192 221 227 228 240 241 249 254 257 293 59 66 239 255 24 25 84 130 145 185 192 221 227 228 240 241 249 257 293 66 239 255 1 15 22 24 25 27 31 50 56 84 86 101 119 130 138 139 145 158 161 185 187 199 227 231 240 241 248 249 254 257 263 265 281 293 297 66 239 255 57 157 66 239 255 9 17 75 88 113 139 177 196 265 66 239 255 300 66 239 255 17 75 83 113 177 196 66 239 255 48 300 66 239 255 66 242 1 15 22 24 25 27 31 50 56 84 86 101 104 111 119 130 138 139 140 145 158 185 187 192 231 240 241 248 249 254 257 265 281 293 297 300 66 239 255 300 
Beta:10,Alpha:0.25
66 207 239 255 66 239 255 177 189 66 239 255 66 239 255 66 239 255 121 145 177 201 59 66 239 255 130 192 240 300 66 255 300 66 239 255 107 66 85 239 255 300 66 239 255 300 66 112 239 255 15 25 29 31 50 84 111 130 139 140 145 185 187 192 221 227 228 241 249 254 257 281 297 66 239 255 107 239 255 127 66 239 255 130 300 239 255 45 177 201 66 239 250 255 300 66 239 255 74 66 207 239 255 48 1 10 24 25 27 29 50 56 84 101 111 121 130 138 145 158 192 199 221 227 231 241 248 263 265 293 297 193 254 20 66 77 239 255 66 239 255 48 300 7 66 239 255 25 84 130 185 227 228 240 241 249 257 293 300 66 239 242 255 290 12 21 23 49 141 151 153 200 217 229 11 66 239 255 300 66 112 239 255 62 107 59 66 239 255 300 66 239 255 157 258 66 239 255 276 66 239 255 12 17 66 255 66 85 239 255 107 66 112 239 255 66 207 239 250 255 17 45 74 75 113 139 177 196 274 66 239 255 157 66 255 1 24 50 79 84 88 111 121 139 145 158 192 201 241 265 138 66 239 255 20 66 239 255 107 66 239 255 66 239 255 51 74 66 85 239 255 58 239 255 300 66 239 255 107 276 66 239 255 10 157 173 66 239 255 17 75 113 177 196 66 239 255 107 66 239 255 84 130 185 192 227 240 59 66 255 290 66 239 255 66 239 242 250 255 177 66 239 255 107 59 66 112 239 255 107 66 239 255 84 130 185 240 241 300 66 85 207 239 255 15 22 24 25 27 29 31 50 84 86 101 111 130 139 140 145 185 192 227 228 231 240 241 248 249 254 257 281 293 297 66 255 177 189 66 239 255 79 121 135 145 177 192 201 234 248 59 66 239 255 66 239 255 107 66 77 250 255 59 66 239 255 17 75 102 113 177 196 66 239 255 17 75 113 177 196 239 255 107 66 85 239 107 66 239 255 239 255 20 66 239 255 17 75 113 121 177 196 273 59 66 239 255 17 113 177 196 289 66 239 255 66 239 255 15 22 24 25 29 31 50 86 101 111 130 139 145 185 187 192 221 227 228 231 240 241 249 254 257 293 297 66 112 239 255 66 239 255 34 48 157 173 217 223 278 66 239 255 177 66 239 255 48 17 83 177 279 66 207 255 16 40 107 217 20 66 239 242 177 276 66 77 239 255 1 15 22 24 27 29 31 50 56 84 86 101 111 130 139 140 145 185 187 192 221 227 228 231 240 241 248 249 257 293 297 66 239 255 66 239 255 262 177 189 66 239 255 280 107 66 239 255 66 85 239 255 17 83 177 189 66 90 239 255 75 121 193 196 59 66 239 255 17 113 177 196 279 66 77 239 255 24 50 84 121 145 158 177 188 201 66 239 255 66 239 255 17 177 66 239 255 107 66 85 239 255 66 239 255 66 207 239 255 177 189 66 239 255 45 177 189 276 66 239 255 66 239 255 290 1 101 121 145 177 201 249 263 273 281 66 207 239 255 300 66 239 255 286 66 112 239 255 66 242 255 66 239 300 66 239 242 255 107 66 239 255 62 107 24 31 50 84 111 130 139 140 145 185 187 192 221 227 228 231 240 241 249 254 257 293 297 66 239 255 107 66 239 255 177 189 276 
Beta:10,Alpha:0.26
66 239 255 113 121 177 196 66 239 255 32 51 173 206 211 286 66 239 255 300 239 255 22 79 121 136 145 177 201 212 221 268 294 239 255 107 66 239 255 290 16 23 164 217 229 66 239 242 48 57 62 66 77 239 255 48 300 66 112 239 242 255 20 66 239 255 290 15 22 24 25 29 31 50 84 86 101 111 139 140 145 185 187 192 221 227 228 231 240 241 248 254 257 293 297 66 239 255 57 300 66 85 239 255 174 66 239 255 74 20 66 239 255 66 85 239 255 107 66 239 255 239 255 66 239 255 66 239 255 177 189 276 66 239 255 48 66 239 255 17 75 113 177 196 224 66 77 207 239 255 45 121 177 249 66 239 255 22 24 31 50 84 86 121 158 177 201 297 192 241 66 239 255 66 239 255 189 216 66 255 66 239 255 84 130 185 192 227 240 300 66 218 239 255 66 239 255 177 189 66 239 255 66 239 255 107 20 66 239 242 250 255 66 112 239 255 17 50 75 113 121 177 196 265 66 239 255 159 300 59 66 239 255 300 66 239 255 107 66 239 255 48 66 239 255 107 59 66 239 255 57 66 239 242 66 85 239 242 127 66 239 255 66 255 66 239 242 66 112 239 255 66 239 255 2 45 121 177 221 66 85 112 239 255 74 66 239 255 290 45 121 177 221 231 59 66 239 255 66 239 255 290 23 34 51 57 68 217 275 66 239 255 107 66 239 255 177 189 66 239 255 66 239 255 258 66 207 239 255 20 66 239 255 290 48 66 239 255 66 239 255 276 20 66 242 45 113 121 177 201 227 66 239 66 239 255 48 66 215 239 255 17 177 66 239 255 84 130 185 192 240 300 66 239 242 255 300 66 239 255 107 66 239 255 216 300 66 239 255 1 15 22 24 25 27 31 50 56 84 86 101 104 111 119 130 138 139 140 145 158 185 192 199 227 231 240 241 248 249 254 257 263 265 293 297 300 66 239 255 276 66 239 255 66 85 239 255 290 3 6 11 16 18 27 33 34 57 65 93 101 121 123 136 139 151 164 171 181 182 188 217 218 226 229 237 247 259 272 275 283 287 66 85 239 255 107 66 255 1 15 22 24 25 27 31 50 56 84 86 101 104 111 119 130 139 140 145 158 187 227 231 240 241 248 249 254 257 263 265 281 293 297 300 30 66 239 255 17 75 121 167 177 196 66 76 85 89 239 255 91 157 66 85 239 255 290 66 85 239 255 58 66 239 255 107 66 239 255 66 85 239 242 300 66 239 255 300 66 112 239 255 48 107 66 239 255 59 66 239 250 255 300 66 207 239 255 290 66 239 255 173 1 22 24 25 27 31 50 56 84 86 101 111 130 139 140 145 158 185 187 192 221 227 228 231 240 241 248 249 254 257 263 293 297 66 239 250 255 157 173 66 77 207 239 255 173 107 66 255 66 239 255 217 233 66 77 85 207 239 255 107 66 239 255 20 66 239 255 290 23 34 116 217 287 66 255 66 239 255 66 85 239 255 17 177 66 239 255 300 66 239 255 17 45 177 66 85 239 255 66 239 255 300 66 239 255 
Beta:10,Alpha:0.27
59 66 89 112 239 255 173 51 75 59 66 239 255 66 152 239 255 66 239 255 66 239 255 59 66 112 239 255 107 20 66 239 255 1 22 24 50 84 86 88 121 139 145 158 161 171 177 201 257 268 297 20 66 239 255 22 24 25 31 50 84 86 101 111 130 139 140 145 187 192 221 227 228 240 241 248 249 254 293 297 66 77 239 255 24 50 79 84 101 103 104 121 138 140 145 158 177 201 254 66 239 255 157 66 239 255 66 239 255 17 75 113 177 196 66 239 255 177 59 66 239 255 1 15 22 24 25 27 29 31 50 56 84 86 101 104 111 130 139 145 158 185 187 192 221 227 228 231 240 248 249 254 257 263 293 297 66 239 255 15 22 24 25 29 31 50 84 86 101 111 130 139 145 185 192 221 227 228 231 240 241 254 257 293 297 66 112 239 255 17 75 113 121 177 196 20 66 239 255 177 189 66 255 107 20 66 239 242 255 25 84 130 192 227 228 240 241 249 257 300 66 239 255 2 24 25 50 79 84 101 103 104 111 121 138 139 145 158 177 201 227 249 265 66 239 242 66 239 255 66 239 242 45 121 177 221 239 255 17 75 121 177 196 248 90 207 239 255 17 75 113 121 196 166 66 239 255 130 192 240 300 66 239 250 255 107 52 66 239 255 1 27 50 84 101 111 119 121 130 135 138 145 158 192 199 201 231 234 241 248 249 263 297 22 86 161 66 239 255 15 22 24 25 27 29 31 50 101 111 130 140 185 187 192 221 227 228 231 240 241 248 249 254 257 293 297 66 239 255 66 239 255 66 239 255 290 192 240 300 66 239 250 255 262 66 77 239 255 17 24 75 113 177 196 274 66 239 255 107 300 66 239 242 107 66 239 242 255 17 74 75 113 177 196 66 239 255 290 66 239 255 59 207 239 255 48 25 84 130 185 192 227 228 241 249 257 293 300 66 239 250 255 66 239 255 107 20 66 239 255 107 66 85 239 242 75 113 121 177 268 66 85 207 239 255 290 58 66 239 250 255 17 75 88 106 113 121 139 177 196 265 273 281 66 239 255 239 255 45 121 177 66 239 255 66 77 239 177 189 66 239 255 66 239 255 127 66 239 107 300 66 239 255 17 75 113 121 177 196 224 66 239 255 85 255 9 24 50 84 121 145 158 177 201 192 241 66 239 255 66 239 255 177 189 279 66 239 255 25 84 130 192 227 240 241 249 257 293 300 85 239 255 66 239 255 107 20 66 239 255 107 300 20 66 239 255 177 66 239 255 66 207 239 255 24 25 84 130 139 140 185 192 221 227 228 240 241 249 257 293 300 66 239 255 66 239 255 290 66 239 255 17 113 177 196 66 239 255 16 107 66 239 255 107 66 239 255 16 107 66 239 255 17 177 59 66 239 255 239 255 17 177 66 239 255 79 86 121 145 177 201 66 239 17 75 113 177 196 224 282 66 131 207 239 255 66 239 242 157 66 85 239 242 66 112 239 255 300 20 66 255 48 59 66 85 239 255 48 107 66 77 239 255 48 15 24 29 31 50 84 130 139 140 145 185 187 192 221 227 228 231 240 241 249 254 257 293 297 66 239 255 107 276 66 239 255 66 239 255 24 45 50 121 158 177 201 221 66 239 255 66 76 223 239 255 66 255 66 239 255 74 107 66 239 255 290 17 75 113 121 177 196 66 255 66 85 255 130 240 300 66 239 255 66 239 255 177 189 66 239 255 1 10 24 25 27 50 56 84 101 111 119 121 130 135 138 145 158 192 199 201 212 221 227 231 234 241 248 249 263 281 297 66 112 207 239 255 300 20 66 77 239 255 177 189 66 239 255 239 255 
Beta:10,Alpha:0.28
66 239 255 290 75 113 126 177 196 60 66 239 255 66 239 250 255 66 239 255 17 75 113 177 196 273 66 85 239 255 159 66 239 255 17 75 113 177 196 66 239 255 66 239 242 255 107 66 255 75 113 121 177 196 239 107 66 239 255 66 239 255 2 75 113 121 177 196 293 66 85 239 255 66 239 242 255 239 255 66 66 239 255 107 66 239 255 62 48 75 113 121 177 196 273 281 66 239 255 107 239 255 112 239 255 66 239 255 66 239 255 1 84 101 121 145 177 249 273 281 25 227 66 239 255 66 239 255 66 77 239 255 107 300 66 239 255 57 66 239 255 48 17 176 177 66 239 255 290 66 239 255 107 300 66 239 255 107 59 66 112 239 242 255 1 15 22 25 27 29 31 50 56 84 86 101 104 111 119 130 139 140 158 185 187 192 221 227 228 231 240 241 248 254 257 263 265 293 297 66 239 255 130 192 240 300 66 239 255 66 239 255 15 22 24 25 27 29 31 50 56 84 86 101 111 130 139 140 145 185 187 192 221 227 228 231 240 241 248 249 257 281 293 297 66 239 242 255 17 177 66 239 250 255 107 66 85 239 255 177 189 207 239 255 177 189 66 239 255 107 66 219 239 255 113 121 177 239 255 107 66 239 255 66 239 255 49 66 255 20 66 217 239 255 17 56 75 113 176 177 196 66 207 239 255 25 84 130 185 192 227 228 240 241 249 257 300 66 85 239 255 66 239 255 25 84 130 185 192 227 240 241 66 207 239 255 121 177 201 66 239 255 107 130 240 300 57 66 239 255 66 239 242 1 121 177 201 273 281 66 239 255 66 239 255 66 239 255 300 66 239 255 66 239 255 15 22 24 25 27 29 31 50 84 86 111 130 139 185 187 192 221 227 228 231 240 241 248 249 254 257 293 297 300 66 239 255 107 66 239 255 66 239 255 66 239 255 177 96 124 66 255 48 107 239 255 300 239 255 66 239 255 177 189 66 239 255 1 15 24 25 50 79 84 88 103 104 111 121 138 139 140 145 158 171 178 185 187 193 201 227 254 257 265 293 297 66 239 250 255 24 50 55 79 84 88 103 104 111 121 139 145 158 185 201 254 257 265 66 239 255 107 239 255 107 66 239 255 66 239 255 177 189 66 239 255 66 239 255 290 75 113 121 177 196 201 66 239 255 66 239 255 25 84 130 185 227 240 241 300 66 112 207 239 255 17 74 113 177 196 66 239 255 127 66 239 255 1 84 101 121 138 145 177 201 249 265 273 281 66 77 239 255 17 177 66 239 255 84 130 185 192 227 240 300 66 239 177 189 66 239 255 17 75 113 121 177 196 236 66 85 239 255 17 75 113 121 177 112 239 255 159 107 300 66 239 255 107 66 239 255 74 66 239 255 260 66 239 255 107 66 239 255 66 220 239 255 130 300 66 255 17 75 83 113 177 196 201 66 239 255 159 107 239 255 66 239 255 24 25 84 130 139 140 145 185 192 221 227 228 240 241 257 293 300 66 239 255 15 22 24 25 27 29 31 50 86 111 130 139 140 145 185 187 221 227 228 231 240 241 248 249 257 293 297 239 255 177 189 66 239 255 107 66 239 255 23 66 85 239 255 107 
Beta:10,Alpha:0.29
[truncated: 95,497 more chars]
