# Supplementary material for: Redundant Design in Interdependent Networks
Source: PLoS One. 2016 Oct 20;11(10):e0164777. doi: 10.1371/journal.pone.0164777 (PMC5072686; doi:10.1371/journal.pone.0164777)
Supplement: S2 File — Text 8: Interdependent failed nodes at different α and β duiring 100 simulation times of Network A. Text 9: Interdependent failed nodes at different α and β duiring 100 simulation times of Network B. Text 10: Nodes that are not belong to gaint component in network A at different α and β duiring 100 simulation times of Network A. Text 11: Nodes that are not belong to gaint component in network B at different α and β duiring 100 simulation times of Network B. Text 12: Overload failed nodes at different α and β duiring 100 simulation times of Network A. Text 13: Overload failed nodes at different α and β duiring 100 simulation times of Network B. (ZIP) [file pone.0164777.s002.zip › Text 8.txt]

Beta:2,Alpha:0.10
49 236 244 36 49 236 185 41 163 171 278 40 145 132 14 120 272 95 181 251 174 153 211 20 7 64 207 86 74 260 41 266 104 85 292 299 235 119 59 288 124 284 176 196 253 35 66 245 3 149 220 111 259 225 185 241 231 130 149 20 177 111 274 2 210 156 63 173 3 254 4 56 162 88 78 274 281 255 192 6 80 12 52 82 108 48 289 159 1 250 290 166 150 117 186 225 46 153 181 122 235 174 187 264 205 207 182 204 136 288 284 270 5 61 170 161 113 253 164 177 226 259 221 199 267 66 66 50 114 133 244 154 21 15 172 46 271 61 118 161 148 7 76 49 240 123 57 54 188 49 61 116 1 169 275 45 6 232 31 143 11 83 88 64 124 30 153 158 77 280 215 46 69 150 289 36 40 225 279 191 120 69 112 207 44 218 269 45 103 83 159 85 242 255 202 30 106 10 272 127 52 290 116 231 290 74 205 109 59 125 128 75 4 268 213 144 218 132 266 59 249 223 21 235 22 284 167 137 60 241 186 60 28 167 91 254 138 122 297 134 59 201 7 50 54 138 149 269 160 150 111 258 175 30 268 83 88 126 71 62 109 204 164 242 255 88 203 220 33 227 78 149 291 124 53 200 300 128 85 78 143 160 38 76 97 176 26 145 111 203 213 94 14 77 190 120 78 146 129 140 124 80 105 166 197 295 222 154 13 76 95 174 242 251 16 143 205 164 243 20 125 152 170 82 78 220 236 207 227 30 20 74 1 174 186 245 269 84 144 124 151 280 239 250 295 280 226 36 168 248 21 294 32 224 135 76 187 177 224 115 215 278 107 2 291 269 116 125 265 177 227 20 272 260 137 25 208 232 51 163 45 194 286 7 152 237 66 29 234 7 212 129 112 104 30 114 36 249 1 50 179 233 136 235 65 208 104 59 218 278 153 63 99 82 3 299 237 3 248 159 24 206 110 260 299 68 190 174 221 77 268 181 186 170 278 174 222 20 53 142 248 280 266 226 242 255 187 4 300 217 140 215 221 45 297 161 299 175 209 272 209 208 69 204 16 186 50 147 96 256 281 265 112 64 296 80 119 171 53 251 239 103 108 116 240 233 181 284 111 281 69 126 87 276 295 34 64 195 249 22 299 219 290 52 167 126 19 189 203 144 76 211 238 285 173 218 242 57 151 108 116 91 173 271 81 21 198 31 243 165 196 46 265 1 204 110 125 12 94 211 187 102 144 212 160 235 157 283 60 266 30 242 9 253 47 229 25 295 52 50 153 61 130 192 278 4 34 147 88 130 266 272 170 77 112 257 173 155 52 141 100 192 197 5 261 253 89 126 263 290 165 53 28 33 267 25 180 105 103 165 246 49 183 113 112 286 133 125 203 10 101 87 285 264 187 168 222 46 78 47 58 110 170 59 268 287 250 130 138 126 263 13 114 253 102 212 3 134 267 185 192 158 7 75 62 88 85 242 255 292 186 234 37 111 187 172 97 125 13 82 87 20 250 96 243 279 41 92 34 149 22 196 199 262 65 103 49 238 237 156 24 266 207 50 42 144 3 138 128 240 158 16 31 134 83 121 5 143 262 127 225 107 205 68 81 217 230 143 255 73 64 153 21 147 192 295 183 83 13 73 
Beta:2,Alpha:0.11
96 111 208 173 45 244 85 152 173 49 237 108 59 119 65 107 283 244 91 259 135 180 25 66 93 221 98 201 241 110 177 4 86 217 2 73 124 235 242 40 89 255 269 55 260 195 198 188 146 183 289 92 137 239 117 45 147 153 127 176 295 14 281 248 196 98 20 140 65 75 194 245 228 156 260 83 219 20 125 206 165 48 222 108 223 244 155 14 73 39 59 29 160 92 36 280 238 231 223 22 19 217 225 61 12 182 20 135 15 23 219 187 169 274 232 187 68 99 78 75 132 93 2 172 147 175 253 183 223 229 225 97 20 263 15 268 7 297 266 189 277 272 65 232 51 199 242 259 24 102 154 131 197 295 278 89 241 166 198 259 108 203 217 242 255 127 155 92 201 293 295 233 34 63 230 69 266 114 151 43 221 2 9 94 243 257 45 90 242 84 239 255 260 90 265 288 12 78 6 96 89 71 66 289 143 196 122 64 143 145 74 126 39 207 145 93 109 115 209 137 157 258 25 32 65 243 77 1 222 279 220 277 194 250 116 285 229 82 8 263 180 90 170 209 13 68 146 69 253 119 212 4 77 211 117 62 180 115 68 291 6 94 269 161 300 14 11 214 20 32 137 206 288 221 111 55 275 76 234 193 199 280 175 37 152 58 34 112 276 155 228 273 107 108 219 24 233 283 37 106 105 217 243 79 232 244 210 65 23 187 201 213 158 214 284 80 202 167 20 242 255 147 267 65 300 150 164 158 120 59 81 219 134 182 72 111 108 126 222 296 134 198 258 149 172 282 155 135 299 86 15 63 32 174 54 239 66 124 195 82 258 236 213 218 266 255 283 157 184 285 156 271 190 199 143 8 20 218 59 112 235 3 140 5 213 84 300 240 159 116 75 171 3 247 242 149 152 88 133 129 194 89 67 239 112 227 108 121 203 42 162 117 146 253 248 150 95 70 290 218 210 293 251 112 243 165 270 114 105 31 35 129 170 49 266 50 269 51 256 189 151 199 290 206 213 96 24 206 126 60 207 112 262 198 244 251 147 27 162 21 240 20 124 241 98 107 299 108 114 65 76 247 6 12 164 198 245 279 270 176 77 119 227 32 300 60 280 145 77 224 90 117 155 269 59 177 60 173 242 86 68 16 30 216 156 215 148 252 171 167 201 93 32 255 270 240 268 23 184 27 51 83 71 126 272 55 61 168 80 223 136 146 9 228 130 206 295 135 111 166 31 98 57 68 121 297 176 63 54 10 174 161 80 190 23 199 95 138 236 84 171 20 156 258 118 89 36 122 185 157 293 130 175 148 276 221 175 275 270 48 113 297 242 244 238 218 20 66 85 73 195 16 127 300 105 213 19 176 286 25 227 287 180 151 117 162 10 130 207 256 255 140 104 18 35 235 175 280 34 198 36 56 120 228 62 4 30 65 59 205 222 35 28 181 136 127 252 95 166 168 38 226 283 169 231 242 255 98 187 185 26 79 35 230 237 86 138 30 204 63 32 291 143 245 230 79 241 128 250 168 290 191 206 164 271 52 278 179 210 7 23 234 100 63 167 11 102 200 10 268 278 98 145 18 21 27 107 126 91 31 187 229 173 59 169 122 232 104 165 272 288 6 218 284 24 242 277 64 
Beta:2,Alpha:0.12
88 113 133 32 184 89 251 59 186 252 21 63 272 196 95 284 296 141 164 171 113 244 167 177 196 98 62 99 24 58 89 69 248 264 85 126 242 238 156 58 47 103 266 137 14 42 212 26 234 198 10 226 251 83 169 82 141 14 157 145 110 246 75 291 236 35 209 16 271 56 105 82 264 270 152 8 61 133 139 37 23 241 138 20 250 28 223 249 114 58 294 1 194 215 8 134 39 290 77 104 173 103 189 158 65 69 141 183 71 40 83 180 141 139 106 265 18 285 110 258 32 136 176 138 257 116 38 290 47 160 125 44 92 225 216 115 147 234 279 164 32 210 263 32 60 226 158 55 62 123 127 54 212 75 260 156 77 125 168 223 88 39 207 30 297 178 220 182 10 28 127 269 215 136 67 30 195 278 133 237 146 140 56 298 263 272 163 176 255 90 300 121 204 135 294 93 66 43 155 210 161 32 59 81 136 20 97 222 111 185 239 21 4 140 18 15 111 54 143 183 14 164 37 11 286 28 86 237 267 213 163 59 285 123 5 59 262 60 176 157 200 75 235 192 177 160 118 66 185 81 176 239 234 181 115 62 242 153 49 199 61 176 44 5 126 247 169 171 193 158 180 52 95 7 272 194 219 250 264 79 93 188 228 255 11 290 101 176 195 130 160 139 6 10 171 16 68 294 231 35 170 169 287 221 83 72 279 193 249 165 236 93 157 273 135 214 245 45 181 174 258 190 56 182 156 274 64 105 194 282 120 254 73 283 187 57 232 99 29 260 226 285 290 200 164 255 98 25 211 2 77 265 3 223 183 218 207 195 168 10 208 200 55 259 242 80 142 221 107 160 30 281 207 262 257 254 177 138 11 41 23 209 128 158 197 56 250 107 30 63 282 184 80 75 50 266 72 162 29 39 190 284 228 142 70 171 283 288 85 12 15 215 196 202 177 124 58 149 16 210 77 179 139 207 82 255 249 293 93 49 221 297 226 206 257 267 171 35 99 191 38 94 189 132 218 253 228 180 14 287 28 82 147 23 160 249 22 213 65 291 283 221 72 166 174 49 18 247 93 40 25 281 188 56 169 293 44 224 194 257 256 15 224 242 217 120 208 224 282 290 2 216 55 87 121 4 239 89 82 160 117 103 60 274 248 128 53 272 43 225 173 104 132 300 190 23 47 160 232 19 95 176 229 200 226 177 48 208 286 100 24 248 229 167 46 210 223 45 9 29 89 280 248 15 220 138 83 124 122 136 169 207 143 230 63 87 282 85 10 212 187 181 40 261 21 222 9 299 86 42 277 144 242 170 197 205 191 284 79 28 255 97 257 49 59 40 137 80 240 28 12 56 194 176 211 254 59 92 86 12 243 250 207 120 4 161 241 28 247 284 116 195 207 259 90 288 103 20 149 240 205 63 66 239 134 161 198 88 270 174 66 242 183 268 261 252 16 276 141 105 133 222 262 88 147 85 28 46 259 144 89 194 198 151 262 291 267 24 231 250 62 157 200 268 255 185 242 59 271 223 70 289 92 155 282 77 222 259 121 243 149 83 247 239 299 188 26 273 89 99 119 287 41 256 263 84 162 133 243 242 56 9 12 92 132 256 69 295 168 88 38 280 242 132 281 209 146 43 107 250 
Beta:2,Alpha:0.13
272 156 125 58 171 129 24 293 231 23 86 284 131 116 283 295 101 86 256 167 43 74 293 60 291 135 202 137 291 272 148 147 224 73 59 156 212 159 35 274 216 86 207 230 285 231 149 55 62 65 50 225 294 96 244 64 60 279 258 45 110 282 285 67 268 259 246 89 77 7 154 66 169 288 258 220 23 64 85 35 18 75 76 4 177 207 53 230 18 95 70 231 17 20 12 101 290 265 19 58 52 26 289 264 11 51 188 16 250 99 296 251 219 218 247 201 34 131 235 16 179 262 66 49 290 140 130 184 138 38 243 186 152 173 91 247 71 277 206 296 294 241 71 28 24 53 224 277 131 184 244 46 52 256 33 152 122 45 27 296 252 20 28 123 50 250 253 272 234 222 96 269 54 203 65 271 27 95 6 129 213 77 150 13 98 53 207 184 105 272 202 296 244 76 219 239 250 161 129 74 285 141 212 7 222 291 84 147 152 165 203 139 221 210 104 89 282 117 228 125 213 34 143 243 81 283 156 12 55 204 182 140 120 62 31 127 70 257 48 241 3 9 107 263 123 50 158 251 55 201 94 38 211 280 221 299 155 80 103 203 278 211 64 132 216 299 278 144 54 256 218 49 41 255 188 285 95 234 49 111 2 131 285 37 77 280 142 138 99 181 17 238 134 85 242 205 176 19 172 113 9 107 143 287 31 271 78 290 174 16 133 245 57 15 221 185 104 41 230 43 81 83 132 276 19 12 81 151 40 274 263 77 298 168 249 127 89 93 250 58 282 266 46 141 3 180 247 117 129 43 207 147 184 159 206 198 41 300 30 25 198 159 154 62 164 241 17 247 250 173 142 169 242 255 230 247 91 269 171 153 63 196 240 30 2 297 76 106 81 269 220 233 96 22 93 174 35 7 169 264 290 253 265 210 160 114 170 99 251 24 295 27 142 10 125 250 106 249 260 186 257 83 151 73 40 126 261 115 249 239 242 255 53 286 224 155 102 288 69 275 78 271 167 236 185 244 52 140 192 22 87 50 200 6 260 141 201 181 12 65 128 44 82 143 179 59 224 209 12 213 39 226 140 109 215 25 185 46 93 119 170 157 50 260 224 216 196 103 77 40 224 234 59 255 175 139 170 288 30 70 233 240 170 260 208 192 49 113 85 196 198 24 179 43 263 231 41 229 239 129 250 59 290 242 125 241 22 132 20 117 170 186 244 164 243 158 156 258 122 68 136 178 289 183 237 209 239 95 83 271 124 11 221 276 155 183 169 244 6 63 145 149 234 247 267 71 66 169 151 147 106 131 220 168 36 218 112 275 110 213 157 218 16 300 88 85 25 80 83 32 51 114 101 116 158 258 74 228 266 99 206 251 175 161 148 5 68 27 77 293 29 4 18 227 11 214 54 193 155 224 126 72 63 150 189 20 73 234 11 266 217 104 260 109 17 4 213 168 154 113 42 139 123 82 80 271 89 28 30 62 148 141 156 45 259 73 49 279 151 223 31 19 36 101 163 198 226 146 241 231 242 255 251 17 14 47 272 143 14 273 211 281 150 27 113 93 153 139 226 131 182 235 59 197 35 201 124 1 165 40 297 103 268 207 174 249 214 143 20 88 133 76 289 31 114 202 
Beta:2,Alpha:0.14
253 109 138 209 43 118 212 197 286 248 72 97 152 132 197 212 191 276 5 113 270 66 88 258 178 261 188 87 124 290 291 77 215 61 159 33 285 299 8 217 6 189 67 281 242 47 280 193 202 273 65 287 34 268 245 26 2 81 263 66 237 178 300 118 279 77 79 182 165 39 256 167 87 74 4 83 112 299 232 26 128 165 290 282 51 52 21 226 114 16 156 149 59 141 75 33 90 290 136 201 158 146 164 24 10 171 202 59 290 190 294 173 132 206 288 20 66 122 262 194 29 14 241 140 126 147 239 246 255 25 77 165 81 251 175 182 79 293 24 282 149 57 67 192 173 230 78 151 218 10 231 77 282 211 207 122 242 3 152 255 135 68 244 81 159 186 13 66 258 25 7 176 189 14 53 54 148 202 258 3 110 89 85 111 234 2 80 261 258 28 239 247 191 171 222 226 281 109 176 199 211 110 255 42 290 112 59 161 12 253 153 284 144 39 63 265 128 224 247 146 68 57 124 117 215 166 279 251 223 159 62 174 139 195 297 101 258 9 194 17 282 223 173 177 56 115 207 248 59 246 133 25 276 66 77 56 149 208 168 100 47 195 38 127 154 199 177 196 237 220 282 201 228 203 262 71 292 58 170 118 68 289 278 157 85 298 280 133 53 66 60 153 210 136 274 29 251 235 35 239 199 115 177 210 59 44 58 167 174 45 80 300 285 118 176 297 22 166 20 60 222 107 158 33 137 45 30 101 215 124 229 3 9 172 149 274 187 62 237 104 20 4 220 218 199 151 177 17 87 237 113 88 112 16 240 252 133 64 22 124 207 176 233 93 266 64 48 55 76 173 137 240 16 111 119 29 160 103 85 109 161 103 117 105 119 176 222 112 207 44 292 39 26 208 248 162 289 137 190 236 170 17 287 239 52 158 167 68 73 47 61 112 79 210 224 298 134 225 97 146 286 20 37 219 58 102 149 293 98 123 193 164 66 158 85 236 214 281 160 84 89 90 64 74 152 114 174 210 261 59 185 13 285 284 18 248 98 211 102 34 141 112 141 181 149 5 273 116 110 85 175 246 145 179 132 237 198 242 7 229 24 110 242 256 137 143 126 96 168 208 261 69 144 20 97 194 51 146 30 152 33 289 250 69 276 231 116 54 293 50 107 269 153 149 57 257 96 177 228 254 91 22 240 27 300 45 285 179 128 66 16 218 153 17 196 15 177 69 218 123 183 107 191 148 59 91 47 37 115 19 103 121 79 183 190 246 2 290 277 7 185 117 77 67 139 100 82 72 214 146 213 13 116 100 129 191 132 55 180 135 100 245 155 66 8 294 183 212 29 9 145 115 140 134 215 53 40 190 211 153 129 130 298 65 299 240 165 257 65 290 239 110 134 6 91 84 50 172 40 103 149 277 139 140 283 225 47 282 53 49 1 221 285 149 164 25 77 36 186 299 55 291 127 31 260 75 257 291 126 259 153 290 269 15 215 235 65 196 299 267 283 158 268 116 39 10 250 204 48 290 90 136 124 300 152 236 297 44 94 54 128 146 237 68 200 42 234 83 16 52 8 78 211 31 88 216 272 249 199 227 216 154 234 232 97 220 249 170 180 48 128 39 146 222 292 267 111 128 69 229 247 24 133 77 
Beta:2,Alpha:0.15
133 77 259 190 292 261 274 86 147 258 101 47 92 214 259 174 48 114 246 213 99 35 98 58 125 47 77 264 38 150 187 225 218 9 57 85 178 46 295 96 42 229 9 242 220 50 118 262 267 49 216 165 91 20 254 33 64 174 103 128 287 45 24 150 178 140 214 202 54 191 224 25 232 110 16 227 60 26 15 135 10 258 138 124 82 236 226 127 116 71 48 86 181 21 45 38 117 152 33 113 140 276 48 136 68 130 14 45 21 266 41 104 66 191 159 296 261 57 54 98 118 30 232 6 193 139 169 203 211 95 217 18 150 28 66 92 226 245 260 59 176 213 242 255 220 176 216 17 200 247 242 223 268 84 92 204 168 27 20 250 120 163 223 148 146 257 74 112 117 281 37 211 176 60 112 218 33 36 98 168 178 41 293 112 203 56 74 188 187 188 44 235 202 211 199 294 14 44 9 239 190 156 93 83 267 197 18 169 56 228 239 87 5 279 128 49 137 37 25 51 86 205 198 216 75 251 237 163 201 277 161 275 290 206 153 224 4 242 255 212 136 53 29 206 287 112 239 174 69 151 153 298 226 201 51 292 174 242 230 247 246 85 277 74 179 136 223 224 150 19 62 270 31 132 74 167 110 252 199 96 60 224 263 153 22 133 181 112 66 242 255 292 74 251 190 268 110 162 112 18 291 184 120 177 287 181 77 228 59 134 272 251 270 164 143 120 30 76 93 279 276 231 104 15 100 56 209 85 290 105 89 196 255 138 36 152 4 126 66 90 232 135 204 106 53 123 244 20 285 151 66 228 269 88 188 27 44 241 112 250 280 44 115 7 65 15 109 205 255 297 249 237 217 114 96 133 263 165 21 109 271 279 134 15 114 252 55 187 209 124 221 212 163 77 198 60 20 85 203 224 160 228 61 69 26 119 25 58 9 52 247 122 40 39 162 15 212 142 85 202 226 126 172 254 8 76 187 153 39 240 234 20 85 60 244 73 206 48 74 13 246 245 107 199 258 248 208 52 239 226 32 7 120 178 202 296 86 106 244 69 169 218 178 141 267 124 271 93 2 263 66 54 253 73 134 235 201 125 109 23 182 77 60 130 94 242 190 55 233 145 266 41 52 137 59 14 125 254 100 151 53 77 277 290 278 96 15 193 294 128 40 51 138 16 92 290 35 31 224 90 275 112 81 290 90 142 166 224 208 277 113 50 140 165 83 188 291 191 123 208 268 269 234 227 159 139 214 8 250 176 21 6 123 250 188 290 288 36 160 277 47 77 72 59 100 176 282 72 64 219 7 272 200 177 62 22 268 22 145 92 60 197 187 2 205 38 160 4 180 30 216 101 213 216 135 57 174 61 270 14 108 9 158 255 213 197 138 284 77 175 69 190 16 280 277 243 31 165 23 185 197 106 179 146 291 123 85 247 221 197 299 167 249 246 175 247 112 185 126 41 85 242 11 231 281 247 279 77 81 40 210 67 13 231 237 133 173 243 230 67 190 200 29 59 85 219 176 164 78 68 201 179 24 122 235 140 18 103 67 12 50 225 262 271 187 287 155 162 92 175 292 182 75 280 52 2 90 49 128 14 296 254 33 256 225 188 46 144 291 181 127 98 80 17 265 122 118 241 33 104 114 38 73 75 46 202 262 96 
Beta:2,Alpha:0.16
155 154 67 266 62 109 220 205 16 24 36 285 123 199 66 216 17 176 123 197 252 158 171 265 92 89 175 219 174 9 144 16 57 168 93 66 85 217 194 236 100 117 289 158 66 38 54 200 214 196 127 29 182 223 142 130 71 246 230 81 109 80 242 15 165 107 135 9 27 34 95 67 238 20 193 68 245 55 230 156 270 204 218 63 236 257 2 59 262 99 178 273 122 242 255 161 59 12 163 272 127 239 262 52 132 159 42 261 246 173 208 35 188 236 20 167 112 93 255 79 131 158 22 87 207 257 134 117 142 7 1 123 285 207 108 142 265 150 181 290 202 278 18 134 15 61 196 131 207 6 109 243 161 3 223 251 122 33 217 97 226 38 145 226 170 139 199 275 262 231 20 22 166 176 44 167 284 34 143 46 60 136 117 124 217 262 254 143 272 204 66 19 212 209 273 111 176 282 117 268 228 151 274 17 219 64 275 34 25 19 103 30 73 176 182 236 30 269 184 197 57 270 266 86 149 38 131 288 67 40 101 159 253 16 238 54 110 130 152 212 223 155 198 40 245 102 212 60 106 298 254 175 164 80 219 86 135 198 58 165 16 188 66 209 222 206 201 260 203 225 185 105 103 29 89 23 239 56 24 13 5 4 298 222 263 156 237 248 150 200 128 241 246 126 77 223 181 61 90 154 97 279 203 190 122 290 261 45 254 79 177 147 167 13 49 181 208 4 200 257 101 53 111 286 129 207 225 283 221 162 187 90 131 60 128 225 160 209 106 278 139 59 210 7 69 16 192 203 194 299 230 49 146 139 258 181 84 68 95 154 198 109 234 144 280 97 296 10 193 127 10 289 53 57 280 178 77 236 109 187 145 286 207 186 280 20 209 132 68 36 100 131 207 180 198 163 75 277 274 67 15 254 30 220 60 216 242 255 74 286 166 281 121 53 77 278 58 110 245 182 94 206 169 95 112 146 4 127 5 81 151 275 48 281 62 174 126 271 114 204 103 284 34 116 232 121 35 191 162 123 79 208 257 215 143 57 90 76 239 151 6 52 99 35 96 80 298 291 246 83 58 106 124 206 110 259 182 269 207 219 176 43 101 8 93 154 299 228 223 165 162 3 284 59 187 128 55 109 116 77 210 116 119 207 10 52 261 169 82 96 225 9 237 151 246 8 6 111 206 190 159 220 62 247 223 169 122 36 287 210 246 249 81 120 162 205 169 224 273 91 166 32 241 60 188 228 160 104 145 128 152 59 286 188 271 242 155 67 74 10 239 120 22 209 114 181 140 101 259 186 127 65 240 219 1 207 277 285 287 238 69 108 261 232 65 246 290 241 167 152 90 250 12 265 136 27 283 160 141 20 263 89 109 170 295 253 224 116 194 173 114 211 242 28 17 98 97 143 252 90 289 45 60 269 149 36 85 152 93 116 120 7 211 165 282 115 65 187 130 52 46 66 2 177 203 123 282 233 173 161 217 165 268 115 39 37 290 18 300 230 27 295 53 285 201 132 245 165 70 20 257 207 196 164 283 32 17 180 8 122 192 147 10 257 176 113 71 3 37 144 205 210 223 25 34 265 46 124 281 89 66 77 49 72 182 184 55 219 172 262 207 160 56 62 55 121 118 119 124 102 259 158 125 207 70 229 185 200 176 44 
Beta:2,Alpha:0.17
82 299 251 131 216 173 94 4 189 105 94 72 238 32 127 189 76 294 149 286 197 261 104 277 288 141 150 9 6 96 197 279 229 167 242 168 32 99 18 164 140 242 255 92 215 101 246 217 121 14 66 123 245 293 61 249 237 165 250 22 46 48 45 258 41 60 289 76 231 117 212 97 1 217 294 144 63 209 199 141 175 127 201 156 171 228 206 263 137 165 243 297 124 79 37 292 141 227 290 182 86 137 79 18 158 163 135 88 155 201 56 199 230 5 137 111 232 75 257 79 4 113 77 76 4 195 127 42 136 234 11 62 46 208 150 266 250 168 146 250 267 41 251 219 66 192 271 110 86 234 263 227 263 109 101 118 136 273 268 225 6 264 1 130 298 9 25 177 68 224 169 289 20 112 279 110 51 129 45 49 171 112 176 35 286 177 211 14 76 48 228 213 129 279 3 169 86 63 138 195 280 289 256 223 264 138 37 23 137 5 189 117 227 129 278 133 80 294 181 116 55 37 204 209 279 274 68 177 281 238 223 107 77 142 113 98 13 269 292 77 42 51 25 23 48 263 66 272 85 92 282 54 41 56 23 293 86 292 84 177 36 89 256 33 232 19 112 93 209 77 250 196 224 120 299 17 95 248 118 293 254 187 168 36 265 285 59 53 251 224 166 244 66 163 258 112 225 268 101 157 239 159 73 246 141 232 109 53 242 11 131 28 288 176 137 299 136 66 193 245 163 219 196 59 95 269 70 299 225 36 139 188 91 92 42 233 107 251 160 254 217 233 137 285 242 222 147 131 59 9 93 63 178 140 247 227 110 95 233 23 211 25 190 115 81 152 290 294 185 194 61 72 195 195 177 10 46 202 265 153 112 37 137 111 52 238 237 45 182 111 19 145 226 98 77 222 132 86 177 89 36 205 280 204 44 128 169 80 193 258 76 224 252 131 236 61 44 176 266 189 75 252 189 115 252 210 4 133 175 272 141 253 5 75 276 52 84 105 137 293 76 20 273 111 55 168 181 124 221 24 209 260 223 170 66 182 4 230 296 22 135 12 145 269 296 115 8 252 91 246 268 118 27 271 169 68 99 13 116 212 286 5 260 155 150 261 44 246 58 102 157 152 278 52 154 241 192 277 120 181 52 173 167 9 271 218 293 149 190 61 68 243 42 239 196 83 220 190 112 42 286 139 129 297 219 199 59 197 47 235 256 171 55 69 155 183 107 83 261 209 59 287 19 158 155 149 239 245 300 220 227 166 125 181 200 161 250 93 61 116 233 179 19 20 127 288 129 55 131 207 33 260 280 115 246 162 300 174 99 127 21 52 279 159 54 87 93 247 249 124 279 243 212 264 138 186 107 121 77 142 278 155 32 200 92 85 175 210 266 134 48 99 233 131 207 220 171 186 54 56 149 165 84 215 294 15 126 247 300 157 57 215 85 276 234 64 76 15 189 96 57 31 153 242 188 46 192 208 76 131 239 48 29 287 258 108 9 64 105 274 178 192 136 126 57 251 6 99 77 43 272 219 50 289 166 284 68 172 242 94 251 98 138 272 293 181 171 10 243 191 266 269 7 89 137 97 105 219 11 258 190 143 281 270 86 57 63 271 41 216 195 267 61 152 59 284 123 289 111 250 45 101 152 
Beta:2,Alpha:0.18
156 281 263 109 47 275 171 82 47 108 24 43 236 134 84 42 276 122 260 224 264 30 60 156 219 45 277 52 115 155 291 87 197 248 55 247 7 59 95 126 172 19 240 239 162 127 91 8 265 57 190 59 12 171 295 281 58 158 165 226 63 241 98 78 39 221 34 223 264 280 161 290 290 282 204 191 170 284 236 134 266 161 164 299 42 92 85 13 12 275 147 236 227 213 234 137 230 28 120 25 206 120 300 230 245 215 258 27 22 132 149 250 82 209 282 6 147 141 163 14 53 103 254 70 252 4 172 18 282 204 83 85 33 296 21 226 213 204 242 255 233 225 102 105 113 238 169 290 172 198 11 28 220 187 47 237 300 225 212 14 278 170 59 25 39 15 45 16 115 111 275 290 58 286 273 77 242 157 240 39 191 219 152 53 212 39 138 157 22 170 85 92 131 199 252 82 66 155 20 285 216 159 263 52 115 126 68 293 116 271 181 259 66 260 281 182 132 155 108 254 23 137 77 104 76 75 16 184 242 255 259 10 172 122 262 110 3 276 239 134 98 84 50 117 29 102 224 189 6 44 41 167 172 83 109 115 213 290 25 85 93 6 124 115 227 137 193 257 51 231 226 49 270 165 172 208 296 255 248 42 126 39 31 116 106 113 214 256 4 210 197 162 288 45 291 43 231 148 59 32 73 38 215 152 28 164 237 251 4 116 192 38 273 184 248 261 190 123 299 132 207 52 183 90 259 106 245 159 282 283 223 131 258 216 48 22 187 40 209 83 236 211 125 210 283 69 234 183 15 37 300 295 294 139 108 288 162 193 202 278 120 219 26 67 46 80 88 249 58 9 103 300 192 182 162 194 294 20 207 242 255 219 289 197 274 175 221 187 293 255 181 271 66 123 238 85 103 211 119 238 6 219 50 31 140 106 289 290 121 171 58 194 243 68 188 30 229 91 290 34 160 136 233 103 164 15 129 283 62 125 223 184 130 139 24 143 276 216 16 171 231 35 43 12 156 67 62 255 275 102 99 78 230 65 211 169 232 28 216 258 4 227 78 282 274 141 56 185 152 291 94 244 134 296 250 269 80 288 276 231 139 295 255 178 221 4 57 156 246 293 248 49 158 26 236 237 149 69 175 239 9 278 266 106 120 148 145 102 259 218 214 125 247 13 258 44 213 241 283 77 119 289 249 81 183 151 262 13 268 175 217 51 32 54 246 147 124 299 19 269 219 194 110 156 143 273 92 21 257 263 49 83 168 287 7 6 290 266 74 152 108 258 250 119 213 78 287 218 227 58 20 95 164 82 175 37 98 161 42 163 84 199 187 34 300 182 289 285 118 12 92 196 243 87 230 18 299 296 27 246 179 40 69 243 212 283 201 44 117 2 217 130 118 293 3 78 148 217 91 178 145 85 71 33 132 55 223 153 205 89 187 101 265 140 2 97 102 186 253 159 207 43 102 291 192 105 286 107 76 7 109 209 212 53 29 242 255 88 10 216 291 47 5 90 108 42 91 280 16 257 80 266 18 231 241 100 42 2 160 300 63 262 288 16 186 72 87 140 15 245 85 26 282 217 39 84 185 171 85 280 67 219 234 129 170 130 287 215 6 74 110 166 70 
Beta:2,Alpha:0.19
189 153 203 239 167 68 122 233 133 122 268 158 27 209 294 65 52 185 4 267 135 91 208 185 220 254 259 3 193 192 232 133 118 122 94 89 172 127 173 292 66 242 255 191 261 249 104 244 257 24 166 200 100 193 93 28 18 153 273 202 169 285 229 243 265 31 256 192 170 187 245 66 112 27 172 135 139 146 58 133 162 79 98 234 186 143 77 112 279 276 14 113 269 287 228 221 161 245 28 19 212 94 28 116 295 45 225 36 83 290 208 222 200 141 129 215 229 220 62 123 118 53 124 177 194 298 162 236 272 7 227 161 92 210 84 25 235 209 207 247 89 91 67 134 110 262 91 17 110 192 69 269 26 261 159 281 210 28 217 137 129 31 87 151 69 293 106 216 287 143 146 50 94 89 104 292 274 17 126 272 83 222 186 258 242 234 288 256 62 38 291 148 189 90 295 192 205 183 49 97 93 73 271 9 175 260 9 113 110 36 161 115 67 126 186 254 43 278 100 63 134 172 8 39 190 20 142 29 22 87 103 33 152 184 230 274 232 296 250 149 169 225 155 165 3 40 145 189 146 224 191 121 92 257 96 158 97 254 169 89 100 81 180 175 37 198 146 99 122 157 144 124 62 109 244 83 82 20 43 210 220 277 103 13 154 287 30 239 252 207 23 59 150 205 216 254 145 290 119 50 139 213 110 46 129 286 41 146 194 246 272 240 20 53 156 217 63 171 183 120 89 32 285 109 107 142 145 274 83 203 124 149 202 115 216 260 104 74 257 102 34 222 190 59 147 159 69 297 256 61 119 234 208 48 197 97 126 183 2 143 40 179 232 297 14 85 38 127 154 242 23 166 75 254 84 48 212 213 234 53 89 89 158 160 189 85 109 227 20 228 196 20 163 171 206 230 263 193 100 283 161 99 157 33 171 75 30 173 209 175 112 122 84 298 271 14 235 21 269 224 295 192 13 87 28 202 84 15 292 89 213 22 25 210 68 280 229 86 183 78 48 151 127 197 74 96 6 266 110 290 102 278 223 243 244 285 222 113 229 34 169 51 52 89 43 58 1 190 219 101 116 190 107 232 261 198 176 211 289 22 96 161 60 176 281 286 179 99 172 65 101 231 113 202 21 282 234 230 271 267 77 225 252 215 266 299 267 300 242 255 96 100 285 177 256 102 107 288 116 247 95 279 177 264 242 174 85 139 33 36 224 188 143 69 148 242 19 265 219 271 68 127 144 106 187 62 167 32 208 239 190 75 286 75 66 4 59 159 260 196 32 211 286 123 187 274 57 242 255 89 294 40 54 160 76 139 159 75 78 246 8 152 207 262 117 91 205 240 131 188 38 247 272 164 81 99 174 77 201 186 209 107 182 192 29 45 225 284 124 145 287 114 66 242 255 63 88 24 69 87 153 31 284 146 114 147 207 266 19 239 37 77 267 80 209 240 43 20 207 174 261 123 84 153 138 70 223 260 258 193 119 109 169 250 280 37 24 107 163 55 122 116 35 5 97 158 220 213 250 273 155 66 217 254 64 120 286 242 127 228 295 225 255 299 186 245 194 59 191 80 254 169 113 193 21 187 78 68 179 125 245 43 259 140 221 54 121 132 300 159 52 19 230 187 266 74 
Beta:2,Alpha:0.20
176 14 255 174 166 49 4 61 227 249 55 125 73 118 242 48 98 220 208 12 44 132 72 166 102 8 13 9 232 246 54 149 137 230 175 169 104 23 93 163 170 27 242 255 137 31 211 291 234 182 138 148 286 128 205 270 56 66 233 265 223 295 126 179 213 175 284 246 248 286 254 174 67 275 58 6 150 87 152 168 84 239 9 124 256 135 38 86 240 244 226 174 173 250 216 204 60 209 120 119 243 242 255 264 131 107 226 158 129 207 270 266 7 254 175 130 92 251 292 219 255 97 71 272 121 36 135 218 179 287 187 62 132 146 208 155 45 45 68 264 101 157 171 89 234 226 52 129 235 105 231 123 297 134 170 105 154 239 27 73 206 200 65 45 187 286 1 281 45 295 36 2 88 137 266 274 116 186 287 250 142 21 193 67 63 85 242 255 151 296 191 256 294 8 290 89 197 262 9 158 121 220 43 178 149 60 33 72 59 46 147 20 297 168 96 75 108 155 191 103 152 89 53 70 183 166 233 37 168 82 69 247 143 250 146 265 57 207 220 5 210 42 230 192 133 89 250 206 238 33 180 67 175 283 68 130 69 286 228 73 125 216 20 260 107 152 117 84 228 69 284 196 164 30 182 286 188 209 86 138 218 240 35 178 32 193 151 163 11 120 152 45 293 68 43 66 273 291 146 149 253 187 195 234 237 75 188 198 269 275 121 287 253 144 177 288 92 70 55 132 62 231 52 43 3 294 20 217 207 32 38 118 99 86 250 273 175 240 112 219 209 281 188 18 158 114 194 281 62 79 194 79 14 295 70 191 250 85 297 5 32 88 85 201 14 31 241 253 272 34 96 22 120 14 188 28 125 112 267 114 155 120 165 148 167 283 59 208 258 146 131 189 209 51 172 46 36 227 88 207 34 66 290 25 258 39 208 7 30 234 76 235 261 18 1 213 135 63 181 297 49 177 237 84 60 269 133 190 82 9 275 216 14 85 103 255 60 96 159 167 140 75 122 149 216 77 271 246 169 254 114 77 200 276 112 257 114 30 233 20 85 131 2 192 100 58 242 262 85 250 240 263 95 50 62 295 164 177 137 134 168 123 299 256 173 128 107 3 44 110 244 153 101 278 111 250 167 153 284 61 120 155 27 249 52 298 290 26 71 137 290 89 3 230 77 120 255 27 29 74 13 21 155 120 54 266 199 234 114 266 166 112 208 127 233 260 79 137 95 281 17 26 290 45 199 260 130 257 67 211 121 274 48 124 13 235 263 288 51 138 188 44 142 164 280 39 197 148 99 239 129 113 174 98 215 211 84 169 18 259 184 134 146 115 100 106 108 150 202 83 28 129 231 290 75 233 274 112 264 280 278 251 159 216 176 8 206 41 267 266 86 20 142 70 149 210 278 19 77 250 20 244 180 153 71 77 248 117 140 178 192 114 293 182 66 44 134 25 18 84 38 142 115 69 286 205 88 55 114 207 255 117 104 223 289 154 21 53 105 172 268 1 266 51 298 90 181 68 22 269 79 81 228 120 148 146 19 217 85 250 41 298 215 155 227 260 235 256 295 287 166 144 10 13 187 283 145 224 36 128 224 193 268 77 131 286 65 67 229 249 103 129 66 85 216 192 275 42 296 223 29 52 
Beta:2,Alpha:0.21
164 278 106 31 91 143 242 140 266 114 106 48 165 99 53 133 105 129 134 107 35 59 259 161 236 205 123 21 34 240 15 107 2 258 241 12 85 287 300 237 111 158 290 193 6 223 210 162 243 203 242 255 160 238 267 135 185 84 9 257 283 15 166 65 61 169 85 255 242 275 76 185 21 132 126 181 195 85 83 10 109 108 286 149 102 199 181 285 110 184 163 13 224 41 112 58 235 215 74 70 250 282 165 19 15 296 254 271 243 189 122 217 20 102 104 231 300 259 37 131 37 160 153 204 66 243 227 70 88 269 135 67 24 278 206 195 139 41 210 4 256 192 161 263 145 278 124 242 255 92 84 129 276 110 18 261 154 249 108 272 5 169 292 241 85 20 77 258 42 66 49 248 243 137 252 241 84 93 8 30 91 44 117 231 154 238 215 293 176 234 24 53 1 291 145 82 150 268 85 217 262 265 135 292 177 297 34 38 228 249 43 149 77 237 272 25 188 31 183 84 66 28 17 213 69 71 203 67 40 158 68 153 279 3 132 49 163 190 45 237 137 32 4 51 265 12 267 127 201 19 300 257 276 111 186 235 20 252 273 38 65 297 156 121 24 140 108 270 221 81 265 10 157 215 266 160 245 81 71 225 277 155 71 82 266 291 144 79 47 76 246 37 223 8 70 36 293 52 252 245 287 59 291 60 141 20 46 245 6 246 30 60 110 77 12 128 55 230 127 17 30 190 43 253 36 267 157 8 21 23 25 132 158 49 19 66 197 90 97 36 235 128 244 85 111 150 225 14 109 1 125 9 207 195 243 251 181 132 54 138 20 35 9 89 136 231 129 82 225 30 218 262 121 211 251 144 13 198 177 102 76 26 185 94 16 90 1 76 161 22 49 66 286 157 115 26 119 56 102 169 154 224 185 85 220 62 290 172 123 42 69 142 275 32 177 250 47 214 207 154 91 239 233 103 46 79 35 152 98 66 218 273 146 256 101 229 174 298 30 87 222 90 221 265 89 27 229 253 32 213 66 224 220 199 29 10 78 162 239 18 279 17 228 84 136 278 180 13 80 19 195 185 77 85 242 291 121 104 55 199 218 89 105 115 274 122 229 129 154 25 247 265 52 256 150 6 175 37 271 18 173 124 230 207 242 36 300 243 61 204 127 83 207 91 180 223 235 212 257 1 87 271 114 185 265 90 164 86 194 82 34 247 74 48 290 290 248 13 300 191 207 176 114 144 54 55 250 187 286 12 112 283 59 191 205 5 207 5 225 196 36 222 29 129 5 59 109 173 216 47 111 129 127 197 203 146 240 51 298 7 68 18 112 131 65 211 273 292 236 237 214 250 190 28 186 178 87 13 70 103 217 283 158 100 233 98 114 15 130 3 66 126 229 257 24 68 146 149 205 242 255 133 114 66 267 186 106 254 3 273 55 261 134 293 34 51 253 271 221 127 241 144 192 213 37 150 239 122 35 196 108 114 44 282 23 79 114 188 153 233 227 264 83 214 159 199 30 151 184 48 215 276 180 161 95 121 135 156 92 90 147 231 270 51 119 133 131 210 48 231 223 197 178 92 84 232 119 20 223 279 189 32 182 168 207 20 112 166 55 237 123 63 273 59 
Beta:2,Alpha:0.22
183 137 170 30 130 74 43 77 215 86 233 191 138 170 287 213 232 195 121 15 251 125 151 280 168 77 261 276 207 39 70 196 161 106 111 159 177 251 36 213 287 299 139 77 173 297 20 224 280 112 238 186 244 164 180 175 36 268 222 165 79 286 154 126 93 281 132 26 271 279 216 212 180 41 133 234 295 101 236 207 225 157 272 266 183 296 126 219 186 110 97 168 280 243 277 62 177 211 96 9 245 191 8 290 71 133 131 67 20 145 215 80 133 275 233 217 117 246 52 251 77 258 43 45 129 101 123 186 22 2 56 100 239 242 240 214 59 162 61 16 88 107 215 273 241 265 233 127 141 245 231 115 3 194 256 75 285 195 10 216 234 242 185 13 246 177 146 240 214 250 33 199 207 256 140 289 206 280 163 140 235 242 10 293 77 132 219 216 28 296 263 170 121 160 224 134 102 237 242 246 244 12 243 20 274 112 147 244 154 262 83 67 272 20 53 234 284 69 199 68 73 155 167 196 177 139 241 119 112 277 299 188 88 171 86 227 207 250 99 264 294 189 291 63 277 229 47 143 41 149 217 221 187 156 110 178 161 94 98 138 11 125 4 196 57 197 121 271 230 62 92 102 244 220 131 59 3 288 87 21 212 271 149 3 170 60 271 169 289 194 233 144 195 204 263 147 85 155 191 72 176 126 183 55 164 142 246 30 130 170 260 206 66 112 169 163 150 108 175 15 146 282 241 270 159 135 28 142 255 247 202 89 31 234 22 42 269 2 233 147 28 186 102 5 68 186 213 20 99 239 162 107 58 200 87 118 80 197 79 159 41 200 271 285 224 131 250 16 24 204 226 21 221 126 264 166 98 1 259 105 221 165 99 160 177 205 119 115 209 37 55 76 176 204 289 55 156 295 115 51 253 171 105 94 102 77 239 142 281 37 277 47 26 189 278 115 288 110 25 79 286 239 48 235 50 63 64 200 141 2 295 49 96 113 66 20 43 203 78 73 55 222 204 104 219 299 74 232 117 47 193 232 157 52 284 31 252 16 236 50 204 60 238 265 143 163 265 121 290 52 270 20 201 66 83 274 148 261 215 87 240 272 40 255 162 204 152 207 278 287 108 247 282 234 33 276 230 94 229 160 97 146 228 239 50 222 260 112 73 22 121 212 146 92 23 74 286 149 92 171 213 54 248 182 105 15 153 296 52 9 74 127 203 42 250 219 35 86 117 290 267 238 144 51 100 86 174 83 81 199 101 255 297 21 284 164 106 79 186 23 189 174 120 251 83 129 126 61 265 38 290 54 203 60 86 193 62 285 242 246 106 15 108 291 188 112 292 54 281 258 155 264 156 77 297 66 252 178 47 208 176 20 237 102 92 151 175 145 117 193 86 276 157 126 179 242 145 171 189 130 29 118 288 282 52 297 38 180 82 194 11 100 81 98 292 119 221 207 90 14 189 279 111 181 42 186 195 277 12 52 278 207 8 278 107 2 150 16 175 33 39 76 238 110 112 59 178 286 95 218 25 163 255 18 80 204 163 139 23 77 239 216 212 113 134 231 119 136 112 112 223 260 129 184 224 14 119 114 188 163 161 299 236 115 101 288 2 294 186 201 123 58 226 181 229 79 207 94 272 251 255 105 183 67 
Beta:2,Alpha:0.23
30 283 28 135 124 231 176 82 156 166 194 234 29 164 209 57 220 224 283 170 107 39 23 222 244 153 108 12 242 255 270 110 171 132 150 8 104 138 76 133 91 163 235 260 214 48 165 240 239 98 277 44 9 47 77 295 1 156 250 158 265 65 272 218 112 207 273 160 19 53 72 55 47 16 172 2 95 187 266 31 159 78 248 43 275 3 232 300 238 280 271 231 292 129 150 146 245 229 267 254 263 38 104 172 256 230 260 109 247 12 228 84 217 65 170 186 161 215 78 181 196 37 66 149 231 181 258 189 198 164 16 172 52 147 291 116 121 270 207 242 250 255 84 98 214 123 111 132 67 107 205 153 232 146 223 228 229 13 245 155 69 118 77 57 139 104 134 68 135 241 85 73 222 191 7 59 213 68 74 246 134 79 186 242 76 239 43 39 147 59 62 224 111 212 151 81 142 172 90 17 99 21 289 4 217 64 87 207 46 168 19 189 231 213 289 285 106 34 20 255 261 251 105 158 155 51 260 11 115 229 260 172 181 108 210 153 199 138 188 148 200 79 89 254 117 290 77 129 242 255 188 61 257 296 233 12 186 159 84 6 171 30 124 86 227 137 208 258 228 42 196 162 284 102 252 25 207 48 86 299 20 110 73 117 205 153 246 186 149 278 134 108 209 32 240 242 62 137 126 153 23 124 128 271 51 239 290 232 229 152 189 26 63 207 163 253 89 128 236 53 277 290 32 101 133 99 83 110 275 207 49 58 167 289 237 83 22 151 181 20 5 40 137 227 31 129 41 248 193 58 283 89 31 262 93 183 132 112 219 9 293 44 193 160 280 91 217 288 206 210 256 240 163 133 296 180 264 22 135 165 180 163 218 96 223 136 268 153 295 55 39 122 292 73 20 117 213 228 195 94 97 2 155 142 268 115 148 185 265 137 7 267 221 77 261 23 221 131 216 146 59 290 295 261 156 8 204 138 212 27 207 221 225 64 135 59 231 60 93 115 91 238 131 198 71 195 252 204 207 283 246 19 79 205 223 35 297 250 291 107 166 285 18 68 147 111 200 193 225 19 299 90 265 227 195 19 145 22 158 18 111 133 251 203 163 36 89 206 238 117 106 60 262 182 39 174 299 241 73 92 46 171 277 187 244 247 163 208 30 294 70 47 151 251 227 267 132 270 294 120 225 85 282 127 189 254 74 20 53 234 25 265 134 28 181 290 113 78 95 287 239 205 120 214 294 22 106 287 44 217 193 189 118 80 20 4 266 191 206 197 151 34 115 88 225 279 40 78 290 143 100 119 92 221 105 290 158 189 267 212 171 134 92 112 207 219 4 288 179 167 290 177 12 144 263 51 251 207 188 250 200 35 180 288 93 60 51 55 97 150 109 195 94 185 25 14 265 165 128 112 125 7 106 218 252 96 188 17 11 80 291 85 261 208 56 136 282 109 127 86 129 89 80 268 275 13 159 79 83 23 280 221 179 168 85 20 105 114 233 162 174 223 300 276 181 46 156 259 136 126 229 251 45 113 229 152 285 257 134 238 100 171 181 209 284 170 272 127 151 112 82 155 258 174 268 188 244 32 26 242 255 209 56 3 235 190 60 109 187 189 178 147 24 155 85 167 216 139 137 231 48 11 159 
Beta:2,Alpha:0.24
201 6 112 147 176 159 234 85 124 217 63 85 29 243 1 209 126 26 223 290 165 87 211 90 111 298 45 53 272 89 273 21 194 127 131 247 155 77 89 117 272 81 100 144 228 231 203 184 22 69 296 207 68 106 80 193 189 42 108 286 19 137 114 293 21 242 76 299 250 23 147 37 39 105 279 225 221 243 184 77 220 20 291 171 91 183 131 130 62 250 166 150 56 211 22 163 108 234 88 281 77 26 266 292 73 66 99 19 17 84 246 153 256 191 102 71 81 78 194 23 90 111 294 54 90 257 5 122 75 188 143 235 41 58 256 75 227 138 16 214 172 211 261 7 224 65 204 21 216 151 43 132 55 63 75 237 152 92 85 70 63 141 136 31 75 223 106 90 44 227 164 298 12 75 233 275 56 125 161 18 245 230 204 138 6 99 284 39 8 32 169 30 48 275 189 60 266 289 297 122 119 162 26 160 146 66 132 224 251 211 156 213 194 113 50 23 28 105 159 2 233 270 129 226 45 250 152 66 272 296 156 77 290 270 134 100 53 118 141 214 34 116 140 169 146 7 235 27 300 109 187 257 174 8 41 108 137 46 121 199 110 239 81 210 229 278 184 137 50 96 261 205 128 1 165 157 147 232 97 142 31 168 216 45 269 249 192 170 90 270 250 214 27 300 223 210 156 149 183 35 296 189 62 271 203 200 230 248 187 233 140 74 73 138 185 286 60 271 14 178 236 196 185 15 139 169 104 155 256 223 16 235 153 224 112 159 92 230 277 148 195 273 116 147 45 86 25 259 257 117 236 262 233 191 157 198 127 193 74 250 290 267 47 221 88 52 97 85 290 263 96 189 137 166 3 107 183 48 108 61 2 52 244 3 27 295 46 296 201 20 66 182 152 10 84 213 217 97 155 196 275 151 30 6 52 203 225 149 148 288 142 152 27 279 275 212 133 204 219 207 54 121 204 130 120 71 163 219 190 287 176 171 100 98 173 83 28 134 21 25 20 231 233 254 61 185 140 87 219 261 170 248 237 255 55 60 81 132 149 204 208 27 58 140 193 143 54 287 277 207 62 277 63 20 149 122 209 23 205 133 211 229 188 290 91 33 166 190 148 245 202 207 215 46 113 149 230 33 239 205 199 268 83 112 238 170 187 278 258 246 275 155 121 161 263 36 25 266 20 112 27 144 89 33 76 180 37 281 294 29 269 28 165 258 298 111 206 112 114 104 99 195 127 254 257 212 262 205 62 31 95 63 249 106 68 99 49 240 101 279 234 166 16 10 22 263 231 70 148 134 123 93 191 206 60 225 141 29 244 137 291 31 119 264 74 94 234 244 116 73 222 272 206 81 33 274 60 205 76 251 300 244 146 89 104 130 93 161 77 282 135 42 183 284 196 69 226 265 61 122 30 24 58 151 10 67 113 217 31 294 194 269 46 171 48 106 104 107 22 146 206 128 239 203 50 72 279 3 199 298 288 20 66 50 228 207 40 79 52 271 89 76 166 261 228 276 203 188 152 279 258 164 145 68 124 285 135 15 65 118 6 179 90 25 13 250 55 294 66 265 164 106 77 81 62 109 84 288 294 39 10 87 269 242 198 96 202 295 
Beta:2,Alpha:0.25
199 250 233 211 214 17 32 105 160 124 233 207 46 280 41 84 201 111 61 165 218 297 110 63 138 300 75 120 152 268 239 91 227 42 246 142 179 276 113 121 15 227 124 277 169 216 11 60 237 41 104 207 242 131 120 38 99 159 5 164 173 189 91 166 229 72 37 110 235 2 250 37 20 226 59 119 219 150 271 20 31 165 33 298 181 69 160 290 67 207 289 258 262 63 158 219 87 177 250 83 210 78 84 33 274 30 21 185 62 297 40 15 268 171 271 247 30 23 265 139 129 90 115 113 77 261 135 177 131 148 236 20 82 225 219 110 143 170 212 179 1 5 125 168 65 85 250 211 275 162 110 10 171 106 144 7 61 261 70 28 57 173 9 252 120 266 84 127 62 242 255 91 183 198 158 19 252 207 229 274 201 111 99 129 117 285 249 148 70 44 67 157 264 65 278 70 51 147 240 30 108 237 32 206 50 292 51 98 69 219 237 75 24 164 4 194 7 32 203 16 99 165 58 282 152 40 296 48 45 203 238 55 249 20 285 46 128 187 27 70 102 77 153 276 2 102 300 112 256 231 206 77 189 12 209 181 20 22 63 73 258 48 262 139 280 222 157 191 210 58 110 47 212 188 108 159 129 127 98 300 158 226 112 253 59 298 28 143 239 131 179 158 213 128 201 4 284 42 109 59 238 221 284 131 134 107 27 144 147 157 50 66 140 145 128 41 284 29 259 108 96 236 38 223 215 85 209 146 273 100 225 241 28 153 167 246 223 6 103 265 184 217 49 67 97 45 77 99 143 132 114 219 53 147 200 77 266 192 20 58 199 287 23 107 267 121 250 263 294 215 3 11 273 205 29 102 2 174 279 11 205 180 48 292 62 24 290 133 188 253 186 62 42 58 108 130 170 242 104 66 21 91 237 102 115 233 270 196 117 126 107 129 155 39 139 183 242 107 50 83 171 174 282 293 177 270 144 229 24 84 212 180 183 144 75 65 152 293 291 20 49 185 102 222 104 170 244 193 255 97 68 267 22 300 114 71 102 44 278 190 48 271 103 151 104 6 43 147 216 134 13 208 144 40 39 261 142 34 170 111 89 290 208 263 153 205 79 74 41 141 85 260 290 45 211 36 2 267 261 92 14 38 148 191 214 109 284 290 226 77 3 91 214 44 150 291 248 174 105 199 46 78 272 180 132 10 226 74 18 173 209 15 231 193 102 39 109 96 158 187 56 79 60 197 294 264 217 88 145 146 22 106 39 197 295 153 103 81 125 75 5 209 36 296 211 152 207 263 53 295 209 5 218 25 298 120 124 213 294 260 40 21 148 42 188 41 100 297 249 88 257 214 218 89 53 244 185 214 17 207 195 153 245 9 149 158 77 35 278 272 3 160 88 282 31 58 119 68 224 51 81 238 63 120 165 186 101 99 28 52 202 292 295 269 261 1 132 226 273 193 8 7 236 45 86 63 68 62 32 87 11 222 20 123 290 98 101 146 55 184 201 207 151 125 102 279 178 116 229 282 93 42 261 82 68 224 23 175 9 201 146 256 189 78 145 275 201 142 20 163 150 195 285 64 61 119 217 152 22 89 57 233 96 
Beta:2,Alpha:0.26
262 153 33 179 34 233 183 7 245 267 162 110 176 290 155 59 214 182 91 107 40 270 250 61 195 155 48 201 258 58 72 171 134 31 44 54 194 84 166 253 231 250 52 275 204 177 76 187 66 281 231 90 225 239 221 207 184 161 66 91 177 69 252 219 93 262 138 12 126 283 166 92 269 297 86 13 151 170 148 299 146 198 261 44 46 55 284 97 104 160 45 195 56 78 140 288 115 79 93 124 242 255 297 167 53 79 31 288 223 24 138 151 285 267 69 56 207 264 156 199 66 170 77 63 204 169 66 6 212 166 199 295 134 292 250 159 148 239 184 255 188 113 246 71 122 221 149 235 248 138 150 294 239 110 178 74 257 244 80 25 44 264 291 214 114 124 84 89 248 266 219 261 288 140 39 77 290 237 14 63 181 9 191 129 7 20 236 169 178 127 182 12 148 115 101 147 241 159 286 105 243 107 103 141 42 163 292 48 52 220 65 125 170 12 240 164 251 139 264 152 7 110 209 164 292 279 202 162 74 190 239 139 54 208 217 218 115 207 96 195 60 126 258 58 201 252 162 131 22 284 151 178 20 91 262 289 40 121 14 3 239 248 137 86 43 104 218 179 142 124 146 113 158 136 36 125 56 208 89 31 238 77 285 131 41 203 39 192 68 162 51 113 37 208 286 105 4 110 288 91 61 180 286 240 165 168 15 177 191 242 214 191 17 115 26 271 250 237 37 118 253 203 234 155 59 217 195 157 3 196 248 290 77 41 22 111 13 31 34 239 232 187 243 273 186 288 239 141 212 239 21 172 264 225 77 51 190 112 284 65 131 291 178 241 69 215 242 239 117 173 210 269 110 20 265 45 3 120 147 263 7 57 86 145 111 220 263 35 29 133 236 81 258 99 48 1 42 158 134 253 51 109 183 215 295 79 231 5 146 109 182 189 73 252 164 249 262 145 120 45 102 206 19 274 8 245 46 123 191 186 59 242 255 119 147 110 199 106 210 52 59 90 135 116 183 209 67 25 20 17 95 50 77 115 204 254 113 192 89 92 269 183 6 77 239 136 84 251 96 21 210 3 40 99 196 278 134 58 233 254 173 120 45 179 79 237 107 190 148 216 227 234 277 242 123 251 9 173 81 46 182 246 201 270 220 216 15 176 62 227 147 197 59 261 219 227 206 296 105 265 120 161 36 42 249 18 46 16 135 277 164 104 34 25 42 144 218 255 226 120 13 294 239 245 179 112 9 183 269 228 265 284 196 185 246 233 134 170 107 184 251 258 259 167 192 2 291 226 291 147 239 88 260 262 80 271 157 212 222 251 112 46 108 118 210 263 229 89 41 77 85 143 63 161 136 293 17 64 225 230 84 276 269 109 37 250 109 24 256 66 72 96 47 220 30 154 263 165 282 125 12 259 57 190 216 237 228 23 86 240 119 201 266 33 250 155 236 150 66 1 231 152 242 97 255 249 153 170 32 127 173 239 232 71 250 1 117 271 103 190 196 31 2 72 212 292 131 229 145 151 146 42 73 59 123 214 6 201 200 219 278 9 212 147 246 176 235 185 290 102 266 60 37 296 292 173 20 183 212 164 37 209 168 138 286 94 54 214 153 260 37 257 3 47 8 241 103 285 273 118 23 14 11 245 283 
Beta:2,Alpha:0.27
294 97 268 204 11 257 278 38 50 114 161 260 81 170 267 70 183 92 23 239 188 107 152 169 265 125 291 194 86 20 112 103 55 60 120 182 71 153 77 110 141 103 48 128 87 6 94 125 197 147 134 237 241 20 54 172 209 219 211 263 261 107 150 71 86 61 67 55 180 122 66 67 28 198 63 221 195 107 256 125 80 284 184 238 87 53 38 129 164 137 200 245 38 56 160 25 81 112 222 191 95 172 143 272 80 46 11 7 126 22 125 58 20 149 9 273 211 45 161 16 270 43 294 195 253 135 243 72 160 155 267 191 75 98 113 5 162 288 6 39 4 211 88 6 101 205 279 85 267 271 288 300 276 186 30 250 239 268 224 21 297 119 219 7 281 227 85 4 166 207 171 22 283 72 26 150 219 179 8 299 172 68 274 229 59 219 204 285 51 170 183 113 24 11 250 140 290 153 181 142 67 124 252 125 107 260 280 231 299 167 47 35 22 155 68 104 208 160 87 247 57 66 19 42 231 282 50 32 266 52 78 126 164 52 274 79 112 16 89 52 229 109 48 4 77 118 175 148 143 30 124 284 217 264 186 150 253 256 242 255 183 61 93 159 197 232 10 283 97 103 55 178 114 8 137 239 292 98 277 278 7 121 135 159 272 266 193 207 280 194 97 257 240 298 53 277 275 100 208 123 62 204 66 293 285 173 277 294 97 180 14 217 188 152 164 71 25 223 100 139 212 257 46 159 55 84 154 152 275 85 230 177 178 29 219 73 180 112 242 84 52 252 147 247 271 216 289 273 286 11 20 163 199 132 5 148 200 30 6 150 255 121 273 153 267 255 231 262 204 166 254 202 237 279 249 265 13 67 189 270 193 8 85 182 44 273 187 166 105 44 295 197 53 188 181 239 186 118 92 78 221 181 241 106 161 22 71 293 7 144 175 252 141 194 258 52 169 121 173 99 23 166 61 242 235 210 2 36 259 184 166 263 105 119 203 97 62 11 88 21 281 192 90 265 72 221 242 107 224 13 275 202 268 84 46 5 68 70 185 196 271 129 3 140 70 140 88 111 89 191 262 7 123 296 70 260 98 190 93 209 276 87 5 204 195 131 242 255 250 194 139 283 40 195 73 219 51 169 37 142 205 27 79 192 204 41 279 231 66 270 165 213 132 16 142 252 112 78 107 206 80 55 207 6 77 271 222 99 201 53 115 289 127 256 209 91 19 122 40 189 281 72 1 246 116 205 225 93 268 252 255 189 239 88 33 68 279 216 179 148 10 191 185 213 95 150 23 155 75 93 33 22 277 286 298 23 299 265 176 273 60 246 2 173 24 293 120 105 186 159 10 189 162 9 91 225 286 22 242 275 209 16 154 237 128 25 242 255 238 42 122 97 244 35 226 151 294 41 194 13 95 174 156 155 263 241 279 220 58 40 228 290 75 191 285 156 187 243 2 276 71 271 93 150 62 38 169 240 111 249 264 83 18 20 155 212 73 262 270 261 293 157 250 290 81 28 121 9 113 56 23 239 98 81 42 94 176 66 239 286 94 190 280 236 201 208 189 263 48 275 139 167 133 131 222 61 237 289 182 191 35 267 64 74 102 124 264 136 21 78 5 130 85 112 25 160 296 278 222 152 269 20 
Beta:2,Alpha:0.28
57 125 66 182 36 103 123 210 8 89 97 124 94 255 159 75 270 40 45 232 148 202 163 96 183 40 229 81 77 279 241 217 38 88 230 62 132 275 247 115 131 171 106 148 242 166 150 234 63 72 258 18 92 285 132 88 93 139 129 163 49 177 275 242 86 161 83 237 264 15 5 88 45 100 235 252 228 249 215 23 82 205 76 236 178 72 238 27 30 63 286 77 281 154 176 184 217 263 299 133 96 211 276 145 292 273 158 92 94 30 140 202 289 268 219 94 72 165 65 222 219 38 155 211 239 148 82 145 240 209 291 53 71 211 242 255 56 115 144 185 197 77 74 37 149 85 172 217 255 221 86 27 271 241 223 177 274 112 180 99 281 160 256 98 252 173 19 51 29 226 149 40 239 64 114 149 81 117 167 85 34 117 271 238 40 122 245 239 180 179 50 24 170 58 189 239 40 142 293 155 150 12 205 39 204 50 3 122 261 281 199 177 140 283 138 149 157 72 33 181 268 53 179 38 152 94 142 188 117 205 90 198 157 18 159 58 80 66 239 232 85 278 24 217 28 98 219 92 148 227 108 289 60 32 119 164 254 263 210 242 255 119 133 26 151 141 103 267 20 274 72 88 176 205 244 92 5 23 140 297 163 291 170 198 223 28 122 180 287 230 250 2 85 224 205 273 300 39 131 227 157 80 60 194 52 125 187 70 214 286 291 173 241 239 57 292 264 235 291 256 35 105 215 121 34 198 242 200 177 3 92 249 212 68 16 273 192 101 151 256 10 250 185 275 33 214 71 249 170 183 110 258 8 166 56 226 212 259 42 87 18 201 8 52 243 27 251 182 116 147 286 114 156 257 71 52 108 16 229 36 171 29 144 278 98 185 271 36 262 297 53 272 198 20 166 74 127 15 20 33 125 97 45 196 120 298 137 296 18 287 98 78 112 25 189 191 20 77 142 297 254 181 148 251 105 20 290 263 170 34 216 266 225 45 44 158 40 79 268 96 156 279 63 6 257 25 123 174 135 63 96 105 211 136 48 92 12 123 210 232 57 84 198 101 254 35 260 116 259 240 55 54 71 81 276 290 190 90 32 115 29 239 2 81 142 32 1 236 238 182 165 274 184 79 52 204 14 36 174 186 265 72 258 43 63 248 101 145 234 261 98 188 234 106 235 219 87 279 297 257 182 273 71 159 93 280 240 137 254 144 91 157 108 219 188 50 14 145 150 142 135 63 168 212 142 133 131 55 46 233 69 40 197 53 8 215 60 50 261 255 259 125 153 174 256 40 144 43 232 13 91 142 74 290 189 78 134 149 117 173 205 159 255 77 36 30 210 141 203 290 53 213 138 104 66 225 48 211 48 163 141 93 8 46 112 229 67 253 15 79 246 140 274 138 261 174 3 7 155 169 104 209 194 36 185 156 138 272 143 270 225 71 290 78 67 94 162 132 7 176 63 71 211 281 21 249 84 89 264 96 286 271 36 136 61 16 207 148 60 270 232 161 189 294 150 277 234 66 35 17 49 298 44 154 79 184 162 300 60 76 213 67 233 223 45 37 226 168 241 112 157 102 251 284 58 270 220 231 279 237 97 64 159 183 177 289 258 283 78 281 66 286 80 85 188 9 54 295 289 262 152 53 120 170 249 192 112 
Beta:2,Alpha:0.29
140 241 213 66 59 1 153 260 121 212 252 208 258 210 72 196 48 245 283 184 135 138 250 70 48 36 267 19 57 252 148 88 181 217 39 142 16 100 53 266 200 194 140 189 262 297 66 290 249 203 76 30 143 49 111 171 291 270 24 284 217 195 133 222 72 300 56 214 235 122 61 77 150 85 221 44 4 11 107 3 171 148 167 238 245 184 223 242 255 208 85 80 91 294 60 173 297 185 261 60 288 175 257 66 39 20 290 192 155 228 238 4 230 38 139 189 106 234 275 250 207 91 250 83 217 199 187 254 69 68 256 210 192 98 129 127 27 205 274 184 3 170 11 19 97 10 187 144 197 20 200 179 292 243 129 287 28 259 61 79 250 66 234 247 157 300 298 289 15 217 161 116 245 162 270 152 110 248 290 19 180 175 215 213 251 125 219 93 178 164 210 41 185 242 100 13 267 159 209 123 75 112 215 131 204 78 159 134 241 162 262 261 157 277 70 225 25 250 108 224 176 163 136 21 149 37 34 159 161 26 38 287 162 76 267 237 279 126 107 202 214 157 29 4 296 122 180 34 112 130 94 67 234 106 153 23 59 75 130 208 37 36 122 209 92 197 203 21 66 238 17 268 19 1 216 296 28 48 77 67 86 281 231 57 14 125 93 143 102 220 105 279 101 158 30 127 259 137 88 72 126 225 298 148 97 246 290 118 268 8 270 208 250 154 264 104 24 42 252 141 39 77 128 98 142 180 276 214 19 197 54 90 218 291 81 87 165 89 138 265 36 219 152 246 11 34 146 106 180 4 164 97 221 171 178 16 95 256 181 290 270 108 264 113 241 211 194 36 284 285 85 14 162 280 214 258 286 146 298 296 217 67 84 276 85 23 112 190 210 53 59 136 269 254 288 300 261 197 219 107 295 223 242 196 112 268 192 72 215 203 143 59 267 243 18 222 95 24 203 68 62 226 260 210 31 239 131 207 128 9 266 168 212 193 1 290 58 116 182 291 194 72 249 250 91 60 99 189 167 206 33 9 239 68 145 110 52 162 64 166 201 254 17 194 262 297 160 288 159 197 237 173 263 68 51 50 243 206 275 249 93 47 193 6 241 295 88 67 52 75 90 84 209 6 225 97 139 23 20 77 290 90 253 124 100 155 25 224 59 239 278 157 51 95 256 124 205 83 90 14 257 181 174 258 282 164 80 151 44 83 259 206 195 132 70 285 90 247 235 102 136 273 111 149 11 127 147 125 49 82 235 295 125 157 61 187 283 49 60 267 66 300 260 161 274 126 253 224 8 151 132 223 42 3 202 215 249 243 74 212 184 256 79 68 102 133 102 71 118 138 148 70 23 297 47 232 119 199 184 64 20 30 269 233 37 201 130 168 210 270 211 116 110 52 193 135 233 238 290 246 197 2 293 75 125 178 284 83 168 139 66 85 224 160 242 26 2 225 134 59 87 171 82 69 268 100 205 77 18 50 140 185 203 157 20 297 185 230 173 193 157 175 238 19 234 168 15 43 160 243 276 10 162 50 141 34 127 275 240 213 140 103 170 233 122 236 8 150 2 99 272 11 251 242 115 137 19 21 32 127 204 75 298 242 22 14 277 142 48 111 61 214 111 288 1 222 155 251 
Beta:2,Alpha:0.30
240 154 272 190 156 102 29 23 213 22 6 79 126 93 173 184 231 22 93 30 196 47 182 112 207 137 158 31 116 10 120 102 254 56 59 51 186 62 132 239 274 226 289 199 246 29 52 218 111 98 40 139 261 77 256 80 195 147 183 176 66 300 204 297 281 294 89 30 108 203 234 44 46 244 204 170 217 77 26 226 197 262 66 292 65 123 112 106 16 265 129 98 130 275 241 237 32 122 208 174 154 107 93 246 66 101 192 81 18 228 26 122 290 239 269 282 150 102 193 108 286 255 48 237 245 270 105 296 207 262 196 248 204 96 280 225 239 239 276 70 168 300 101 174 113 42 170 226 60 188 137 115 190 167 178 233 172 185 89 287 33 25 88 126 79 6 149 55 182 85 43 8 265 74 199 57 126 65 1 216 37 154 47 179 7 282 60 246 259 245 233 268 267 102 43 200 10 293 108 162 223 160 238 25 112 226 139 214 22 251 6 90 112 175 216 72 205 210 201 169 218 169 136 217 149 227 287 87 69 8 264 49 272 163 83 93 174 81 189 126 30 141 290 92 233 98 6 57 132 62 148 229 290 145 10 22 184 66 253 75 120 116 231 85 5 274 104 26 202 211 295 83 173 14 205 112 56 299 294 106 108 19 192 114 142 281 60 286 166 151 200 20 107 36 52 144 98 53 265 298 121 5 282 143 92 118 178 206 276 120 163 265 179 33 33 291 24 16 179 45 274 290 42 129 33 8 252 88 195 295 232 268 68 280 141 157 7 16 241 55 12 203 63 114 66 169 124 48 261 159 107 191 290 139 13 11 108 229 48 257 208 256 30 101 283 66 20 77 8 269 252 89 55 240 59 197 205 89 201 268 157 166 68 20 59 197 175 178 76 274 45 269 189 219 274 278 289 141 184 103 242 255 60 230 212 232 104 276 279 294 192 281 96 209 195 23 204 87 152 203 77 160 7 57 293 86 247 77 191 29 20 290 241 182 119 277 84 159 20 94 110 289 27 193 48 274 66 96 67 166 185 210 95 252 47 257 185 243 141 277 177 148 256 204 276 117 247 69 157 50 216 223 16 197 80 288 99 234 135 192 242 246 290 95 182 89 21 161 196 242 257 18 184 160 237 275 278 215 232 46 66 141 299 244 52 196 288 118 296 274 41 250 215 73 89 103 143 169 179 61 111 58 128 225 270 143 85 178 31 43 299 123 68 9 53 111 95 277 43 129 229 112 21 158 124 120 283 164 55 106 34 276 104 60 41 121 161 105 234 274 299 237 21 118 162 99 207 260 52 159 181 148 140 132 255 189 127 289 157 11 26 66 258 126 62 273 70 86 294 280 166 277 228 273 298 156 125 66 184 143 122 2 72 284 228 37 258 218 73 251 101 108 283 127 18 39 24 6 137 224 280 152 105 42 66 183 258 236 91 254 240 292 93 289 98 169 185 284 58 70 18 85 82 200 35 260 275 208 218 66 63 269 104 233 151 281 245 45 26 265 166 4 72 166 286 228 236 164 262 95 296 43 174 295 60 61 203 207 135 70 228 32 243 155 144 82 280 154 223 63 245 233 84 129 29 157 278 191 290 173 171 203 99 153 57 269 112 188 174 231 154 152 179 143 20 21 103 218 258 125 291 187 56 226 251 65 253 131 274 232 66 167 30 174 71 
Beta:2,Alpha:0.31
129 85 31 134 141 111 80 186 283 225 237 276 117 73 224 282 265 204 268 43 46 239 202 192 140 125 5 68 299 278 269 263 40 15 13 38 289 290 13 244 79 122 270 204 283 96 114 179 40 235 203 56 160 187 179 292 284 119 194 157 256 227 131 20 88 159 148 253 140 156 237 60 43 197 77 234 242 81 274 90 260 282 70 94 92 176 233 239 206 23 71 85 88 10 186 98 26 192 254 269 95 106 229 75 252 121 250 95 71 97 239 228 257 250 118 299 140 160 130 286 85 214 48 125 98 33 24 66 117 52 159 50 179 152 78 56 30 259 132 109 249 239 142 222 146 161 261 92 62 94 37 83 196 197 79 149 127 84 162 48 269 266 36 157 133 120 230 141 285 290 286 246 78 213 274 248 175 112 63 181 243 87 281 12 295 284 35 25 141 286 107 78 122 18 274 299 237 102 23 269 39 179 282 185 9 85 19 40 274 44 182 102 187 143 78 99 123 63 164 194 137 191 146 43 118 3 16 59 126 46 258 36 35 259 120 173 128 175 178 113 287 224 255 300 52 90 87 192 300 193 165 51 7 75 233 34 300 28 25 95 169 239 60 165 238 194 89 80 124 98 252 199 253 236 23 20 211 116 92 183 207 153 221 232 289 163 147 123 251 152 242 10 147 252 11 238 186 5 99 102 214 169 177 113 119 178 158 29 66 177 295 28 136 299 112 296 276 134 136 262 98 273 169 56 19 239 117 238 164 241 204 187 82 15 83 300 107 171 124 128 202 198 199 123 205 80 169 6 81 287 70 263 85 8 18 153 233 78 32 299 207 10 269 185 250 171 98 227 90 227 249 260 2 279 56 239 169 174 106 98 126 72 296 255 118 80 66 78 67 249 130 139 181 299 13 1 133 22 81 112 180 155 289 284 206 220 291 188 97 54 275 93 123 131 99 226 87 28 93 75 9 159 223 43 99 93 252 254 29 185 197 17 21 250 266 279 8 65 168 136 120 59 253 28 70 238 86 158 156 250 243 238 178 163 15 265 214 57 209 257 93 76 294 176 50 105 157 62 222 257 112 33 237 8 214 19 250 95 207 289 205 60 19 152 200 169 71 94 30 210 287 39 293 242 255 81 53 229 243 240 92 162 290 218 267 154 248 243 203 289 17 251 110 18 34 12 207 88 70 129 63 136 152 33 290 279 256 222 134 291 21 243 209 12 180 166 176 167 170 192 191 188 280 30 56 20 93 92 268 241 161 289 255 239 114 197 50 41 20 15 39 112 207 75 223 184 150 109 271 62 60 92 174 260 71 195 54 76 55 247 114 227 92 289 238 223 94 259 286 9 187 145 29 54 242 130 231 157 260 188 180 35 271 161 92 21 82 194 12 112 201 226 84 262 93 284 155 59 205 54 206 294 182 211 103 62 147 251 269 261 113 21 253 94 90 37 76 221 216 147 25 274 64 211 262 159 109 113 252 195 237 59 291 11 217 223 127 154 265 198 168 157 27 130 272 231 122 219 224 239 250 158 290 262 24 293 163 64 141 151 145 299 122 274 144 147 221 242 105 97 19 184 82 66 296 116 258 105 154 98 273 235 173 104 286 62 30 12 164 245 154 15 123 266 80 77 
Beta:2,Alpha:0.32
116 94 165 157 10 199 109 95 3 249 70 32 157 114 122 54 286 195 275 68 35 66 62 223 240 260 43 27 86 279 264 56 278 71 85 242 255 34 39 133 108 68 204 272 249 144 230 22 268 227 155 221 300 90 220 84 262 25 20 73 207 49 145 230 255 186 134 161 241 207 237 212 263 24 255 200 213 219 75 60 48 220 158 26 111 287 267 33 146 159 38 273 12 105 12 14 58 236 204 178 202 97 255 141 227 76 24 47 27 269 24 134 148 291 119 250 96 54 295 234 286 157 76 270 59 271 89 252 104 238 45 93 255 99 244 226 112 192 261 1 258 159 41 158 112 239 290 242 226 125 9 60 90 180 276 250 261 225 209 48 58 97 274 21 198 201 52 237 205 22 74 91 190 234 170 198 242 85 176 160 181 131 268 108 251 108 137 237 183 43 278 198 292 239 202 84 10 208 135 153 237 129 244 31 213 22 206 140 174 35 240 229 59 242 255 92 152 96 189 243 6 31 59 1 44 15 246 197 287 191 218 244 293 136 298 134 20 250 42 232 9 204 68 277 33 7 43 252 211 105 112 95 189 68 170 220 96 63 22 106 103 55 257 189 228 23 198 40 264 208 237 225 37 42 104 198 277 8 179 220 134 255 260 97 16 196 199 292 39 3 108 119 283 2 105 64 220 69 103 72 112 254 154 87 132 262 28 280 290 33 194 21 148 88 237 285 206 262 19 87 157 116 88 73 36 90 40 189 148 59 176 223 238 240 114 121 193 20 40 137 68 149 142 269 277 241 22 144 288 31 105 232 72 183 9 139 142 71 242 255 277 26 61 270 234 100 63 255 53 13 25 79 18 250 117 77 69 8 185 201 102 154 245 55 35 50 43 99 278 65 77 109 217 74 220 224 4 16 242 59 280 140 119 206 66 207 34 57 272 123 170 269 144 32 107 55 146 272 16 37 112 107 199 185 278 253 271 72 180 52 126 27 120 90 290 207 286 41 40 46 21 212 95 141 56 215 44 81 194 34 255 260 117 129 152 224 219 268 207 145 283 25 199 185 13 160 20 297 113 34 163 46 61 133 249 134 235 260 97 91 44 159 26 19 294 197 212 291 233 103 33 191 130 186 268 65 175 87 94 136 234 200 170 76 184 142 104 258 160 113 1 112 290 102 27 218 184 166 66 154 143 113 162 214 140 150 283 228 256 77 119 251 141 66 296 56 217 280 178 109 98 200 202 28 80 2 144 171 269 257 290 160 272 70 211 63 72 125 213 279 173 145 216 47 84 19 45 40 198 22 37 96 48 284 213 196 259 58 74 3 194 153 113 133 103 159 89 192 296 276 233 62 256 15 160 141 143 124 272 44 14 103 82 164 159 88 300 287 222 151 181 15 197 28 281 153 193 296 18 271 226 164 60 268 197 117 66 215 182 178 166 162 47 242 107 109 146 158 120 22 49 78 167 71 266 18 149 1 74 184 215 47 234 32 80 242 107 295 183 79 192 237 135 53 170 291 162 220 117 145 238 277 233 11 139 178 226 77 145 143 79 267 206 167 56 5 62 298 178 118 196 95 97 146 43 31 207 202 120 52 122 186 130 156 18 166 268 223 171 174 211 148 256 253 285 151 250 33 162 55 4 132 111 16 253 170 14 71 
Beta:2,Alpha:0.33
270 196 234 245 66 269 123 200 123 102 209 196 128 76 242 1 271 233 131 232 21 17 154 283 187 219 292 261 282 294 151 274 256 60 186 127 213 206 133 242 284 15 183 129 151 163 221 117 158 271 87 77 239 251 163 132 205 196 74 142 47 139 20 76 41 257 207 81 141 8 236 214 139 15 66 174 101 181 247 60 74 154 160 48 37 180 143 33 196 132 10 136 208 270 192 121 108 240 249 89 229 60 281 214 161 229 35 68 297 16 276 126 239 240 71 233 279 55 51 200 100 79 290 42 144 219 93 48 158 7 137 174 294 20 153 195 79 111 76 177 5 242 255 162 90 263 67 177 44 92 28 68 287 215 212 104 113 205 201 263 223 244 298 193 129 234 17 142 106 126 222 33 151 201 271 22 221 282 298 222 104 8 19 34 248 205 12 155 55 176 60 197 171 10 107 69 168 148 19 114 51 146 176 151 156 59 298 3 279 288 12 210 76 210 278 5 264 292 85 32 203 240 208 258 284 190 103 113 107 50 290 165 22 136 240 295 291 15 24 55 16 109 34 140 261 113 197 27 79 74 69 169 298 239 250 4 238 86 34 163 100 77 263 116 103 219 139 4 36 170 210 233 49 215 3 20 12 287 182 286 294 252 296 76 282 36 214 255 225 296 87 119 179 114 242 223 123 133 9 87 291 256 246 121 30 232 257 74 247 294 77 242 255 88 36 47 136 59 205 299 116 211 163 8 124 25 228 242 47 65 96 157 129 138 144 267 264 234 277 115 239 62 120 14 9 101 296 252 4 227 119 114 28 122 192 150 138 295 135 200 83 156 290 108 77 258 177 288 281 207 177 60 110 20 282 26 80 173 271 225 145 221 132 175 179 11 140 208 3 276 56 185 36 19 152 221 289 12 139 197 118 300 266 4 288 136 16 80 150 226 183 45 88 279 172 27 228 300 142 53 209 250 255 202 10 297 94 123 10 98 181 271 131 300 265 237 259 199 219 216 51 187 276 173 270 177 197 74 290 110 80 251 174 216 61 8 153 123 235 231 159 101 150 36 282 291 26 114 300 160 269 137 147 173 58 116 291 180 186 175 57 242 71 107 21 17 63 183 36 80 135 290 31 89 55 245 99 274 66 287 297 87 130 118 183 210 59 175 67 162 16 147 23 191 295 19 178 86 290 77 89 300 226 138 20 193 232 124 75 25 151 191 283 137 57 46 35 52 117 59 50 195 282 245 98 99 161 20 266 53 288 76 181 230 205 152 48 123 230 214 10 287 282 157 163 8 216 264 197 104 202 211 27 127 280 89 155 34 247 216 169 161 20 2 74 29 234 226 27 249 107 115 56 20 114 159 66 85 215 39 56 70 68 79 22 241 102 59 296 229 122 112 195 158 94 163 186 173 100 296 68 34 250 134 280 255 50 134 128 95 118 262 250 192 2 232 185 5 134 154 48 72 196 24 207 280 79 239 246 148 286 268 154 297 99 262 143 232 48 8 66 198 85 103 38 113 203 25 242 6 260 93 273 291 190 256 251 250 221 69 85 280 161 146 49 239 140 174 183 176 290 271 38 286 257 134 31 126 97 22 222 32 213 158 142 36 178 
Beta:2,Alpha:0.34
42 70 141 153 181 20 120 237 129 16 283 157 21 163 290 65 153 279 123 186 73 269 203 214 79 190 73 103 69 257 296 282 217 219 98 250 271 163 156 61 266 19 288 85 159 97 283 207 138 190 272 260 17 133 163 134 265 219 162 54 260 205 188 269 151 295 108 278 94 209 4 169 218 258 193 77 90 159 153 138 154 277 246 269 59 197 137 242 123 169 126 67 230 77 184 295 286 39 191 268 177 3 267 99 71 290 207 229 174 114 45 105 216 257 157 104 106 224 234 294 229 283 131 176 9 35 185 187 215 200 46 141 98 123 15 127 72 153 168 258 138 238 40 162 130 246 207 19 111 208 294 164 299 3 16 155 268 81 279 154 106 218 7 50 235 143 204 289 53 234 300 290 211 31 12 210 103 288 192 118 136 152 291 272 261 178 265 69 23 193 82 198 65 140 215 286 118 79 120 146 249 143 95 172 73 266 69 56 157 247 76 66 169 60 269 128 263 66 280 44 204 253 129 83 119 133 277 198 163 295 186 57 93 19 208 133 220 177 70 221 60 117 159 78 293 276 290 194 120 211 234 225 193 39 144 90 108 68 194 146 97 281 251 142 236 52 193 50 277 43 8 193 55 77 119 184 109 18 87 250 50 233 55 6 259 291 70 290 208 266 251 145 90 89 267 112 126 290 39 121 179 251 139 96 122 256 283 252 6 249 120 5 183 75 137 132 43 77 215 242 255 256 24 139 87 266 169 274 20 135 68 180 23 228 66 74 47 174 267 265 113 60 251 112 80 177 202 159 42 130 221 85 18 95 252 226 164 59 1 176 91 75 96 117 14 38 77 152 136 220 58 120 243 192 85 149 111 77 85 44 233 205 180 11 241 202 210 162 59 77 262 282 81 61 107 197 206 85 78 196 117 204 25 13 177 236 247 240 98 119 46 148 204 236 174 149 156 1 66 11 234 204 297 28 236 257 85 77 101 245 115 10 284 236 290 192 31 218 114 66 53 291 175 201 200 153 205 6 77 209 18 130 226 150 297 111 51 55 226 70 227 181 218 112 223 29 35 69 165 234 221 269 285 262 113 32 12 117 250 279 24 211 195 153 176 276 227 131 173 18 40 206 188 75 237 170 107 78 81 89 252 235 10 271 204 97 112 256 60 73 143 114 250 17 132 9 101 202 34 204 164 44 251 200 176 243 212 248 157 83 177 294 11 30 125 39 137 150 101 188 271 41 150 163 89 153 45 25 90 58 281 280 296 33 280 288 100 154 131 98 214 294 241 203 265 135 197 201 99 203 137 293 44 60 38 282 71 214 108 59 56 20 86 162 276 10 121 55 76 113 191 51 28 36 100 281 88 290 296 46 206 44 162 22 293 81 72 264 44 90 238 84 290 210 29 103 40 72 32 240 11 22 40 209 198 109 54 172 244 77 250 171 221 142 18 85 242 255 133 261 108 79 262 4 212 59 242 88 39 27 281 201 261 260 239 262 289 98 69 32 100 149 228 197 219 83 171 9 99 171 189 257 247 7 149 81 108 75 52 240 172 275 41 148 216 144 292 177 5 263 225 114 228 49 153 193 289 227 33 4 72 266 176 288 58 145 25 49 37 7 180 129 101 274 111 12 16 
Beta:2,Alpha:0.35
47 79 46 267 273 3 96 77 156 112 272 175 256 292 211 102 201 181 111 298 266 141 212 13 117 97 4 237 153 282 111 221 18 157 146 138 158 224 4 85 32 226 29 83 289 74 209 211 112 250 280 63 150 93 243 22 191 141 154 79 149 126 247 73 44 34 173 100 40 160 2 30 224 116 51 109 254 124 242 20 160 274 217 176 268 192 152 86 125 204 13 4 290 154 222 69 147 261 35 76 242 205 297 298 57 17 279 218 78 103 235 100 150 60 223 199 104 261 246 140 230 261 156 159 46 103 281 55 58 214 134 199 205 130 55 109 12 162 185 213 65 80 185 137 257 107 180 59 176 188 97 47 244 263 104 250 121 62 66 206 166 107 277 130 20 133 12 241 30 175 274 242 255 158 13 34 186 254 140 126 87 7 58 277 137 148 174 113 104 262 254 296 130 112 242 103 249 289 126 172 267 268 111 290 227 224 121 283 102 275 202 205 33 133 238 156 107 245 7 207 178 57 169 271 76 103 14 261 207 130 226 26 205 67 279 79 8 253 215 266 28 20 104 58 243 135 120 62 223 23 30 26 59 197 94 282 263 112 147 161 20 14 61 4 115 165 59 130 60 274 213 127 270 191 58 66 130 293 176 296 244 118 262 278 41 199 96 293 208 5 284 6 257 47 261 291 141 187 103 250 240 73 144 10 265 248 196 20 242 255 120 39 73 78 79 153 113 13 32 56 89 68 141 147 104 146 263 300 41 251 188 250 126 201 50 169 185 189 296 20 282 214 85 103 177 201 173 35 210 87 132 284 282 247 71 70 175 266 151 67 138 231 293 212 191 20 234 242 255 32 258 294 250 192 246 66 264 72 55 152 64 185 106 270 145 131 228 86 285 96 63 72 102 129 83 41 219 248 165 87 149 83 33 108 249 131 155 243 64 286 282 74 145 12 66 77 239 20 42 19 154 255 169 196 229 290 41 167 248 143 42 18 185 158 240 17 90 37 85 205 256 257 45 241 237 87 152 92 211 261 267 26 125 143 47 60 299 99 227 217 66 239 204 193 129 6 122 165 164 85 127 5 149 7 22 177 16 279 243 178 251 226 257 261 170 275 179 110 106 285 91 66 156 265 12 57 83 136 244 235 283 176 255 298 266 3 238 218 67 259 253 198 240 66 58 197 26 149 2 193 28 243 77 23 126 205 260 107 90 250 83 138 38 4 127 44 166 152 88 73 46 207 179 218 16 252 118 271 172 14 282 289 171 291 179 56 226 269 81 90 30 162 190 173 125 147 66 295 62 1 43 242 255 2 227 145 258 188 59 32 20 80 178 32 189 127 298 117 55 62 187 273 134 158 96 112 258 212 169 192 179 130 75 115 49 254 35 149 86 46 121 166 149 184 23 86 288 93 250 227 205 135 275 100 163 236 91 108 223 258 34 203 230 117 17 90 75 113 57 54 179 1 286 121 27 215 163 134 254 137 3 296 113 28 210 76 240 246 88 201 189 274 29 106 285 187 157 116 150 120 106 243 284 59 186 86 203 30 83 96 290 192 273 241 78 22 231 292 172 27 240 34 276 124 207 299 260 245 194 219 282 228 83 80 219 61 246 221 194 118 278 205 95 223 85 115 235 228 45 252 77 112 200 103 194 73 258 272 107 
Beta:2,Alpha:0.36
220 245 186 159 68 259 1 94 109 97 223 267 1 22 25 27 28 31 67 86 101 104 121 136 139 153 171 188 229 231 281 283 293 294 297 130 63 269 33 183 189 154 210 287 291 49 41 127 44 169 13 208 68 221 269 83 201 64 70 277 142 299 245 255 11 183 130 225 140 277 227 44 290 294 255 133 148 298 48 175 114 171 41 118 164 98 117 236 103 131 203 108 112 166 230 7 97 275 194 30 258 233 200 253 207 290 78 160 68 281 139 297 20 56 218 273 94 1 213 243 300 76 251 216 258 238 286 85 36 80 240 260 153 77 48 244 279 216 267 1 222 136 9 287 1 258 66 198 203 211 242 13 170 175 68 138 216 287 6 146 246 116 264 97 243 63 102 242 112 265 220 181 64 204 44 126 85 275 31 99 145 136 173 199 83 284 84 261 196 110 274 258 54 97 153 90 183 36 194 4 259 160 130 128 157 179 232 256 16 121 154 75 21 66 284 237 258 282 83 280 106 210 14 110 130 34 172 45 43 185 103 64 200 227 135 138 262 218 266 81 5 90 275 97 101 196 140 288 89 110 119 192 108 189 11 14 272 60 69 71 212 239 130 158 183 124 244 125 279 155 59 102 205 274 95 153 111 124 112 251 175 40 126 291 131 111 211 112 165 193 225 183 192 19 46 20 242 255 48 298 116 99 3 215 81 66 97 188 283 145 241 238 18 64 18 187 121 132 192 186 172 217 246 172 243 203 54 264 60 9 233 125 217 76 126 133 114 244 293 168 186 207 152 216 7 251 47 143 56 12 86 37 112 106 39 4 27 246 109 43 292 153 56 29 29 187 83 70 77 171 206 130 154 34 187 61 129 4 181 258 300 45 107 116 219 64 221 174 138 276 248 23 67 40 97 47 63 68 83 149 51 141 86 257 180 211 234 232 176 247 69 110 123 85 200 298 151 296 143 96 20 197 180 126 46 216 282 176 20 189 293 57 130 241 20 93 107 58 280 49 55 237 213 9 242 255 130 4 1 175 125 83 184 162 1 17 51 52 265 296 3 279 31 202 211 185 133 207 223 225 214 277 171 76 262 286 19 206 274 259 175 125 95 242 96 17 98 242 152 47 112 255 290 25 182 212 258 126 290 112 242 202 98 186 257 41 9 130 264 3 212 76 262 225 33 177 7 293 202 63 21 112 233 65 78 246 137 216 247 239 258 16 70 238 171 256 268 272 20 207 194 84 117 172 46 278 24 218 216 275 58 42 283 179 124 280 62 9 290 28 151 130 283 246 123 24 97 224 77 242 33 177 182 169 112 250 173 253 267 74 20 144 236 182 125 86 92 49 282 168 180 266 282 236 278 219 74 114 60 247 210 74 21 98 77 130 48 232 275 157 136 86 175 226 136 13 24 202 87 168 77 250 287 243 281 67 6 36 245 48 168 77 299 101 138 276 52 222 198 233 43 33 75 63 92 130 176 157 39 51 288 166 190 246 71 8 186 243 13 57 75 121 141 196 103 239 76 109 153 83 85 162 52 250 242 130 270 256 104 141 92 52 25 159 225 170 275 223 288 83 204 99 287 20 232 183 272 290 291 84 87 163 32 300 85 195 246 47 219 73 97 88 102 68 202 204 170 270 163 224 131 43 79 44 112 72 53 157 256 218 262 55 212 82 275 181 137 184 257 56 207 222 59 269 114 44 218 271 294 145 124 227 244 250 242 8 116 163 124 293 181 149 
Beta:2,Alpha:0.37
150 101 269 255 156 258 279 47 75 249 49 243 215 126 264 185 293 11 79 142 90 30 33 151 245 288 3 279 275 239 130 88 239 44 286 36 206 26 1 27 31 104 281 293 297 173 186 226 17 259 57 253 27 31 65 130 281 293 297 236 19 82 244 103 6 155 77 175 197 238 8 25 291 145 85 19 267 7 233 237 179 254 11 33 191 114 145 154 172 158 106 180 299 22 182 250 207 290 178 267 188 206 72 194 162 261 216 8 124 104 250 155 239 191 162 198 69 270 201 121 169 249 149 128 173 22 19 228 91 203 264 202 179 291 273 81 232 219 93 111 280 34 198 93 134 133 196 229 85 130 35 223 216 150 122 207 165 137 57 225 185 233 104 66 107 250 130 155 62 41 66 56 219 277 58 242 130 234 84 276 41 95 78 179 130 149 114 245 106 147 195 87 18 71 33 9 64 95 93 242 107 101 9 234 70 291 7 76 242 255 42 170 277 245 269 97 140 159 18 197 288 50 290 103 151 239 265 151 241 57 281 187 196 248 245 114 128 50 117 180 242 262 4 120 46 271 243 130 21 55 211 300 156 17 132 238 294 105 29 187 239 250 91 178 180 259 261 148 242 261 246 179 241 291 47 42 151 131 16 123 40 18 111 78 37 33 223 226 47 112 40 124 10 195 264 292 96 64 298 268 296 202 130 193 238 224 153 112 220 53 242 255 130 272 129 90 215 205 132 120 1 22 25 27 28 31 59 67 86 101 104 121 125 130 136 139 171 188 226 231 281 290 293 297 62 212 269 164 217 37 272 77 47 34 211 97 35 152 53 24 265 266 13 68 188 195 229 77 46 268 234 137 173 130 164 165 189 238 186 255 71 116 130 128 225 274 120 34 186 237 85 13 14 193 267 89 256 284 19 278 42 262 81 153 223 27 31 34 130 253 281 293 297 274 220 202 236 200 198 158 59 87 261 11 274 49 143 83 38 139 59 145 281 36 143 106 114 172 69 92 121 285 228 116 129 278 83 218 260 83 118 145 12 182 194 92 137 174 187 257 222 285 7 112 113 122 143 47 219 150 111 171 291 43 277 57 66 255 80 15 145 269 190 67 12 217 283 68 290 229 103 84 262 86 228 299 16 230 78 268 84 72 171 139 123 275 239 242 177 175 178 113 112 164 290 270 196 183 60 290 70 285 133 166 267 233 246 94 149 167 120 158 292 133 243 105 69 135 283 203 234 231 77 207 12 24 81 271 175 105 196 20 275 31 175 152 123 149 247 68 85 58 114 165 199 236 290 217 169 36 90 300 201 77 277 50 127 186 22 71 249 219 188 9 271 38 262 71 59 227 199 237 25 46 125 113 104 259 254 103 89 187 177 164 242 255 290 47 258 88 147 214 52 118 130 194 109 155 237 128 214 131 207 26 128 33 157 249 229 205 85 90 161 19 194 152 1 106 20 290 186 127 43 4 29 182 115 162 32 202 259 79 151 110 78 140 258 269 272 120 39 193 33 171 198 14 214 28 85 22 108 41 37 270 128 71 241 298 68 148 213 294 112 290 231 197 92 264 119 13 63 144 99 162 44 101 109 300 155 157 268 14 149 27 230 135 114 196 160 60 145 254 124 85 77 48 278 18 140 62 293 147 290 131 210 1 238 63 264 24 76 257 84 270 193 133 123 9 200 31 157 240 122 152 271 73 253 295 235 106 214 228 256 9 50 233 130 254 212 225 295 280 101 249 21 256 29 33 244 208 232 168 213 205 187 227 170 45 284 42 49 67 241 262 9 207 219 281 37 254 104 182 99 
Beta:2,Alpha:0.38
174 97 1 142 63 74 261 62 170 218 300 210 269 129 20 184 63 217 207 5 2 241 14 276 233 202 118 128 2 236 49 268 255 130 270 175 253 194 29 240 288 90 226 243 278 70 244 83 223 37 166 20 112 130 108 17 36 65 42 289 283 26 145 281 256 282 122 245 196 76 294 201 176 267 31 250 218 149 184 166 15 290 124 15 184 4 274 56 66 207 204 182 128 159 164 42 295 242 130 116 282 271 39 68 70 161 21 283 111 198 264 255 191 75 9 275 35 287 155 142 76 172 291 209 129 109 130 221 234 178 24 47 145 169 20 199 165 98 158 217 179 254 14 64 287 117 72 137 134 279 45 32 111 114 115 242 186 116 282 69 2 118 277 78 130 14 278 66 77 38 121 222 253 230 134 15 155 34 179 253 207 278 241 101 281 162 245 47 181 89 92 168 23 31 281 290 293 297 132 95 250 34 16 175 180 229 184 211 154 279 206 218 1 27 31 65 86 101 104 139 164 171 253 281 293 297 236 75 217 280 196 264 57 250 170 257 119 78 2 22 281 5 101 214 34 272 164 37 281 73 58 153 165 175 139 4 161 237 8 228 166 133 39 73 69 47 196 92 23 132 154 79 275 208 50 291 80 130 214 250 139 155 56 83 228 210 282 263 199 30 205 64 167 248 46 40 14 99 84 77 112 242 70 242 190 25 228 270 193 84 149 75 20 129 108 191 5 3 185 61 89 274 289 232 85 200 91 159 251 130 2 31 220 113 185 270 56 70 96 1 13 137 123 197 185 68 135 116 244 34 245 47 241 161 103 197 155 286 251 21 135 292 53 71 66 77 290 234 8 285 126 241 11 122 66 112 130 243 223 101 22 88 89 240 16 164 8 81 22 91 195 67 201 236 81 249 165 57 8 120 244 265 283 31 33 143 258 6 116 197 136 38 44 236 93 167 126 12 23 212 137 280 192 216 171 18 45 82 128 43 252 160 281 283 156 254 149 292 157 17 108 202 197 253 185 124 157 148 162 143 11 192 268 250 127 284 154 2 48 189 15 107 168 67 231 142 299 32 193 62 182 187 221 34 137 293 244 281 274 141 294 190 233 159 94 52 174 290 295 299 242 255 43 101 117 9 250 85 1 25 27 31 86 104 130 139 171 281 293 297 215 169 73 83 265 276 30 75 134 67 265 26 19 33 258 130 271 141 84 89 249 52 59 197 290 138 8 107 204 100 282 79 130 132 215 115 298 208 75 128 130 192 237 253 42 250 33 152 101 106 105 270 279 94 23 130 17 24 156 128 159 233 146 197 169 263 291 277 6 146 266 60 188 116 233 121 130 268 170 177 219 119 9 22 290 54 23 62 17 45 162 29 255 201 23 205 295 27 123 85 296 158 276 155 219 170 222 130 281 297 2 250 160 284 218 124 76 290 156 16 232 36 138 38 137 272 7 122 120 97 284 238 121 132 171 31 104 139 281 52 6 122 2 220 29 139 194 109 88 12 171 239 19 53 291 65 114 258 173 250 3 34 67 172 283 22 31 86 139 297 42 67 38 235 122 265 22 25 27 28 31 86 101 104 121 130 136 139 171 188 231 281 293 297 227 262 216 14 103 133 13 131 262 194 31 61 110 193 108 260 64 105 27 190 180 20 130 164 132 1 146 68 11 285 258 91 269 166 162 97 65 216 34 37 138 245 24 261 280 203 225 65 192 99 235 257 207 227 78 295 60 147 181 79 120 40 149 14 295 57 130 123 116 137 222 215 32 2 3 4 5 11 12 17 23 28 35 38 39 42 43 45 49 54 55 67 68 69 72 73 74 78 80 81 82 83 91 93 94 99 100 102 106 110 118 120 124 125 126 128 141 143 144 147 148 149 153 154 156 157 160 163 172 180 181 184 194 195 196 197 198 205 209 210 211 213 214 216 224 225 226 230 233 237 243 244 245 246 253 256 259 264 266 270 272 278 282 283 289 294 295 298 299 1 121 293 297 228 202 169 108 77 1 281 135 83 161 225 175 134 5 31 130 253 281 293 297 178 96 78 13 41 233 244 59 86 84 241 274 286 105 
Beta:2,Alpha:0.39
268 154 60 216 197 81 98 250 1 2 3 22 25 27 28 31 67 86 94 99 101 104 121 136 139 140 171 172 178 188 231 237 242 278 281 283 293 294 297 298 130 55 295 165 60 245 173 102 66 257 54 8 275 87 57 77 74 50 183 288 29 69 157 57 233 1 65 114 145 79 130 202 274 213 211 15 82 242 20 250 130 13 283 91 88 40 198 250 1 2 3 12 22 25 27 28 31 67 86 94 99 101 104 121 123 136 139 140 171 172 178 188 194 196 231 281 293 297 130 275 25 4 258 137 168 219 195 265 139 282 101 249 70 280 105 199 287 278 145 284 178 6 183 261 226 32 67 130 206 86 208 288 280 252 255 153 15 90 242 195 164 23 180 290 17 196 247 232 26 196 229 114 35 188 74 13 257 197 140 95 119 148 68 131 252 75 109 207 130 246 122 36 252 298 225 242 292 17 196 261 220 207 227 213 136 190 239 24 136 171 70 266 61 130 42 158 159 171 278 68 57 258 51 165 200 201 46 262 145 189 171 32 104 76 69 271 286 78 200 218 246 195 252 60 85 69 142 197 127 70 238 257 130 229 186 86 41 241 106 281 11 234 156 60 233 77 141 215 263 8 130 213 162 118 287 145 156 121 295 297 290 206 263 97 99 118 72 147 130 231 162 286 249 65 288 72 77 248 197 107 288 51 195 152 27 104 281 293 297 78 259 218 245 274 22 290 51 96 64 253 83 143 67 38 297 31 136 190 168 90 215 232 108 207 85 98 35 11 65 74 93 163 272 121 185 53 79 234 152 240 287 202 279 122 132 148 281 175 66 1 2 3 4 11 12 17 22 25 27 28 31 35 38 67 74 78 82 83 84 86 93 94 99 101 104 106 118 121 128 135 136 139 140 144 163 171 172 178 188 196 221 231 234 282 283 293 294 297 130 226 263 209 186 119 57 205 130 192 220 278 284 197 243 44 271 18 100 247 21 61 14 159 177 170 22 148 167 212 250 130 155 118 39 249 146 143 155 11 242 255 226 17 105 122 50 127 257 85 1 144 139 88 232 110 239 242 255 300 111 113 223 19 241 281 277 236 57 161 68 104 239 15 200 289 16 167 39 65 85 112 1 22 25 28 31 67 86 101 104 121 130 136 139 171 188 190 231 281 283 293 294 297 153 9 189 14 31 289 143 7 1 27 86 101 104 139 164 171 272 281 297 251 62 255 244 206 130 74 91 39 156 80 107 18 69 133 212 191 166 245 260 139 130 198 199 133 240 261 255 193 80 269 21 113 40 16 187 27 31 226 281 297 144 276 106 299 300 231 81 45 220 295 176 163 262 37 230 134 234 58 15 291 3 7 28 38 67 283 294 171 293 137 96 211 257 45 59 47 53 148 282 292 28 176 77 130 254 11 30 223 77 87 82 1 22 25 27 31 86 104 121 136 139 171 188 256 281 293 297 130 197 14 251 96 153 122 5 2 3 4 11 12 17 28 45 55 67 68 73 74 78 81 82 83 93 94 99 106 110 118 125 126 128 132 135 136 144 156 160 163 172 178 188 194 195 196 209 211 234 243 245 246 256 259 272 282 283 294 295 1 25 27 101 104 121 130 140 171 187 192 221 265 293 297 248 166 284 205 288 152 290 100 224 2 50 37 222 115 1 3 22 25 27 28 31 61 67 86 94 99 101 104 121 123 130 136 139 140 171 172 178 188 231 281 283 293 294 297 30 4 147 114 231 290 128 164 138 27 109 165 67 180 200 220 15 203 227 110 109 26 276 187 189 215 232 134 285 256 300 32 270 196 36 212 8 92 252 152 71 212 56 281 130 177 37 16 246 294 283 3 290 272 247 98 70 38 291 147 20 242 150 106 81 180 162 271 1 25 27 31 86 101 104 130 281 293 297 49 129 198 274 210 134 168 250 130 174 58 253 233 79 39 130 281 297 23 144 157 253 81 43 259 130 100 95 184 273 52 89 137 10 43 131 289 265 237 39 77 239 139 200 254 13 292 240 191 128 283 198 209 85 199 194 35 53 61 206 69 294 27 31 190 281 293 297 40 142 219 65 35 137 235 144 228 84 44 67 130 189 168 173 165 108 203 248 125 20 228 76 266 239 199 200 292 77 280 125 57 258 208 76 240 28 58 67 121 136 188 22 25 27 86 101 130 293 297 121 69 171 75 168 111 47 130 200 286 134 257 77 127 213 211 221 49 123 245 109 281 215 67 233 199 225 181 51 17 191 28 73 235 115 220 112 27 31 130 246 281 293 297 210 174 152 292 108 268 88 86 25 36 218 138 275 16 207 34 60 246 267 300 135 157 107 61 135 221 20 184 70 239 27 31 130 293 297 50 77 66 75 173 90 1 2 3 12 22 27 28 31 67 86 94 99 101 104 121 136 139 140 164 171 172 178 188 196 231 283 293 294 297 25 130 39 277 266 117 143 280 228 11 2 272 261 193 72 206 83 112 273 266 243 3 18 85 214 35 202 97 258 44 283 222 69 234 200 135 21 170 77 130 103 175 80 214 88 132 288 
Beta:2,Alpha:0.40
88 280 187 124 117 140 80 1 103 293 251 278 60 111 135 264 84 182 230 5 273 294 175 115 110 201 205 253 130 172 184 78 9 293 223 85 272 74 244 136 197 64 268 130 184 242 51 39 131 134 229 1 2 3 12 17 22 25 27 28 31 67 86 94 99 101 104 117 121 125 130 136 139 140 171 172 178 188 196 231 281 283 293 294 297 240 113 221 211 36 163 126 96 283 130 186 279 111 227 190 231 74 71 203 258 102 1 25 27 31 59 86 101 104 121 139 171 214 281 293 297 278 298 73 19 192 28 263 3 39 74 38 33 85 40 207 242 1 22 27 28 31 86 101 104 121 125 136 171 188 231 281 297 25 130 229 188 118 100 123 63 224 130 208 19 141 172 62 233 242 127 57 28 58 67 121 136 171 188 22 25 27 31 86 104 130 139 293 297 194 47 204 21 179 244 271 77 27 31 104 281 293 297 252 73 85 175 229 291 114 246 21 254 193 77 262 35 102 27 31 217 281 297 158 3 275 48 91 258 110 290 126 282 236 202 44 249 208 1 27 31 61 86 101 104 121 171 281 297 82 38 226 281 153 258 215 1 22 25 27 28 31 67 86 101 104 110 121 136 139 171 188 231 293 297 130 53 141 194 195 181 115 286 287 12 118 272 61 112 288 151 2 176 262 150 121 147 58 141 154 2 3 4 11 12 17 28 35 74 76 83 93 94 99 135 136 144 159 163 171 172 178 188 196 214 234 283 294 1 25 27 101 130 139 293 297 35 106 255 167 173 79 239 20 238 227 136 62 286 54 108 1 25 27 31 76 86 101 104 117 139 171 281 293 297 222 38 138 121 294 83 252 289 175 254 23 143 32 83 113 180 122 53 128 279 1 23 27 86 101 104 171 31 139 245 234 45 13 265 178 49 250 57 261 99 230 127 87 104 152 130 214 135 126 284 57 166 287 242 250 234 163 55 14 16 61 9 66 198 70 135 191 182 260 130 108 140 2 104 217 250 73 1 27 31 86 101 121 139 171 281 293 297 19 42 113 278 181 121 119 64 66 173 246 231 5 1 27 34 104 256 290 145 210 102 224 45 13 126 11 8 173 71 157 4 61 17 130 270 29 164 241 52 83 260 126 25 58 164 91 1 2 3 4 11 12 17 22 27 28 38 59 67 86 94 99 101 104 121 132 135 136 139 140 171 172 178 188 196 217 231 234 281 283 292 293 294 297 130 13 247 62 201 226 200 211 16 188 250 269 157 213 85 2 3 12 17 28 59 67 68 93 94 99 135 136 172 178 283 294 1 25 27 101 130 293 297 270 138 197 81 238 208 265 20 45 202 117 85 214 31 209 17 201 126 165 209 241 282 234 59 254 2 285 203 191 228 295 131 37 289 209 36 200 234 272 66 214 136 64 96 213 239 37 171 120 2 3 12 17 28 67 83 94 99 121 135 136 144 155 172 178 188 196 256 272 283 287 294 1 25 27 101 130 293 297 129 103 83 14 244 234 2 24 162 132 284 270 297 57 243 91 222 286 90 63 68 78 118 125 175 194 195 209 211 246 256 295 2 175 278 23 3 198 47 290 66 158 238 252 243 120 167 118 166 88 70 254 103 124 130 21 15 226 190 48 28 67 117 121 136 171 188 22 25 27 31 86 101 104 130 139 281 293 80 165 62 145 212 151 160 132 286 150 200 45 90 48 8 290 242 257 200 235 185 254 16 80 92 277 124 188 241 209 133 20 125 280 20 178 121 27 35 136 5 17 37 75 107 122 144 1 111 118 278 52 254 116 34 238 11 211 262 257 27 31 281 293 297 285 40 175 63 154 280 22 120 25 155 160 213 107 92 173 27 31 104 164 281 290 293 297 127 201 285 87 88 30 148 179 191 266 174 158 251 297 284 269 295 132 75 240 260 192 31 256 281 293 297 26 210 175 300 149 187 66 250 166 182 126 131 287 133 228 2 116 43 127 99 27 31 61 208 281 293 297 197 173 91 76 127 289 113 7 58 68 117 32 191 83 282 35 114 281 34 23 192 109 77 2 4 171 43 124 169 25 83 14 48 275 52 9 33 179 27 76 288 110 265 180 242 121 4 160 18 35 26 107 55 59 255 1 2 3 4 11 12 17 25 27 28 31 67 83 86 94 99 101 104 121 135 136 139 140 144 151 171 172 178 188 196 213 231 234 281 283 286 293 294 297 130 90 165 231 50 77 66 192 1 3 22 27 28 31 34 58 67 86 101 104 116 121 132 136 139 171 172 188 281 283 293 294 297 25 130 229 182 206 287 133 90 262 58 65 226 114 244 219 248 50 269 181 6 213 223 256 29 142 290 139 125 122 207 257 298 170 263 244 81 12 190 67 130 53 28 66 227 183 6 83 87 74 299 226 244 257 73 31 104 130 214 281 293 297 161 73 259 270 33 206 164 14 241 283 141 151 158 250 272 261 209 9 246 201 114 220 121 138 145 14 280 290 88 250 27 31 281 293 297 170 275 190 32 42 265 43 54 144 173 76 77 53 17 34 59 244 128 118 206 188 64 114 289 252 1 82 248 277 298 239 42 78 39 40 272 285 203 52 243 3 7 28 67 99 104 121 132 136 171 172 188 283 294 22 25 27 31 86 101 130 139 293 297 90 247 108 243 235 294 24 20 92 94 65 184 132 167 296 1 11 27 28 61 67 104 121 136 171 188 22 25 31 86 101 130 139 293 297 126 169 87 163 286 156 251 6 77 1 27 31 86 101 104 130 139 171 246 281 293 297 120 100 77 141 2 292 165 207 3 76 279 202 294 91 232 52 207 196 
Beta:2,Alpha:0.41
33 17 28 181 51 151 228 130 296 121 71 223 47 219 160 59 196 256 260 53 120 175 156 57 11 68 74 76 78 81 93 110 118 125 128 153 160 163 195 211 246 259 272 295 12 121 196 71 168 35 184 299 167 16 37 254 114 8 283 146 291 20 130 281 26 291 59 180 220 216 196 173 290 10 253 46 92 192 14 299 246 281 293 297 287 135 235 177 77 138 142 38 176 211 216 295 279 289 86 1 22 27 28 31 67 101 104 121 136 139 171 188 190 231 281 283 290 294 297 25 130 124 274 58 27 178 209 262 227 169 129 80 206 4 11 12 57 74 76 78 81 82 83 93 98 99 144 163 196 246 282 121 259 81 235 152 77 221 191 85 239 1 22 25 27 28 31 67 86 101 104 121 136 139 171 188 231 293 297 130 178 177 187 298 280 254 28 173 242 27 31 58 130 281 290 293 297 206 70 81 192 124 273 15 240 51 300 66 195 225 95 147 200 277 178 188 28 104 121 136 171 214 25 86 101 130 297 258 178 220 41 57 10 112 38 218 267 266 120 63 98 4 11 69 74 78 81 83 93 118 125 132 151 163 194 237 246 256 259 280 295 121 191 192 134 66 9 71 242 4 11 12 13 17 74 83 93 144 163 196 233 121 289 31 275 9 179 147 112 99 123 194 196 233 292 104 159 277 175 300 185 183 253 7 235 248 243 111 227 258 156 128 113 85 68 94 263 183 54 144 130 224 300 227 199 187 61 168 33 132 171 242 6 182 33 279 260 135 223 62 242 281 293 297 135 69 205 262 110 100 117 214 67 277 142 194 262 254 271 66 1 104 171 196 31 139 79 113 101 114 212 227 54 255 257 226 187 223 124 79 27 222 229 14 77 281 22 11 123 190 283 86 297 276 284 149 70 168 99 128 242 255 31 153 281 293 297 31 6 260 174 182 113 276 258 212 50 182 196 224 290 66 268 154 120 14 245 36 40 1 27 31 86 190 281 293 297 81 290 255 159 20 120 99 131 248 199 153 285 208 177 198 112 1 25 27 31 101 104 121 139 171 281 293 297 283 221 185 27 246 264 233 207 233 144 11 121 1 276 231 152 197 149 224 243 136 186 19 275 160 267 70 207 1 27 31 86 101 104 121 139 171 281 293 297 259 204 143 102 101 216 135 255 27 31 281 293 297 140 90 126 286 131 120 173 1 22 25 27 28 31 67 86 101 104 121 125 136 139 171 188 231 281 293 297 130 268 14 246 71 266 286 25 20 175 56 170 167 82 25 13 63 169 185 36 271 217 98 21 161 139 26 88 224 112 1 27 31 58 104 217 272 281 293 297 142 18 113 280 292 246 300 158 29 214 2 234 58 239 1 22 27 28 59 67 86 101 104 121 136 171 188 283 294 25 130 139 293 297 112 19 57 113 174 300 46 189 41 218 154 5 163 183 296 48 88 120 170 280 176 242 255 3 28 57 67 104 121 136 171 172 188 283 294 22 25 27 31 86 101 130 139 293 297 281 161 246 58 127 158 157 1 2 3 12 17 22 25 27 28 31 67 86 94 99 101 104 121 136 140 171 172 178 188 196 208 231 283 293 294 297 130 162 180 299 117 290 144 198 272 141 28 67 63 286 231 222 112 242 23 130 232 290 213 190 227 102 181 205 186 12 266 46 180 268 1 27 104 171 191 184 76 209 166 1 130 115 96 64 276 268 9 270 148 187 210 294 38 125 45 27 31 130 246 281 293 297 260 128 133 168 64 206 246 12 17 99 190 196 298 156 241 15 285 225 59 196 226 6 297 19 167 281 40 186 250 135 229 176 297 188 164 59 132 217 226 17 196 153 233 2 147 9 150 260 4 12 17 74 83 93 144 163 173 196 121 252 250 149 290 60 265 112 2 4 11 17 28 35 38 67 74 82 93 99 106 136 144 155 163 172 188 196 256 283 294 27 101 130 234 293 297 89 66 34 33 197 271 263 3 12 17 67 94 99 172 196 272 283 22 31 86 101 297 157 50 112 89 228 2 249 179 162 253 242 281 133 290 255 11 12 17 74 78 83 93 144 163 196 226 282 121 177 176 138 182 39 294 197 130 39 149 243 90 122 113 8 17 101 36 111 99 18 268 1 75 127 252 7 257 47 262 202 300 132 197 7 137 225 242 126 92 178 206 38 254 100 207 254 85 15 107 78 84 25 154 90 287 255 108 72 69 222 237 253 93 291 23 86 246 132 168 133 2 12 28 67 94 99 104 121 136 172 178 188 219 283 294 1 22 25 27 31 101 130 139 140 293 297 24 169 132 123 153 59 221 185 67 246 2 13 71 175 132 160 273 99 15 82 59 250 77 1 27 31 34 57 86 101 104 130 139 171 281 293 150 160 198 293 167 1 11 66 242 50 52 178 3 214 51 16 242 255 1 2 22 25 27 28 31 67 86 99 101 104 121 136 139 140 171 172 188 217 231 233 281 283 293 294 297 130 231 184 176 38 159 66 3 4 11 12 17 32 35 42 43 45 68 69 73 74 78 80 81 82 83 93 99 110 118 120 123 124 125 126 128 141 143 144 147 148 149 153 154 156 160 163 172 180 181 194 195 196 198 205 209 210 211 214 224 237 244 245 246 256 259 264 272 278 282 283 295 296 121 277 114 182 125 207 291 4 11 19 23 32 34 38 42 43 49 54 68 69 73 74 78 80 81 83 93 100 102 109 110 116 118 120 123 124 128 141 143 147 148 153 154 156 160 163 180 181 184 194 195 198 205 209 210 211 214 216 218 224 225 233 237 244 246 253 256 259 264 266 270 272 278 295 298 17 121 99 252 71 211 89 59 287 12 17 196 149 176 158 185 56 13 83 207 221 229 297 262 256 40 207 231 124 4 273 140 280 110 112 242 286 158 188 48 207 252 4 11 17 83 93 229 226 209 150 251 31 111 19 166 121 223 184 152 220 267 1 22 27 31 86 101 104 136 139 171 188 281 297 25 130 265 61 153 45 85 296 59 27 31 86 104 130 139 281 290 293 297 49 171 43 253 241 80 217 23 85 293 184 239 255 250 292 2 3 4 11 12 17 28 35 45 67 68 73 78 81 82 83 93 94 99 106 118 121 125 126 135 136 144 146 163 171 172 178 188 194 196 209 211 234 246 256 259 280 282 283 294 295 1 22 24 25 27 86 101 130 139 241 265 297 8 220 291 76 11 241 88 207 130 50 161 178 145 31 63 117 130 11 212 115 90 4 81 20 67 117 121 136 171 188 217 1 22 25 31 86 101 104 130 139 293 297 81 185 151 33 269 290 251 197 136 25 62 167 204 171 20 
Beta:2,Alpha:0.42
218 293 107 215 44 216 226 270 149 165 150 226 81 82 1 5 17 28 61 67 104 121 136 151 171 22 25 27 31 86 101 130 139 293 297 163 295 267 41 17 242 100 28 67 136 188 25 27 130 293 297 142 295 79 179 76 119 2 64 176 205 166 127 121 69 1 2 3 22 25 27 28 31 86 99 101 104 136 139 140 171 172 178 188 231 246 281 283 293 294 297 298 130 75 219 9 159 58 150 241 4 11 12 17 59 74 78 82 93 144 163 196 237 282 22 99 121 221 17 86 195 165 237 277 217 226 272 111 150 277 57 77 258 213 76 118 141 194 272 12 77 105 99 97 188 170 248 2 3 12 28 67 94 121 136 171 172 178 194 196 283 287 294 1 22 25 27 31 86 101 104 130 139 140 281 293 297 244 62 6 231 167 179 102 104 66 72 95 57 67 275 55 290 59 92 161 250 86 11 175 2 3 4 12 17 28 35 67 78 82 83 93 94 99 106 121 135 136 144 150 163 171 172 178 188 234 282 283 294 1 22 25 27 31 101 104 130 140 221 241 293 297 253 51 13 260 193 157 103 1 3 22 27 28 31 67 86 99 101 121 140 171 172 178 188 214 231 281 283 293 294 297 130 52 290 233 8 104 207 62 17 196 229 286 193 264 41 187 55 95 242 224 63 14 203 84 167 15 223 27 61 171 285 290 203 78 30 256 5 8 14 19 21 23 26 32 34 38 39 43 44 47 48 49 51 54 57 61 65 69 71 76 80 85 87 89 91 92 107 108 116 122 123 124 127 131 134 137 141 146 147 148 150 151 152 157 162 164 170 173 181 190 195 197 198 208 213 214 216 217 226 229 230 232 233 235 237 242 252 253 258 260 264 269 278 284 286 287 291 298 211 222 36 216 43 161 253 134 37 49 51 99 59 266 7 129 241 149 36 299 259 85 53 233 250 157 108 123 57 242 255 151 43 54 125 245 82 288 258 32 38 43 49 69 80 123 141 147 148 162 181 195 214 216 237 264 278 290 291 39 1 293 204 2 91 88 30 162 49 265 299 150 208 20 4 11 17 42 43 68 69 71 73 74 78 80 81 83 93 110 118 120 123 124 125 128 141 146 147 153 154 156 160 163 180 194 205 209 210 211 216 224 246 256 259 264 270 272 278 282 295 2 121 188 15 286 208 182 230 64 121 136 164 171 31 86 101 104 130 293 168 146 149 35 139 292 215 85 104 217 182 68 41 279 221 264 160 290 171 200 174 85 176 231 67 242 255 2 12 28 94 99 116 136 172 178 188 196 283 294 1 25 27 101 130 293 297 166 61 4 50 278 115 169 1 27 31 104 281 293 297 196 65 162 11 52 100 78 77 1 22 27 28 31 59 67 86 101 104 121 136 139 171 172 181 188 231 281 283 293 294 297 130 263 231 131 85 228 186 70 300 234 183 255 182 194 213 265 35 16 168 246 23 81 43 2 122 212 174 291 212 23 125 11 267 297 145 159 185 68 151 242 95 251 3 4 12 83 99 144 172 196 283 286 136 160 270 214 254 142 14 91 265 195 183 191 28 250 27 86 256 281 293 297 298 165 37 250 236 195 280 17 196 96 79 126 32 217 107 172 207 235 11 97 258 70 297 167 2 3 12 17 28 59 67 94 99 136 155 172 178 181 188 196 283 294 1 25 27 101 130 135 293 189 55 183 93 41 240 147 208 285 247 223 97 36 128 12 118 203 29 83 294 113 213 181 196 211 135 101 166 272 175 214 7 28 67 136 151 172 188 283 294 27 104 130 293 297 76 152 7 164 277 171 242 17 196 153 180 213 18 204 86 269 239 59 219 295 59 61 267 222 74 168 178 4 11 43 51 68 73 78 83 93 110 118 120 125 128 153 156 160 163 180 194 195 209 211 246 256 259 270 272 287 295 17 121 97 294 122 70 256 63 114 66 2 3 4 11 12 17 28 67 74 83 93 94 99 121 135 136 144 172 178 188 196 234 283 25 27 101 130 171 293 297 20 252 264 288 19 149 164 85 1 2 3 4 10 11 17 22 23 27 28 31 32 35 38 42 43 45 49 50 54 55 56 67 68 69 73 74 77 78 80 81 82 83 86 93 94 99 100 101 102 104 106 109 110 116 118 119 120 121 123 124 125 126 128 135 136 139 141 143 144 147 148 153 154 156 158 160 163 171 172 173 178 181 183 184 187 188 193 194 195 198 201 205 209 211 214 216 224 225 231 233 234 237 244 245 246 253 256 258 259 265 266 268 270 272 277 278 281 282 283 289 294 295 296 297 298 130 140 192 241 20 162 182 299 184 225 35 1 2 3 12 17 21 22 25 27 28 31 67 86 94 99 101 104 117 121 130 136 139 140 171 172 178 188 196 231 233 281 293 294 297 214 155 292 133 23 267 39 183 210 212 239 259 213 1 3 22 27 31 67 86 101 104 121 136 139 171 172 188 229 231 281 283 293 294 297 25 130 262 141 274 222 232 257 131 173 1 2 3 4 11 12 17 22 27 28 31 35 67 74 82 83 86 93 99 101 104 106 121 135 136 144 163 164 171 172 178 188 196 233 234 253 283 290 294 297 25 130 140 244 173 19 69 148 119 279 57 171 196 197 295 225 129 252 260 263 157 65 73 278 191 102 271 174 17 196 98 151 223 59 287 80 77 71 173 43 95 137 171 289 15 85 172 59 196 103 217 65 134 94 3 76 208 272 286 196 97 279 107 196 108 78 252 159 3 12 13 17 94 99 172 173 283 22 138 129 3 216 89 161 229 242 150 7 144 98 260 192 230 2 3 4 11 12 28 67 94 99 121 135 136 171 172 178 188 196 218 229 234 242 283 294 1 22 25 27 31 86 101 104 130 139 140 281 293 297 88 84 12 128 236 234 205 76 67 200 90 94 108 228 55 61 141 229 286 209 184 41 46 133 276 281 22 172 236 151 102 251 116 255 74 12 17 196 278 86 106 72 58 134 75 45 102 3 7 12 28 67 94 118 123 196 272 283 1 136 293 297 255 44 121 79 94 101 253 26 51 258 100 276 179 35 239 3 4 11 12 17 28 67 83 94 99 144 172 196 272 283 107 178 290 127 5 23 32 38 39 43 49 54 69 80 90 91 110 116 123 124 128 141 147 148 153 157 181 195 197 198 208 209 211 213 214 216 225 226 233 237 253 264 272 278 298 17 72 47 15 68 221 186 3 117 83 152 86 45 90 267 233 8 155 222 175 170 75 65 131 12 74 118 279 120 71 269 190 22 219 53 231 80 86 165 244 164 20 159 1 104 121 217 257 78 298 111 88 40 117 207 130 164 81 199 163 97 188 59 255 131 290 214 111 275 263 276 292 68 61 131 132 226 46 92 183 64 91 190 256 220 121 127 98 270 152 218 155 17 196 22 194 179 212 58 118 197 191 207 108 292 295 18 229 125 176 234 219 174 192 241 204 29 213 269 25 287 250 109 127 27 31 297 27 61 165 283 9 260 37 7 78 81 112 194 242 246 256 286 139 265 226 240 172 258 245 91 281 1 27 31 86 101 104 171 188 297 210 161 271 107 239 144 51 1 2 3 12 17 27 28 59 67 94 99 104 121 132 136 171 172 178 188 196 283 294 22 25 31 86 101 130 140 293 297 252 56 105 249 224 95 104 1 27 31 86 101 139 171 229 281 293 297 25 274 40 8 73 55 77 234 37 85 74 198 282 138 124 190 1 7 290 288 21 154 239 178 196 119 66 1 2 3 4 11 12 17 22 24 27 28 31 35 42 43 45 55 67 68 71 73 74 78 80 81 83 86 93 94 99 101 104 106 110 118 120 121 125 126 135 136 139 140 144 153 156 158 160 163 171 172 183 187 188 193 194 195 209 210 211 221 231 234 245 246 256 259 264 265 270 272 281 282 283 290 294 295 297 130 192 241 114 218 139 198 14 256 3 254 145 186 224 158 113 87 59 156 23 165 3 235 74 259 90 290 74 71 269 171 180 86 288 181 168 147 20 204 96 110 3 11 12 17 28 35 67 71 74 78 82 83 93 94 99 144 146 163 172 196 282 283 1 25 101 121 241 245 223 296 131 118 156 109 2 3 28 67 99 172 283 1 104 293 297 275 12 231 209 218 237 284 28 104 121 136 171 188 196 246 22 25 27 31 86 101 130 139 297 9 247 175 163 160 66 162 2 3 4 11 12 17 28 35 45 55 67 68 73 74 77 78 81 82 83 93 94 99 106 110 118 125 126 128 135 136 144 153 156 172 178 188 194 196 208 209 211 246 256 259 272 282 283 294 295 1 25 27 101 121 130 192 241 265 281 293 297 
Beta:2,Alpha:0.43
38 288 268 64 73 231 66 4 7 11 12 17 74 83 93 117 147 163 121 189 286 130 45 8 12 87 290 1 23 27 31 86 101 104 139 281 293 297 14 157 158 164 34 77 93 5 130 203 19 133 278 226 299 4 11 12 17 83 144 196 104 245 290 3 47 141 155 247 190 295 222 70 106 126 172 63 223 2 3 12 17 28 67 94 99 136 178 188 190 196 283 290 294 1 25 27 101 130 293 297 256 268 264 139 241 254 50 31 281 293 297 163 184 293 62 160 70 213 20 1 17 31 104 15 142 239 118 101 40 141 3 28 34 67 99 136 172 283 292 294 293 168 251 243 179 161 196 43 74 98 163 218 121 44 80 220 9 242 290 179 226 196 210 134 129 18 105 23 221 34 57 78 81 155 246 259 148 26 193 220 36 39 142 242 43 197 204 144 289 136 57 219 7 12 118 177 158 154 78 88 272 192 250 130 12 4 59 75 265 224 177 2 3 17 22 27 28 31 67 86 94 99 101 104 121 132 136 139 140 171 172 178 188 196 283 294 297 25 130 261 21 66 294 258 46 8 32 43 49 54 69 80 109 123 141 147 148 181 198 214 225 233 237 264 278 287 298 241 7 175 130 127 182 36 1 2 3 4 11 12 17 22 27 28 31 35 67 74 83 86 93 94 99 101 104 121 135 136 144 159 163 171 172 178 188 194 196 231 234 281 294 297 25 139 140 141 156 46 11 71 125 159 173 3 4 12 17 35 45 67 68 74 78 81 82 83 93 94 99 118 126 144 163 164 172 194 196 211 246 256 259 282 283 295 24 121 171 80 74 248 52 111 229 173 62 206 193 30 39 76 122 242 68 110 118 125 153 156 194 209 211 246 256 272 278 295 95 218 99 206 59 80 164 71 112 150 49 94 18 163 183 122 8 250 66 207 23 32 38 42 43 49 54 68 69 80 110 116 118 123 124 125 128 141 143 147 148 153 156 180 181 194 195 198 209 210 211 214 216 225 226 237 246 253 256 264 270 272 278 295 298 17 139 120 247 150 231 11 167 242 258 12 74 118 62 278 31 193 120 96 98 3 12 17 21 83 99 144 172 181 196 1 67 114 43 206 178 293 130 281 227 278 281 212 49 25 209 201 209 105 17 269 238 259 4 11 12 30 74 78 83 144 163 196 282 104 121 37 122 142 30 40 79 59 4 5 11 12 17 42 43 68 73 74 78 81 83 118 120 125 128 144 151 153 156 160 163 164 180 194 195 196 209 210 211 245 256 259 264 270 272 282 295 45 121 156 159 276 171 119 264 239 28 67 121 136 188 190 25 27 101 130 297 22 86 36 179 289 97 155 99 44 242 255 2 3 4 11 12 17 28 43 45 67 68 73 74 81 82 83 93 94 106 118 125 126 135 136 144 153 163 172 178 188 194 196 209 211 234 246 256 259 282 283 294 295 1 25 27 84 101 121 130 221 241 265 293 254 162 195 281 292 30 272 3 4 5 11 12 17 23 35 67 74 82 83 93 94 99 123 144 163 172 196 282 283 287 121 138 36 142 152 265 103 23 4 11 74 83 93 116 155 163 190 287 121 185 106 167 157 166 90 178 153 190 218 256 16 211 205 1 117 59 254 61 226 136 196 170 63 293 296 126 154 166 20 59 258 281 50 199 19 260 233 132 181 259 225 286 253 81 288 245 131 17 118 194 35 113 180 292 270 148 167 59 132 290 299 281 285 266 67 208 4 11 12 17 59 74 76 78 83 93 125 144 159 163 196 282 286 24 121 205 46 278 290 69 150 19 21 26 51 61 71 85 89 107 146 152 173 208 218 223 229 230 235 242 252 277 285 286 287 291 292 224 41 19 146 75 197 189 3 12 17 99 172 190 196 22 213 298 81 161 9 238 25 3 4 11 12 17 35 74 78 82 83 93 99 144 163 172 196 282 86 121 221 71 188 105 118 204 114 96 290 17 196 77 274 149 216 16 107 207 242 255 5 8 14 19 21 23 26 32 34 38 39 42 43 44 48 49 51 54 59 61 64 65 68 69 71 76 80 85 87 89 91 92 96 97 108 110 116 118 122 123 124 125 127 128 131 134 137 141 143 146 147 148 150 151 152 153 156 157 162 164 168 173 180 181 190 191 194 195 197 198 203 208 209 210 211 213 214 217 225 226 229 230 232 233 235 237 238 246 252 253 256 258 264 269 272 276 277 278 279 284 285 286 287 291 295 298 17 38 43 123 69 119 129 258 239 1 2 3 4 11 12 17 20 22 26 27 28 35 42 45 51 55 59 67 68 73 74 78 80 81 82 83 86 93 94 99 101 104 106 110 118 121 124 125 126 128 132 135 136 141 144 147 153 156 158 160 163 171 172 178 180 183 188 193 194 195 196 209 210 211 224 234 245 246 256 259 264 265 270 272 282 283 294 295 130 139 140 192 221 241 293 297 59 116 208 281 129 98 32 2 3 4 11 12 17 21 28 35 67 74 82 93 94 99 106 110 135 136 144 163 172 178 188 196 234 246 283 294 1 25 27 101 130 293 297 261 119 25 94 89 32 279 130 269 124 226 9 177 258 143 173 4 11 17 59 74 78 83 93 163 190 282 286 290 74 243 274 86 177 190 2 240 5 174 178 89 115 245 4 11 12 17 45 58 68 73 74 78 81 82 83 93 110 112 118 125 128 144 153 156 160 163 194 196 209 211 246 256 259 272 282 295 121 174 193 79 237 120 1 25 22 27 28 31 67 86 101 104 110 117 121 136 139 171 181 188 231 281 297 130 106 250 157 151 10 124 208 7 207 12 17 83 144 196 297 148 88 249 58 126 283 1 3 22 27 28 31 67 86 101 104 121 136 139 171 188 231 281 25 130 217 218 59 24 204 100 173 272 19 237 291 100 85 102 182 242 17 196 173 7 152 132 95 27 150 242 38 110 272 12 83 25 289 170 183 58 50 129 66 1 152 71 26 183 234 292 27 31 86 101 104 121 171 297 96 9 293 241 195 97 2 3 4 11 12 17 28 35 57 67 74 82 83 93 94 99 106 136 144 163 172 188 196 208 237 283 294 1 27 101 130 234 281 297 124 56 213 6 11 170 85 2 3 4 12 17 28 67 83 94 99 135 136 144 171 172 178 188 242 283 294 1 22 25 27 31 86 104 130 139 140 281 293 297 136 106 289 97 119 149 88 207 208 232 102 106 178 279 200 17 196 93 259 182 59 17 238 265 121 57 79 265 203 259 110 35 27 59 86 104 253 62 11 138 73 54 175 116 17 196 22 298 191 277 177 165 278 218 295 12 74 16 282 131 211 172 79 132 1 27 31 86 101 104 121 139 171 188 272 281 290 297 25 130 2 43 56 258 12 97 3 4 7 11 17 28 35 67 74 81 82 93 94 99 106 135 136 144 163 172 178 188 196 234 246 282 283 294 1 22 24 25 27 84 86 101 130 221 241 265 293 297 92 196 201 1 252 127 134 4 11 83 226 152 168 226 184 281 138 72 16 102 148 188 299 266 255 196 23 66 217 183 45 219 74 118 141 272 19 176 74 258 54 73 131 59 290 1 27 31 86 104 139 281 293 297 37 239 285 210 130 188 14 250 1 2 3 4 10 11 12 17 21 23 27 28 32 35 38 42 43 45 49 54 55 56 62 67 68 69 73 74 78 80 81 82 83 93 94 97 99 100 102 104 106 110 116 118 119 120 121 123 124 125 126 128 135 136 141 143 144 147 148 149 153 154 156 158 160 163 171 172 175 178 180 181 184 193 194 195 196 198 201 205 209 211 214 216 224 225 233 234 244 245 246 253 256 259 264 265 266 268 270 272 278 282 283 289 294 295 296 31 50 86 139 140 192 241 293 297 158 255 163 1 171 73 198 27 31 86 104 214 195 174 208 260 84 148 246 3 4 11 12 17 28 35 65 67 74 78 82 83 93 94 99 144 163 172 173 196 264 282 283 295 1 101 171 281 297 80 24 249 33 47 222 98 131 155 159 290 193 295 108 154 228 119 276 85 155 246 281 238 114 49 74 122 215 70 34 69 125 153 194 246 256 295 213 4 180 22 175 41 105 65 271 204 244 25 134 246 4 5 11 17 68 73 74 78 81 83 93 110 118 125 128 153 156 160 163 194 195 209 211 256 259 264 270 272 282 295 121 132 75 157 180 140 110 239 59 17 196 15 144 13 112 283 182 133 246 121 187 176 80 246 161 58 132 242 255 1 3 22 27 28 31 67 86 99 101 136 164 171 172 178 231 283 294 297 25 130 140 215 183 91 192 240 84 94 175 231 239 283 192 59 3 99 211 101 128 150 41 199 44 205 195 218 246 114 217 85 158 35 239 250 118 194 137 16 132 142 101 234 115 4 11 12 74 83 144 163 196 282 121 190 295 48 23 234 127 51 7 14 71 112 173 242 285 286 143 124 163 118 169 99 120 77 1 2 3 12 17 22 27 28 31 67 83 86 94 101 104 121 135 136 139 140 171 172 188 196 231 281 283 293 294 297 130 227 218 6 239 291 85 15 78 81 91 146 246 280 104 218 255 143 40 7 120 239 4 11 68 73 74 78 81 83 93 118 125 147 163 194 208 209 211 233 246 256 259 286 295 121 52 8 133 54 170 224 82 20 110 285 30 126 142 150 139 85 242 253 72 42 230 74 110 54 51 43 116 298 84 298 100 276 124 47 204 1 2 3 4 11 12 17 22 24 25 27 28 31 35 45 55 67 68 73 74 77 78 81 82 83 86 93 94 99 101 104 106 110 118 121 125 126 128 135 136 139 140 144 147 153 156 160 163 171 172 178 187 188 192 193 194 195 196 209 211 221 227 229 231 234 241 245 246 256 259 265 270 272 281 283 293 294 295 297 130 64 262 51 237 75 209 39 59 34 258 100 141 247 89 265 222 8 2 3 4 11 12 17 22 27 28 31 35 67 74 83 86 93 94 99 101 104 106 121 128 135 136 144 146 163 171 172 178 188 196 231 234 281 283 294 297 25 130 140 
Beta:2,Alpha:0.44
80 226 187 146 250 184 34 282 25 3 203 224 111 122 185 1 28 67 121 131 136 171 188 283 294 22 31 86 101 130 139 293 297 252 212 272 231 197 8 139 2 3 4 11 12 17 35 67 74 78 81 82 83 93 94 99 106 121 126 135 136 144 163 172 178 188 193 194 196 213 234 246 256 259 282 283 290 294 1 22 24 27 31 86 101 104 130 140 187 221 241 265 293 297 10 133 221 158 99 249 27 13 284 140 166 240 145 232 57 77 298 99 59 150 19 115 20 217 213 82 254 168 150 120 250 2 3 4 11 12 17 28 35 67 74 78 83 93 94 99 104 106 121 135 136 144 147 151 163 171 172 178 188 196 217 246 282 283 294 22 25 27 31 86 101 130 139 241 293 297 249 288 195 72 190 154 295 3 4 12 17 35 74 78 83 93 99 144 163 196 282 283 286 121 248 252 97 161 79 84 276 2 3 4 11 12 17 28 35 58 67 74 78 81 82 83 94 99 106 126 135 136 144 155 163 172 178 188 194 196 219 234 246 256 259 282 283 294 1 22 24 25 27 31 86 101 121 130 221 241 281 293 297 208 243 30 41 15 269 34 219 27 74 237 296 212 15 141 226 250 110 66 151 17 196 11 111 241 2 279 243 128 3 12 17 38 67 94 99 163 172 173 196 226 233 242 283 101 39 229 261 140 145 55 83 3 28 67 78 93 99 123 136 172 188 283 294 1 25 27 101 130 171 293 297 101 93 52 56 44 244 201 131 196 229 233 139 66 162 274 283 9 40 296 4 11 12 17 74 83 93 163 272 282 59 242 173 3 158 149 219 2 4 11 17 28 67 74 83 93 94 99 112 136 144 172 178 188 196 214 234 283 294 1 25 27 101 104 130 140 293 67 15 194 156 20 54 118 34 74 93 151 163 173 278 83 121 240 150 135 112 205 58 177 4 11 12 17 35 57 74 76 78 82 83 93 99 144 172 196 208 256 280 282 283 121 86 253 27 189 54 215 145 7 3 4 11 12 17 35 82 83 93 99 112 123 144 163 172 173 196 233 282 283 121 188 168 215 68 37 18 255 135 30 112 4 23 34 48 61 91 217 31 298 188 258 173 73 275 290 171 75 132 141 250 9 144 290 32 45 272 300 253 150 32 173 98 41 66 2 3 4 11 17 28 35 67 74 78 82 83 93 94 99 104 106 121 135 136 144 151 163 171 172 178 188 196 234 282 283 290 294 22 25 27 31 86 101 139 140 221 241 281 293 297 292 168 164 278 195 52 119 20 78 155 23 65 109 158 30 169 232 213 118 141 272 139 177 55 263 91 272 259 132 217 196 48 126 276 196 70 275 170 76 91 12 179 183 85 9 284 267 64 242 118 289 230 238 182 24 297 106 109 285 252 76 16 198 152 112 23 74 9 224 273 275 173 90 270 255 116 12 74 118 144 194 80 200 98 254 20 116 41 23 112 239 4 11 12 17 38 43 68 73 74 78 81 83 93 110 118 120 125 144 153 156 160 163 180 194 195 196 209 211 245 246 256 259 270 282 295 121 158 245 228 224 94 162 154 85 239 1 2 3 4 11 12 17 22 24 25 27 28 31 35 45 51 67 68 73 77 78 81 83 84 86 93 99 101 104 106 110 118 121 125 126 131 136 139 140 144 153 156 160 163 171 172 178 187 188 193 194 209 211 221 227 231 234 241 246 256 259 265 272 281 283 293 294 295 297 130 122 208 137 290 194 289 158 118 141 272 12 120 221 81 98 279 46 6 242 74 78 118 125 146 163 194 218 246 256 259 295 249 95 287 80 14 222 241 23 38 43 68 110 128 153 195 209 211 213 217 264 17 83 138 96 262 75 33 270 229 7 93 260 230 141 68 135 150 71 242 4 11 12 17 28 35 67 74 77 78 81 82 83 93 94 99 118 125 126 144 163 172 194 196 211 213 246 256 259 282 283 295 1 24 101 121 241 281 244 69 194 195 79 290 178 155 258 74 121 135 124 267 221 299 70 189 242 65 196 8 98 91 213 10 99 32 59 5 19 23 38 42 43 49 51 54 68 69 71 80 116 118 123 124 125 128 141 143 146 147 148 152 153 156 157 162 168 170 173 180 181 190 194 195 198 208 209 210 211 214 216 225 226 230 233 235 237 242 246 253 256 264 270 272 278 285 295 298 17 121 214 283 171 197 254 206 239 242 12 118 233 24 178 53 241 55 129 239 28 10 246 47 267 206 140 7 3 4 11 12 17 20 35 59 74 78 82 83 93 99 126 144 163 172 196 282 283 25 121 195 76 278 118 149 58 197 5 23 32 38 43 49 54 69 71 80 91 116 123 128 141 147 148 151 157 181 198 208 213 214 216 225 226 233 235 237 253 264 298 45 52 212 189 120 81 207 34 287 290 272 296 258 253 50 198 195 110 242 255 287 205 101 140 296 243 66 286 12 74 118 70 3 93 280 130 56 135 66 28 61 67 99 136 172 178 188 190 283 294 1 25 27 101 293 297 26 135 75 230 99 16 257 112 4 11 12 17 34 42 45 49 68 69 73 74 80 81 82 83 93 110 118 120 123 125 128 141 143 144 147 148 153 154 156 159 160 163 172 180 181 194 195 196 198 205 209 210 211 214 216 224 237 244 245 246 256 259 264 270 272 278 282 295 50 121 158 95 129 223 192 159 250 55 69 286 298 12 194 156 46 53 132 24 169 5 23 32 38 39 43 49 51 54 68 69 71 80 91 110 116 118 123 124 125 128 141 143 146 147 148 152 153 157 168 181 195 197 198 208 211 213 214 216 225 226 230 233 235 237 243 253 264 272 278 285 295 298 299 12 17 13 290 43 31 268 53 93 2 4 11 12 17 28 35 67 71 78 82 94 99 106 136 144 163 172 188 190 196 282 283 294 1 27 86 101 130 234 255 186 287 217 63 105 209 30 23 48 51 31 72 210 237 39 218 238 2 3 4 11 12 17 28 35 45 55 59 67 68 73 74 76 78 81 82 83 93 94 99 106 110 118 125 126 128 136 144 153 160 163 172 175 178 180 188 194 195 196 209 211 234 245 246 256 259 270 272 282 283 294 295 1 25 27 86 101 121 130 139 158 192 241 265 297 69 174 63 205 200 225 290 43 80 110 128 146 153 226 264 272 17 271 42 5 8 32 1 3 242 255 61 112 45 294 265 252 272 137 114 106 139 111 83 159 65 197 24 93 68 217 17 150 155 45 68 179 89 62 30 107 152 180 249 185 133 56 88 157 27 187 221 230 293 67 136 289 250 28 121 188 242 25 101 130 139 297 281 93 156 64 47 97 180 85 3 78 99 151 172 283 287 72 136 74 120 271 89 52 17 196 134 71 239 253 184 254 192 233 17 196 138 163 64 112 256 200 119 85 132 17 22 153 271 203 286 82 290 68 137 51 211 152 243 83 249 192 130 1 27 31 59 86 101 104 121 171 281 297 100 33 239 230 70 2 222 112 4 11 17 71 74 78 83 93 159 264 121 137 248 31 268 20 237 5 83 17 254 155 244 47 296 185 3 5 12 17 28 99 172 196 217 283 1 121 130 231 120 178 289 91 159 4 12 17 58 68 83 99 117 123 144 196 4 178 203 224 37 52 80 141 181 253 88 146 84 148 223 285 66 106 227 136 73 195 142 49 122 116 12 118 194 272 291 295 270 81 90 12 125 57 123 290 118 194 18 209 255 251 97 188 46 34 163 253 272 226 159 74 275 75 48 175 272 250 112 139 225 269 12 104 189 46 26 74 78 98 151 163 24 139 201 282 199 281 95 168 57 121 136 188 25 27 104 130 171 293 297 68 188 57 211 161 93 178 280 3 28 67 99 136 172 283 294 1 22 25 27 86 130 281 297 157 150 285 92 221 104 222 2 3 4 11 12 17 28 35 45 67 68 74 78 81 82 83 93 94 99 106 118 125 126 144 163 172 194 196 209 211 246 256 259 264 282 283 294 295 1 121 171 187 293 297 296 12 42 258 259 219 174 3 4 11 35 93 99 144 163 172 194 196 283 156 275 97 249 182 133 68 110 125 128 153 190 211 264 272 115 171 259 40 47 200 23 116 230 253 188 98 251 92 239 104 28 11 74 93 163 173 233 90 276 45 176 133 143 42 43 65 69 80 110 118 124 125 128 137 141 147 153 156 164 180 194 195 209 210 211 216 243 246 256 264 270 272 278 295 17 219 233 220 36 152 193 285 26 32 38 43 49 54 68 69 80 110 123 124 128 131 141 147 148 153 181 195 198 209 211 214 216 222 264 278 298 17 283 1 229 124 197 152 50 3 28 61 67 94 99 172 196 217 244 115 138 243 39 104 131 4 11 12 17 21 32 42 43 49 68 69 73 74 78 80 81 83 93 110 118 120 123 124 125 128 141 143 144 147 148 150 153 154 156 160 163 180 181 194 195 196 198 205 208 209 210 211 214 216 224 237 245 246 256 259 264 270 272 278 282 295 121 284 24 248 127 238 80 84 112 239 242 28 67 121 136 188 25 27 101 130 293 297 142 201 90 145 176 220 3 57 67 99 172 283 151 131 15 1 268 77 106 2 3 28 67 94 99 136 172 178 188 226 283 294 25 27 86 101 130 281 293 201 88 203 68 277 202 53 1 2 3 4 11 12 17 28 32 35 38 42 43 45 54 55 56 67 69 73 74 77 78 80 81 82 83 93 94 99 100 102 104 106 110 116 118 119 120 121 124 125 126 128 135 136 141 143 144 147 148 149 153 154 156 158 160 162 163 172 173 178 180 181 183 184 188 193 194 195 196 198 205 209 210 211 214 216 224 225 233 234 235 237 244 245 246 253 256 259 264 265 266 268 270 272 278 282 283 292 294 295 296 298 27 31 86 101 130 139 140 192 241 281 293 297 137 52 153 104 88 264 234 285 155 112 256 182 177 5 17 196 138 219 296 75 82 143 1 25 27 31 86 101 104 121 130 136 139 171 188 231 281 297 103 56 105 48 69 97 154 246 12 17 196 18 134 126 252 77 85 72 20 78 81 116 198 246 253 259 43 183 233 24 56 248 212 1 27 61 104 
Beta:2,Alpha:0.45
228 245 142 286 202 55 244 93 208 175 158 10 204 217 211 11 65 180 241 166 41 212 201 282 1 27 104 171 253 133 146 116 49 226 99 157 7 217 253 286 12 93 118 280 5 189 134 87 71 19 51 62 91 97 146 157 208 213 230 235 277 250 284 229 175 16 295 135 7 19 21 26 51 61 71 89 91 146 152 173 208 230 235 242 252 262 277 285 286 287 291 282 126 262 241 245 132 190 23 32 43 69 80 264 219 8 155 193 262 23 47 14 20 21 26 34 48 51 61 65 71 76 85 89 91 107 108 122 131 134 137 146 150 151 152 162 164 173 190 204 208 217 229 230 232 235 242 252 258 277 285 286 287 291 86 223 168 160 170 163 243 43 270 197 164 123 261 243 134 32 38 43 49 54 69 80 97 110 116 124 128 141 147 148 153 181 195 198 214 216 225 233 237 253 264 272 278 298 17 298 186 290 152 58 236 35 76 117 27 43 51 211 237 156 282 107 202 292 62 138 112 280 45 139 138 22 120 72 2 25 281 297 190 97 204 228 244 152 241 2 3 4 11 12 17 28 35 45 67 74 78 81 82 83 93 94 99 118 125 126 144 163 172 196 198 229 246 256 259 282 283 294 295 1 24 86 104 121 187 288 270 255 248 127 139 207 61 12 118 194 272 285 86 278 214 252 161 66 5 11 19 23 32 38 39 42 43 49 51 54 68 69 74 78 80 81 91 93 100 110 116 118 120 123 125 128 141 143 146 147 148 152 153 154 156 157 160 163 180 181 184 190 194 195 197 198 208 209 211 213 216 225 226 230 233 235 237 244 246 253 256 259 262 264 266 270 272 289 295 298 17 121 265 11 79 294 17 128 296 129 34 196 181 71 294 135 215 100 127 290 155 279 89 239 164 20 105 175 157 217 201 82 235 28 33 70 3 4 11 12 17 35 74 78 81 83 93 99 126 144 164 172 181 190 196 246 259 282 283 1 101 121 265 177 66 150 272 206 117 273 218 118 141 263 234 8 93 278 139 284 290 214 255 44 119 108 156 17 20 19 32 38 43 49 54 68 69 80 107 110 116 123 124 125 141 147 148 153 181 195 198 211 214 216 223 225 233 237 253 264 272 278 290 298 99 82 179 123 75 182 26 242 17 196 170 156 147 249 128 194 4 23 32 34 38 42 43 49 68 69 74 78 80 81 90 93 110 116 118 120 123 124 125 141 143 148 153 154 160 163 180 181 184 195 198 210 211 214 216 225 226 233 237 244 246 253 256 259 264 266 270 272 278 289 295 298 17 121 136 280 192 240 198 33 111 137 242 255 1 22 28 67 86 101 104 121 136 171 188 283 292 294 25 130 57 95 294 34 165 267 278 23 5 14 19 20 21 26 32 38 39 43 44 47 48 49 51 54 61 65 69 71 76 80 85 87 89 91 92 107 108 116 122 123 127 131 134 137 141 146 147 148 150 151 152 157 162 164 168 170 173 181 190 197 198 203 208 213 214 216 217 225 226 229 230 232 233 235 237 242 252 253 258 260 264 269 277 286 287 291 298 83 47 218 201 65 162 9 150 242 286 41 275 53 240 249 93 1 17 34 22 183 223 1 8 281 290 85 242 255 69 13 55 151 300 6 87 239 283 101 121 2 85 16 36 159 294 152 23 98 112 116 225 242 253 189 94 203 162 184 188 39 71 125 175 139 25 162 22 172 18 21 218 259 228 236 127 290 70 229 4 11 59 65 74 78 81 93 118 128 194 217 246 256 295 121 165 122 43 246 17 55 2 264 74 25 198 1 265 277 61 7 250 2 3 4 11 12 17 22 27 28 31 35 67 74 78 82 83 84 86 94 99 101 104 106 121 130 135 136 139 140 144 163 171 172 178 188 196 221 231 234 241 281 282 293 294 295 297 226 239 134 141 246 165 129 112 250 32 38 43 49 54 59 68 69 80 110 116 118 123 124 125 128 143 147 148 153 180 181 195 198 209 211 214 216 217 225 233 237 253 272 295 298 17 51 129 149 224 189 94 79 286 290 17 196 92 269 278 266 238 153 69 141 12 74 118 194 137 292 65 272 175 103 288 59 30 205 104 84 268 148 179 57 136 217 25 130 153 148 75 33 268 29 235 207 132 17 72 46 15 244 16 260 63 48 89 152 219 285 40 93 204 189 42 266 211 5 7 23 32 38 43 49 54 69 80 112 116 123 124 141 147 148 157 181 195 197 198 214 216 225 226 229 233 237 253 262 264 278 286 298 76 282 69 163 29 45 85 110 22 99 128 229 38 287 146 299 131 223 107 157 223 19 159 104 142 196 106 7 71 290 272 23 221 132 287 163 145 69 66 11 32 38 42 43 49 54 62 68 73 74 78 80 81 83 93 110 118 120 123 124 125 128 141 143 147 153 154 156 160 180 181 194 195 198 205 209 210 211 214 237 244 246 256 259 264 270 272 278 295 17 121 109 224 29 255 148 8 73 4 11 12 17 42 43 68 69 74 78 80 81 83 93 98 110 118 120 123 124 125 128 141 144 147 153 156 160 163 180 194 195 196 205 209 210 211 216 217 245 256 259 264 270 272 278 280 282 295 121 99 114 166 260 124 228 11 42 43 49 62 68 69 73 74 81 83 93 110 118 120 123 125 128 141 143 147 148 153 154 156 160 163 180 181 194 195 198 205 209 210 211 214 216 224 237 244 246 256 259 264 270 272 278 282 295 121 299 104 37 225 193 152 140 207 7 21 32 38 43 49 54 69 80 123 124 132 141 147 148 181 195 198 214 216 237 243 264 278 160 176 185 142 172 153 206 242 255 11 21 74 78 81 93 163 246 256 259 24 121 158 189 128 249 130 20 53 250 1 28 67 104 121 136 171 188 283 294 22 25 27 31 86 101 139 293 297 277 82 29 216 167 20 42 1 2 3 4 11 12 17 22 27 28 31 45 51 67 68 73 74 77 78 81 83 86 93 94 99 101 104 106 118 121 125 126 135 136 144 153 160 163 171 172 173 178 187 188 193 196 209 211 231 234 256 265 272 281 282 283 294 295 297 130 139 140 221 227 241 104 172 35 271 92 277 217 4 11 12 17 58 59 74 78 81 82 83 91 93 99 118 144 163 196 211 246 253 282 121 265 57 190 192 79 275 263 256 196 41 204 243 28 196 256 90 91 112 189 96 64 207 102 128 235 42 43 68 80 91 118 124 125 131 141 153 156 180 194 195 209 210 211 246 256 264 272 278 17 119 192 154 39 4 118 262 250 7 12 17 15 118 99 195 84 248 1 76 104 293 155 160 52 67 289 237 143 112 11 32 38 42 43 49 54 69 74 78 80 81 93 110 118 120 123 124 125 128 141 147 148 153 154 156 163 180 181 194 195 198 209 210 211 214 216 225 233 244 246 256 259 264 266 270 272 278 295 298 17 104 121 86 39 145 233 79 167 17 297 70 7 149 64 69 32 28 214 258 290 149 277 19 241 166 87 85 1 22 27 28 31 67 86 101 104 121 136 171 188 287 25 281 297 286 243 18 179 68 181 270 194 17 113 249 213 214 217 128 230 20 61 258 74 118 141 12 161 140 255 104 8 281 2 3 4 11 12 17 26 28 32 35 42 43 45 49 67 68 73 74 78 80 81 82 83 93 94 99 106 110 118 120 125 128 141 144 153 156 160 163 172 180 194 195 196 209 210 211 214 233 245 246 259 264 270 272 282 283 294 295 22 27 31 86 121 171 293 297 130 241 5 262 146 65 160 42 27 243 58 17 22 196 10 171 264 162 232 254 240 7 17 136 62 252 241 298 34 242 231 32 38 42 43 49 54 58 68 69 80 110 118 123 124 125 128 141 143 147 148 153 159 180 194 195 198 209 210 211 214 216 225 233 237 246 256 264 270 272 278 286 295 17 285 221 22 269 213 161 261 3 12 17 99 123 132 141 172 196 272 283 86 297 278 62 202 117 57 25 280 52 68 118 125 150 194 209 211 246 256 286 290 295 74 293 158 46 271 138 32 80 21 28 59 67 136 188 283 294 27 101 130 297 7 111 229 295 252 177 125 117 222 151 219 92 249 34 77 123 239 5 8 19 21 23 26 32 38 39 43 47 48 49 51 54 61 68 69 71 80 87 89 91 107 110 116 118 124 125 127 128 141 143 146 147 148 150 152 153 157 168 170 173 180 181 190 194 195 197 198 203 204 208 209 211 213 214 216 225 226 229 230 233 235 237 242 252 253 264 269 272 276 277 278 280 285 286 290 291 295 298 17 93 256 154 225 158 177 282 4 11 17 42 43 68 73 78 80 81 83 110 118 120 125 128 132 153 156 160 163 180 194 195 209 210 211 246 253 259 264 270 272 295 121 271 103 114 130 17 154 230 117 211 286 298 196 93 236 13 186 235 180 148 245 4 12 17 83 99 144 163 196 1 104 281 177 120 188 271 296 126 204 20 61 238 60 250 151 242 198 9 13 20 30 58 95 97 98 109 112 117 132 155 159 204 219 220 222 243 280 292 299 1 22 27 31 65 86 101 104 121 136 139 171 188 281 293 297 25 130 102 9 171 10 123 283 226 2 3 12 17 23 28 67 94 99 136 172 178 188 196 217 1 22 25 27 31 86 130 139 293 297 29 3 219 162 123 300 147 121 136 171 188 25 27 104 139 293 297 132 160 124 172 205 75 87 23 32 38 49 54 59 69 80 107 123 141 147 148 159 181 198 214 225 226 233 237 253 264 278 298 62 155 88 77 159 274 174 71 62 7 151 194 207 181 5 19 20 23 51 71 91 116 146 152 157 208 213 225 226 230 233 235 253 285 298 254 203 22 98 1 161 149 11 237 164 41 129 42 212 105 58 65 196 219 153 187 248 53 20 26 14 107 287 194 54 236 213 158 93 62 68 118 125 164 246 256 278 295 17 163 127 85 165 276 113 126 74 135 153 78 7 41 208 84 263 34 17 196 93 286 168 144 178 37 106 194 117 74 118 261 227 126 192 165 101 92 85 128 6 249 139 166 109 136 290 118 135 12 210 153 123 140 26 5 81 23 32 38 49 54 69 76 80 110 112 116 124 128 141 147 157 181 195 197 198 214 216 225 226 230 233 237 253 264 272 278 298 17 200 271 59 133 254 22 208 20 7 153 75 250 266 159 287 204 223 9 14 21 30 34 48 57 59 61 65 76 85 89 90 95 107 108 109 122 131 137 150 151 162 164 175 190 206 217 218 229 232 252 258 277 284 291 292 181 123 67 240 231 167 104 59 12 17 28 94 99 172 196 214 283 287 1 22 86 34 231 161 110 79 213 19 4 11 17 59 83 
Beta:2,Alpha:0.46
49 48 37 280 195 165 290 173 205 37 132 36 280 216 198 239 9 14 34 48 57 65 76 85 90 95 108 122 131 137 150 151 162 164 175 190 217 218 229 232 258 107 95 268 102 156 159 259 76 4 5 11 12 17 23 32 38 39 42 43 45 49 51 54 68 69 72 73 74 78 80 81 83 91 93 100 109 110 116 118 120 123 124 125 128 141 143 144 146 148 152 153 154 157 160 163 180 184 194 195 196 197 198 205 208 210 211 213 214 216 224 225 226 230 233 235 237 244 245 246 253 256 264 266 270 272 278 282 289 296 298 121 22 104 172 240 204 168 28 281 160 202 2 3 12 17 57 67 94 99 112 136 172 188 196 283 294 22 27 31 86 101 130 293 297 273 138 64 116 78 74 16 290 12 118 171 121 125 273 190 196 40 204 5 13 23 32 38 43 49 54 69 76 80 116 123 141 147 148 157 181 197 198 214 225 226 233 253 264 278 285 298 69 209 193 298 133 110 125 85 43 57 237 126 231 253 99 260 208 246 12 294 124 292 175 75 93 7 32 38 49 123 137 148 181 214 233 237 298 249 261 240 201 188 77 47 3 4 12 17 28 67 83 93 94 99 144 172 196 208 242 258 283 1 22 104 86 234 12 142 106 173 32 10 136 72 146 280 130 216 120 97 85 237 17 118 180 114 171 185 62 241 49 78 258 287 104 121 217 64 164 157 204 187 119 77 13 23 32 38 39 43 49 54 69 80 91 116 123 137 141 147 148 181 197 198 208 213 214 225 226 233 237 253 264 278 298 105 294 65 151 77 262 188 30 43 69 80 110 124 128 141 147 195 216 278 280 17 8 51 220 47 50 162 252 19 21 26 48 71 76 89 98 107 108 150 152 173 190 217 229 242 277 285 286 287 291 220 204 202 266 75 203 13 77 5 14 19 23 32 38 39 49 51 54 91 116 146 148 152 157 181 197 198 208 213 214 225 226 230 233 235 237 298 42 58 234 186 203 297 230 5 14 19 21 26 51 61 71 89 107 146 152 157 173 208 213 226 229 235 242 252 285 287 291 257 112 143 142 110 24 194 77 4 11 12 17 42 43 49 51 68 69 73 74 78 80 81 83 93 118 123 124 125 128 132 141 147 148 153 154 160 163 180 181 195 205 209 210 211 214 216 224 237 244 246 256 259 264 270 272 278 282 292 295 121 280 128 142 242 98 293 202 57 112 290 28 51 233 25 289 287 166 18 174 58 62 183 12 44 23 271 243 113 246 275 39 93 283 291 171 184 32 43 69 80 98 123 141 147 148 181 198 214 216 237 264 278 181 30 288 219 94 223 280 258 21 26 89 173 242 252 277 286 92 156 11 22 283 203 9 164 12 118 93 235 264 163 266 189 174 4 11 12 17 42 43 68 69 73 78 80 81 83 110 117 118 120 123 124 125 128 141 144 147 153 154 156 160 180 194 196 205 209 211 216 224 246 256 259 270 272 278 282 295 121 279 56 257 212 104 201 206 3 4 11 12 17 35 45 74 78 81 82 83 93 99 118 125 144 163 172 173 194 196 246 256 259 280 282 295 86 121 140 46 234 233 106 198 3 4 11 12 17 74 93 94 99 110 118 123 144 172 196 293 86 164 188 287 3 209 150 221 13 137 124 126 294 7 72 246 2 74 26 75 44 76 235 132 40 5 9 13 19 21 23 47 48 51 61 71 89 91 107 108 116 146 150 152 157 164 173 190 203 208 213 217 226 229 242 252 253 258 277 285 286 287 291 216 117 236 182 5 188 47 268 69 123 141 147 148 278 45 87 244 283 175 124 45 60 239 5 19 20 23 26 32 38 39 43 49 51 54 69 71 80 91 116 123 141 146 147 148 157 168 170 173 181 195 197 198 208 213 214 216 225 226 230 233 235 237 242 253 264 278 285 286 298 299 155 245 72 81 288 134 131 3 4 5 11 12 17 19 23 26 32 35 38 39 42 43 45 49 51 54 68 69 71 73 74 77 78 80 82 83 91 93 99 100 102 110 116 118 120 123 124 125 128 129 137 141 143 144 146 147 148 152 153 154 156 157 160 163 168 170 172 181 184 194 195 196 197 198 205 208 209 210 211 213 214 216 224 225 226 230 233 235 237 242 244 246 252 253 256 259 264 266 270 272 278 282 285 286 289 291 296 298 1 121 281 176 109 87 53 158 277 89 243 107 217 250 273 121 254 154 176 71 53 214 290 12 17 196 271 158 31 201 245 125 85 242 255 1 3 5 22 27 28 67 86 101 104 121 136 139 171 172 188 231 281 283 294 297 25 130 296 2 111 180 135 94 1 4 11 12 22 25 28 31 35 67 74 78 83 84 86 93 99 101 104 106 118 121 136 139 140 144 163 171 172 178 188 196 221 231 234 241 281 282 283 293 294 297 130 53 137 188 48 186 238 14 34 65 76 122 151 164 243 258 74 10 114 3 199 271 135 77 4 11 21 30 74 78 81 83 93 163 194 246 256 259 121 127 262 269 54 11 21 55 13 20 23 32 38 43 49 80 116 123 141 147 148 181 197 198 213 214 217 225 226 233 237 253 264 278 298 174 187 43 216 239 55 265 21 61 110 128 153 209 211 272 290 17 189 33 214 113 63 264 45 43 118 135 269 207 24 231 43 299 20 51 85 62 269 156 291 49 66 65 155 260 213 228 234 282 222 131 43 71 80 195 226 264 265 166 258 238 224 36 5 19 21 23 26 32 38 39 43 49 51 54 61 69 71 87 89 91 92 97 107 116 123 127 141 146 147 148 152 157 162 168 170 173 181 195 197 198 203 208 213 214 216 225 226 229 230 233 235 242 252 253 264 269 277 278 285 286 287 291 298 116 235 94 270 134 151 76 263 133 288 217 137 279 7 20 276 153 263 249 261 80 235 68 97 110 118 125 128 132 195 209 211 295 69 149 221 157 235 90 222 59 5 23 32 38 39 43 49 51 54 80 91 116 123 141 146 147 148 181 198 208 213 214 218 225 226 230 233 237 253 264 278 298 270 108 193 265 110 5 196 120 207 220 68 78 81 118 125 153 194 209 211 246 256 259 295 298 184 168 7 154 161 282 118 5 19 23 26 32 38 39 54 69 71 80 87 91 95 116 123 141 146 147 148 150 152 155 164 170 173 181 197 198 208 213 214 225 226 230 233 235 237 242 253 277 278 285 286 298 30 97 131 83 278 99 70 76 287 43 38 106 289 293 270 224 19 207 4 11 12 17 71 74 83 93 144 163 196 213 121 206 274 130 144 266 12 77 59 112 197 4 11 68 74 93 163 121 135 156 198 181 17 109 14 19 21 26 34 47 48 51 61 65 71 76 85 89 91 107 108 122 131 134 137 146 150 151 152 162 164 173 190 208 217 218 219 229 230 232 235 242 252 258 277 284 285 286 287 291 95 121 237 272 9 283 120 239 5 19 21 23 26 32 34 38 39 47 48 49 51 54 61 65 71 76 89 91 107 108 116 134 137 146 150 152 162 173 181 190 197 198 203 208 213 217 225 226 229 230 233 235 242 252 253 258 277 284 285 286 287 291 298 282 130 242 192 78 147 232 85 112 172 154 250 206 135 122 148 251 272 294 68 122 263 112 226 145 78 81 150 163 246 16 266 247 218 289 89 162 242 255 21 48 61 107 150 190 217 229 252 287 291 65 21 15 261 171 136 107 112 11 74 78 81 93 118 125 128 163 181 194 246 259 290 295 121 139 265 104 18 9 156 209 224 102 5 19 21 23 26 32 38 39 43 47 48 49 51 54 61 62 69 71 80 89 91 92 107 110 116 123 124 127 128 141 146 147 148 150 152 153 157 168 170 173 181 190 195 198 203 208 213 214 216 217 223 225 226 229 230 233 235 237 242 252 253 264 269 272 277 286 287 291 298 17 83 46 228 254 22 15 70 144 11 21 110 17 104 121 196 282 176 258 134 193 293 273 66 280 290 23 132 101 113 142 270 163 9 216 178 5 23 32 38 39 49 54 69 80 90 91 116 123 124 128 141 147 148 157 181 195 197 198 213 214 225 226 233 237 253 264 278 298 83 213 276 91 163 236 268 7 59 67 66 291 284 220 98 150 9 14 34 57 65 76 85 108 122 131 137 151 162 164 175 232 258 280 155 20 170 77 285 99 273 290 107 173 217 192 177 138 168 159 274 91 112 61 65 68 74 78 93 110 118 125 128 153 156 160 163 173 194 209 211 246 256 259 272 295 121 222 111 271 192 298 142 224 4 11 32 38 42 43 49 54 68 69 73 74 78 80 81 83 93 100 102 110 112 118 120 123 124 125 128 141 143 147 148 153 154 155 156 160 163 180 181 184 194 195 198 205 209 210 211 214 216 225 230 233 237 244 246 253 256 259 264 266 270 272 278 280 295 17 121 265 268 273 13 254 208 118 59 243 203 151 77 33 240 277 278 71 146 217 118 141 149 293 77 179 51 19 290 5 23 32 38 39 42 43 49 54 68 69 80 91 110 116 118 123 124 125 128 137 141 143 146 147 148 153 156 173 180 181 194 195 197 198 208 209 210 211 213 216 225 226 230 233 235 237 246 253 256 264 272 278 295 298 17 67 156 206 76 155 246 211 85 5 19 21 23 26 32 34 38 47 48 51 54 61 71 89 91 107 108 116 146 150 152 173 190 203 208 213 217 225 226 229 230 233 235 242 252 253 277 280 285 286 287 291 298 132 39 16 54 141 134 290 77 217 55 156 218 191 197 40 120 26 43 69 80 141 147 253 264 278 252 15 171 225 217 69 143 12 194 77 282 99 177 69 139 153 36 133 2 195 207 96 117 19 34 47 48 51 61 71 89 91 107 108 146 150 152 157 164 173 190 208 213 217 229 230 235 242 252 258 277 284 285 286 287 291 261 101 46 8 239 203 252 97 217 59 109 298 222 130 218 265 76 117 43 49 66 164 128 155 227 11 16 95 63 55 72 299 43 48 225 5 19 23 26 38 39 42 49 51 54 68 69 71 78 80 91 110 116 118 123 124 125 128 141 143 146 147 148 152 153 156 157 168 170 173 180 181 194 195 197 204 208 209 210 211 213 214 216 226 230 233 235 237 242 246 253 256 264 270 272 278 285 286 295 298 17 282 20 107 292 207 223 65 290 112 34 48 217 1 43 268 144 97 287 201 2 3 4 11 12 17 28 35 45 55 67 68 73 74 77 78 81 82 83 93 94 99 104 106 110 118 121 125 126 128 135 136 153 156 160 163 171 172 178 180 183 188 193 194 195 196 208 209 211 234 245 246 256 259 264 265 270 272 282 283 294 295 27 31 86 101 130 140 187 192 221 241 281 293 297 268 172 57 187 270 90 96 242 255 112 12 194 138 283 108 197 64 240 30 34 71 209 226 36 93 28 5 8 85 207 118 282 12 38 36 152 32 195 44 26 42 43 49 68 69 80 110 118 123 124 125 128 141 143 147 148 153 156 180 181 194 198 209 210 211 214 216 237 246 256 264 272 278 292 295 17 282 83 115 199 230 260 78 43 147 198 120 74 45 75 113 130 256 58 68 190 233 84 176 71 221 220 95 273 21 43 80 195 264 270 23 114 26 123 227 86 44 20 32 38 43 49 54 69 80 116 141 147 148 155 181 198 214 216 233 237 253 264 278 298 154 265 288 211 63 115 40 59 118 156 18 196 215 225 244 6 13 32 38 49 54 71 91 181 198 214 237 62 222 17 105 16 45 80 5 19 21 23 26 38 39 43 49 51 54 69 71 87 89 91 116 123 141 146 147 148 152 157 168 170 173 181 195 197 198 208 213 214 216 225 226 230 233 235 237 242 253 264 277 278 285 286 298 99 220 159 273 227 175 194 5 23 32 38 42 43 49 54 68 69 80 81 90 100 110 116 117 118 123 124 125 128 141 143 147 148 154 156 157 160 180 181 195 197 198 209 210 211 214 216 217 225 226 233 237 244 246 253 256 264 270 272 278 295 298 17 292 291 218 285 279 209 14 197 
Beta:2,Alpha:0.47
187 38 259 132 279 202 174 250 13 242 175 244 234 192 110 39 55 7 131 196 93 274 284 257 239 268 91 242 23 32 38 43 49 54 68 69 76 80 109 110 116 118 123 124 125 128 141 143 147 153 195 198 209 211 214 216 225 233 237 253 264 272 278 295 298 12 17 247 144 97 207 221 92 150 5 19 21 26 34 47 48 51 61 71 89 91 107 108 146 152 157 173 190 204 208 217 226 229 230 235 242 252 258 277 284 285 286 287 291 47 173 152 96 149 194 3 85 108 43 68 69 80 110 124 125 128 141 147 150 153 195 198 209 211 216 272 278 17 86 242 149 134 66 29 40 255 175 243 32 298 205 86 74 181 5 14 19 21 23 26 34 38 39 47 48 49 51 57 61 65 71 76 85 89 91 92 95 108 116 122 127 131 134 137 146 148 150 151 152 157 162 164 168 170 173 175 190 197 198 203 208 213 214 217 218 225 226 229 230 232 233 235 237 242 252 253 258 269 277 284 285 286 287 291 151 197 260 154 164 67 187 290 190 12 23 118 136 181 272 284 43 54 267 204 245 58 66 172 50 198 94 130 237 4 11 26 42 43 68 73 74 78 80 81 83 93 110 118 120 125 128 137 153 156 160 163 180 194 195 209 210 211 222 243 246 256 259 264 270 272 295 17 121 24 197 243 249 216 93 56 4 83 163 242 144 264 159 42 215 2 239 243 107 132 150 190 229 2 80 1 104 219 114 150 32 38 54 69 123 124 128 141 147 148 181 190 195 198 214 216 229 237 264 278 240 222 95 226 251 189 165 57 198 272 123 122 120 267 28 151 47 13 19 21 26 61 71 89 173 219 242 252 277 285 286 287 185 163 235 84 67 204 284 242 255 74 118 25 8 235 230 128 176 75 291 181 242 15 39 286 113 278 33 223 7 23 117 208 277 158 51 74 282 192 151 17 196 64 294 251 1 149 173 175 219 5 23 26 32 38 39 42 43 49 54 68 69 78 80 81 91 100 107 110 116 118 123 124 125 128 137 141 143 147 148 153 154 156 157 160 164 180 181 184 194 195 197 198 209 210 211 213 214 216 225 226 233 237 244 246 253 256 259 264 278 295 298 17 3 14 83 182 251 274 132 59 76 213 45 208 188 269 256 8 58 59 197 5 9 14 19 21 23 26 30 34 38 47 48 51 54 57 61 65 71 76 85 90 91 95 107 108 109 116 122 131 134 137 146 150 151 152 157 162 164 165 173 190 203 206 207 213 217 218 223 225 226 229 230 232 233 235 242 252 253 258 277 284 285 286 287 291 292 298 236 232 154 96 156 167 161 98 258 43 112 95 126 216 35 224 271 5 19 21 23 26 51 61 89 91 116 146 150 152 157 173 203 208 213 226 230 235 242 252 277 285 286 287 291 98 190 142 220 55 54 19 21 26 71 89 107 152 173 222 242 277 285 286 180 220 206 127 164 14 270 5 19 21 26 34 47 48 51 57 61 65 71 76 85 89 91 108 112 122 131 134 137 146 150 151 152 157 162 173 190 208 213 217 229 230 232 235 242 252 258 277 284 285 286 287 291 299 230 130 191 62 189 186 50 198 272 205 53 50 112 229 93 56 43 55 213 281 270 113 28 231 85 27 31 246 297 157 57 229 245 292 277 202 7 277 272 4 273 85 122 124 217 262 282 100 165 202 106 9 13 14 16 21 26 30 34 47 48 57 59 61 65 76 85 89 90 95 107 108 109 122 131 134 137 150 162 164 175 190 204 206 217 218 222 229 232 252 277 284 287 291 292 265 289 226 45 137 132 184 148 239 21 261 214 59 19 51 146 230 235 73 129 258 45 111 175 37 43 62 69 80 110 123 124 128 141 147 148 153 195 209 214 216 222 237 264 272 17 291 55 172 3 26 9 53 34 74 118 141 272 184 265 7 1 259 161 207 43 69 80 117 123 141 148 150 214 237 243 264 278 196 153 236 175 155 145 27 234 59 68 78 81 118 163 194 211 222 246 256 259 295 13 59 6 41 40 128 242 255 5 9 14 19 21 26 34 47 48 51 57 61 65 71 76 85 89 90 107 108 109 112 122 131 134 146 150 151 152 157 162 164 173 175 208 213 217 218 226 229 230 232 235 252 258 277 284 285 286 287 291 249 184 295 45 237 28 207 242 68 91 128 132 141 153 195 209 211 226 272 17 282 27 193 188 91 122 179 117 4 11 42 43 49 68 69 73 74 77 78 80 81 83 93 110 116 118 120 123 124 125 128 141 143 147 148 153 154 160 163 180 181 194 195 198 205 209 210 211 214 216 224 244 246 256 259 264 270 272 278 295 17 126 281 163 38 39 110 20 104 10 19 21 26 51 61 71 89 91 152 173 190 208 222 230 235 242 252 277 285 286 287 291 134 262 203 252 232 246 160 112 131 290 23 173 55 193 258 158 243 47 293 5 19 21 23 26 51 61 71 89 91 97 107 146 152 157 173 208 213 222 226 230 235 242 252 277 285 286 287 291 125 11 45 90 209 269 290 30 112 272 247 182 48 215 18 278 210 59 28 96 161 231 205 246 288 51 78 118 194 256 295 45 132 178 235 85 128 158 124 242 292 272 53 140 300 24 125 215 190 3 7 61 76 99 172 283 295 8 294 296 230 132 177 164 5 23 32 38 39 42 43 49 51 54 59 68 69 91 110 116 118 123 124 125 128 141 143 146 147 148 152 153 156 157 180 194 195 197 198 208 209 210 211 213 214 216 225 226 233 235 237 246 253 256 264 270 272 278 298 17 235 244 242 216 300 270 20 4 11 38 42 43 59 68 69 74 78 80 93 110 112 118 120 123 124 125 141 147 153 156 160 163 180 194 195 209 210 211 229 246 256 259 264 272 278 295 299 17 45 83 121 196 118 116 38 62 219 8 157 9 30 57 85 90 109 131 175 218 292 130 208 275 258 47 165 35 246 64 52 59 240 225 227 111 208 109 267 242 74 70 164 158 61 200 93 144 5 19 23 51 71 91 146 152 157 173 208 226 230 235 285 80 10 36 297 135 64 114 13 292 74 141 121 152 73 60 236 125 240 59 155 287 107 102 14 291 55 64 284 239 7 9 16 21 26 30 34 47 48 57 58 61 65 76 85 89 90 95 108 109 117 122 131 132 133 134 137 150 151 162 164 173 175 190 204 206 217 218 219 220 229 232 242 243 252 271 275 277 280 286 287 292 299 183 242 91 119 65 8 202 77 287 118 141 289 287 234 129 55 225 284 58 32 38 43 49 54 65 69 76 80 107 116 123 124 141 147 148 162 181 195 198 214 216 233 237 253 264 298 74 203 2 250 196 290 125 5 8 14 19 23 26 32 34 38 39 43 44 47 48 49 51 54 57 61 65 69 71 76 77 80 87 89 91 92 107 108 116 122 123 124 127 128 131 134 137 141 146 147 148 150 151 152 157 162 164 168 170 173 181 190 195 197 198 208 213 214 216 217 225 226 229 233 235 237 238 242 252 253 258 264 269 278 284 285 287 291 298 246 55 8 266 299 262 14 5 23 32 38 39 42 43 48 49 54 68 69 77 80 91 110 116 118 123 124 125 128 141 143 147 148 153 156 157 180 181 194 195 197 198 209 210 211 213 214 217 225 226 233 237 253 256 264 270 272 278 295 298 17 168 55 264 266 184 136 86 32 148 181 198 214 223 237 253 109 276 137 79 99 52 64 30 254 234 171 50 96 199 4 11 12 17 23 74 78 82 83 93 99 144 163 195 196 121 283 204 124 4 73 50 153 225 290 86 59 113 53 60 68 282 219 225 196 30 112 238 59 252 5 9 13 14 16 19 20 23 26 32 34 38 39 47 48 49 51 54 57 58 61 65 71 76 87 89 90 91 92 95 107 108 109 116 117 122 123 127 131 132 134 137 146 147 148 150 151 152 157 159 162 164 168 169 170 173 175 181 190 197 198 202 204 206 207 208 213 214 217 218 220 222 226 229 230 232 233 235 237 242 243 253 258 269 271 275 277 280 284 285 286 287 290 291 292 298 299 207 151 69 120 102 263 272 26 30 59 242 240 16 186 286 43 290 116 233 12 292 77 198 34 60 120 20 290 23 26 116 146 216 52 74 20 27 247 2 278 299 251 28 59 179 178 72 79 53 74 141 118 75 213 21 299 161 297 197 13 19 26 51 61 71 89 91 107 109 146 152 173 208 230 235 242 252 277 285 287 291 291 46 4 276 221 147 151 5 19 21 26 51 61 71 89 91 146 150 152 157 173 208 213 226 230 235 242 252 277 285 286 68 206 62 152 36 71 175 260 32 34 43 48 116 139 173 211 287 292 145 223 225 13 241 222 154 85 292 272 211 36 41 296 24 255 34 48 61 65 76 107 108 137 150 217 222 229 252 258 284 287 291 56 4 85 201 275 200 90 131 159 293 90 151 85 290 41 171 61 74 272 54 15 223 31 1 74 66 164 207 42 43 68 80 110 118 125 128 153 156 180 194 195 209 210 211 222 246 256 264 270 272 295 17 164 13 154 85 165 161 7 20 21 26 34 47 48 61 65 76 89 95 107 108 122 134 137 150 151 173 190 217 229 242 252 258 277 284 286 287 291 33 193 164 212 249 274 64 43 68 110 118 125 128 153 195 209 219 253 272 295 17 199 182 104 63 2 254 28 242 4 11 12 17 74 78 83 93 131 144 163 196 233 282 121 99 118 191 120 199 87 143 243 214 101 104 281 297 136 291 219 208 19 271 260 9 13 14 20 30 57 58 59 85 95 109 117 131 132 159 162 175 204 218 220 222 223 243 280 292 299 107 130 170 146 289 95 1 221 254 276 248 10 187 269 163 87 112 131 32 272 185 23 4 55 236 291 252 112 26 32 38 42 43 49 54 57 68 80 110 118 123 124 125 128 141 143 147 148 150 153 156 180 181 194 195 198 209 210 211 214 216 233 237 246 256 264 270 272 278 295 298 17 13 260 191 20 102 267 271 9 14 21 26 30 34 47 48 57 61 65 71 76 85 89 90 95 107 108 109 122 131 134 137 150 151 162 164 173 175 190 206 217 218 229 232 242 252 258 277 280 284 285 286 287 291 127 131 194 62 295 128 99 6 242 255 32 38 43 49 54 69 80 123 124 141 147 148 181 195 198 214 216 225 233 237 264 278 298 294 11 118 176 34 72 52 5 19 21 26 51 61 89 91 107 146 152 157 173 208 213 226 229 230 235 242 243 252 277 285 286 287 291 74 270 180 289 273 116 77 143 95 5 19 21 23 26 38 51 54 61 71 89 91 152 157 173 203 208 213 225 226 230 233 242 252 253 277 286 291 298 85 104 67 41 68 181 62 19 20 26 71 173 242 258 277 285 286 146 295 187 263 194 97 167 250 20 30 34 48 61 65 107 108 150 151 155 164 190 217 229 258 284 287 291 79 178 203 22 33 95 250 5 21 157 226 120 274 283 200 37 259 241 85 277 20 208 298 12 87 37 59 286 289 298 94 52 112 155 130 16 66 186 288 255 207 77 9 13 14 20 30 57 58 85 90 95 109 117 122 131 132 159 162 175 204 218 219 220 222 243 271 280 292 299 107 130 123 260 59 134 135 61 99 9 14 19 21 34 47 48 51 57 65 71 76 77 85 89 107 108 131 137 146 150 151 152 157 162 164 173 175 190 208 213 217 218 229 230 232 235 242 252 258 277 285 286 287 291 
Beta:2,Alpha:0.48
164 205 247 204 52 88 5 9 14 19 21 23 26 30 34 47 48 51 57 61 65 71 76 85 89 90 91 107 108 109 116 122 131 134 137 146 150 151 152 157 162 165 173 175 190 203 208 213 217 218 226 229 230 232 235 242 252 258 277 280 284 285 286 287 291 110 145 137 278 127 226 124 9 13 14 21 30 34 48 57 61 65 76 85 89 90 95 107 108 109 122 131 134 150 151 162 164 175 190 206 217 218 222 229 232 252 258 277 284 287 291 292 74 96 103 78 81 134 88 115 20 5 19 21 51 61 71 89 91 107 137 146 152 157 173 208 213 226 229 230 235 242 243 252 277 285 286 287 291 299 172 204 18 198 268 119 65 132 107 217 23 252 240 66 7 53 211 228 256 17 72 151 201 227 4 11 12 38 59 74 78 81 83 93 141 163 242 246 282 121 233 154 115 208 196 230 274 287 73 172 98 262 257 252 43 48 217 206 186 269 236 265 114 212 77 110 128 131 195 199 234 257 267 189 5 23 32 38 39 49 54 91 116 123 146 148 157 181 197 198 208 213 214 225 226 233 235 237 253 298 184 195 100 122 34 113 36 85 131 132 162 218 222 130 212 102 255 112 285 43 32 207 5 19 21 23 48 51 61 71 89 91 116 146 152 157 173 203 208 213 226 230 235 242 252 253 277 286 287 291 74 216 123 87 131 50 197 191 155 5 14 19 21 23 26 32 34 38 39 43 47 48 49 51 54 57 61 65 69 71 76 77 80 85 89 90 91 92 107 108 116 122 127 141 146 147 148 150 151 152 157 164 168 169 170 173 175 181 190 198 203 208 214 217 218 225 226 229 230 232 233 235 237 242 252 253 258 264 269 277 278 284 285 286 287 290 291 298 275 217 246 4 151 68 205 157 80 138 289 209 19 171 296 287 43 125 298 203 241 293 234 295 58 45 37 288 103 205 66 9 30 52 90 95 97 109 204 207 219 292 299 1 3 22 27 28 31 67 86 101 104 121 139 140 171 172 178 188 231 237 281 283 297 25 130 173 237 22 132 198 274 154 76 150 293 40 255 81 201 93 5 19 23 26 32 38 39 49 54 59 71 76 87 89 91 116 146 148 152 157 168 170 173 181 197 198 208 213 217 225 226 230 233 235 237 242 253 277 285 286 298 95 134 68 35 7 207 218 290 112 159 162 181 173 204 158 39 64 157 19 38 54 116 225 253 298 78 203 204 124 155 232 250 217 115 45 24 57 205 260 195 239 21 26 34 47 48 61 89 107 108 150 173 217 219 229 242 252 258 277 284 286 287 291 154 149 140 124 220 103 219 59 71 222 262 285 10 91 260 224 236 9 268 23 151 217 197 190 194 219 155 204 98 14 34 57 65 76 85 109 122 131 137 151 159 162 164 218 232 258 238 256 32 99 244 252 14 30 34 57 65 76 85 108 122 131 137 151 162 164 218 232 258 107 61 196 159 283 52 199 276 112 5 19 21 23 26 32 38 39 42 49 51 54 58 64 68 69 71 80 87 89 91 92 107 110 116 118 123 124 125 127 128 141 143 146 147 148 152 153 156 157 168 170 173 180 181 194 195 197 198 203 204 208 209 210 211 213 214 216 225 226 230 233 235 237 242 246 252 253 256 264 269 270 272 277 278 285 286 287 291 295 298 17 63 171 177 220 237 260 48 59 85 107 108 150 190 217 229 211 41 214 11 210 196 14 77 155 258 271 176 218 50 117 24 157 5 19 23 32 38 39 42 43 49 51 54 57 68 69 80 91 110 116 118 123 124 125 128 141 143 146 147 148 152 153 168 170 180 181 194 195 197 198 208 209 210 211 213 214 216 225 226 230 233 235 237 242 246 253 256 264 270 272 278 280 285 286 295 298 17 187 14 91 298 297 117 101 5 19 23 51 71 116 146 152 157 208 213 225 226 230 233 235 242 253 285 227 166 82 206 99 162 273 70 79 22 203 57 61 5 19 23 51 58 71 91 146 152 157 173 208 213 226 230 235 285 282 207 87 212 34 18 2 5 9 14 19 23 26 30 32 38 39 43 44 47 48 49 51 54 57 61 65 69 71 76 80 85 89 90 92 107 108 109 116 122 123 127 131 134 137 141 146 147 148 150 151 152 157 162 164 165 168 169 170 173 175 181 190 195 198 203 208 213 214 216 217 218 225 226 229 230 232 233 235 237 242 252 253 262 264 269 277 278 285 286 287 291 298 106 211 136 158 222 251 236 59 30 51 23 114 118 165 119 63 210 21 26 47 48 61 62 89 90 107 108 150 155 173 190 217 229 242 252 258 277 286 287 291 288 268 160 227 148 56 171 51 194 213 246 256 258 75 285 149 53 126 101 5 290 112 194 246 256 83 12 127 44 145 139 294 20 23 32 38 43 49 54 69 80 116 123 124 141 147 148 181 195 198 214 225 233 237 264 278 291 298 134 85 228 25 3 36 250 286 118 125 194 246 256 295 121 139 45 242 298 246 253 144 43 152 46 169 289 66 199 133 218 290 159 43 51 163 211 286 104 182 116 115 133 142 295 164 5 9 14 19 21 26 34 47 48 51 57 61 65 71 76 85 89 90 91 95 107 108 109 122 131 134 137 146 150 151 152 157 159 162 173 175 190 208 213 217 218 222 229 230 232 242 252 258 277 284 285 286 287 291 32 105 200 83 147 267 153 5 19 21 23 26 38 51 54 61 71 89 91 116 137 146 152 157 164 173 203 208 213 226 230 233 235 242 252 262 277 285 286 287 291 298 288 165 117 147 39 46 296 20 59 30 95 109 204 219 222 260 292 299 2 3 28 67 99 121 136 171 172 178 188 196 283 294 1 22 25 31 86 101 130 139 293 297 189 268 187 205 146 243 16 77 290 256 17 196 243 278 159 111 9 84 252 290 76 49 272 55 40 170 168 79 64 121 19 51 91 107 146 152 208 213 230 235 122 46 180 161 50 151 13 14 21 34 48 57 61 65 76 85 107 108 137 150 162 164 190 217 229 232 252 258 284 287 291 202 218 13 261 250 63 20 9 14 21 34 48 57 61 62 65 76 85 89 90 107 108 109 122 131 137 150 151 162 164 175 190 217 229 232 252 258 277 284 287 291 223 73 56 109 88 254 170 66 112 23 74 141 146 147 175 241 247 254 267 59 256 20 26 43 68 110 112 118 125 128 153 180 194 195 209 211 264 295 17 45 210 252 291 12 261 2 48 132 25 273 76 261 181 107 5 23 91 116 117 157 213 225 226 253 49 284 171 255 113 230 296 5 19 21 26 30 47 51 61 71 89 91 107 117 146 150 152 157 173 175 190 208 213 226 229 235 242 252 277 285 286 287 291 298 98 234 47 54 208 162 274 97 78 289 222 118 59 85 30 117 218 107 127 146 46 166 289 293 276 5 23 26 62 91 155 157 208 213 226 58 57 217 78 51 37 52 53 60 62 97 98 155 223 260 262 290 9 13 14 16 20 30 34 48 65 76 85 90 95 107 108 109 117 122 131 132 137 150 151 159 164 175 190 204 218 219 220 222 229 232 243 258 280 284 292 299 130 161 129 173 91 295 193 239 66 5 9 14 19 21 26 34 47 48 51 57 61 65 71 76 85 89 90 107 108 109 122 131 134 137 146 150 151 152 157 162 164 175 190 208 213 217 218 226 229 230 232 235 242 252 258 277 284 285 286 287 290 291 22 247 25 124 141 113 76 59 11 34 68 74 78 81 93 118 125 163 194 211 246 256 259 295 121 190 69 275 88 110 149 43 21 51 57 91 107 146 208 235 251 162 129 161 215 1 73 23 51 217 105 150 59 118 198 297 14 34 65 76 85 122 131 137 151 162 164 232 258 216 105 182 243 132 294 77 162 58 26 20 83 231 99 131 198 159 109 290 9 271 258 292 98 278 274 20 250 107 227 220 149 23 111 214 68 13 62 218 277 264 289 69 212 71 294 145 258 290 12 83 118 194 292 42 221 277 22 12 69 3 4 11 17 43 45 48 49 68 73 74 77 78 80 81 93 99 110 118 120 124 125 126 128 141 144 147 153 156 160 163 172 180 194 195 196 209 211 224 245 246 256 264 270 272 278 282 283 295 1 27 101 121 129 29 64 1 244 221 232 233 242 295 12 151 117 284 280 67 41 250 290 173 189 79 273 266 199 89 20 250 280 32 38 42 43 49 54 62 68 69 80 110 118 123 124 125 128 141 143 147 148 153 156 180 181 194 195 198 209 210 211 216 237 246 256 264 270 272 278 295 298 17 139 150 237 67 271 267 71 44 285 250 225 188 84 126 209 178 211 272 168 60 291 16 276 41 24 30 287 36 40 189 80 226 73 174 21 26 61 89 122 252 277 287 291 2 126 148 90 176 237 240 219 4 11 12 17 19 32 42 43 49 57 68 69 73 74 78 80 81 83 93 110 120 123 124 125 128 137 141 143 144 147 153 154 156 160 163 180 181 194 195 196 198 205 209 210 211 214 216 224 244 246 256 259 264 270 278 282 295 121 31 89 258 173 81 249 209 20 51 132 113 70 141 146 114 277 98 112 159 104 68 281 56 250 205 7 286 215 172 22 17 239 82 52 20 57 112 231 199 255 74 299 117 114 159 26 14 139 295 287 179 264 19 21 26 34 47 48 51 57 58 61 65 71 76 85 89 91 107 108 122 131 134 137 146 150 151 152 162 164 173 175 190 208 217 218 229 230 232 235 242 252 258 277 284 285 286 291 50 177 120 59 265 47 144 258 173 292 74 176 261 189 37 280 279 34 65 76 85 122 137 151 162 164 232 300 196 30 290 65 116 264 74 6 258 206 295 43 207 297 290 173 6 55 191 72 2 275 89 59 5 19 23 32 38 39 43 49 51 54 69 71 80 91 116 123 141 146 147 148 152 157 168 170 173 181 195 198 208 213 214 216 225 226 230 235 237 242 253 264 278 285 286 292 298 209 233 144 158 69 212 202 102 61 272 259 242 67 142 71 59 61 30 143 232 267 180 236 295 209 59 69 80 141 278 114 76 267 187 79 243 231 5 19 21 26 48 51 57 61 71 89 107 108 132 146 150 152 157 173 190 208 213 217 230 235 242 252 277 285 286 287 291 106 225 38 100 238 262 217 14 30 34 48 57 61 65 76 85 90 95 107 108 122 131 137 150 151 162 164 175 190 218 229 232 258 284 287 291 23 267 45 151 121 224 133 292 107 152 198 217 150 81 177 85 161 24 275 32 38 49 51 54 116 123 148 181 198 214 225 233 237 253 291 298 189 195 79 30 104 234 165 5 23 38 54 62 76 91 146 208 213 225 226 230 233 235 253 286 298 290 216 250 71 294 186 222 130 51 200 134 273 106 132 218 13 95 292 299 1 2 3 27 28 67 94 99 104 121 136 171 172 178 188 283 294 22 25 31 86 130 139 140 293 297 
Beta:2,Alpha:0.49
62 128 213 131 192 163 84 277 216 257 112 206 23 185 2 281 83 188 54 130 239 172 50 125 206 208 218 5 8 19 21 23 26 32 34 38 39 43 47 48 49 51 54 59 61 68 69 71 76 77 80 87 91 92 107 108 110 123 124 127 128 137 141 146 147 148 150 152 153 157 168 170 173 181 190 195 197 198 203 209 211 213 214 216 217 225 226 229 233 237 242 252 253 258 264 269 272 277 278 284 285 286 287 291 298 17 198 38 260 217 179 298 227 77 242 7 30 32 42 43 49 54 68 69 74 78 80 81 97 100 110 116 118 123 124 125 128 141 143 147 148 154 156 160 163 180 181 184 194 195 197 209 210 211 214 216 225 226 237 246 253 256 259 264 266 270 272 278 289 295 17 78 28 273 167 189 236 255 77 239 250 5 8 9 19 21 23 26 32 34 38 39 43 44 47 48 49 51 54 61 65 68 69 71 76 80 85 87 89 91 92 107 108 116 118 122 123 124 125 127 128 134 137 143 146 147 148 150 151 152 153 157 162 164 168 173 181 190 195 197 198 203 208 209 211 213 214 216 217 225 226 229 230 232 233 235 237 238 252 253 258 264 269 272 276 277 278 284 285 286 291 295 298 17 121 136 38 99 65 205 51 14 9 13 30 34 57 76 85 95 108 109 122 131 137 151 162 175 218 219 232 258 290 292 107 130 156 128 66 164 80 98 78 20 117 159 220 243 5 23 65 91 116 146 157 190 208 213 226 251 119 155 121 238 105 11 290 116 226 106 118 141 272 142 104 2 197 121 86 84 4 11 13 74 78 81 83 93 118 125 163 194 246 256 259 295 126 201 29 115 135 219 153 5 85 19 23 26 51 71 91 109 146 152 157 173 208 213 226 230 235 242 277 285 286 66 225 291 286 300 112 20 242 255 5 19 23 26 51 71 91 116 146 150 152 157 173 208 213 226 230 235 285 83 272 174 186 204 130 60 43 132 284 159 193 58 232 63 1 2 3 4 11 12 13 17 20 22 27 28 31 35 67 74 82 83 86 93 94 99 101 104 106 117 121 131 135 136 139 140 144 163 171 172 178 188 196 219 221 222 231 234 280 281 282 283 287 293 294 295 297 130 111 102 34 137 298 95 54 131 85 201 127 230 231 226 185 112 32 38 49 54 148 181 198 214 225 233 237 298 74 64 118 191 246 58 212 278 77 19 21 26 61 71 85 89 152 173 223 242 252 277 285 286 287 291 291 203 73 61 93 295 132 97 157 11 191 15 159 5 175 81 19 21 23 26 34 47 48 51 61 65 71 76 89 91 107 108 116 122 131 134 137 146 150 151 152 157 164 173 190 203 208 213 217 226 229 230 235 242 243 253 258 277 284 285 286 287 291 182 239 273 9 56 250 91 58 132 219 280 48 57 68 78 81 110 118 125 128 153 156 160 163 194 209 211 246 256 259 272 295 45 126 222 274 40 96 175 166 103 14 34 48 57 65 76 85 108 122 131 150 151 162 164 190 217 232 258 260 134 163 158 76 200 179 22 13 14 34 48 57 62 65 85 108 122 131 137 150 151 162 164 175 190 217 218 232 258 299 237 52 54 215 253 77 123 7 13 20 117 132 207 220 223 243 280 5 23 32 38 49 71 116 148 157 181 197 198 214 225 226 233 298 171 9 261 24 92 195 95 217 106 215 193 93 32 190 33 207 115 21 233 66 282 1 17 13 156 95 108 121 200 127 282 222 281 199 30 187 39 241 5 23 32 38 43 49 51 54 62 69 80 91 112 123 124 128 141 146 147 148 157 181 195 197 198 208 213 214 216 225 226 230 233 235 237 253 264 278 298 196 202 231 183 34 83 56 124 292 66 147 214 92 210 82 97 3 28 58 67 104 121 132 136 171 172 188 272 283 292 294 22 25 27 31 86 101 130 139 293 297 29 149 238 8 207 104 150 85 107 217 187 222 225 81 241 223 255 77 5 8 14 19 21 23 26 32 34 38 39 43 44 47 49 51 54 57 61 65 68 69 76 80 85 89 91 92 107 108 110 116 118 122 123 124 125 127 128 131 134 137 141 143 146 147 148 150 151 152 153 157 162 164 168 170 173 180 181 190 194 195 197 198 203 208 209 211 213 214 216 217 226 229 230 232 233 235 237 238 242 252 253 258 264 269 272 277 278 280 284 285 286 291 295 298 17 122 248 75 202 116 232 286 23 107 161 225 224 208 38 48 112 98 122 151 164 3 235 176 223 233 151 76 9 30 90 95 109 222 290 292 1 22 27 28 67 86 101 104 121 136 153 188 25 130 139 293 297 199 285 104 227 122 42 83 299 107 162 222 132 220 74 228 129 243 200 230 156 137 225 298 151 9 14 30 57 85 90 95 109 122 131 162 164 175 218 223 232 292 130 85 84 33 139 160 48 59 89 115 203 143 227 182 180 5 19 21 26 51 61 71 91 107 146 152 173 208 213 226 230 235 242 252 285 286 287 291 123 107 247 169 235 99 163 131 173 242 286 287 240 116 64 230 158 39 43 175 172 134 193 56 100 273 218 51 107 150 176 26 253 225 78 195 9 30 90 95 109 292 1 27 31 86 101 104 171 297 46 133 26 174 100 154 130 5 14 19 21 23 32 38 39 47 48 49 51 54 61 62 71 89 91 92 107 108 116 123 127 131 146 148 150 152 157 168 170 173 181 190 197 198 208 213 214 217 225 226 229 230 233 235 237 242 252 253 269 277 285 286 287 291 298 121 9 187 262 173 197 47 207 20 30 58 95 132 204 219 222 280 292 299 2 3 4 5 11 12 17 28 67 83 93 94 99 121 135 136 144 164 171 172 178 188 196 234 237 283 294 1 22 25 27 31 86 101 130 139 140 293 297 129 190 197 232 260 130 219 51 136 233 194 237 118 296 20 66 5 9 14 16 19 21 26 30 34 47 48 51 57 61 65 71 76 85 89 90 91 95 107 108 109 122 131 134 137 146 150 151 152 157 162 164 173 175 190 204 208 213 217 218 222 226 229 230 232 235 242 252 258 277 284 285 286 287 291 292 74 213 3 15 85 205 169 192 218 272 146 179 49 157 7 58 54 66 207 132 243 280 42 43 68 80 110 118 128 153 156 180 194 195 209 210 211 237 246 256 264 270 272 295 17 196 173 25 218 54 239 250 286 52 48 27 31 281 293 297 139 102 147 157 202 232 197 58 131 199 190 241 284 214 90 5 14 19 21 23 34 47 48 51 57 61 62 65 71 76 85 89 91 107 108 116 122 134 137 146 150 151 157 162 164 173 175 203 208 213 217 218 219 225 226 229 230 232 235 242 252 253 258 277 285 286 287 254 91 45 52 188 18 229 54 282 134 291 192 162 213 14 34 52 57 65 76 85 108 112 122 131 137 150 151 164 190 217 222 107 214 151 280 262 282 37 285 66 13 20 58 117 132 159 204 219 220 222 243 299 4 11 68 73 74 78 81 83 93 110 118 125 128 153 156 160 163 194 195 209 211 233 246 256 259 270 272 295 121 139 265 37 206 9 11 226 43 241 250 21 61 85 89 107 229 252 277 287 291 161 101 220 240 279 15 170 250 3 4 11 12 23 32 35 42 43 45 49 67 68 69 73 74 77 78 80 81 82 83 93 94 99 100 102 116 118 120 123 124 125 126 128 141 143 144 147 148 149 151 153 154 156 160 163 172 180 181 184 194 195 196 198 205 208 209 210 211 213 214 216 224 225 233 237 244 245 246 253 256 259 264 266 270 272 278 282 283 289 295 296 298 1 22 25 28 31 50 86 121 171 178 201 265 281 7 75 264 89 292 266 138 112 14 34 48 65 76 97 107 108 122 137 150 151 164 190 217 222 229 258 284 138 43 186 187 283 24 30 42 68 69 80 81 110 118 124 125 128 141 147 153 156 160 180 194 195 209 210 211 216 246 256 264 270 272 278 295 17 22 282 236 138 232 113 120 191 241 112 242 234 115 112 261 285 15 7 9 13 14 20 30 57 58 85 90 95 109 117 122 131 132 151 159 162 164 175 204 218 219 220 222 243 260 280 290 292 299 107 130 281 240 220 64 33 26 41 299 217 45 72 241 261 166 131 188 78 81 118 163 194 246 256 259 295 106 265 22 282 2 123 61 144 99 142 221 66 5 19 23 26 51 71 91 107 116 152 157 208 226 230 235 285 286 250 136 94 62 87 38 13 20 58 95 117 132 159 204 219 220 222 243 280 290 299 4 11 12 17 68 73 78 81 83 93 110 118 125 153 156 160 194 209 211 229 246 256 259 272 282 295 298 121 266 167 241 110 274 299 5 19 21 23 26 32 38 39 43 49 51 54 61 68 69 71 80 87 89 91 92 112 116 123 124 127 128 146 147 148 152 153 157 168 170 173 181 195 197 198 203 208 209 211 213 214 216 225 226 229 230 233 235 237 242 252 253 264 269 272 277 278 280 285 286 287 291 298 17 74 124 141 100 119 38 185 83 112 19 23 32 39 43 49 51 54 68 69 80 91 110 116 118 123 125 128 143 146 147 148 152 153 157 180 181 194 195 197 198 208 209 211 213 214 216 225 230 233 235 237 253 256 264 272 278 286 298 17 43 173 205 36 187 210 144 85 223 202 183 209 169 227 3 75 5 91 151 157 208 213 226 136 28 116 176 221 85 284 43 25 185 178 192 79 126 47 242 255 4 11 74 78 81 83 163 164 194 246 259 170 240 264 6 136 235 20 5 19 51 71 91 137 146 152 157 208 213 226 230 285 224 70 146 87 131 140 234 19 21 51 59 61 71 89 152 173 208 218 230 235 242 252 277 285 286 287 291 74 287 7 59 58 20 63 245 13 117 132 155 159 220 243 280 32 38 49 54 57 69 116 123 141 147 148 181 198 214 225 233 237 253 278 298 53 226 221 39 12 215 59 290 107 173 217 68 231 56 58 180 9 286 217 293 257 69 77 49 153 78 207 5 19 21 23 26 32 38 39 47 48 51 54 71 89 91 107 108 112 116 146 150 152 157 159 173 181 190 198 203 208 213 217 225 226 229 230 233 235 242 252 253 277 285 286 287 291 298 107 261 36 241 91 185 240 66 5 19 23 26 71 89 97 116 146 152 157 173 208 213 225 230 233 235 242 253 277 285 286 78 71 93 293 196 244 5 19 21 23 26 32 38 39 43 47 48 49 51 54 59 61 69 80 87 89 91 92 107 116 123 127 141 146 148 150 152 157 159 168 170 173 181 190 197 198 203 208 213 217 225 226 229 230 233 235 237 242 253 264 269 277 278 285 286 287 291 298 1 131 180 293 5 113 4 19 23 32 38 39 49 51 54 91 116 123 146 148 152 168 181 197 198 208 213 225 226 229 230 233 235 237 253 285 298 228 258 187 88 128 259 119 4 11 17 43 68 73 74 77 78 81 83 110 118 120 123 125 153 156 160 163 180 194 195 209 210 211 213 246 256 264 270 272 282 295 1 45 121 265 281 202 280 47 109 184 33 285 7 14 20 85 98 162 262 210 290 6 193 242 213 4 11 12 17 68 73 74 78 81 83 93 110 117 118 125 132 144 153 156 159 160 163 194 195 196 209 211 226 243 245 246 256 259 270 272 280 282 295 104 121 222 239 142 47 3 128 219 290 74 163 121 43 165 143 180 244 102 107 259 58 267 47 128 256 219 112 9 14 30 57 85 90 109 131 162 218 130 22 35 114 256 146 249 292 164 27 51 99 87 239 287 187 128 219 9 13 90 109 175 218 260 1 27 31 86 297 292 13 222 139 99 201 113 23 34 43 116 211 217 287 277 234 43 36 26 124 143 5 9 14 19 21 23 34 47 48 51 57 61 65 71 76 77 85 89 90 91 107 108 109 122 131 134 137 146 150 151 152 157 162 164 173 175 190 208 213 217 218 226 229 232 235 242 252 258 284 285 286 287 291 299 194 238 56 230 16 198 29 59 58 107 300 35 16 64 60 272 190 242 255 32 38 43 49 54 57 69 80 123 141 147 148 181 198 214 216 233 237 264 278 54 146 31 282 250 174 41 34 48 65 76 98 108 122 137 151 164 190 217 243 62 224 15 285 4 300 112 23 222 74 118 95 147 230 190 69 268 177 157 248 102 48 249 300 244 159 298 232 147 190 222 108 56 286 59 77 290 98 272 266 290 87 59 149 218 132 66 9 13 30 57 58 90 95 109 117 159 175 204 219 222 243 280 292 299 107 1 22 27 28 31 86 101 104 121 136 139 171 188 231 281 297 25 130 235 265 134 130 86 18 99 5 19 21 23 26 32 38 39 42 43 47 49 51 54 61 64 68 69 71 74 77 80 81 89 91 92 100 107 110 116 118 123 124 125 127 128 141 143 146 147 148 150 152 153 154 156 157 163 168 170 173 175 180 181 184 190 194 195 198 203 208 209 210 211 213 214 216 225 226 229 230 233 237 242 244 246 252 253 256 259 264 266 270 272 276 278 285 286 287 289 291 295 298 17 121 281 
Beta:2,Alpha:0.50
226 68 78 49 34 149 293 9 14 30 57 85 90 95 98 109 122 131 151 162 164 175 218 232 292 107 130 49 287 185 59 216 176 285 155 281 115 162 294 132 102 220 14 30 34 48 57 65 76 85 108 122 131 137 164 175 190 217 258 18 59 257 86 225 74 233 217 34 150 270 281 145 54 219 51 91 286 78 185 100 153 114 11 135 5 19 21 23 26 47 48 51 61 71 89 91 107 108 116 122 146 150 152 157 173 175 190 203 208 213 225 229 230 233 235 242 252 253 277 285 286 287 291 37 65 152 114 216 99 77 9 13 20 30 57 58 85 90 117 131 132 159 162 175 204 218 219 220 222 223 243 280 292 299 107 1 25 27 31 38 86 101 104 121 139 171 188 281 293 297 145 70 164 81 205 139 5 19 23 32 38 39 43 49 51 54 68 69 80 91 110 116 118 123 124 125 128 141 143 146 147 148 152 153 157 168 180 181 194 195 197 198 208 209 211 213 214 216 225 226 230 235 237 258 264 272 278 285 290 295 298 17 259 105 166 42 118 7 11 13 20 23 38 43 49 54 68 69 73 74 78 80 81 83 93 100 110 116 117 120 123 124 125 128 141 143 148 153 154 156 159 160 163 181 184 194 195 198 209 210 211 214 216 225 226 233 237 246 253 256 264 266 270 272 278 289 295 298 299 17 121 251 295 278 20 108 238 1 117 243 262 23 38 54 91 116 225 226 233 253 298 299 200 19 4 155 100 49 188 14 34 48 57 65 76 85 107 108 122 131 137 150 151 162 164 175 190 217 218 229 232 258 284 96 52 90 2 241 121 58 85 131 107 198 19 149 51 247 127 210 187 219 222 4 83 110 163 286 292 80 198 21 35 273 2 230 5 19 23 26 61 71 89 91 116 146 152 157 173 203 208 213 223 226 235 242 252 277 285 286 291 216 298 5 80 149 101 291 256 19 20 21 26 71 89 152 173 204 242 277 285 286 157 23 142 287 175 68 208 112 14 20 48 65 76 85 108 122 131 137 150 151 162 164 190 217 232 258 76 152 101 127 280 207 130 132 281 70 9 235 117 234 299 269 5 13 20 23 32 38 39 43 49 51 54 69 80 91 97 98 116 123 124 141 146 147 148 152 157 162 181 195 197 198 208 213 214 216 225 226 230 233 237 253 264 278 287 292 298 141 263 168 281 132 231 96 20 5 19 23 32 38 39 43 49 51 54 69 71 80 87 116 123 146 147 148 152 170 173 181 197 198 208 213 214 216 223 225 226 230 233 235 237 242 253 264 277 278 285 286 298 150 142 90 140 28 266 10 242 5 19 20 23 51 59 91 146 152 157 208 213 226 230 235 285 250 82 294 9 111 23 95 1 31 67 86 101 104 121 139 171 246 281 297 158 221 227 21 85 27 80 59 51 71 117 146 152 173 208 230 235 242 285 286 22 53 50 106 273 236 19 216 160 147 209 191 278 6 219 5 9 13 14 16 19 21 23 26 30 34 47 48 51 57 58 61 65 71 76 85 89 90 91 95 97 107 108 109 117 122 131 132 133 134 137 146 150 151 152 157 159 162 164 165 173 175 190 206 208 213 217 218 220 222 226 229 230 232 235 242 243 252 258 271 275 277 284 285 286 287 291 292 299 99 129 166 53 118 34 218 66 5 19 21 23 26 32 38 39 47 48 49 51 54 61 69 71 77 87 89 91 92 107 116 123 127 146 147 148 150 152 157 168 170 173 181 190 197 198 203 208 213 214 217 225 226 229 230 235 237 242 252 253 262 269 277 285 286 287 291 298 282 197 107 154 121 219 72 57 9 30 58 85 90 95 109 131 162 175 204 207 218 222 292 299 1 27 31 86 101 104 139 164 171 281 293 297 149 212 120 168 217 34 20 222 94 34 103 122 153 168 260 14 48 57 61 62 65 76 85 107 108 131 137 150 151 162 164 175 190 217 218 229 232 258 287 291 233 270 116 83 100 38 271 9 14 16 30 34 48 57 65 76 85 90 95 107 108 109 122 131 137 150 162 164 175 190 204 217 218 222 229 232 258 284 287 291 292 102 96 75 236 152 3 218 23 59 290 292 228 48 218 205 64 61 237 242 19 21 26 71 89 173 223 252 258 277 285 286 287 291 232 218 16 191 219 204 296 173 113 254 227 100 56 7 107 167 203 279 8 13 53 268 30 95 109 292 190 211 139 126 141 115 176 252 245 256 9 14 34 48 57 65 76 85 90 108 109 122 131 137 150 151 162 164 190 217 218 223 229 232 258 107 174 207 244 275 57 55 224 9 14 16 21 30 34 48 61 65 76 85 89 90 95 107 108 109 122 131 137 150 151 162 164 175 190 204 206 217 218 222 229 232 252 258 260 277 284 287 291 292 299 127 179 131 71 116 266 53 20 122 111 238 122 203 39 11 235 9 14 16 30 34 48 57 65 76 85 90 95 108 109 131 137 151 164 175 190 204 217 218 222 232 258 292 299 107 216 129 297 294 50 160 281 60 32 38 49 54 123 148 162 181 198 214 225 229 233 237 253 298 297 62 254 179 220 98 125 6 16 77 5 19 23 32 38 39 43 49 51 54 69 71 80 91 110 116 123 124 128 141 146 147 148 152 153 157 168 170 173 181 195 197 198 208 213 214 216 225 226 233 235 237 242 253 264 278 285 290 298 17 34 98 227 132 79 100 164 260 256 229 15 98 25 5 287 85 7 19 21 26 34 47 48 61 71 89 107 108 150 152 173 190 217 242 252 258 277 284 285 286 290 291 216 270 63 106 48 5 9 13 14 16 19 20 21 23 26 30 34 38 47 51 54 57 58 61 65 71 76 77 85 89 90 91 95 97 98 107 116 117 122 131 132 133 134 137 146 150 151 152 155 157 159 162 164 165 173 175 190 200 202 203 204 206 208 215 217 218 219 220 222 225 226 229 230 232 233 235 243 252 253 258 262 271 275 277 280 284 285 286 287 291 292 298 299 31 71 241 36 118 246 90 112 107 217 277 72 156 81 126 221 97 201 21 48 57 61 89 95 107 150 190 217 229 252 277 287 291 41 264 238 153 185 51 89 5 19 20 21 23 26 61 71 91 107 146 152 157 159 173 208 213 229 230 235 242 252 277 285 286 287 291 201 247 51 206 35 154 185 66 20 290 107 173 277 89 7 246 255 215 267 2 3 12 13 17 28 58 67 94 117 132 135 136 159 172 178 188 196 219 256 283 292 294 1 25 27 101 104 130 171 293 297 14 19 68 256 6 91 253 5 21 23 26 32 38 49 51 54 61 71 77 89 116 123 127 146 148 152 157 168 170 173 181 197 198 203 208 213 214 225 226 229 230 233 235 237 242 252 277 285 286 287 290 291 104 148 243 154 223 129 174 59 90 5 28 136 164 22 25 27 31 86 139 171 281 293 297 298 7 107 254 165 57 20 21 48 61 89 117 137 150 190 217 229 252 260 287 291 74 206 191 262 114 3 30 174 20 28 67 76 287 27 285 216 289 37 112 58 132 219 280 299 68 110 118 125 128 153 156 194 195 209 211 246 256 272 295 82 10 32 76 144 175 58 157 209 125 165 229 50 142 277 21 61 85 89 107 159 252 287 291 133 290 210 156 150 199 189 217 241 48 259 2 164 203 52 85 258 51 7 51 158 40 23 146 217 85 34 165 166 142 188 64 219 167 159 107 217 248 71 219 69 288 241 59 239 57 90 131 175 218 107 281 293 297 151 148 140 229 202 124 252 85 299 130 216 265 44 8 225 240 35 21 26 89 219 243 252 277 228 98 99 168 26 77 160 242 255 14 25 196 247 287 236 31 259 6 20 233 242 272 151 186 299 161 119 169 20 112 10 198 238 288 123 145 262 67 272 242 255 5 8 14 19 21 23 26 32 34 38 39 42 43 44 47 48 49 51 54 57 61 65 69 71 76 77 85 87 89 91 92 107 108 110 116 118 122 124 125 127 128 131 134 137 141 143 146 147 148 150 151 152 153 156 157 162 164 168 173 175 181 190 191 194 195 197 198 203 208 209 211 213 214 216 217 218 226 229 230 232 233 235 237 246 252 256 258 261 264 270 276 277 278 279 284 285 286 287 291 295 298 123 238 22 21 255 199 51 1 3 25 27 101 104 121 130 136 139 171 188 281 286 293 297 210 226 96 58 180 4 27 9 14 19 21 47 48 57 61 65 71 76 85 89 90 107 108 109 122 131 134 137 150 151 159 162 164 173 175 190 217 218 229 232 242 252 258 277 284 285 286 287 291 106 53 215 50 286 54 165 9 30 90 95 109 175 218 292 1 27 86 101 104 121 171 217 31 139 75 126 18 265 181 162 297 85 112 131 207 48 107 17 148 248 269 21 239 278 9 13 14 16 30 34 48 57 58 65 76 85 90 95 109 117 122 131 132 137 150 151 164 175 190 204 218 219 222 232 243 258 271 280 299 107 130 243 193 31 77 76 143 30 85 242 5 19 23 51 71 91 146 152 157 173 208 213 226 230 235 285 286 65 113 161 54 204 271 212 10 47 84 204 44 250 72 30 270 72 37 31 56 147 60 85 219 48 173 72 223 90 224 200 46 61 13 20 159 21 48 107 150 190 217 218 222 229 243 252 287 291 72 294 19 245 30 77 121 155 175 40 173 186 210 208 30 58 95 132 204 219 222 280 292 299 3 4 12 17 43 67 83 94 99 144 151 172 196 283 39 240 111 223 224 54 14 19 21 26 34 47 48 51 61 65 71 76 89 98 107 108 122 134 137 146 150 151 152 164 173 190 208 217 229 230 235 242 252 258 277 284 285 286 287 291 55 118 253 109 223 93 9 30 57 58 90 95 175 204 218 219 222 292 299 107 1 27 31 86 101 104 121 136 139 151 171 188 233 281 297 25 130 120 97 217 74 244 79 148 242 255 105 139 195 267 74 189 299 51 163 224 57 256 193 150 75 290 85 107 219 168 186 160 66 147 13 20 58 97 117 132 159 204 220 222 243 299 32 38 42 43 49 54 68 69 78 80 81 100 110 116 118 123 124 125 128 141 143 148 153 156 173 180 181 194 195 198 209 210 211 214 216 217 225 233 246 253 256 264 270 272 278 295 298 17 104 84 244 235 228 2 114 38 42 43 68 69 77 78 80 81 110 118 124 125 128 141 147 153 156 160 180 194 195 209 210 211 216 246 256 264 270 272 278 295 17 175 64 236 106 14 212 9 30 34 48 57 65 76 85 90 108 109 122 131 137 151 162 164 190 217 218 232 258 290 292 107 281 62 7 287 215 297 100 9 20 30 90 109 280 3 28 67 99 118 136 172 188 283 294 1 27 101 130 293 221 175 288 238 91 273 211 250 34 48 90 107 131 150 190 217 229 258 284 291 124 77 237 34 87 171 7 262 9 30 58 65 76 85 90 95 109 122 131 137 151 162 164 175 218 232 292 107 130 131 133 272 83 85 58 290 157 13 20 65 68 74 78 81 110 117 118 125 128 132 153 156 159 163 194 209 211 243 246 256 259 280 292 295 184 269 231 55 204 248 112 5 9 14 19 21 23 26 32 34 38 39 47 48 51 54 57 61 65 71 76 85 89 90 91 92 107 108 116 122 127 131 134 137 146 148 150 151 152 157 162 164 168 169 170 173 175 181 190 197 198 203 208 213 214 218 225 226 230 232 233 235 237 242 252 253 258 262 277 284 285 286 287 291 298 110 199 72 292 159 88 204 13 14 21 34 48 57 61 65 76 85 89 107 108 122 131 137 150 151 162 164 175 190 217 218 229 232 252 258 277 284 287 291 219 227 210 254 72 283 38 59 260 127 57 300 101 222 243 112 21 61 107 117 150 190 229 252 287 291 167 177 212 75 129 189 198 5 19 23 32 38 39 49 51 54 69 71 91 116 123 146 147 148 152 157 164 168 181 197 204 208 213 214 225 226 230 233 235 237 253 285 298 146 121 179 131 188 102 217 77 19 21 26 47 48 51 61 71 89 107 150 152 173 190 208 229 230 235 242 252 277 285 286 287 291 23 162 155 64 15 207 20 123 9 30 95 109 204 222 292 299 2 3 11 28 67 94 99 121 136 172 178 188 190 229 283 287 294 1 25 27 101 130 139 293 204 283 23 33 113 224 5 13 19 21 26 47 48 51 61 71 89 91 107 146 150 152 157 162 173 190 208 213 217 226 229 230 235 242 252 277 285 286 287 291 1 126 75 202 88 296 144 21 26 34 47 48 61 65 71 76 85 89 97 107 108 137 150 151 164 173 190 217 229 242 252 258 277 284 286 287 291 200 50 151 290 100 262 4 34 
Beta:2,Alpha:0.51
210 124 140 104 111 148 109 21 34 48 61 65 76 89 107 108 137 150 164 190 217 229 252 258 277 284 287 291 298 269 272 2 215 192 201 131 219 174 94 5 139 209 8 14 19 21 23 26 32 34 38 39 43 44 47 48 49 51 54 57 61 65 69 71 76 77 80 85 87 89 91 92 107 108 116 122 123 124 127 128 131 134 137 146 147 148 150 151 152 157 162 164 168 170 173 181 190 197 198 203 208 213 214 216 217 225 226 229 230 232 233 235 237 238 242 252 253 258 264 269 277 278 284 285 286 287 291 298 81 200 277 254 283 186 262 101 130 90 293 285 14 275 226 100 25 241 36 9 10 102 196 7 43 123 173 28 65 261 201 63 12 141 196 1 298 57 88 178 103 276 4 119 254 102 1 131 220 300 26 43 49 69 80 91 123 141 147 148 195 214 216 237 264 278 278 291 263 133 62 67 176 58 97 132 207 219 280 299 43 48 80 110 128 153 195 209 211 264 272 17 159 20 211 108 217 131 42 37 52 53 60 62 97 98 155 260 9 14 30 34 57 65 76 85 90 95 109 122 137 151 162 164 175 204 218 232 258 292 31 190 281 293 297 247 138 63 237 122 119 88 222 27 31 104 256 281 297 148 137 100 109 238 96 130 34 131 281 79 159 87 71 232 34 9 14 16 20 30 48 57 58 61 62 65 76 77 85 90 95 97 98 107 108 109 117 122 131 132 137 150 151 155 162 164 175 190 200 204 217 218 219 220 222 229 243 258 271 275 280 287 291 292 299 61 23 248 66 247 107 258 57 4 11 12 17 58 65 76 83 93 132 144 194 196 219 222 22 104 238 128 147 293 258 83 29 112 262 58 127 152 181 108 243 223 250 155 204 219 222 299 5 65 91 116 146 157 208 213 225 226 233 253 277 270 141 253 73 208 39 179 1 2 3 22 27 28 58 67 68 86 94 99 101 104 117 121 132 136 171 172 178 188 196 219 246 256 283 292 294 25 130 139 140 293 297 12 16 39 90 1 290 280 4 11 17 34 58 74 78 93 144 163 196 219 222 282 104 121 22 135 122 290 260 168 38 114 159 292 78 286 22 282 116 110 129 260 87 143 156 1 22 27 28 31 34 58 67 86 101 104 117 121 132 136 139 171 188 231 233 281 283 292 293 294 297 25 130 144 44 35 294 4 58 68 74 78 81 110 117 118 125 128 132 153 156 160 163 180 194 195 209 211 243 246 256 259 272 295 17 187 100 210 113 229 288 162 7 21 26 89 173 242 277 286 256 57 36 46 60 231 265 173 149 289 157 101 10 64 271 290 34 109 110 128 153 173 195 272 196 182 59 46 14 221 270 216 9 16 21 26 30 34 47 48 57 58 61 65 76 85 89 90 95 97 107 108 122 131 134 137 150 151 162 164 175 190 204 206 217 218 219 222 229 232 252 258 275 277 284 287 291 292 299 74 128 54 278 136 223 92 225 250 290 217 290 173 278 210 134 76 91 11 58 74 78 93 163 219 222 22 104 121 282 138 162 119 26 213 54 261 290 107 217 273 56 222 47 160 45 101 20 90 132 3 28 67 104 136 171 172 178 188 283 294 1 22 25 27 31 86 130 139 140 293 297 16 239 129 268 234 185 289 112 262 107 116 113 157 297 196 87 75 144 40 299 186 23 269 296 207 175 218 121 171 188 208 31 104 139 281 96 105 1 197 186 43 9 14 30 57 65 76 85 90 95 97 109 122 131 137 151 162 164 175 218 232 292 107 130 75 197 32 152 205 26 31 250 19 71 89 95 173 207 242 277 285 286 74 271 5 55 250 9 43 222 77 21 48 59 61 89 107 150 190 217 229 252 287 291 283 141 88 256 173 25 118 242 107 217 21 90 176 14 152 284 195 59 112 58 74 78 131 132 163 219 222 83 104 66 52 191 96 106 101 167 20 130 144 199 61 165 115 69 50 59 266 171 245 87 225 265 149 20 32 38 43 49 69 80 123 141 147 148 181 198 214 233 237 264 278 287 298 110 45 248 298 44 67 6 239 14 21 34 48 57 59 61 65 76 85 89 90 108 122 131 137 150 151 162 164 175 190 218 229 232 252 258 277 284 287 291 77 298 57 196 155 210 266 27 31 131 153 281 297 63 129 232 9 32 34 11 258 265 49 191 68 261 190 30 266 77 9 52 58 109 117 132 159 204 207 219 220 222 243 280 292 299 4 11 12 17 74 78 81 83 93 144 163 196 226 246 282 24 99 121 196 221 281 246 103 12 266 59 76 116 286 29 112 125 250 30 15 258 38 130 14 106 208 62 9 37 20 30 58 95 109 132 204 219 222 290 292 299 4 11 12 17 74 78 83 93 144 163 196 229 246 282 121 5 52 22 148 225 182 179 130 272 281 297 231 216 163 205 248 52 48 58 95 157 79 60 197 151 286 74 3 95 112 223 155 190 181 227 177 285 33 286 289 119 182 12 14 63 221 242 255 21 26 34 48 52 61 65 76 85 89 107 108 122 131 134 137 150 151 162 164 190 217 229 232 252 258 277 280 284 287 291 74 218 276 272 99 139 145 183 51 91 286 197 127 209 185 173 183 38 5 19 51 71 91 146 152 157 162 204 208 213 230 235 277 285 126 139 10 281 117 148 162 14 34 48 65 76 85 107 108 122 137 150 151 155 164 190 217 229 243 258 284 291 67 224 158 194 97 19 91 21 34 48 61 65 107 108 137 150 190 217 229 252 258 284 287 291 54 71 104 13 189 237 199 59 258 278 74 99 292 113 206 208 1 104 121 136 171 188 22 25 27 31 86 101 130 139 293 171 69 269 3 136 288 135 165 39 246 236 116 290 20 153 132 136 193 97 252 30 293 9 20 59 95 109 292 4 11 12 17 65 74 83 93 144 163 196 233 121 43 91 197 2 10 3 48 7 9 30 57 85 90 95 109 131 162 175 204 218 222 292 299 107 27 31 153 281 293 297 177 273 59 252 72 1 27 31 61 86 101 104 121 139 171 272 297 226 198 222 35 178 29 118 243 217 80 240 300 154 181 31 210 21 69 112 123 132 141 147 264 278 45 74 230 79 145 74 241 175 255 5 19 21 23 26 32 38 39 43 47 48 49 51 54 61 69 71 80 87 89 91 92 107 108 116 123 127 141 146 147 148 150 152 157 168 170 173 181 190 197 198 203 208 213 214 217 225 226 229 233 235 237 242 252 264 269 277 278 285 286 287 291 298 81 263 23 55 91 164 33 9 13 14 34 57 65 85 90 122 131 137 151 162 175 218 232 107 157 130 272 157 249 167 84 257 1 223 218 149 263 8 36 121 84 1 3 22 27 28 31 65 86 101 104 136 171 172 188 231 237 283 287 294 297 25 130 224 129 216 253 246 173 243 85 299 23 59 288 9 50 92 208 223 21 74 78 163 222 83 104 21 161 72 185 207 109 228 77 5 19 26 51 61 71 89 91 107 146 152 157 173 208 213 230 235 242 252 277 285 286 287 291 203 165 227 76 293 98 129 132 243 173 217 258 265 103 273 191 158 153 68 6 77 116 175 253 60 224 118 163 86 116 112 242 255 9 14 16 21 26 30 34 47 48 57 61 65 71 76 85 89 90 95 107 108 109 122 131 134 137 150 151 162 164 173 175 190 204 206 217 218 222 229 232 252 258 277 280 284 285 286 287 291 292 299 177 210 114 98 250 159 218 2 3 4 11 12 13 17 20 28 35 58 74 83 93 94 99 117 121 132 135 136 144 163 172 178 188 196 219 222 234 283 292 294 1 25 27 101 104 130 140 293 297 154 20 121 197 226 284 97 85 239 175 218 243 262 136 171 31 104 139 281 195 208 34 212 278 181 91 9 30 57 58 59 90 95 109 117 131 132 159 175 204 218 219 220 222 243 280 292 299 107 1 27 31 86 101 104 121 139 171 281 297 25 300 84 86 299 195 77 28 69 123 137 141 147 148 214 222 237 278 291 81 252 225 47 264 174 178 207 260 130 130 84 152 109 228 138 286 30 162 242 82 107 60 268 1 166 31 21 30 48 61 89 150 190 217 229 252 287 291 178 120 144 146 105 272 30 52 58 95 204 219 222 292 299 3 4 11 12 17 35 38 74 82 83 93 99 163 172 196 121 260 299 103 176 136 170 84 164 107 154 247 69 184 87 297 210 19 71 77 152 173 242 285 274 87 21 266 165 79 265 178 79 170 229 106 5 23 30 116 117 219 226 253 291 172 69 166 24 157 7 205 77 21 26 61 89 107 173 175 229 242 252 277 286 287 290 291 68 78 166 260 160 219 43 130 41 178 258 131 143 136 56 20 60 140 149 166 266 264 199 107 223 75 144 123 211 130 188 14 34 57 65 76 85 112 122 131 137 151 162 232 258 121 172 196 298 277 123 190 9 13 14 21 30 34 48 57 65 76 89 90 108 109 122 131 137 150 151 162 164 175 217 218 229 232 252 258 284 287 291 48 35 145 138 219 74 220 112 207 157 173 198 184 181 294 270 166 16 10 48 217 221 220 183 73 263 67 282 239 286 43 270 45 33 211 289 22 281 244 9 43 51 286 148 17 15 202 69 173 100 207 5 9 14 19 21 23 26 34 47 48 51 57 61 65 71 76 85 89 90 91 107 108 109 116 122 131 134 137 146 150 151 152 157 164 175 190 203 208 213 217 218 226 229 230 232 235 242 252 253 258 277 284 285 286 287 291 44 158 2 132 64 170 97 190 255 3 12 28 67 94 99 136 172 188 196 283 292 294 1 27 101 104 130 293 297 
Beta:2,Alpha:0.52
233 66 262 186 143 4 247 20 34 48 65 108 137 150 151 164 190 217 218 229 258 280 86 129 204 40 14 223 52 59 4 11 58 74 83 93 128 132 163 211 219 222 292 12 121 183 84 192 282 223 260 169 159 107 211 263 180 101 8 134 9 237 220 14 34 52 57 65 85 90 109 122 131 137 151 162 164 175 218 232 290 107 130 89 56 19 154 284 159 187 14 21 26 34 47 48 57 59 61 65 76 85 107 108 122 131 134 137 150 151 162 164 173 175 190 217 229 232 242 252 258 277 286 287 291 39 263 166 37 86 136 211 242 255 130 213 188 61 52 93 177 29 130 164 88 253 137 165 285 80 147 243 3 28 67 136 172 188 283 292 294 25 27 130 171 293 297 74 171 104 48 161 207 278 66 9 13 30 58 90 95 98 109 117 132 159 204 219 220 222 243 280 292 299 2 3 4 11 12 17 28 35 45 67 68 71 73 78 81 82 83 93 94 99 110 118 125 126 144 153 156 160 163 172 194 196 209 211 213 246 256 259 272 282 283 286 294 295 1 22 31 86 121 297 181 174 5 285 296 257 173 260 290 34 42 43 58 68 80 110 118 125 128 132 153 156 180 194 209 210 211 219 246 256 264 272 280 295 17 252 194 22 1 271 66 9 13 14 20 30 37 52 53 57 58 60 62 65 76 85 90 95 97 98 109 115 117 122 131 132 137 151 155 159 162 164 175 200 204 218 219 220 222 232 243 260 280 290 292 299 74 130 229 281 297 44 187 121 141 192 231 34 173 242 196 93 279 119 2 124 253 109 131 164 260 175 230 186 259 112 13 20 58 95 117 132 159 204 219 220 222 243 250 280 292 299 42 43 68 69 78 80 81 110 118 124 125 128 141 153 156 180 194 195 209 210 211 216 246 256 264 270 272 278 295 17 249 41 100 262 264 86 177 207 243 34 157 240 165 298 179 265 181 199 9 14 34 48 57 58 65 76 85 90 108 122 131 137 150 151 155 162 164 175 190 217 218 229 232 258 284 119 290 164 9 169 213 280 2 3 12 13 17 58 67 94 99 117 132 135 136 172 178 188 196 219 233 283 286 292 294 1 25 27 101 104 130 140 293 126 170 65 115 27 198 127 112 100 254 113 115 268 117 72 250 34 156 251 15 130 29 36 108 20 21 26 61 89 173 242 252 277 286 287 291 292 63 232 95 282 203 112 128 20 97 31 195 65 139 100 246 298 27 281 297 245 12 213 49 168 172 280 66 239 13 258 171 71 213 179 245 18 191 280 157 277 198 45 253 38 111 103 284 14 19 21 26 34 47 48 51 57 61 71 76 77 85 89 91 95 107 108 122 131 134 137 146 150 151 152 157 162 164 173 190 208 213 217 229 230 232 235 242 252 258 277 285 286 287 291 92 83 140 92 255 285 267 287 107 208 14 176 143 236 114 164 30 95 243 262 292 4 11 74 83 93 163 121 218 249 30 206 289 46 59 20 7 58 132 204 207 219 222 299 68 74 78 81 93 110 118 125 128 151 153 156 160 163 194 195 209 211 233 237 246 253 256 259 270 272 295 121 192 232 71 201 242 297 230 9 109 262 2 3 12 17 28 67 94 99 172 196 283 294 1 104 293 223 151 290 141 64 142 239 66 37 52 53 62 98 155 207 260 262 13 20 58 117 132 159 204 219 220 222 243 280 5 9 14 19 21 26 30 34 47 48 51 57 61 65 71 76 85 89 90 91 107 108 109 122 131 134 137 146 150 152 157 162 164 173 175 190 208 213 217 218 226 229 230 232 235 242 252 258 277 284 285 286 287 291 222 254 203 143 206 236 298 9 20 3 67 99 172 283 136 13 163 249 112 8 121 5 9 14 16 19 21 26 30 34 47 48 51 57 58 59 61 65 71 76 77 85 89 90 91 95 107 108 109 122 131 132 134 137 150 152 157 162 164 173 175 190 204 206 208 213 217 218 219 222 229 230 232 235 252 258 275 277 284 285 286 287 291 292 299 270 4 59 52 89 55 32 117 51 90 91 146 151 208 230 235 287 232 93 38 152 134 146 131 162 204 28 136 188 253 25 27 101 104 130 171 293 297 87 111 224 249 128 136 214 34 48 65 76 108 137 150 190 217 258 155 295 2 25 35 37 296 157 130 164 236 61 87 298 245 160 254 9 14 21 30 34 48 57 65 76 85 90 95 108 109 131 137 150 151 162 164 175 190 217 218 229 232 284 287 291 292 183 215 225 273 49 11 27 77 14 21 30 48 57 61 62 65 76 85 90 107 108 131 137 150 151 162 164 175 190 217 218 229 232 252 258 284 291 60 250 208 127 7 281 47 112 258 3 22 27 28 31 58 67 86 101 121 132 136 139 171 188 231 237 283 292 293 294 297 130 243 116 126 103 40 76 138 9 30 57 90 95 109 175 204 218 222 292 299 107 5 28 67 104 121 171 188 22 25 27 31 86 101 130 293 297 104 28 45 172 156 162 126 20 62 65 89 97 290 173 114 170 256 277 225 154 273 97 34 130 68 247 178 25 109 186 158 21 26 34 48 61 76 89 107 108 134 137 150 190 217 229 252 258 277 284 287 291 129 210 132 266 260 103 37 13 20 58 117 159 219 243 280 5 23 32 38 43 48 49 54 69 80 107 116 123 141 146 147 148 157 181 195 197 198 213 214 216 225 226 233 237 253 264 291 298 104 203 168 235 297 238 95 106 250 5 9 14 19 21 26 30 34 47 48 51 57 61 65 71 76 77 85 89 90 91 107 108 109 122 131 134 137 146 150 151 162 164 173 175 190 208 213 217 218 226 229 230 232 252 258 284 285 287 291 258 155 163 198 294 143 150 13 58 95 204 219 222 292 299 147 194 213 246 256 282 243 117 131 149 247 158 237 7 31 130 132 281 293 297 244 270 298 168 153 221 202 130 101 174 100 106 156 61 184 9 14 30 34 48 57 65 76 85 90 95 108 109 112 131 137 151 162 164 175 217 218 232 258 292 107 130 146 164 53 257 165 227 213 77 85 262 51 195 5 248 174 104 59 127 9 30 57 90 95 109 175 218 292 107 1 121 171 226 25 27 31 130 139 232 201 220 104 52 240 4 11 83 93 118 163 253 292 121 176 20 115 187 3 73 44 9 30 90 95 109 204 292 12 17 141 196 229 70 259 183 36 87 28 39 132 222 4 11 12 17 74 83 93 144 196 106 22 148 90 278 144 55 68 172 117 219 118 125 141 209 229 295 48 96 154 27 5 123 117 235 204 201 225 259 22 262 9 4 11 43 74 93 163 181 121 102 240 276 89 40 17 226 9 14 21 34 57 61 65 76 77 85 90 107 108 109 122 131 150 151 162 164 175 190 217 218 229 232 252 258 284 287 291 93 288 226 85 43 281 125 3 12 28 67 121 136 171 172 188 256 283 292 294 22 25 27 31 86 101 104 130 139 293 297 162 272 153 112 84 40 53 242 255 30 58 59 95 109 204 219 222 292 299 4 74 78 83 93 163 121 176 229 31 287 211 41 82 130 32 127 151 58 180 72 290 207 5 13 19 20 21 23 26 51 61 62 71 89 91 97 98 107 116 132 146 152 155 157 173 203 208 213 222 226 229 230 235 242 252 260 277 285 286 291 41 58 287 283 263 133 40 3 4 12 17 83 94 99 144 172 194 196 222 292 104 136 222 208 194 75 128 47 236 224 55 20 24 175 87 115 14 34 52 59 65 76 85 108 122 131 137 151 162 164 207 217 232 258 2 222 117 166 116 100 173 250 1 27 31 104 130 281 297 299 184 13 286 44 284 35 117 159 220 243 19 51 71 76 146 152 173 208 235 285 291 156 64 137 274 17 53 262 32 38 43 49 54 68 69 80 110 117 118 123 124 125 128 132 141 143 146 147 148 153 195 198 211 214 216 222 225 233 237 243 253 264 272 278 280 295 298 180 163 20 188 53 123 291 290 42 38 130 214 36 12 208 105 222 161 20 48 130 164 117 123 38 94 75 144 39 250 9 14 34 57 65 76 85 90 108 109 122 131 137 151 162 164 175 217 218 232 258 107 45 85 207 73 292 279 54 250 5 13 20 23 32 38 49 69 97 116 117 123 141 147 148 157 159 181 197 198 214 225 226 233 237 243 253 298 95 278 214 213 110 75 124 207 30 58 204 219 222 292 299 4 11 17 23 26 74 78 81 83 93 163 246 282 121 254 67 232 55 122 82 76 9 13 14 16 20 21 30 34 48 57 58 61 65 85 89 90 95 107 108 109 117 131 132 134 137 150 151 159 162 164 175 190 204 206 207 217 218 219 220 222 229 243 252 258 271 275 277 280 284 287 291 292 299 181 86 35 215 134 106 13 1 22 25 27 31 58 101 104 117 121 132 136 139 171 188 231 281 293 297 141 112 63 103 20 199 255 13 97 98 117 132 155 159 220 223 243 280 5 19 21 23 26 34 47 48 51 61 71 89 91 107 108 116 146 150 152 157 173 190 208 213 217 226 229 230 235 242 258 277 284 285 286 287 291 237 69 40 11 190 177 203 13 117 159 243 280 5 51 91 132 146 157 208 213 226 230 235 182 258 131 263 165 62 104 157 4 11 58 68 73 74 78 81 83 93 110 117 118 125 128 132 153 156 159 160 194 209 211 219 243 246 256 259 272 280 295 121 179 166 116 160 168 46 204 222 68 118 125 141 153 209 211 295 115 239 18 277 159 281 6 207 242 45 124 134 118 45 209 195 73 30 58 90 95 109 117 132 159 175 204 218 219 220 222 243 280 292 299 2 3 4 12 17 28 67 83 94 104 121 135 136 144 171 172 178 188 190 196 253 258 283 294 1 22 25 27 31 86 101 130 140 293 297 223 149 107 202 137 143 103 250 20 27 31 131 214 281 293 297 129 75 224 148 53 190 211 157 173 238 64 52 292 259 74 255 90 277 31 131 281 293 297 284 20 251 181 133 80 239 37 52 53 62 97 98 155 207 223 260 262 290 9 13 30 57 58 90 95 109 117 132 159 175 204 218 219 220 222 243 280 292 299 107 4 11 12 17 21 32 42 43 49 68 69 73 74 78 81 82 83 93 110 116 118 120 123 124 125 128 141 143 144 147 148 153 154 156 160 163 180 194 195 196 198 205 209 210 211 214 216 224 237 245 246 256 259 264 270 272 278 282 295 121 161 26 20 139 214 239 202 9 90 109 3 28 67 99 136 172 178 188 294 25 27 86 101 130 281 297 273 140 41 30 254 186 146 13 232 83 264 210 126 43 13 20 58 62 97 98 117 132 155 159 204 219 220 222 243 299 5 19 23 32 38 39 49 51 54 68 69 71 80 90 91 110 116 123 124 125 128 141 143 146 147 148 152 153 168 170 173 180 181 194 195 197 198 208 209 211 213 214 216 225 226 230 233 235 237 242 253 256 272 278 285 286 295 298 17 278 6 167 106 88 296 170 95 157 257 109 189 166 139 16 197 93 185 158 286 251 257 130 59 95 218 258 281 90 121 41 6 45 225 239 242 20 2 3 12 28 94 131 136 172 178 188 196 211 283 294 1 25 27 101 104 130 140 293 297 14 254 155 166 263 33 51 7 9 30 57 58 95 109 132 175 204 218 219 222 223 243 280 292 299 107 2 3 12 28 34 67 68 94 99 104 121 136 171 172 178 188 196 283 294 1 22 25 27 31 86 101 130 139 140 293 297 276 210 271 169 50 227 146 112 9 14 21 26 34 47 57 59 61 65 76 85 89 90 107 108 122 134 137 150 151 162 164 175 190 217 218 229 232 242 252 258 277 284 286 287 291 12 44 269 138 251 275 229 9 20 30 57 58 85 90 95 109 131 132 159 162 175 204 218 219 222 292 299 107 1 22 27 28 31 86 101 104 121 136 139 153 171 188 281 293 297 25 130 194 203 250 173 271 21 99 59 97 9 30 90 95 109 292 3 11 12 17 35 45 57 61 68 74 81 82 83 93 118 125 126 144 163 172 196 211 246 256 259 282 283 295 121 85 41 167 135 157 274 190 207 30 57 58 90 109 132 175 204 218 219 222 243 280 292 299 107 28 67 76 99 104 121 125 136 171 172 178 188 283 294 22 25 27 31 86 101 130 139 140 293 297 172 251 243 56 278 45 266 7 1 2 3 4 11 12 17 27 28 67 83 86 94 101 104 135 136 144 171 178 188 196 234 283 286 292 294 295 22 25 31 130 139 140 293 297 78 215 142 226 50 5 44 290 90 107 275 214 46 242 144 280 15 13 20 97 220 223 14 21 26 34 47 48 61 65 71 76 85 89 107 108 122 134 137 150 151 162 164 173 190 217 229 232 252 258 277 284 285 286 287 299 
Beta:2,Alpha:0.53
286 101 91 89 138 199 71 112 277 107 164 299 72 90 106 8 3 46 117 220 5 19 51 71 91 146 152 157 208 213 230 235 285 287 296 233 211 52 44 113 118 14 16 30 34 48 57 58 76 77 85 90 95 107 108 109 122 131 137 150 151 162 164 175 190 204 217 218 219 222 229 232 284 292 299 130 40 276 119 133 295 274 180 30 58 95 204 219 222 292 299 4 11 34 74 78 83 93 163 17 121 252 99 147 144 159 89 245 9 14 30 34 57 58 65 76 85 90 95 109 117 122 131 132 137 151 162 164 175 204 218 219 220 222 232 243 258 271 280 292 299 107 130 211 186 179 72 215 228 168 27 31 104 131 281 293 297 117 215 234 125 133 265 261 239 9 13 14 30 34 57 58 65 76 85 90 95 109 122 131 132 137 151 159 162 164 175 204 207 218 219 220 222 223 232 243 271 280 292 299 74 107 38 130 289 139 34 202 59 26 103 13 20 117 159 220 223 5 19 21 48 51 61 65 71 76 89 91 107 108 134 137 146 150 151 152 157 164 173 190 208 213 217 219 229 230 235 242 252 258 277 285 286 287 291 236 197 115 210 150 194 153 14 34 57 65 76 85 97 98 108 122 131 137 151 162 164 232 258 292 130 70 289 44 38 136 23 69 9 30 90 95 109 204 222 223 280 290 292 299 2 3 4 11 12 17 28 67 74 78 82 83 93 94 99 144 173 196 282 283 294 1 121 241 181 232 157 126 219 263 207 52 97 194 14 65 85 122 131 151 162 164 107 1 27 31 86 104 281 293 297 219 242 128 45 115 61 71 13 20 37 52 53 58 60 62 97 98 117 132 155 159 220 243 260 280 290 5 19 21 23 26 32 38 39 47 48 49 51 54 89 91 92 107 116 123 146 148 150 152 157 164 168 173 181 190 197 198 203 208 213 214 217 225 226 229 230 233 235 237 253 269 277 285 286 287 291 298 212 121 20 12 14 230 13 3 136 171 172 188 283 292 294 22 25 27 31 86 101 104 130 139 293 297 144 21 92 221 223 31 247 207 11 30 58 74 78 93 163 181 219 222 292 83 104 121 139 228 31 173 224 80 17 250 219 1 27 57 86 101 104 121 139 171 281 297 45 296 253 197 280 59 291 52 260 13 20 21 48 61 97 98 107 108 122 150 190 217 229 252 287 176 280 228 134 285 115 168 20 9 14 16 30 34 48 57 58 65 76 85 90 95 107 108 109 122 131 137 150 151 162 164 175 190 204 217 218 219 222 229 232 258 284 292 299 176 194 134 97 40 235 226 9 30 57 90 95 109 131 175 218 292 107 2 3 4 12 17 23 28 67 76 83 94 99 135 136 144 172 178 188 196 283 294 1 22 25 27 86 101 104 130 140 171 293 297 215 55 197 3 299 286 182 260 290 5 13 20 23 32 38 39 43 49 54 69 71 80 91 116 117 123 141 147 148 157 159 181 198 213 214 225 226 233 237 243 253 278 280 298 38 140 21 120 49 265 291 250 2 3 28 67 94 99 136 172 188 283 294 22 25 27 31 86 101 104 171 281 293 297 83 156 123 92 250 266 37 97 14 34 57 65 76 85 122 131 137 151 162 164 232 258 217 296 270 195 244 144 85 242 27 31 130 132 281 293 297 112 257 155 115 295 254 26 9 13 20 30 57 58 90 95 109 117 132 159 175 204 218 219 220 222 243 260 280 292 299 107 2 3 4 11 12 17 28 35 67 74 83 93 99 135 136 144 163 164 172 178 188 196 234 294 1 22 25 27 31 86 101 104 130 139 140 171 281 293 297 168 181 96 189 18 155 5 20 9 30 57 85 90 109 122 131 151 162 164 175 218 232 107 31 214 281 293 297 115 195 292 161 17 65 107 20 37 52 53 60 62 97 98 117 132 155 220 243 260 280 290 5 9 14 19 21 26 34 47 48 51 57 61 71 76 85 89 90 91 108 109 122 131 137 146 150 151 152 157 162 164 173 175 190 204 208 213 217 218 226 229 230 232 235 242 252 258 277 284 285 286 287 291 255 270 229 90 104 234 177 13 20 117 132 155 159 220 243 280 5 19 23 32 38 54 57 71 91 116 146 152 157 173 208 213 225 226 230 233 235 242 253 285 286 298 169 24 281 65 63 3 206 85 131 132 218 48 27 31 297 119 139 254 237 104 171 147 107 197 15 251 5 266 42 19 197 159 299 48 43 68 110 118 125 128 153 180 195 209 211 264 272 295 17 171 119 86 267 244 54 162 104 52 2 3 4 11 12 17 20 28 35 58 67 74 82 83 93 94 132 135 136 144 159 163 172 178 219 222 234 283 292 294 1 25 27 101 121 130 139 171 293 297 216 133 170 104 285 168 222 85 14 34 48 57 65 76 77 90 108 122 131 137 150 151 162 164 175 190 217 218 229 232 258 107 123 146 148 167 274 142 50 112 217 68 132 4 180 221 278 52 95 204 207 222 292 299 78 81 118 123 125 131 194 246 253 256 259 295 121 24 80 253 70 36 162 45 97 3 4 11 12 17 35 58 74 83 93 132 144 153 172 173 196 219 222 233 283 292 104 121 5 119 38 278 116 77 85 207 13 20 23 32 49 54 61 117 123 132 148 159 181 197 198 214 225 226 233 237 243 253 280 298 32 275 293 6 213 159 10 59 112 157 11 88 124 213 66 296 14 34 48 65 76 85 97 98 107 108 122 137 150 151 162 164 190 217 229 232 258 287 291 230 151 36 225 24 52 34 13 20 37 60 62 77 97 98 117 155 159 243 260 262 280 290 9 14 16 19 21 26 30 47 51 57 58 61 65 71 76 85 89 90 95 107 109 122 131 132 134 137 150 152 164 173 175 204 206 217 218 219 222 229 232 242 252 258 275 277 285 286 287 291 292 299 39 47 122 256 250 175 97 20 59 98 290 9 30 57 90 95 109 204 218 222 292 299 107 4 11 12 17 49 74 78 81 83 93 144 153 163 194 196 246 259 282 286 121 193 53 300 177 54 274 75 20 173 36 71 208 270 180 205 161 9 13 20 30 58 90 95 109 117 132 159 204 219 220 243 280 292 299 3 4 11 12 17 23 35 74 78 82 83 93 99 144 163 172 196 242 246 282 86 121 22 143 22 60 90 182 98 117 13 20 37 62 97 132 155 159 220 243 260 280 14 19 21 26 34 47 48 51 61 65 71 76 85 89 91 107 108 122 131 134 137 146 150 151 152 162 164 173 190 208 213 217 229 230 242 252 258 277 284 285 286 287 195 57 165 35 70 14 263 85 62 74 93 153 217 264 121 102 174 280 249 284 67 33 20 204 233 130 164 256 113 275 131 154 262 21 59 20 26 34 47 48 57 61 65 71 76 85 89 97 98 107 108 122 134 137 150 151 155 162 164 173 190 217 218 229 232 242 252 258 260 277 284 285 286 287 291 9 125 217 224 277 62 108 13 20 59 97 98 117 155 159 220 21 26 34 47 48 61 65 76 89 107 122 134 137 150 151 164 173 190 229 242 252 258 284 286 287 291 74 98 101 291 135 149 70 242 58 117 132 159 219 220 243 280 23 32 38 43 49 54 69 80 116 123 141 147 148 181 190 195 198 214 216 218 225 233 237 253 278 298 16 66 80 285 196 106 272 207 5 19 21 23 26 34 48 51 61 71 76 77 89 91 107 108 134 137 146 150 152 157 173 190 208 213 217 226 229 230 235 252 258 277 284 286 287 291 90 40 63 201 286 271 38 13 20 21 61 89 97 98 155 252 277 287 291 265 82 84 192 217 107 153 31 131 281 293 297 1 182 4 300 238 62 101 242 287 99 38 108 27 17 90 21 9 30 109 175 218 3 12 28 67 94 110 172 181 196 283 1 22 293 81 61 116 290 91 198 286 112 13 20 23 32 38 43 54 69 80 110 117 123 124 128 132 141 147 148 153 159 181 190 195 214 216 225 233 237 243 253 264 272 278 280 298 17 86 288 224 7 112 234 172 20 2 3 4 11 12 17 28 30 35 58 67 74 78 82 83 93 94 99 106 117 121 132 136 144 163 178 188 219 222 237 280 282 283 292 294 1 25 27 101 104 130 139 140 171 221 293 297 204 171 278 77 29 51 91 20 37 14 34 48 65 76 85 107 108 122 131 137 150 151 162 164 175 190 217 218 229 232 258 130 77 265 16 86 24 212 166 9 14 21 26 30 34 48 57 61 65 76 85 89 90 95 107 108 109 122 131 134 137 150 151 162 164 173 175 206 217 218 229 232 242 252 258 260 277 284 286 287 291 292 96 119 239 92 150 170 285 20 98 207 9 14 34 57 65 76 85 122 131 137 151 162 164 175 218 232 226 281 293 297 179 279 113 124 213 186 110 290 49 74 163 229 121 54 223 41 120 272 111 225 13 20 117 132 159 220 243 280 5 19 30 71 91 146 152 157 208 213 226 230 235 285 82 244 40 207 66 103 58 250 20 65 130 164 173 113 5 189 40 245 85 1 27 31 104 272 281 293 297 3 94 66 194 219 22 254 250 4 11 30 74 78 83 93 163 222 104 121 139 282 165 49 234 137 167 97 239 13 20 98 9 14 34 48 57 65 76 85 90 108 109 122 131 151 162 164 175 217 218 232 258 107 11 281 293 297 112 54 260 217 175 243 297 5 13 19 20 21 23 26 51 61 62 71 89 91 97 98 116 132 146 152 157 159 173 203 208 213 226 230 235 242 252 277 285 287 291 224 29 91 300 251 175 131 20 51 188 213 229 161 75 199 210 9 30 90 95 109 292 3 4 12 17 83 94 99 131 144 172 196 233 242 283 297 79 159 14 214 236 58 244 13 20 117 132 219 220 243 260 280 5 19 23 51 71 91 116 146 152 157 208 213 225 226 230 233 235 253 285 131 150 77 279 248 93 282 117 223 14 173 218 242 286 183 246 189 288 35 16 147 97 4 11 12 17 32 68 71 74 78 80 81 83 93 110 118 125 128 144 153 156 160 163 194 196 209 211 222 256 259 272 282 295 1 45 121 139 265 281 205 206 51 288 257 135 131 30 2 28 67 94 99 136 172 188 283 286 294 1 27 101 104 130 293 297 45 78 24 170 19 161 32 290 155 107 152 217 245 3 35 4 221 41 1 250 14 34 65 76 122 137 151 164 223 258 74 231 104 146 112 61 181 71 59 290 130 131 281 155 46 48 152 109 198 262 290 117 14 57 58 65 76 85 122 131 137 151 162 164 175 218 232 243 1 17 104 121 171 31 217 72 48 100 226 202 288 85 9 30 90 109 175 218 23 28 67 136 172 188 283 294 25 27 101 130 293 297 68 105 180 246 35 50 112 9 14 30 34 48 52 57 65 76 85 90 95 98 109 122 137 151 162 164 175 190 204 217 218 222 232 258 292 107 286 130 284 249 10 100 52 291 237 37 14 20 34 65 76 85 108 122 131 137 151 162 164 204 232 258 51 130 11 298 166 101 43 33 144 20 58 118 125 194 219 222 226 246 256 295 172 241 242 189 238 170 142 85 112 207 157 21 270 45 251 173 189 57 19 26 34 47 48 51 61 71 76 77 85 89 91 107 108 117 122 131 134 137 146 150 151 152 162 164 190 208 213 217 229 230 232 235 252 258 277 284 285 286 287 291 20 296 249 24 96 124 179 4 17 21 74 83 93 144 163 196 222 256 258 292 104 121 274 204 294 223 66 221 194 90 112 3 12 17 99 172 196 229 256 22 41 272 91 49 258 180 299 207 13 20 30 58 90 95 109 117 132 159 204 220 222 243 280 292 4 11 42 43 48 68 73 74 78 80 81 83 110 118 120 125 128 141 153 156 163 194 195 209 210 211 246 256 259 264 270 295 17 121 126 196 177 81 213 274 242 19 290 26 107 217 292 165 118 85 75 222 130 260 91 128 229 196 60 138 170 282 40 63 105 277 27 31 130 132 272 281 293 297 45 88 277 259 14 114 123 130 109 197 263 266 216 132 120 52 5 13 19 20 51 91 117 146 152 157 159 173 208 213 226 230 235 252 285 60 187 107 226 177 32 99 173 290 57 1 2 3 4 11 12 13 17 20 27 28 35 45 58 67 74 81 82 83 94 106 117 118 121 125 126 128 132 135 136 144 159 163 171 172 178 188 193 194 196 219 222 234 246 256 259 265 280 282 283 294 295 22 24 31 84 86 101 130 139 140 221 241 281 293 297 85 214 290 73 118 252 87 242 59 4 11 12 13 17 58 68 74 78 81 93 117 123 125 132 159 163 194 211 219 222 243 246 256 259 280 282 104 121 110 159 16 15 252 184 136 9 30 57 90 95 109 175 204 218 222 292 299 107 3 28 67 121 131 171 188 283 294 1 22 25 31 86 101 130 139 293 22 280 10 78 174 140 184 9 14 20 30 57 65 76 85 90 95 97 109 122 131 151 162 164 175 218 223 232 292 107 281 293 297 207 146 285 193 276 79 231 290 173 130 24 129 241 57 9 48 173 107 27 31 131 229 281 297 181 202 94 68 125 11 132 239 9 30 58 59 90 95 109 117 204 219 222 243 280 299 4 12 74 78 83 93 144 163 196 282 31 16 179 297 300 290 184 23 180 222 265 274 81 20 58 95 117 132 159 204 219 220 243 280 292 299 4 11 17 19 38 42 43 49 54 68 69 73 74 78 80 83 93 102 110 118 120 123 124 125 128 141 143 147 148 153 154 156 160 163 181 184 194 195 198 205 209 210 211 214 216 224 225 233 237 244 246 256 259 264 266 270 272 278 282 295 298 2 121 219 266 103 132 173 101 51 58 5 32 38 49 54 69 107 123 147 148 181 198 214 225 233 237 253 298 299 27 233 162 240 206 299 271 9 30 57 58 90 95 175 204 218 219 222 292 107 2 3 4 12 21 28 67 83 94 99 135 136 144 172 178 188 196 283 294 1 22 25 86 101 104 130 140 171 293 297 259 119 30 105 229 133 143 77 13 20 117 159 220 243 280 19 51 58 71 91 146 152 157 162 208 213 230 235 285 
Beta:2,Alpha:0.54
286 175 4 163 198 273 104 242 255 57 2 3 11 12 17 28 35 58 67 74 83 93 94 99 110 117 132 135 136 144 159 172 178 196 219 222 234 283 292 294 298 1 25 27 121 130 140 171 293 297 118 248 97 93 279 165 30 106 244 39 292 53 192 216 190 59 250 98 204 222 38 43 80 141 264 278 83 85 186 251 268 124 20 37 60 62 97 98 155 260 290 9 14 30 57 58 90 95 109 117 122 131 132 151 162 164 175 204 218 219 222 243 271 280 292 299 107 2 3 12 17 28 65 67 94 99 121 135 136 172 178 188 242 283 294 1 25 27 101 130 139 293 297 94 104 45 193 220 77 93 13 20 97 117 159 9 14 34 48 61 65 76 85 107 108 122 131 137 150 151 162 164 190 217 229 232 252 258 284 287 291 130 65 31 154 151 285 241 48 239 9 30 58 59 90 95 97 109 132 175 204 218 219 222 243 280 292 299 3 4 11 12 17 35 67 74 83 93 94 99 144 163 172 196 226 282 283 121 171 86 235 199 50 70 21 94 102 27 31 226 281 297 231 26 41 179 36 66 183 13 20 48 97 98 107 108 150 155 159 190 291 130 225 283 24 284 297 210 68 242 9 14 20 30 57 58 62 85 90 95 109 131 132 162 175 204 218 219 222 243 280 292 299 107 1 3 22 27 28 67 86 99 101 104 121 136 171 172 188 25 130 139 140 293 135 96 236 79 46 52 80 239 117 132 159 220 243 250 280 5 23 48 116 157 213 218 226 39 157 49 224 183 219 67 98 260 5 13 20 23 32 38 43 54 61 69 80 91 97 110 116 117 123 124 128 132 141 147 148 153 159 181 195 197 209 213 214 216 225 226 237 242 243 253 264 272 278 280 298 17 82 14 118 157 32 279 199 207 23 294 143 36 177 131 116 35 112 173 21 26 34 48 61 65 76 89 97 98 107 108 134 137 150 151 155 162 164 190 217 229 252 260 277 284 287 290 291 293 128 105 259 225 10 175 98 3 4 11 12 17 21 35 58 74 83 93 99 144 163 172 196 219 283 292 104 121 234 236 8 138 197 287 222 1 250 23 32 38 43 49 54 61 69 80 116 123 132 141 147 148 181 198 214 225 233 237 243 253 264 278 280 298 265 129 255 219 226 272 284 13 20 117 132 155 159 220 243 280 5 19 26 51 71 91 146 157 164 173 208 213 230 235 242 277 285 286 113 289 90 146 212 52 55 242 13 20 58 59 95 117 132 159 204 219 220 222 243 280 290 292 299 23 32 38 42 43 49 54 68 69 80 110 116 118 123 124 125 128 141 143 147 148 153 156 180 181 194 195 197 198 209 210 211 214 216 225 226 233 237 246 253 256 264 270 272 278 295 298 17 174 74 113 68 204 56 140 1 3 12 13 17 28 58 67 94 99 104 117 136 159 171 172 178 188 196 219 283 292 294 25 27 86 101 130 297 144 21 46 27 25 206 3 26 47 48 61 76 89 107 108 122 134 137 150 151 164 173 190 217 229 242 252 258 277 284 286 287 291 30 285 256 269 51 191 45 97 9 57 58 90 109 131 218 107 4 11 74 81 83 93 246 24 121 22 299 178 51 264 158 242 255 7 13 20 37 60 62 97 98 117 155 159 207 220 260 9 14 21 26 34 47 48 57 61 65 76 85 89 90 107 108 109 122 131 134 137 150 162 164 173 175 190 217 218 229 232 252 258 277 284 286 287 291 283 32 2 210 242 217 282 207 20 30 95 159 204 222 292 299 48 74 78 93 163 214 121 210 276 64 18 230 133 83 30 110 222 282 234 213 78 235 18 32 39 13 20 23 38 43 49 54 80 91 110 116 117 123 124 128 141 147 148 153 157 159 181 195 198 214 216 225 226 233 237 243 253 264 272 278 280 292 298 82 204 108 200 293 91 51 95 98 292 68 78 81 125 246 256 259 295 196 265 43 8 168 173 156 174 20 5 14 19 21 23 26 34 38 39 48 49 51 54 61 65 71 76 85 89 91 107 108 122 131 134 137 146 150 151 152 162 164 181 190 197 198 203 208 213 217 225 226 229 230 232 233 235 242 252 253 258 277 284 285 286 287 291 298 263 91 187 269 296 280 70 4 5 11 12 17 74 83 93 123 125 144 196 292 121 210 97 103 7 191 249 188 9 3 172 283 255 214 232 270 298 98 39 52 290 9 30 90 95 109 292 299 43 69 80 110 123 124 128 141 147 151 153 195 209 216 242 264 272 278 219 130 129 135 164 138 4 131 121 171 54 275 133 153 122 5 186 20 112 117 159 220 21 26 61 252 277 123 266 43 239 129 225 286 14 34 65 76 97 108 122 137 151 164 258 107 31 272 281 293 297 172 154 127 262 199 83 47 13 58 117 132 155 159 219 220 243 280 5 23 76 91 151 157 213 225 226 233 253 298 116 53 10 42 59 208 176 66 112 13 20 58 117 132 159 204 219 220 222 243 280 299 23 32 38 43 49 51 54 69 80 110 123 124 128 141 147 148 153 181 195 198 214 216 225 233 237 253 264 278 298 17 76 19 238 177 46 22 37 9 14 30 34 57 58 65 77 85 90 95 108 109 122 131 137 151 162 164 175 204 207 218 219 222 232 258 292 299 130 281 247 75 262 70 186 159 102 58 132 204 219 222 223 243 280 299 23 32 38 49 54 69 80 123 141 147 148 150 181 195 198 214 216 237 264 278 83 12 222 128 42 184 265 65 13 26 89 159 277 221 45 84 215 154 32 99 207 57 11 226 137 15 21 11 254 285 140 9 14 26 30 34 47 48 57 61 65 76 77 85 89 90 95 107 108 109 122 131 134 150 151 162 164 173 175 190 206 217 218 229 232 242 252 258 277 284 286 287 291 292 126 205 152 292 249 181 35 255 9 13 14 30 34 52 57 58 62 76 77 85 90 108 109 117 122 131 132 137 151 159 162 164 175 204 207 218 219 220 232 243 258 271 280 299 107 1 27 31 104 281 293 297 130 145 265 258 8 16 14 19 21 26 30 34 48 57 61 71 76 77 85 89 90 95 107 108 109 122 131 134 137 150 151 152 155 162 173 175 190 204 206 217 218 222 229 232 242 252 277 284 285 286 287 291 292 34 149 73 44 152 191 52 53 260 290 13 20 117 132 159 220 243 280 14 19 21 26 47 48 51 61 65 71 76 85 89 91 95 107 108 122 131 134 137 146 151 162 164 173 190 208 217 229 230 232 235 242 252 258 277 285 286 287 291 196 216 3 23 70 252 209 242 255 42 43 58 68 69 80 110 116 117 118 123 124 125 128 132 141 147 153 180 194 195 210 211 243 256 272 280 295 17 61 17 108 239 238 213 24 5 13 20 23 32 38 39 43 49 54 69 91 95 116 117 123 141 147 148 157 181 197 198 214 216 225 226 233 237 243 253 264 278 280 298 164 196 63 184 284 167 93 66 9 30 90 95 109 204 222 292 299 4 11 12 17 65 83 123 125 144 163 22 121 172 97 110 122 185 20 224 277 58 77 219 299 23 32 38 54 116 181 198 225 233 253 298 61 101 220 122 195 230 51 13 20 23 32 42 43 49 54 62 68 69 80 81 97 98 100 110 116 117 118 123 125 128 132 141 143 147 148 153 155 156 159 160 180 181 194 197 198 209 211 214 216 225 226 233 237 243 246 253 256 264 270 272 278 280 290 295 298 104 197 52 300 214 227 165 47 9 14 57 85 90 122 131 162 175 218 243 107 1 27 31 86 101 104 121 139 171 229 281 293 297 274 79 74 11 31 203 2 5 14 19 23 26 34 47 51 57 61 65 71 76 77 85 89 90 91 95 107 108 116 122 131 134 137 146 150 151 152 157 162 164 173 175 190 204 208 213 217 218 226 230 232 235 242 252 258 284 285 286 287 291 256 88 224 29 259 166 4 290 107 217 213 25 277 261 101 144 233 239 68 110 118 125 128 153 194 209 211 272 292 295 45 109 176 75 252 84 65 284 250 9 30 57 90 95 175 204 218 292 3 12 17 67 94 99 172 196 283 298 22 139 86 75 7 66 288 194 181 204 97 98 155 48 9 14 30 57 85 90 95 109 131 162 175 218 107 2 3 4 5 11 12 17 28 67 83 94 99 136 144 172 188 196 283 294 27 86 101 130 234 293 297 206 117 178 284 196 35 20 9 13 30 57 58 90 95 97 109 132 159 175 204 218 220 222 243 280 292 299 107 2 3 4 11 12 17 28 45 67 68 73 74 78 81 82 83 93 94 99 106 110 118 125 126 136 144 163 172 188 194 209 211 246 259 282 283 287 294 295 1 22 24 25 27 31 86 101 104 121 139 140 171 187 221 265 281 293 297 293 52 208 157 27 99 119 59 204 222 299 43 116 218 292 53 297 122 286 260 236 217 20 76 13 58 97 117 132 155 159 219 220 243 250 280 5 19 21 23 26 47 48 51 61 71 89 91 107 108 116 146 150 152 173 190 203 208 213 226 229 230 235 242 252 277 285 287 291 222 24 168 225 46 287 22 207 13 20 97 117 159 9 19 21 26 34 47 48 51 61 65 71 76 89 107 108 132 137 146 150 151 152 164 173 208 217 229 230 235 242 252 258 277 284 285 286 291 37 35 134 160 217 126 169 14 57 85 122 131 151 162 164 175 121 136 171 188 190 22 25 27 31 86 101 104 130 139 281 297 42 51 221 238 187 146 190 13 20 58 97 98 117 132 159 219 220 223 243 280 5 19 21 23 26 32 38 54 61 71 91 107 116 152 157 173 198 203 208 213 225 226 229 230 233 235 242 252 253 277 285 286 287 291 298 94 166 257 53 120 82 1 260 262 147 289 199 88 27 67 239 59 1 57 104 121 171 297 139 257 158 174 231 86 296 260 112 299 173 26 8 240 17 30 158 246 112 19 21 47 48 51 71 77 89 107 108 146 150 152 173 190 208 217 229 235 242 252 258 277 285 286 287 291 250 142 120 165 278 78 177 23 32 38 43 49 54 69 80 116 117 123 132 141 147 148 151 181 195 198 214 216 225 230 233 242 243 253 264 280 298 201 143 275 272 191 203 4 48 157 219 177 132 28 225 204 269 219 173 59 290 13 20 43 58 69 80 117 123 141 147 159 214 216 222 237 243 264 278 280 299 196 61 74 283 76 168 67 43 80 110 124 128 141 153 195 198 242 264 272 278 298 299 17 228 46 262 59 156 96 234 5 13 19 20 23 51 71 91 116 117 146 152 157 159 173 175 208 213 226 230 235 242 277 285 286 133 136 2 255 62 145 103 90 157 173 233 74 292 58 45 197 37 86 1 27 31 104 131 281 293 297 191 68 93 110 287 202 201 58 132 204 219 222 243 280 299 26 30 43 80 128 153 195 264 272 194 196 110 116 45 73 8 92 68 20 242 69 141 147 278 104 59 293 39 242 191 262 5 14 19 21 23 26 32 34 38 47 48 49 51 54 57 61 65 71 76 85 89 90 91 97 107 108 116 122 131 134 137 150 151 152 157 162 164 173 175 181 190 197 198 203 208 213 217 218 225 226 229 232 233 235 252 253 277 284 285 286 287 291 298 107 167 48 30 136 297 265 7 20 151 164 28 61 67 193 132 202 158 201 17 148 90 78 151 200 226 120 214 207 123 263 20 117 159 220 262 21 26 89 107 150 229 252 277 287 136 271 170 22 121 154 152 262 57 85 90 131 162 175 218 107 5 104 171 139 116 171 136 161 62 251 112 20 207 14 85 131 162 175 218 107 2 3 12 17 28 67 93 94 99 194 196 229 283 294 1 22 31 86 293 297 149 203 150 196 95 23 254 13 20 97 98 117 132 159 220 243 280 5 19 21 26 34 47 48 51 61 65 71 76 89 90 91 107 108 134 137 146 152 157 173 190 208 213 217 226 229 230 235 242 252 258 284 285 286 287 291 227 98 164 216 96 87 152 13 20 32 38 42 43 49 54 58 68 69 80 97 110 117 118 123 124 125 128 132 141 143 147 148 156 159 180 181 194 195 198 209 210 211 214 219 237 243 246 264 270 272 278 295 17 121 13 28 14 153 23 282 261 85 242 30 165 213 44 29 166 176 129 123 133 7 156 4 227 31 11 30 57 74 78 93 163 292 298 104 121 2 112 262 104 244 76 10 66 243 250 26 51 71 91 146 152 173 208 213 230 235 242 285 286 124 46 174 88 43 188 199 9 30 57 90 175 218 107 28 67 136 283 294 25 27 130 293 297 69 205 193 76 236 155 51 37 52 53 62 98 223 290 13 58 95 117 132 159 204 219 220 243 280 292 299 5 14 19 23 48 71 91 116 146 152 157 162 173 208 213 225 226 230 233 235 242 253 258 277 285 286 298 74 94 227 177 197 10 109 123 163 181 258 121 198 218 46 68 129 122 38 13 20 37 52 53 60 62 98 117 132 155 159 220 223 243 260 280 290 5 14 19 21 23 26 32 34 39 47 48 49 51 54 57 61 65 71 76 85 89 91 92 107 108 116 123 127 131 134 137 146 148 150 151 152 157 162 164 168 170 173 175 181 190 197 203 208 213 214 217 225 226 229 230 232 233 235 237 242 252 253 258 269 277 284 285 286 287 291 292 298 125 217 244 126 204 34 13 20 97 98 159 14 48 57 65 76 85 107 122 131 137 150 151 164 175 190 218 229 232 258 27 31 130 281 293 297 74 275 143 67 176 98 93 90 260 11 17 58 78 81 83 132 163 194 219 222 237 246 256 259 280 282 292 24 104 121 5 17 120 215 264 27 9 13 117 220 223 243 19 21 26 47 48 51 61 71 89 91 107 146 150 152 173 175 190 208 213 217 229 230 235 242 252 277 285 286 287 291 45 179 202 111 214 142 84 85 48 107 108 150 190 217 229 258 262 280 75 87 9 176 48 237 61 5 14 19 21 23 26 34 47 51 52 58 65 76 85 89 91 97 98 107 134 137 146 150 151 152 155 157 162 164 173 190 208 213 217 229 230 232 235 242 252 258 260 277 284 285 286 287 290 291 171 170 232 158 19 89 272 242 255 13 20 117 132 159 219 220 243 280 5 23 32 38 39 49 51 71 91 116 146 148 152 157 197 198 208 213 214 225 226 230 233 235 237 252 253 285 298 239 281 39 286 122 253 10 66 207 9 14 16 30 34 48 57 58 65 76 77 90 95 108 109 117 131 132 137 150 151 162 164 175 190 204 217 218 219 220 222 229 232 243 258 271 280 292 299 74 107 276 130 149 198 56 95 239 91 131 13 19 20 26 51 71 97 146 152 159 173 204 208 230 235 242 277 285 286 237 261 230 166 253 198 292 242 255 13 30 58 95 117 132 159 204 219 220 222 243 280 299 42 43 68 78 80 110 118 125 128 153 156 180 194 195 209 210 211 246 256 264 270 272 295 17 142 145 226 239 213 193 198 3 67 99 104 117 121 132 136 171 172 178 188 196 229 283 292 294 1 22 27 31 86 101 130 139 140 293 297 197 66 42 206 155 185 32 13 20 97 159 220 14 34 48 57 65 76 85 107 108 122 131 150 151 162 164 175 190 217 218 229 232 258 284 130 133 166 261 128 182 259 115 250 242 112 298 198 
Beta:2,Alpha:0.55
91 283 60 71 18 210 37 52 53 62 260 290 13 20 159 220 30 58 95 109 243 292 5 19 26 51 146 152 157 173 208 213 226 230 235 242 258 285 286 153 207 221 121 97 267 86 42 1 22 25 27 31 38 57 58 101 104 117 123 132 136 139 171 188 293 297 130 136 199 78 246 195 188 93 239 95 112 292 68 118 125 194 256 295 45 165 75 246 90 89 260 120 13 20 37 52 53 58 60 62 95 97 98 117 132 155 159 204 219 220 222 243 280 290 292 299 5 19 21 23 26 32 38 39 49 54 68 69 71 80 87 91 110 116 123 124 128 141 146 147 148 152 153 157 168 170 173 181 195 197 198 208 209 211 213 214 216 225 226 230 233 235 237 242 253 264 272 277 278 286 298 17 238 23 164 163 168 79 152 13 19 20 21 26 34 47 48 51 61 62 71 89 91 97 98 107 108 150 155 173 190 217 229 230 235 242 252 258 260 277 284 285 286 287 290 291 299 209 224 257 96 142 50 245 9 14 21 34 48 57 76 77 85 90 107 108 109 117 122 137 150 151 162 164 175 190 217 218 229 232 252 258 284 287 291 130 96 214 21 128 6 298 54 97 58 219 48 108 131 150 190 217 23 27 31 281 297 145 292 156 98 50 240 104 13 62 132 43 68 80 110 125 128 153 195 211 264 272 17 45 148 222 158 289 285 248 260 250 9 30 95 109 117 132 159 204 219 220 243 280 292 299 43 68 80 110 116 118 125 128 153 156 180 194 195 209 210 211 246 256 264 270 272 295 12 17 139 145 113 263 153 217 115 102 66 13 20 58 97 117 132 159 204 219 220 222 243 280 299 5 19 23 32 38 39 43 49 51 54 65 69 71 91 116 123 141 146 147 152 168 170 173 181 197 198 208 213 214 216 225 226 229 230 233 235 237 242 264 278 285 298 83 107 236 26 127 228 131 9 14 57 85 90 122 151 162 164 175 218 280 2 3 17 28 67 94 99 172 194 196 283 294 104 293 71 88 206 57 27 89 182 19 21 26 51 61 91 117 146 152 173 208 218 230 235 242 277 285 286 287 291 225 262 156 84 266 163 52 192 9 14 20 30 34 57 58 65 76 77 85 90 95 108 109 112 117 122 131 132 137 151 159 162 164 175 204 218 219 220 222 232 243 258 271 280 292 299 1 27 31 104 272 281 293 297 139 224 57 30 120 266 9 13 58 77 90 95 109 117 132 159 204 219 220 222 243 280 292 299 107 4 11 17 68 71 73 74 78 81 83 93 110 118 125 128 153 156 160 163 194 209 211 246 256 259 272 282 295 121 113 243 13 195 194 92 253 250 30 52 58 62 95 117 132 204 219 260 280 290 292 299 5 19 23 32 38 39 43 49 51 54 69 71 80 91 110 123 124 128 141 146 147 148 152 153 157 168 181 197 198 208 209 213 214 216 225 226 230 235 237 252 264 272 278 285 298 17 83 128 9 76 80 105 25 225 13 20 37 52 159 220 260 30 57 90 109 131 175 218 107 68 110 118 125 153 156 194 195 209 211 246 256 272 287 295 45 58 104 194 39 247 251 274 9 14 30 57 77 85 90 95 109 117 122 131 151 162 164 175 204 218 219 222 243 262 271 280 292 299 107 1 22 27 28 31 67 86 101 121 136 231 297 25 130 281 43 294 217 123 152 193 102 242 255 95 68 110 118 125 128 153 181 194 211 256 272 196 8 15 198 129 237 85 272 207 250 5 23 71 116 132 157 190 226 253 280 107 274 287 54 210 92 175 57 66 20 37 52 53 60 97 98 155 260 290 9 30 58 95 109 131 132 159 204 218 219 222 292 299 23 32 38 42 43 49 68 69 80 110 116 118 123 124 125 128 141 143 147 148 153 156 180 181 194 195 198 209 211 214 216 225 226 233 237 246 253 256 264 270 272 278 295 298 17 36 39 220 171 192 27 152 1 2 3 12 17 28 58 67 94 99 104 117 121 132 136 164 172 178 188 196 219 278 283 292 294 25 31 86 101 130 139 140 293 297 253 152 86 21 29 239 283 9 14 30 57 85 90 95 109 122 131 162 175 204 218 222 292 299 107 27 28 101 104 121 136 171 188 25 130 90 253 111 100 57 134 72 207 107 20 26 34 47 48 61 62 65 71 89 97 98 108 137 150 152 155 173 190 217 229 242 252 258 260 277 284 285 286 287 291 102 50 193 266 140 28 300 286 97 225 181 290 153 291 278 250 37 52 223 262 62 98 155 260 13 20 117 159 220 58 95 132 204 219 222 243 280 292 299 9 14 21 26 34 47 48 57 61 65 71 76 85 89 90 107 108 122 131 134 137 150 151 164 173 175 190 217 218 229 232 242 252 258 277 284 286 287 130 53 154 108 240 210 235 191 58 98 204 222 299 5 19 51 71 85 146 152 157 173 208 213 230 242 285 286 246 227 97 78 286 168 285 13 20 59 117 132 159 220 243 280 5 19 21 26 34 47 48 51 61 65 71 76 89 91 95 107 108 134 137 146 150 173 190 208 213 217 230 235 242 252 258 277 284 287 291 84 298 133 122 244 116 155 207 13 20 37 52 53 60 62 97 98 159 260 290 9 14 30 34 57 65 76 85 90 95 109 131 137 151 162 164 175 204 218 219 222 232 243 258 292 299 1 3 12 28 67 93 94 99 104 121 136 171 172 178 188 196 283 294 22 25 27 31 86 101 130 139 140 293 297 185 156 25 67 212 279 36 290 242 186 14 237 12 153 59 97 57 85 90 131 162 175 218 107 3 4 17 67 94 99 144 172 196 213 283 136 74 269 279 65 255 8 210 59 197 13 58 61 68 78 110 117 118 125 128 153 156 159 194 195 209 211 219 222 243 246 256 272 280 281 191 229 246 148 233 48 9 14 30 57 85 90 95 109 131 175 218 292 107 3 4 11 12 17 35 67 74 83 93 94 99 144 163 172 196 237 283 121 234 148 244 186 15 252 160 236 20 290 1 3 22 27 28 31 58 67 86 101 104 117 121 132 136 139 140 171 172 188 218 231 281 283 292 293 294 130 271 88 127 148 193 52 48 299 188 274 220 165 122 173 190 77 20 23 32 38 43 49 54 58 69 116 117 123 132 141 147 148 159 181 198 214 216 219 225 226 233 242 243 253 264 278 280 298 75 82 39 81 261 9 42 112 3 4 11 12 13 17 20 23 28 35 67 71 74 78 83 93 94 117 132 144 159 163 172 196 219 222 280 282 283 286 292 104 136 171 297 58 60 191 169 278 287 165 62 98 204 219 222 299 21 26 89 242 277 286 92 32 59 18 20 29 268 250 9 109 175 43 68 69 80 110 118 123 124 125 128 141 147 153 180 194 195 209 211 214 216 237 264 272 278 295 17 231 235 97 32 196 16 198 20 17 83 153 181 214 126 199 67 21 57 63 4 13 20 58 78 81 117 125 132 159 194 218 219 222 246 256 295 24 83 104 259 175 75 237 114 99 294 290 9 58 109 65 69 123 141 147 148 151 214 278 216 63 23 74 17 268 152 112 42 43 68 80 110 117 118 125 128 132 141 153 156 180 194 195 209 210 211 219 222 243 246 256 258 264 270 272 280 299 45 121 293 197 112 223 151 267 46 34 52 57 62 65 76 85 98 108 122 131 137 162 164 175 218 232 258 290 107 1 27 31 86 101 104 139 171 281 297 265 106 193 176 70 95 171 23 91 116 132 217 226 253 280 218 42 181 288 58 184 137 20 242 255 13 117 132 159 204 219 220 222 243 280 299 5 19 23 32 38 39 51 54 69 91 116 123 141 146 147 152 157 197 198 208 213 214 225 226 230 233 235 237 253 278 298 220 270 198 60 35 244 207 37 62 97 98 155 260 290 9 30 58 95 109 132 204 219 222 243 280 292 299 5 23 32 38 39 49 54 69 80 91 116 123 141 146 147 148 157 181 197 208 213 214 225 226 233 237 253 278 129 110 33 150 298 21 214 242 13 20 62 97 98 117 155 159 220 14 34 48 57 61 65 76 85 89 90 108 122 131 137 151 162 164 175 190 217 218 229 232 252 258 284 287 38 130 184 261 22 5 100 202 20 97 9 14 19 21 23 26 30 34 47 48 51 57 61 65 71 76 85 89 90 91 107 108 109 116 122 131 134 137 146 150 151 152 157 162 164 173 175 190 203 208 213 217 218 226 229 230 232 235 242 252 253 258 277 284 285 286 287 291 51 106 189 111 28 134 11 58 204 219 222 299 43 69 80 141 147 195 216 264 278 298 85 150 173 247 280 98 37 112 290 48 58 204 219 222 299 21 26 89 242 252 277 286 154 191 229 255 18 218 47 37 52 62 98 155 260 13 58 117 132 159 219 220 243 280 21 34 48 61 65 76 89 107 108 109 137 150 190 217 252 258 284 287 291 130 235 283 276 257 158 92 166 9 13 14 16 19 20 21 26 30 34 37 47 57 65 71 76 77 85 89 95 97 98 107 108 109 117 131 132 133 134 137 150 151 152 159 162 164 173 175 190 204 206 217 218 219 220 222 229 232 242 243 252 258 271 275 277 280 284 285 286 287 291 292 299 284 296 2 79 217 101 269 85 250 7 43 80 264 174 126 166 133 221 212 155 207 5 157 213 226 174 190 41 276 142 294 217 207 13 20 117 159 220 5 19 21 23 26 32 38 39 43 47 49 51 54 58 61 69 71 80 87 89 91 92 107 116 123 127 141 146 147 148 150 152 157 168 170 173 181 197 203 208 213 214 216 225 226 229 230 233 235 237 242 252 253 264 269 277 285 286 287 291 298 32 64 24 226 54 128 85 13 20 58 59 97 117 132 159 219 220 243 280 5 19 21 23 26 51 71 89 91 116 146 157 173 203 208 213 225 230 233 235 242 252 253 277 285 286 287 126 173 75 165 67 6 258 5 13 20 23 32 38 39 42 49 51 54 62 69 78 80 81 91 97 98 100 110 116 117 123 124 125 128 141 143 146 147 148 153 154 155 156 157 159 160 180 181 184 194 195 197 198 208 209 210 211 213 214 216 225 230 233 235 237 243 244 253 256 259 264 266 270 272 278 280 289 295 298 299 17 24 239 276 221 23 129 247 141 97 9 14 19 21 26 30 34 47 51 57 61 65 71 76 85 89 90 95 107 108 109 122 131 134 137 146 150 151 152 162 164 173 175 190 206 208 217 218 229 235 242 252 258 277 284 285 286 287 291 292 74 197 288 130 242 28 244 15 255 243 57 58 68 125 128 153 195 198 208 209 211 219 272 298 17 275 128 220 22 96 249 13 21 61 89 97 117 159 173 242 252 277 286 287 291 74 217 75 128 169 244 275 13 59 14 34 57 65 76 85 122 131 137 151 162 164 175 218 232 258 1 27 31 86 104 139 188 281 297 230 35 14 148 55 215 125 239 37 52 53 60 62 97 98 155 260 290 9 30 58 90 95 109 132 204 219 243 280 292 299 21 23 32 38 43 48 49 54 69 80 107 110 116 123 124 128 141 147 153 175 181 195 198 209 214 216 225 226 233 237 253 264 272 278 17 22 265 226 197 147 104 17 30 95 204 222 292 299 61 118 123 125 190 194 246 256 258 295 121 105 7 293 108 155 260 225 242 14 20 34 48 62 65 76 85 97 122 131 150 151 162 164 190 217 232 258 107 31 130 171 281 297 211 222 124 212 286 238 59 9 30 90 95 109 204 292 43 69 123 128 141 147 148 153 195 209 214 216 237 264 272 278 12 17 74 157 240 208 67 60 188 152 242 255 5 20 23 32 39 49 54 61 69 80 91 116 117 123 132 141 147 148 159 181 197 198 213 214 218 225 226 233 243 253 278 280 298 257 127 121 112 27 135 70 242 130 164 109 55 154 134 230 121 242 255 20 97 98 250 9 14 30 57 85 90 95 122 131 151 162 164 175 218 232 292 107 2 3 5 12 23 28 43 94 99 136 141 171 172 178 188 196 283 294 25 27 31 86 101 130 281 293 297 297 163 137 8 178 238 243 20 117 159 220 21 26 34 47 48 57 61 71 89 107 108 150 173 190 217 229 242 252 258 277 284 287 291 247 261 243 119 183 105 235 13 20 117 159 220 21 48 61 107 190 217 229 252 287 291 130 58 70 249 40 145 73 78 61 9 30 90 95 109 112 243 292 4 74 93 110 151 286 121 195 199 172 21 111 179 207 280 7 13 20 30 58 95 117 132 159 204 219 220 222 243 292 299 14 32 38 42 43 49 54 68 69 80 110 118 123 124 125 131 141 143 146 147 148 153 180 181 194 198 209 210 211 214 216 225 233 237 256 264 272 278 295 298 17 99 13 126 145 17 118 159 34 9 20 30 58 90 95 109 117 132 175 204 218 219 220 222 243 280 292 299 4 11 12 68 74 78 81 83 93 125 144 163 194 196 211 246 256 259 282 295 121 115 201 61 83 188 180 46 260 20 34 65 76 108 137 151 164 258 22 27 28 67 86 101 104 121 136 171 208 256 25 130 139 293 297 160 108 97 107 40 109 297 112 98 155 9 30 58 90 95 132 204 219 222 292 299 5 23 32 38 42 43 49 54 61 68 69 80 110 116 118 123 124 125 128 141 143 147 148 153 156 157 180 181 194 195 197 198 209 210 211 214 216 225 226 229 233 237 246 253 256 264 272 278 295 298 17 262 66 197 10 273 98 20 97 48 150 190 217 229 226 255 98 14 1 156 167 62 97 155 250 260 58 95 117 132 159 204 219 220 222 243 280 292 299 5 19 23 26 32 38 39 49 51 54 71 87 91 116 123 131 146 148 152 157 168 170 173 181 197 198 208 213 214 225 226 230 237 242 253 277 285 286 298 216 169 224 187 293 180 11 196 58 4 12 13 17 30 74 78 83 93 117 132 144 159 163 211 222 280 282 292 28 121 260 63 2 196 114 132 64 98 262 58 280 34 48 65 76 107 108 137 150 190 217 229 258 284 281 297 246 235 89 175 80 168 36 52 58 62 117 132 159 204 219 220 222 243 260 280 290 299 5 19 23 26 32 38 39 49 51 54 71 87 91 116 123 146 147 148 150 152 170 173 181 197 198 208 213 214 225 230 233 237 242 253 277 285 286 298 244 37 121 272 274 280 9 57 90 97 175 218 107 4 11 21 74 78 81 83 93 118 125 163 194 246 256 259 282 295 100 272 132 30 290 59 7 77 207 223 139 220 107 300 185 164 129 23 69 136 271 21 28 29 37 20 112 23 131 208 226 169 185 166 13 157 298 179 11 12 17 30 58 68 74 78 81 82 93 117 132 144 159 163 196 219 222 246 280 282 292 101 104 121 23 227 20 74 43 263 82 207 250 9 95 109 32 38 49 54 69 123 124 141 147 148 181 195 198 214 216 225 233 237 264 278 298 117 155 233 288 195 34 238 58 62 204 219 222 292 299 5 19 23 51 71 76 91 116 146 152 157 208 213 218 226 230 235 285 167 59 260 161 179 235 101 112 5 19 23 91 132 146 157 208 213 226 243 280 234 24 37 33 14 169 116 77 117 2 3 17 28 67 99 121 136 171 172 178 188 218 283 292 294 31 86 101 130 139 140 293 297 108 51 69 271 291 254 149 21 30 58 78 219 222 253 292 104 138 221 271 202 213 66 11 7 57 131 68 99 242 272 287 92 289 243 135 46 187 20 13 23 32 38 54 58 116 117 132 159 219 225 226 233 253 280 298 151 118 285 54 180 51 21 59 290 13 20 26 58 68 78 81 97 110 117 125 128 132 153 156 159 160 194 195 209 211 219 222 243 246 256 259 270 272 280 295 83 104 268 201 240 188 187 198 66 20 1 25 27 31 57 86 101 131 139 153 171 217 281 293 297 65 273 261 211 213 124 79 58 112 117 132 219 116 225 226 233 253 298 169 90 7 62 85 92 211 262 290 37 53 260 48 97 98 13 20 58 117 132 159 204 219 220 280 299 14 34 61 65 76 107 122 137 150 151 162 164 190 217 229 232 252 258 287 291 27 31 208 281 293 297 125 57 275 276 294 289 51 20 5 13 23 32 38 39 49 54 69 80 91 116 123 132 141 147 148 157 159 164 181 197 198 213 214 225 226 233 237 243 253 278 280 298 146 213 294 74 24 182 124 77 239 43 110 128 153 195 219 222 264 272 17 83 270 29 4 84 258 2 200 100 131 59 34 130 164 83 56 142 172 42 16 156 260 95 292 4 11 12 17 74 78 81 93 163 196 218 246 282 126 
Beta:2,Alpha:0.56
256 239 114 62 41 115 181 52 262 107 37 155 260 20 30 58 95 109 132 204 219 222 292 299 5 19 23 32 38 39 51 54 71 91 116 146 152 157 197 208 213 225 226 230 233 235 253 285 298 82 172 278 37 202 182 66 58 97 132 204 219 222 280 299 19 21 26 61 71 85 89 107 152 173 242 252 277 285 286 287 297 253 224 249 23 90 75 97 207 9 30 95 109 175 218 280 292 42 49 61 68 80 110 116 118 123 124 125 128 141 147 148 153 156 180 181 194 195 210 211 214 216 237 246 256 264 270 272 278 295 17 209 158 92 299 8 129 263 13 20 159 34 65 108 137 258 1 27 31 86 101 104 121 171 253 281 297 161 165 140 66 278 125 94 220 9 20 4 11 12 17 57 74 83 93 131 144 196 218 99 121 136 86 177 203 259 141 178 107 57 173 13 20 32 43 58 68 78 81 97 110 117 118 125 128 132 153 156 159 160 180 195 209 211 219 222 243 246 256 270 272 280 295 17 83 104 78 237 165 90 267 59 160 52 97 155 290 58 117 132 159 219 220 243 299 21 26 34 61 65 76 89 107 108 122 134 137 150 151 164 190 217 229 252 258 277 284 287 291 130 86 290 280 195 74 87 262 37 52 58 62 95 98 117 132 155 159 204 219 222 243 260 292 299 5 19 21 23 26 32 38 39 47 48 49 51 54 61 71 91 107 108 116 146 148 150 152 157 181 190 197 198 203 208 213 217 225 226 230 233 235 242 252 253 277 286 287 291 298 67 161 259 5 272 287 179 97 98 20 30 95 204 292 299 19 51 71 146 152 157 173 208 213 226 230 235 242 285 286 227 88 147 77 27 278 166 2 3 28 58 67 94 99 132 136 141 151 172 178 188 196 218 233 283 292 294 25 101 104 130 140 171 293 297 70 223 168 157 154 273 63 14 21 34 48 52 57 61 62 65 76 85 89 97 98 107 108 122 131 137 150 151 155 162 164 175 190 217 218 229 232 252 258 260 284 291 130 300 29 39 185 266 235 291 14 57 85 90 112 122 131 162 164 175 218 222 107 1 27 104 121 136 171 181 188 25 31 86 139 293 297 22 221 139 229 96 195 288 58 95 112 132 204 219 222 243 280 292 299 43 69 80 110 123 124 128 147 153 214 216 237 264 272 278 45 270 242 137 140 237 96 58 147 98 155 260 13 117 132 159 219 220 243 280 19 21 34 47 48 51 61 65 71 76 89 107 108 134 146 150 151 152 162 164 173 190 208 217 229 230 235 252 258 277 284 285 286 287 291 256 268 89 42 17 105 45 290 1 27 31 57 58 86 104 121 131 136 139 171 188 281 297 25 88 205 55 266 80 149 111 59 58 132 219 280 5 23 30 90 116 150 226 242 253 96 244 28 44 277 226 155 250 97 132 243 280 34 65 76 122 137 151 164 23 67 121 136 188 283 294 25 27 101 130 293 297 183 248 151 76 108 153 229 37 52 53 62 98 155 260 13 58 117 132 159 219 220 243 280 34 65 107 137 150 190 218 258 284 1 3 22 27 28 31 61 67 86 101 104 121 136 139 171 188 231 253 281 283 294 297 25 130 228 217 267 40 236 71 29 58 98 117 159 204 219 220 222 243 280 299 5 23 32 38 39 49 51 54 91 116 146 148 157 181 197 198 208 213 214 225 226 229 230 233 235 237 253 298 132 120 51 278 250 205 253 13 20 58 62 117 155 159 219 243 280 14 21 34 48 57 61 65 76 85 89 107 108 122 131 137 150 151 162 164 175 190 229 232 252 258 284 287 291 130 52 44 223 189 277 72 15 97 98 30 58 95 109 204 219 222 292 299 5 23 32 38 49 54 69 116 123 141 147 148 157 181 197 198 214 225 226 233 237 253 278 298 157 99 57 215 14 7 77 207 223 262 24 121 28 65 128 36 68 85 262 58 4 11 13 73 74 78 81 83 93 117 118 125 132 153 159 160 163 194 209 211 219 222 243 246 256 259 272 280 292 104 172 30 46 57 71 276 299 207 62 97 98 155 13 58 95 117 132 159 204 219 220 222 243 280 292 5 19 23 26 32 38 39 49 51 54 89 91 146 152 157 162 173 181 197 198 208 213 225 226 230 233 235 242 253 277 285 286 298 10 41 100 15 56 17 1 95 204 219 222 292 299 43 68 110 118 125 128 131 153 195 209 211 213 242 272 295 45 30 161 32 77 180 91 266 60 250 21 89 117 243 252 277 10 244 111 37 70 120 290 3 23 28 38 57 67 121 136 171 188 218 283 294 25 139 293 297 278 62 288 274 243 146 85 262 14 57 122 131 162 68 78 81 118 125 194 208 217 246 256 295 272 119 97 115 77 202 281 13 20 37 52 53 60 62 98 155 159 220 260 262 9 14 30 34 57 58 65 76 85 90 95 108 109 117 122 131 132 137 151 162 164 175 204 218 219 222 232 243 258 271 280 292 299 107 1 2 3 12 17 22 27 28 31 67 86 94 99 101 104 110 121 136 171 172 178 188 196 283 294 25 130 139 140 297 126 59 60 190 115 199 41 13 37 52 53 62 77 97 98 155 159 220 250 260 262 290 9 14 30 34 57 58 65 76 85 90 95 108 109 122 131 132 137 151 162 164 175 204 218 219 222 232 258 292 299 107 1 22 27 28 31 67 101 104 121 136 139 171 188 208 231 272 281 283 294 297 25 130 299 83 240 191 106 196 220 255 13 132 159 243 280 21 26 61 89 173 252 277 286 287 291 66 236 83 246 37 35 93 290 13 20 23 32 38 49 54 58 69 80 116 117 123 132 141 147 148 159 181 198 208 214 219 225 226 233 237 243 253 278 280 200 136 261 18 209 10 58 77 7 62 97 98 155 13 30 95 109 117 132 159 204 219 220 222 243 280 292 299 5 19 23 32 38 39 43 48 49 51 54 69 71 80 91 116 123 141 146 147 148 152 157 162 168 181 198 208 213 214 225 226 230 233 235 237 253 264 277 278 285 298 129 183 84 64 122 254 109 159 223 34 65 76 108 117 137 151 164 217 218 258 1 27 31 86 101 104 121 139 171 281 297 89 117 72 57 19 177 260 20 220 243 65 76 137 12 23 196 242 66 276 151 264 25 184 103 97 9 30 57 90 95 109 159 175 218 292 107 32 68 78 81 110 118 125 128 153 156 160 194 209 211 246 256 259 272 295 104 290 265 84 117 154 183 9 30 90 95 109 204 222 292 299 32 34 38 43 49 54 69 80 116 123 141 147 148 181 214 225 237 253 264 278 298 256 69 209 246 16 143 228 13 20 58 112 117 159 219 220 243 280 5 19 23 26 51 71 89 91 146 152 157 173 208 213 226 230 235 242 277 285 286 292 86 82 210 256 145 113 117 132 159 220 243 280 5 19 23 51 91 146 152 157 173 208 213 226 230 235 299 172 96 68 21 261 150 4 11 78 81 93 175 218 246 256 259 121 276 154 116 284 48 172 208 14 20 34 65 76 97 98 122 137 151 164 258 27 31 86 101 104 139 171 281 293 297 139 144 115 82 43 194 107 13 20 97 98 159 9 14 30 34 57 65 76 85 90 95 109 122 131 137 151 162 164 175 218 232 258 292 2 3 12 17 28 67 94 99 104 121 136 172 178 196 217 283 294 1 22 25 27 31 86 101 130 140 293 297 145 57 204 278 118 166 13 20 21 26 89 97 117 159 173 190 242 252 277 286 229 160 177 54 124 182 245 13 59 117 159 220 243 21 26 89 137 242 252 277 286 287 291 182 141 157 166 80 16 249 243 118 125 194 218 246 256 272 295 45 11 243 110 129 171 232 13 20 37 60 62 97 98 155 159 260 9 14 30 34 65 76 85 90 95 108 109 122 131 137 151 162 164 175 204 218 258 292 107 1 2 3 12 17 27 28 67 78 94 99 104 121 135 136 172 178 188 196 214 283 287 294 25 86 101 130 140 297 117 172 185 3 216 198 52 53 62 155 260 262 290 13 20 58 132 159 219 220 243 280 14 34 48 57 65 76 85 107 108 122 131 137 150 151 162 164 175 190 217 218 229 232 258 284 299 1 5 27 31 86 101 104 121 139 171 281 293 297 198 120 109 138 125 75 104 52 20 58 69 80 110 124 128 132 141 147 153 195 219 222 264 272 278 280 299 17 236 146 266 14 281 147 184 97 222 150 194 246 256 63 240 32 120 109 108 288 117 159 220 57 61 287 291 130 235 61 265 255 223 181 206 13 20 21 34 48 62 65 76 89 97 98 107 108 137 150 155 190 217 229 258 260 284 287 290 291 130 193 142 8 24 61 13 62 98 155 260 58 117 132 159 219 243 280 14 30 34 48 65 76 85 108 131 137 150 151 162 164 217 232 258 1 22 27 28 31 86 93 101 104 121 136 139 171 188 281 297 130 57 164 188 175 293 131 276 13 20 159 34 65 76 108 137 151 258 280 67 104 121 136 153 171 22 25 27 31 86 101 130 139 297 15 179 235 225 26 113 37 52 53 60 62 97 98 155 260 290 9 30 58 90 95 109 117 132 159 175 204 218 219 220 222 243 280 292 299 5 23 32 38 42 43 49 54 68 69 80 110 116 118 123 124 125 128 141 143 147 148 153 156 157 180 181 194 195 197 198 209 210 211 214 216 226 233 237 246 253 256 264 270 272 278 287 298 17 175 227 172 286 36 194 278 13 19 20 21 26 51 71 89 91 98 146 152 155 159 173 208 222 230 235 242 252 277 285 206 55 66 224 110 136 71 20 97 98 155 9 14 30 57 85 90 95 109 131 162 175 204 218 222 292 299 107 4 11 12 17 74 78 83 93 144 196 282 121 286 102 277 108 97 190 232 159 62 98 155 13 58 117 132 219 220 243 280 14 30 34 48 61 65 76 107 122 137 150 151 164 217 229 252 258 284 287 291 27 31 281 293 297 78 29 242 165 73 2 280 250 13 20 97 98 159 220 223 9 14 34 48 57 65 76 90 108 109 122 131 137 151 162 164 175 190 217 218 232 258 107 1 27 31 86 101 104 121 139 171 281 286 293 297 34 81 153 190 99 241 144 132 23 58 116 219 225 233 253 298 188 81 232 247 87 216 62 97 98 155 250 9 58 90 95 117 132 159 219 220 222 243 280 292 299 5 19 23 26 32 38 39 43 49 51 54 68 69 71 80 110 116 118 123 124 125 128 141 143 146 147 148 152 153 157 168 170 173 181 195 197 198 208 209 211 213 214 225 226 230 235 242 253 264 272 278 285 286 295 298 17 277 32 20 66 167 248 120 7 13 58 62 95 97 98 117 132 155 159 204 219 220 222 243 280 292 299 5 19 23 26 38 39 43 49 51 54 68 69 71 80 87 91 110 116 118 123 124 125 128 143 146 147 148 152 153 157 168 170 173 181 195 197 198 208 209 211 213 214 216 225 226 230 233 237 242 253 264 272 278 285 286 295 298 17 170 93 144 284 195 198 77 97 250 9 30 90 95 109 204 222 292 299 32 38 42 43 49 68 69 80 118 123 124 125 128 141 143 147 150 153 156 180 181 194 209 210 211 214 216 237 256 264 272 278 295 298 17 39 78 2 141 275 86 176 14 19 26 34 47 48 51 57 61 65 76 85 89 91 97 107 108 122 131 134 137 146 150 151 152 162 164 173 175 190 208 213 217 218 229 230 232 235 242 284 285 286 287 291 125 245 5 224 110 4 173 262 132 155 280 34 65 76 108 151 258 61 121 171 208 25 31 104 139 297 77 259 268 38 39 176 36 250 9 90 97 43 49 69 80 123 141 148 214 226 237 278 259 49 17 140 275 162 176 284 112 262 9 20 131 4 11 74 83 93 163 99 121 136 54 169 252 253 45 3 239 207 97 98 155 30 58 95 204 219 222 292 299 5 23 32 38 39 49 51 71 91 146 152 157 181 197 198 208 213 225 226 230 233 235 285 298 168 181 215 56 276 114 205 85 13 20 155 14 57 65 76 122 131 137 151 162 164 175 218 232 107 3 28 67 136 171 172 188 246 283 294 22 25 27 31 86 101 130 139 293 297 215 243 26 134 152 191 239 37 52 53 62 155 260 290 13 20 117 159 220 280 9 30 57 90 95 109 131 175 218 292 107 14 43 48 68 69 80 110 118 123 124 125 128 141 143 147 148 150 153 195 209 211 214 216 237 264 272 278 295 17 282 129 228 285 24 34 101 171 9 30 90 95 109 131 175 218 292 107 3 4 11 12 67 83 94 99 144 172 196 226 237 272 283 104 22 234 209 101 102 205 215 272 230 59 30 58 76 219 246 292 166 33 175 145 98 190 29 20 57 218 173 226 264 136 176 52 154 6 180 70 26 97 98 223 30 58 95 132 219 222 243 280 292 299 5 19 23 38 51 54 91 116 146 152 157 173 208 213 225 226 230 233 235 242 253 258 285 286 298 270 145 223 15 193 98 84 246 9 13 30 58 90 95 109 117 132 159 204 219 220 222 243 280 292 299 23 68 78 81 110 118 125 128 153 156 160 180 194 195 209 211 256 264 270 272 295 17 27 87 122 169 225 66 7 13 59 97 98 117 132 155 159 220 243 280 14 21 26 47 48 57 61 65 76 85 107 108 131 134 137 150 151 162 164 173 190 217 229 232 242 252 258 277 284 286 287 291 227 279 226 185 234 206 178 112 9 14 16 21 26 30 34 47 48 57 59 61 65 71 76 77 85 89 90 95 107 108 109 122 131 134 137 150 162 164 173 175 190 204 217 218 219 222 229 232 242 252 258 277 284 285 286 287 291 292 299 76 79 217 206 115 147 257 52 53 62 260 290 20 13 58 219 14 34 65 122 137 151 162 164 232 198 3 12 28 67 94 99 172 196 283 298 1 69 50 161 27 300 103 39 21 61 89 190 252 287 290 291 60 221 139 82 260 11 14 59 197 13 20 117 132 159 220 243 280 19 21 26 47 48 51 61 71 89 107 146 150 152 173 190 208 217 229 230 235 242 277 285 286 287 291 19 270 287 185 300 294 47 34 65 76 131 137 248 241 228 224 280 32 204 207 13 20 48 85 97 150 159 190 226 281 293 297 227 40 51 60 284 87 125 9 90 97 98 109 43 49 68 69 80 110 123 124 128 141 147 148 181 195 209 211 214 216 237 264 272 278 17 263 221 4 20 64 286 269 13 117 132 159 220 243 280 19 21 26 51 61 71 89 146 152 173 208 230 235 242 252 277 285 287 291 16 141 173 137 188 20 161 37 52 53 60 62 97 98 155 250 260 290 9 13 30 58 90 95 109 117 132 159 204 219 220 222 243 280 292 5 19 21 23 26 32 38 39 43 49 51 54 61 69 71 80 87 89 91 92 116 123 124 127 146 147 148 152 157 168 170 181 195 197 198 208 213 214 216 225 226 230 233 235 242 252 253 264 277 278 285 286 287 291 298 201 212 243 82 208 85 248 13 19 20 21 26 51 61 71 117 152 159 173 230 235 242 252 277 285 286 76 96 300 209 61 190 28 13 30 57 58 59 85 90 95 109 112 117 131 132 159 162 175 204 218 219 220 222 243 250 280 292 299 107 276 2 4 11 12 17 67 83 94 99 121 135 136 144 172 178 188 196 258 272 278 283 294 1 25 27 86 139 281 293 297 82 267 139 147 269 142 74 58 132 204 219 222 243 280 299 32 38 43 49 54 69 80 123 141 175 181 198 214 225 233 237 264 278 298 83 31 133 232 184 270 38 26 290 9 30 57 58 77 90 95 109 117 132 175 204 218 219 222 243 280 292 299 107 3 4 11 12 17 28 35 67 74 82 83 93 94 99 144 163 164 172 196 217 282 283 287 1 101 121 281 106 146 128 52 298 239 139 153 37 260 58 117 132 159 219 220 243 280 14 34 65 76 108 122 137 151 162 164 232 258 28 67 121 136 188 208 22 25 27 31 86 101 104 130 293 297 90 18 277 117 39 48 40 262 13 20 58 62 132 155 159 219 220 243 280 14 21 34 57 61 65 76 85 89 107 122 131 150 151 162 164 190 217 229 232 252 258 284 287 291 31 130 281 293 297 159 263 267 37 39 228 193 155 157 4 30 58 74 78 83 93 163 219 222 280 292 22 104 121 282 41 16 157 172 122 215 118 97 98 155 9 30 58 90 109 175 204 219 222 292 299 32 38 42 43 49 54 68 69 80 110 123 124 125 128 141 143 147 148 153 156 180 181 190 194 195 209 211 214 216 225 233 237 246 253 256 264 270 272 278 295 17 265 166 81 116 135 132 2 174 20 62 97 98 155 223 260 9 57 58 90 95 109 117 131 159 175 204 218 219 222 243 280 292 299 23 32 38 42 43 49 54 68 69 78 80 100 110 118 123 124 125 128 141 143 147 148 153 154 160 163 180 181 184 194 198 209 210 211 214 216 225 233 237 246 253 256 259 264 266 270 272 278 287 289 295 298 17 104 121 137 215 276 13 10 103 90 20 52 53 60 62 97 98 117 132 155 159 243 260 280 290 9 14 21 26 30 34 47 57 61 65 76 85 89 95 108 109 122 131 134 150 151 162 164 175 190 206 217 218 229 232 252 258 277 284 287 291 292 130 99 125 84 86 165 212 55 59 13 20 37 117 132 159 220 243 19 21 26 47 48 51 61 71 89 91 107 108 146 150 152 173 190 213 217 229 235 242 252 277 286 287 291 106 91 264 40 201 271 97 58 117 132 159 220 243 280 19 51 71 146 152 208 230 235 285 39 112 220 215 74 211 1 98 5 13 19 21 23 26 32 38 49 51 54 61 69 71 87 89 90 91 92 97 107 116 117 123 127 146 147 148 152 157 159 168 170 173 181 197 198 203 208 213 214 225 226 229 230 233 235 237 242 252 253 269 277 285 286 287 291 298 88 147 109 154 221 248 253 225 239 30 62 95 292 68 110 118 125 128 153 194 209 211 272 295 166 264 107 49 268 59 299 20 37 52 53 60 62 97 98 155 260 290 9 30 57 58 90 95 109 117 131 132 175 204 218 219 243 280 292 5 38 42 43 68 69 80 110 118 123 124 125 128 141 143 147 148 150 153 156 180 194 195 198 209 211 214 216 217 225 233 237 246 253 256 270 272 278 295 298 17 180 175 94 118 183 174 13 97 117 132 159 243 280 14 21 26 34 47 48 61 65 76 89 107 108 122 134 137 150 151 164 173 190 204 217 222 229 242 252 258 277 284 286 287 291 
Beta:2,Alpha:0.57
90 123 128 25 131 263 51 59 13 20 97 122 151 164 218 3 12 17 67 94 99 172 196 283 136 171 143 227 82 19 128 71 62 13 280 30 58 109 132 219 21 48 61 89 107 150 190 229 287 291 281 293 297 28 243 190 203 229 212 242 255 37 52 53 60 62 97 98 155 260 290 9 13 58 95 109 117 132 159 204 219 220 280 292 299 5 19 21 26 51 61 71 89 91 107 146 152 157 173 208 213 226 230 235 252 285 286 287 291 280 114 157 81 283 175 151 112 13 14 20 21 48 61 62 65 76 85 89 97 98 107 108 122 137 150 155 164 190 217 229 252 258 260 284 287 290 291 130 177 278 259 75 282 3 267 164 13 20 117 159 220 262 34 48 65 76 108 137 150 151 190 217 229 1 27 31 104 281 297 214 120 114 71 122 140 158 13 20 97 98 117 132 159 220 243 280 14 21 26 34 48 61 65 76 85 89 107 108 131 134 137 150 151 162 164 190 217 229 232 258 277 284 287 130 136 16 103 158 9 68 25 112 62 117 132 220 243 280 21 89 252 277 130 249 294 26 248 254 66 44 207 20 30 68 110 128 153 209 211 292 74 82 47 286 119 281 232 272 223 13 173 28 67 283 294 27 130 188 293 297 117 162 148 174 261 206 21 9 14 34 57 62 65 76 85 90 97 98 108 109 122 131 151 155 164 175 218 258 260 107 1 3 27 28 67 99 104 121 136 171 172 178 188 283 294 25 86 101 130 140 258 9 120 75 170 233 186 37 52 53 62 155 260 290 13 20 132 159 220 243 280 14 57 85 90 131 162 175 218 222 107 26 68 110 116 118 125 128 141 153 156 180 194 195 209 210 211 246 256 264 270 272 295 17 131 300 105 225 264 279 15 19 132 146 152 208 217 230 235 285 249 175 66 210 31 236 7 292 5 91 157 213 226 287 85 284 221 19 169 137 123 58 62 117 132 159 204 219 220 222 243 260 280 299 21 26 51 57 61 65 71 89 91 146 152 157 173 208 213 230 235 242 252 277 285 286 287 291 157 102 258 255 17 50 196 14 34 57 62 65 76 90 97 98 109 122 137 151 155 162 164 175 222 232 243 107 2 3 4 12 28 67 83 94 99 121 135 144 153 171 172 178 188 283 287 294 1 22 25 27 31 86 101 130 139 140 293 297 138 220 240 134 99 50 234 52 3 4 11 12 17 30 35 58 74 82 83 93 132 144 159 163 196 219 222 280 282 283 292 104 121 141 85 49 48 157 251 55 37 53 62 260 290 13 20 58 204 219 222 34 150 190 217 258 28 67 121 136 171 188 229 25 27 31 86 101 130 139 281 293 297 106 187 230 69 199 128 46 157 260 85 280 155 123 253 113 146 226 28 37 52 53 60 62 97 98 250 260 290 13 20 58 132 159 204 219 220 222 243 280 299 14 21 34 48 57 61 65 76 85 89 95 107 108 122 131 137 150 151 162 164 190 217 229 232 252 258 284 287 291 130 281 229 129 101 133 147 20 48 150 190 27 31 297 94 15 176 187 231 164 220 242 255 132 243 280 19 26 51 91 146 152 157 173 208 213 230 235 277 285 286 209 49 64 289 233 284 98 13 58 219 14 162 175 68 76 118 125 190 194 256 295 83 60 123 283 88 34 297 90 112 97 30 95 204 222 292 299 5 14 19 51 91 146 152 157 164 208 213 226 230 235 268 144 137 224 201 228 16 37 260 155 13 117 220 243 280 9 30 90 95 175 292 5 19 23 26 51 71 76 91 116 146 152 157 173 208 225 226 230 233 235 242 253 277 285 286 298 47 90 244 258 8 218 59 112 250 37 52 53 62 260 290 97 13 20 58 117 132 204 219 220 222 243 280 299 14 34 48 65 76 85 108 122 131 137 150 151 162 164 190 217 232 1 3 17 28 93 104 121 136 171 172 188 283 294 22 25 27 31 86 101 130 139 293 297 227 166 45 201 107 25 88 12 21 57 196 286 121 139 267 218 62 251 154 137 113 37 52 53 98 155 262 290 13 20 97 117 132 159 220 243 280 9 14 30 34 57 65 76 85 90 109 122 131 151 162 164 175 204 219 222 232 258 292 299 107 3 4 11 12 17 28 45 67 71 74 78 81 83 93 94 99 118 125 126 144 146 163 172 194 196 246 256 259 282 283 295 1 24 101 121 15 163 182 246 13 83 71 260 204 222 299 34 61 107 229 287 27 31 214 281 73 122 225 152 45 120 247 37 52 53 62 260 290 13 20 30 58 95 132 204 219 222 243 280 292 299 19 21 26 51 61 71 89 90 146 151 173 208 230 235 242 252 277 285 286 287 291 191 141 138 118 47 74 85 30 62 90 95 98 109 155 175 204 218 219 222 260 292 23 32 38 42 43 49 54 65 68 69 78 80 81 100 110 116 123 124 125 128 143 147 148 153 154 156 160 180 181 194 195 198 209 210 211 214 216 225 233 237 244 246 253 256 258 259 264 270 272 278 295 298 17 121 40 283 51 261 121 198 291 66 85 20 13 23 32 38 49 54 58 116 117 132 148 159 181 197 214 219 225 233 237 243 253 280 298 204 173 46 117 233 195 209 13 20 58 77 132 159 219 220 243 280 299 5 19 21 23 26 51 61 71 89 91 146 152 157 208 213 226 230 235 242 252 277 285 286 287 291 146 24 32 199 69 61 299 207 13 20 58 77 117 132 159 204 219 220 222 243 280 5 19 23 26 51 71 91 116 152 157 173 208 213 225 226 230 233 235 242 253 277 285 91 113 240 279 147 111 166 66 19 71 132 146 152 190 208 213 230 235 243 280 285 109 130 156 116 183 79 194 61 13 30 58 95 117 159 204 219 220 222 243 280 292 299 5 23 32 38 39 43 49 54 69 80 91 123 141 147 148 151 157 181 195 197 198 213 214 216 225 226 237 253 264 278 285 298 90 227 79 276 8 140 99 112 117 159 220 243 61 76 95 252 287 291 16 269 117 293 175 139 299 14 20 85 122 131 162 4 11 74 83 93 163 194 233 121 30 215 54 120 278 63 37 62 155 260 97 13 20 117 132 159 220 243 280 9 14 57 76 85 90 109 122 131 151 162 164 175 218 232 107 4 11 12 17 74 78 81 83 93 110 118 163 194 196 229 246 256 259 282 295 121 299 23 218 154 74 216 30 9 14 57 62 85 90 95 98 122 131 155 162 175 204 260 292 107 4 11 12 17 68 78 81 83 93 99 118 125 128 144 163 194 196 226 246 256 259 282 295 121 221 104 59 263 49 38 152 21 179 239 37 62 98 155 260 20 97 13 58 117 132 159 220 243 280 9 57 85 90 109 131 162 175 218 107 32 43 54 68 69 80 110 118 123 124 125 128 141 143 147 148 153 181 195 198 209 211 214 216 225 233 237 242 253 264 272 278 295 298 17 282 19 53 126 222 187 282 183 13 20 117 159 220 243 34 48 107 108 150 190 217 229 284 286 144 166 207 38 8 253 97 58 117 132 159 219 220 243 280 14 34 48 65 76 85 107 108 122 137 150 151 162 164 190 217 229 232 258 284 1 27 31 104 281 293 297 44 260 10 202 107 288 233 52 62 95 97 98 155 204 222 262 290 292 299 5 19 32 38 39 43 49 51 54 69 71 80 91 116 123 141 146 147 148 152 157 168 181 197 198 208 213 214 216 225 226 230 235 237 253 264 278 285 298 58 137 235 208 188 177 17 37 52 53 59 60 62 97 98 155 260 262 290 13 20 30 95 117 132 204 219 220 222 243 280 292 299 14 19 21 26 34 47 48 51 57 61 65 71 76 85 91 107 108 122 131 134 146 150 151 152 162 164 173 190 213 217 229 230 232 242 252 258 277 284 285 286 287 291 191 160 121 280 84 9 214 250 97 159 34 48 65 76 137 151 164 217 258 28 136 188 283 294 25 27 101 130 139 171 293 297 10 45 281 212 236 200 300 14 30 57 65 76 85 122 131 137 151 162 164 175 207 218 232 27 31 297 297 101 209 238 276 227 259 66 13 20 58 117 132 159 219 220 243 280 5 19 23 51 71 91 146 152 157 208 213 226 230 235 285 126 216 40 6 88 44 3 291 84 85 112 30 95 222 292 299 43 80 110 124 128 141 153 195 209 229 272 278 17 118 188 50 234 266 199 210 292 262 20 97 204 222 299 21 26 61 89 173 242 252 258 286 287 130 41 146 3 112 65 165 276 242 98 155 132 243 280 14 122 151 162 164 232 4 11 17 83 93 192 271 1 106 166 105 83 3 11 12 13 17 58 67 93 94 99 116 117 132 159 172 196 219 222 258 283 292 104 293 21 26 32 249 223 128 297 9 90 97 109 175 218 43 68 110 118 125 151 153 156 180 194 209 210 211 246 256 264 272 287 295 17 215 299 23 80 71 158 6 20 131 78 91 278 24 139 295 134 16 228 231 86 49 9 14 30 57 58 85 90 95 109 117 122 131 162 175 204 218 219 222 243 271 280 292 299 107 2 3 4 11 12 17 28 67 83 93 94 99 121 135 136 144 171 172 178 188 234 283 294 1 22 25 27 31 101 104 130 139 281 293 297 37 58 273 232 139 230 25 112 280 26 71 117 132 173 242 243 285 286 87 161 299 75 133 73 292 37 52 53 62 98 112 155 260 262 290 13 20 58 95 97 117 132 159 204 219 222 243 280 14 21 26 30 34 47 48 57 61 65 76 85 89 90 107 108 109 122 131 134 137 151 162 164 173 175 190 217 218 229 232 242 252 258 277 284 286 287 291 130 281 139 147 55 42 89 234 72 7 9 13 14 20 30 34 57 58 65 76 77 85 90 95 97 98 109 117 122 131 132 137 151 159 162 164 175 204 218 219 220 222 232 243 271 280 292 299 107 1 2 3 5 27 28 31 67 94 99 101 104 121 136 140 172 178 188 231 281 283 287 294 297 25 130 91 287 173 64 5 34 133 112 290 262 13 19 20 21 26 47 48 61 62 71 89 97 98 107 108 150 155 159 190 217 229 242 252 258 260 277 285 286 181 114 118 99 9 63 239 13 20 37 52 58 60 62 77 95 97 98 117 132 155 159 204 219 220 222 243 262 280 290 292 299 5 14 19 21 23 26 32 34 38 39 47 48 49 51 54 57 61 69 71 76 80 85 87 89 90 91 92 107 108 109 116 122 123 127 131 134 137 141 146 147 148 150 151 152 157 162 164 168 170 173 175 190 197 198 203 208 213 214 217 218 225 226 229 230 232 233 235 237 242 252 253 258 264 269 277 278 284 285 286 287 291 298 150 286 297 285 272 60 112 37 52 53 62 260 262 290 13 20 97 98 155 58 117 132 219 220 243 280 9 30 57 90 95 109 131 162 175 204 218 222 292 299 107 23 32 38 42 43 49 54 68 69 76 80 110 116 118 123 124 128 141 143 147 148 152 153 156 180 181 194 195 198 209 210 211 214 216 225 226 233 237 246 253 256 264 270 278 295 298 17 83 143 149 29 266 84 19 222 20 13 5 26 51 71 89 91 117 132 146 152 157 173 213 226 230 235 242 243 280 285 286 162 67 245 14 237 272 250 162 262 32 279 212 8 233 13 37 52 58 62 117 132 159 204 219 220 222 243 260 280 290 299 5 19 21 23 26 47 61 71 89 91 107 116 146 152 157 173 203 208 213 218 225 226 229 230 235 242 252 253 277 285 286 287 291 73 82 132 32 242 212 22 260 290 19 21 26 51 61 71 89 117 146 152 173 208 230 235 243 252 277 280 285 286 287 291 24 298 287 265 184 112 13 37 52 62 159 260 290 9 14 30 57 65 76 85 90 95 109 122 131 137 151 162 164 175 218 232 292 2 3 4 12 17 28 67 68 83 94 99 144 172 196 283 294 101 171 293 297 130 140 218 158 190 171 92 75 13 26 61 89 117 159 173 242 243 277 286 18 55 49 281 45 290 152 97 98 58 95 204 219 222 292 299 5 19 21 26 51 71 89 91 146 157 173 208 213 226 230 235 242 277 285 286 225 281 248 204 55 88 37 59 62 155 260 13 20 117 159 220 243 9 57 90 109 131 162 175 218 222 107 43 49 69 80 110 123 124 128 147 148 181 195 208 214 216 237 264 272 278 286 17 210 196 179 104 216 168 116 37 53 59 62 98 155 260 290 13 20 58 95 117 132 159 204 220 222 243 280 292 299 5 19 21 26 47 48 51 61 71 89 91 107 108 146 150 152 173 190 208 213 217 229 230 242 252 285 286 287 291 134 176 115 263 30 248 14 20 52 57 62 85 97 98 122 151 155 162 164 232 260 290 2 3 12 17 28 38 67 94 99 121 135 136 171 172 178 188 196 283 294 1 22 25 27 31 104 130 139 140 293 297 244 124 257 107 143 48 187 58 132 219 222 243 280 299 116 225 233 253 258 272 295 107 225 116 270 179 66 37 53 62 155 260 290 48 13 20 58 117 132 159 219 220 243 280 14 34 57 65 76 85 122 131 137 150 151 162 164 190 217 229 232 258 284 1 22 27 28 31 86 101 104 121 136 171 188 231 297 25 130 138 162 91 89 110 245 9 90 97 175 218 43 68 118 125 128 153 180 194 195 209 211 246 256 270 272 295 17 169 242 196 293 180 42 136 243 262 290 173 65 130 223 163 239 34 261 3 16 229 253 63 180 277 288 112 37 52 53 60 62 97 98 155 290 9 14 21 30 34 48 57 58 61 65 76 85 89 90 95 107 108 109 117 122 131 132 133 134 137 150 151 159 162 164 175 190 204 206 217 218 219 220 222 232 243 252 258 271 275 280 284 287 291 292 299 130 251 264 29 109 223 240 202 13 20 62 97 98 117 132 155 159 220 243 280 14 21 26 34 47 48 57 61 65 76 85 90 107 108 131 134 137 150 151 162 164 173 175 190 217 218 229 232 242 252 258 277 284 286 287 291 130 165 163 127 61 146 279 239 223 20 58 117 132 219 220 243 280 14 34 57 65 76 85 131 137 151 162 164 232 292 3 4 11 12 83 93 99 144 172 196 283 121 99 32 122 219 58 285 204 148 284 76 263 10 62 37 52 53 59 60 97 98 155 207 260 262 290 13 20 30 58 95 117 132 159 219 220 222 243 280 292 299 14 19 21 26 34 47 48 51 57 61 65 71 85 89 90 91 107 108 122 131 134 137 146 150 151 152 157 164 173 175 190 208 213 217 218 229 230 232 235 242 252 258 277 285 286 287 291 178 77 78 130 229 203 296 112 13 48 108 150 159 190 217 281 297 66 265 201 77 116 63 295 9 30 52 62 90 95 98 109 155 175 204 218 222 260 290 299 48 42 43 68 69 78 80 81 110 118 124 125 128 141 147 153 156 160 163 180 194 195 209 210 211 216 242 246 256 259 264 272 278 17 275 169 295 190 201 65 13 20 37 52 62 117 132 155 159 220 243 260 280 48 14 21 26 34 47 76 85 89 107 122 131 137 150 151 162 164 173 217 222 229 232 242 252 258 277 284 286 287 291 130 250 50 113 264 97 44 144 59 62 155 13 117 159 220 243 9 30 90 109 5 19 23 91 116 146 152 157 208 226 230 235 253 110 299 185 31 221 150 232 242 255 122 151 28 67 283 286 294 83 128 188 30 257 233 54 57 175 218 118 194 246 256 295 131 297 192 4 165 65 37 207 62 98 155 260 13 20 117 132 220 243 280 9 14 57 85 90 109 162 175 218 107 42 43 68 80 81 110 118 125 128 153 156 160 173 180 194 195 209 210 211 246 256 264 270 272 295 17 45 41 289 273 36 194 129 1 112 30 58 95 109 204 219 222 292 299 68 80 110 118 125 128 195 209 211 253 272 295 17 244 276 179 20 88 126 207 37 52 260 290 97 98 117 159 220 243 58 204 219 222 299 14 34 65 76 122 137 151 162 164 232 5 12 17 196 287 56 172 155 31 286 226 190 13 20 97 117 132 159 220 243 280 14 19 21 26 34 47 48 57 61 71 76 89 107 108 122 134 137 150 151 164 173 217 229 242 252 258 277 284 285 287 291 130 26 4 176 32 204 257 242 14 20 34 48 62 65 76 97 98 107 108 122 137 151 155 162 164 190 217 229 232 258 260 284 290 130 281 293 297 287 168 232 100 137 169 62 52 223 262 290 37 98 155 260 20 97 13 117 159 220 243 30 58 95 132 204 219 222 280 292 9 14 21 34 48 57 61 65 76 85 90 107 108 109 122 131 150 151 162 164 175 190 217 218 229 252 258 284 291 1 3 22 27 28 31 67 78 86 99 101 104 121 136 139 140 171 172 178 188 194 231 281 283 293 294 297 25 130 188 198 93 237 264 14 207 223 262 13 20 117 132 159 220 243 280 9 34 57 65 76 90 122 131 137 151 162 164 175 218 232 258 107 2 3 4 11 12 17 28 67 83 94 99 144 172 196 283 286 294 1 234 10 280 65 249 122 160 62 98 20 117 132 159 220 243 9 30 90 95 109 292 299 14 19 21 26 51 61 71 89 91 146 151 152 173 208 213 230 235 242 252 277 285 286 287 289 59 196 108 49 191 81 13 58 62 132 155 204 222 260 262 290 299 5 19 21 23 26 32 38 51 54 61 71 89 91 107 116 122 146 152 157 173 203 208 213 226 229 230 233 235 242 252 253 277 286 287 291 298 12 78 2 70 67 127 14 34 52 57 62 65 76 85 90 97 98 122 131 137 151 155 162 164 175 218 232 260 107 28 104 121 136 171 188 214 22 25 27 31 86 101 130 139 293 15 148 140 290 11 112 246 14 34 52 57 65 76 85 90 97 98 122 131 137 151 155 159 164 175 218 232 260 107 1 22 27 28 67 86 99 101 104 121 125 136 171 172 188 237 283 294 25 130 139 293 281 3 136 130 76 58 217 20 32 43 48 49 54 69 80 110 117 123 124 128 132 141 147 148 153 181 195 198 209 214 216 219 222 237 243 272 278 280 299 17 126 167 229 213 221 270 171 9 30 52 62 85 90 95 98 131 132 162 175 218 260 290 292 48 107 3 4 11 12 17 35 45 68 74 78 82 83 93 99 118 125 144 172 194 196 211 233 246 253 256 259 282 295 121 126 104 146 125 132 31 267 174 7 52 59 98 155 13 20 117 159 9 30 58 95 109 204 219 222 292 299 19 21 26 51 71 89 91 157 173 208 213 235 242 252 277 285 286 
Beta:2,Alpha:0.58
11 252 42 159 239 18 257 97 98 155 260 290 13 20 58 117 132 204 219 220 222 243 280 299 5 19 21 26 34 47 48 51 71 76 89 91 107 108 134 137 146 150 151 152 157 164 173 190 208 213 217 218 226 229 230 242 258 277 284 285 286 287 291 229 13 269 50 286 194 282 52 53 62 260 97 98 20 58 117 159 219 220 243 280 9 30 57 90 109 175 204 218 292 107 5 19 23 51 71 91 116 146 152 157 208 213 225 226 230 233 235 242 253 285 287 203 145 147 30 184 97 63 37 52 53 59 60 98 155 260 290 13 20 58 117 132 159 204 219 220 222 243 280 299 14 19 21 26 34 47 48 51 57 61 65 71 76 85 89 107 108 122 131 134 137 146 150 151 152 162 164 173 190 208 217 230 232 235 242 252 258 284 285 286 287 291 61 277 233 27 57 199 37 242 255 97 58 95 204 219 222 280 292 299 19 21 26 51 71 89 91 146 152 173 208 213 230 235 252 285 286 287 291 224 198 127 91 18 247 46 207 13 37 52 62 117 220 243 260 262 290 9 14 34 48 57 65 76 85 90 108 109 122 131 137 151 162 164 175 217 218 232 258 107 1 3 17 27 28 67 104 121 136 171 172 188 283 294 22 25 31 86 101 130 139 293 297 290 59 262 61 39 197 127 239 250 202 181 196 108 208 287 150 9 20 30 57 58 62 90 97 98 109 132 155 175 218 260 262 290 107 42 43 49 68 69 74 78 80 81 110 118 123 124 125 128 141 143 147 148 154 156 160 163 180 194 195 209 210 211 214 216 237 246 256 259 264 270 272 278 295 17 121 9 200 92 31 14 128 157 30 34 52 57 62 65 76 85 98 109 122 131 137 151 155 162 164 175 218 232 258 260 290 2 3 12 17 28 67 93 94 99 104 121 136 171 172 178 188 196 283 294 1 25 27 86 101 130 140 297 210 33 133 82 144 241 15 20 26 71 90 173 242 286 219 159 18 106 91 36 265 77 62 98 155 58 117 132 220 222 243 280 299 34 48 65 76 108 122 137 150 164 190 217 258 3 28 67 99 136 172 178 188 194 226 283 294 27 101 130 293 297 65 235 268 229 170 69 58 250 37 52 53 59 60 62 97 98 155 207 223 260 262 290 9 13 20 30 95 109 117 132 159 204 219 220 222 243 280 292 299 5 14 19 21 23 26 34 47 48 51 57 61 71 76 85 89 90 91 107 108 122 131 137 146 150 151 152 157 162 164 173 175 190 208 213 217 218 226 230 232 242 252 258 277 284 285 286 287 291 130 26 121 183 258 160 184 75 37 62 97 98 155 58 117 159 204 219 220 222 243 299 21 34 48 61 65 76 89 107 108 122 134 137 150 151 164 190 217 229 252 277 284 287 291 130 281 297 130 110 10 29 14 255 91 37 52 53 62 112 260 262 20 97 98 155 13 58 117 132 159 220 243 280 30 57 90 95 109 131 175 204 218 219 222 292 299 5 19 23 26 32 38 43 49 51 54 69 71 80 87 116 123 141 146 147 148 152 168 170 173 181 195 197 198 208 213 214 216 225 226 230 233 235 237 242 253 258 264 277 278 285 286 298 17 242 165 123 234 61 17 158 13 20 59 77 97 98 117 132 220 243 280 14 19 21 26 34 47 48 57 71 76 85 89 107 108 131 134 137 150 151 152 162 164 173 175 190 217 218 229 232 252 258 277 286 287 291 130 186 161 222 99 281 144 173 52 20 30 95 159 292 5 19 26 51 71 146 151 152 157 208 226 230 235 242 285 286 74 205 23 167 78 171 251 187 278 13 20 97 117 159 220 14 34 48 65 76 85 108 122 131 137 150 151 162 164 175 190 217 218 232 258 1 22 27 28 31 67 86 101 121 136 172 188 231 297 130 211 74 286 202 97 93 148 223 260 117 220 280 9 30 90 95 109 19 51 71 91 107 146 152 213 230 235 285 203 264 284 294 22 112 194 13 20 30 37 52 53 58 60 62 77 95 97 98 109 117 132 155 159 204 219 220 222 243 260 280 290 292 299 276 5 19 21 23 26 32 38 39 42 43 49 51 54 68 69 71 80 87 89 91 110 116 118 123 125 128 137 141 143 146 147 148 152 153 157 168 170 173 180 181 195 197 198 208 209 211 213 214 216 225 226 233 235 237 242 252 253 256 272 278 285 286 287 295 298 17 74 28 247 90 297 79 203 76 20 9 109 175 218 23 32 38 43 49 54 69 80 123 141 146 147 148 157 181 195 198 214 216 237 264 278 298 225 32 276 234 167 9 264 37 52 53 60 62 97 98 155 260 262 290 13 20 58 95 117 132 159 204 219 220 222 243 280 292 299 14 21 26 34 47 61 65 71 76 85 89 107 108 131 134 137 150 151 162 164 173 190 217 229 232 242 252 258 277 284 285 286 287 291 194 130 244 180 158 211 195 162 255 85 207 9 14 30 34 57 62 65 76 90 97 98 108 109 122 131 137 151 155 164 175 218 258 260 107 1 2 3 22 27 28 67 86 94 99 101 104 121 136 171 172 178 188 272 283 294 25 130 139 140 293 297 258 244 128 138 25 216 156 97 98 155 30 58 95 159 204 219 222 292 299 5 14 19 23 26 48 51 71 85 91 146 152 157 173 208 213 226 230 235 242 285 286 245 204 5 205 86 220 87 37 52 53 62 155 207 250 260 290 13 20 97 98 117 159 30 58 95 132 219 243 280 292 299 14 21 26 34 47 48 57 61 65 76 85 89 107 108 122 131 134 137 150 151 162 164 175 190 217 218 229 232 252 258 277 284 286 287 291 31 130 281 293 297 70 229 50 248 35 300 98 34 78 81 118 194 222 246 256 292 104 121 14 37 104 91 183 198 93 85 30 58 95 117 132 204 219 222 243 280 292 299 32 38 43 49 54 69 80 116 123 141 147 148 181 214 225 237 253 264 278 298 59 183 298 74 196 83 264 37 53 155 260 9 30 58 95 109 117 132 159 204 220 222 243 280 292 299 5 19 21 23 48 51 71 76 89 91 116 146 152 157 173 208 213 225 226 230 235 242 253 277 285 286 123 41 283 129 230 298 205 58 98 204 219 292 299 19 21 26 51 61 71 89 146 152 173 208 235 242 252 277 285 286 217 281 180 45 126 91 62 97 98 155 30 58 95 109 117 132 204 219 220 243 280 292 299 5 19 21 23 26 51 71 89 116 146 152 157 173 203 208 213 226 230 235 242 252 277 285 286 261 45 293 138 167 88 291 52 58 98 155 204 219 222 299 19 21 26 51 61 71 89 90 91 146 152 173 208 230 235 242 252 277 285 286 106 73 263 124 243 104 121 258 97 20 204 222 299 21 26 47 48 61 89 107 173 190 217 229 242 252 277 286 287 130 243 234 267 125 88 128 152 77 13 20 21 61 89 97 117 159 252 277 280 287 291 130 241 267 140 46 62 41 13 20 58 97 117 132 159 219 220 243 280 19 21 26 47 48 51 61 65 71 89 107 108 134 137 146 150 152 173 190 217 229 230 235 242 252 277 284 285 286 287 291 292 40 281 130 239 114 179 218 260 13 20 97 159 220 9 30 58 90 95 109 175 204 219 222 292 299 5 19 23 38 51 54 71 89 91 116 146 152 157 208 213 225 226 230 233 235 253 285 298 7 238 59 223 70 255 77 207 159 22 232 297 196 205 207 20 97 9 30 57 90 95 109 131 162 175 218 292 107 48 68 78 110 118 123 125 128 153 156 160 194 195 209 211 213 246 256 270 272 295 140 102 210 141 90 112 20 37 52 53 60 62 97 98 155 260 290 9 13 30 58 95 109 117 132 159 175 204 218 219 220 222 243 280 292 5 19 21 23 26 32 38 39 43 49 51 54 61 69 71 80 87 89 91 92 116 123 127 146 147 148 152 157 168 170 173 181 197 198 203 208 213 214 216 225 226 230 233 235 237 242 252 253 264 269 277 278 285 286 287 291 298 17 83 75 223 240 286 22 107 226 13 20 59 117 159 220 14 34 48 57 65 76 108 122 131 137 151 162 164 217 232 258 1 3 27 28 67 104 121 136 171 172 283 287 294 25 86 130 139 293 297 6 242 66 250 240 281 223 60 113 152 282 262 232 193 98 290 13 20 117 159 220 58 95 204 219 222 299 34 48 65 76 108 137 150 151 164 190 217 28 121 136 171 188 22 27 31 86 101 104 130 139 293 297 143 137 248 55 90 225 133 52 290 13 98 132 159 220 243 280 9 57 85 109 131 175 218 107 32 34 38 43 49 54 65 69 80 110 123 124 128 141 147 148 153 181 195 198 209 211 214 216 233 237 253 264 272 298 17 43 127 50 224 65 112 122 262 290 37 52 53 62 155 260 97 98 20 13 159 117 132 220 243 280 9 30 58 90 95 109 175 204 218 219 222 292 299 5 19 21 23 26 51 61 71 89 91 146 152 157 173 208 213 226 229 230 235 242 252 277 285 286 287 198 135 211 141 107 55 294 52 58 62 117 132 155 159 219 220 260 280 290 14 19 21 26 34 48 61 65 71 76 85 89 108 122 131 134 137 150 151 162 164 173 190 229 232 242 252 258 284 285 286 287 291 130 172 88 170 48 69 25 190 20 97 98 9 30 90 95 109 175 204 218 222 292 299 23 32 38 43 49 68 80 110 123 124 125 128 141 143 147 148 153 181 195 198 209 211 214 233 237 253 264 272 278 291 295 298 17 282 151 190 258 168 241 78 97 98 30 58 95 109 204 219 222 292 299 5 19 23 51 71 91 116 146 152 208 213 225 226 233 235 253 285 298 201 18 174 197 106 273 97 62 155 250 13 20 117 159 220 30 58 95 204 219 222 292 299 21 48 61 89 107 108 150 190 217 229 252 277 291 27 31 281 293 297 120 72 12 291 46 127 70 20 30 52 62 90 97 98 109 155 260 262 290 23 32 43 54 69 80 110 116 123 124 128 141 147 148 153 195 197 198 214 216 225 226 233 237 258 264 272 278 298 17 287 188 73 159 179 290 239 262 13 20 37 52 53 58 60 62 97 98 117 132 155 219 220 243 260 280 9 14 16 21 30 34 57 61 65 76 85 90 95 107 108 109 122 131 137 151 162 164 175 190 204 217 218 222 229 232 252 258 284 291 292 299 1 3 22 27 28 31 67 86 99 101 104 121 136 139 140 171 172 231 281 283 293 294 297 25 130 112 293 124 201 292 144 63 13 20 207 290 14 57 65 76 85 122 131 137 151 162 175 218 232 74 107 2 3 12 17 28 67 94 99 172 196 246 283 294 136 199 35 246 104 84 9 30 66 13 20 58 77 95 97 98 109 117 132 159 204 219 220 222 243 280 292 299 5 19 21 23 26 32 38 39 43 49 51 54 68 69 71 80 87 89 91 110 116 123 124 128 141 146 147 148 152 153 157 168 170 173 181 195 197 198 209 211 213 214 216 225 226 230 233 235 237 242 264 272 277 278 285 286 17 34 157 47 105 173 13 101 52 58 62 98 155 219 222 260 290 299 5 19 21 26 30 48 51 61 71 89 91 107 146 150 152 190 208 213 217 226 229 230 235 242 252 277 285 286 287 291 130 66 179 83 94 261 287 216 7 52 290 13 117 159 220 243 9 30 90 19 26 51 71 76 152 173 230 235 242 285 286 166 115 244 24 110 292 214 14 20 62 65 76 97 98 122 137 151 155 162 164 232 2 3 12 17 28 67 83 94 99 135 136 144 172 178 188 196 283 286 294 1 25 27 101 130 171 293 297 91 188 46 177 45 220 231 9 14 57 85 90 97 131 159 162 175 218 107 4 11 12 17 23 68 69 73 74 78 81 83 93 110 118 125 153 156 160 163 194 211 246 256 259 272 282 295 121 233 136 125 169 115 167 28 223 262 48 9 109 32 38 49 54 116 123 148 181 198 214 225 237 253 298 280 28 8 177 87 71 58 20 97 9 14 30 57 65 76 85 90 95 109 122 131 137 151 159 162 164 175 204 218 232 292 107 2 3 4 11 12 17 35 67 74 82 83 93 94 106 141 144 163 172 196 246 282 283 294 104 121 136 234 293 297 277 68 132 300 195 54 27 7 280 290 30 43 49 58 69 76 80 110 123 124 128 141 147 148 153 209 214 216 219 237 242 264 272 278 292 299 17 208 178 152 240 102 189 211 13 20 32 42 43 49 54 58 68 69 80 110 117 118 123 124 125 128 132 141 143 147 148 159 180 181 194 195 198 209 210 214 216 219 222 256 264 272 278 280 298 299 17 136 103 26 13 300 48 203 226 155 20 21 61 89 107 117 159 229 243 252 287 291 50 254 284 24 148 171 55 5 58 76 157 219 141 108 63 12 155 11 103 242 13 20 58 62 77 97 98 117 132 159 219 220 243 260 280 290 9 14 19 21 26 34 47 48 51 57 61 71 76 85 89 90 91 107 122 131 134 137 146 150 151 152 164 173 175 190 208 217 218 229 230 232 235 252 258 277 284 285 286 287 291 193 92 167 251 14 49 222 97 204 299 21 26 61 89 242 252 277 286 287 291 130 96 234 58 276 246 236 92 9 14 34 52 57 62 65 76 85 97 98 109 122 131 137 151 155 162 164 175 218 232 258 260 290 107 1 2 3 22 23 27 28 67 86 99 101 104 121 136 171 172 188 233 283 294 25 130 139 140 293 297 131 116 196 195 244 202 118 66 155 13 159 58 9 90 14 19 26 51 71 91 146 152 173 208 230 242 277 285 286 276 151 163 216 147 37 179 13 20 30 52 58 95 117 132 159 204 219 220 222 243 260 262 290 292 299 5 19 21 23 26 32 38 51 54 61 71 89 91 116 152 157 173 198 203 208 213 225 226 230 233 242 252 253 277 285 286 287 291 298 217 191 201 112 195 4 277 13 20 77 97 159 220 9 14 30 34 57 76 85 90 95 109 122 137 151 162 164 175 218 232 258 292 107 2 3 11 12 17 28 35 67 74 83 93 94 99 121 135 136 144 163 171 172 178 181 188 196 234 283 294 1 25 27 101 104 130 139 140 281 293 297 175 125 1 155 210 54 69 85 250 97 30 58 95 204 219 222 292 299 5 19 23 51 71 91 116 146 152 157 173 208 213 226 235 242 285 286 271 157 173 36 221 225 115 262 37 52 260 290 58 97 117 132 219 222 243 280 299 34 48 65 76 107 137 150 151 190 217 229 258 284 291 1 22 27 28 31 86 101 104 121 136 139 171 188 231 293 297 25 130 150 72 268 107 188 155 49 66 20 34 258 11 17 21 229 178 283 175 140 252 70 110 97 30 95 204 222 292 299 5 14 23 34 51 91 116 146 152 157 162 208 213 226 230 235 285 172 51 176 230 115 5 131 37 52 262 290 30 58 95 97 109 132 204 219 222 280 292 299 19 23 26 91 137 146 152 157 173 208 213 226 235 242 285 286 177 24 50 36 223 214 90 173 9 30 52 62 95 98 109 155 204 222 260 290 292 299 23 32 38 43 49 54 69 80 110 123 124 128 141 147 148 153 181 195 198 209 211 216 225 233 237 253 264 272 278 285 298 17 144 56 189 266 283 226 12 13 20 159 277 2 3 17 28 34 57 67 93 94 99 131 136 172 178 196 218 1 25 27 101 130 293 297 201 79 147 227 287 146 288 7 52 117 132 243 280 90 175 218 222 5 23 51 157 208 213 217 226 235 46 216 123 280 232 279 282 62 98 155 58 117 132 159 219 220 243 14 34 65 76 85 122 131 137 151 162 164 4 11 12 17 83 93 116 144 196 121 297 63 112 53 20 281 186 242 21 120 280 114 281 170 262 52 37 62 260 98 155 97 13 20 117 159 58 132 219 222 243 299 9 30 34 57 65 76 85 90 95 109 122 131 137 151 162 164 175 218 232 258 292 107 4 11 12 17 68 78 81 83 93 118 125 144 163 194 196 211 242 246 256 259 282 295 45 104 121 160 2 65 3 63 11 298 59 62 97 98 155 20 58 95 117 132 204 219 222 243 292 299 5 19 26 47 48 51 61 71 91 146 150 152 157 173 190 208 213 217 229 230 235 242 252 277 285 286 287 291 87 258 91 253 273 185 172 290 13 159 220 30 95 109 5 19 23 51 57 71 89 146 152 157 173 208 213 230 235 242 285 286 154 30 240 286 87 221 76 9 57 90 97 98 109 175 218 107 68 110 118 125 128 151 153 156 180 194 195 209 211 246 256 270 272 295 17 279 251 119 152 196 169 114 207 13 20 23 71 91 97 98 116 117 132 146 157 159 173 213 226 230 235 242 243 280 285 286 99 240 43 20 214 163 48 155 109 219 26 173 217 242 286 130 180 97 43 124 86 100 113 37 60 62 98 155 260 13 30 58 95 117 132 159 204 219 220 222 243 280 292 299 5 19 21 26 51 61 71 89 91 109 146 152 157 173 208 230 235 242 252 277 285 286 287 270 192 125 295 163 253 205 85 13 20 97 98 159 220 250 9 14 34 57 65 76 90 109 122 131 137 150 151 162 164 175 190 217 218 232 258 107 1 22 27 28 31 67 86 101 104 121 136 171 172 181 188 231 283 294 297 25 130 182 268 168 12 50 173 6 164 207 20 13 108 159 217 222 258 1 104 121 171 190 31 139 87 248 175 261 54 291 123 20 32 38 43 49 69 80 90 109 141 147 148 181 198 214 237 278 298 131 175 151 276 253 206 102 101 40 14 168 87 173 149 37 52 53 62 260 290 20 58 132 219 243 280 57 85 122 131 162 68 110 118 125 128 153 194 195 211 256 272 295 151 292 133 262 128 203 7 77 207 223 91 60 90 170 187 211 65 52 62 260 262 290 58 204 219 222 292 299 19 21 26 47 51 61 71 89 107 146 150 152 173 190 208 229 230 235 242 252 277 285 286 287 291 34 298 95 47 197 116 125 140 96 128 8 34 67 20 250 9 57 90 109 175 218 107 43 61 110 118 153 180 194 195 209 211 272 295 132 137 63 173 65 80 274 242 37 52 59 62 98 155 260 290 20 58 97 117 159 219 243 280 9 14 30 34 57 76 85 90 95 108 109 122 131 151 162 164 175 204 218 222 232 258 292 299 107 2 3 4 11 12 17 28 35 67 74 78 81 82 93 94 99 106 126 144 163 172 196 246 259 282 283 294 1 24 121 171 241 293 297 139 196 252 10 72 277 245 20 97 207 9 30 57 90 95 109 175 204 222 292 299 32 42 43 49 68 69 80 110 118 123 124 128 141 143 147 148 153 156 180 181 194 195 198 209 210 211 214 216 237 246 256 264 270 272 278 295 17 292 263 52 118 269 287 46 262 37 260 290 62 98 155 97 20 13 159 220 58 117 132 243 280 9 30 57 95 109 131 175 204 218 222 299 107 5 19 21 23 26 51 61 71 85 89 91 116 146 152 157 173 203 208 213 226 229 230 235 242 252 253 277 285 286 291 11 38 79 180 140 64 110 9 14 21 26 30 34 48 52 57 61 62 65 76 85 89 90 95 98 107 108 109 122 131 134 137 150 151 155 162 164 175 190 204 206 217 218 229 232 252 258 260 277 284 287 290 291 292 299 130 131 180 217 260 23 36 78 52 262 98 155 97 20 13 117 132 159 220 243 280 9 30 90 95 109 175 204 218 222 292 299 5 19 26 51 71 91 116 146 152 157 173 208 213 226 229 230 235 285 286 223 109 157 252 69 198 187 36 10 97 122 290 140 7 13 20 58 77 117 132 219 220 243 280 21 26 47 48 61 71 89 107 108 150 173 190 217 229 242 252 258 285 286 287 291 130 45 36 74 208 278 93 77 242 255 98 58 132 204 219 222 299 21 26 61 252 277 287 291 130 259 142 132 267 9 130 194 250 13 20 30 58 59 77 95 109 117 159 204 219 222 243 280 292 299 5 23 32 38 39 43 49 51 54 69 80 91 116 123 124 141 146 148 157 181 195 197 198 213 214 216 225 226 230 233 235 237 253 264 278 298 
Beta:2,Alpha:0.59
86 106 94 164 66 64 17 37 52 290 97 98 155 13 20 117 220 9 30 58 95 109 132 204 219 222 243 280 299 5 14 19 21 26 47 48 51 61 71 89 91 107 108 131 146 150 152 157 173 190 208 213 217 226 229 230 235 252 258 277 285 286 287 291 90 183 159 281 17 144 111 239 132 57 58 32 38 49 54 148 181 198 214 225 237 253 298 78 134 32 87 94 50 299 13 37 52 62 117 159 220 243 260 290 9 14 34 48 57 61 65 76 85 90 95 107 108 109 122 137 150 151 162 164 175 190 217 218 229 232 252 258 284 287 291 1 22 27 31 86 101 104 121 136 139 171 188 281 293 297 25 141 254 13 121 63 278 4 9 30 57 85 90 95 97 98 109 131 162 175 218 260 262 290 107 42 43 68 78 80 81 110 118 125 128 153 160 180 194 195 209 210 211 237 246 256 259 264 270 295 17 274 191 189 160 264 262 276 20 250 9 57 58 85 90 97 98 109 131 155 159 175 218 107 42 43 68 78 80 81 110 118 125 128 148 153 156 180 194 195 209 211 246 256 270 272 295 17 55 232 42 87 64 183 35 48 27 31 104 124 200 285 163 267 54 196 37 260 58 132 204 222 280 299 34 48 61 65 76 107 108 137 150 190 217 229 252 258 284 287 291 1 27 31 86 104 139 281 297 81 209 44 123 198 291 223 262 52 290 37 260 62 155 98 97 85 149 146 300 46 133 158 66 13 20 151 159 164 4 11 17 83 144 196 211 1 22 281 172 225 152 231 139 284 146 9 57 90 109 131 175 218 219 243 280 292 107 23 32 38 43 48 49 54 61 68 69 80 110 118 123 124 125 143 147 148 153 180 181 194 195 198 209 211 214 216 226 233 237 253 256 264 272 278 295 298 17 196 229 203 221 15 80 121 145 98 132 243 280 57 85 131 43 48 65 208 264 270 38 163 123 106 144 56 112 30 292 19 51 71 91 152 208 230 235 285 225 78 159 16 77 14 236 198 112 223 262 78 4 292 5 195 53 59 112 262 52 290 37 260 62 155 98 232 134 77 45 219 150 151 207 223 233 95 134 157 178 298 262 208 146 126 115 87 149 262 20 37 52 62 97 260 290 13 58 117 132 159 204 219 220 222 243 280 299 14 21 34 48 65 76 85 107 108 122 131 137 150 151 162 164 190 217 229 232 252 258 277 284 291 1 22 27 28 31 86 101 104 121 136 139 171 188 231 281 293 297 25 130 219 283 171 298 160 175 212 77 207 32 49 58 69 123 141 147 148 181 198 214 222 237 243 278 299 180 263 259 282 289 110 204 97 290 9 30 95 109 292 5 21 23 48 91 116 157 213 225 226 253 130 267 176 271 77 254 106 259 52 290 97 98 155 13 20 117 159 220 243 30 90 95 109 175 204 222 292 299 5 19 21 26 51 61 89 91 146 152 164 173 208 213 226 230 235 252 258 277 285 286 110 132 270 66 229 213 238 59 207 69 156 203 36 160 90 45 37 52 53 62 98 155 260 262 290 13 20 97 117 132 159 220 243 9 30 57 58 85 95 109 131 162 175 204 218 219 222 292 299 107 5 19 21 23 26 32 38 39 43 49 51 54 61 68 71 80 87 89 91 92 110 116 123 124 127 128 141 146 147 148 152 153 157 168 170 181 195 197 198 208 211 213 214 225 226 230 233 235 237 242 252 253 264 272 278 285 286 287 291 298 17 190 58 104 54 257 120 281 207 5 19 26 51 71 85 91 117 132 146 152 157 159 173 208 213 226 230 235 242 243 280 285 286 168 244 161 56 123 236 246 59 98 223 30 58 95 109 117 132 204 219 222 243 280 292 299 5 19 21 26 51 71 89 91 146 152 173 208 213 226 230 242 252 277 285 286 291 106 113 186 283 272 19 259 37 62 98 155 260 13 20 117 132 159 220 243 280 9 14 57 85 90 109 122 131 151 162 164 175 218 107 4 11 68 74 78 81 93 118 125 163 194 208 211 246 256 295 121 14 191 259 167 47 192 299 112 7 59 62 97 98 155 30 58 95 117 132 159 204 219 220 222 243 280 292 5 19 21 26 51 61 71 89 91 107 146 150 151 152 157 173 190 208 213 229 230 235 242 252 277 285 286 287 291 126 228 213 133 115 279 298 104 9 30 52 62 95 97 98 109 155 260 292 48 5 23 32 38 43 49 54 69 80 116 123 141 147 148 157 181 197 198 214 216 225 233 237 242 253 264 278 250 223 189 110 3 182 21 13 20 77 97 98 155 9 30 57 58 90 109 175 218 219 222 292 299 107 5 23 32 38 43 49 54 68 69 80 116 124 128 141 147 148 153 157 181 195 197 198 209 211 213 214 216 225 226 233 237 253 272 278 298 17 176 252 293 3 52 238 194 207 37 60 62 97 98 155 260 290 13 20 30 58 95 117 132 159 204 219 220 222 243 280 292 299 19 21 26 34 47 48 51 61 89 107 108 146 150 152 173 190 208 213 217 229 230 235 242 258 277 284 285 286 287 291 130 272 179 273 230 177 215 65 85 280 37 53 60 62 97 98 155 260 290 13 30 58 95 117 132 159 204 219 220 222 243 292 299 21 26 34 47 48 61 71 76 89 107 108 137 150 173 190 217 229 242 252 258 277 284 285 286 291 130 153 295 31 111 7 106 137 223 37 62 260 97 98 155 13 20 58 117 132 159 220 243 280 9 30 57 90 95 109 175 218 292 107 5 19 23 38 39 49 51 54 71 76 91 116 146 152 157 181 197 198 208 213 225 226 230 233 235 253 285 298 263 108 49 246 134 201 131 223 37 52 97 13 117 159 220 58 132 204 219 222 243 280 299 14 34 57 65 85 122 137 151 162 164 175 218 258 4 11 74 78 81 83 91 93 118 125 163 194 256 259 295 121 154 125 132 262 270 98 295 207 223 255 53 19 168 232 7 289 112 262 37 81 36 14 192 276 52 53 62 77 97 98 155 223 260 262 290 20 58 95 117 132 159 204 219 220 222 243 280 292 299 9 21 26 34 47 57 61 65 71 76 85 89 90 107 108 109 122 131 134 137 150 151 152 162 164 173 175 190 217 218 229 232 242 252 258 277 284 285 286 287 291 27 31 130 253 281 293 297 257 232 227 57 140 200 181 9 30 62 90 98 109 155 175 218 260 290 32 38 43 49 54 68 69 80 110 123 124 128 141 147 148 195 209 211 214 216 237 264 272 278 298 17 191 101 297 38 147 112 37 52 53 62 155 260 290 13 20 159 58 132 204 219 222 243 280 299 14 34 65 76 85 108 122 131 137 151 162 164 232 258 4 11 12 83 93 99 144 172 196 253 104 136 294 156 16 59 93 228 222 170 155 9 14 57 85 90 109 117 122 131 159 162 175 218 107 4 11 68 73 78 81 83 110 118 125 128 153 160 163 194 195 211 217 246 256 259 270 272 295 104 121 266 50 36 52 68 3 267 20 155 159 204 222 299 48 108 190 217 258 28 67 283 294 86 136 293 297 300 290 155 79 133 282 74 242 255 62 97 98 260 262 13 58 117 132 159 204 219 220 222 243 280 299 14 21 26 30 34 47 48 57 61 65 71 76 85 89 107 108 122 131 134 137 150 151 162 164 173 175 190 217 218 229 232 252 284 286 287 291 31 281 293 297 88 228 21 114 166 59 213 85 58 62 117 155 219 220 243 260 280 290 14 26 34 47 48 61 65 71 76 89 107 108 122 131 134 137 150 151 162 164 173 190 217 229 232 242 252 258 277 284 286 287 291 130 76 132 223 281 97 201 8 30 52 58 62 95 98 155 204 219 222 260 262 292 299 5 19 21 23 26 32 38 39 49 51 54 71 87 89 91 116 146 152 157 168 170 173 181 197 198 208 213 214 225 226 230 233 235 237 242 277 285 298 155 223 107 27 31 147 196 37 262 290 62 260 98 97 21 83 44 28 260 172 268 250 37 112 98 117 132 155 220 243 280 14 34 57 65 76 85 108 122 131 137 151 162 164 175 218 232 258 2 3 4 12 17 67 94 99 196 283 294 1 139 293 297 94 52 43 153 257 95 14 77 159 109 19 51 91 146 152 208 213 230 235 1 225 91 20 65 33 209 77 225 118 235 154 213 151 59 45 81 74 55 169 127 37 262 62 155 260 9 13 58 90 95 109 117 132 159 175 204 218 219 220 222 243 280 292 299 5 21 23 26 38 39 49 51 54 71 87 89 91 116 123 146 148 152 157 168 170 173 181 197 198 208 213 214 225 226 230 233 235 237 242 252 253 277 285 286 298 156 81 247 63 68 54 246 223 262 37 52 290 62 260 155 211 132 8 296 293 285 104 207 290 5 19 23 51 58 65 71 91 117 146 152 157 173 208 213 219 226 230 235 242 280 22 152 161 101 146 8 76 13 20 37 52 53 60 62 77 97 98 117 132 155 159 220 243 260 280 290 9 14 16 21 30 34 48 57 61 85 89 90 95 107 108 109 122 131 134 137 150 151 162 164 175 190 204 206 217 218 219 222 229 232 252 258 277 284 287 291 292 299 1 25 27 86 104 171 281 293 297 2 74 24 47 97 127 226 9 13 14 30 37 52 57 58 62 65 76 85 90 95 109 117 122 131 132 137 151 159 162 164 175 204 218 219 220 222 232 243 260 271 280 292 299 107 276 3 4 11 12 17 28 35 67 83 93 94 99 135 136 144 163 171 172 178 188 196 234 264 278 283 294 295 1 22 25 27 31 86 101 104 130 139 281 293 297 193 69 173 105 164 283 217 239 262 52 260 290 98 97 20 13 117 132 159 220 243 280 9 30 95 109 175 204 222 292 299 21 26 61 71 89 107 229 242 252 277 285 286 287 291 130 188 141 56 215 163 139 13 20 37 52 53 60 62 97 98 117 155 159 220 260 290 9 14 30 34 48 57 65 76 85 90 95 108 109 122 131 137 151 162 164 175 204 217 218 222 232 258 292 2 3 4 11 12 17 35 67 74 83 93 94 99 135 136 144 172 178 196 234 242 264 283 294 1 25 27 86 101 130 293 297 89 137 155 248 284 282 296 223 262 49 207 42 182 106 197 158 131 112 250 97 98 21 61 89 162 175 252 277 287 291 281 59 128 117 167 283 173 64 262 37 52 97 260 290 13 20 159 220 243 9 30 58 95 109 204 219 222 299 21 26 47 48 61 89 107 108 150 190 217 229 252 287 291 1 27 31 86 104 139 281 293 297 77 186 36 263 91 237 46 37 52 250 290 98 155 20 97 13 58 117 132 159 204 219 220 222 243 280 299 14 21 26 34 48 57 61 65 85 89 107 108 122 131 137 150 151 162 164 175 190 217 218 229 232 252 258 277 284 287 291 1 22 25 27 31 86 104 121 136 139 171 188 281 293 297 130 72 132 39 203 199 104 228 13 20 37 52 53 60 62 77 97 98 117 155 159 243 260 280 290 9 14 16 21 26 30 34 47 48 57 61 65 76 85 89 90 95 107 108 109 122 131 134 137 150 151 162 164 175 190 204 206 217 218 222 229 232 252 258 284 286 287 291 292 299 27 31 130 281 293 297 25 42 203 49 226 5 299 52 262 37 290 62 260 98 155 2 151 171 277 21 43 126 13 20 77 97 98 155 9 30 58 90 95 109 131 132 175 204 218 219 222 280 292 299 107 23 32 38 42 54 68 69 80 110 116 123 124 125 128 141 143 147 148 153 156 180 181 194 195 198 210 211 214 216 225 233 237 253 256 264 272 278 295 298 17 291 33 41 220 23 148 61 250 262 37 52 53 62 260 290 97 98 155 20 13 117 159 132 243 280 58 204 219 222 299 9 14 30 57 65 76 85 90 95 109 131 137 151 164 175 218 232 292 32 38 42 43 49 54 69 74 78 80 81 91 110 118 123 124 125 128 141 143 147 153 154 156 160 163 180 181 194 195 209 210 214 216 237 244 246 256 259 264 270 272 278 295 17 93 164 110 176 85 74 140 267 9 30 90 95 97 98 109 292 23 32 38 49 54 116 123 148 150 151 181 198 214 225 233 237 253 298 32 220 233 36 274 223 125 290 37 52 62 155 260 262 30 58 95 109 204 219 222 292 299 19 21 26 51 61 71 89 146 152 173 208 235 242 252 277 285 286 287 291 288 114 79 259 126 289 200 242 37 52 53 260 290 20 97 13 58 95 117 132 159 204 219 220 222 243 280 292 299 19 21 26 34 47 48 51 57 61 65 71 76 89 91 107 108 134 137 146 150 152 173 190 208 213 217 229 230 235 252 258 277 284 286 287 291 130 62 274 196 127 272 173 118 20 77 97 98 117 132 220 243 280 9 21 30 34 48 57 61 65 76 90 107 108 109 122 131 137 150 151 162 164 175 190 217 218 229 232 252 258 284 287 291 1 17 25 27 28 31 86 101 104 121 139 171 281 293 297 171 129 42 137 97 159 37 52 223 260 262 290 62 98 155 13 20 117 220 243 280 30 58 95 132 204 219 222 292 299 9 14 21 34 48 61 65 76 85 90 107 108 109 122 131 150 151 162 164 175 190 217 218 229 232 252 258 284 287 291 1 2 3 12 17 27 28 67 78 94 99 104 121 172 188 196 283 294 22 25 86 101 130 139 140 293 297 116 42 54 41 100 172 151 290 9 30 57 62 90 97 98 109 131 155 175 218 107 43 68 81 110 118 125 128 153 156 160 180 194 195 209 211 229 246 256 270 272 287 295 17 154 8 207 106 73 28 66 85 37 223 260 262 290 53 62 97 98 155 13 20 159 220 58 117 132 219 243 280 9 30 90 95 109 175 204 218 222 292 299 5 14 19 21 23 26 34 47 48 51 57 61 65 71 76 89 91 107 108 116 122 131 134 137 146 151 152 157 162 164 173 190 203 208 213 217 226 229 232 235 252 253 258 277 284 285 286 287 291 100 120 218 82 242 65 70 112 37 260 262 290 58 95 132 204 222 280 292 299 21 26 48 85 89 107 150 190 229 252 277 287 291 1 27 31 86 104 130 139 196 281 293 297 52 5 255 151 238 8 58 37 62 260 262 290 13 20 97 98 155 159 30 95 117 132 204 219 220 222 243 280 292 299 14 21 26 34 47 48 61 65 71 76 85 89 107 122 131 134 137 150 162 164 173 190 229 232 242 252 258 277 284 285 286 287 291 130 281 269 206 182 136 97 298 64 85 37 53 260 13 20 58 117 132 159 219 220 243 280 299 14 34 48 57 65 76 108 122 131 137 151 162 164 175 190 217 218 232 258 2 3 4 11 12 17 28 35 67 74 78 82 83 93 94 99 106 144 163 178 188 213 234 282 294 1 25 27 86 101 104 130 293 297 181 87 168 51 205 189 56 62 97 98 58 132 204 219 243 280 299 21 26 34 47 48 61 89 107 108 173 190 229 252 258 277 284 286 287 291 198 130 214 168 249 171 285 291 176 290 13 159 48 9 65 76 122 137 151 164 219 3 12 17 43 99 172 181 196 283 121 59 250 197 96 153 141 242 255 7 37 52 53 60 62 77 97 98 155 207 260 262 290 13 20 58 95 117 132 159 204 219 220 222 243 280 292 9 14 30 34 47 48 57 61 65 76 85 89 90 107 108 109 131 134 137 150 151 162 164 173 175 190 217 218 229 232 252 258 277 284 286 287 291 1 25 27 31 86 101 104 121 139 171 281 293 297 230 245 154 9 209 213 226 53 59 52 62 155 223 260 262 30 57 85 90 95 109 175 218 292 107 32 38 43 49 54 61 69 80 123 141 147 148 181 195 198 214 216 225 233 237 253 264 278 298 196 66 170 23 16 60 270 280 63 109 76 132 45 182 95 155 52 58 62 117 159 219 243 260 280 290 14 21 34 48 57 61 65 85 89 107 108 122 131 137 150 151 162 190 217 229 232 252 258 277 284 287 291 1 27 31 86 104 139 256 281 293 297 55 293 262 96 230 154 153 239 37 52 53 260 290 97 13 20 159 220 30 58 95 204 219 222 292 299 21 48 61 89 107 108 150 162 190 217 229 252 287 291 1 25 27 31 86 101 104 139 256 281 297 4 253 150 145 171 296 128 9 13 30 52 90 95 97 98 109 155 260 262 290 292 5 32 38 43 49 54 80 116 123 147 148 157 181 195 197 198 214 216 225 226 233 237 264 278 298 45 277 15 272 41 163 45 250 117 132 280 30 109 107 229 287 291 23 104 153 171 31 139 116 67 252 23 233 249 239 262 133 286 294 179 105 43 151 112 262 62 97 20 218 254 26 63 103 264 131 37 52 53 62 155 260 290 13 20 159 220 95 204 222 292 299 48 107 108 122 150 190 217 229 3 28 67 78 99 121 171 172 188 242 253 283 294 1 25 27 101 130 139 140 293 297 219 87 239 69 186 291 182 37 52 62 260 262 290 20 30 58 95 204 222 292 299 21 26 47 48 61 71 89 107 108 150 173 190 217 229 242 252 277 285 286 287 130 69 134 299 168 234 81 245 52 290 98 155 20 13 117 159 220 58 204 219 222 14 57 85 131 162 292 32 38 43 49 54 80 123 141 147 148 198 214 237 264 278 25 92 56 79 167 171 174 13 20 58 117 132 159 220 243 280 21 26 47 48 61 85 89 107 108 150 190 217 218 229 252 258 277 286 287 291 130 43 137 136 129 182 204 98 37 52 53 60 62 97 155 260 290 13 20 58 117 132 159 219 220 222 243 280 299 14 48 57 65 76 85 108 122 131 150 151 162 164 190 217 232 258 4 12 17 28 67 83 99 144 196 1 294 152 213 80 279 96 243 295 37 52 260 290 58 132 204 219 222 280 299 34 65 76 107 108 137 150 151 162 164 190 217 229 258 284 3 28 67 121 136 171 172 188 283 294 25 27 86 101 104 130 139 297 237 22 151 78 106 290 81 37 52 53 260 97 98 13 20 58 95 117 132 159 204 219 220 222 243 280 292 299 14 19 21 26 34 47 48 51 57 61 65 71 76 85 89 107 108 122 131 134 137 146 150 152 162 164 173 175 190 208 217 218 229 230 232 235 252 258 277 284 285 286 287 291 130 80 40 192 180 56 220 13 37 52 62 117 132 159 243 260 262 280 290 14 34 57 65 76 85 107 108 122 131 150 151 162 164 175 190 218 232 258 284 2 3 4 11 12 17 28 67 83 93 94 99 128 135 136 144 172 178 188 196 234 283 294 1 25 27 101 130 293 297 183 221 230 173 238 273 115 97 223 262 9 30 58 90 95 109 132 204 219 222 280 292 299 5 19 23 32 38 39 43 49 54 69 91 116 123 141 146 147 148 152 157 181 197 198 208 213 214 225 226 235 237 253 264 278 298 74 58 125 54 158 6 49 87 239 37 52 53 59 62 98 155 223 260 262 290 13 20 117 132 159 220 243 280 9 30 57 90 95 109 175 218 219 222 292 299 107 5 19 21 23 26 32 38 39 43 47 48 51 61 69 71 80 89 91 92 108 116 123 127 141 146 147 148 150 152 157 168 170 173 181 190 197 198 203 208 213 214 216 217 225 226 229 233 235 237 242 252 253 264 269 277 278 285 286 287 291 298 169 100 277 121 71 68 149 37 62 155 13 20 117 159 220 9 30 90 95 109 175 204 218 222 292 299 5 23 38 51 54 91 107 116 146 152 157 190 208 213 225 226 230 233 235 253 298 260 275 4 56 258 26 10 7 101 126 66 58 83 216 134 13 20 37 52 53 59 60 62 77 98 155 159 220 260 9 14 30 57 85 90 95 122 131 132 151 162 164 175 204 218 219 232 292 299 107 4 11 42 43 68 69 73 78 80 81 91 93 110 120 123 124 125 128 141 147 153 154 156 160 163 180 194 195 205 209 210 211 224 246 256 259 264 270 272 278 295 121 281 168 261 172 213 75 102 161 14 19 20 21 26 34 47 48 51 52 57 61 62 65 71 76 85 89 97 98 107 108 122 134 137 150 155 162 164 173 190 217 229 230 232 235 242 252 258 260 277 284 285 286 287 290 291 275 273 146 95 209 183 174 59 9 13 30 97 109 5 23 51 91 157 208 213 226 230 235 241 223 167 298 263 275 239 59 37 52 290 62 97 98 20 13 117 220 58 95 132 204 219 222 243 280 292 299 14 34 48 57 65 85 108 122 131 137 150 151 162 164 175 190 217 218 229 232 258 2 3 4 11 12 17 28 35 67 74 83 94 99 135 136 144 163 172 178 188 196 234 283 294 1 25 27 101 130 293 297 184 19 286 138 134 34 237 52 155 243 260 280 14 48 57 65 76 90 108 122 131 137 151 162 164 175 190 217 218 232 258 107 2 3 12 28 43 67 94 99 121 136 171 172 178 188 196 283 294 1 25 27 101 104 130 139 140 293 297 
Beta:2,Alpha:0.60
239 4 79 273 61 136 19 37 52 53 62 155 250 260 262 290 13 20 97 98 159 220 58 95 117 132 204 219 222 243 280 292 299 9 14 21 30 34 48 57 65 76 85 90 107 108 109 131 137 150 151 162 164 175 190 217 218 229 232 252 258 284 291 1 2 3 11 12 17 22 27 28 31 35 67 74 83 86 94 99 101 104 121 135 144 163 171 178 188 196 231 234 281 283 294 297 25 130 140 89 126 96 223 98 254 177 62 97 155 13 20 58 117 132 159 219 220 243 280 299 14 48 57 65 76 85 90 108 122 131 137 150 151 162 164 175 190 217 218 229 232 258 107 2 3 4 12 17 23 28 67 83 94 99 135 136 144 172 173 178 188 196 283 294 1 25 27 101 130 293 297 58 196 190 57 185 205 229 37 53 62 260 290 20 98 13 117 132 159 220 243 280 9 14 30 90 95 109 131 162 175 204 218 292 299 107 5 19 23 32 38 39 49 51 69 71 80 91 116 123 141 146 147 148 152 157 168 181 197 198 208 213 214 225 230 233 235 253 264 278 285 298 287 52 11 257 113 179 163 290 37 62 155 260 97 98 20 13 159 220 117 132 243 280 30 58 95 204 219 222 292 299 9 14 34 57 65 76 85 90 108 109 122 131 137 151 162 164 175 218 232 258 107 68 78 81 110 118 125 153 156 160 194 209 211 246 256 259 272 295 184 42 121 100 300 81 9 242 255 13 20 98 117 159 220 243 14 34 48 65 76 85 108 122 131 137 150 151 162 164 190 217 232 258 28 136 171 181 188 283 294 22 25 27 31 86 104 139 293 297 168 144 37 62 129 43 222 262 52 260 290 155 98 97 103 104 101 31 169 112 239 98 155 117 132 159 220 243 280 131 190 74 20 99 71 12 160 252 177 77 85 30 95 97 98 109 292 5 51 91 146 152 157 173 213 226 230 235 242 285 286 49 156 258 99 157 199 53 20 155 13 132 19 21 26 51 65 71 89 109 131 146 152 173 208 230 235 242 277 285 286 287 130 282 161 76 123 119 94 59 262 290 37 52 53 62 155 260 97 98 20 13 159 220 117 132 243 280 58 204 219 222 299 9 14 30 34 57 65 85 90 95 109 122 131 151 162 164 175 218 232 107 32 38 42 43 49 54 68 69 78 80 81 100 110 116 118 124 125 128 141 143 147 148 153 156 160 180 181 194 195 198 209 210 211 214 216 225 233 237 246 253 256 264 270 272 278 295 298 17 121 207 160 199 184 93 205 40 37 52 290 98 13 20 117 159 220 243 204 299 57 85 131 162 175 218 107 5 23 32 38 54 116 123 157 181 197 198 214 225 226 233 237 253 298 147 88 18 172 238 149 66 223 52 290 9 30 58 62 90 95 97 98 109 155 292 5 23 32 38 39 49 54 123 146 148 157 181 198 208 213 214 225 226 233 235 237 253 298 105 228 84 151 82 265 77 62 97 98 155 13 58 95 117 159 204 219 220 222 243 280 292 299 9 19 21 26 34 47 48 61 65 71 76 89 90 107 108 134 137 150 152 173 190 217 229 242 252 258 277 284 285 286 287 291 130 50 191 162 239 282 183 228 37 62 260 20 58 117 219 220 243 280 57 85 90 109 175 218 5 23 91 116 157 208 213 225 226 253 197 15 206 162 104 203 175 239 262 52 260 290 62 155 98 60 97 35 139 50 274 237 5 242 255 37 98 155 260 20 117 132 159 220 243 280 9 14 30 34 48 57 65 76 85 90 95 107 108 109 122 137 150 151 162 164 175 190 217 218 222 229 232 258 284 292 2 3 12 17 67 94 99 116 121 135 136 172 178 196 283 294 1 22 25 27 31 86 101 104 130 140 293 297 286 171 95 284 98 223 124 66 37 52 260 262 290 62 97 155 20 13 117 159 220 58 132 219 243 280 9 30 90 109 204 222 292 299 14 21 26 34 47 48 61 65 76 89 107 108 122 131 134 137 150 151 162 164 173 175 190 217 218 229 232 242 252 258 277 287 291 1 2 3 12 17 22 25 27 28 31 67 86 94 99 101 104 121 136 140 172 178 188 196 231 281 283 293 297 130 68 126 272 60 101 147 31 13 37 62 117 159 220 243 260 9 30 57 90 95 109 131 175 218 292 107 23 32 38 49 54 69 116 123 141 148 181 190 198 214 225 233 237 253 278 291 298 182 117 133 108 129 71 7 207 262 37 52 98 20 13 132 159 220 243 280 9 30 95 109 204 222 292 299 21 48 61 107 150 190 217 229 258 287 3 28 67 121 136 172 188 214 286 294 25 27 101 130 293 297 134 68 174 98 227 224 23 85 290 155 13 20 159 220 30 58 95 109 132 204 219 222 243 280 292 299 21 26 34 47 48 61 65 76 89 107 108 122 137 150 151 164 173 190 217 229 242 252 258 277 284 286 287 291 1 27 31 38 104 281 293 297 46 250 67 210 231 225 126 239 223 262 37 52 53 260 290 62 98 155 97 20 13 220 117 243 58 132 219 280 9 30 95 109 204 222 292 299 14 21 26 34 48 57 61 65 76 85 89 107 108 122 131 134 137 151 162 164 175 190 217 218 232 252 258 277 284 287 291 1 2 3 12 22 27 28 31 86 94 99 101 104 121 136 139 171 172 178 188 196 242 281 283 294 297 25 130 140 201 194 239 256 259 38 139 37 52 260 262 290 48 62 97 98 155 13 20 117 159 220 58 95 132 204 219 222 243 280 292 299 14 21 34 57 61 65 76 85 90 107 122 131 137 150 151 162 164 190 217 218 229 232 252 258 284 287 291 1 2 3 4 11 12 17 28 67 74 83 93 94 99 104 121 135 136 144 163 172 178 188 196 234 283 294 22 25 27 31 86 101 130 140 293 297 155 271 35 113 215 48 242 37 52 62 98 91 261 74 211 255 77 66 7 59 207 223 250 214 152 96 161 130 177 18 9 30 52 62 90 95 97 98 109 155 175 260 292 23 32 38 43 49 54 61 69 80 116 123 141 147 148 181 198 225 233 237 253 264 278 298 143 192 190 164 89 145 270 37 132 243 280 58 90 26 85 173 242 277 286 11 27 31 281 293 297 196 1 214 58 177 91 36 258 62 117 155 159 220 243 260 280 14 34 57 65 76 90 108 122 131 137 151 162 164 175 232 292 107 4 11 23 74 78 81 83 93 163 194 208 246 259 121 105 236 73 162 209 43 220 223 262 290 13 20 62 117 132 155 159 243 260 280 9 14 30 57 85 90 95 109 122 131 151 164 175 218 292 107 38 49 54 68 69 80 110 123 124 125 128 141 143 147 148 153 181 195 198 211 214 216 233 237 264 272 278 298 17 3 92 103 79 94 259 60 9 30 97 98 109 155 175 218 260 23 32 38 43 49 54 69 80 116 123 141 148 181 198 214 225 233 237 253 278 298 255 110 82 5 224 295 208 262 183 7 150 4 281 11 210 207 37 52 53 260 62 98 155 97 55 122 115 155 262 75 192 59 223 175 62 46 181 202 222 37 53 77 207 260 262 290 97 98 155 20 13 159 220 117 132 243 280 58 204 299 9 30 90 95 109 292 14 34 48 57 65 76 85 107 108 122 131 150 151 162 164 190 217 218 229 232 258 284 287 291 2 3 4 11 12 17 28 35 67 78 81 82 83 93 94 99 106 126 135 136 144 163 172 178 188 194 196 234 246 256 259 282 283 294 1 24 25 27 101 121 130 241 265 281 293 297 193 133 162 154 191 115 262 37 52 53 260 290 62 98 155 97 24 65 270 21 215 158 260 29 37 113 3 266 66 111 262 52 290 260 62 155 242 212 14 217 7 236 223 52 290 98 13 20 117 159 220 243 280 58 95 132 204 219 222 292 299 30 57 65 76 85 122 131 137 162 164 175 218 232 286 68 110 118 125 128 153 156 180 194 195 209 211 246 256 270 272 295 17 282 169 45 71 248 231 36 159 9 109 21 48 1 104 121 171 31 139 35 223 239 176 280 208 31 207 37 260 290 97 20 13 117 132 159 220 243 30 58 95 109 204 222 292 299 14 34 48 57 65 76 108 122 131 137 150 151 162 164 190 217 232 258 3 4 11 12 17 74 82 83 93 99 144 163 172 283 104 121 112 293 198 162 251 197 129 290 107 20 62 85 97 98 131 155 78 110 118 125 128 153 156 194 195 209 211 246 256 270 272 295 266 1 167 229 61 149 77 13 20 97 9 30 58 90 95 109 175 204 218 219 292 299 5 19 23 32 38 39 43 49 51 54 69 80 91 110 116 123 124 128 146 147 148 152 153 157 181 195 197 198 208 213 214 216 225 226 230 233 235 237 253 264 272 278 298 17 209 106 103 232 270 179 214 13 20 37 52 53 60 62 77 97 98 117 132 155 159 220 243 260 262 280 290 9 14 16 21 26 30 34 47 57 58 61 65 76 85 89 90 95 107 109 122 131 134 137 150 151 162 164 173 175 190 204 206 217 218 219 222 229 252 258 277 284 286 287 292 299 1 25 27 31 86 101 104 121 139 171 281 293 297 165 209 79 98 36 112 147 223 262 52 62 290 97 20 13 117 132 159 220 243 280 9 30 58 95 109 204 219 222 292 299 21 34 48 61 65 76 107 137 150 190 217 229 252 284 287 291 1 28 67 104 121 136 171 188 283 294 22 25 27 31 86 101 130 139 293 297 261 213 32 202 265 223 221 37 52 260 290 97 155 13 20 58 117 132 159 219 220 243 280 9 30 57 85 90 95 109 131 218 292 107 5 19 23 51 65 91 116 146 152 157 208 226 230 235 178 136 245 103 27 74 205 223 23 286 103 80 249 167 160 126 86 37 52 53 59 62 155 260 290 13 20 117 159 220 243 9 30 58 90 95 109 204 219 222 292 21 26 47 48 61 89 107 108 150 173 190 217 229 242 252 277 286 287 291 1 27 31 104 281 293 297 99 147 56 149 131 88 70 112 13 20 37 52 53 60 62 97 98 155 159 220 260 290 9 14 30 57 58 85 90 95 109 122 132 151 162 164 175 204 218 219 222 232 243 271 280 292 299 107 21 42 43 68 69 74 80 81 93 110 118 120 123 124 125 128 141 153 154 156 160 180 194 195 209 210 211 216 246 256 259 264 270 272 278 295 17 265 247 45 219 160 56 83 17 112 37 52 260 290 13 117 220 243 30 58 95 132 204 222 292 299 14 21 26 34 48 61 65 76 85 89 107 108 131 134 137 150 151 162 164 190 229 232 258 277 284 287 291 1 22 25 27 31 86 101 104 136 139 171 188 231 281 293 297 130 43 40 204 172 203 71 7 77 207 223 262 173 10 189 271 237 263 220 250 7 37 60 97 98 155 13 20 117 132 159 243 280 9 16 30 34 48 57 65 85 90 95 108 109 122 131 137 150 151 162 164 175 190 204 217 218 222 232 258 292 299 107 2 3 4 11 12 17 28 35 67 74 82 83 93 94 99 106 110 136 144 153 163 172 188 196 282 283 294 1 22 27 31 86 130 139 234 281 293 297 18 41 163 249 17 114 287 262 37 52 290 97 20 117 132 220 243 280 30 58 95 204 219 222 292 299 14 21 34 48 61 65 76 107 108 122 137 150 151 162 164 190 217 229 252 284 291 3 28 67 99 104 121 136 171 172 178 188 283 294 1 22 25 27 31 86 101 130 139 140 293 297 66 232 155 240 267 39 50 239 242 290 58 98 132 280 14 85 122 151 162 23 68 110 118 125 128 153 156 194 209 211 246 256 258 121 244 205 175 295 40 199 173 52 62 290 97 20 13 117 132 159 220 243 280 9 30 58 90 95 109 204 219 292 299 21 26 34 47 48 61 65 76 89 107 108 134 150 151 162 164 190 217 218 229 252 258 277 284 287 291 1 22 27 28 31 101 104 121 136 139 171 188 281 293 297 130 204 126 70 209 263 90 248 290 62 155 97 20 13 159 117 220 243 280 222 299 57 218 107 19 21 26 61 71 89 152 173 242 252 277 285 286 287 130 196 243 148 253 273 117 21 207 223 262 290 37 53 260 62 98 155 97 279 14 63 160 256 243 292 223 262 159 256 154 125 155 257 100 250 37 52 260 290 13 97 117 132 220 243 280 9 30 90 95 109 218 292 5 19 21 26 51 71 76 89 91 146 152 157 173 208 213 226 235 242 252 277 285 286 82 266 133 204 46 96 242 37 52 53 60 62 77 97 155 260 262 290 13 20 58 95 117 132 159 219 220 222 243 280 292 299 9 14 21 30 34 48 57 61 65 76 85 90 107 108 109 122 131 137 150 151 162 164 175 190 217 218 229 232 252 258 277 284 287 291 1 3 22 27 28 31 67 86 99 104 121 136 139 140 171 172 178 188 208 231 281 283 293 294 297 25 130 101 31 251 172 19 1 24 98 262 58 117 132 219 220 243 280 14 34 65 76 85 122 131 151 164 232 258 11 74 78 93 163 181 213 121 91 166 271 47 281 128 95 66 9 30 52 58 62 98 109 155 204 219 222 260 292 299 5 19 23 32 38 49 51 54 71 116 123 146 148 152 157 168 170 173 181 197 208 214 225 226 230 233 235 237 242 253 285 286 298 269 66 58 79 237 116 284 290 9 30 52 95 97 98 109 260 262 292 5 23 32 38 51 54 91 146 152 157 198 208 213 225 226 230 233 253 298 117 89 253 174 26 122 288 37 52 53 62 260 262 97 98 20 13 132 159 220 243 280 30 58 95 109 204 219 222 292 14 34 48 65 76 85 108 131 137 150 151 162 164 190 232 258 4 11 12 17 74 83 93 141 144 146 163 196 190 216 269 178 187 136 44 85 155 13 159 204 222 299 34 48 61 107 108 150 217 229 258 284 287 291 1 27 28 121 153 171 188 242 22 25 31 86 101 130 139 293 297 38 117 123 159 101 41 59 112 13 37 52 62 220 260 262 290 9 30 57 90 95 109 131 175 204 218 222 292 299 107 5 23 32 43 49 54 69 80 116 141 147 148 157 162 181 197 214 225 226 233 237 253 264 278 196 292 197 216 247 16 221 66 37 53 62 260 290 97 98 155 13 20 117 159 220 132 204 222 243 280 299 9 14 30 57 90 95 131 162 175 218 107 5 19 23 26 32 38 39 49 51 54 71 87 91 116 123 146 148 152 157 168 170 173 181 198 208 213 214 225 226 230 233 235 237 242 253 285 286 298 122 90 273 70 290 226 53 37 52 260 62 155 98 94 232 280 74 220 28 37 59 207 223 262 94 194 158 293 166 136 197 13 20 21 47 61 62 89 98 107 117 150 159 173 190 242 243 252 260 277 286 287 291 130 219 268 289 142 300 117 76 20 37 59 97 159 9 30 57 90 95 175 204 218 222 292 299 107 5 19 23 32 38 39 43 49 51 54 69 80 91 116 123 141 146 147 148 152 157 168 197 198 208 213 214 216 225 226 230 233 235 237 253 264 278 285 298 219 216 60 2 214 298 131 52 290 13 20 62 155 159 220 30 58 95 132 204 222 280 292 299 34 48 65 76 108 122 137 150 190 217 229 258 284 3 4 11 12 17 28 67 83 93 94 99 121 135 136 144 172 178 188 196 234 253 283 294 1 25 27 86 101 130 293 297 228 244 162 300 167 36 33 13 20 159 23 68 78 81 246 162 233 39 112 122 120 87 37 53 77 260 262 290 48 97 98 155 13 117 159 220 243 9 30 57 58 90 95 109 132 175 204 218 222 280 292 299 107 5 19 21 23 26 32 38 43 49 51 54 61 69 71 80 85 89 91 116 123 141 146 147 148 152 157 168 170 173 181 197 198 203 208 213 214 216 225 226 229 230 235 237 242 252 253 264 277 278 285 286 298 225 118 136 172 132 87 214 223 262 52 290 37 260 62 155 98 97 41 247 233 76 79 70 60 239 37 52 53 62 98 155 260 262 290 13 20 97 117 132 159 220 243 280 9 30 57 58 90 95 109 175 204 219 222 292 299 107 5 19 21 23 26 51 61 71 89 91 116 146 152 157 203 208 213 226 229 230 235 242 252 253 277 285 286 287 291 25 159 222 60 126 189 52 250 290 98 155 206 165 144 62 242 133 300 37 290 97 98 155 13 20 117 159 220 243 30 58 95 132 219 222 280 292 299 14 21 34 48 57 61 65 76 85 107 108 122 131 137 150 151 162 164 190 217 229 232 252 258 284 287 291 1 22 27 28 31 67 86 101 104 121 136 139 171 188 231 281 283 294 297 25 222 268 207 148 139 147 20 9 30 52 57 62 90 95 97 98 155 175 218 260 290 292 107 23 32 38 43 49 54 68 69 80 110 116 123 124 128 141 153 195 197 209 211 214 216 225 226 233 237 253 264 272 278 298 17 58 73 24 164 188 218 223 37 52 290 62 260 98 155 97 13 20 117 159 220 243 280 95 132 204 219 222 292 299 9 14 30 34 57 65 76 85 90 109 122 131 137 151 162 175 232 258 107 23 32 38 42 43 49 54 68 69 78 80 81 100 110 116 118 123 124 125 128 141 143 148 153 156 160 180 181 194 195 198 210 211 214 216 225 233 246 253 256 264 270 272 278 295 298 12 17 280 85 216 222 270 80 44 37 260 262 290 48 58 97 132 204 219 299 14 21 34 61 65 76 107 131 137 150 151 162 190 217 229 232 252 258 284 287 291 2 3 28 67 94 99 104 121 136 171 178 188 283 294 1 22 25 27 31 86 101 130 139 140 293 297 226 110 168 247 96 208 144 112 223 262 37 52 53 62 260 290 97 98 155 20 229 128 212 87 252 14 138 207 58 62 132 155 219 243 260 280 34 48 57 61 65 76 85 89 107 108 122 131 137 150 151 162 164 190 217 218 232 258 284 287 291 1 27 31 86 101 104 121 136 139 171 188 281 293 297 130 114 277 256 267 187 101 93 37 52 53 62 155 290 13 20 97 159 58 95 117 132 204 219 220 222 243 280 292 299 14 21 26 34 48 61 65 76 89 107 108 122 134 137 150 151 164 190 217 229 252 284 287 291 1 22 25 27 31 86 121 136 139 171 188 231 281 293 297 130 170 189 34 126 168 44 66 262 298 294 134 49 263 13 52 53 62 260 290 20 97 98 155 159 58 117 219 220 243 280 9 30 57 85 90 95 109 131 162 175 204 222 292 299 5 19 23 26 32 38 39 51 54 71 89 91 116 123 146 148 152 157 168 170 173 181 197 198 208 213 214 225 230 233 235 237 242 253 277 285 286 123 230 259 68 157 74 160 7 262 37 52 53 62 260 290 98 155 298 57 80 274 14 113 85 112 223 262 37 62 97 260 290 20 58 117 132 159 219 220 222 243 280 299 9 34 48 61 65 76 90 108 109 122 131 137 150 151 162 164 175 190 217 218 229 232 258 284 287 291 3 12 17 28 67 94 99 135 136 172 178 188 208 278 283 294 1 25 27 101 130 293 297 250 109 152 105 216 87 279 290 223 9 13 30 37 52 57 58 62 90 95 117 132 155 159 175 204 218 219 220 222 243 260 280 292 299 107 5 23 38 42 43 49 54 68 69 80 110 116 118 123 124 125 128 141 143 147 148 153 156 157 180 181 194 195 197 198 209 210 211 213 214 225 226 233 237 246 253 264 270 272 278 295 298 17 78 291 265 168 112 48 241 52 37 290 62 98 107 13 20 117 159 220 9 30 58 90 95 109 132 175 204 219 222 243 280 292 299 5 19 21 26 47 51 61 71 89 91 146 150 152 173 190 208 213 217 226 229 230 235 242 252 277 285 286 287 130 153 219 148 105 140 72 247 37 52 155 97 20 13 117 159 220 243 280 30 58 95 204 222 292 299 14 34 65 76 85 90 122 131 137 151 164 232 258 4 11 48 74 78 81 83 93 118 163 194 208 246 259 286 295 121 126 17 78 263 35 246 93 89 62 77 97 98 155 9 13 30 58 90 95 109 117 132 204 219 220 222 243 280 292 299 5 19 21 23 26 32 38 39 49 51 54 61 71 91 92 107 116 123 127 146 148 152 157 168 170 173 181 197 198 203 208 213 214 225 226 229 230 233 235 237 242 252 253 269 277 285 286 287 291 241 124 238 75 10 153 54 37 62 98 260 13 20 117 159 220 243 280 9 30 57 85 95 109 131 162 175 218 292 107 23 32 38 49 69 116 123 147 181 190 214 225 233 237 253 285 298 175 163 236 145 278 245 292 13 37 62 117 132 155 159 220 243 260 280 9 14 34 48 57 65 76 85 90 108 122 131 137 150 151 162 164 190 217 218 232 258 107 3 4 12 28 67 94 99 144 172 196 283 1 22 86 30 257 189 259 36 176 50 112 290 13 20 159 58 117 132 204 219 220 222 243 280 299 9 34 57 65 76 85 90 108 122 137 151 162 164 175 217 218 232 258 107 4 11 68 73 74 78 81 83 93 110 118 125 128 153 156 160 163 194 209 211 246 256 272 295 45 121 139 265 22 56 18 299 286 81 46 37 52 53 60 62 97 98 155 260 290 13 20 58 117 132 159 204 219 220 222 243 280 9 14 34 48 57 65 76 108 109 122 131 137 151 162 164 175 217 218 232 258 74 107 3 4 11 12 17 35 78 82 83 93 99 126 144 163 172 196 282 283 136 124 182 277 28 32 207 238 197 268 291 170 159 40 172 242 255 37 52 53 62 260 262 290 97 98 155 13 20 117 220 58 132 219 222 243 299 9 30 57 85 90 95 109 122 131 162 175 204 218 292 107 5 23 32 38 39 43 49 51 68 69 80 91 110 118 123 124 125 128 141 143 146 147 148 150 152 153 194 195 198 208 209 211 213 214 216 225 226 230 233 235 237 253 256 264 272 278 295 298 17 136 37 10 240 80 77 13 173 52 58 62 117 132 155 219 243 260 280 290 14 34 48 65 76 85 107 108 122 131 137 150 151 162 164 190 217 229 232 258 284 1 3 28 67 104 121 171 188 22 25 27 31 86 130 139 293 297 93 289 186 53 97 4 116 250 262 37 52 290 62 260 98 155 150 136 194 196 202 37 145 262 53 62 260 290 98 155 97 65 160 111 12 159 213 266 290 20 58 117 132 219 220 222 243 299 14 34 57 76 85 90 95 122 137 151 162 164 175 218 232 91 107 286 4 11 17 74 78 81 93 118 125 144 163 194 196 229 246 256 259 282 295 45 121 126 
Beta:2,Alpha:0.61
270 64 272 236 67 48 224 207 223 37 52 97 260 290 13 20 58 117 132 159 219 220 243 280 9 14 57 85 90 109 162 175 218 292 107 5 19 23 32 38 39 49 51 54 91 116 123 146 148 152 157 168 181 197 198 208 213 214 225 226 230 233 235 237 253 285 298 216 65 155 23 7 22 56 111 52 290 98 97 13 20 159 220 58 117 132 219 243 280 9 30 90 95 109 204 222 292 299 34 48 61 76 107 108 137 150 190 217 229 258 284 291 3 4 12 17 67 83 94 99 144 172 196 272 283 187 119 205 234 114 202 163 98 155 48 58 117 132 219 280 14 57 85 122 131 151 162 164 232 34 68 118 194 209 211 246 256 295 66 48 8 44 165 213 37 52 53 77 223 260 262 290 62 155 89 246 281 291 71 292 64 242 255 223 259 192 127 59 104 40 189 20 290 13 65 97 116 117 132 159 219 222 225 233 235 243 253 280 292 299 117 62 174 59 179 286 20 7 77 207 266 141 212 113 213 208 287 20 37 52 53 59 260 290 97 159 13 117 220 9 30 58 90 95 109 132 204 219 222 243 280 292 14 19 21 26 34 47 48 61 65 71 76 85 107 108 122 131 134 137 150 151 152 162 164 173 190 217 229 232 242 252 258 277 284 285 286 291 31 281 293 297 1 3 105 213 259 174 234 290 9 30 58 62 95 98 109 132 155 204 219 222 280 292 299 5 19 21 23 26 51 61 71 89 91 116 146 152 157 173 203 208 225 226 230 233 235 242 252 253 277 285 286 287 291 25 201 51 235 282 46 275 260 98 155 243 9 90 109 292 19 26 71 85 89 91 146 152 173 208 213 230 242 277 285 286 130 172 167 51 181 4 65 291 59 223 262 225 176 181 213 120 265 49 37 52 53 62 155 223 260 262 290 13 20 97 98 159 58 117 132 204 219 220 222 243 280 299 9 14 30 57 65 76 85 90 95 109 122 131 137 151 162 164 175 218 232 292 107 5 23 32 38 39 42 43 54 68 69 80 91 110 116 118 123 124 125 128 141 143 147 148 153 156 157 180 195 197 198 208 209 210 211 214 216 226 233 237 246 253 256 264 270 272 278 295 298 17 83 196 145 222 234 104 27 296 273 13 30 58 95 117 132 159 204 219 220 243 280 292 299 5 19 21 23 26 51 61 71 89 91 116 146 152 157 173 203 208 213 225 226 230 235 242 252 277 285 286 291 257 76 88 40 150 1 19 37 52 155 260 262 290 58 117 132 159 204 219 220 222 243 280 299 14 48 57 65 85 108 122 131 151 162 164 175 217 218 232 258 107 71 78 81 93 118 125 163 194 214 246 256 259 295 121 265 62 223 263 196 277 59 236 290 13 20 77 97 98 155 9 30 58 90 95 109 132 175 204 218 222 280 292 299 5 23 26 32 38 39 49 51 54 69 71 87 91 116 123 141 146 147 148 152 157 168 170 173 181 197 198 208 213 214 225 226 230 233 235 242 253 278 285 286 298 74 234 268 49 204 147 159 223 262 37 52 260 290 97 13 117 132 220 243 58 95 219 222 292 299 9 14 34 65 76 85 90 122 137 151 162 164 175 218 232 107 23 42 43 68 69 78 110 118 123 124 128 141 143 148 153 156 180 194 195 209 210 211 214 216 217 237 246 256 264 270 272 278 295 17 92 284 266 152 20 206 60 223 242 255 260 250 115 265 159 136 53 24 251 20 290 89 155 3 189 294 215 10 20 37 52 62 260 13 117 132 159 204 219 222 243 280 299 9 30 34 57 65 76 85 90 95 109 122 131 137 151 162 164 175 232 292 107 42 43 68 69 74 78 80 81 110 118 124 125 128 141 147 153 156 160 163 180 194 195 209 210 211 216 246 256 259 270 272 278 295 17 24 196 117 169 265 240 274 166 56 37 52 53 60 62 97 98 155 260 290 20 58 132 159 204 219 220 222 243 280 299 9 14 30 34 48 57 65 76 85 90 95 108 109 122 131 137 151 162 164 175 190 217 218 232 258 292 107 3 11 12 17 21 35 45 74 78 81 82 83 91 93 99 118 144 163 172 194 196 246 256 259 282 295 188 201 262 94 48 234 61 37 52 290 58 62 95 97 98 117 132 155 159 204 219 220 222 243 260 280 14 21 26 34 47 57 65 85 89 107 131 134 137 150 151 162 164 173 190 217 229 232 242 252 258 277 284 286 287 1 25 27 31 86 101 121 139 171 214 281 293 297 48 202 175 172 272 96 127 207 223 262 37 52 53 260 290 62 98 155 97 287 292 52 170 84 45 148 16 290 37 260 13 117 132 159 220 243 280 9 30 90 95 109 175 21 26 61 89 173 242 252 277 286 291 27 31 281 293 297 174 38 220 32 167 50 253 52 112 290 98 155 20 13 159 117 243 58 132 219 204 222 299 9 14 57 85 109 151 162 164 175 218 232 107 5 23 43 49 54 61 69 116 123 124 147 148 157 181 197 198 214 216 225 226 233 237 264 278 298 272 71 37 207 58 166 226 297 262 149 51 90 54 213 267 37 52 62 207 223 260 290 132 204 219 222 243 299 14 34 57 65 76 85 108 122 131 137 151 162 164 232 258 4 11 17 74 78 82 83 93 99 144 163 196 282 121 221 234 152 262 156 107 56 96 57 242 255 250 37 52 62 260 97 72 253 166 237 289 25 94 117 159 220 58 204 219 222 299 14 85 122 131 162 107 32 38 49 54 69 116 123 141 147 148 181 198 214 225 233 278 298 208 50 237 23 190 263 156 242 30 95 97 98 292 19 26 71 152 173 277 285 286 130 117 169 146 184 264 110 41 37 52 53 60 62 97 98 155 260 262 290 13 20 58 132 159 204 219 220 222 243 280 299 9 14 30 34 57 65 76 85 90 95 108 109 122 131 137 151 162 164 175 218 232 258 292 107 4 11 21 42 43 68 69 73 74 78 80 81 83 93 118 120 123 124 125 128 141 143 147 148 153 154 160 163 180 194 195 205 209 211 214 216 237 246 259 270 272 278 295 17 121 281 156 50 73 233 35 271 146 37 52 53 62 98 112 155 260 262 290 13 20 97 117 159 220 58 95 132 204 219 222 243 280 292 299 9 14 34 48 57 61 65 76 85 90 107 108 109 122 137 151 162 164 175 190 217 229 232 258 284 287 291 2 3 4 11 12 17 28 67 78 82 83 93 94 99 106 125 135 136 144 163 172 178 188 196 234 282 283 294 1 22 25 27 86 101 104 130 139 140 171 241 281 293 297 164 264 111 240 268 299 223 37 62 260 13 117 159 220 243 280 30 95 204 219 222 292 14 34 65 76 85 108 122 137 151 162 232 258 78 81 91 118 125 150 194 208 246 256 295 24 22 282 244 52 269 16 37 283 104 239 267 157 283 119 122 245 200 37 52 260 290 97 98 13 20 58 117 132 159 219 220 243 280 9 30 57 90 109 175 218 292 19 21 26 51 61 71 89 91 146 152 208 213 226 230 235 242 252 277 285 286 287 38 130 59 21 29 231 8 212 43 37 52 260 290 58 132 219 243 280 57 85 131 175 222 107 5 23 51 91 116 146 157 208 213 226 235 105 86 132 16 137 279 210 207 170 32 189 76 37 92 243 262 290 52 53 62 155 260 97 98 20 261 84 51 245 91 57 59 223 208 77 239 127 97 299 107 99 234 28 228 143 239 262 37 52 53 62 260 290 97 98 155 13 20 117 159 220 58 219 243 280 9 30 57 90 109 175 204 218 222 292 299 107 5 19 21 26 47 48 51 61 71 89 91 146 150 152 157 173 190 208 213 217 229 230 235 242 252 258 277 285 286 287 291 130 206 133 114 180 183 96 21 7 262 155 128 87 223 120 146 179 207 270 180 238 137 143 152 295 59 223 37 53 60 62 97 98 155 260 262 290 48 13 20 58 117 159 219 220 222 280 299 9 14 30 57 85 90 95 109 122 131 151 162 164 175 204 218 271 292 107 5 19 23 26 32 38 39 43 49 51 54 69 71 87 91 110 116 123 124 128 141 146 147 148 153 157 168 170 173 181 195 197 198 208 209 211 213 214 216 225 226 230 233 235 237 242 253 264 272 277 278 285 286 298 17 226 117 277 248 199 89 10 52 290 155 20 130 182 241 1 275 246 81 112 13 58 77 95 109 117 132 159 204 219 220 222 243 280 292 299 5 19 23 26 32 38 39 49 51 54 71 91 116 123 146 148 152 157 162 168 170 173 181 197 198 208 213 214 225 226 230 233 235 237 242 253 285 286 298 271 80 182 291 267 284 226 37 52 260 290 58 117 132 219 220 243 280 9 14 57 85 90 122 131 162 175 218 107 32 38 43 49 54 69 123 141 147 148 181 198 214 216 225 233 237 253 264 278 298 196 294 155 25 143 274 182 177 250 62 97 98 58 117 132 159 219 220 243 280 9 14 34 57 76 85 90 109 122 131 137 151 162 164 175 232 107 21 68 74 81 93 110 118 125 128 153 156 160 163 181 194 195 209 211 246 256 259 270 272 295 121 139 265 78 218 212 268 287 46 34 112 207 52 290 37 260 62 155 98 97 261 228 285 62 194 223 290 235 129 240 295 190 232 262 37 52 53 62 260 98 155 97 160 14 79 266 83 40 13 20 37 60 62 97 117 159 220 243 260 262 9 30 57 58 85 90 95 109 131 132 162 175 204 218 219 222 292 299 107 5 19 23 32 38 39 43 49 51 54 68 69 71 80 91 110 116 123 124 125 128 141 143 146 147 148 152 153 157 168 170 173 181 190 195 197 198 208 209 213 214 216 225 226 230 233 235 237 253 264 272 278 285 286 295 298 12 17 55 146 246 184 107 159 9 52 262 290 37 62 98 155 260 97 20 13 117 220 58 132 219 243 280 30 90 95 109 175 218 222 292 299 14 21 26 34 47 48 57 61 65 76 85 89 108 122 131 134 137 150 151 162 164 190 217 229 232 252 258 277 284 286 287 291 1 27 28 31 38 86 101 121 136 139 171 188 231 281 293 297 130 246 214 255 187 80 209 171 223 250 36 220 46 132 63 76 109 173 286 223 266 245 115 22 21 144 152 16 37 52 62 155 260 290 20 58 95 204 219 222 292 299 34 48 61 89 107 108 150 190 217 229 252 258 284 287 291 1 27 86 104 121 136 171 188 25 101 130 139 293 297 243 141 64 255 67 61 60 207 223 262 6 219 133 12 82 28 185 52 262 290 37 62 98 155 260 97 13 20 117 159 220 243 280 58 132 222 299 9 14 30 57 85 90 95 109 122 131 162 175 218 292 107 5 19 21 23 26 32 34 38 39 49 51 54 71 89 91 116 123 146 148 152 157 168 170 173 197 198 203 208 213 214 225 230 233 235 237 242 252 253 277 285 286 298 184 84 219 29 7 188 33 202 37 52 53 62 98 155 250 260 290 13 20 97 117 159 220 243 30 58 95 132 204 222 280 292 299 9 14 34 48 57 61 65 76 85 90 107 108 122 131 137 150 151 162 164 175 190 217 218 229 232 252 258 284 287 291 2 3 12 17 28 67 83 94 121 136 144 171 172 178 196 283 294 25 27 101 104 130 140 293 297 279 6 216 245 8 131 31 52 59 290 62 97 98 155 13 20 159 220 58 117 132 219 222 243 280 299 9 14 30 34 57 65 76 85 90 108 122 137 151 162 164 175 218 232 258 107 4 11 17 43 68 73 74 78 80 81 83 93 110 118 125 128 153 156 160 163 180 194 195 209 210 211 246 256 259 264 270 272 282 295 104 121 158 219 128 109 137 299 47 14 60 207 223 36 164 43 158 13 78 90 16 52 53 62 260 262 290 60 97 98 155 20 117 159 220 132 219 243 280 9 30 95 109 204 222 292 299 34 48 57 65 76 85 108 122 131 137 150 151 162 175 190 217 218 229 232 258 107 4 11 51 68 69 73 74 81 83 93 110 118 125 128 153 156 160 163 180 194 195 209 211 242 246 256 259 270 272 295 17 121 126 220 156 52 56 264 8 50 262 37 62 155 260 290 97 98 20 300 197 190 277 90 59 62 266 146 241 245 133 257 125 85 20 57 90 97 131 175 218 280 107 32 42 43 68 69 80 110 118 123 124 128 141 143 147 148 153 180 194 195 209 210 211 214 216 237 264 272 278 295 17 224 152 78 221 9 133 242 37 52 260 290 62 97 98 155 13 20 117 159 220 243 30 58 95 132 204 219 222 280 292 299 34 48 57 65 76 85 108 122 131 137 150 151 162 164 190 217 229 232 258 74 3 4 11 12 17 83 93 99 144 163 172 196 283 22 31 86 121 60 2 115 201 220 183 253 290 13 20 34 62 65 76 85 97 98 137 151 155 159 164 243 3 4 11 12 17 28 35 67 74 83 93 94 99 144 163 172 196 283 22 25 27 31 86 121 140 178 188 281 297 234 81 143 12 119 224 60 262 37 260 97 176 74 226 44 144 127 52 290 13 98 159 220 58 132 204 219 222 243 280 299 14 34 57 65 76 85 108 122 131 137 151 162 164 217 232 258 4 5 11 12 17 78 83 93 163 196 282 121 261 184 240 25 264 160 119 20 77 242 255 13 30 58 95 112 117 132 159 204 219 220 222 243 292 299 19 23 26 32 51 54 71 91 116 146 152 157 173 198 208 213 225 226 230 233 235 253 277 285 286 164 85 288 128 230 165 7 37 53 62 77 98 155 207 223 260 262 290 13 20 97 117 159 243 30 58 95 132 204 219 222 280 292 299 9 14 34 48 65 76 90 109 122 131 137 150 162 175 190 217 218 229 232 258 284 3 4 11 12 17 35 42 43 45 68 69 73 74 78 80 82 83 93 99 110 118 120 124 125 126 141 144 147 153 156 160 163 172 194 195 196 209 210 211 216 224 245 246 256 259 264 270 272 278 282 283 295 298 1 86 281 297 95 51 218 291 186 66 59 77 239 207 198 15 229 288 63 172 57 262 37 52 53 62 260 290 97 98 155 20 13 159 220 117 132 243 280 30 58 95 109 204 219 222 292 299 14 34 48 65 76 85 90 108 122 131 137 150 151 162 175 190 217 218 232 258 107 4 11 12 17 26 43 68 73 74 78 81 83 93 110 118 120 125 128 153 156 160 163 194 195 209 211 246 256 259 270 272 282 295 45 121 265 98 186 11 142 290 20 239 207 12 249 73 151 172 182 169 58 62 117 132 155 159 219 220 243 260 280 299 14 21 26 34 48 61 65 76 85 89 107 108 122 134 137 162 164 190 217 229 232 252 258 277 284 287 291 1 25 27 31 86 101 104 121 139 171 281 293 297 265 66 22 33 57 38 297 37 52 62 98 155 260 290 13 20 117 159 220 30 58 95 132 204 219 222 243 280 292 299 14 34 48 65 76 107 108 122 137 150 151 162 164 190 217 229 232 258 284 2 3 11 12 17 28 35 67 74 82 83 93 94 99 163 172 196 283 294 121 16 20 248 153 71 269 223 38 110 9 98 291 286 124 60 77 255 180 159 95 278 17 192 262 37 52 97 260 290 13 20 117 220 243 280 9 30 58 90 109 204 219 222 292 299 14 21 34 48 61 89 107 108 150 175 190 229 252 258 277 284 287 291 173 1 22 27 28 31 67 86 101 104 121 136 171 188 237 25 130 139 297 276 223 175 217 14 179 19 20 207 107 31 90 298 217 118 149 136 113 194 32 121 137 168 130 222 264 266 178 241 267 148 37 52 53 60 62 97 260 290 13 20 58 95 117 132 159 204 219 220 243 280 292 299 9 14 21 26 34 47 48 57 61 65 71 76 85 89 90 107 108 122 131 134 137 150 164 173 175 190 217 218 229 232 242 252 258 277 284 286 287 291 1 22 25 27 28 31 86 101 104 121 136 139 171 188 231 293 297 299 240 108 79 133 154 281 37 52 53 155 260 13 20 97 98 9 30 58 90 95 109 117 132 159 204 219 220 222 243 280 292 5 14 19 21 23 26 34 47 48 51 61 65 71 76 89 91 107 116 134 137 146 150 152 157 173 190 203 208 213 217 226 229 235 242 252 258 277 284 286 287 291 130 218 82 7 91 62 65 250 207 223 262 158 6 243 157 216 50 21 262 56 286 77 277 41 37 97 250 223 262 228 239 199 49 260 247 177 20 290 13 14 97 117 122 151 159 164 243 4 11 74 78 81 83 93 163 194 246 256 259 121 250 144 254 132 106 41 160 52 112 290 155 97 20 13 117 159 243 30 58 95 204 219 222 292 299 14 34 48 57 65 76 85 90 108 131 137 151 162 164 175 217 218 232 258 107 127 3 4 11 12 17 21 28 35 45 61 67 74 78 81 82 83 93 94 99 118 126 163 172 194 196 246 256 259 282 283 295 1 24 86 104 121 265 293 297 203 282 116 254 198 261 2 98 117 132 159 220 243 280 9 57 90 175 218 107 5 23 91 157 213 225 226 233 253 222 198 87 292 66 30 98 59 62 7 37 52 53 60 77 97 155 207 223 260 262 290 13 20 117 132 159 220 243 280 9 58 90 95 109 204 219 299 14 34 48 57 61 65 76 85 107 108 122 131 137 150 151 162 164 175 190 217 218 229 232 252 258 284 287 291 2 3 4 11 12 17 28 35 67 74 78 82 83 93 94 99 106 136 144 163 172 188 196 282 283 294 1 22 27 86 101 130 234 241 281 293 297 36 233 206 290 85 285 152 7 37 53 62 77 155 207 223 260 262 13 20 97 98 58 117 132 159 219 220 243 280 9 30 57 90 95 109 175 204 218 222 292 299 107 5 14 19 21 26 34 47 48 51 61 65 71 76 89 91 108 122 131 134 137 146 150 151 157 162 164 173 190 208 213 217 226 229 230 232 235 242 252 258 277 284 286 287 291 130 156 171 216 2 255 128 299 37 52 53 223 260 262 290 62 97 98 155 13 20 117 159 220 243 132 204 219 222 280 9 30 90 95 292 14 34 48 61 65 76 85 107 108 122 131 137 150 151 162 164 175 190 217 218 229 232 252 258 284 287 291 3 4 11 12 17 28 35 67 74 78 82 83 93 94 99 106 121 126 135 136 144 163 172 178 188 196 234 282 283 294 1 22 24 25 27 31 86 101 104 130 139 140 221 241 293 297 159 280 103 26 97 77 112 54 240 106 161 193 156 1 21 5 13 20 58 117 150 157 159 213 222 243 280 299 87 71 170 57 177 93 182 262 81 265 106 291 17 154 1 62 260 20 117 132 220 243 280 95 109 292 21 34 48 61 65 76 89 107 108 137 150 190 217 218 229 252 258 277 284 287 22 27 28 31 86 101 121 136 171 188 231 297 130 185 138 108 195 82 66 110 52 18 16 213 101 205 202 203 250 30 52 62 95 97 98 260 292 5 19 26 51 71 91 146 152 157 173 208 226 230 235 242 285 286 138 58 69 231 201 20 37 52 53 62 112 155 260 262 290 13 97 98 159 132 219 220 243 280 9 30 90 95 109 204 222 292 299 14 21 26 34 48 57 61 65 76 85 89 107 108 122 131 134 150 151 162 164 175 190 217 218 232 252 258 277 284 287 291 1 3 22 28 31 67 86 99 101 104 121 136 139 140 171 172 178 188 226 281 283 293 294 297 25 130 160 290 261 87 56 31 20 107 37 52 62 155 260 58 204 219 222 243 292 299 14 34 48 65 76 85 108 122 131 137 150 151 162 190 217 229 232 258 284 2 3 12 17 28 67 99 135 136 171 172 178 188 196 283 294 1 25 27 86 101 130 139 281 297 
Beta:2,Alpha:0.62
77 157 246 58 210 202 15 7 207 223 187 82 227 77 67 87 253 290 262 97 98 204 222 299 48 61 107 108 122 150 190 217 229 252 258 287 291 28 121 136 171 172 188 283 294 139 293 43 69 130 1 125 98 276 37 52 53 62 260 97 155 20 13 159 220 117 132 243 280 30 58 95 219 222 292 299 9 14 34 57 65 76 85 90 109 122 131 137 151 162 175 218 232 107 32 38 42 49 54 68 80 110 116 118 123 124 128 141 143 148 150 153 156 180 181 194 195 198 209 210 211 214 225 233 237 246 253 256 264 270 272 278 295 298 17 53 82 142 72 294 271 91 262 52 155 97 13 20 117 159 220 58 132 204 219 222 243 280 299 9 14 30 57 85 90 95 109 122 131 162 175 292 107 5 19 23 32 38 49 51 54 71 116 123 146 148 152 157 168 173 181 197 198 208 213 214 225 226 230 233 235 237 242 253 285 286 298 267 293 212 184 88 89 262 48 260 237 250 163 77 27 226 87 262 276 230 286 77 295 37 151 7 207 223 145 271 234 272 226 175 253 59 262 37 52 53 260 290 62 98 155 97 223 147 42 109 133 230 3 7 59 77 207 169 245 19 276 177 158 195 20 262 290 37 62 98 286 161 230 29 249 84 83 13 20 37 52 53 58 59 60 62 77 97 98 112 117 132 155 159 204 219 220 222 243 260 262 280 290 299 5 9 14 19 21 26 30 34 47 48 51 57 61 65 71 76 89 90 91 95 107 108 109 122 131 134 137 146 150 151 152 157 162 164 173 175 190 206 213 217 218 229 232 235 242 252 258 277 284 285 287 291 292 27 31 130 281 293 297 205 262 98 147 8 70 230 207 223 237 22 52 241 166 178 45 290 20 26 214 281 297 283 158 191 289 14 1 194 260 262 37 52 53 62 290 98 155 97 101 13 79 161 202 226 174 52 223 262 290 62 98 155 260 60 97 20 159 117 220 132 243 280 58 204 219 222 299 9 30 90 95 109 292 14 34 48 57 65 76 85 108 131 137 150 151 162 164 175 190 217 218 232 258 107 42 43 61 68 69 78 80 81 110 118 123 124 125 128 141 147 153 156 160 180 194 209 210 211 216 246 256 259 264 270 272 278 295 121 28 156 1 137 276 214 262 290 52 37 260 62 155 22 81 101 35 72 153 37 52 53 62 155 262 290 20 97 98 13 117 159 220 243 280 58 95 132 204 219 222 292 299 9 14 34 57 65 76 85 90 108 109 122 131 137 151 162 164 175 217 218 232 258 107 26 32 38 42 43 49 54 68 69 78 80 110 118 123 124 125 128 141 143 147 154 156 160 180 181 194 195 198 209 210 211 214 216 237 244 246 256 259 264 270 272 278 295 10 176 45 61 248 62 198 223 262 98 119 234 268 141 66 248 188 97 98 155 250 58 117 132 159 219 220 243 280 14 34 57 65 76 85 90 122 131 137 151 162 164 175 218 232 107 68 78 81 110 118 128 153 156 160 194 209 211 246 256 259 272 295 139 265 233 154 279 215 193 126 102 85 20 77 97 98 155 30 58 95 109 117 132 204 219 220 222 243 280 292 299 19 21 26 34 47 48 61 71 89 107 108 137 150 152 173 190 217 229 230 235 242 252 258 277 284 285 286 287 291 11 130 105 32 299 171 116 128 37 52 260 290 97 20 13 117 132 159 220 243 280 30 58 95 109 204 219 222 292 14 34 65 76 85 108 122 137 151 162 164 218 232 258 107 43 68 80 110 118 125 153 156 180 194 195 209 210 211 246 264 270 272 295 17 64 168 84 185 224 154 13 20 97 98 132 159 220 243 262 280 290 9 14 30 57 58 85 90 95 109 122 131 151 164 175 204 218 222 292 299 107 23 32 38 42 43 49 54 68 69 71 80 110 116 118 123 124 125 128 141 143 147 148 153 156 180 181 190 194 195 197 198 209 210 211 214 216 225 233 237 246 253 256 264 270 272 278 295 298 17 196 265 297 149 204 101 61 291 16 87 94 232 209 165 225 111 239 207 223 262 186 30 57 249 21 112 60 223 262 37 52 53 260 290 62 98 155 97 207 187 257 192 201 163 52 62 290 97 98 13 20 159 117 132 220 243 280 58 95 204 219 222 292 299 9 14 57 85 90 109 122 131 162 175 218 107 5 19 51 71 91 116 152 157 208 213 225 226 230 233 235 253 285 298 168 95 175 83 162 300 107 262 290 37 260 62 155 98 43 213 163 70 232 63 223 7 37 52 53 62 77 155 207 260 262 290 97 98 13 20 117 159 220 243 58 132 204 219 222 280 299 9 14 30 85 90 95 109 122 131 151 162 164 218 292 107 5 19 23 26 32 38 39 49 51 54 69 71 76 80 87 91 116 123 141 147 148 152 157 168 170 173 181 197 198 208 214 225 226 230 233 235 237 242 253 277 278 285 286 298 165 160 213 6 240 152 205 37 52 53 62 250 260 290 97 98 13 20 159 220 117 132 219 243 9 30 90 95 109 175 218 292 299 5 14 19 21 23 26 34 47 48 51 61 65 71 76 85 89 91 107 108 122 134 137 146 150 151 157 162 164 173 190 208 217 226 229 230 232 235 242 252 258 277 284 286 287 291 130 140 22 184 288 265 40 37 52 53 62 155 260 290 13 20 97 117 159 220 30 58 95 132 204 219 222 243 280 292 299 9 14 21 34 48 57 61 65 76 85 90 107 108 122 131 150 151 162 164 175 190 217 218 229 232 252 258 284 287 291 2 4 12 17 28 35 67 69 74 83 93 94 99 121 135 136 144 163 171 172 178 188 196 234 283 294 25 27 86 101 130 139 293 297 281 33 11 78 137 95 84 119 52 58 62 98 132 155 219 222 243 260 280 290 299 19 21 26 34 47 48 51 61 71 89 91 107 108 146 150 152 157 173 190 204 213 217 226 229 230 235 242 252 258 277 284 285 286 287 291 130 227 82 112 61 111 41 250 52 290 155 97 13 20 159 117 132 220 243 280 58 95 204 219 222 292 299 14 57 85 131 162 175 218 74 32 38 49 54 69 116 123 141 147 148 181 214 225 233 237 253 278 298 226 106 246 125 163 214 77 112 207 223 262 290 37 52 53 62 260 98 155 20 97 13 159 220 117 132 243 280 58 204 219 222 299 9 30 90 95 109 175 218 292 14 21 34 48 57 61 65 76 85 89 107 108 122 131 134 137 150 151 162 164 190 217 229 232 252 258 277 284 287 2 3 4 11 12 17 23 28 35 45 67 68 73 74 78 81 82 83 93 94 99 104 118 121 126 135 136 144 171 172 178 188 193 194 196 209 211 234 256 259 265 282 283 294 295 22 24 27 31 86 101 130 139 140 187 221 241 281 293 297 106 128 134 118 195 158 246 20 37 52 62 260 132 204 219 222 280 299 14 34 48 65 76 85 108 122 131 137 151 162 164 190 217 232 258 4 11 12 17 93 144 196 286 92 191 117 275 179 52 241 223 137 159 202 71 62 113 76 7 77 207 223 131 46 32 86 227 40 11 77 37 52 53 60 62 97 98 155 260 290 13 20 58 117 132 159 204 219 220 222 243 280 299 9 14 30 34 48 57 65 76 85 90 95 108 109 122 151 162 164 175 217 218 232 258 292 107 4 42 43 68 69 73 74 78 80 81 83 93 110 118 120 123 124 125 141 147 156 160 163 180 194 195 205 209 210 216 246 256 259 264 270 272 278 12 17 24 121 140 170 225 218 62 206 144 231 59 97 13 20 117 220 58 219 243 280 30 95 204 222 292 299 14 57 85 122 131 162 175 5 23 91 116 157 226 253 180 241 234 146 75 225 37 52 53 62 260 262 97 98 219 160 237 241 217 135 215 112 37 52 53 59 260 290 97 98 13 20 58 117 132 159 220 243 9 30 90 95 109 204 222 292 299 21 26 34 47 48 61 65 71 76 89 107 108 122 134 150 151 164 173 190 229 242 252 258 277 284 286 287 291 1 22 27 28 31 67 86 101 104 121 136 139 171 172 188 231 281 293 297 25 286 281 144 186 19 56 262 37 52 260 13 20 159 220 58 132 219 243 280 30 95 109 204 292 14 34 48 65 76 108 137 150 151 164 190 217 258 4 11 12 17 74 78 83 93 141 163 196 282 22 31 172 297 44 213 115 225 263 276 46 207 223 262 290 62 260 20 13 117 132 159 220 243 280 9 30 58 90 95 109 204 222 292 299 14 21 34 61 65 85 89 107 108 122 134 137 150 151 164 190 217 229 252 258 277 284 287 291 1 2 3 12 17 22 27 28 67 68 86 94 99 101 104 121 136 171 172 178 188 196 283 294 25 130 140 297 253 233 89 48 61 162 178 233 63 117 69 248 237 93 223 262 289 188 5 30 179 149 48 262 32 189 147 281 242 180 112 262 243 220 47 294 215 182 223 9 10 132 73 289 46 122 262 52 290 37 260 62 155 98 17 240 260 29 232 126 41 37 155 97 165 182 24 231 155 74 107 57 262 64 242 279 39 188 187 229 59 207 262 52 290 37 260 62 155 98 281 44 264 216 228 120 34 52 37 62 98 155 260 13 20 97 117 159 220 9 30 58 90 95 204 219 222 243 280 292 299 14 19 21 26 47 51 61 65 71 76 89 107 108 122 134 137 146 150 151 152 164 173 190 208 217 229 230 235 242 252 258 277 285 286 287 291 74 130 22 207 43 172 233 254 66 15 119 175 210 117 184 1 117 287 86 217 87 198 283 66 77 242 255 223 262 176 102 116 118 80 225 37 52 77 260 290 97 98 155 20 13 159 58 117 132 219 220 243 280 9 30 90 95 109 204 222 292 299 14 21 26 34 48 61 76 89 107 108 122 134 137 150 151 162 164 190 229 232 252 258 277 284 287 291 1 3 22 27 28 67 86 99 101 104 121 136 171 172 188 256 283 294 25 130 139 140 281 293 273 199 146 141 122 121 6 290 155 20 13 159 220 117 132 243 280 222 9 30 90 109 175 218 19 21 26 51 61 71 89 107 152 173 208 229 230 235 242 252 277 285 286 291 130 281 147 35 91 155 4 123 183 37 52 59 262 290 62 97 98 260 20 13 117 159 220 58 132 219 243 280 9 30 57 90 95 109 175 204 218 222 292 299 107 19 21 26 47 48 51 61 71 89 146 150 152 157 173 190 208 217 229 230 235 242 252 277 285 286 287 291 23 73 38 130 234 15 156 288 29 131 165 52 112 290 98 155 97 20 257 129 133 144 138 191 259 242 255 62 260 98 20 13 132 159 220 243 280 9 30 58 95 109 204 219 222 292 299 21 26 34 47 48 65 76 89 108 122 134 150 151 164 190 217 229 252 258 277 284 287 291 1 22 27 31 67 68 86 101 104 121 136 139 171 188 231 281 283 294 297 25 130 174 55 50 212 256 171 219 37 260 97 13 117 159 58 132 9 30 95 109 292 34 48 65 76 108 137 150 151 164 190 217 218 258 4 17 69 74 78 81 83 93 163 246 282 121 277 28 130 125 82 283 229 20 62 97 98 155 13 58 117 132 159 219 220 243 280 9 14 57 76 85 90 109 122 131 151 175 218 232 107 26 32 38 43 49 54 68 69 80 118 123 124 128 141 143 147 148 153 180 181 195 198 209 211 214 216 225 233 237 253 256 264 272 278 295 298 17 196 98 212 283 52 79 278 112 37 77 207 223 250 260 262 290 62 97 155 20 186 134 51 83 189 75 141 48 97 260 13 20 58 117 132 159 219 220 243 280 9 30 90 95 109 175 218 292 21 26 61 71 89 107 173 229 252 277 285 286 287 291 27 31 86 104 139 281 293 297 78 55 226 144 274 256 177 207 173 37 52 260 290 58 132 204 219 222 243 280 299 14 34 48 65 76 108 122 137 151 164 190 217 258 4 11 12 17 74 83 93 163 194 196 282 231 236 227 278 248 27 234 207 95 292 14 85 107 74 3 12 28 67 99 172 214 283 294 22 86 139 293 297 249 259 38 130 160 276 122 52 223 262 37 62 98 155 260 97 20 13 159 117 220 243 58 132 204 219 222 299 9 14 30 57 85 90 95 109 131 162 175 218 292 107 5 19 21 23 26 32 39 49 51 54 61 69 71 76 87 89 91 92 116 123 127 146 148 152 157 168 170 173 181 197 198 203 208 213 214 225 226 229 230 233 235 237 242 252 253 269 277 278 285 286 287 291 298 125 65 288 195 242 69 46 66 239 7 77 207 223 262 52 290 37 260 62 155 98 18 152 128 246 244 82 147 207 37 52 290 13 117 159 220 243 280 30 95 109 204 222 292 34 48 65 76 107 108 137 150 190 217 229 258 284 286 3 12 17 67 94 99 172 173 196 283 136 129 6 155 42 29 194 72 37 52 223 260 262 290 13 117 132 159 220 243 280 9 30 90 95 109 21 48 61 89 150 190 217 229 252 277 287 291 1 3 22 27 28 31 67 86 101 104 121 136 171 172 188 231 283 294 297 298 25 130 171 149 249 280 32 187 193 37 52 112 290 62 98 155 97 20 13 117 132 159 220 58 204 219 222 299 9 30 90 95 109 175 218 292 21 26 34 47 48 61 65 89 107 108 122 134 150 173 190 217 229 242 252 258 277 284 286 287 291 1 22 27 31 86 101 136 139 188 281 293 297 130 9 241 221 180 293 279 129 112 37 52 53 60 62 97 98 260 262 290 13 20 58 95 117 132 159 204 219 220 222 243 280 292 299 14 21 30 34 48 57 61 65 76 85 89 90 107 108 109 122 131 137 150 151 162 164 175 190 217 218 229 232 252 258 277 284 287 291 74 1 2 3 12 17 22 27 28 67 86 94 99 101 104 121 136 171 172 178 188 196 283 294 25 130 139 140 297 116 27 247 120 122 49 242 255 37 52 53 60 62 77 97 98 155 260 262 290 13 58 117 132 159 219 220 280 299 9 30 57 85 90 95 109 131 162 175 204 218 222 292 107 198 5 19 21 23 26 32 38 39 47 48 51 61 71 89 91 108 146 150 152 157 173 181 190 203 208 213 217 225 226 229 230 233 252 253 258 277 285 286 287 291 298 186 114 7 9 16 63 56 250 223 248 148 160 50 265 103 136 112 250 13 58 204 219 222 299 14 34 65 76 85 122 137 151 164 232 258 78 81 118 123 194 246 256 295 104 139 84 245 147 117 148 208 270 59 66 223 262 246 155 136 237 139 140 62 207 37 52 260 290 13 117 159 220 243 95 204 222 292 299 14 34 65 76 85 122 137 151 162 164 232 258 68 78 81 118 123 125 194 295 51 2 225 35 254 129 233 262 37 52 53 62 260 290 97 98 155 240 46 40 248 83 187 173 290 9 20 62 97 98 109 155 175 218 260 5 32 49 54 69 80 116 123 141 147 148 157 181 197 198 213 214 225 226 233 237 253 278 298 189 45 183 157 130 156 113 242 98 155 13 117 132 159 220 243 280 9 30 90 109 21 61 71 89 107 173 252 277 285 286 287 291 28 27 31 281 297 271 229 153 52 53 185 36 223 262 255 123 143 89 126 17 223 252 153 201 261 6 30 200 37 52 53 62 77 207 223 260 290 97 98 155 13 20 117 132 159 220 243 280 9 58 90 95 109 219 222 292 299 14 21 26 34 48 57 61 65 76 89 107 108 122 131 134 137 150 151 162 164 175 190 217 229 232 258 277 284 287 291 1 2 3 12 17 22 27 28 31 67 83 86 94 99 101 104 121 135 136 144 171 172 178 181 188 196 283 286 294 297 25 130 140 281 225 86 159 196 180 156 147 37 112 262 290 53 62 98 155 260 182 55 268 230 227 242 35 59 223 262 37 52 53 62 290 98 155 97 108 90 279 158 29 133 247 20 112 262 37 52 260 290 159 117 132 219 220 243 280 9 95 109 175 218 292 21 26 48 61 89 107 150 190 217 229 252 277 287 291 1 28 67 104 121 136 153 171 188 283 294 22 25 31 86 101 130 139 293 297 86 29 13 123 39 191 200 59 52 62 155 260 262 290 20 58 97 132 219 243 280 9 14 57 85 90 109 131 162 175 218 23 32 38 54 116 181 198 225 226 233 253 298 90 60 18 44 190 172 117 7 77 292 173 256 250 156 279 37 7 77 112 207 223 85 295 252 42 45 136 157 37 53 62 155 260 290 97 98 20 13 117 132 159 220 243 280 30 58 219 222 292 299 9 14 34 57 65 76 90 109 122 131 137 151 162 164 175 218 232 107 32 38 43 49 54 68 69 80 110 118 123 124 125 128 141 143 147 148 153 156 180 181 194 195 198 209 210 211 214 216 225 233 237 246 256 264 270 272 278 298 4 17 285 117 80 246 145 224 286 59 60 259 262 299 172 73 169 202 92 163 238 280 250 182 3 262 37 260 13 20 117 220 58 132 219 243 9 30 95 109 175 204 218 292 21 26 47 48 61 71 89 107 108 150 173 190 217 229 242 252 258 277 285 286 287 291 74 17 27 31 104 281 293 297 38 297 217 14 264 107 106 250 37 52 53 62 260 290 97 98 155 8 160 115 126 162 80 37 52 53 62 77 98 155 207 260 290 13 20 97 159 58 117 132 219 220 243 9 30 57 85 90 95 109 131 175 218 222 292 299 107 5 19 21 23 26 47 48 51 61 71 89 91 108 146 150 152 157 173 190 208 213 226 229 230 235 242 252 277 285 286 287 291 130 104 295 163 16 124 276 177 173 37 52 260 290 58 132 219 243 280 299 14 57 85 122 131 151 162 164 107 19 43 49 68 69 80 110 123 128 141 147 148 153 195 209 214 216 237 264 272 278 17 83 4 139 206 287 85 148 81 262 37 290 20 62 97 98 13 117 132 159 220 243 280 9 58 90 95 109 175 204 218 219 222 292 299 19 21 26 34 47 48 51 61 71 89 107 108 146 150 152 173 190 208 217 229 230 235 242 252 258 277 284 286 291 31 104 130 281 293 297 276 226 233 49 272 238 100 20 213 37 62 260 98 97 159 13 117 132 220 243 280 58 95 204 219 222 292 299 14 57 85 90 122 131 151 162 164 175 218 107 5 23 32 38 39 54 69 91 116 123 147 148 157 181 197 198 214 225 237 253 278 298 117 207 36 285 45 27 255 77 223 262 37 52 260 290 62 155 98 97 222 72 95 114 211 164 265 262 20 37 52 62 260 13 58 117 132 159 204 219 220 280 299 9 14 34 57 65 76 85 90 108 109 122 131 137 151 162 175 218 232 258 107 68 110 118 125 128 153 156 194 195 209 246 256 270 272 286 295 
Beta:2,Alpha:0.63
163 190 5 180 251 238 59 223 247 249 1 228 144 271 72 37 52 53 62 260 290 97 98 155 13 20 159 220 58 117 219 243 280 9 30 90 95 109 204 218 222 292 299 14 21 26 34 47 48 61 65 76 85 89 107 108 122 131 134 137 150 151 162 164 173 217 229 232 242 252 258 277 286 287 291 3 22 27 28 31 67 86 101 104 121 136 171 172 188 231 256 283 294 297 25 130 208 17 30 275 156 100 184 37 52 53 62 98 155 207 223 260 290 13 20 97 220 58 117 132 204 219 222 243 280 299 9 57 85 95 109 131 162 175 218 292 107 5 21 23 26 38 47 48 54 61 71 91 108 116 146 150 152 157 173 190 203 213 217 225 226 229 230 233 235 242 252 258 277 285 286 287 291 298 130 51 229 290 156 203 285 58 250 294 115 193 163 124 159 51 196 91 205 160 191 245 97 119 228 196 72 298 199 254 242 255 62 155 260 20 13 117 220 243 280 30 58 95 204 222 292 299 14 34 48 57 65 76 108 122 131 137 150 162 164 190 217 218 229 232 258 4 11 12 17 74 78 81 83 93 144 163 246 253 282 104 121 126 199 74 24 163 215 81 231 66 223 262 52 290 37 260 62 155 148 96 270 52 298 249 98 112 250 262 37 290 62 155 260 97 224 267 266 194 124 285 270 59 262 37 52 260 48 13 20 58 117 132 159 219 220 243 280 9 30 90 95 109 175 218 292 21 26 47 61 89 107 150 173 190 229 242 252 277 286 287 291 1 22 27 31 86 101 104 136 139 171 188 281 293 297 25 130 80 284 116 256 113 6 94 59 207 9 257 129 238 89 201 223 105 121 107 87 36 268 138 262 173 254 282 217 144 69 138 37 52 53 59 260 290 97 20 13 132 159 220 243 280 30 58 95 204 219 222 292 299 14 34 48 57 65 76 85 108 122 131 137 150 151 162 164 175 190 218 232 4 68 74 78 81 83 93 118 125 163 194 211 214 246 256 259 295 121 52 256 277 37 239 123 7 77 207 250 223 299 97 1 280 132 181 288 7 77 207 69 184 280 101 276 182 86 207 262 37 52 260 290 98 13 20 159 117 132 220 243 58 204 219 222 299 9 90 109 175 14 34 65 76 108 137 151 164 190 217 258 23 61 74 78 81 93 110 125 128 153 156 160 163 194 195 209 211 246 256 259 270 272 295 121 46 177 87 14 183 52 210 262 37 260 290 48 13 20 62 58 117 132 159 204 219 220 222 243 280 299 9 34 57 65 76 85 90 109 122 131 137 151 162 164 175 218 232 107 32 38 43 49 54 68 69 80 110 123 124 128 147 148 153 181 195 198 209 211 214 216 225 237 264 272 278 298 17 201 230 129 45 246 1 16 152 250 290 37 52 53 62 155 260 97 98 179 279 207 261 123 285 124 242 223 131 77 59 278 272 243 234 207 223 57 171 279 99 292 254 59 223 262 289 16 246 43 112 171 223 262 190 23 218 266 284 108 231 262 277 268 287 292 110 127 257 37 52 53 62 98 155 223 290 13 20 97 159 58 117 132 219 220 243 280 9 90 95 109 175 204 218 222 299 14 19 21 26 34 47 48 57 65 76 85 89 107 108 122 131 134 137 150 151 162 164 190 217 229 232 252 258 284 285 286 291 1 2 3 4 12 17 22 27 28 67 83 86 94 99 101 104 121 135 136 144 171 172 178 188 196 283 294 295 25 130 139 140 281 293 218 5 48 76 108 147 43 290 262 52 108 282 188 182 281 266 59 37 52 53 62 155 260 97 20 13 159 220 58 117 132 219 243 280 9 30 90 95 109 204 222 292 299 14 34 48 65 76 85 107 122 131 137 150 151 162 164 190 217 229 232 4 11 21 74 78 81 83 93 118 163 194 246 256 259 295 121 214 112 121 72 75 54 8 242 255 262 37 52 53 260 290 62 98 155 97 59 207 116 8 36 11 70 223 262 213 47 121 44 256 173 17 59 223 181 95 294 42 41 87 180 223 262 37 52 260 290 97 155 13 20 117 159 220 243 58 132 219 222 280 299 9 30 90 109 292 14 34 65 76 85 108 122 137 151 162 232 258 43 68 80 110 118 124 125 128 141 153 194 195 209 210 211 233 256 272 278 295 17 196 247 102 101 5 154 124 73 262 299 24 162 83 279 155 240 106 297 147 57 162 99 265 258 7 207 262 37 52 98 260 290 20 97 13 117 132 159 220 243 280 30 58 95 204 219 222 292 299 14 34 65 76 85 90 122 131 137 151 164 175 218 107 23 32 38 43 49 54 80 116 123 124 141 148 181 195 198 214 216 225 226 233 237 253 264 278 298 36 252 165 263 115 122 130 85 77 155 13 159 132 243 280 95 292 14 131 162 19 51 91 146 152 208 230 235 107 72 54 25 271 287 131 57 223 262 91 74 280 226 223 236 141 207 262 37 52 62 260 290 97 98 155 13 58 117 132 159 219 220 30 109 204 222 292 9 14 34 48 57 65 76 85 90 108 122 137 151 162 175 190 217 218 232 258 107 286 68 78 81 110 118 125 128 153 156 160 180 194 195 209 211 246 256 270 272 295 17 221 140 14 272 246 244 73 300 98 112 117 132 220 243 280 9 90 109 175 218 219 19 21 26 51 61 71 89 122 146 152 173 208 230 235 242 252 277 285 286 277 76 26 260 267 192 74 207 262 52 290 37 62 155 91 79 85 166 208 34 207 223 271 193 61 141 191 15 230 20 242 255 223 250 262 290 37 52 53 62 155 260 97 98 217 26 163 123 16 137 295 112 168 261 288 148 198 224 250 145 60 274 156 98 51 7 20 37 52 62 77 117 159 207 220 223 243 260 262 290 9 30 57 58 85 90 95 109 131 162 175 204 218 219 222 292 299 107 5 19 32 39 49 54 71 91 116 123 146 148 152 157 168 181 197 198 208 213 214 225 230 233 235 285 298 290 75 126 217 20 199 197 262 240 147 209 225 30 247 250 207 223 262 15 130 139 164 203 55 66 13 20 37 52 97 260 262 276 9 30 58 95 109 117 132 204 219 222 243 280 292 299 5 19 21 26 47 51 61 71 89 91 107 108 146 150 152 157 173 190 208 213 217 226 229 235 242 252 258 285 286 287 291 104 91 284 276 157 254 145 37 52 62 97 260 290 13 20 117 132 159 220 243 280 9 30 57 90 109 175 204 218 222 292 299 107 5 19 21 26 47 51 61 71 89 146 150 152 173 190 208 213 217 226 229 230 235 242 252 277 285 286 287 291 130 281 293 297 155 133 181 164 80 146 282 207 223 190 132 96 2 87 246 223 52 257 192 37 78 151 189 238 123 279 177 7 266 63 138 184 237 159 121 232 284 7 77 207 223 250 262 75 40 141 135 176 232 123 242 262 290 52 37 260 62 33 2 161 140 151 226 153 260 13 159 220 58 132 219 30 109 34 65 76 137 164 43 80 110 124 128 141 195 209 264 272 278 17 119 200 114 83 165 259 109 262 37 52 260 290 48 13 20 117 132 159 220 243 280 9 30 57 90 95 175 204 218 222 292 299 19 21 26 51 61 71 89 146 152 173 208 229 230 235 242 252 277 286 287 291 27 31 281 293 297 22 92 66 50 195 102 25 223 239 13 20 37 52 53 60 62 97 98 155 159 260 262 290 9 30 58 95 109 117 132 175 204 219 220 222 243 280 292 299 5 14 19 21 26 34 47 48 51 57 61 71 76 85 89 91 107 108 122 134 137 146 150 151 152 157 162 164 173 190 208 213 217 218 226 229 230 232 235 242 252 258 277 284 285 286 287 291 27 130 281 293 297 198 108 211 74 114 219 62 7 37 52 53 77 207 223 260 262 290 97 98 155 223 176 44 82 210 225 107 207 292 147 24 97 264 170 13 77 262 77 225 15 206 231 293 20 52 290 98 97 159 74 217 86 229 40 234 262 242 156 8 128 206 63 61 112 207 223 3 224 93 136 138 124 160 62 13 20 159 220 58 132 243 30 95 204 222 292 299 21 34 48 57 61 65 76 85 107 108 122 131 137 150 151 162 164 175 190 217 218 229 232 252 258 284 287 291 2 4 11 12 17 28 67 94 99 118 121 144 178 188 196 234 242 283 294 1 22 25 27 31 86 101 130 139 281 293 297 242 172 71 123 218 219 147 277 250 130 219 135 175 123 49 223 20 4 176 210 194 192 60 52 262 290 37 62 260 98 155 97 166 168 42 115 5 273 60 290 52 62 98 223 260 262 9 13 30 57 90 109 117 159 175 218 243 107 19 23 32 38 39 49 51 54 69 80 91 116 123 141 146 147 148 152 181 197 198 208 213 214 225 226 229 230 233 235 237 253 278 285 298 17 207 261 258 231 196 221 186 112 13 20 37 53 60 62 77 97 98 155 260 290 30 58 95 109 117 132 204 220 222 243 280 292 299 14 19 21 26 34 47 48 51 57 61 71 76 89 107 108 122 131 134 137 146 150 151 152 162 164 173 175 190 208 217 218 230 232 235 242 252 277 284 285 286 287 291 74 1 25 27 31 86 101 104 121 139 171 293 297 170 161 18 253 93 184 26 262 272 96 232 100 58 54 136 34 37 52 53 60 62 77 97 98 155 260 262 290 13 20 117 132 159 204 219 220 222 243 280 299 9 14 30 57 76 85 90 95 109 122 131 137 151 162 175 218 292 107 5 19 21 23 32 38 39 43 49 51 69 71 80 87 89 91 110 116 123 124 128 141 146 147 148 152 157 168 170 173 181 195 197 198 203 208 213 214 216 225 226 230 233 235 237 242 252 253 264 277 278 285 286 298 17 242 216 299 67 293 103 54 223 262 158 274 211 64 209 34 13 262 280 104 39 212 276 87 177 119 48 155 168 189 59 250 262 285 23 35 187 107 74 185 262 88 45 230 77 158 223 210 198 175 37 38 220 150 207 7 53 77 223 260 262 290 98 155 97 284 206 161 176 26 248 249 207 223 93 76 229 269 38 106 90 223 262 37 52 260 290 62 155 98 97 213 157 13 4 69 165 248 223 180 157 159 84 148 202 101 37 52 53 260 262 290 62 98 155 97 297 149 3 135 138 27 264 97 159 137 258 134 292 175 263 225 161 20 239 250 262 86 85 244 215 123 99 59 223 250 262 290 37 260 53 62 155 98 88 47 61 154 105 236 233 242 255 207 223 253 133 28 263 200 55 48 262 37 52 290 62 260 98 155 24 293 74 185 215 220 47 207 213 86 186 82 174 141 87 207 223 37 52 262 290 13 20 62 98 220 260 30 58 95 117 132 204 219 222 243 280 292 9 14 34 48 57 65 76 90 107 108 109 122 131 137 150 151 162 164 175 190 217 218 229 232 258 284 4 11 12 17 74 78 81 83 93 144 163 246 121 190 136 206 250 56 238 205 262 138 119 164 94 49 266 262 70 274 218 261 118 283 141 37 52 53 223 260 290 62 97 98 155 20 117 132 159 220 243 280 30 58 95 109 204 219 222 292 9 14 34 48 57 65 76 85 90 108 122 131 137 151 162 164 175 217 232 258 107 23 26 32 38 42 43 49 54 68 69 78 80 81 100 110 116 123 124 125 128 143 147 148 153 154 156 160 180 181 184 194 195 198 209 210 211 214 216 225 226 233 237 242 244 246 253 256 259 264 266 270 272 278 289 295 298 17 126 129 168 126 268 28 22 196 112 97 98 204 222 299 48 107 108 150 190 229 258 4 11 12 17 83 1 172 297 268 274 33 12 69 141 24 37 52 53 260 290 97 98 155 159 20 58 117 132 219 243 280 9 30 95 109 204 222 292 14 34 48 57 65 76 85 90 108 122 131 137 150 151 162 164 175 217 232 258 107 11 42 43 68 74 78 80 81 93 110 118 120 124 125 128 147 153 156 160 163 180 194 195 209 210 246 256 259 264 270 272 278 295 17 121 265 90 213 7 278 131 97 66 112 37 52 53 77 207 223 260 262 290 62 98 155 37 42 180 24 97 102 118 112 7 77 207 223 149 87 165 78 199 250 26 265 97 94 164 251 138 59 223 262 52 290 98 155 8 174 142 9 214 151 250 7 77 223 262 290 52 37 260 62 155 200 8 52 2 271 129 239 223 262 
Beta:2,Alpha:0.64
4 42 288 208 250 253 41 7 77 207 156 233 207 197 62 202 19 66 7 77 263 236 103 208 227 123 177 207 13 20 37 60 62 77 97 98 155 159 260 9 30 58 90 95 109 117 132 204 219 220 222 243 280 292 299 14 19 21 26 34 47 48 51 61 71 91 107 108 122 134 137 146 150 151 152 164 173 190 217 229 230 235 242 252 258 277 284 285 286 287 291 1 25 27 31 86 101 104 121 139 171 188 281 293 297 152 110 185 128 32 204 265 112 51 234 210 147 43 22 238 223 262 52 290 37 260 155 158 57 190 231 192 1 207 176 157 90 81 35 22 280 77 207 223 262 52 290 260 62 155 148 235 36 239 72 93 83 7 77 207 262 66 70 157 158 76 1 36 223 262 260 210 244 248 271 39 222 250 7 52 77 223 262 290 37 62 155 203 293 283 165 47 150 90 131 75 283 95 212 259 132 104 31 65 137 86 248 157 223 262 37 52 62 260 13 20 117 132 159 220 243 280 30 58 204 219 222 292 299 14 34 57 76 85 90 122 131 151 162 164 175 218 232 258 107 38 43 49 54 68 69 80 110 116 123 124 125 128 141 147 148 153 181 195 198 209 211 214 216 225 233 237 253 264 272 278 298 17 288 65 104 72 112 206 233 223 189 255 149 204 172 7 77 207 243 295 210 298 45 282 75 290 262 37 52 260 97 155 257 211 48 161 164 133 142 223 262 167 251 67 293 36 125 292 59 207 223 269 283 201 235 234 281 59 197 239 7 262 37 52 53 62 260 48 97 98 155 13 20 117 159 220 58 132 219 243 280 9 30 90 95 109 204 222 292 299 14 34 57 65 76 122 131 137 150 151 162 164 175 190 217 218 229 232 258 74 107 286 4 11 42 43 68 69 73 78 80 81 83 93 110 118 120 124 128 141 147 153 156 160 163 180 194 195 205 209 210 211 216 246 256 259 264 272 278 295 17 82 121 126 256 58 106 290 69 84 147 250 167 134 28 31 52 102 263 262 117 298 241 187 274 27 146 37 52 159 220 260 262 290 9 30 58 90 95 109 132 175 204 218 219 222 243 280 292 299 19 21 26 47 48 51 61 71 89 91 108 150 152 173 190 208 213 229 230 235 242 252 258 277 285 286 287 291 1 28 31 86 281 293 297 31 93 132 150 9 247 10 290 207 52 62 98 117 155 243 260 280 14 30 57 85 90 95 109 122 131 151 162 164 175 218 292 107 23 32 38 43 49 54 69 80 116 123 141 147 148 181 195 198 214 216 225 233 237 253 264 278 298 178 165 34 221 265 283 228 59 262 52 290 37 62 260 98 155 97 275 207 243 273 143 119 214 85 223 106 45 150 275 14 130 20 37 52 53 60 62 97 98 155 260 13 58 117 132 159 219 220 243 280 299 9 30 57 85 90 95 109 131 175 204 218 222 292 107 5 19 21 26 47 48 51 61 65 71 76 89 91 108 134 137 146 152 157 173 190 208 213 217 226 229 230 235 252 258 277 284 285 286 287 291 1 27 31 104 281 293 297 68 230 36 253 105 178 206 290 262 28 237 142 280 211 271 37 7 52 53 77 155 207 223 260 262 276 13 20 97 98 58 117 132 219 220 9 30 57 85 90 95 109 162 175 204 218 222 292 299 107 5 14 19 21 23 26 34 38 47 51 54 61 65 71 76 89 91 108 116 122 134 137 146 150 151 152 157 164 173 190 203 208 213 217 225 226 229 230 233 235 242 252 253 258 277 284 285 286 287 291 298 130 66 137 206 207 10 41 46 20 7 77 262 290 37 53 62 260 98 155 28 24 236 156 214 263 282 262 37 290 62 98 200 110 75 196 8 257 120 223 262 59 137 145 116 212 55 278 37 52 53 62 77 207 223 260 290 97 98 155 13 20 117 159 220 58 132 219 243 280 299 9 30 90 95 109 204 222 292 14 34 48 57 65 76 85 107 108 122 131 150 162 164 175 190 217 218 229 232 258 284 4 11 32 38 42 43 49 54 68 69 74 78 80 81 83 93 110 118 120 123 125 128 141 143 147 153 154 156 160 163 180 181 194 195 198 209 210 211 214 216 237 244 246 256 259 264 270 272 295 298 17 121 225 70 244 108 42 8 226 242 255 207 223 262 105 230 275 48 135 126 250 271 135 27 274 73 295 31 37 52 53 59 62 260 262 290 97 98 155 159 220 117 243 280 58 132 219 204 222 292 299 9 30 57 85 90 109 131 175 218 107 14 19 21 26 47 48 61 65 71 76 89 108 122 134 137 151 152 162 164 173 190 217 229 232 242 252 258 277 284 285 286 287 291 1 2 22 28 67 86 94 99 101 104 121 139 140 171 172 188 231 281 283 294 297 25 130 222 60 294 220 278 242 54 213 32 51 120 269 76 207 106 173 64 58 37 299 7 77 207 223 247 75 226 122 19 124 261 242 255 77 207 223 37 52 53 62 260 290 98 155 276 97 13 20 117 159 220 243 58 132 219 222 280 299 9 30 90 95 109 175 218 292 14 21 26 34 47 57 61 76 85 89 107 108 131 134 137 150 151 162 164 173 190 217 229 232 252 258 277 284 286 287 291 2 3 4 11 12 17 28 67 74 78 82 83 93 94 99 104 106 121 135 136 144 163 171 172 178 188 196 234 282 283 294 1 22 25 27 31 86 101 130 139 140 221 241 281 293 297 285 138 183 155 296 116 223 174 153 70 220 139 194 262 66 159 274 34 175 293 161 239 207 50 156 218 121 29 177 86 262 37 260 97 20 13 159 220 117 243 58 132 219 204 222 299 9 30 57 85 90 95 109 162 175 292 107 19 21 26 51 61 71 89 91 146 152 157 173 208 213 229 230 235 242 252 277 285 286 287 291 27 31 130 281 293 297 239 92 243 280 57 196 27 207 174 119 222 78 217 104 299 59 7 77 112 223 166 279 45 238 39 100 136 37 52 260 262 290 58 97 98 117 132 159 220 243 280 9 30 57 90 109 175 218 107 19 21 26 48 89 91 146 152 173 208 213 230 235 242 277 285 286 130 246 281 297 167 165 118 199 16 110 148 77 207 223 262 51 150 217 198 288 172 131 262 265 177 294 246 126 118 130 62 98 117 132 155 159 220 243 260 280 14 30 34 57 65 76 85 90 109 122 131 137 151 162 175 232 107 32 38 43 49 54 80 110 123 124 125 141 143 147 148 153 156 181 194 195 198 209 210 211 214 216 237 256 258 264 270 272 278 295 17 180 35 46 177 155 256 1 112 37 52 53 62 260 262 290 97 98 20 13 159 220 117 132 243 280 58 204 219 222 299 9 30 57 90 95 109 218 292 107 14 21 26 34 47 48 61 65 71 76 85 89 108 122 131 134 137 150 151 162 164 190 217 229 232 252 258 277 284 286 287 291 2 3 4 11 12 17 28 67 74 83 93 94 99 104 121 123 135 136 144 163 171 172 178 188 196 234 283 294 22 25 27 31 86 101 130 139 140 293 297 220 137 78 24 37 178 168 223 262 52 53 62 260 290 98 155 97 78 249 212 71 199 80 182 7 52 262 290 62 98 155 60 97 36 130 27 101 92 287 97 13 159 117 220 243 280 58 132 219 222 299 9 30 95 109 204 292 14 57 65 76 85 122 131 137 151 162 175 218 232 23 32 38 43 49 54 69 80 123 141 147 148 181 198 214 225 233 237 253 264 278 298 91 240 198 144 253 49 103 9 178 280 64 122 220 51 207 223 76 1 67 239 268 27 73 262 155 98 97 247 13 135 20 152 133 185 7 77 207 6 65 41 294 91 282 262 207 223 194 221 62 250 56 140 188 201 211 187 30 110 92 273 262 52 155 98 97 76 205 130 38 231 25 22 37 52 53 62 98 155 260 13 20 97 159 117 132 220 243 280 58 95 204 219 292 299 9 14 30 34 57 85 90 109 122 131 137 151 162 175 218 232 107 5 19 23 32 39 43 49 51 54 69 71 80 91 116 123 141 146 147 148 152 157 168 170 173 181 195 197 198 208 214 216 226 230 233 235 237 242 253 264 278 285 286 298 105 142 248 69 172 217 207 223 88 168 230 240 19 143 42 37 52 53 260 262 290 62 97 98 155 13 20 117 159 220 58 132 219 243 280 299 9 30 90 95 109 204 222 292 14 34 48 57 65 76 85 107 108 122 131 137 150 151 162 164 175 190 217 218 229 232 258 284 4 11 32 43 49 54 68 69 73 74 78 80 81 83 93 102 110 118 120 123 124 125 128 141 146 147 148 153 154 156 160 163 180 181 194 195 198 205 209 210 211 214 216 224 237 244 246 256 264 270 272 278 17 121 126 265 213 122 71 239 103 164 296 277 207 245 258 61 82 218 7 77 223 262 200 15 214 104 57 300 187 20 30 95 97 98 109 292 19 21 26 51 61 71 89 152 173 230 235 242 252 277 285 286 287 27 31 281 293 171 40 149 198 14 227 216 85 262 290 37 53 62 155 260 97 98 143 139 12 296 69 134 223 207 3 281 259 166 126 114 85 223 262 267 145 150 241 175 127 203 262 37 52 62 97 260 13 20 117 159 220 58 95 204 219 222 243 280 292 299 9 14 57 65 76 85 90 109 122 131 137 151 162 164 218 232 107 23 32 38 43 49 54 69 80 116 123 141 147 148 181 198 214 216 225 233 237 264 278 298 107 176 190 150 66 143 133 7 77 207 223 229 123 213 83 117 158 140 250 112 207 193 198 12 157 263 275 62 223 250 262 119 108 28 144 210 26 37 52 53 62 77 98 155 207 223 260 262 290 13 20 97 58 117 132 159 204 219 220 222 243 280 299 9 30 57 85 90 95 109 122 131 162 164 175 218 292 107 19 21 23 32 38 39 47 48 49 51 54 61 69 71 87 89 91 92 116 123 127 141 146 147 148 150 152 168 173 181 190 197 198 203 208 214 217 225 226 230 233 235 237 242 252 253 258 269 277 278 285 286 287 291 298 146 194 99 207 285 214 176 75 68 56 154 265 242 255 262 105 203 163 112 113 66 26 194 287 222 113 244 252 109 77 223 262 124 244 289 31 94 90 255 250 207 262 169 4 299 273 291 200 217 207 223 262 36 47 35 143 113 261 168 112 37 62 260 98 97 241 215 57 265 249 295 258 173 225 25 266 117 39 223 8 151 188 275 121 213 7 77 207 68 121 52 219 22 14 178 62 7 37 77 207 260 290 98 155 20 16 90 183 13 187 142 253 85 250 223 262 290 260 53 62 155 98 73 210 276 238 160 59 62 7 37 52 77 207 260 262 290 98 155 97 241 99 261 279 71 242 63 277 37 52 53 290 62 97 98 20 13 159 220 117 132 243 280 58 95 204 219 222 292 299 9 14 30 34 57 65 76 85 90 109 122 131 151 162 164 175 218 232 107 5 23 32 38 39 43 49 54 69 80 91 116 123 124 141 146 147 148 150 157 181 195 197 198 208 213 214 216 225 226 230 233 235 237 264 278 298 263 201 57 171 140 286 174 95 38 9 77 2 170 137 189 69 253 194 28 136 274 59 223 262 37 52 290 62 260 98 155 105 124 269 160 247 82 220 77 207 124 50 198 65 171 141 239 20 37 52 53 60 62 97 98 155 260 262 290 276 13 58 117 132 159 219 220 243 280 9 30 85 90 95 109 175 204 218 222 292 107 5 14 19 21 26 34 47 51 61 71 76 89 91 108 122 137 146 150 151 152 157 162 164 173 190 208 217 226 229 230 232 235 242 252 258 277 284 285 286 287 291 1 25 31 86 101 104 121 281 293 297 21 183 89 6 112 233 141 257 59 21 20 66 19 7 52 77 207 223 262 290 37 62 155 260 98 97 202 170 209 181 199 115 61 207 297 89 264 235 169 204 7 59 77 197 124 138 68 104 105 127 112 262 24 173 37 28 151 99 285 207 223 250 141 33 10 266 269 201 62 112 
Beta:2,Alpha:0.65
126 32 108 109 16 107 100 112 7 77 207 262 277 112 133 119 37 168 106 7 77 72 229 166 87 256 242 263 207 245 1 161 94 18 7 77 223 5 290 203 178 180 64 105 119 290 194 300 48 264 20 37 52 62 260 13 117 159 220 58 132 219 30 95 292 57 90 175 218 107 61 76 150 190 217 229 287 291 4 11 68 74 78 81 83 93 118 125 141 163 211 246 256 259 295 121 126 281 73 284 124 185 159 283 171 242 255 207 223 262 298 196 238 130 23 45 226 7 262 74 262 205 61 109 29 169 207 223 136 264 89 231 2 185 73 98 155 290 20 13 220 117 243 132 280 58 219 204 222 299 30 95 292 90 175 218 34 48 65 76 108 137 151 164 190 217 258 42 43 68 78 80 81 110 118 125 128 153 156 180 194 195 209 211 246 256 270 272 287 295 265 181 96 39 107 165 158 118 77 207 223 262 290 37 52 53 260 62 155 276 98 28 249 205 7 171 255 168 66 59 223 279 113 257 280 110 179 259 101 30 20 105 57 152 246 112 223 27 80 238 269 82 187 62 242 59 262 52 290 98 97 92 220 200 67 198 139 205 59 104 201 231 89 299 84 123 262 198 100 16 153 181 15 224 151 7 77 207 223 81 255 110 99 136 121 186 262 112 71 274 79 165 162 192 207 111 171 90 244 29 203 102 85 37 53 260 262 290 62 97 98 155 20 192 188 94 286 272 41 235 242 255 239 122 216 295 180 60 270 7 207 250 223 240 113 34 144 85 186 48 290 262 37 62 260 97 87 255 49 22 239 80 27 59 207 223 262 188 278 175 184 71 132 290 207 262 234 189 260 72 161 167 66 262 249 212 47 182 90 93 62 112 262 290 37 52 260 258 28 164 180 43 8 194 112 250 207 223 295 243 193 190 247 116 112 63 70 84 33 118 258 127 173 223 278 25 166 239 245 29 219 207 195 135 98 294 282 126 299 242 255 207 223 262 17 163 124 282 184 207 223 168 178 197 23 277 216 38 207 223 46 72 292 77 20 148 17 222 287 88 83 23 22 24 207 262 35 133 260 112 275 123 159 27 226 248 271 281 26 250 262 212 35 87 19 13 205 274 207 223 262 117 245 168 154 161 80 3 59 7 77 207 223 262 290 52 37 260 62 155 242 241 62 227 80 264 90 262 139 266 243 291 188 66 207 223 83 61 84 151 298 229 263 157 262 130 167 230 57 198 179 97 62 7 37 52 53 77 207 223 260 262 98 155 280 206 209 294 203 251 281 77 262 246 22 219 276 23 188 139 239 7 77 207 223 262 101 212 152 107 47 45 220 242 255 7 37 52 77 260 290 62 98 155 97 87 125 216 190 224 165 3 7 77 207 150 209 132 223 174 175 29 7 52 77 207 262 290 37 62 260 98 155 97 107 195 299 75 213 216 94 7 77 207 262 52 290 37 260 62 155 98 271 167 194 251 230 130 207 262 102 28 118 204 94 77 207 223 262 37 52 260 62 155 98 50 85 13 124 49 27 68 164 242 255 223 262 174 232 13 299 94 144 179 7 77 75 45 184 77 115 18 216 207 7 183 2 84 104 250 34 138 262 37 52 290 62 260 155 98 131 210 9 55 33 259 120 37 52 53 62 98 155 260 262 290 20 97 13 159 117 220 243 58 132 219 280 95 204 222 292 299 30 90 109 175 218 14 34 48 57 65 76 85 108 122 137 150 151 162 164 190 217 232 258 107 5 21 23 32 43 49 54 68 69 80 110 116 118 123 124 125 128 141 143 148 153 157 181 195 197 198 209 214 216 225 226 233 237 253 264 272 278 295 298 17 5 197 207 85 218 74 48 7 77 250 2 252 4 276 282 16 191 59 62 109 91 243 72 104 169 221 73 243 11 140 223 48 112 25 6 196 291 81 221 150 262 290 37 53 260 62 155 129 29 149 1 215 240 20 66 223 262 37 52 53 260 290 62 98 155 97 6 117 8 157 100 16 40 266 144 178 293 167 196 239 37 53 60 62 97 155 223 260 262 290 13 20 132 159 220 280 58 95 204 222 292 299 9 14 30 34 57 65 76 90 109 122 131 137 162 164 175 218 232 107 5 19 23 32 38 39 43 49 51 54 69 71 80 116 123 124 128 146 147 148 152 157 168 181 195 197 198 208 216 225 226 230 233 235 237 253 264 278 285 298 59 135 54 150 156 128 276 77 207 12 134 251 243 127 110 299 7 174 106 138 181 15 54 74 262 111 291 271 192 230 113 1 262 43 235 189 28 99 261 10 189 221 150 80 298 75 285 207 223 262 21 28 186 149 121 231 290 112 223 262 79 76 69 84 157 126 199 52 290 37 260 62 155 223 164 281 13 89 64 112 83 238 78 166 119 156 213 239 262 42 178 256 61 209 298 70 66 112 223 227 233 77 60 97 232 34 112 207 223 170 194 65 204 145 111 278 207 246 227 268 264 245 111 35 59 37 52 260 62 155 97 177 52 64 36 86 155 110 7 77 207 223 262 232 137 89 212 37 1 222 7 77 223 295 199 230 289 163 246 177 20 219 169 107 106 59 246 210 14 7 77 207 262 214 134 98 86 202 224 169 242 112 207 223 58 115 17 217 193 55 7 77 207 257 208 188 294 258 129 78 112 223 262 37 52 62 97 260 290 13 117 132 159 220 243 280 30 58 95 109 204 219 222 292 14 21 34 48 57 65 76 85 107 108 122 131 137 150 151 162 164 175 217 232 252 284 287 291 4 11 12 17 68 73 74 81 83 93 110 118 125 128 141 144 153 156 160 163 180 194 195 196 209 211 245 246 256 259 270 282 295 45 121 221 265 215 35 198 50 292 16 116 223 262 83 79 200 117 288 49 47 14 71 42 231 206 244 141 223 152 126 101 90 213 154 227 262 138 215 71 147 300 236 86 112 97 14 122 32 38 49 54 148 181 198 214 225 233 237 298 163 155 280 250 219 143 160 7 77 207 223 262 114 164 81 201 267 70 207 223 245 135 30 90 276 94 249 249 77 197 142 232 101 207 262 245 263 73 94 186 175 61 250 7 207 262 290 52 37 260 62 31 271 173 176 52 71 280 207 223 154 256 96 188 220 213 246 207 249 209 31 192 273 14 282 20 37 52 53 60 62 97 98 112 155 260 13 58 117 132 159 204 219 220 222 243 280 292 299 9 30 34 57 65 76 85 90 95 108 109 122 131 137 151 162 164 175 218 232 107 5 32 38 39 42 43 49 54 68 69 80 91 110 116 118 123 124 125 128 141 143 147 148 153 156 157 180 181 194 195 197 198 210 211 213 214 216 226 233 237 253 256 264 272 278 295 298 12 17 
Beta:2,Alpha:0.66
272 84 18 237 155 95 249 207 223 190 156 184 138 274 20 7 77 223 262 290 52 37 260 62 241 129 166 150 181 255 99 112 179 39 282 109 53 110 143 207 223 50 177 214 240 133 97 250 242 223 262 127 204 30 209 25 158 62 7 207 223 161 256 248 33 28 263 41 242 255 37 52 53 62 77 98 112 155 207 250 260 290 13 20 97 117 159 220 58 132 204 219 222 243 280 299 9 14 30 57 85 90 95 109 131 162 218 292 107 5 19 26 34 47 48 51 61 71 89 91 108 146 150 152 157 173 190 208 213 226 229 230 235 252 258 277 284 285 286 287 291 1 25 27 31 86 101 104 121 136 171 188 281 293 297 130 182 180 143 61 258 122 243 7 77 207 60 211 102 37 161 124 123 242 223 296 234 254 207 266 76 223 89 21 201 31 24 83 242 223 262 200 34 238 131 116 229 182 7 77 207 223 262 96 4 183 255 164 29 286 207 223 222 296 241 90 40 297 166 207 187 170 66 17 231 203 207 242 250 262 193 75 83 160 208 81 7 207 120 71 151 194 134 160 174 7 77 207 223 80 138 171 97 209 35 223 7 77 166 21 51 269 38 131 60 112 7 77 118 62 192 133 253 183 284 7 77 207 223 262 37 52 260 290 155 98 274 87 156 37 223 26 10 59 243 169 2 134 159 246 7 77 223 262 243 184 83 144 160 240 159 223 262 211 271 267 230 68 159 253 85 239 77 223 262 238 51 141 217 273 135 7 77 207 223 262 263 208 14 36 207 279 131 7 77 184 267 51 222 63 152 252 207 223 281 217 161 215 7 113 40 37 52 53 62 77 207 223 262 97 98 155 20 13 159 220 58 117 219 243 280 95 204 222 292 299 9 30 57 85 90 109 131 162 175 218 107 14 19 21 26 34 47 48 51 61 65 71 76 89 122 134 146 150 151 152 164 173 190 229 230 235 242 258 277 284 285 286 287 291 1 3 4 11 12 17 22 27 28 31 67 69 83 86 94 99 101 104 121 135 136 144 171 172 178 196 283 294 25 130 140 297 212 66 209 30 25 146 116 7 207 30 19 279 4 262 73 289 59 99 56 264 47 134 72 66 77 250 223 300 234 125 176 188 93 231 77 242 62 97 98 155 13 20 117 132 220 243 280 9 30 58 90 95 109 204 219 222 292 299 14 34 48 65 76 85 107 108 122 137 150 151 162 164 190 217 232 258 284 68 78 81 110 118 128 153 156 160 194 209 211 246 256 259 272 295 270 158 128 101 264 98 238 7 207 146 65 83 159 256 164 15 7 59 77 207 88 58 176 177 203 78 77 207 126 194 23 37 172 60 77 223 262 26 253 275 200 173 37 293 7 77 223 262 221 298 215 91 97 300 245 20 37 52 62 155 260 290 58 117 132 159 204 219 220 222 243 280 299 9 14 57 85 90 109 122 131 151 162 164 175 218 74 5 32 38 54 116 146 148 157 181 197 198 208 213 225 226 233 235 253 224 174 87 266 180 81 159 85 59 37 77 207 223 260 262 290 62 155 97 37 159 270 83 127 268 74 250 207 223 277 89 257 133 256 56 223 201 240 30 60 149 96 67 223 262 224 152 31 138 277 70 92 223 262 74 263 52 105 212 76 179 85 37 62 207 223 260 290 97 98 155 168 7 75 63 161 233 192 263 230 241 239 96 4 81 207 223 144 63 45 157 183 65 7 59 223 123 9 33 186 35 255 5 7 59 77 207 223 250 36 152 229 94 219 147 45 77 207 164 56 165 92 163 276 252 207 249 222 45 253 209 63 170 7 207 223 156 3 60 264 176 160 248 7 77 207 223 68 32 178 162 46 100 19 207 178 146 182 220 283 26 292 207 290 230 33 224 191 85 87 250 7 59 77 207 223 262 14 58 276 53 44 189 277 77 207 262 71 118 64 115 92 193 135 7 77 207 87 262 151 12 165 33 106 239 7 77 207 223 79 195 193 144 252 12 238 215 133 125 71 162 164 170 77 223 262 207 199 252 12 127 212 77 239 236 105 286 20 38 294 59 262 203 116 272 66 225 62 121 107 218 96 245 1 177 207 190 68 243 299 255 106 211 85 7 77 146 187 288 184 157 114 3 37 52 53 62 155 223 260 290 97 98 20 44 102 294 200 181 121 213 7 77 207 223 202 34 294 13 172 29 223 7 77 207 21 178 222 146 275 289 270 77 262 82 139 149 61 271 54 112 207 202 230 179 44 234 131 72 223 289 290 286 183 173 55 206 59 223 188 189 259 249 293 235 11 37 52 53 62 77 260 290 13 20 98 155 159 220 58 117 132 219 243 280 299 9 30 57 85 90 95 109 131 162 175 204 222 292 107 5 19 21 26 34 47 48 51 61 71 76 89 91 108 134 137 146 150 151 152 157 173 190 208 213 217 229 230 252 258 277 284 285 286 287 291 1 25 27 31 86 101 104 121 139 171 246 281 297 24 145 8 34 37 278 196 223 262 289 13 21 189 100 242 285 169 89 67 2 54 93 106 20 59 223 262 22 154 143 208 146 78 250 7 77 112 207 170 193 190 87 206 144 70 223 105 56 117 104 193 3 157 262 265 182 189 219 22 250 32 112 262 2 288 52 255 78 239 268 138 282 120 211 280 171 223 191 300 60 264 139 36 159 37 52 290 97 155 131 259 66 288 58 240 15 250 7 207 223 262 290 37 53 62 260 98 155 69 132 126 57 34 49 7 77 207 223 262 127 252 199 219 226 177 242 112 7 77 223 262 52 290 37 260 62 155 13 285 57 235 249 53 112 7 77 207 223 262 52 290 260 62 94 235 101 186 274 72 204 262 52 290 37 260 62 155 108 257 173 127 36 203 277 290 55 60 132 23 287 223 193 7 77 207 262 3 16 82 17 169 74 194 112 207 223 262 236 169 44 64 233 279 88 239 242 77 112 207 223 227 72 104 147 253 80 224 37 52 53 62 77 98 155 250 260 262 290 13 20 97 117 132 159 220 243 280 58 204 219 222 299 9 30 57 90 95 109 131 175 218 292 107 14 21 26 34 47 48 61 71 76 85 89 108 122 134 137 150 151 162 164 173 217 229 232 242 252 258 277 284 285 286 287 291 2 3 4 11 12 17 28 35 67 74 78 82 83 93 94 99 106 121 136 144 163 171 172 178 196 234 282 283 294 1 25 27 31 86 101 130 139 140 221 241 281 293 297 234 197 299 13 217 285 77 7 277 29 235 1 102 111 112 207 262 285 116 103 255 286 77 173 232 23 114 203 33 12 120 59 223 262 197 153 223 152 125 247 210 37 254 299 102 149 76 144 23 112 207 126 223 262 206 129 259 10 220 130 8 223 
Beta:2,Alpha:0.67
52 246 249 188 212 273 278 223 262 218 13 145 282 69 241 7 77 207 223 52 290 260 62 142 211 63 153 197 65 21 85 7 77 207 223 262 194 20 214 51 69 11 216 7 77 223 262 291 294 113 86 207 247 158 77 59 223 262 298 179 101 128 277 186 57 290 207 223 262 37 52 62 98 155 97 186 253 32 1 21 119 31 250 262 195 130 157 292 270 191 110 7 77 112 207 223 227 181 149 233 168 193 7 77 207 223 262 87 24 243 111 257 183 144 66 223 262 252 43 147 290 274 41 115 112 7 77 207 223 23 193 297 153 208 232 79 85 207 223 132 162 140 62 74 297 29 7 77 207 223 28 58 147 225 232 240 119 290 262 37 52 62 155 260 20 159 220 117 243 132 280 219 204 222 299 30 95 9 109 90 57 85 131 162 218 107 14 48 65 76 108 122 137 150 151 164 190 217 229 258 284 32 43 49 54 68 69 80 123 124 128 141 148 153 181 195 198 209 211 214 216 233 237 253 264 272 278 298 17 37 109 195 35 206 87 20 261 113 245 130 179 244 12 187 102 215 43 186 214 11 33 282 213 125 157 148 218 59 7 77 207 223 279 237 281 267 128 3 60 59 207 223 280 78 221 148 240 152 208 112 250 223 262 203 19 16 196 300 144 41 242 255 262 106 227 245 194 238 134 221 207 200 26 188 55 101 21 20 37 52 53 77 223 260 262 290 62 97 98 155 79 26 253 265 178 299 254 55 159 45 252 237 152 207 223 34 181 168 157 227 37 3 77 252 239 58 2 231 59 250 164 33 264 82 52 30 181 72 181 258 293 75 203 223 103 13 256 218 160 192 255 7 77 207 223 262 82 34 229 153 230 170 120 7 77 207 223 109 293 9 208 84 204 85 242 37 11 179 270 189 15 71 207 174 217 148 271 33 63 60 249 81 134 195 286 89 239 89 121 133 261 241 175 20 59 223 157 1 242 179 126 213 197 260 250 169 261 21 224 137 99 138 269 86 283 258 35 223 71 169 42 276 136 5 193 7 77 207 223 262 63 216 126 267 13 154 260 292 68 190 63 104 174 149 77 207 223 262 112 260 175 123 297 73 184 84 205 217 176 228 180 160 262 265 146 3 172 138 191 188 223 115 24 159 58 208 241 7 77 207 223 262 35 202 240 24 150 1 139 194 291 82 255 109 136 144 239 59 207 223 265 106 272 13 142 173 171 112 207 223 119 162 105 99 128 132 224 7 77 207 298 165 296 2 265 284 226 235 126 161 98 259 97 200 207 7 77 12 137 119 181 184 159 7 77 207 223 262 52 290 37 260 62 155 131 58 67 34 98 7 166 205 133 9 241 181 35 96 290 59 207 37 52 53 62 98 260 262 20 97 13 159 220 117 243 280 58 132 219 299 30 95 109 204 292 14 57 85 90 122 131 162 175 218 107 19 21 34 47 48 61 65 71 76 89 108 134 137 150 151 152 164 173 190 217 229 242 252 258 277 284 285 286 287 291 2 3 4 11 12 17 28 67 74 78 82 83 93 94 99 106 121 135 136 144 163 171 172 178 188 195 196 234 282 283 294 295 22 25 27 86 101 139 293 297 277 178 57 143 35 157 66 7 77 207 282 17 79 154 114 285 4 207 99 176 44 108 300 223 262 95 232 269 197 279 238 66 112 7 77 207 223 262 136 259 289 72 140 113 94 207 223 145 35 58 163 294 193 272 7 77 207 147 186 77 222 255 67 35 7 22 106 247 215 264 135 255 59 207 223 4 157 147 25 163 277 169 290 112 262 37 52 62 98 155 97 53 214 41 258 264 124 173 283 29 7 146 68 48 4 131 207 112 52 223 262 290 37 62 260 98 155 276 127 271 189 212 91 7 77 207 223 262 153 246 163 23 75 285 234 223 195 234 178 182 115 214 102 223 31 218 152 13 166 295 109 207 130 265 250 178 61 198 62 7 52 77 207 223 262 37 260 98 155 7 73 58 97 226 127 184 56 3 67 265 263 82 207 131 67 74 155 144 145 215 7 77 207 166 103 234 86 230 63 235 30 180 59 23 172 285 29 7 77 207 262 52 290 37 260 62 108 30 224 116 166 58 91 250 173 197 292 62 145 25 53 7 207 223 262 32 147 19 267 235 181 174 77 207 262 47 289 146 259 161 159 135 29 6 165 193 71 297 92 223 129 152 24 29 96 136 266 221 38 152 276 40 45 85 262 137 55 56 197 74 194 292 7 77 223 262 112 170 35 228 137 93 7 77 207 33 77 183 265 113 161 146 290 262 37 52 62 20 148 259 30 180 108 200 9 250 7 219 196 160 46 74 258 59 99 107 70 165 220 164 120 238 96 9 196 267 89 108 112 290 37 300 259 151 146 273 67 262 138 96 237 214 210 63 218 112 221 37 273 88 182 20 186 98 156 287 201 112 50 263 6 20 77 59 223 262 37 52 53 260 290 62 155 13 299 76 265 107 135 91 223 90 281 112 95 117 161 27 7 59 77 207 223 123 88 147 23 40 48 230 131 176 189 87 239 101 218 66 286 7 77 207 223 262 233 248 243 38 253 167 14 7 77 207 223 211 93 87 186 11 70 17 
Beta:2,Alpha:0.68
93 32 188 94 153 133 82 179 289 96 288 80 212 19 242 255 77 207 223 262 280 188 104 98 38 109 31 57 63 140 64 181 4 99 250 7 52 77 207 223 262 290 37 62 155 260 98 227 17 94 76 218 89 159 242 172 181 54 5 152 141 117 189 57 35 170 201 291 224 7 77 207 223 196 9 298 291 268 175 112 250 7 77 109 237 15 27 123 167 233 223 207 76 95 271 249 72 288 185 238 71 45 194 259 84 59 223 262 76 201 74 245 63 281 253 7 77 207 223 97 73 153 145 226 217 186 230 116 32 1 203 287 265 7 52 77 112 207 262 290 37 62 155 260 97 98 90 285 109 175 212 191 211 7 77 250 29 170 269 131 127 128 59 184 240 215 252 207 152 23 250 236 19 247 227 218 26 156 7 77 207 223 262 290 52 37 260 62 129 59 106 278 35 266 99 7 77 265 178 288 166 42 201 262 250 7 207 223 127 193 163 27 26 181 122 59 90 180 235 118 204 293 172 117 89 279 230 203 196 139 242 223 262 35 277 175 270 71 262 23 48 7 77 207 223 181 33 290 158 179 51 245 164 7 77 207 223 81 18 132 246 297 245 123 77 207 85 240 187 105 129 7 77 207 262 93 132 152 291 241 283 185 223 207 262 41 206 123 300 164 158 228 112 207 223 262 48 37 133 268 174 97 52 233 29 141 38 4 25 2 223 30 106 276 277 14 101 197 7 77 24 31 120 142 126 85 290 77 207 262 103 217 233 260 44 234 50 61 112 7 77 207 223 3 267 126 23 212 141 26 290 223 262 224 216 186 264 213 96 26 205 207 2 233 232 202 21 250 290 223 259 48 116 52 251 217 220 242 255 112 250 58 258 108 268 236 146 252 250 187 255 15 127 165 186 280 207 261 85 173 71 38 181 59 250 231 247 162 125 138 6 108 179 60 251 286 296 195 131 66 7 77 207 223 102 33 60 219 116 182 272 299 37 211 154 12 113 247 68 5 158 115 238 225 250 242 7 77 207 223 55 69 193 284 104 165 128 262 21 271 145 281 237 17 262 7 77 207 223 8 264 23 237 135 114 4 60 205 174 193 48 146 281 262 179 70 14 120 193 59 45 77 207 269 267 60 128 198 17 297 59 207 251 221 113 33 166 7 77 223 201 299 205 288 148 281 285 207 7 59 77 223 153 134 132 201 3 76 286 59 45 6 135 101 278 244 31 207 226 91 62 41 107 158 109 7 77 104 130 175 47 135 116 85 112 223 159 125 28 297 30 44 39 112 250 93 9 257 263 147 98 112 77 207 223 262 290 37 52 53 260 62 155 52 189 237 84 282 149 162 7 77 112 207 107 100 78 2 143 125 159 17 226 77 242 300 136 169 207 262 116 129 192 265 22 74 36 37 52 77 290 97 98 13 117 159 220 132 243 280 219 222 299 30 95 109 292 9 57 90 175 218 107 21 34 48 61 76 85 89 108 122 131 134 137 150 151 162 164 190 217 229 232 252 258 277 284 287 291 4 11 12 17 68 73 78 81 83 93 110 118 125 128 153 156 160 163 194 196 209 211 242 246 253 256 259 272 282 295 101 104 121 136 281 274 132 115 186 146 92 139 7 77 207 223 262 136 89 101 246 113 38 173 298 242 241 188 17 259 94 37 52 53 77 112 223 260 262 290 62 98 97 128 57 177 218 36 14 68 107 7 77 223 226 44 58 206 83 134 159 157 92 119 40 189 115 65 7 77 223 262 75 31 179 300 147 159 98 207 223 262 5 87 39 182 202 2 20 7 77 153 28 92 60 58 259 23 20 231 124 276 162 31 259 159 112 223 280 67 195 80 46 49 105 66 29 25 7 181 41 248 207 99 55 116 3 77 206 34 7 207 38 261 262 81 22 233 127 7 77 207 198 50 250 209 109 263 248 62 7 77 207 262 198 215 3 184 144 169 242 290 250 223 262 177 136 102 36 188 265 18 223 83 280 147 269 118 193 122 298 14 18 200 94 210 115 250 75 65 243 149 161 150 131 77 207 223 262 242 122 54 120 211 245 111 85 223 262 26 130 188 260 22 223 7 77 207 177 249 160 35 278 282 225 59 207 223 262 64 272 225 259 4 172 207 7 77 223 250 205 201 15 189 238 221 76 239 223 299 61 128 171 27 176 166 7 77 207 223 138 233 100 153 91 106 263 59 207 223 139 192 189 190 54 188 207 223 262 52 290 37 260 62 236 222 98 182 237 299 82 57 290 52 77 223 262 37 260 155 55 145 113 175 131 290 177 207 223 136 268 35 48 248 290 52 59 207 223 297 266 133 236 262 35 166 7 77 207 223 68 253 101 245 165 190 85 250 54 112 63 234 144 75 217 250 24 166 109 192 151 262 160 207 223 251 151 148 112 190 269 172 76 173 7 77 
Beta:2,Alpha:0.69
296 221 226 283 97 40 7 77 207 223 85 46 19 264 208 55 137 59 250 76 120 179 211 223 97 34 87 43 256 170 70 252 1 26 119 162 70 6 45 133 7 77 207 223 204 92 161 244 282 103 146 223 22 32 168 218 205 222 100 85 231 129 155 3 36 87 299 72 178 264 225 164 123 234 7 77 207 262 232 158 51 7 144 267 191 250 77 273 174 78 195 279 45 61 205 94 46 264 38 211 270 65 42 55 87 181 169 243 7 77 250 207 135 165 213 272 126 11 7 77 75 300 80 39 246 10 104 7 223 262 64 174 97 100 46 245 290 207 223 122 205 151 65 105 39 254 207 242 7 77 223 262 60 268 17 82 92 77 176 112 250 30 152 84 19 88 246 85 202 56 114 203 40 120 20 7 77 132 249 94 256 139 22 21 7 77 207 223 237 228 14 129 201 22 37 52 77 250 290 155 260 98 97 150 214 247 300 284 40 220 262 12 103 107 209 2 222 165 290 77 223 52 37 260 62 224 291 36 151 280 166 118 234 71 211 287 231 10 114 250 7 77 207 91 244 210 224 30 46 24 207 22 161 112 204 150 261 7 77 207 223 153 166 109 283 43 233 79 112 7 77 250 66 51 119 253 249 217 102 7 25 55 169 107 186 11 291 20 10 298 73 182 293 7 77 207 223 262 37 52 260 290 62 155 98 187 234 177 45 223 253 18 7 77 207 300 87 239 268 255 215 289 223 262 63 210 34 35 254 46 23 7 77 223 262 44 26 9 245 198 230 251 80 3 231 244 234 203 19 7 77 207 223 262 282 61 58 259 69 230 102 81 196 122 279 77 71 5 7 272 60 231 209 56 241 9 207 224 182 84 140 118 92 131 112 207 137 198 215 299 205 157 256 59 290 207 223 115 97 184 56 86 224 282 207 223 248 296 206 166 188 232 89 7 77 223 134 178 266 223 184 58 217 112 223 187 201 208 221 50 241 207 140 61 267 23 290 219 209 7 77 207 223 262 46 42 250 124 211 141 145 77 7 207 223 134 118 33 54 210 44 12 264 193 69 4 164 19 219 7 77 223 262 167 287 69 212 232 290 242 207 223 288 92 176 104 158 193 242 255 112 77 207 262 97 283 206 224 159 209 179 77 7 196 231 13 14 16 262 71 58 250 155 13 127 31 62 60 265 250 157 270 242 51 271 188 165 250 255 149 22 284 34 146 234 7 77 207 88 205 169 222 228 230 105 207 259 66 253 140 88 59 155 250 68 99 135 145 259 25 131 59 223 161 276 64 176 224 181 77 223 262 92 69 219 112 193 248 75 7 77 207 223 170 272 222 75 198 260 23 59 250 107 209 273 99 31 233 143 57 7 77 207 223 262 16 192 91 144 148 145 291 112 249 23 162 142 18 279 129 77 207 223 42 262 66 193 35 204 69 165 225 199 269 19 160 115 59 197 207 60 87 43 112 155 121 85 295 62 8 173 251 294 151 7 207 250 223 206 51 183 271 37 194 34 70 74 122 270 100 281 66 7 77 207 125 190 147 103 25 187 263 98 190 120 62 159 273 15 12 167 37 215 250 17 104 172 197 171 74 287 7 77 112 207 223 243 246 200 153 204 14 238 112 7 77 207 89 147 213 205 83 156 143 66 7 77 223 79 105 18 272 65 206 216 207 284 255 228 177 69 151 296 7 77 207 223 249 87 252 245 164 277 133 66 290 207 223 79 37 58 102 220 187 46 242 255 7 77 207 223 262 59 147 180 209 185 104 151 7 77 140 135 86 96 24 134 290 250 223 262 199 73 184 120 243 137 138 189 33 169 2 212 297 174 223 10 25 295 164 48 232 226 159 207 208 152 118 299 28 183 205 7 59 77 207 187 68 198 115 95 146 288 85 62 7 77 223 262 200 197 258 48 296 226 211 198 112 95 147 117 229 250 138 83 104 128 208 288 149 7 77 207 223 262 294 92 89 15 244 113 202 7 77 223 262 180 130 132 98 107 90 97 59 260 121 124 38 296 92 265 239 207 223 138 192 33 295 168 246 285 223 47 109 136 184 106 220 23 290 77 262 171 124 139 202 131 269 169 77 223 262 105 259 19 13 123 1 230 76 7 77 123 264 12 71 126 56 256 
Beta:2,Alpha:0.70
214 145 130 276 198 109 23 62 7 77 223 262 210 264 21 299 115 215 99 181 49 60 197 89 38 294 250 67 233 195 201 189 166 118 7 77 207 293 281 182 163 144 56 187 112 223 172 300 34 181 218 66 169 250 223 64 194 81 168 59 223 87 250 227 204 171 41 120 168 110 77 207 223 80 156 71 286 209 237 205 7 77 250 223 242 268 181 269 146 272 266 77 207 6 272 156 3 172 53 35 219 7 77 207 223 251 123 92 20 3 289 182 250 115 73 262 15 8 285 246 1 114 265 111 79 107 163 290 210 249 175 154 164 53 126 252 49 90 57 194 42 250 53 220 265 145 73 30 250 105 227 231 202 185 226 7 77 207 223 262 102 203 21 225 24 282 49 7 77 207 223 262 289 69 218 82 159 5 250 159 133 56 196 79 158 29 20 290 250 262 151 220 9 258 235 47 59 84 48 176 193 46 31 120 207 223 262 52 290 37 260 62 37 103 153 87 111 246 184 42 225 177 118 278 145 19 20 207 91 212 90 151 126 17 85 115 252 11 195 32 222 250 213 194 73 150 4 78 227 66 127 132 33 111 116 143 170 7 77 207 90 107 190 57 10 139 31 239 213 211 99 154 156 67 74 7 77 105 25 36 156 264 76 269 7 250 207 205 117 98 153 189 224 119 77 207 223 105 268 112 44 109 202 262 59 250 192 51 8 272 187 293 267 7 77 207 262 278 40 56 212 282 300 210 262 152 79 172 10 197 192 174 20 73 94 43 100 299 176 59 207 16 185 119 218 210 118 250 70 35 263 281 65 92 22 112 191 13 265 124 171 45 46 258 134 265 33 140 259 62 45 77 7 207 89 260 147 33 126 272 206 77 87 139 126 242 148 40 273 112 7 77 207 116 12 232 99 54 42 270 207 7 77 223 51 5 285 236 213 300 272 7 98 161 269 57 25 205 223 98 9 225 228 33 216 242 255 250 107 77 3 51 157 26 65 250 237 227 151 116 282 16 76 235 77 137 223 273 78 65 250 83 53 156 281 285 85 189 77 177 194 78 222 26 205 45 290 7 207 223 175 178 239 41 199 93 6 250 264 220 86 129 211 109 20 132 225 278 242 114 60 287 59 122 249 58 263 110 209 74 290 223 107 42 245 190 33 256 299 242 130 272 198 46 188 78 294 250 223 262 30 276 101 238 180 53 11 21 24 17 93 47 66 265 69 211 277 95 55 47 258 7 77 46 76 175 160 111 154 7 77 207 223 113 162 109 32 155 14 194 85 139 97 75 282 69 276 160 7 77 112 207 42 283 11 258 53 233 294 58 289 175 60 113 252 250 263 148 287 124 70 244 117 59 46 222 29 117 228 131 6 125 259 233 297 47 14 300 207 223 148 23 217 82 4 158 229 246 203 21 250 294 266 243 228 279 180 247 217 194 200 250 138 62 222 59 259 253 73 250 66 167 159 151 69 150 59 173 220 25 230 235 148 283 250 50 194 184 46 23 44 265 242 255 290 223 105 267 203 66 99 196 38 7 77 207 8 216 92 101 15 159 240 207 268 245 121 180 10 210 104 85 242 149 60 298 32 210 97 77 250 279 221 276 103 154 147 55 7 77 207 132 229 44 244 12 146 173 93 59 260 48 101 69 288 250 28 97 103 26 229 116 159 250 134 244 11 18 260 254 71 250 7 77 207 223 119 190 246 24 208 109 207 235 213 219 263 252 27 85 239 68 98 156 270 31 166 220 198 123 232 234 121 37 38 207 130 247 293 101 109 85 214 7 77 207 223 262 37 53 62 260 155 98 221 255 43 173 6 81 296 112 7 77 207 223 158 105 85 218 173 162 244 228 86 284 180 141 225 115 220 207 295 2 66 241 41 53 192 20 112 223 83 79 130 152 260 168 185 207 7 14 287 156 93 256 262 5 250 87 138 35 68 157 99 16 20 85 151 100 25 111 243 258 89 7 117 283 169 211 112 31 
Beta:2,Alpha:0.71
2 9 89 187 96 244 196 7 77 223 256 114 56 120 8 177 153 7 77 223 268 150 45 50 27 95 114 239 7 77 207 129 48 226 64 168 173 194 192 95 289 178 273 45 15 7 262 54 79 200 229 139 77 66 85 7 124 209 12 281 152 226 49 250 207 160 45 184 214 67 159 52 52 34 246 121 50 13 252 250 81 160 273 207 284 249 140 62 77 223 262 173 110 84 283 99 228 113 59 229 169 276 240 239 69 8 112 231 299 1 227 82 9 162 260 7 77 249 260 151 38 251 82 201 7 77 217 292 220 161 116 213 182 250 250 131 296 13 234 289 295 198 152 224 50 24 176 107 62 138 249 95 56 147 66 176 35 110 81 155 267 263 266 59 207 242 270 176 112 17 169 164 218 183 282 232 216 249 195 16 112 156 147 112 39 249 280 242 291 265 82 276 173 168 220 7 77 207 223 106 290 70 29 105 48 251 20 7 77 250 212 270 178 203 263 40 124 112 242 255 7 77 207 223 285 55 2 282 183 206 241 259 106 80 41 159 76 20 112 7 77 207 223 293 233 198 131 8 117 158 49 223 14 191 272 100 159 85 157 153 254 133 212 232 21 250 12 298 252 42 296 173 265 90 119 70 44 296 2 132 131 7 256 219 33 191 18 157 136 112 7 77 207 223 225 44 206 169 274 41 15 112 292 79 110 281 141 137 172 250 26 127 150 69 206 248 28 112 254 213 93 46 262 130 73 207 59 7 77 223 181 205 76 91 123 110 79 103 109 233 300 65 216 215 77 207 136 171 265 225 51 52 275 154 60 93 148 238 139 187 239 7 77 207 258 83 218 245 40 151 294 176 273 253 111 292 205 254 7 77 207 223 262 147 174 162 215 157 118 96 277 178 271 121 75 14 52 7 250 10 156 165 141 238 221 188 290 207 223 4 75 146 192 167 31 189 112 207 58 73 189 149 101 167 268 77 207 250 100 214 185 55 205 239 262 112 5 125 245 219 105 253 175 85 141 19 25 124 193 295 258 19 250 162 207 155 110 216 239 177 106 223 95 153 250 80 290 78 138 246 134 283 52 250 218 206 292 224 229 81 92 250 70 265 73 277 22 102 154 7 77 207 226 297 170 274 248 234 243 146 280 39 193 23 38 249 138 23 276 51 188 231 7 77 283 176 162 237 132 273 239 202 264 232 280 103 285 133 54 1 111 136 193 24 154 207 295 27 46 84 168 252 233 178 69 270 300 142 116 223 175 94 41 162 111 205 44 85 239 7 77 197 205 144 12 142 137 117 277 204 54 63 121 202 103 32 253 171 12 2 192 136 242 250 255 7 59 77 170 160 168 192 173 171 86 250 7 77 207 90 248 281 6 170 289 163 242 255 7 77 186 62 236 206 223 58 288 250 252 177 214 193 67 63 106 7 77 207 223 262 296 275 68 158 2 91 263 112 250 144 260 211 261 46 180 250 234 283 254 57 15 192 135 223 203 245 211 280 162 101 72 77 250 207 244 28 57 170 44 41 297 7 77 88 148 25 226 145 231 124 207 265 221 17 297 129 269 203 207 223 262 205 251 127 190 23 258 292 250 21 272 164 246 267 40 159 250 162 201 103 135 102 55 64 13 207 223 136 218 279 62 58 99 128 250 179 197 100 12 297 64 80 7 77 207 223 119 239 249 28 80 159 73 141 292 259 228 251 260 165 151 141 23 106 251 238 250 215 240 144 230 228 74 30 250 196 123 258 276 42 135 119 112 16 202 223 103 67 196 209 7 77 283 270 255 74 214 147 250 223 197 219 4 19 6 244 85 250 49 155 26 38 15 111 16 109 103 232 168 159 248 297 258 241 88 65 43 66 77 207 262 28 139 297 74 130 100 282 212 135 289 5 226 219 143 59 7 77 207 223 168 152 193 66 14 117 228 290 7 77 207 223 262 217 62 103 157 258 297 130 24 133 80 193 183 29 114 
Beta:2,Alpha:0.72
131 121 162 83 128 216 183 154 75 263 252 85 80 112 7 77 207 223 86 156 51 81 152 196 17 57 216 9 221 27 139 141 7 77 207 223 87 208 160 60 217 32 17 250 145 8 74 257 271 94 3 7 77 207 75 134 143 171 194 268 64 20 59 7 77 207 223 44 220 80 65 231 18 179 118 286 294 188 32 225 4 266 124 132 194 247 18 297 77 23 255 18 288 173 260 122 279 113 6 146 84 90 59 117 156 36 265 173 187 285 113 251 240 266 228 123 157 7 77 207 223 6 228 225 267 25 39 193 166 266 233 94 293 237 179 122 298 255 102 176 43 250 261 255 266 42 202 263 59 207 36 170 2 6 111 153 26 7 77 223 47 91 255 132 187 168 272 250 59 122 62 64 127 267 37 18 35 273 168 159 104 143 276 256 126 137 68 162 250 115 96 82 246 34 40 204 112 250 11 218 171 195 292 150 201 20 136 215 20 165 252 204 113 250 271 51 123 205 56 92 59 250 247 123 177 199 113 219 96 158 122 40 47 80 71 105 250 53 267 246 66 161 183 43 250 127 216 42 193 175 75 209 7 77 207 223 281 297 218 184 130 87 113 20 112 201 107 102 121 166 232 218 204 150 198 135 56 165 164 164 227 12 96 129 111 112 207 59 77 28 29 153 51 32 90 59 77 250 144 249 146 68 257 20 222 250 143 215 36 227 134 129 116 242 255 236 281 196 33 284 254 63 207 85 257 153 236 289 71 100 116 17 91 250 142 222 73 120 166 216 215 110 222 74 111 260 124 264 182 269 38 77 140 249 103 48 153 99 125 112 7 77 107 216 222 180 116 209 187 250 116 76 98 16 139 38 227 209 263 7 200 16 166 203 250 300 163 210 175 10 89 7 77 223 250 232 77 34 180 257 20 88 59 250 270 13 52 278 192 125 24 250 7 77 207 223 205 8 30 289 238 34 202 132 191 80 146 205 153 152 59 115 167 267 153 90 291 250 12 210 170 205 6 46 39 7 77 207 223 210 93 47 235 99 58 17 132 211 13 129 213 152 95 59 213 137 34 238 13 84 299 290 105 139 134 8 10 183 76 25 270 245 126 184 60 170 7 59 205 30 57 100 203 84 298 45 150 267 211 206 61 273 187 296 85 31 169 118 223 7 77 207 29 134 174 63 237 117 124 109 65 192 184 230 217 59 250 211 289 131 223 129 265 255 178 75 132 72 93 38 215 34 78 205 41 251 221 80 250 85 93 226 212 213 25 259 76 190 122 149 266 221 101 7 77 215 242 204 48 267 194 117 255 59 229 219 112 245 268 4 250 209 226 101 169 40 189 250 161 43 129 4 234 206 148 287 238 69 241 120 90 110 180 93 297 294 75 98 165 7 77 128 3 264 10 97 234 286 242 255 7 77 207 223 176 98 32 242 36 220 245 77 255 250 34 87 281 70 23 40 193 4 24 155 259 165 137 280 134 269 201 95 176 262 270 118 262 86 130 172 8 7 77 282 163 96 118 71 199 220 7 77 265 229 2 268 75 160 191 139 46 277 106 194 205 22 7 77 207 223 87 101 140 237 22 167 1 77 223 262 154 244 62 117 136 145 95 256 128 8 192 161 31 36 250 7 77 140 297 172 282 95 141 7 77 207 223 262 39 81 45 41 263 62 164 85 250 268 249 26 215 176 285 146 76 117 48 180 294 161 85 82 121 73 208 105 119 7 77 207 223 195 285 279 193 158 86 242 250 272 131 65 103 91 247 110 250 74 215 214 158 293 3 199 185 47 270 182 9 58 66 32 25 123 226 287 65 295 183 258 242 198 246 118 109 67 268 206 175 28 59 250 21 58 200 47 199 105 17 250 
Beta:2,Alpha:0.73
103 249 290 70 40 143 12 250 7 187 258 271 46 141 119 165 7 77 241 94 274 99 36 59 121 66 290 77 223 177 268 76 73 120 59 53 257 198 21 184 238 208 222 112 250 17 35 235 151 16 47 8 75 242 259 225 87 68 112 152 135 283 36 64 72 117 250 133 23 164 251 48 147 273 112 250 88 59 3 99 164 299 112 77 109 258 60 221 132 59 25 295 6 135 125 210 128 59 75 8 159 95 176 10 213 151 260 180 96 37 184 292 122 214 229 26 141 193 263 250 55 121 135 102 90 190 70 23 66 85 7 77 125 69 295 270 8 13 250 171 5 119 74 213 59 15 78 38 231 170 270 33 7 77 250 255 18 268 224 111 187 19 112 7 77 207 223 270 58 119 228 52 59 30 87 164 247 47 250 75 39 215 47 45 163 28 23 250 124 37 245 17 40 134 225 194 203 136 256 224 285 7 77 178 192 251 159 277 290 249 242 255 7 77 207 172 101 153 275 52 240 108 7 77 207 86 255 286 79 266 175 167 208 126 152 180 299 39 188 76 218 88 41 175 281 250 112 77 207 223 43 256 281 221 113 32 168 7 77 206 177 47 162 235 125 290 269 151 248 271 50 15 38 36 97 191 274 82 222 98 44 208 249 127 271 66 105 145 149 238 171 36 19 267 247 50 97 99 10 133 112 285 123 13 95 289 78 255 211 269 74 234 260 250 132 177 212 38 300 50 83 207 223 40 1 66 297 15 223 285 112 23 262 162 133 240 95 86 250 293 287 214 82 173 193 159 7 77 280 159 292 158 92 232 251 172 290 12 77 44 177 239 15 175 55 126 83 254 170 66 112 250 282 217 296 4 275 222 183 112 223 272 104 239 58 131 74 250 224 55 101 261 116 162 275 250 96 272 129 291 26 53 243 250 170 242 159 46 286 258 175 59 71 246 221 73 168 177 280 59 215 7 286 203 265 71 275 32 169 8 124 202 263 259 27 3 98 158 268 129 66 77 7 207 223 185 73 19 107 260 71 291 7 250 77 254 205 98 253 65 174 190 188 160 197 215 128 67 201 59 68 257 206 191 29 96 33 7 77 101 201 292 53 198 62 12 250 96 82 268 165 37 284 250 168 38 218 66 41 131 149 207 121 267 29 176 229 59 250 230 212 161 3 155 174 219 250 40 5 200 7 237 214 47 59 66 106 139 248 279 24 216 250 209 146 71 11 296 199 280 16 180 169 147 285 292 74 207 290 77 223 88 262 62 35 198 93 156 59 76 219 78 282 165 34 131 242 255 272 254 290 35 110 37 116 7 77 207 20 125 69 54 245 168 83 112 288 256 45 196 112 145 250 7 77 118 278 281 176 199 74 85 296 55 158 39 161 241 120 7 77 207 268 164 69 227 246 122 216 250 26 254 48 191 54 149 98 250 279 173 211 74 78 100 45 250 188 147 212 185 10 221 281 207 223 156 184 21 209 110 283 163 101 71 165 252 178 281 33 77 153 23 93 281 70 148 251 112 261 183 27 134 212 125 23 264 104 98 107 249 215 95 112 242 214 38 203 158 262 44 142 250 49 176 99 137 41 77 80 170 3 40 50 149 158 106 7 77 201 171 150 233 234 72 229 239 250 84 282 77 216 188 218 97 112 74 215 166 170 232 148 176 16 250 173 56 50 86 143 1 140 207 252 292 219 145 299 121 160 62 227 115 221 85 204 38 29 8 101 81 121 112 59 250 144 294 285 240 50 35 260 7 77 203 29 274 291 166 83 242 7 77 13 198 209 86 263 222 202 62 290 7 77 207 143 17 129 86 296 284 251 239 7 77 151 203 245 236 42 218 207 242 255 59 290 257 64 254 50 237 23 
Beta:2,Alpha:0.74
138 70 51 262 236 275 65 250 96 70 256 159 244 79 231 239 250 173 6 57 176 289 85 192 250 109 10 12 250 73 135 95 242 72 5 71 288 34 69 147 250 65 251 53 123 263 185 298 7 189 300 83 223 257 16 266 7 77 14 144 213 276 2 244 233 112 114 193 197 53 26 294 29 6 199 278 265 130 252 112 297 67 73 155 31 223 180 45 41 105 225 193 43 194 250 124 159 242 220 21 206 282 20 231 251 130 267 13 227 203 159 59 200 238 187 152 273 12 214 288 217 97 240 41 267 146 250 260 84 220 117 67 206 278 240 190 272 70 120 216 81 284 223 203 295 56 214 108 242 281 228 262 255 88 138 66 112 172 124 19 146 190 139 217 112 156 172 38 2 225 3 42 52 250 229 222 184 175 143 91 218 5 41 227 74 38 209 157 225 63 124 234 81 274 28 141 71 200 228 163 29 85 62 7 77 207 223 249 216 2 286 200 250 199 137 125 3 103 181 187 141 86 195 12 278 178 246 104 152 293 25 115 112 160 156 257 101 3 127 21 7 77 207 250 223 146 67 93 288 58 255 258 207 73 154 289 94 141 87 166 299 21 179 67 7 50 27 116 122 246 273 143 284 149 21 151 112 139 171 173 159 143 89 20 161 10 121 73 250 269 240 136 217 100 261 236 250 259 282 24 37 164 7 187 76 36 280 274 66 127 250 22 251 225 21 71 98 263 7 77 226 224 275 208 89 145 270 85 131 275 40 8 104 67 141 250 82 32 242 160 295 199 81 59 3 180 238 235 237 86 256 220 40 144 100 48 178 201 133 242 257 284 205 196 191 90 55 107 201 179 45 148 293 153 85 106 183 239 97 283 54 143 15 78 156 144 180 121 20 250 174 198 160 156 281 227 190 213 141 17 190 15 79 186 7 77 207 135 179 227 65 277 46 257 85 7 77 207 223 298 199 229 204 133 35 172 11 151 59 114 52 192 250 221 243 154 256 246 47 123 250 128 90 270 1 201 213 188 250 80 49 140 20 279 200 133 250 272 134 132 204 267 72 105 250 183 240 147 207 115 140 36 243 63 73 129 22 177 264 239 259 143 244 224 20 87 139 278 13 144 2 129 59 23 136 22 206 97 263 58 248 125 118 159 112 206 131 250 296 141 138 61 227 225 110 110 244 290 59 88 255 146 260 287 190 126 25 115 189 290 59 136 78 300 218 126 231 291 107 7 77 207 48 51 174 25 251 139 226 220 205 125 23 41 35 53 50 20 81 42 285 286 289 188 97 59 78 213 169 71 29 102 55 59 250 37 112 300 137 52 128 228 156 137 22 92 297 270 250 162 225 121 62 259 250 285 252 73 104 79 160 263 29 151 251 296 59 112 250 271 19 23 90 39 243 59 27 254 289 76 232 56 8 189 130 9 149 153 241 250 214 105 226 19 76 203 258 229 47 48 51 29 108 62 112 45 26 285 173 240 65 242 254 257 28 187 147 17 238 7 97 22 148 78 19 164 186 250 57 266 21 204 92 40 66 59 154 42 146 144 122 192 288 250 239 244 120 220 237 10 250 5 264 291 63 297 221 182 229 265 176 163 19 129 137 42 69 78 209 154 233 205 59 282 164 86 28 135 72 76 16 66 198 118 91 145 226 20 250 252 258 91 24 33 278 167 85 7 77 223 152 216 271 81 15 242 59 218 196 185 234 9 156 164 81 249 92 86 117 292 155 217 117 21 215 59 87 279 155 254 179 86 97 
Beta:2,Alpha:0.75
101 142 186 244 16 264 133 51 29 275 19 135 152 140 260 173 169 204 109 78 90 239 112 36 24 177 257 255 84 1 105 278 224 165 23 244 38 85 28 224 271 69 278 169 231 58 182 298 148 13 143 300 140 296 202 141 136 7 77 276 96 215 174 15 20 223 66 125 175 32 148 257 221 242 3 62 222 261 52 55 195 165 39 12 274 238 16 275 59 85 1 4 262 271 76 144 56 221 283 189 235 55 277 19 164 34 203 20 179 250 239 59 118 233 173 280 5 125 59 3 106 187 54 216 60 268 59 247 172 285 270 18 43 242 59 34 206 200 54 39 158 12 107 59 160 91 181 159 51 190 31 59 250 50 45 60 82 211 25 12 282 192 145 68 249 187 239 7 77 207 67 63 272 118 275 246 292 52 79 38 200 145 64 280 7 250 215 295 165 179 69 39 74 250 289 280 247 91 181 94 285 258 79 64 56 225 122 276 250 242 110 240 67 272 203 8 7 77 207 250 36 40 107 89 47 125 186 191 8 221 75 108 109 88 292 178 260 249 59 176 227 38 199 164 47 229 210 242 150 107 186 292 72 73 137 213 87 67 120 60 290 19 127 49 34 264 217 85 239 59 137 82 221 181 44 103 240 59 239 250 10 11 24 133 136 153 252 188 174 183 219 113 292 226 111 209 15 148 268 250 238 264 240 165 49 61 263 186 106 279 265 227 121 169 109 186 113 86 294 127 59 43 159 65 78 214 253 59 108 105 252 247 101 95 77 59 255 217 105 37 292 212 92 207 14 204 51 111 207 47 67 277 250 199 100 269 55 219 192 85 252 296 50 83 226 38 67 137 34 212 23 52 117 59 247 108 251 112 297 218 262 236 208 17 52 59 146 70 261 51 187 121 281 60 153 248 31 208 269 138 247 147 227 129 196 233 133 77 23 273 130 257 205 126 242 255 250 194 84 221 252 151 299 77 59 134 260 233 153 113 132 228 103 225 91 297 205 206 59 19 212 62 47 53 76 77 242 59 112 261 26 110 262 59 233 108 149 67 220 279 124 103 86 154 37 55 133 267 73 290 42 166 183 266 157 154 44 32 199 185 271 55 33 294 250 7 77 207 278 274 76 290 201 209 72 242 250 255 117 113 276 145 232 29 156 250 186 187 131 113 138 257 219 250 244 25 63 191 232 95 219 59 83 94 186 85 190 81 65 239 140 164 210 283 68 299 59 268 22 245 241 99 23 7 77 106 33 287 115 164 31 277 178 212 260 139 97 118 75 250 244 123 201 114 186 206 33 20 249 126 55 213 218 107 26 250 277 37 24 67 200 87 27 250 221 78 246 198 163 14 215 242 286 78 177 35 235 39 155 76 127 79 193 9 285 206 102 185 240 40 270 257 161 262 86 11 78 120 193 40 217 53 67 289 129 244 260 280 250 86 114 212 244 184 262 269 77 288 22 135 55 254 157 99 61 20 232 60 87 53 109 112 252 127 220 178 44 8 164 20 250 128 281 187 235 178 147 14 215 53 134 124 142 50 73 138 298 141 195 108 70 59 250 93 123 220 45 277 208 104 246 266 97 123 285 289 161 250 98 39 163 45 62 168 212 59 228 273 148 268 80 200 27 250 37 84 217 46 82 291 239 59 206 277 141 103 233 207 193 144 163 35 279 184 247 196 66 250 140 224 49 262 12 80 291 60 112 37 225 145 157 165 41 108 250 7 77 113 278 100 110 204 42 184 66 7 250 77 163 124 247 183 138 191 95 
Beta:2,Alpha:0.76
162 292 208 9 207 223 77 59 151 240 87 41 209 86 95 250 194 43 188 155 140 113 296 250 288 76 79 114 128 7 59 251 18 257 163 187 117 141 25 117 222 74 221 153 248 250 215 280 135 40 90 146 112 241 89 24 260 121 191 86 239 189 103 192 76 151 46 117 1 162 265 217 53 107 211 250 230 16 218 285 163 295 6 243 230 90 102 260 171 259 112 72 280 205 211 99 133 91 216 43 199 272 182 251 73 70 74 92 164 114 244 256 266 226 134 98 181 250 286 169 53 247 62 178 220 59 64 186 254 250 180 201 143 59 242 151 258 69 281 273 195 130 250 69 110 220 215 52 208 198 59 66 43 11 184 294 192 110 19 66 212 228 219 97 16 261 99 231 110 109 94 19 93 59 250 260 202 33 32 84 273 166 109 289 16 111 217 9 134 202 217 256 127 213 207 58 139 17 187 24 134 242 233 103 8 17 151 190 201 250 232 176 269 141 251 294 59 291 215 204 129 71 171 170 164 175 200 247 49 112 250 109 30 168 18 5 126 198 59 197 186 213 2 65 188 240 204 183 259 72 185 250 20 290 7 77 207 223 156 162 97 234 16 263 128 227 213 279 239 172 134 146 213 45 299 128 232 37 124 59 200 9 33 229 221 191 37 112 106 193 153 100 35 36 250 45 265 44 183 57 275 176 152 295 6 195 226 151 115 53 242 54 290 96 57 24 35 17 250 37 216 227 201 12 255 15 121 202 220 221 159 117 250 134 181 99 233 163 40 8 189 118 287 205 6 262 4 66 129 226 289 223 247 97 154 107 81 36 166 242 200 53 59 32 9 299 225 259 237 45 20 71 57 294 176 271 131 59 188 6 109 72 108 283 77 240 17 46 92 66 211 288 173 59 250 146 59 1 191 153 248 121 56 226 74 133 118 20 216 59 163 86 274 193 82 12 5 68 65 282 82 180 121 219 250 91 288 282 42 211 107 246 66 236 117 277 41 140 219 201 250 137 5 44 300 110 121 232 192 193 21 288 227 219 250 115 279 208 157 31 74 81 250 189 14 13 7 288 214 248 80 234 136 156 59 250 264 150 227 149 166 124 206 273 270 259 176 251 130 170 275 215 126 233 114 76 300 207 143 128 15 107 62 298 154 300 221 266 214 37 152 192 77 207 185 89 159 218 234 137 290 224 207 89 255 174 181 112 232 14 73 210 223 50 279 78 70 92 187 119 178 145 66 7 77 154 237 168 114 140 281 255 59 250 187 271 212 7 10 118 102 112 213 25 150 96 299 247 260 56 179 23 201 184 48 69 250 248 265 128 153 199 290 41 250 128 96 181 123 131 200 199 128 191 146 195 15 194 250 190 79 110 174 46 127 55 287 273 122 285 66 141 75 112 208 227 25 161 151 84 6 250 139 110 267 79 54 111 133 128 189 266 256 183 8 213 17 228 113 77 55 36 255 97 39 143 30 117 265 6 112 107 170 291 197 102 280 64 112 119 77 66 297 155 13 59 40 124 166 211 253 112 230 102 132 97 208 68 9 121 112 163 299 149 292 40 140 284 112 167 149 98 153 102 79 244 112 142 203 4 245 46 283 105 120 64 182 294 223 186 29 250 245 287 128 18 139 176 190 250 283 277 258 113 192 264 16 261 140 176 187 1 43 165 51 70 35 300 159 66 24 225 203 122 227 78 196 245 12 260 161 79 127 99 242 250 
Beta:2,Alpha:0.77
[truncated: 967,002 more chars]
