# Supplementary material for: Redundant Design in Interdependent Networks
Source: PLoS One. 2016 Oct 20;11(10):e0164777. doi: 10.1371/journal.pone.0164777 (PMC5072686; doi:10.1371/journal.pone.0164777)
Supplement: S2 File — Text 8: Interdependent failed nodes at different α and β duiring 100 simulation times of Network A. Text 9: Interdependent failed nodes at different α and β duiring 100 simulation times of Network B. Text 10: Nodes that are not belong to gaint component in network A at different α and β duiring 100 simulation times of Network A. Text 11: Nodes that are not belong to gaint component in network B at different α and β duiring 100 simulation times of Network B. Text 12: Overload failed nodes at different α and β duiring 100 simulation times of Network A. Text 13: Overload failed nodes at different α and β duiring 100 simulation times of Network B. (ZIP) [file pone.0164777.s002.zip › Text 9.txt]

Beta:2,Alpha:0.10
125 242 252 14 12 170 67 135 266 96 61 120 32 155 166 219 68 244 138 294 168 75 52 19 143 199 167 54 8 297 45 201 253 245 76 121 110 154 95 18 65 94 139 197 274 101 13 300 20 190 165 246 142 128 33 241 114 43 61 261 63 52 300 156 127 106 118 200 76 53 243 254 31 164 50 10 65 236 163 49 300 46 275 273 187 31 46 278 104 295 289 17 241 254 101 120 169 228 122 130 281 158 268 203 183 77 36 138 157 243 299 34 113 226 61 202 30 66 262 141 52 2 3 108 33 40 300 99 59 195 232 156 259 215 229 21 124 172 117 238 47 267 18 271 145 151 139 206 77 36 224 218 87 151 274 291 245 195 48 237 113 124 158 156 203 178 136 132 158 30 79 29 283 124 67 192 271 14 163 204 17 156 80 209 170 119 82 267 66 167 211 236 256 33 199 175 249 113 118 264 104 78 200 139 116 285 85 225 23 113 61 15 24 2 95 52 175 251 189 196 105 241 129 202 12 199 268 92 130 78 243 182 280 68 262 195 47 210 197 143 209 237 17 82 272 280 44 61 87 192 153 90 185 108 160 142 121 216 174 218 222 184 286 105 168 283 282 187 104 112 231 1 15 295 239 245 84 168 125 165 177 176 265 219 133 105 37 218 7 62 52 275 166 20 87 92 32 214 79 181 129 39 192 54 17 49 27 34 124 217 287 295 218 145 196 198 256 58 220 80 193 234 98 228 22 287 264 12 203 173 164 204 121 123 270 46 122 68 80 254 131 221 256 184 194 70 184 164 233 135 87 253 63 46 147 17 249 266 280 19 104 252 284 136 23 161 163 9 27 97 8 38 2 218 36 272 35 34 202 272 284 15 70 87 211 266 290 4 112 275 176 138 61 141 183 143 127 60 86 227 29 56 100 74 173 141 222 233 140 122 63 154 206 211 198 120 222 91 258 34 284 264 179 13 122 224 202 182 141 163 108 31 51 226 156 185 102 161 87 293 106 61 123 215 87 56 241 144 24 292 184 66 203 56 129 71 26 68 136 33 7 273 197 137 251 39 10 34 202 267 151 208 290 230 68 126 254 5 13 121 95 295 216 15 156 226 290 73 185 264 119 25 44 166 102 204 179 7 187 82 273 90 100 6 189 175 45 18 132 239 53 292 198 58 32 85 62 176 222 120 261 285 82 66 112 231 33 173 278 239 295 19 60 271 127 176 156 245 133 128 145 119 30 282 237 152 244 176 276 60 77 46 264 210 62 133 285 82 121 116 191 202 98 26 285 44 253 117 109 241 130 216 256 82 248 162 109 56 186 42 294 233 255 291 26 286 68 44 217 63 189 161 18 11 132 101 97 142 125 230 78 225 177 208 129 36 250 111 185 100 95 52 243 249 20 18 155 251 22 203 9 34 202 288 271 255 204 43 34 286 135 278 202 189 137 104 273 127 261 216 265 108 147 235 116 277 282 160 191 113 241 277 80 221 70 25 139 111 295 38 111 252 135 145 125 191 129 49 43 91 12 130 153 237 151 39 145 81 232 87 51 102 166 96 46 23 24 28 294 272 6 154 217 48 28 226 71 237 22 134 48 139 1 115 234 66 96 33 212 249 16 284 111 295 215 272 115 105 258 65 129 99 214 300 284 122 181 165 138 17 172 103 225 178 195 77 189 128 196 96 251 243 263 53 86 98 213 183 60 43 137 99 45 117 109 45 169 299 138 229 77 226 8 5 149 245 283 74 167 30 293 288 210 206 164 231 259 272 222 239 176 46 257 284 187 160 53 164 205 8 46 265 241 20 194 170 131 85 84 59 272 132 49 21 101 20 203 166 18 293 5 144 86 224 99 68 268 230 106 124 269 58 21 136 53 18 
Beta:2,Alpha:0.11
209 256 271 7 105 212 11 54 272 106 229 68 88 197 228 213 37 87 43 93 164 72 46 218 157 6 14 173 258 107 88 170 213 186 14 202 129 87 247 198 170 10 286 162 77 22 38 134 261 214 18 62 116 70 91 44 149 288 54 186 10 283 11 124 161 83 253 268 210 140 126 82 18 170 195 31 285 146 186 96 200 293 294 86 142 68 238 140 299 286 63 49 234 146 256 297 171 300 269 197 21 98 190 32 229 289 221 114 18 23 19 167 194 253 57 5 114 96 221 149 107 173 231 146 27 288 41 269 227 237 247 64 51 299 275 69 40 23 131 289 248 257 29 250 136 36 258 50 230 126 63 48 7 86 233 167 119 58 44 63 300 39 159 42 164 204 20 267 46 153 185 88 220 146 208 87 251 23 256 208 31 113 85 220 265 288 189 177 262 247 128 114 273 14 150 82 279 6 9 219 262 48 52 143 186 212 79 117 258 171 297 288 149 167 15 86 213 266 264 98 70 213 167 268 175 164 85 18 46 259 187 161 293 269 69 122 131 97 272 57 161 179 149 39 182 288 76 179 167 146 150 244 30 2 95 10 232 150 221 161 8 263 219 233 15 203 60 180 29 297 52 63 47 283 293 150 239 176 73 212 148 216 62 295 101 147 40 220 101 293 217 248 222 38 7 55 107 294 256 178 101 146 252 163 83 58 242 265 26 11 207 225 142 27 69 182 65 64 113 240 76 133 145 268 246 5 230 265 190 83 192 203 201 295 114 179 13 226 108 242 233 165 241 63 236 124 150 165 154 141 164 158 46 80 68 209 206 139 222 297 290 44 128 171 231 193 14 213 4 170 209 189 260 190 27 53 298 231 114 77 182 168 96 185 298 250 277 23 84 251 190 68 277 167 129 114 219 299 117 238 225 165 262 132 52 51 230 225 6 203 8 137 26 33 222 48 30 6 233 101 262 164 40 75 288 20 69 166 232 46 64 231 202 169 295 120 187 211 171 6 197 291 111 146 264 24 37 88 160 291 38 85 118 266 91 255 85 295 149 6 207 206 288 189 54 45 292 297 79 128 213 299 75 53 21 127 60 74 163 295 18 286 103 175 45 297 157 216 79 16 104 24 14 228 151 114 115 170 261 234 182 242 138 281 153 299 84 206 166 112 207 29 147 150 12 272 292 159 283 19 201 178 86 34 2 105 259 241 202 98 258 20 24 14 297 129 195 202 170 79 57 200 269 40 268 44 283 275 175 202 242 139 29 214 208 109 115 156 63 11 218 25 7 48 274 87 165 296 108 188 25 148 175 37 30 56 294 180 283 15 297 71 244 201 213 43 31 261 8 5 273 94 206 131 286 122 253 297 235 215 265 114 77 90 100 233 36 62 218 63 227 212 81 261 179 56 58 270 252 198 66 59 210 34 264 266 202 33 36 35 150 177 50 264 124 148 138 240 221 247 21 274 181 31 193 18 73 169 67 69 148 265 106 158 56 111 93 58 237 28 22 249 234 79 170 267 266 77 180 221 235 204 248 243 207 6 60 196 134 117 33 72 27 156 184 170 76 50 140 167 68 253 111 95 96 47 154 217 278 13 120 221 278 124 254 147 43 52 268 125 273 228 40 49 92 113 217 111 75 123 6 19 227 275 68 267 239 128 1 271 73 276 66 51 33 176 139 125 156 208 96 104 109 94 268 141 193 189 101 271 258 264 51 235 71 253 68 103 135 10 121 159 76 65 52 100 297 300 204 163 162 187 300 183 244 282 238 67 186 117 170 280 79 270 47 139 106 80 132 217 141 112 56 104 52 140 4 46 248 263 281 206 52 65 179 296 67 69 300 76 191 172 57 197 190 268 103 114 257 230 35 282 87 298 37 214 212 161 132 96 16 297 121 143 
Beta:2,Alpha:0.12
197 111 180 282 182 205 181 110 155 38 116 280 125 251 180 88 55 116 248 101 137 199 224 142 21 88 89 140 250 222 63 139 18 102 147 227 202 19 67 255 263 189 199 285 274 67 163 105 191 289 94 166 69 282 30 154 222 73 118 62 206 65 134 270 191 103 300 104 160 261 274 74 263 228 155 174 278 163 62 274 124 281 200 262 128 199 150 79 265 102 42 282 38 183 132 221 280 4 162 107 167 89 242 214 216 3 249 13 114 277 25 84 132 20 127 250 186 256 242 212 170 26 244 41 172 93 240 88 122 149 238 203 153 247 11 140 288 142 226 169 88 63 44 239 130 252 23 59 264 94 40 241 207 3 129 290 30 230 232 298 35 63 260 3 11 23 188 10 211 4 129 30 38 91 10 287 55 179 2 232 70 222 280 248 140 92 228 17 160 218 258 175 264 179 227 228 248 297 164 283 154 111 203 36 86 46 15 190 278 191 295 187 221 204 114 134 187 38 86 95 143 207 132 162 197 127 273 250 57 292 140 275 176 19 150 78 236 170 207 55 244 92 214 132 296 280 106 214 132 3 252 42 193 166 151 147 200 94 197 265 133 83 38 3 124 250 145 263 100 9 33 47 19 79 225 74 26 148 293 145 38 47 37 238 82 87 144 76 300 215 60 204 131 71 297 55 272 230 163 23 212 210 202 183 248 288 245 142 285 90 169 31 135 58 130 234 64 243 15 211 163 285 113 12 293 93 292 92 194 274 219 299 282 52 14 4 210 77 128 158 114 218 174 87 222 64 107 270 90 60 85 96 191 84 51 226 67 90 70 21 155 249 269 69 68 267 18 239 131 256 154 95 82 295 242 289 176 134 130 8 119 228 59 155 3 290 4 300 199 117 108 210 252 47 295 220 53 87 178 249 238 54 12 135 263 134 66 45 260 6 33 189 212 289 230 89 249 284 11 2 152 202 77 118 174 246 215 149 288 6 183 245 108 38 229 114 236 94 289 148 202 105 136 104 111 54 109 20 168 115 10 133 94 246 281 166 186 32 224 196 5 193 168 8 181 141 150 234 78 155 262 70 13 42 166 2 113 177 38 291 158 277 3 195 174 122 164 259 158 288 229 46 39 92 112 9 259 16 241 73 141 163 78 186 263 268 188 98 274 136 185 112 71 275 229 217 143 186 177 274 190 30 109 151 114 136 275 48 169 51 252 279 20 85 31 218 8 84 244 208 7 271 268 45 151 1 267 298 69 220 122 156 17 269 185 227 87 99 215 71 163 162 252 72 220 117 135 168 80 298 209 124 104 227 41 213 167 148 244 245 292 224 220 6 146 176 285 239 73 149 288 281 109 163 141 155 284 76 272 288 244 9 122 299 175 216 92 265 178 23 227 83 79 173 32 2 22 79 69 80 13 227 34 202 57 136 158 127 70 218 6 297 182 156 41 138 185 103 158 52 35 58 49 142 8 255 118 189 218 272 107 219 87 97 68 92 52 233 252 1 259 140 192 111 253 63 181 198 77 152 168 101 253 134 111 133 193 135 291 202 48 68 289 205 37 140 288 13 1 214 249 79 283 6 156 37 121 21 281 33 167 115 241 166 176 242 276 42 144 232 255 33 231 189 14 31 104 60 64 187 119 173 70 196 166 298 177 124 157 171 92 263 153 38 62 280 78 37 286 179 183 99 81 22 4 44 175 201 67 197 110 58 187 248 39 97 73 103 192 25 61 163 282 185 176 280 134 168 201 134 44 110 81 41 90 12 48 67 210 78 95 259 13 109 100 271 258 192 203 6 199 206 268 155 127 266 255 178 273 111 208 189 296 183 41 93 53 221 267 
Beta:2,Alpha:0.13
185 245 199 119 234 133 94 271 228 84 235 199 167 127 136 193 85 149 103 248 237 197 147 161 69 180 148 262 35 198 53 279 292 32 104 197 274 209 109 92 34 141 144 193 2 164 96 202 46 194 131 147 190 44 141 155 70 114 250 81 100 200 204 197 59 171 35 152 171 90 227 221 181 143 288 149 33 237 161 228 19 275 62 43 120 124 182 185 51 233 60 279 63 54 1 144 165 93 161 122 27 67 39 22 48 69 119 8 13 285 192 63 87 200 15 34 202 168 99 34 110 154 183 232 117 202 193 228 234 299 82 168 263 115 227 167 33 91 140 67 244 46 37 126 241 265 264 192 161 59 267 118 127 275 147 261 19 66 33 151 7 52 246 68 258 190 185 114 75 281 231 16 14 181 204 133 170 288 237 124 275 270 161 146 160 239 240 84 121 238 152 222 183 176 91 53 133 247 69 18 202 154 145 139 294 142 62 185 169 81 112 121 118 287 217 281 2 176 262 13 84 35 259 198 248 53 179 60 251 264 216 174 112 233 209 212 279 244 204 1 143 225 262 62 261 74 245 204 32 73 268 294 289 75 233 183 4 215 249 172 20 128 121 105 95 222 70 204 271 238 95 277 46 245 283 294 37 152 123 98 281 14 162 190 79 172 29 94 114 170 174 142 128 300 233 46 115 269 63 98 281 235 42 40 23 279 182 1 75 262 29 148 270 258 36 134 93 275 191 245 80 64 200 135 127 66 25 273 173 195 194 33 126 158 227 124 196 208 67 155 188 252 290 165 18 142 289 260 141 213 130 69 74 43 227 106 142 219 119 211 290 70 11 190 52 114 74 133 223 138 204 218 98 242 225 8 247 256 32 249 264 162 22 185 195 202 142 222 85 228 13 29 12 297 109 263 138 94 73 7 77 288 2 38 78 156 18 85 173 127 148 205 28 160 49 103 58 128 241 256 68 174 286 7 189 22 199 91 249 272 249 17 140 96 84 18 206 41 300 141 12 110 238 149 163 122 288 44 174 107 228 153 234 36 261 59 254 99 239 270 185 176 6 207 254 125 284 188 53 155 87 78 168 46 254 183 231 98 299 77 276 20 255 62 150 220 189 34 189 132 241 45 16 169 84 202 129 113 262 182 167 283 229 8 66 282 221 237 142 165 73 33 288 150 138 271 173 19 5 289 156 151 214 84 108 90 178 262 258 53 113 197 3 110 152 266 288 9 257 159 223 109 291 138 127 54 77 159 173 66 72 33 300 68 37 48 164 283 40 57 251 46 211 106 265 261 128 47 140 3 242 289 192 257 159 20 148 63 261 159 132 196 199 179 155 247 146 123 66 208 218 35 36 9 33 21 274 175 167 6 20 255 18 189 120 284 233 254 265 19 178 63 48 235 96 56 213 132 136 153 260 212 137 150 44 117 224 83 138 172 156 287 19 165 141 26 17 252 219 170 114 149 292 288 52 177 270 154 23 165 67 62 10 34 109 76 9 95 262 7 16 202 283 161 154 162 257 208 277 160 159 262 217 100 196 76 280 9 273 297 284 260 237 4 131 54 90 264 62 231 154 23 76 43 126 296 52 10 137 270 11 287 155 216 66 245 156 38 12 33 21 122 120 68 17 85 239 177 18 176 225 8 237 207 260 18 158 292 94 259 123 296 126 226 182 56 30 180 118 270 195 289 150 192 235 135 42 213 204 163 92 144 236 179 215 248 280 64 1 269 194 133 258 201 69 108 83 22 26 82 250 79 264 76 86 170 171 189 14 98 75 289 280 257 87 112 63 248 263 29 259 228 233 40 204 136 56 269 119 78 192 170 29 14 278 135 4 14 67 180 248 97 170 119 40 41 257 27 266 167 166 142 262 152 74 56 57 9 274 
Beta:2,Alpha:0.14
252 56 128 160 38 140 6 76 299 105 209 8 76 145 190 6 114 91 277 29 82 168 11 33 211 42 155 130 289 203 288 50 194 71 143 259 266 96 295 40 272 289 170 162 129 85 135 292 223 275 210 226 190 290 31 8 222 114 297 128 239 139 52 61 234 271 176 114 253 261 54 265 242 107 119 95 169 21 254 66 220 231 257 72 33 18 150 100 293 82 220 233 272 125 63 286 287 254 66 143 7 70 213 33 161 90 215 63 84 48 46 268 159 30 13 241 82 135 218 283 145 130 162 144 205 291 197 275 58 290 276 98 95 221 33 17 171 242 221 85 133 289 148 144 85 211 41 300 167 291 62 193 28 143 62 238 115 195 290 177 46 215 174 119 158 90 193 250 91 67 287 290 25 101 280 26 205 129 112 155 189 175 255 14 188 112 189 33 222 290 131 254 194 105 257 289 246 133 254 30 281 86 196 93 236 176 60 120 140 123 113 266 216 34 211 46 199 13 113 6 227 202 137 284 214 246 24 173 159 288 285 254 240 36 28 43 64 128 47 66 300 163 118 156 146 33 296 121 49 271 55 251 291 120 290 90 222 213 10 93 177 60 49 83 109 78 132 124 274 120 280 237 96 184 95 103 35 50 300 33 234 82 140 26 238 179 26 281 174 10 203 75 83 210 279 88 4 190 116 141 143 114 148 99 81 168 111 10 175 43 158 154 115 298 63 187 165 45 271 219 33 235 151 278 106 39 214 132 278 184 17 254 50 275 207 229 197 289 292 43 83 291 22 165 38 267 259 279 84 140 59 27 298 83 150 134 23 85 229 72 181 54 238 146 181 148 155 290 285 178 186 67 41 27 11 162 35 5 280 89 70 122 83 32 149 288 93 248 91 24 39 233 162 232 63 45 118 254 300 216 34 288 174 202 281 204 232 6 201 69 55 185 239 171 148 258 269 117 12 227 176 223 269 132 95 274 172 264 141 225 88 155 154 2 58 147 297 148 83 195 68 169 218 13 93 278 176 277 126 254 227 140 56 218 155 226 240 21 293 211 24 166 18 82 117 257 88 99 159 21 69 18 263 118 262 80 91 233 45 63 77 109 59 83 186 276 144 10 211 125 220 53 157 13 145 208 286 55 47 99 268 102 87 154 42 214 215 194 49 246 89 297 297 24 207 69 125 235 101 298 191 75 196 9 173 1 161 193 255 151 6 57 34 206 211 140 202 189 14 41 300 241 136 206 150 286 53 49 27 281 145 186 282 234 22 220 218 245 171 175 221 214 187 30 181 225 131 119 242 98 110 191 6 264 32 160 58 275 142 285 117 47 292 188 253 129 84 60 218 149 40 33 95 194 288 8 172 149 13 31 191 28 19 288 197 177 54 96 283 195 8 187 86 227 16 261 105 6 262 82 288 169 10 219 191 57 77 244 52 248 43 198 4 206 175 243 257 238 260 108 198 84 81 57 96 90 225 186 67 136 7 187 20 28 293 75 76 211 82 273 91 219 177 283 129 173 82 245 52 154 186 281 210 285 157 32 173 49 123 166 256 258 283 222 261 295 299 275 86 93 300 118 182 96 173 26 4 82 168 256 65 300 278 97 89 5 87 299 277 169 113 231 146 101 174 132 134 240 300 292 103 58 184 117 134 230 205 133 53 179 130 28 250 275 11 79 137 51 199 281 126 53 89 183 198 274 192 105 239 154 229 176 26 45 240 232 87 70 243 275 52 265 253 64 112 254 119 145 150 79 258 239 245 292 202 257 176 229 236 253 140 169 283 13 100 279 93 70 178 34 116 266 202 198 61 19 65 273 127 128 42 300 54 137 147 144 53 230 232 100 6 237 104 124 31 268 170 120 
Beta:2,Alpha:0.15
13 61 184 44 232 117 288 200 173 7 257 127 230 264 294 248 93 46 78 258 219 181 102 61 219 117 202 25 141 270 124 52 7 158 44 186 178 75 10 22 99 37 94 119 101 232 206 61 222 97 28 142 169 68 228 87 103 101 212 232 233 239 117 87 176 63 266 100 39 179 249 129 78 193 286 232 204 106 47 79 292 86 12 212 30 94 127 204 146 92 270 243 294 231 280 173 36 113 153 209 186 257 11 59 97 159 209 131 259 87 268 207 264 157 153 83 18 261 207 160 129 53 244 91 28 269 250 33 240 143 56 104 168 19 52 99 85 166 262 128 286 67 38 145 107 68 11 213 285 242 39 33 41 115 277 189 15 110 124 299 98 152 111 155 160 122 76 85 199 271 202 28 182 256 183 270 158 199 291 172 250 44 24 212 166 186 175 195 24 139 130 159 144 87 47 91 187 35 135 274 15 299 228 8 12 108 248 168 229 203 190 115 204 223 262 137 114 84 46 300 256 143 54 86 77 202 268 123 260 242 166 133 88 212 177 188 232 120 165 152 82 119 79 104 122 229 151 121 54 150 118 79 178 148 209 169 119 123 149 300 58 281 189 227 288 249 89 176 177 133 76 293 223 53 43 225 198 211 200 178 3 54 119 158 172 218 132 196 11 88 80 236 124 69 99 209 102 205 164 264 182 234 84 202 46 150 270 4 297 50 299 177 44 35 189 33 219 131 199 52 261 24 225 185 299 178 5 221 160 161 52 139 251 25 286 241 162 202 11 235 109 108 3 193 140 40 261 235 42 67 102 44 257 130 82 194 212 31 272 260 40 251 259 16 249 69 120 131 191 100 139 87 82 53 290 79 50 283 33 58 148 215 142 111 216 15 153 183 104 273 256 259 294 254 73 220 14 103 122 170 291 243 19 75 79 164 84 32 46 129 292 103 237 71 179 256 163 5 165 193 142 103 113 270 58 225 180 106 27 89 178 40 196 272 162 289 64 34 147 35 202 218 164 144 95 161 74 222 84 46 272 99 104 166 10 109 11 80 17 201 23 218 103 261 1 228 196 27 199 244 28 257 117 3 100 110 278 42 192 59 295 36 145 293 48 176 109 188 203 177 44 81 149 147 260 251 115 103 288 28 67 85 144 191 181 170 12 247 33 77 296 294 200 132 150 136 107 97 207 227 85 221 36 47 282 50 96 18 132 255 235 133 189 218 219 111 125 298 62 131 29 290 87 17 126 118 31 66 91 33 43 117 186 82 262 137 18 150 62 293 298 140 295 164 66 33 46 236 110 24 182 28 200 19 267 112 57 42 75 94 270 47 104 160 77 11 298 299 272 12 35 226 243 209 104 252 153 102 183 55 82 232 157 191 10 93 263 130 37 156 139 140 193 73 65 40 239 129 197 271 176 78 39 127 114 202 217 263 94 111 195 100 82 83 1 146 66 131 138 64 156 26 272 267 33 1 53 168 212 237 57 21 3 18 48 23 99 229 147 120 4 46 71 101 22 19 99 40 162 137 92 270 237 1 74 234 8 185 157 169 102 254 129 71 97 140 66 135 295 55 196 162 103 137 33 267 296 47 226 136 70 224 74 255 210 269 1 196 200 84 189 9 54 191 216 96 43 286 86 100 63 195 236 209 295 52 263 180 32 4 196 146 36 248 272 197 222 29 5 1 79 89 234 289 22 191 283 116 66 21 210 181 33 103 105 264 295 145 252 165 253 80 236 243 171 105 101 170 256 107 60 8 221 124 137 31 294 218 209 162 210 178 240 51 149 288 290 20 14 93 162 155 44 108 169 170 176 199 81 109 222 198 205 49 280 250 195 286 116 48 112 226 
Beta:2,Alpha:0.16
249 151 211 148 212 106 35 254 265 155 111 212 67 39 76 167 177 112 284 62 70 298 52 232 107 60 14 168 271 76 234 228 170 33 3 272 283 221 196 22 184 257 33 41 177 229 1 221 290 284 42 138 34 45 286 76 202 158 181 285 41 273 295 191 63 50 250 200 103 57 90 55 174 64 299 137 163 184 5 63 202 170 94 244 80 191 132 200 238 237 38 276 60 137 264 29 8 254 98 75 144 189 292 249 279 225 273 26 224 5 79 55 195 249 131 146 284 16 205 84 182 281 99 187 289 241 111 150 2 81 267 124 152 149 160 288 259 99 107 244 197 290 209 81 219 60 140 130 166 141 12 96 52 2 89 119 68 165 156 129 250 159 144 5 173 232 7 49 59 153 30 258 101 115 7 68 94 254 178 10 281 38 1 27 155 114 291 7 178 216 181 17 259 109 297 257 74 244 294 112 19 253 41 229 17 251 48 110 280 104 252 213 96 36 261 203 264 35 208 201 138 144 165 163 128 75 245 1 274 44 83 86 13 287 259 106 39 9 205 43 209 133 132 273 69 155 269 275 223 54 14 161 37 140 216 117 170 50 32 138 276 124 90 174 135 253 165 30 61 224 266 208 44 163 99 185 281 124 238 180 282 233 209 110 30 190 128 33 294 114 63 47 92 75 70 194 61 102 52 282 75 221 176 74 206 245 174 279 113 210 149 236 295 225 288 295 191 43 129 92 146 11 262 85 32 214 54 113 194 74 98 171 135 152 285 227 130 85 1 237 280 291 173 300 115 38 186 64 242 194 121 98 193 55 15 242 131 147 184 170 265 23 75 234 37 199 133 82 18 291 43 180 13 65 249 88 80 210 300 161 252 163 72 123 60 206 117 289 65 90 241 177 54 242 71 300 243 8 74 103 162 193 140 20 115 152 85 63 170 147 56 34 174 202 279 14 117 49 25 219 211 124 214 265 52 284 139 239 243 78 270 241 129 176 63 2 47 6 105 292 18 59 73 120 178 225 199 181 295 135 82 162 189 277 118 77 81 165 212 171 160 251 294 78 55 168 212 214 85 257 290 95 263 184 143 11 267 208 251 193 279 293 233 201 72 145 286 134 298 63 99 272 215 151 154 87 186 69 292 229 160 21 256 62 291 274 18 256 147 168 249 95 289 38 69 17 115 94 88 236 223 58 14 170 86 84 213 247 203 49 282 3 146 29 69 2 11 222 59 240 36 56 148 160 282 116 32 89 243 197 87 184 291 73 265 128 175 242 79 97 118 95 134 188 232 74 213 223 115 222 192 289 57 164 8 72 157 204 187 155 235 46 187 167 185 281 81 145 198 287 288 119 143 194 185 244 254 287 211 288 224 276 194 225 268 30 8 124 146 226 37 274 199 197 165 281 268 76 137 207 175 95 219 124 59 158 16 176 230 40 52 271 103 205 199 203 45 242 267 251 2 244 120 151 263 15 113 294 270 175 1 44 140 252 92 101 183 74 70 182 103 3 51 31 61 214 202 138 28 4 15 186 259 213 16 125 44 68 195 271 261 108 124 200 39 79 255 189 136 122 55 205 220 282 200 295 196 62 227 108 257 87 262 53 156 30 170 54 230 229 178 140 182 88 139 281 20 241 45 91 164 265 129 128 135 19 159 46 254 297 76 244 202 97 88 130 226 256 157 57 298 238 118 137 93 164 271 158 3 2 152 43 46 102 146 83 129 193 115 224 21 18 232 267 171 200 41 77 36 161 164 56 17 292 297 26 240 57 46 262 106 33 43 224 68 300 163 20 9 218 257 99 136 216 123 159 31 35 26 195 66 155 194 33 206 154 66 227 198 192 152 33 5 38 47 198 90 157 254 97 
Beta:2,Alpha:0.17
240 5 263 264 248 280 195 45 142 77 62 55 63 282 249 274 240 95 18 208 9 80 123 138 184 6 54 62 297 240 136 73 105 255 235 296 89 94 175 189 109 127 240 165 115 156 93 33 285 6 260 212 132 35 133 183 100 1 143 156 78 56 190 114 47 142 96 67 30 273 180 129 139 132 142 283 47 278 300 224 68 28 76 168 257 62 8 254 273 146 47 63 136 169 180 113 289 54 199 162 61 6 46 68 163 267 114 246 220 81 188 54 218 276 108 165 207 243 181 269 184 171 100 277 283 28 129 164 46 286 3 25 62 86 142 54 264 63 139 131 95 236 89 149 57 145 288 183 264 169 68 173 163 40 111 61 222 33 18 200 187 22 29 59 294 225 140 204 200 106 56 82 274 47 289 93 272 116 170 234 13 54 290 75 205 46 275 252 24 41 27 4 185 204 94 217 102 242 264 24 241 228 94 234 28 52 292 239 148 149 270 111 190 141 288 292 272 114 167 269 216 166 287 153 64 92 54 221 20 30 177 174 29 181 47 152 137 198 66 47 142 163 258 33 86 169 296 75 276 297 52 124 172 145 148 283 25 119 91 147 264 245 7 112 290 262 222 69 73 230 44 20 215 169 147 235 132 12 181 156 36 65 106 67 300 60 111 184 119 26 32 81 173 129 147 3 152 25 183 90 220 15 293 218 11 125 256 257 122 7 49 40 93 50 127 142 216 276 292 145 220 277 191 272 33 44 79 165 65 278 176 68 14 169 300 170 54 279 224 199 255 206 220 139 189 95 115 289 276 150 20 173 63 102 232 98 162 228 296 276 197 129 7 122 205 118 259 280 140 9 75 236 120 116 12 211 255 120 178 193 274 170 229 4 189 297 78 187 106 116 276 170 234 124 70 296 20 74 98 203 5 167 178 4 232 58 130 250 179 81 210 149 238 292 235 271 288 86 24 156 146 39 208 178 262 181 202 278 292 280 73 295 21 18 10 110 6 79 269 164 136 246 46 257 211 245 214 156 198 274 250 156 151 127 185 157 168 243 198 187 8 144 218 211 17 219 52 179 173 59 10 250 243 142 69 10 238 151 292 146 145 55 54 60 249 129 155 9 217 157 40 161 186 27 194 123 1 69 207 138 38 62 216 118 260 243 110 298 294 249 53 235 245 4 268 65 279 88 93 168 243 32 144 300 187 62 191 245 46 43 3 31 175 18 81 36 11 62 177 281 148 266 232 296 108 77 147 127 141 137 57 213 6 172 37 99 216 38 221 162 89 284 232 75 137 8 14 119 265 212 170 77 41 237 30 26 299 153 11 254 23 24 81 287 172 117 138 53 185 269 35 252 93 226 163 152 82 118 202 13 74 218 91 206 181 283 53 220 42 94 10 203 120 234 65 72 265 274 275 300 51 61 161 145 85 240 94 217 179 268 85 202 238 66 232 33 23 2 295 68 261 204 211 279 284 194 21 43 110 263 258 277 18 232 241 177 64 13 247 286 268 171 235 283 299 18 105 149 191 288 66 32 136 200 73 132 85 59 33 173 120 150 127 196 115 204 16 2 68 239 140 13 57 185 250 176 120 225 229 166 110 142 128 13 222 295 206 92 113 279 73 233 75 63 288 286 237 9 99 236 195 184 29 290 47 69 249 243 180 21 212 144 214 235 41 129 182 18 241 18 288 96 227 110 256 53 78 234 36 251 206 73 166 214 278 223 139 147 170 248 111 87 203 149 282 128 199 255 245 288 189 260 298 239 178 143 115 284 101 6 176 106 148 46 9 252 295 96 141 34 121 81 175 285 112 147 88 202 179 214 289 134 259 142 187 101 77 192 239 20 197 144 34 101 202 176 122 212 106 87 155 166 182 145 114 
Beta:2,Alpha:0.18
230 15 157 188 205 45 272 262 113 298 85 264 23 75 15 238 92 115 125 297 300 72 205 234 19 266 159 281 205 192 6 194 111 161 124 275 12 5 105 185 264 286 30 173 18 176 194 65 300 5 266 297 197 60 288 292 72 99 68 122 229 242 193 37 236 60 120 65 232 29 216 300 181 130 9 95 248 232 62 194 194 226 171 137 158 222 76 83 196 52 9 162 239 71 14 3 176 170 233 109 140 90 146 8 96 63 193 161 238 187 64 43 96 290 263 84 104 43 57 264 96 36 182 5 150 256 178 50 263 135 46 175 89 97 78 140 180 69 232 75 213 6 149 288 184 77 31 216 247 151 196 111 62 189 144 82 281 139 130 187 281 223 193 160 277 131 270 65 211 85 26 177 175 230 300 127 188 46 197 131 192 10 111 214 275 124 280 1 225 239 176 221 29 22 66 255 143 94 118 33 189 223 239 105 296 225 278 54 90 176 47 154 52 87 196 222 290 116 152 65 32 190 262 120 173 300 114 296 293 147 154 259 268 278 288 33 170 254 295 281 73 41 205 42 300 142 102 38 294 273 204 127 189 106 41 68 134 74 191 140 79 210 258 7 184 34 12 202 171 89 83 52 152 298 21 18 75 237 149 147 173 174 150 229 288 261 282 234 130 107 62 279 93 164 181 199 81 21 112 135 67 18 46 32 5 65 80 221 37 18 300 247 247 60 34 129 262 278 195 143 202 198 20 156 136 272 89 219 82 52 242 133 90 292 96 75 38 180 210 62 135 197 218 126 225 113 194 231 107 201 271 208 182 245 258 190 285 260 204 152 124 114 62 158 2 292 84 151 246 153 118 207 155 264 100 158 179 95 222 52 230 141 42 31 168 75 272 108 34 123 219 141 15 281 202 52 193 92 133 103 55 152 114 121 9 265 207 266 86 213 35 243 60 236 274 235 109 203 210 43 41 246 73 241 38 239 188 10 176 298 97 260 2 189 101 144 27 6 259 292 293 188 162 182 145 174 196 14 222 75 17 180 137 178 170 150 144 296 164 259 39 153 46 132 182 32 57 237 257 217 204 182 118 89 120 143 38 240 98 277 182 61 285 100 1 53 118 186 233 74 224 167 119 123 61 247 63 4 97 211 86 18 295 290 46 134 157 252 235 62 59 114 60 30 132 135 236 146 94 97 177 110 274 83 254 288 21 105 190 114 18 228 259 222 171 58 285 49 76 178 277 160 144 132 190 206 58 114 53 21 18 154 258 241 293 116 64 99 230 13 158 285 259 132 298 121 207 170 234 111 290 59 212 11 207 150 268 116 81 176 30 216 194 15 68 142 221 55 105 300 213 209 265 157 111 200 58 248 203 210 181 117 40 121 184 170 149 179 107 266 41 73 288 39 299 284 148 291 47 16 282 97 230 294 126 55 101 46 170 275 222 150 234 60 116 53 14 77 23 124 143 130 172 52 170 99 268 69 59 292 252 242 16 103 56 133 285 27 73 32 281 237 168 232 122 225 16 159 78 82 95 18 22 270 243 129 230 181 207 232 5 109 133 128 23 14 223 183 225 148 207 277 170 5 88 35 124 6 206 64 241 245 99 178 238 158 163 166 136 17 234 239 248 216 215 226 176 230 43 281 282 123 112 222 216 47 284 76 140 151 186 98 219 122 231 64 292 123 119 18 52 144 236 139 37 39 215 258 280 254 236 235 201 44 189 48 233 63 138 148 250 283 55 155 218 171 74 14 150 256 226 18 181 170 216 245 243 238 29 203 263 68 190 38 94 216 243 73 78 217 114 196 218 229 67 113 50 86 3 174 284 262 124 102 54 196 103 106 175 119 15 132 36 61 187 132 229 165 103 79 195 158 
Beta:2,Alpha:0.19
98 219 155 242 288 158 105 99 52 170 286 120 166 28 174 281 55 38 136 42 5 181 213 245 283 55 34 202 263 74 280 205 299 46 90 62 162 148 22 173 33 189 79 153 20 41 256 141 237 121 295 10 98 224 201 102 109 208 168 171 145 118 153 72 172 265 101 113 53 126 106 117 24 277 217 223 33 179 107 132 212 285 258 18 185 26 11 220 25 63 71 231 135 109 24 202 177 38 180 194 284 231 199 156 151 234 199 7 138 278 295 86 216 39 108 166 130 264 9 219 258 149 107 73 49 184 109 288 52 94 230 82 56 272 83 284 222 294 123 119 97 56 147 61 181 193 239 83 118 242 276 7 292 176 90 145 283 149 170 223 259 65 288 300 179 15 62 58 6 20 107 153 166 57 299 36 100 144 164 136 46 44 146 99 203 143 104 32 185 111 18 86 204 71 239 9 171 176 34 81 30 208 58 190 157 142 202 114 165 237 120 134 181 100 131 291 55 166 272 150 215 204 5 20 41 203 20 254 199 262 297 120 258 298 241 267 162 58 35 13 51 205 224 273 73 31 250 9 281 20 209 28 155 286 169 226 273 27 149 207 286 10 288 94 240 165 203 6 160 45 126 200 102 155 89 50 238 10 213 99 21 17 48 73 52 293 78 18 274 69 143 244 285 260 251 38 99 54 64 187 124 290 300 279 85 142 218 295 18 168 52 200 150 132 75 271 269 53 120 32 41 192 58 95 5 264 262 51 294 222 2 164 228 188 201 106 271 46 80 130 118 14 168 148 259 84 170 230 191 125 90 186 42 67 153 237 40 275 114 196 195 162 27 200 85 88 300 266 110 86 71 18 151 159 15 170 284 136 29 185 200 123 285 167 148 257 95 57 224 254 127 108 198 3 14 148 208 177 129 287 188 170 293 218 28 137 275 90 263 111 226 9 241 213 171 222 274 101 235 280 89 125 185 140 231 73 59 68 172 174 147 190 233 165 114 63 75 111 26 262 160 235 194 27 81 13 191 194 244 48 225 162 135 129 288 116 267 94 256 145 104 4 18 43 242 87 91 275 222 16 94 22 174 97 73 209 23 265 204 291 295 298 75 110 47 220 154 264 90 244 105 168 262 174 103 43 94 297 64 54 233 295 181 63 13 159 252 298 266 16 32 181 39 251 293 177 21 130 269 64 18 166 5 59 231 161 180 193 267 239 270 144 261 223 249 250 142 176 13 131 83 19 110 126 172 29 182 299 50 121 287 147 233 213 63 229 125 262 230 235 61 83 76 279 46 206 247 279 64 260 182 148 25 239 270 235 276 92 222 209 176 189 47 34 77 124 236 153 58 202 268 76 266 127 199 230 14 140 170 3 248 215 30 212 255 100 205 189 156 204 148 1 246 200 129 167 49 30 221 252 293 145 173 164 46 126 153 94 193 142 167 140 129 241 259 31 284 4 207 69 184 290 125 231 7 244 34 300 64 202 113 93 189 50 26 68 134 63 228 156 75 150 199 109 55 167 34 145 29 26 2 41 217 202 275 7 94 10 103 61 43 192 156 250 288 25 159 39 254 3 67 167 3 277 126 17 222 44 33 119 179 189 285 164 166 198 46 15 41 51 277 48 179 107 118 299 14 175 16 119 128 295 176 170 2 109 118 27 108 14 292 215 170 257 42 146 48 190 242 122 14 114 170 85 183 58 187 212 200 94 54 74 222 69 120 282 297 219 139 52 183 167 117 214 31 274 282 227 118 87 116 174 264 171 223 294 199 193 48 136 34 235 29 262 202 78 264 99 291 213 58 61 190 114 29 209 278 79 220 3 146 118 158 191 215 54 224 99 290 17 200 180 182 77 192 227 36 217 193 44 264 144 59 198 
Beta:2,Alpha:0.20
102 284 37 245 43 177 279 129 116 49 162 88 145 257 60 168 281 105 264 187 252 88 32 154 296 188 17 32 203 175 61 20 79 83 177 286 154 144 167 63 189 125 122 20 152 70 260 109 202 233 203 164 267 51 100 136 63 46 275 131 272 113 259 33 278 75 53 149 28 174 61 277 273 288 169 65 147 40 192 225 91 49 300 277 104 287 81 187 64 45 17 140 191 286 149 86 131 222 126 288 183 242 272 137 243 9 8 294 207 124 189 153 21 59 175 190 114 18 112 288 28 170 89 2 20 225 204 267 234 150 161 172 191 124 154 267 112 177 191 287 186 296 143 114 289 97 147 288 98 85 66 105 250 165 73 292 33 60 280 162 7 11 211 108 111 22 21 133 81 219 137 107 178 18 106 147 157 224 49 176 40 289 113 237 12 231 226 79 58 16 251 34 142 149 116 291 207 202 288 18 183 267 55 63 133 87 43 227 7 189 134 256 120 18 35 160 214 4 130 1 223 31 253 65 227 290 222 191 300 247 218 47 224 14 272 96 197 170 250 172 186 206 95 28 131 234 226 158 105 81 76 137 261 23 264 30 282 110 258 210 51 275 32 123 107 276 2 90 140 264 37 62 129 67 250 164 169 46 5 66 8 235 134 222 112 70 202 13 272 11 212 122 295 205 289 272 70 7 180 247 179 10 278 98 141 288 171 291 95 235 261 37 161 95 143 60 215 249 295 21 213 13 109 280 287 269 37 18 203 122 239 92 156 36 184 176 290 245 298 193 248 229 300 171 58 268 161 105 35 170 9 259 271 147 116 14 169 142 162 126 188 170 244 6 9 184 135 247 222 185 129 90 268 2 1 127 205 259 276 105 249 295 17 12 190 280 26 114 45 146 288 177 119 269 108 162 236 133 20 77 145 177 287 217 218 144 253 229 196 203 51 41 108 226 70 265 282 199 279 114 299 172 82 238 291 28 102 233 63 3 193 174 135 169 238 153 143 40 123 198 147 197 240 277 287 35 7 204 169 175 23 125 231 130 198 123 260 118 234 33 51 137 286 138 187 233 91 204 262 63 151 300 257 9 252 127 82 296 236 107 48 219 225 95 17 37 52 16 94 73 159 80 250 234 62 226 140 65 98 100 71 191 228 300 206 153 269 294 276 73 151 57 34 237 87 199 79 98 194 185 202 228 79 78 27 184 113 196 259 196 185 214 83 183 221 167 251 200 71 238 106 123 9 287 47 97 147 242 236 200 207 164 46 286 239 262 99 164 207 9 282 176 46 155 115 72 277 279 15 108 43 114 239 15 65 31 130 254 79 100 300 176 60 104 151 1 256 25 200 225 7 123 198 202 238 288 43 125 188 40 157 56 22 32 259 79 108 181 88 43 133 60 281 54 135 91 184 121 109 178 174 178 270 113 78 70 217 56 267 100 159 16 14 68 127 187 289 170 295 101 230 144 168 213 297 82 194 195 160 136 109 254 267 21 95 200 114 256 90 191 18 45 51 5 21 221 56 106 112 64 50 266 275 38 44 43 13 36 42 254 193 114 3 104 24 140 121 93 258 110 193 202 259 73 125 80 108 155 261 57 177 183 132 88 232 98 125 25 175 284 193 234 99 132 241 30 300 290 36 33 96 181 100 285 278 22 70 95 127 182 268 21 257 78 149 251 42 295 279 2 288 178 216 123 239 23 185 286 186 176 279 56 221 186 72 290 35 121 85 101 248 124 53 295 117 173 108 8 196 6 58 20 46 183 150 145 28 159 40 101 93 243 214 104 103 26 3 178 229 129 155 1 141 179 280 58 184 136 4 45 7 129 57 48 125 110 279 196 193 173 77 187 33 248 117 34 264 123 22 166 178 202 
Beta:2,Alpha:0.21
270 254 299 272 133 205 28 146 95 45 134 138 290 125 166 286 197 6 283 286 131 56 63 248 108 287 97 245 186 78 172 63 238 6 196 123 285 242 69 89 266 145 259 96 192 295 177 62 7 298 122 94 233 191 189 63 218 49 170 236 46 249 247 121 260 295 146 57 251 196 279 220 139 103 263 15 4 86 78 85 102 297 210 129 97 28 92 230 243 50 289 34 226 233 282 219 202 52 63 214 79 186 218 11 188 95 242 182 195 27 168 77 158 217 84 60 72 173 168 41 104 296 36 116 121 214 76 6 258 64 190 156 297 167 172 114 192 247 236 84 258 226 57 251 233 141 145 8 72 287 64 63 3 172 76 180 254 276 65 218 300 63 140 270 211 174 216 189 7 206 246 80 203 233 249 93 183 146 52 95 127 89 145 112 285 179 159 69 151 177 71 33 88 23 81 156 191 213 124 76 47 185 275 140 116 147 166 125 230 141 222 175 63 239 96 126 66 163 202 249 196 134 270 54 33 207 8 79 151 273 2 194 84 233 177 137 153 25 139 178 63 21 73 132 199 81 184 33 264 18 98 188 40 286 246 64 194 243 244 110 143 251 91 86 144 32 98 250 104 149 135 14 221 288 170 110 279 119 264 165 155 217 79 144 203 265 291 235 163 178 75 201 205 39 69 36 66 33 49 270 44 56 249 31 98 288 279 236 184 92 49 125 202 161 224 5 159 206 44 116 171 244 112 230 184 131 105 1 19 268 23 243 252 260 163 300 146 91 194 192 67 73 92 197 31 4 164 98 249 233 113 18 149 288 63 22 54 242 44 170 251 228 3 219 48 78 73 276 199 196 68 200 184 150 115 31 178 235 102 219 231 196 298 45 181 249 34 205 43 76 163 256 196 191 202 220 32 289 138 145 124 116 191 220 1 19 107 82 88 165 113 233 290 84 248 38 111 63 284 222 195 111 124 236 257 250 114 291 181 228 237 116 86 89 138 71 132 31 95 59 14 170 281 250 129 71 11 86 33 50 280 125 174 210 6 232 108 4 122 93 59 155 284 130 1 184 105 30 289 40 65 248 300 209 97 269 22 245 284 19 176 176 129 12 82 162 33 239 144 24 193 127 263 80 190 154 296 32 26 77 72 264 237 284 203 51 177 147 133 33 261 268 182 5 267 95 132 51 289 147 81 293 112 169 110 267 253 40 113 196 189 149 182 200 9 25 288 51 242 215 139 135 155 231 167 192 253 159 248 291 104 22 32 269 201 73 125 11 129 10 126 147 7 260 48 2 128 255 189 79 186 269 184 2 247 182 148 54 71 148 277 299 272 292 172 133 186 254 124 251 43 161 75 121 17 113 102 214 114 37 184 130 44 209 84 105 99 117 115 241 63 76 229 214 29 107 207 94 157 279 107 70 139 2 98 239 96 176 64 207 104 17 173 74 187 212 236 62 240 159 178 43 68 142 297 16 49 77 80 272 123 121 144 14 234 10 160 109 52 170 183 232 228 99 199 131 103 191 106 145 65 287 92 72 259 215 300 47 163 10 74 101 135 99 44 81 70 29 289 55 133 138 281 225 131 103 189 212 85 279 193 82 223 136 109 14 241 81 115 170 88 155 274 117 182 200 166 175 129 224 157 94 181 267 165 230 28 128 67 267 194 29 221 20 135 57 48 281 191 96 178 250 115 199 198 40 30 134 118 20 157 206 19 173 13 161 259 107 56 75 31 62 169 201 140 270 192 93 295 95 144 249 256 177 168 275 12 273 140 38 28 54 103 278 27 44 226 242 167 207 125 278 246 27 30 42 24 253 164 197 53 209 48 5 46 
Beta:2,Alpha:0.22
64 53 195 25 182 222 55 280 292 74 143 39 73 99 190 88 114 193 82 106 204 35 199 34 26 202 115 110 247 20 92 274 88 191 81 124 194 221 294 280 94 5 201 182 184 46 200 152 284 25 129 268 260 37 138 74 62 84 6 133 154 23 182 204 293 274 148 271 198 109 75 238 52 145 251 119 6 195 194 151 193 122 2 35 238 211 296 278 288 173 155 121 248 153 188 249 234 209 213 198 30 6 8 144 225 289 179 83 240 198 217 90 130 170 224 129 231 208 102 201 260 295 209 295 48 31 37 47 7 278 19 236 181 98 237 139 62 11 115 93 138 216 255 6 54 163 189 239 141 165 198 260 219 31 186 52 176 118 142 186 258 45 299 248 70 17 8 64 150 60 82 216 204 293 76 255 58 82 135 72 189 210 31 222 64 22 23 74 183 107 212 47 155 125 153 144 41 68 25 30 123 258 71 7 228 153 157 292 133 256 71 226 117 91 209 47 7 255 85 84 189 74 1 47 281 87 132 73 191 187 27 114 58 218 194 63 37 219 135 165 59 132 112 131 293 179 52 68 239 162 264 40 244 78 235 176 258 181 177 195 287 114 41 107 31 120 104 209 292 274 244 237 98 228 218 31 74 146 93 216 74 253 214 212 22 61 46 42 170 149 288 171 53 273 275 182 116 251 6 127 154 249 170 265 54 45 260 79 40 150 57 4 229 265 15 285 122 143 291 206 182 172 79 243 104 108 37 140 246 13 48 300 278 285 175 276 131 47 115 76 237 201 24 39 16 161 208 38 218 33 46 66 31 267 100 139 202 69 33 242 99 49 214 134 82 66 137 33 119 253 140 204 161 274 157 4 7 170 32 43 82 280 103 118 219 188 200 93 127 165 8 10 52 98 209 215 82 201 86 47 208 126 52 11 227 166 60 258 168 219 288 182 295 38 217 186 136 52 269 251 110 289 122 127 283 59 151 218 289 273 161 225 48 31 275 286 179 216 26 34 50 234 202 231 298 145 175 110 1 165 5 25 238 282 240 169 176 145 64 71 20 23 230 233 3 28 63 92 219 168 166 84 210 176 107 52 95 52 164 207 10 280 93 106 46 298 40 270 287 125 137 116 35 115 174 1 128 134 234 71 64 32 16 65 87 169 268 34 178 202 300 108 230 226 256 141 164 8 138 46 59 149 273 110 254 235 87 288 227 110 132 27 82 258 233 111 63 188 109 147 120 99 67 237 122 12 45 289 35 2 30 109 76 157 215 160 167 60 273 295 252 113 72 251 77 74 291 62 180 296 31 24 259 215 63 135 283 49 12 59 153 118 230 141 263 172 16 4 160 65 13 300 274 235 233 107 132 241 12 289 63 192 183 100 270 126 253 242 38 244 264 32 55 124 7 121 111 215 194 52 23 153 1 141 63 177 127 66 275 91 88 33 39 138 190 29 71 124 297 119 114 253 78 231 214 130 120 208 170 139 255 182 152 146 245 215 177 189 42 290 163 36 107 120 222 26 25 73 287 232 67 84 120 218 105 250 27 140 169 78 265 123 18 38 241 1 34 180 101 202 128 255 71 178 148 253 77 189 251 295 146 185 267 23 95 7 178 5 75 54 127 134 207 21 18 4 2 91 80 209 146 140 12 209 35 72 97 129 291 158 190 46 218 70 244 16 71 126 114 217 159 257 77 133 56 266 121 100 15 92 294 293 275 197 280 169 128 248 53 7 144 116 31 82 158 176 93 208 42 155 252 19 138 139 193 24 85 282 233 63 136 201 219 256 164 283 128 52 46 219 135 61 288 83 98 87 285 52 284 201 194 15 175 139 267 257 108 50 80 214 263 7 2 285 87 83 106 192 234 95 211 278 
Beta:2,Alpha:0.23
232 168 170 214 155 123 233 74 63 73 77 15 190 31 145 38 5 114 70 200 41 146 254 277 124 134 189 13 212 87 139 137 300 170 235 159 65 31 96 106 123 204 300 143 4 85 190 238 55 154 244 114 245 294 184 58 22 211 6 187 81 198 201 288 158 91 61 150 2 101 147 51 146 24 170 279 29 259 243 173 105 124 217 107 227 224 50 246 100 170 284 113 129 206 215 64 172 7 112 75 283 242 226 4 41 141 3 20 18 297 116 205 292 109 277 291 244 231 111 266 88 103 262 43 155 185 34 128 182 248 8 143 202 201 190 179 105 272 45 33 220 114 170 252 46 242 50 103 138 273 183 189 204 256 2 78 283 74 294 263 29 153 272 144 266 12 184 239 267 166 269 292 191 176 211 59 288 25 166 121 238 83 99 178 260 254 270 20 231 187 169 289 172 66 32 22 175 82 33 110 255 111 96 51 59 71 129 189 123 9 204 22 63 19 285 148 22 138 6 160 21 149 300 90 288 18 106 240 50 86 75 19 297 165 144 232 138 53 195 23 280 268 27 19 44 146 15 202 109 206 132 150 294 276 1 3 210 288 20 280 70 262 48 279 100 201 16 263 285 241 177 107 300 47 233 289 189 158 20 108 266 12 63 43 185 208 168 78 227 134 232 297 210 101 110 149 86 197 246 294 70 178 276 293 192 55 163 243 2 170 110 266 45 169 161 195 231 45 192 39 247 147 4 170 22 105 275 154 45 46 159 64 210 255 54 132 56 14 189 176 130 68 287 93 192 200 185 48 231 236 17 242 172 175 87 134 177 170 2 75 91 5 186 101 67 130 6 31 72 117 2 152 248 34 7 202 28 238 186 115 258 105 199 72 285 63 204 193 28 299 223 258 192 81 260 181 177 229 88 182 62 172 151 24 46 94 10 178 41 147 85 104 184 182 105 140 128 274 184 137 249 275 292 12 118 34 239 213 159 238 265 98 202 176 228 90 53 145 204 136 216 186 223 265 215 204 149 61 256 288 186 271 35 68 58 142 126 152 133 150 260 82 156 206 285 56 25 179 169 297 278 145 45 104 76 276 62 294 130 207 197 79 236 152 292 251 254 97 133 131 182 243 129 6 296 195 5 45 236 171 187 126 43 101 284 246 12 205 129 128 266 15 218 1 242 117 183 148 129 253 268 199 26 283 67 210 132 188 126 89 211 220 76 74 18 257 127 36 210 140 179 12 200 116 280 84 223 66 118 38 51 102 33 153 121 163 74 35 28 51 126 201 6 118 91 258 249 19 43 114 80 73 209 229 289 195 233 117 237 20 105 220 212 63 21 261 271 207 118 244 195 215 18 180 136 147 211 21 195 228 251 18 241 290 175 112 60 102 154 27 291 140 176 300 188 194 15 283 121 201 146 162 115 277 87 18 69 237 295 27 266 30 140 293 103 62 16 75 6 300 226 17 148 249 69 82 62 130 260 266 277 252 153 179 96 269 60 113 2 201 291 24 247 139 50 90 226 119 275 1 80 274 245 108 183 194 187 216 78 148 85 279 43 71 114 181 50 228 31 10 124 106 129 141 38 29 237 63 193 179 143 44 209 180 204 146 221 206 213 74 190 79 114 221 88 165 16 263 14 238 227 170 152 135 42 171 248 205 110 221 111 127 112 72 273 69 291 66 33 254 103 61 217 155 56 159 295 205 253 246 98 242 18 3 139 50 29 275 38 145 216 111 236 219 58 65 193 215 77 122 300 52 105 185 241 104 6 90 36 263 102 32 107 145 300 245 285 162 64 179 279 189 273 142 184 254 67 201 84 250 184 252 64 185 256 79 111 194 38 196 237 187 185 97 211 147 149 4 52 288 
Beta:2,Alpha:0.24
291 158 186 160 272 235 196 3 56 66 281 117 60 153 240 132 33 74 265 299 18 181 278 6 151 74 244 84 113 65 190 172 102 300 114 256 277 25 125 45 102 204 46 136 161 205 12 249 5 83 131 51 192 2 167 102 215 263 267 177 291 244 239 218 127 171 215 176 49 222 3 202 218 234 75 180 183 256 156 277 128 29 261 181 145 7 214 67 13 232 251 120 1 185 55 61 10 243 8 80 300 13 234 182 59 244 126 93 63 37 131 25 184 276 10 143 156 190 18 279 225 152 114 71 234 8 219 86 118 194 123 52 92 245 227 228 248 86 164 102 46 222 84 292 76 89 15 9 263 224 119 253 234 213 291 251 128 28 63 79 107 113 230 62 20 29 10 188 159 63 239 45 156 176 297 171 200 23 76 163 159 126 290 62 43 19 133 228 282 46 71 146 46 166 145 55 48 114 246 91 105 16 32 168 70 1 132 168 169 56 219 205 134 23 29 52 207 114 262 288 57 263 14 246 170 101 203 121 70 47 32 284 223 108 266 254 20 33 223 212 275 274 280 17 276 233 264 261 63 58 72 156 233 118 241 275 51 63 219 93 146 75 150 286 237 83 52 31 211 148 65 52 246 69 149 288 102 295 164 72 216 170 166 149 288 46 191 227 229 160 162 246 68 238 21 248 170 235 268 11 237 18 224 230 176 69 190 139 259 218 114 26 224 63 48 207 11 59 23 30 246 239 58 4 36 267 161 176 67 178 281 63 74 68 128 282 232 183 85 50 237 12 209 168 68 37 180 39 20 69 51 296 202 55 163 165 290 20 8 56 217 268 38 90 145 23 171 277 32 238 190 154 47 207 136 210 114 133 87 237 239 187 105 40 41 176 112 195 75 297 277 192 187 117 104 28 231 67 170 62 220 275 168 50 123 11 12 275 253 44 263 5 60 288 123 289 180 3 204 130 211 188 243 39 210 28 253 14 66 110 196 191 213 33 170 144 260 295 71 163 161 259 223 53 3 261 47 246 281 207 18 23 48 202 29 271 293 200 33 249 158 190 259 238 235 254 28 114 285 132 96 175 42 62 127 36 88 272 231 170 254 63 55 133 240 19 2 112 223 54 225 71 31 258 184 66 242 63 256 128 33 261 3 17 181 291 149 174 131 288 61 287 206 264 27 174 54 145 88 105 143 169 270 103 188 62 59 133 61 207 180 229 164 46 291 91 159 127 72 279 240 53 227 180 186 279 146 29 295 133 233 3 226 272 282 133 151 138 61 202 130 170 226 100 94 179 84 229 213 140 191 201 32 150 30 188 13 221 34 231 176 236 202 129 148 171 45 151 75 258 44 34 91 224 263 102 18 26 202 27 237 106 73 239 44 24 184 176 113 171 203 228 129 115 36 63 122 104 128 214 272 34 96 202 188 283 53 161 247 65 12 300 76 101 117 62 136 169 275 271 32 94 257 93 103 42 167 243 271 102 90 281 138 241 275 28 45 12 131 8 215 29 251 28 267 210 61 202 166 226 297 53 132 282 243 62 273 107 287 295 76 145 282 59 206 232 81 79 172 96 229 133 250 115 297 271 89 270 292 278 101 207 282 174 25 288 29 82 94 245 264 262 11 133 30 213 294 5 86 129 269 166 76 167 88 19 87 232 269 54 220 64 275 60 182 160 214 192 149 226 250 243 278 223 288 12 267 143 80 192 144 184 138 33 269 69 129 207 80 145 27 178 157 208 199 221 209 75 20 41 270 118 63 159 39 285 165 209 22 149 286 165 170 280 172 288 39 248 112 199 128 44 170 228 175 30 198 282 244 192 178 268 71 31 147 224 97 44 185 92 274 96 63 290 207 67 269 1 277 15 117 173 161 126 50 
Beta:2,Alpha:0.25
89 10 28 192 284 62 217 155 247 179 108 7 51 21 146 106 152 212 290 114 203 112 53 168 141 236 28 206 256 46 29 182 199 232 207 51 295 272 271 4 289 290 106 139 76 162 141 71 206 89 245 15 2 255 265 206 214 189 182 101 7 46 253 91 177 178 98 289 147 66 32 217 33 114 178 149 28 296 23 187 51 288 35 61 46 286 10 264 100 240 126 18 215 130 56 9 288 123 287 190 38 221 292 291 20 114 182 203 115 30 35 127 119 136 70 258 282 63 53 239 69 46 176 187 198 194 253 264 204 112 279 25 151 287 165 100 285 167 119 161 252 102 54 201 5 22 66 14 282 251 81 70 32 62 33 37 207 183 299 237 48 2 138 197 142 202 133 59 215 86 190 114 218 238 209 206 46 177 228 250 189 178 261 138 43 93 30 260 122 119 237 161 218 271 2 206 161 149 252 137 4 180 288 103 145 42 203 233 220 263 64 63 182 155 136 190 161 297 91 292 114 98 94 188 48 29 139 125 191 165 187 110 158 13 78 195 94 127 242 224 135 204 294 269 112 164 254 237 72 241 73 46 201 195 215 27 52 41 67 145 238 72 25 121 256 3 272 264 289 133 65 59 84 194 118 187 218 270 45 101 208 19 193 91 37 60 235 190 108 227 53 114 285 275 8 149 17 155 125 184 288 6 238 35 98 142 22 34 36 202 290 195 200 14 260 177 29 3 170 156 151 26 153 8 18 1 176 219 32 247 16 83 48 60 40 52 291 77 226 55 185 28 67 95 147 102 151 272 270 231 273 78 121 77 129 293 298 186 15 195 6 86 179 13 118 253 170 91 158 100 37 271 21 94 18 239 157 112 40 6 92 245 194 176 51 237 213 208 300 89 63 79 248 190 289 104 36 174 272 164 46 34 17 207 12 49 233 245 141 63 90 256 141 74 122 216 95 292 274 187 300 162 220 125 210 269 275 122 209 167 106 9 123 110 66 33 240 234 173 8 161 66 188 78 33 94 263 15 268 106 132 265 171 279 174 33 202 228 194 105 198 22 297 223 31 292 208 137 296 62 146 271 170 92 75 300 186 32 57 214 125 199 175 285 100 28 162 154 22 275 152 246 226 77 159 128 230 198 29 155 1 54 143 27 135 5 114 187 137 26 1 108 3 224 46 141 268 279 127 182 122 21 166 18 50 222 133 136 206 277 15 18 203 299 7 218 47 288 195 74 124 263 202 154 51 211 280 185 195 62 91 297 52 236 120 28 237 281 106 236 61 204 175 181 268 130 216 244 17 179 29 199 228 91 271 70 223 58 150 107 211 130 263 217 234 114 192 185 244 170 50 197 220 295 59 120 118 29 200 238 215 140 242 12 127 232 18 188 163 222 247 237 125 23 207 177 20 161 14 106 108 247 237 86 107 170 300 245 285 295 118 108 286 208 165 224 119 252 262 5 96 178 42 184 225 217 145 293 86 141 223 149 250 194 282 148 293 181 240 288 238 153 223 105 299 162 249 142 237 201 241 186 78 289 224 114 191 120 242 55 148 77 16 75 92 198 282 124 141 41 110 135 86 55 279 3 26 152 88 29 276 161 122 104 223 282 281 218 265 207 244 49 102 84 151 169 214 232 99 10 287 37 96 61 86 44 265 249 209 241 191 92 37 225 273 110 38 203 275 76 252 233 173 37 127 240 214 63 27 253 245 110 177 275 12 295 23 237 284 93 102 42 154 140 211 243 273 209 72 95 223 118 132 251 265 286 4 21 156 68 18 4 210 45 291 35 61 190 76 114 167 105 231 17 257 211 27 126 177 242 65 99 17 155 16 7 104 300 133 166 65 298 251 188 270 49 300 
Beta:2,Alpha:0.26
14 147 30 254 21 182 191 188 18 170 145 22 203 4 118 197 202 240 281 170 186 178 3 215 118 159 41 299 88 261 8 40 188 142 99 248 34 115 206 142 209 147 202 210 28 50 272 142 233 99 134 160 158 69 261 174 213 209 79 259 135 103 201 33 15 241 67 82 79 214 36 133 185 285 247 204 250 262 9 184 62 267 222 284 262 32 18 100 288 97 69 179 164 12 291 40 143 229 239 176 153 102 223 293 74 42 175 106 10 122 34 101 202 175 189 143 8 211 62 9 256 94 289 173 169 203 277 244 2 162 238 203 85 200 139 230 276 102 185 95 55 97 99 168 98 210 164 30 179 85 171 42 176 223 46 218 51 282 249 216 110 281 257 15 273 167 176 3 142 222 172 278 84 200 50 142 296 162 234 42 127 58 128 185 52 111 65 300 25 257 177 181 95 130 270 106 266 115 249 27 199 179 144 288 128 167 258 28 201 72 286 98 56 252 136 70 127 9 39 48 57 288 65 139 222 202 37 270 300 20 257 300 245 47 252 178 299 295 13 109 87 135 108 218 291 1 9 201 176 245 219 131 121 52 296 92 166 287 74 2 5 213 153 54 10 187 78 83 174 167 27 123 158 161 231 273 218 73 250 109 176 261 175 36 283 198 247 159 105 98 207 74 91 135 254 6 20 175 133 192 276 107 62 2 25 231 6 172 239 145 91 128 283 147 107 121 176 94 68 5 66 241 144 9 164 33 46 119 23 125 280 47 34 11 275 202 279 53 34 99 234 233 81 225 108 202 63 5 112 278 1 286 13 110 168 260 156 197 226 225 48 52 216 9 181 6 25 284 161 213 102 91 139 300 224 245 176 36 253 50 32 129 295 98 85 120 157 52 203 259 184 97 248 46 276 90 243 57 299 167 289 96 141 166 163 185 129 181 61 46 38 209 98 144 13 82 140 107 170 32 275 54 51 215 186 240 194 170 171 74 119 159 124 212 214 44 4 10 253 9 229 26 49 32 166 294 192 136 269 281 11 92 199 121 268 61 111 92 257 69 52 120 10 164 31 298 217 107 169 279 40 46 81 39 214 243 26 219 189 52 58 9 168 140 197 247 273 194 238 236 27 174 11 49 182 50 100 168 285 140 208 231 22 153 25 229 147 241 176 252 291 223 260 102 103 289 274 232 217 182 92 248 202 161 259 281 10 264 38 53 239 55 187 136 89 3 127 160 176 71 195 210 45 269 121 208 223 6 277 267 191 246 224 67 93 145 289 98 278 112 10 226 119 288 188 241 219 249 98 52 119 52 230 88 150 91 129 125 152 43 23 273 244 74 15 7 80 267 285 157 253 241 257 167 22 38 242 161 73 165 40 295 82 166 164 150 61 298 125 286 46 34 116 14 281 155 225 264 266 202 170 102 230 31 286 198 111 215 58 44 88 295 157 139 206 199 190 52 72 159 188 12 210 177 114 152 97 195 278 298 116 103 223 56 25 196 59 271 267 253 177 95 158 118 30 295 16 137 173 75 183 34 53 248 238 77 219 42 202 52 103 249 97 127 278 125 297 89 136 186 109 245 249 276 116 126 195 3 116 124 18 112 86 241 108 178 90 252 206 76 234 61 147 259 12 208 53 259 56 84 140 235 189 49 14 23 247 218 29 124 147 176 28 205 190 125 53 182 129 102 114 36 114 215 68 243 152 71 32 82 227 197 211 132 40 53 165 86 49 18 169 263 162 157 213 130 167 228 59 198 248 56 58 71 26 191 27 105 174 45 290 45 178 53 38 149 31 296 288 295 80 53 181 1 210 179 82 85 164 65 246 87 207 135 99 300 46 21 143 68 252 139 36 226 228 18 
Beta:2,Alpha:0.27
184 253 140 239 182 106 111 263 176 117 56 125 121 258 20 252 124 200 57 96 212 263 38 79 293 211 53 24 105 114 79 36 27 25 295 14 95 26 154 70 268 170 117 46 133 164 3 276 285 153 93 203 77 117 228 286 27 185 114 71 36 16 69 57 200 157 289 195 177 244 281 287 232 216 75 38 243 290 248 85 5 165 249 52 222 19 37 244 201 83 16 132 146 275 169 70 288 298 6 139 24 267 36 208 47 288 224 298 213 8 299 241 35 211 129 265 27 233 39 187 188 163 70 63 19 61 135 217 143 289 288 38 107 42 235 52 82 215 169 219 214 206 218 125 99 184 52 254 186 248 101 210 83 287 64 251 240 95 31 71 196 288 132 245 99 55 263 166 122 80 183 110 41 69 85 205 17 265 28 201 299 150 18 12 2 120 163 76 37 260 137 285 215 300 191 293 248 272 253 65 215 197 300 116 46 76 267 66 98 227 237 33 56 123 9 43 80 219 204 253 29 52 259 64 224 133 146 215 202 251 272 18 42 52 159 126 10 267 51 55 272 33 161 286 70 184 138 34 26 46 181 156 120 279 202 236 105 120 178 104 206 263 210 296 227 126 191 154 25 93 164 46 129 279 161 275 223 18 258 225 53 57 266 300 245 149 243 288 279 20 87 7 219 37 152 178 52 209 159 21 59 10 169 104 18 133 275 274 279 10 261 184 159 152 237 185 109 94 99 47 70 154 217 144 247 292 238 73 12 104 213 164 249 86 30 46 156 43 226 181 31 273 267 270 19 47 126 30 271 201 53 41 247 244 114 19 148 154 165 56 283 254 140 260 166 293 147 145 251 128 105 153 24 189 127 232 210 204 207 151 300 125 69 26 231 63 36 228 12 87 258 220 181 14 43 189 192 173 283 195 261 260 29 50 249 224 156 131 231 44 223 58 188 69 162 291 278 286 71 235 222 239 29 176 214 247 231 246 215 179 10 1 204 176 243 65 268 61 208 96 300 148 29 248 138 61 133 94 89 260 137 8 53 271 174 181 48 222 135 69 294 129 212 101 218 255 15 49 250 53 214 211 189 71 78 124 264 300 159 229 190 114 71 160 257 104 157 66 158 94 33 188 282 156 226 96 297 259 263 212 267 118 258 58 105 214 222 93 271 282 245 229 54 65 300 195 263 91 147 60 203 299 114 236 192 105 40 55 224 10 137 67 207 2 180 43 97 177 200 243 281 175 140 53 189 161 212 83 144 49 284 215 94 123 131 280 91 199 243 106 283 291 81 187 123 104 237 170 145 33 36 3 295 70 198 237 52 133 201 208 120 4 281 83 9 25 86 285 129 9 259 45 67 23 260 178 75 94 250 251 103 172 249 18 285 81 98 93 182 111 77 119 47 199 112 250 48 139 23 182 194 134 144 43 187 65 300 106 144 35 241 52 76 252 224 205 47 220 49 256 69 88 15 150 73 17 202 244 166 33 156 253 122 150 94 91 51 13 110 278 63 295 125 254 70 103 120 258 194 145 165 64 262 50 4 169 221 63 107 115 189 29 165 28 149 208 88 258 79 288 72 265 297 105 169 199 40 252 175 100 192 224 87 286 84 199 251 154 230 186 240 222 146 259 167 14 7 136 28 258 165 170 233 205 248 230 173 192 105 161 63 299 158 131 116 80 93 134 228 130 134 37 297 113 32 183 176 138 147 86 98 171 223 236 291 220 231 280 184 208 127 226 129 109 86 241 249 210 192 65 204 300 1 105 250 49 47 84 72 287 40 115 214 194 276 254 87 38 107 77 43 40 59 273 150 170 22 248 196 47 201 24 41 217 181 140 63 194 53 27 108 193 
Beta:2,Alpha:0.28
160 152 249 218 291 49 67 240 250 1 211 238 198 231 120 209 11 221 23 213 235 198 20 114 80 105 161 225 181 12 198 207 254 167 261 17 140 144 12 117 201 96 212 52 46 248 186 78 250 241 158 18 97 8 127 32 47 79 238 116 298 40 222 157 12 87 226 173 279 191 190 255 114 189 68 230 72 145 7 277 285 289 109 11 236 238 174 191 249 300 286 50 228 99 208 295 230 25 213 221 9 148 198 185 207 228 17 243 6 218 187 291 113 97 11 278 113 157 144 98 202 162 166 213 135 232 62 83 203 179 270 276 31 205 140 167 269 30 80 174 63 208 236 220 186 158 98 189 15 233 235 210 4 109 63 268 166 201 171 191 120 161 229 256 278 245 69 107 134 135 31 294 259 111 50 191 260 232 77 137 101 244 67 85 35 41 109 175 176 76 60 139 195 174 49 271 147 196 129 45 175 74 291 176 175 126 98 232 260 110 15 46 60 173 176 247 155 160 297 299 20 70 133 124 41 275 148 68 237 117 199 254 158 16 227 45 274 25 60 65 91 54 103 169 23 74 79 228 251 119 109 140 280 97 269 54 300 129 176 33 93 215 91 264 106 65 22 270 32 254 122 57 58 300 215 32 224 41 122 30 252 203 60 228 148 189 96 18 178 9 155 194 237 128 259 101 27 114 3 289 284 217 78 173 249 43 76 145 60 182 13 129 206 190 114 70 284 183 298 123 151 285 216 86 248 127 257 68 17 37 211 202 281 36 71 205 272 151 235 219 160 229 171 49 176 158 180 52 82 66 102 274 62 202 33 14 79 151 93 255 173 143 152 170 189 222 158 91 51 54 234 6 239 176 282 210 178 49 21 54 141 183 18 244 98 4 145 114 199 52 75 273 58 101 154 119 295 283 190 114 285 253 105 217 70 21 202 95 288 31 120 290 58 223 145 29 117 39 161 109 45 243 46 234 109 242 79 134 207 77 66 283 33 276 283 121 190 171 295 69 27 114 293 113 38 8 169 249 243 89 6 204 209 4 153 78 259 125 45 171 90 28 75 27 300 232 270 81 273 30 217 84 27 130 287 69 190 239 41 57 127 18 114 176 69 287 174 28 245 122 121 82 154 102 161 124 247 71 126 280 14 238 39 114 60 180 270 170 42 121 276 217 198 191 154 49 141 107 225 13 133 221 246 98 20 86 130 63 156 174 229 140 262 94 285 37 224 120 79 92 165 8 166 242 112 253 163 49 295 46 276 158 125 18 42 99 286 207 226 32 10 158 24 126 28 65 11 245 150 66 123 230 204 33 300 179 83 53 276 77 32 291 34 202 111 4 110 32 124 295 200 180 167 187 99 262 179 60 293 267 116 139 107 80 184 110 195 146 205 204 151 216 32 113 163 188 127 146 26 59 10 36 56 144 288 128 185 92 298 109 252 221 186 203 3 226 219 169 91 199 100 52 180 188 115 235 271 219 49 21 52 18 122 239 88 210 181 76 160 124 176 5 100 130 133 16 131 97 295 49 39 263 180 222 21 139 57 18 263 94 256 78 24 277 106 60 180 261 51 1 38 163 222 31 99 226 293 92 143 296 65 96 300 242 152 39 263 72 215 132 102 101 130 3 233 7 296 298 63 237 165 144 180 238 16 40 192 171 54 8 207 111 242 75 277 38 73 238 156 178 1 273 10 88 55 168 75 3 273 215 30 289 194 33 72 187 257 92 105 70 113 283 50 99 239 75 176 3 283 276 111 211 271 171 222 205 138 86 203 156 70 160 158 111 120 294 114 239 126 71 176 134 18 41 116 267 253 94 53 33 76 97 261 59 221 296 135 292 258 149 75 268 145 211 147 288 80 166 109 5 206 24 159 63 
Beta:2,Alpha:0.29
206 127 13 107 41 115 78 233 63 26 152 195 24 248 287 21 218 18 61 170 207 54 7 156 183 296 11 289 74 41 51 162 237 168 114 204 43 37 137 111 288 279 13 75 116 94 233 165 141 113 63 173 234 263 178 291 200 152 220 134 232 98 247 282 294 218 259 242 168 35 13 221 169 246 21 18 107 25 136 83 225 111 222 116 97 247 14 164 215 186 258 184 170 46 11 216 138 140 92 131 203 189 138 298 233 108 102 77 63 153 16 215 220 22 240 290 155 273 41 63 97 53 250 188 142 232 28 167 91 118 293 81 253 263 236 121 101 100 109 288 179 232 93 281 70 236 39 13 296 113 166 86 146 258 110 84 290 76 240 156 198 178 220 60 27 182 6 111 259 300 9 295 38 234 58 285 273 267 167 64 76 296 143 236 31 126 193 71 86 241 184 280 72 93 73 130 158 105 20 275 134 76 6 286 40 65 265 87 128 178 225 300 126 182 239 133 241 60 236 255 176 189 155 204 193 44 85 120 149 211 288 202 121 43 246 222 64 57 229 102 204 253 59 213 71 112 228 152 276 117 11 164 46 134 193 40 55 150 13 32 211 209 262 90 169 84 110 234 116 138 129 282 232 292 254 136 270 40 300 213 71 289 195 24 230 259 45 293 270 274 61 184 271 166 217 5 67 170 191 102 126 204 49 216 193 283 206 37 149 89 187 237 139 68 261 73 288 275 107 207 214 168 91 89 200 73 256 299 42 35 136 82 191 63 143 278 213 283 70 227 160 100 145 129 284 135 178 224 279 300 99 269 201 183 149 153 43 288 130 164 171 12 136 157 182 170 44 75 111 212 252 118 121 243 111 205 296 235 145 5 254 232 9 158 140 161 20 191 237 143 287 158 81 115 161 173 256 209 138 62 8 213 246 41 113 98 59 18 184 137 179 243 87 251 22 109 180 196 216 266 250 270 127 115 264 225 30 47 22 132 282 248 293 273 181 39 271 57 243 157 171 40 229 111 275 159 138 282 148 267 79 171 149 80 174 115 277 247 12 24 271 14 279 230 48 80 154 276 170 79 58 65 29 19 264 72 247 300 279 277 271 215 2 234 278 52 229 203 198 254 58 130 36 114 158 94 192 183 123 177 4 118 200 227 72 45 274 244 269 11 140 243 275 300 83 121 280 146 179 21 214 167 263 47 45 18 177 145 46 205 192 92 117 147 47 46 275 168 246 290 234 103 33 199 163 211 293 32 149 145 182 288 72 180 66 233 198 107 104 242 33 63 130 166 25 57 44 214 141 156 50 78 39 283 250 176 81 197 152 151 60 121 252 36 283 145 50 106 261 148 143 80 213 284 64 73 206 28 283 248 150 47 193 213 290 118 297 270 181 55 108 178 242 6 171 79 40 64 206 181 153 111 126 37 68 178 119 226 127 287 66 181 33 95 91 90 296 276 188 232 253 289 68 106 145 137 226 223 57 139 282 107 40 141 165 293 52 53 6 188 221 144 17 224 269 223 109 230 186 254 142 41 123 96 146 78 264 61 292 195 27 190 114 223 280 242 93 236 98 22 170 100 254 28 264 194 210 290 239 176 174 41 96 129 182 287 298 210 142 187 196 33 260 235 185 229 256 141 146 78 197 53 238 32 48 157 41 60 7 247 97 235 265 148 251 27 114 29 250 44 59 253 35 108 57 22 141 206 242 226 145 148 170 81 205 228 259 242 156 260 97 81 30 241 6 246 34 115 155 10 163 74 101 202 276 216 113 14 270 9 17 230 170 103 207 37 258 195 239 271 66 33 176 164 42 207 278 121 186 289 171 46 149 38 94 244 119 110 34 282 202 288 76 246 36 265 253 237 131 295 122 95 
Beta:2,Alpha:0.30
163 6 77 191 273 254 186 216 149 215 16 234 179 10 20 284 288 246 18 2 24 159 132 293 105 184 152 227 177 93 125 229 153 256 79 176 99 116 257 35 217 207 63 132 15 198 256 48 227 172 185 213 226 246 90 231 33 194 236 34 100 78 282 202 237 264 213 4 97 266 171 227 173 131 293 50 120 8 269 252 221 237 209 205 167 33 143 41 58 131 274 297 275 277 97 290 252 10 274 120 26 156 81 46 233 152 279 79 29 151 273 33 63 130 222 16 225 274 160 178 204 281 76 8 67 185 54 155 127 56 80 2 121 274 89 182 140 180 11 47 63 205 56 159 176 77 269 161 63 120 22 282 186 193 49 186 135 80 43 134 8 13 231 3 153 218 284 250 93 133 99 252 201 270 68 140 38 208 170 156 28 32 115 15 53 63 161 84 124 117 226 57 11 150 124 211 13 58 96 156 273 84 203 204 206 23 188 195 44 51 42 177 221 242 138 263 296 171 59 204 127 79 288 160 104 57 277 186 225 24 51 106 177 132 141 217 284 238 45 150 148 179 188 292 280 278 263 170 36 147 215 290 180 12 130 51 18 132 112 21 116 45 9 297 198 251 102 29 120 142 156 195 48 94 221 33 260 6 62 9 259 177 196 290 33 271 272 100 75 270 116 156 57 185 157 107 50 45 19 99 244 137 112 170 178 247 111 57 63 27 57 261 211 164 101 287 53 145 46 179 140 150 223 100 289 20 66 33 54 244 170 42 71 80 14 216 226 217 17 292 23 39 241 32 198 41 130 78 256 143 127 75 122 177 277 174 102 93 142 5 10 138 277 194 173 139 164 18 46 75 113 193 53 230 95 128 281 60 239 5 70 144 235 164 137 176 46 145 288 47 291 174 274 223 30 27 182 199 166 25 239 251 113 176 159 78 15 21 139 260 246 18 258 288 269 50 139 254 235 27 272 93 106 20 115 28 248 268 166 238 216 246 186 189 295 45 102 8 295 283 153 281 155 105 134 106 226 102 251 287 279 85 116 133 25 91 45 12 129 190 114 142 188 248 27 130 119 299 260 108 213 146 179 28 27 194 207 114 245 125 258 212 93 33 161 68 155 295 205 263 52 123 113 230 131 194 142 181 232 184 88 72 129 299 259 263 123 75 241 57 145 218 186 151 53 133 289 61 81 277 161 136 188 216 218 37 122 108 104 48 129 31 235 156 72 67 118 190 106 122 185 146 139 114 69 264 107 160 7 163 60 104 236 88 3 81 281 120 183 1 194 107 145 295 118 211 109 13 212 1 52 257 135 196 244 201 14 171 138 117 281 59 153 38 170 52 274 16 179 248 289 154 163 146 5 168 254 57 243 67 260 141 272 26 157 213 229 233 63 284 49 97 157 218 152 34 202 261 206 117 216 136 29 1 182 75 67 289 248 260 282 258 171 224 94 115 33 243 251 231 233 76 102 119 290 162 234 111 63 40 30 12 200 226 50 206 33 142 280 57 30 129 62 71 172 249 61 71 8 103 271 145 163 179 106 94 13 117 229 284 85 201 104 265 154 141 103 23 247 48 266 29 250 182 271 5 11 51 94 294 196 93 160 282 141 217 132 33 14 160 108 221 167 40 170 285 1 292 126 11 20 193 6 121 125 20 73 154 103 40 103 180 129 221 148 270 222 251 109 259 44 63 215 97 263 160 262 39 138 201 73 188 241 213 225 192 236 286 36 98 108 93 222 209 82 49 288 130 201 107 205 199 156 188 24 133 228 119 75 27 113 54 181 30 214 6 165 135 215 73 233 266 7 193 179 63 37 259 73 254 138 172 41 99 271 225 135 161 244 98 139 3 179 
Beta:2,Alpha:0.31
19 36 61 201 20 16 231 128 220 217 53 118 184 67 265 296 176 153 187 170 112 159 81 211 160 3 171 75 184 48 243 114 175 6 96 52 275 127 249 132 139 172 274 102 205 222 145 150 22 194 122 163 229 18 85 262 282 210 7 258 242 267 255 189 279 60 283 27 11 168 16 127 251 246 90 136 138 281 55 122 190 107 46 134 250 38 69 218 114 158 204 103 136 68 203 42 261 154 249 8 260 1 196 45 144 96 32 92 159 260 53 228 6 247 183 134 57 113 177 133 58 216 183 40 236 234 287 290 51 162 65 124 215 244 271 78 300 81 58 266 166 37 232 209 115 213 166 279 266 35 132 81 149 288 36 176 154 138 174 243 9 253 46 89 128 229 168 157 141 165 274 130 57 145 278 252 290 141 157 211 5 215 43 15 52 97 250 156 130 54 191 90 218 276 278 155 200 288 90 157 179 24 31 50 135 237 172 285 156 219 52 63 222 225 91 243 49 122 82 275 112 80 1 254 8 221 192 156 12 92 213 114 131 208 188 252 43 265 168 157 55 190 175 17 210 134 185 216 192 114 164 209 115 231 197 252 29 138 46 246 286 206 213 284 72 195 132 219 281 53 274 102 192 271 52 258 228 277 111 281 71 129 139 62 163 133 281 96 263 35 77 153 51 256 62 236 97 173 46 35 155 142 208 106 237 88 294 54 239 193 102 248 221 27 176 287 161 170 123 26 226 291 240 85 45 68 266 194 128 255 126 189 75 179 79 269 55 126 188 210 144 240 257 12 245 217 180 168 85 68 137 256 132 279 57 203 41 121 108 230 138 104 63 251 214 31 78 108 55 225 234 158 121 131 60 172 230 142 205 80 276 11 237 87 39 160 269 220 299 21 118 81 172 164 289 18 46 129 68 84 9 279 79 83 206 239 102 212 45 171 105 2 144 176 128 65 274 198 109 86 79 151 300 30 94 70 114 281 50 176 63 23 189 70 193 144 90 67 230 132 199 290 208 267 195 207 260 46 210 188 186 99 231 84 74 75 173 290 249 94 139 134 293 237 204 262 98 11 217 155 259 295 128 20 182 140 184 232 234 215 90 199 250 121 69 11 145 73 253 101 178 94 8 192 16 125 122 177 5 273 197 275 148 156 79 50 145 88 6 182 49 183 274 220 16 93 20 187 248 198 241 29 286 247 236 276 168 89 249 247 93 24 8 80 272 300 204 42 71 247 47 2 275 151 52 96 67 254 153 75 187 40 113 41 31 294 189 42 136 85 275 220 10 84 119 46 130 52 154 30 35 233 20 71 213 251 63 271 30 300 292 172 206 2 231 81 69 260 205 79 169 147 20 288 270 125 42 253 80 292 213 229 185 164 207 41 193 89 46 27 190 80 117 41 253 69 3 114 147 77 136 243 153 176 248 117 1 24 242 253 62 34 204 141 26 153 93 142 88 116 204 28 39 211 296 170 89 119 135 185 14 203 224 272 93 75 12 170 144 182 275 257 191 148 175 40 299 181 71 233 152 255 63 189 186 184 103 270 115 223 12 47 221 200 50 263 224 195 24 131 34 202 300 266 195 80 14 197 168 5 170 49 85 46 96 30 129 107 125 279 298 161 60 127 252 160 204 260 141 80 81 243 74 69 9 51 151 68 155 77 45 71 263 300 271 118 87 197 175 300 160 225 53 134 49 55 104 146 205 129 244 73 230 76 204 106 128 29 254 100 195 175 80 232 15 130 135 13 206 117 167 56 203 188 227 98 255 89 215 41 97 294 189 72 89 171 298 85 238 110 195 193 136 244 72 125 158 172 155 115 75 54 214 268 157 4 209 278 212 117 177 78 285 204 280 248 47 
Beta:2,Alpha:0.32
250 102 164 267 209 294 37 225 46 291 231 55 245 109 17 148 13 177 200 29 33 273 133 296 162 109 222 7 94 40 166 137 226 225 125 192 196 26 6 258 150 265 46 252 95 236 81 242 243 83 276 17 28 51 300 266 140 17 11 124 232 254 97 27 207 114 34 165 83 235 2 31 270 202 254 72 211 60 132 270 34 117 202 150 99 153 37 194 140 220 58 203 237 122 269 141 80 126 7 158 55 115 78 206 292 148 178 146 135 184 237 82 44 148 9 39 87 203 254 32 121 133 262 35 140 231 7 57 12 29 59 260 216 92 249 279 267 60 211 277 1 21 286 148 290 282 18 61 224 62 164 292 144 24 230 46 176 24 30 294 130 128 255 296 189 293 96 62 239 183 297 140 93 176 95 278 238 186 143 223 201 291 272 134 184 9 138 148 64 206 225 268 9 5 204 155 145 196 29 169 210 6 195 278 106 109 282 179 122 215 91 18 109 174 56 228 238 215 77 293 136 167 243 286 68 201 32 167 1 22 115 284 107 239 189 13 190 202 197 114 176 112 82 97 298 133 148 197 67 272 169 132 74 49 212 144 49 120 183 121 213 229 27 66 33 238 124 89 216 243 1 10 102 53 154 5 108 226 106 104 135 77 43 286 142 279 300 282 227 254 284 51 151 11 83 12 10 43 62 270 141 169 19 161 174 119 248 97 233 17 252 34 11 125 94 202 63 74 281 280 161 274 185 284 240 230 82 272 117 17 232 116 250 161 37 249 52 50 113 181 104 198 47 37 68 130 278 281 186 273 215 294 256 85 40 60 88 249 53 222 280 281 97 70 105 257 104 197 95 72 87 247 174 167 27 283 190 254 275 242 275 268 186 171 109 28 288 220 15 77 300 171 58 273 132 215 288 113 284 154 226 105 189 50 218 253 60 268 247 85 36 279 88 300 193 198 165 262 148 113 139 168 187 298 121 225 127 16 252 199 80 91 25 229 172 293 207 130 255 170 225 138 234 189 257 16 2 289 202 295 200 42 3 190 195 276 174 155 19 114 265 182 5 95 164 108 133 24 46 62 35 254 293 179 55 10 119 76 288 179 281 236 2 15 16 228 172 170 3 187 100 35 13 86 46 219 298 102 17 141 227 52 211 2 62 285 66 262 45 151 33 77 27 15 261 237 7 207 70 300 243 272 212 131 209 128 239 293 176 210 252 98 284 300 178 8 296 280 225 7 43 286 15 86 107 63 234 287 138 52 148 236 224 198 203 144 280 76 256 115 139 111 187 75 92 126 61 290 164 26 85 46 293 85 148 104 205 19 157 20 100 208 108 249 115 122 129 187 28 227 95 73 25 48 43 229 11 71 158 6 146 294 270 84 295 36 260 86 49 124 195 113 130 35 178 241 234 216 150 142 168 207 213 145 138 241 198 205 102 286 20 256 194 222 162 145 64 39 170 240 194 190 114 14 194 34 278 89 153 234 230 100 202 16 51 285 265 276 227 190 201 114 216 164 253 8 14 92 37 154 170 46 207 39 192 110 99 147 271 178 296 278 199 113 141 144 264 258 114 293 269 94 159 278 289 140 254 11 282 14 87 121 170 269 112 294 113 49 151 33 86 9 187 284 65 255 74 141 300 189 292 148 243 97 204 288 134 159 268 180 194 172 216 87 125 99 256 19 212 252 5 255 210 73 189 19 123 216 148 48 213 220 202 3 14 64 62 168 206 87 52 25 159 282 257 218 192 160 38 43 10 90 205 148 36 113 106 274 246 226 16 22 50 156 205 23 1 7 42 160 48 152 283 205 9 292 100 115 221 59 153 240 19 98 259 87 194 61 299 10 105 53 271 229 136 263 282 108 96 199 122 91 144 239 298 296 190 163 73 114 176 
Beta:2,Alpha:0.33
285 249 299 14 87 195 30 132 170 164 58 67 165 161 296 4 72 46 16 99 75 42 121 230 66 64 33 230 115 5 239 285 256 72 137 176 147 225 154 107 23 106 150 250 177 66 263 209 224 166 4 200 33 277 300 218 295 110 14 170 46 128 138 13 163 105 292 49 203 72 261 88 23 113 156 297 257 127 122 119 43 236 247 213 63 296 175 253 241 172 156 298 134 253 66 83 246 224 103 33 169 148 217 129 161 186 261 288 103 1 253 232 41 65 239 218 300 176 93 293 59 92 228 39 263 174 221 83 151 93 122 43 281 176 278 201 155 293 112 111 45 103 242 187 222 294 204 178 272 52 209 292 296 206 243 114 52 78 63 234 281 54 91 27 218 205 293 189 90 227 295 50 293 127 209 26 238 190 140 147 114 90 70 19 278 122 121 103 29 182 61 190 285 287 292 277 108 114 20 226 108 281 110 66 97 33 103 23 83 249 149 278 118 51 288 159 136 297 91 148 166 208 105 117 229 237 50 186 28 161 296 256 46 26 175 116 141 251 236 300 181 80 259 246 197 111 173 62 184 63 143 258 36 150 122 165 17 49 109 61 91 130 140 49 186 124 117 178 53 110 210 231 36 23 280 192 3 70 113 88 115 58 230 254 78 121 118 251 270 87 172 280 268 192 159 16 176 65 183 141 194 124 300 12 57 226 70 52 46 240 57 207 238 113 295 125 297 249 174 245 42 27 192 259 159 96 233 251 115 160 113 48 49 214 63 265 37 136 117 138 153 167 101 226 270 275 157 104 158 97 182 23 92 131 188 56 198 296 222 28 110 25 168 189 155 160 169 171 110 247 109 91 188 98 162 184 94 255 160 67 286 119 110 189 173 165 68 34 172 252 246 202 43 219 199 257 147 209 176 52 210 70 200 180 146 257 65 123 204 300 225 286 191 85 187 201 179 207 229 134 54 237 257 286 113 179 51 2 270 149 220 70 48 80 17 218 169 46 259 74 235 45 228 154 31 173 134 19 94 102 236 257 67 251 265 182 241 282 29 115 235 85 174 269 59 11 288 102 286 126 250 155 123 61 46 186 161 67 146 294 100 90 217 49 268 177 218 288 70 9 195 260 210 282 52 117 144 89 260 38 6 165 147 204 57 34 207 155 110 81 202 29 20 239 273 296 36 289 101 176 212 136 156 130 226 67 145 141 154 172 105 95 86 82 26 236 106 158 40 206 137 65 300 271 168 119 159 129 270 121 280 169 82 212 134 144 214 203 115 200 198 168 101 269 1 287 81 299 236 137 130 239 52 163 203 176 225 151 158 247 64 271 33 178 95 80 250 28 272 8 257 63 233 256 152 36 199 198 82 262 63 268 116 216 37 75 143 263 247 145 127 122 169 219 235 52 114 105 118 12 170 186 236 21 258 18 144 168 197 296 12 121 18 295 27 90 243 56 177 160 292 171 214 252 87 45 54 220 97 85 187 272 233 260 71 134 38 115 6 63 155 116 12 11 98 300 261 287 21 213 44 81 162 214 246 18 128 274 159 160 171 129 199 287 231 96 16 120 185 55 138 6 285 33 94 171 196 4 125 298 236 101 16 54 291 174 223 215 298 1 125 111 279 127 46 285 185 50 178 112 231 14 170 65 152 92 162 12 192 69 116 300 228 140 44 277 214 183 207 227 207 180 258 195 89 22 3 18 88 230 122 238 86 257 225 176 62 80 265 103 35 283 126 55 21 67 50 73 44 196 182 208 18 169 36 44 276 199 109 100 126 183 286 28 102 154 231 228 53 259 12 21 148 152 155 179 176 18 47 202 5 224 121 296 297 220 58 39 162 264 83 267 256 263 188 220 131 100 296 159 202 117 
Beta:2,Alpha:0.34
203 230 14 285 139 231 121 131 170 35 219 130 254 65 49 167 218 300 52 266 222 293 211 262 96 161 57 226 155 217 292 35 41 242 48 34 47 145 88 76 183 120 202 196 57 49 213 116 212 179 259 182 44 205 110 193 298 145 78 13 117 105 192 274 253 236 149 17 50 125 262 190 111 152 288 114 283 216 161 262 154 106 35 201 139 165 126 58 216 227 265 63 155 16 159 272 85 139 35 256 250 47 97 70 148 114 25 175 261 283 259 146 180 252 221 131 145 233 73 265 192 63 146 43 141 218 170 75 122 153 53 138 168 15 50 131 14 170 257 87 278 284 289 135 199 145 159 67 180 225 208 194 70 256 209 271 113 188 245 270 239 91 176 123 291 41 278 111 218 127 292 150 186 140 10 17 64 138 66 33 160 227 236 12 123 229 296 88 121 285 248 107 284 113 230 224 131 173 58 199 221 262 155 149 288 170 63 16 159 102 176 28 174 123 292 11 267 29 274 59 256 50 100 151 186 10 193 22 236 96 218 20 247 268 284 230 297 169 120 260 33 267 268 101 156 6 236 251 178 49 29 202 85 117 291 134 284 104 20 137 291 52 210 40 67 113 254 234 82 81 265 115 190 58 52 57 79 8 114 14 120 130 242 258 45 172 211 170 163 111 22 89 7 294 82 158 115 259 178 88 58 20 276 296 103 273 123 21 268 292 127 159 18 179 62 56 173 278 90 83 271 179 178 41 185 183 193 168 63 130 275 1 53 151 157 83 48 250 106 73 24 115 28 32 172 207 55 43 276 133 52 124 251 144 119 107 1 113 3 281 16 35 86 25 128 78 189 280 41 27 118 222 263 128 245 202 50 11 244 73 1 111 259 103 58 24 279 17 215 94 30 110 141 119 107 196 250 218 297 165 20 277 147 101 7 110 233 63 122 63 40 236 140 25 170 17 48 266 70 143 123 283 178 196 127 76 274 93 293 232 143 230 160 145 25 60 290 48 5 148 35 79 71 174 196 223 83 67 91 156 145 214 280 53 277 243 1 160 205 248 45 76 232 9 16 240 234 229 74 212 33 8 43 173 250 229 158 289 179 196 165 119 291 96 208 274 63 188 274 164 33 253 258 263 9 169 165 133 25 16 101 67 182 94 103 95 119 294 56 47 151 241 294 24 167 115 92 210 69 207 270 173 155 87 62 263 70 69 225 41 3 131 87 244 289 55 228 229 8 173 244 122 181 120 211 229 281 150 42 180 165 204 95 51 200 168 13 148 247 167 169 131 127 24 178 86 282 18 26 275 291 48 151 49 205 11 187 186 231 51 178 177 239 256 164 294 84 230 39 12 46 213 288 113 140 97 203 204 282 234 229 295 164 34 214 31 202 52 46 235 271 13 83 159 181 214 236 66 13 99 15 59 174 244 246 11 188 163 279 247 103 201 284 52 45 285 234 278 225 279 51 115 35 266 118 295 141 169 4 92 216 35 89 242 21 18 229 274 241 112 190 287 56 249 114 121 60 293 166 185 239 89 200 176 11 157 239 174 64 85 176 32 154 46 18 91 17 239 285 176 56 68 191 283 13 279 113 163 231 237 251 158 20 120 86 205 289 292 200 219 220 193 105 229 52 146 196 115 126 20 189 200 293 197 300 255 257 106 191 170 53 189 169 93 248 146 190 96 176 293 114 214 121 139 75 101 51 165 153 31 243 169 238 28 76 61 70 29 223 73 268 100 96 212 215 133 242 72 15 294 247 226 7 61 204 112 267 31 239 162 176 240 194 275 239 10 223 134 242 176 10 182 291 149 107 121 247 288 150 94 260 240 226 299 101 246 275 102 56 96 162 99 113 103 
Beta:2,Alpha:0.35
118 125 239 266 25 269 112 229 176 179 29 270 194 98 135 123 57 193 151 217 58 110 127 66 33 178 43 86 132 77 121 74 164 46 300 195 79 75 266 126 256 165 193 90 234 59 119 28 216 128 116 31 208 299 24 48 126 183 294 76 135 180 146 78 129 273 267 213 229 272 199 53 14 59 170 73 281 152 71 245 170 211 9 23 73 7 146 163 96 246 226 26 232 113 271 244 109 236 130 273 3 41 274 186 38 124 286 87 255 292 218 234 205 133 176 189 244 36 58 111 233 134 49 63 259 110 253 227 186 165 243 187 23 170 203 6 19 117 74 165 283 90 233 195 54 271 153 292 63 232 26 243 190 248 300 151 250 114 75 180 125 77 29 59 278 33 300 197 142 184 232 26 207 32 273 36 274 183 137 126 46 187 149 63 64 90 274 102 218 86 288 132 166 298 189 38 114 53 289 274 21 6 218 224 229 59 18 178 226 200 188 52 47 177 290 252 229 99 258 18 24 255 3 189 260 8 44 17 192 151 62 274 3 158 289 166 144 244 7 81 253 106 126 171 82 184 74 145 293 213 91 275 62 101 222 248 114 175 232 59 195 128 167 203 128 288 94 160 106 14 265 170 204 70 78 50 105 42 148 152 273 232 66 297 33 197 140 97 27 110 5 275 95 132 81 293 280 200 139 3 135 241 266 195 114 33 41 30 62 28 240 277 11 30 7 37 213 155 201 46 36 112 65 25 299 8 108 175 66 148 296 6 153 183 33 245 48 218 27 189 108 128 195 116 134 87 278 3 210 1 61 50 256 184 39 266 172 67 239 176 183 116 225 131 75 155 84 202 237 101 174 79 3 164 32 112 46 222 126 245 293 285 164 21 144 18 46 129 227 108 186 128 10 136 110 53 279 47 287 12 238 58 73 125 21 98 18 223 189 135 57 174 289 179 234 3 71 203 13 131 179 256 194 140 98 221 52 284 12 151 45 37 223 44 88 114 23 26 244 262 48 206 188 202 157 162 289 49 186 148 278 30 29 169 204 292 97 288 257 230 25 119 114 229 178 83 198 80 76 125 212 217 240 104 162 287 274 32 148 134 129 299 4 170 196 70 211 74 268 51 187 98 115 118 112 111 252 97 181 134 216 57 207 206 274 214 86 176 280 33 74 8 196 237 153 39 3 71 236 53 79 165 39 102 97 125 73 165 107 190 293 172 110 177 270 114 186 169 200 80 141 33 190 35 30 114 213 20 65 98 113 205 155 300 169 39 164 74 258 116 170 163 133 46 7 222 210 187 293 164 137 33 46 42 74 267 72 273 201 253 71 83 116 174 19 26 286 69 183 216 235 165 42 20 225 150 195 215 80 69 47 140 279 188 257 13 238 92 232 29 259 205 198 31 147 107 123 238 73 135 280 11 111 160 18 278 167 217 40 290 116 146 226 168 117 82 189 173 105 69 27 283 98 280 264 106 244 15 290 119 155 265 209 82 247 263 31 24 14 265 270 170 283 242 101 262 216 225 265 52 288 107 95 207 23 31 81 154 66 224 70 18 198 16 256 151 33 200 270 260 169 36 54 80 241 250 12 54 121 112 131 93 242 130 293 12 284 265 142 164 192 194 46 53 182 102 269 86 252 13 100 202 150 295 159 211 230 122 39 289 204 89 238 193 275 149 47 108 53 288 244 204 221 145 97 239 90 184 176 288 245 60 178 29 69 246 197 8 76 107 268 130 149 193 288 82 114 282 69 87 1 29 79 254 67 35 28 31 39 2 152 182 295 32 21 214 293 18 242 38 254 145 26 49 5 230 228 237 141 123 19 273 196 250 82 79 29 67 287 106 59 219 127 63 165 151 120 83 74 52 
Beta:2,Alpha:0.36
236 286 30 8 103 95 216 83 36 41 39 79 276 148 210 273 6 295 227 186 215 164 42 46 15 166 143 129 85 298 217 94 175 64 243 53 236 211 257 185 271 182 160 122 69 55 168 133 288 81 294 136 275 163 134 174 51 128 89 226 253 190 138 114 87 127 226 282 220 133 146 261 261 233 157 264 259 73 279 28 63 276 62 3 272 228 77 65 67 300 162 257 239 113 130 15 158 92 75 176 289 219 6 202 81 170 27 52 123 77 42 50 250 238 258 300 281 57 6 47 102 177 74 49 279 71 296 54 5 4 251 297 209 294 17 262 187 124 81 269 73 246 57 35 62 184 203 262 226 114 6 77 65 79 178 169 300 111 139 159 242 208 28 261 66 33 155 270 12 219 142 208 39 115 52 101 297 31 293 50 121 27 171 221 139 104 25 86 281 1 268 134 195 186 76 46 196 96 126 226 60 77 128 30 79 175 300 198 23 68 223 157 20 252 61 264 287 86 181 107 178 175 153 136 150 205 70 273 59 260 252 251 112 234 205 273 137 124 81 89 28 210 8 34 182 23 202 32 300 134 66 285 287 164 223 33 46 3 143 246 107 279 14 168 20 170 211 133 264 89 287 123 127 32 213 141 178 53 73 102 21 157 18 94 270 282 230 40 8 209 16 265 22 176 107 91 173 232 18 188 161 154 54 73 175 276 197 18 15 207 218 52 121 241 170 266 228 253 140 241 17 165 136 189 128 27 28 122 22 244 228 268 125 258 38 33 260 293 134 213 227 68 164 10 247 222 89 46 245 118 69 224 154 129 81 246 61 211 224 261 228 85 270 30 30 13 66 32 153 119 164 163 33 46 34 110 167 51 210 274 3 259 202 111 149 153 245 70 226 51 193 288 251 105 107 163 78 239 85 173 176 285 83 187 192 150 242 20 53 180 291 119 141 88 54 19 151 132 268 272 215 74 77 85 200 300 211 220 78 285 16 80 10 204 17 72 132 284 60 100 19 92 159 131 17 154 74 290 289 223 130 109 114 210 56 139 150 214 252 281 26 59 87 194 21 258 196 18 98 78 69 87 16 46 3 122 84 123 248 147 237 139 241 121 27 203 279 188 228 61 200 262 71 53 298 17 75 126 189 209 96 207 2 88 93 64 236 261 264 36 293 93 141 122 212 219 121 270 75 235 112 104 23 271 260 152 61 135 281 218 37 204 121 104 244 294 94 255 226 110 107 195 189 130 75 99 181 81 189 273 261 192 150 282 98 88 228 255 189 13 287 76 157 45 298 32 147 29 116 46 179 195 74 208 148 259 271 61 24 78 141 135 53 77 172 193 90 265 176 151 276 300 132 87 186 53 158 27 2 243 42 104 49 159 273 26 224 152 295 292 211 215 180 85 277 175 137 234 224 298 239 193 291 138 176 25 251 157 193 288 205 282 38 214 46 49 246 269 162 100 30 61 26 188 37 123 265 251 124 70 21 198 177 99 108 18 177 210 243 123 127 203 82 172 25 186 191 236 258 157 221 137 40 161 72 222 134 287 17 209 15 32 68 25 183 180 102 55 254 294 5 225 276 284 9 296 125 216 246 35 103 285 263 215 268 8 264 55 214 279 147 209 65 9 165 294 240 217 150 30 300 45 170 144 226 3 93 228 165 234 51 93 208 10 221 176 92 183 156 124 255 296 260 127 294 189 227 20 252 194 173 62 281 147 279 265 296 11 210 155 236 203 64 44 182 130 221 191 257 212 20 22 196 106 43 263 231 78 74 102 128 233 261 284 63 186 153 185 271 195 90 298 73 274 293 155 24 14 107 11 170 170 285 282 212 297 220 289 153 223 14 85 18 76 65 217 192 300 170 295 204 21 166 73 68 98 257 243 255 183 136 1 88 46 41 189 250 52 298 66 109 299 110 142 33 
Beta:2,Alpha:0.37
125 123 69 114 77 181 151 136 300 163 121 206 69 266 188 129 40 64 143 283 139 297 54 153 299 154 44 103 283 176 98 282 85 106 158 143 87 16 173 262 113 254 167 296 218 192 261 169 134 182 216 3 102 25 69 146 147 7 294 188 210 252 51 195 196 218 276 187 246 264 53 195 39 231 69 274 62 122 285 63 79 185 169 2 97 96 130 9 109 167 131 294 213 208 227 234 54 222 87 123 166 39 72 242 176 18 64 93 261 179 252 292 110 264 155 295 120 126 164 51 46 133 284 273 235 271 4 122 5 182 145 179 20 188 251 36 246 52 240 225 164 82 208 235 60 46 97 112 101 39 124 178 254 50 158 33 183 222 46 166 170 200 14 74 18 224 191 120 208 185 255 189 267 204 164 283 134 9 262 238 46 70 137 218 91 129 165 84 273 262 141 66 91 286 21 69 255 189 101 297 212 31 293 121 27 171 139 104 25 86 281 1 133 207 286 142 152 189 195 250 146 249 168 231 280 156 299 103 270 126 162 176 299 142 208 294 165 261 15 244 167 161 12 17 1 108 199 189 184 275 112 299 276 265 147 198 88 126 195 219 52 173 228 148 262 171 89 40 230 298 286 154 261 73 183 210 165 274 161 224 189 93 287 31 209 123 229 174 16 98 186 156 295 156 106 200 5 174 221 239 176 185 278 193 254 151 246 234 140 125 128 71 31 251 14 267 170 267 220 300 59 164 78 121 46 84 189 285 162 4 276 257 272 152 288 149 46 230 145 299 161 6 38 104 256 148 25 9 63 114 41 203 264 181 98 105 287 101 22 121 182 136 188 67 139 231 25 86 28 1 297 31 293 27 171 104 281 193 278 201 239 149 15 160 238 288 176 257 148 171 277 104 225 177 159 234 218 205 158 145 245 70 77 37 210 273 159 216 137 196 300 225 229 44 65 64 232 133 296 300 184 141 100 247 284 138 144 235 271 197 217 82 188 145 253 68 43 147 282 290 146 269 270 66 96 33 81 6 78 117 225 201 203 181 7 265 272 113 286 195 134 28 121 211 102 181 186 152 55 82 7 14 174 16 177 133 93 170 179 273 24 291 52 143 147 14 170 99 90 159 187 289 46 170 229 186 92 100 205 272 292 118 106 73 3 168 210 153 108 294 124 81 52 265 214 108 160 20 76 40 135 19 154 283 281 263 249 79 56 274 6 231 158 176 255 189 14 167 42 163 160 267 85 184 23 129 34 77 236 102 230 113 132 202 300 236 223 192 215 61 21 222 186 18 226 160 147 1 268 136 121 91 241 256 114 51 25 2 262 101 205 119 27 250 76 211 233 113 63 159 13 231 240 109 155 226 167 251 130 107 117 34 32 8 94 202 87 237 203 239 109 188 168 111 176 101 155 12 144 234 247 188 16 6 141 173 197 254 32 223 270 17 1 38 45 232 21 98 173 158 18 157 101 267 155 130 189 221 11 295 218 99 108 300 185 270 71 174 216 2 125 213 82 252 133 115 260 74 241 16 35 286 251 86 196 130 230 27 122 140 32 259 274 242 101 44 47 254 60 269 22 294 59 112 150 209 168 237 41 134 265 12 291 282 285 70 71 166 144 47 152 43 188 251 69 19 34 294 279 233 218 280 202 63 243 208 42 186 100 24 289 21 166 18 117 40 7 150 205 128 134 50 281 145 289 167 224 3 253 151 178 299 113 220 105 284 202 222 79 273 215 228 15 218 36 244 16 13 200 217 160 172 17 87 40 118 177 240 17 235 297 215 212 3 218 79 219 242 57 45 270 52 296 5 211 40 259 70 229 19 282 172 28 188 47 215 264 210 97 297 128 226 151 274 41 90 170 283 47 267 75 215 122 258 205 99 138 131 270 190 114 111 230 13 63 125 69 239 192 190 114 176 192 62 68 163 98 15 42 1 9 132 105 20 161 240 2 281 288 169 208 295 101 12 5 125 241 205 289 
Beta:2,Alpha:0.38
260 188 3 109 154 193 166 285 100 258 145 237 256 235 27 215 291 256 192 98 43 14 99 245 170 3 54 182 238 35 190 132 191 114 147 121 43 76 292 78 237 249 199 42 51 191 290 8 292 271 239 182 24 27 289 215 140 107 176 232 129 191 104 4 194 234 163 241 150 18 143 72 144 160 151 248 6 78 183 175 166 285 251 119 177 131 2 47 186 222 21 128 278 102 93 96 212 96 80 234 249 59 288 154 255 189 123 234 64 272 217 299 252 190 114 231 206 60 216 63 208 270 19 207 185 226 235 154 269 100 259 67 271 40 84 283 133 202 21 234 118 18 268 138 251 291 126 202 212 110 241 139 12 69 82 131 296 34 10 83 290 37 173 58 78 202 84 198 182 184 122 61 132 224 174 13 111 19 131 8 118 256 46 192 297 185 31 293 281 25 168 175 52 33 252 63 102 39 157 289 19 161 216 132 125 185 186 9 232 267 109 41 195 298 169 221 242 163 46 120 289 156 123 9 226 163 232 246 54 267 174 101 83 31 293 99 201 22 121 84 93 144 196 74 78 282 17 136 188 27 2 234 67 268 3 172 221 12 82 139 4 231 283 104 25 86 28 135 263 178 106 227 241 1 140 294 35 94 297 171 281 11 130 100 252 134 123 177 124 247 245 71 163 159 175 183 61 36 147 20 156 226 221 124 298 107 289 178 154 32 215 179 216 59 45 291 134 68 154 238 93 234 116 163 151 131 244 38 102 203 272 194 232 220 59 66 55 245 33 241 257 152 171 201 207 100 248 247 299 204 219 286 30 180 206 240 52 116 256 69 1 34 238 13 276 202 214 74 24 25 100 255 16 76 6 189 290 107 100 248 181 207 263 294 44 124 140 283 198 272 153 79 179 285 133 190 86 227 109 63 114 139 164 142 196 129 233 201 63 46 127 77 109 202 65 19 54 26 300 23 240 29 265 80 73 31 170 168 4 100 72 152 132 59 264 70 154 122 275 123 291 274 121 284 91 30 274 25 112 130 174 33 14 111 202 284 106 63 170 290 138 231 212 12 61 297 52 177 95 135 21 97 196 98 85 234 166 18 80 287 44 72 6 147 173 17 280 59 173 191 233 247 209 288 63 35 283 78 300 258 279 220 3 290 142 71 121 296 201 85 144 248 60 260 276 122 289 59 245 124 237 155 148 11 116 164 46 130 4 293 222 168 229 297 57 129 209 214 12 146 134 170 89 227 26 48 121 257 54 170 35 77 300 155 217 199 261 174 13 161 227 53 135 69 133 6 98 146 22 171 209 110 84 21 257 140 218 142 18 52 170 202 121 271 84 264 32 58 192 131 270 252 261 189 164 297 293 281 242 190 273 156 119 192 296 114 257 290 17 131 298 117 204 232 76 167 193 250 247 115 300 266 104 70 130 13 243 277 269 277 66 216 142 174 144 205 182 33 63 187 190 201 191 179 206 164 114 46 66 7 44 80 194 230 139 249 237 43 212 271 96 215 134 65 214 177 265 102 7 168 75 300 287 163 57 35 23 105 166 69 97 254 28 150 122 276 14 170 179 271 251 130 12 298 78 43 274 61 5 76 268 112 19 105 257 185 282 169 99 161 196 120 165 49 185 223 192 149 294 80 154 251 288 130 238 145 214 240 294 111 144 23 18 153 116 244 22 115 146 281 138 3 209 198 77 94 41 220 300 56 256 275 187 171 87 10 13 114 260 172 124 253 176 236 271 21 135 292 269 47 183 271 284 18 212 161 35 9 161 63 41 296 73 70 157 278 245 171 241 31 50 57 201 51 231 144 261 250 93 177 150 97 276 99 205 221 202 111 181 242 169 212 208 215 268 257 135 90 173 246 74 252 56 101 121 139 25 86 227 1 31 171 104 281 171 210 231 273 83 111 56 46 249 16 76 166 10 92 2 238 65 212 299 135 192 282 178 300 244 260 293 18 115 91 107 263 90 296 66 250 105 50 271 33 231 242 47 101 237 182 50 213 116 158 252 212 267 185 138 100 81 116 199 282 127 197 23 177 234 207 58 256 239 170 47 164 176 46 
Beta:2,Alpha:0.39
170 124 62 263 107 80 183 29 240 163 259 284 67 83 21 192 18 98 90 252 25 268 297 107 259 40 104 139 257 78 43 59 126 298 143 292 202 295 230 29 228 260 124 159 138 27 183 265 182 114 285 115 70 193 58 268 254 187 121 51 178 17 264 140 289 12 164 107 99 108 207 83 227 53 46 46 270 61 160 19 13 131 165 101 297 185 31 293 121 27 171 139 104 25 281 1 281 273 105 157 150 154 244 170 17 149 76 244 277 148 66 32 33 101 31 121 139 25 1 171 104 281 215 46 9 286 125 204 232 53 174 83 99 184 84 144 74 78 282 2 234 221 82 4 103 135 263 178 106 241 140 294 35 94 36 67 182 264 98 53 210 59 101 297 31 293 22 121 136 188 27 171 139 231 104 25 86 187 28 281 1 130 223 218 283 194 118 52 26 68 249 149 2 18 155 273 282 137 56 288 170 285 280 96 256 186 229 83 126 84 144 74 282 234 221 82 24 265 187 135 79 106 241 81 145 35 67 178 278 224 175 59 34 287 176 206 202 101 297 31 293 121 27 171 139 104 25 86 10 281 1 106 2 125 181 207 295 292 282 294 109 15 265 11 235 287 247 295 6 97 234 59 124 103 244 102 154 250 53 219 299 268 281 52 196 212 53 237 258 13 165 260 101 83 99 22 163 93 144 74 136 2 234 67 3 172 12 139 4 231 283 25 86 135 178 140 294 35 94 297 31 293 121 188 27 171 104 11 1 130 119 276 88 114 292 180 56 131 104 217 133 45 64 92 271 252 185 243 131 38 198 62 21 31 18 293 106 284 260 287 261 100 239 176 274 269 241 25 232 130 257 51 28 259 92 274 211 265 295 157 282 25 213 19 74 222 63 227 157 260 268 296 16 80 263 31 240 138 86 273 130 222 123 232 262 267 246 211 172 22 85 227 199 201 30 193 26 256 28 76 134 228 198 7 30 160 87 296 205 56 1 18 133 181 105 212 148 237 149 288 33 55 102 133 49 50 18 239 176 298 240 117 161 47 279 137 274 72 181 120 248 99 260 7 8 214 163 117 281 297 250 97 220 101 31 293 99 22 121 136 188 27 67 3 172 171 139 231 283 104 25 86 28 178 1 140 294 130 166 247 69 200 183 108 213 198 80 18 189 141 264 152 243 165 240 111 22 7 129 104 150 240 77 276 300 219 224 147 208 295 158 32 189 52 60 106 186 71 200 35 128 93 242 30 20 225 79 125 55 231 29 88 24 27 203 20 262 103 63 47 177 179 160 271 218 26 249 178 268 227 294 37 110 114 137 212 284 132 210 272 167 186 117 101 31 293 27 139 104 25 86 187 1 66 186 243 239 69 101 29 157 33 176 263 146 249 290 11 72 209 192 296 13 275 152 18 229 263 64 52 39 261 92 296 15 228 126 3 261 41 153 155 122 151 141 101 297 31 293 22 121 136 188 27 2 67 172 171 139 231 283 104 25 86 28 281 178 1 140 294 94 130 57 6 271 206 102 214 186 231 190 112 297 11 164 40 28 266 114 46 270 34 103 251 143 35 144 202 90 101 186 267 142 283 175 113 228 44 115 36 220 271 35 278 242 130 243 154 224 63 38 122 41 103 10 268 238 56 40 273 17 213 78 177 168 277 118 278 80 146 175 94 61 269 178 132 64 281 133 151 53 188 58 195 32 78 76 116 253 200 114 95 297 31 293 84 281 242 123 201 53 1 235 48 26 247 238 292 19 251 270 10 82 54 251 180 270 19 130 65 69 235 300 186 112 27 255 116 254 287 131 189 145 41 171 95 259 244 139 70 182 29 44 149 38 81 1 183 288 145 55 286 22 209 285 201 246 298 119 68 126 145 79 251 45 76 108 192 71 154 145 131 5 28 142 25 18 176 163 218 19 22 110 6 118 207 175 82 269 277 274 219 15 32 17 292 120 78 49 272 265 275 187 252 270 109 216 191 90 246 171 101 297 31 293 22 121 136 188 228 27 139 104 265 25 86 281 227 1 130 10 191 205 116 230 59 261 93 297 27 94 280 140 7 289 15 240 32 90 131 245 140 291 25 90 142 133 275 99 118 129 95 221 68 263 169 128 232 267 93 10 264 88 209 261 104 171 222 38 82 92 115 61 254 293 31 165 214 110 280 155 48 279 167 64 297 31 293 27 104 281 1 145 24 202 242 94 266 206 16 227 61 37 286 135 148 126 246 266 227 231 49 234 158 2 28 9 174 15 14 36 124 152 288 96 185 21 18 170 22 241 54 274 176 41 115 211 145 60 143 177 10 229 281 256 225 242 104 34 107 239 131 202 176 171 20 37 148 80 137 233 99 63 207 20 196 140 251 86 227 126 155 31 170 43 293 152 28 205 116 174 75 25 84 86 52 291 113 273 237 64 69 52 123 195 182 
Beta:2,Alpha:0.40
58 44 153 144 99 198 224 162 31 144 171 37 117 56 268 137 168 191 262 120 198 95 267 49 174 12 283 257 83 267 15 214 115 196 130 292 114 95 191 297 281 87 205 198 69 227 228 188 137 65 282 80 259 44 182 230 167 300 179 43 11 87 167 69 192 132 127 266 151 278 233 225 150 143 63 149 291 14 247 298 273 245 6 288 170 290 40 101 270 12 128 166 99 255 202 230 36 108 236 64 2 189 299 142 138 17 84 104 89 91 281 275 254 107 287 247 18 68 276 188 228 286 25 273 156 143 118 137 227 161 49 48 131 258 60 101 119 22 136 188 67 3 172 248 139 231 283 25 86 28 1 294 297 27 171 104 281 230 205 96 236 266 151 191 52 292 4 129 245 130 285 263 200 147 52 30 145 203 142 16 122 221 41 60 187 133 156 248 4 91 127 1 77 7 205 51 147 69 192 128 83 102 50 198 259 120 270 119 138 201 183 126 216 43 300 84 240 144 74 282 295 32 156 2 296 234 268 158 154 55 278 221 45 224 148 82 209 54 24 49 265 149 56 73 187 135 80 106 227 42 241 210 143 81 160 124 180 35 94 99 67 58 136 143 126 194 47 282 19 101 185 161 22 188 67 3 139 231 283 25 193 86 28 1 294 297 27 171 104 281 126 143 263 291 184 267 279 172 178 39 86 131 207 53 27 279 68 165 167 30 169 188 50 277 43 51 291 206 213 45 188 281 269 93 204 237 3 73 174 31 289 21 169 295 72 56 260 68 18 183 219 172 71 145 132 251 102 52 45 193 174 98 35 31 260 187 159 7 278 290 282 48 109 255 189 101 83 297 31 293 99 22 121 144 196 17 136 188 228 27 2 67 172 171 12 267 139 231 283 104 25 86 28 281 178 1 140 294 94 130 6 101 199 264 4 207 277 153 31 293 27 86 1 201 157 1 168 281 206 109 241 106 142 170 62 270 44 280 182 242 215 159 41 217 262 274 18 101 212 99 22 136 188 3 172 12 267 139 231 283 25 86 28 15 135 178 1 140 294 94 297 31 293 27 104 281 115 175 84 223 284 29 94 59 130 127 238 259 244 78 97 152 6 190 150 40 180 99 92 26 114 249 199 139 86 1 31 104 281 42 167 51 47 99 86 202 210 247 288 102 191 169 220 31 273 67 231 230 225 147 150 159 164 46 101 297 31 293 22 121 136 188 27 171 199 139 177 104 25 86 28 281 1 130 184 196 74 288 201 276 35 251 101 27 230 99 115 282 140 274 136 159 146 283 267 260 83 140 40 121 197 232 151 56 41 171 128 188 62 243 129 88 221 68 203 78 291 202 68 33 256 298 22 84 231 10 101 27 104 25 86 1 70 273 160 4 175 180 127 200 139 86 293 54 105 283 95 37 180 258 79 227 266 253 288 143 206 87 258 41 28 245 259 205 236 110 13 245 31 50 130 51 180 132 29 157 133 159 173 219 63 52 101 99 22 183 136 2 67 3 172 12 267 139 129 231 283 25 86 135 178 140 294 94 297 31 293 188 27 171 104 28 268 244 42 47 296 15 82 284 178 180 167 241 126 77 257 300 217 220 46 52 284 123 15 256 101 297 31 293 121 27 171 139 104 25 86 1 275 1 271 130 52 61 261 255 189 297 31 293 27 104 281 293 137 212 4 265 211 135 119 27 263 199 84 116 21 296 121 114 18 198 45 190 23 29 284 89 31 114 23 105 35 217 55 36 120 265 297 293 121 36 74 208 42 156 48 100 207 171 40 234 169 49 230 55 170 240 259 151 108 107 91 124 121 254 46 165 188 12 274 177 143 13 210 181 237 102 160 93 287 68 297 31 293 27 187 281 49 187 287 46 260 295 43 155 145 175 250 133 285 95 45 83 44 272 33 231 290 280 299 59 242 198 68 38 218 106 101 297 31 293 99 22 121 136 188 27 67 3 172 171 139 231 104 25 56 86 28 281 1 294 130 89 254 63 278 181 137 122 40 167 203 181 275 97 6 52 69 126 24 244 118 47 171 279 58 74 50 207 85 157 266 132 245 144 8 137 169 297 31 293 27 248 107 279 141 34 287 76 166 9 202 112 120 234 286 254 184 62 269 31 293 29 191 44 92 236 117 63 256 109 297 293 228 192 54 158 189 251 85 72 14 187 185 162 275 220 87 284 235 297 37 253 275 272 128 134 258 101 83 211 259 99 22 126 68 163 84 93 194 144 74 78 282 295 136 188 2 234 67 118 55 3 172 221 45 12 82 209 139 4 231 24 265 25 193 86 73 187 28 135 125 178 106 227 241 100 1 140 81 160 294 35 94 31 246 293 121 27 171 256 104 281 11 51 4 151 272 76 34 291 61 202 297 31 293 138 27 104 86 281 1 114 130 70 80 62 40 21 161 18 69 182 86 282 130 164 85 135 98 167 239 91 249 31 85 176 127 274 232 278 236 185 214 286 91 193 188 296 291 40 15 167 239 69 199 195 9 155 202 176 101 185 31 293 121 27 25 86 10 1 104 281 32 201 36 298 34 183 87 43 202 163 69 290 94 229 275 180 1 297 293 281 228 183 44 112 52 54 257 243 184 158 145 43 23 17 77 31 293 300 27 104 159 56 226 288 192 70 65 284 231 30 102 141 156 253 163 5 209 257 297 31 293 27 104 281 1 46 229 294 54 176 121 233 73 63 6 220 174 224 253 202 263 298 160 147 165 59 27 138 281 105 122 195 203 36 128 103 19 106 185 227 223 182 201 111 261 52 25 264 239 279 209 235 5 18 8 176 257 192 70 181 125 287 74 264 35 114 44 99 22 2 296 3 172 12 231 283 135 178 140 94 101 27 86 1 
Beta:2,Alpha:0.41
187 26 29 101 235 286 103 34 202 215 136 264 288 287 78 270 77 83 99 163 300 84 144 74 2 234 12 4 283 15 135 178 140 294 35 188 11 274 194 227 109 279 29 97 59 228 7 23 237 120 187 263 68 202 101 31 293 121 27 139 104 25 86 10 1 171 281 31 165 241 79 56 127 58 27 177 106 9 80 164 197 207 93 46 22 240 67 3 172 231 283 149 294 101 27 171 86 1 227 201 103 16 93 165 76 131 187 217 162 274 11 39 102 65 297 31 293 50 27 281 103 229 210 299 88 29 223 46 43 237 252 95 125 207 3 145 101 31 121 139 25 86 1 171 104 281 279 53 92 75 298 270 2 84 42 196 114 126 269 176 94 169 275 15 46 255 96 18 19 189 47 104 42 13 172 188 113 193 3 154 46 101 87 226 182 195 162 278 291 138 80 293 240 13 21 24 218 102 290 169 18 83 297 212 31 293 99 22 121 163 93 144 196 74 17 136 188 27 2 234 67 3 172 171 12 139 4 231 283 104 25 86 28 281 135 1 140 294 35 94 11 130 171 62 216 145 80 54 251 201 29 240 260 266 37 278 205 240 255 189 273 2 135 229 268 247 204 266 19 193 80 185 240 103 79 45 10 229 84 18 208 218 181 45 169 35 21 121 191 170 18 5 174 226 289 12 34 193 1 202 202 23 220 98 127 9 166 89 297 68 289 273 56 255 161 121 189 14 199 22 106 209 198 94 157 255 189 71 208 224 223 199 290 48 291 101 83 31 259 99 22 121 126 163 84 93 194 144 196 74 78 17 295 136 188 2 234 67 118 172 221 45 12 82 139 4 231 24 283 265 25 193 86 187 28 274 178 106 227 241 1 140 81 294 35 276 94 297 246 293 27 171 256 104 281 130 145 22 299 59 50 62 219 33 52 29 158 19 171 138 63 221 119 132 21 270 244 144 165 267 64 117 18 140 154 268 48 69 88 161 132 55 71 148 189 188 104 203 162 267 288 220 154 76 56 43 57 28 29 33 48 208 241 216 172 297 226 16 246 88 84 157 203 174 104 227 104 18 26 53 166 187 109 272 249 228 160 18 91 119 180 244 118 24 115 35 2 228 72 137 159 172 224 167 106 73 104 51 156 242 164 62 278 139 204 110 286 180 46 297 31 293 29 27 281 133 29 66 76 23 199 158 33 245 72 189 179 181 242 75 233 63 230 15 263 236 12 7 96 56 190 35 37 80 242 55 27 262 114 240 64 68 101 104 116 164 26 46 268 99 230 159 172 190 4 222 114 101 297 31 293 22 121 136 188 27 171 139 231 104 88 25 86 28 281 1 130 275 201 160 216 24 191 222 91 156 212 92 134 205 165 38 66 33 176 7 288 124 273 108 82 254 237 5 49 294 111 277 6 271 40 181 205 225 217 215 80 11 101 297 31 293 240 27 171 139 104 25 86 15 281 1 299 179 9 281 189 237 238 75 24 89 52 263 145 46 7 105 210 48 36 173 95 263 156 59 192 289 8 102 50 120 270 184 119 201 288 183 216 240 205 32 296 268 158 154 55 224 148 54 129 244 245 149 10 73 225 266 80 42 100 143 160 124 231 14 289 255 15 106 272 75 24 170 189 256 66 135 291 65 195 293 121 33 300 57 154 212 14 271 80 243 274 170 240 192 291 231 106 65 258 58 300 108 69 256 266 11 146 58 135 101 297 31 293 22 121 136 188 254 27 67 3 171 273 139 231 283 104 25 86 28 281 1 294 130 72 227 242 258 50 250 183 103 169 184 213 88 35 110 107 172 2 144 260 152 219 149 63 288 52 101 22 183 136 111 139 231 25 86 28 79 188 27 104 281 276 219 183 58 225 43 1 55 52 85 220 276 191 4 152 112 83 144 2 111 265 149 94 99 217 11 129 228 271 274 95 285 135 200 102 158 83 175 94 3 150 32 192 160 71 47 91 273 161 199 2 262 103 38 260 64 16 141 81 281 10 139 4 152 87 189 207 262 111 135 205 100 194 97 3 13 240 10 26 55 57 236 262 182 64 194 249 75 126 193 261 86 136 62 109 286 104 29 228 116 125 291 37 62 136 283 66 33 101 297 31 293 121 29 27 171 139 104 25 86 281 182 28 281 121 139 161 187 255 189 204 179 155 261 57 187 168 2 297 24 281 241 59 188 192 12 143 104 213 62 242 137 100 16 158 22 213 29 126 84 74 282 234 248 221 24 106 241 35 67 135 250 252 228 184 3 40 171 82 139 279 38 216 23 210 251 290 85 297 31 293 27 187 241 184 239 49 220 159 58 40 195 176 101 31 119 22 121 136 188 139 231 25 86 28 1 297 293 171 104 281 193 25 247 147 284 75 140 254 49 15 85 149 292 76 255 33 288 133 189 14 285 189 248 145 237 191 49 266 64 216 142 234 168 53 270 261 185 91 228 62 150 284 29 199 131 127 288 135 121 110 83 138 126 84 144 74 282 156 2 234 154 166 221 82 4 24 265 187 178 106 227 241 140 81 35 94 67 157 2 132 172 86 155 275 224 187 259 192 125 58 284 273 5 255 154 94 7 106 74 24 39 263 189 213 49 161 79 242 62 15 119 29 228 135 182 200 46 155 61 195 146 286 114 101 297 22 121 136 188 171 273 139 104 25 86 281 1 130 141 16 145 158 222 95 96 13 241 164 29 300 151 129 230 105 283 46 242 32 289 116 173 37 272 106 101 297 31 293 121 27 139 104 25 86 281 1 74 180 128 273 270 145 96 31 50 2 226 160 263 3 72 32 248 3 164 23 114 67 135 152 46 53 126 299 167 27 191 94 265 174 180 214 181 209 118 77 218 101 297 31 293 22 121 300 136 188 27 67 3 172 171 139 231 283 104 25 86 28 281 1 294 130 108 27 293 280 175 1 208 246 207 
Beta:2,Alpha:0.42
69 240 131 58 292 99 132 281 101 297 31 22 121 136 188 27 67 171 139 231 283 104 25 86 28 1 294 130 188 122 159 126 251 278 257 56 241 141 73 216 245 36 287 35 236 208 222 231 83 292 141 67 20 101 297 31 293 27 171 139 104 25 86 281 1 118 41 248 242 227 29 105 107 66 140 87 62 31 162 288 83 33 29 2 135 18 156 133 280 152 191 20 197 102 50 120 270 119 201 183 216 240 205 296 268 154 64 273 224 111 54 244 149 56 225 266 42 210 143 124 145 180 231 83 250 49 279 117 160 54 11 69 192 128 102 50 198 259 120 270 184 119 201 183 126 216 84 240 144 205 74 282 32 156 296 167 234 268 158 154 55 221 45 224 148 82 209 195 24 244 265 193 245 149 56 73 187 225 266 80 106 227 42 63 241 100 147 210 143 81 124 180 35 43 2 67 231 127 192 271 193 286 116 225 182 150 168 22 171 268 87 109 73 228 130 8 124 261 168 296 216 283 192 101 158 139 25 86 1 31 171 104 281 91 74 29 69 125 215 199 56 15 90 291 139 104 110 280 300 133 101 153 69 172 262 94 111 44 83 144 2 135 99 164 255 113 269 126 287 152 231 189 46 267 122 19 294 244 92 57 73 185 140 184 79 75 193 251 225 262 186 17 124 69 100 153 90 22 101 83 99 163 84 93 144 74 78 282 136 2 234 67 158 3 172 221 12 82 4 231 283 25 86 135 178 106 241 140 294 35 94 297 31 293 121 188 27 171 104 11 1 130 6 76 148 115 286 156 147 29 120 183 216 279 240 205 142 268 224 42 210 124 180 242 163 235 164 41 196 205 46 101 297 31 293 201 121 27 171 139 104 25 86 281 1 218 251 168 189 226 292 109 273 257 197 185 289 102 50 120 270 184 119 138 201 183 216 240 205 39 228 296 235 154 224 111 285 19 54 244 245 149 56 10 72 15 261 225 152 70 42 100 210 143 124 180 247 51 232 67 46 63 36 287 198 8 184 263 139 256 85 161 44 45 277 188 273 195 185 243 252 115 18 27 50 177 299 143 53 214 36 233 63 231 158 196 206 121 191 204 137 81 248 180 147 65 100 133 3 130 36 300 168 189 235 271 182 147 207 3 221 30 209 101 10 205 94 74 145 190 116 274 149 244 143 25 288 114 90 95 1 299 298 135 61 121 281 3 221 123 91 128 178 107 150 234 119 225 31 232 42 125 9 96 80 103 61 180 59 159 272 101 297 31 293 99 22 121 240 196 17 136 188 27 67 3 172 171 12 267 139 231 283 104 25 86 281 178 1 140 294 94 130 50 103 112 17 139 155 57 132 73 87 10 209 66 17 255 85 33 189 135 67 117 15 278 182 31 31 32 175 254 204 63 104 55 237 264 144 246 23 206 73 240 83 99 163 74 2 234 12 4 231 283 135 227 140 294 94 121 67 28 281 77 141 166 245 131 73 146 2 101 22 121 300 136 188 67 273 139 231 25 86 28 1 297 31 293 27 171 104 200 269 45 149 280 51 244 259 288 138 145 20 47 43 52 165 45 222 297 31 293 161 27 139 86 281 1 94 45 197 55 50 295 13 59 259 126 24 265 193 149 187 227 81 99 144 2 127 232 199 219 151 97 108 3 52 101 22 136 188 254 67 172 139 231 283 25 86 28 263 1 297 31 27 171 104 103 121 204 49 6 269 251 292 119 241 21 131 126 298 118 29 11 44 18 83 212 99 144 2 166 12 4 283 135 178 140 294 94 98 76 288 40 176 101 87 77 126 300 205 182 24 76 174 81 127 138 36 243 263 91 254 271 33 7 140 104 179 24 196 228 260 71 129 300 53 9 266 55 167 10 201 65 242 212 300 93 290 12 223 203 7 300 144 234 274 135 1 36 253 87 93 228 158 79 221 63 42 54 100 94 46 177 266 231 82 168 75 125 109 30 95 153 83 99 22 163 93 144 74 228 2 234 3 172 12 4 231 283 135 178 140 294 35 94 101 121 27 67 86 11 1 287 7 41 14 34 207 27 13 170 145 101 297 31 293 121 171 139 104 25 86 281 1 60 120 82 52 12 47 171 287 83 99 161 144 2 234 4 135 178 140 94 146 90 193 226 252 51 129 257 197 289 102 50 184 119 138 201 169 39 296 268 154 273 157 54 244 149 56 10 72 15 225 266 203 100 143 224 231 118 272 216 77 298 197 37 260 101 83 259 99 22 126 163 300 84 93 194 144 74 78 282 295 2 234 67 3 221 45 12 82 4 231 24 283 265 25 193 149 187 135 178 106 227 241 140 81 160 294 94 121 27 104 86 11 1 89 194 160 125 13 74 147 279 83 99 22 144 2 234 172 224 12 4 231 283 193 135 178 140 294 101 27 86 11 209 31 201 98 129 37 231 232 182 263 2 252 255 253 209 126 223 16 1 189 297 31 293 27 104 86 281 83 265 79 187 170 17 295 261 247 5 269 220 52 286 59 39 257 101 297 31 293 50 22 121 136 188 27 171 139 231 104 25 86 281 1 130 78 122 79 299 115 133 85 213 84 72 135 278 292 293 215 203 19 39 169 185 50 99 15 294 31 199 232 159 266 161 217 233 124 63 183 158 267 263 2 172 268 203 13 202 239 160 6 176 10 2 267 282 280 252 244 287 22 219 52 31 293 27 139 104 86 1 140 145 160 7 292 296 241 92 265 176 2 135 192 28 99 152 169 111 41 73 149 206 132 271 79 13 49 288 22 299 153 80 241 52 101 3 240 281 66 223 93 231 117 166 134 173 33 259 126 84 282 167 221 45 82 209 129 24 265 193 73 187 274 106 227 241 81 160 2 272 229 69 254 73 163 186 250 99 283 79 178 140 294 95 42 191 27 174 67 55 97 22 74 162 138 182 275 17 231 2 177 76 166 164 4 263 197 51 214 46 101 99 138 22 121 136 2 67 3 172 12 139 177 231 283 25 149 28 178 1 140 294 94 297 31 27 171 104 281 137 117 51 152 220 122 21 248 166 18 212 138 22 231 101 86 208 270 175 88 135 57 75 282 82 106 81 35 39 140 26 293 208 113 200 116 249 50 99 2 135 178 94 31 9 2 296 270 155 93 74 4 101 31 293 22 121 136 188 27 139 231 104 25 86 1 297 171 281 216 290 298 158 42 130 198 215 101 297 31 293 99 22 121 196 136 188 27 2 67 3 172 171 12 139 231 283 104 25 56 86 28 15 281 178 1 140 294 94 63 270 218 210 191 49 248 163 178 234 125 82 104 156 96 281 63 179 19 85 14 259 215 190 114 170 185 183 296 88 15 252 15 102 115 48 237 73 205 249 265 118 180 35 220 149 256 288 103 283 261 157 162 124 79 128 110 218 47 12 208 126 154 196 297 31 293 27 104 281 1 29 130 114 277 109 10 208 217 205 33 105 29 252 46 128 50 209 247 223 282 65 59 126 272 300 36 273 123 61 26 197 267 129 214 18 113 241 145 278 31 130 287 155 151 103 82 128 12 193 115 169 25 84 252 178 125 81 273 4 169 2 135 59 29 140 234 110 294 16 42 231 165 227 161 21 219 242 96 45 52 18 127 236 287 89 253 300 234 30 
Beta:2,Alpha:0.43
157 224 184 51 278 6 21 167 18 212 138 272 143 300 289 84 9 46 287 257 259 80 223 174 153 31 13 84 240 282 234 221 82 274 106 241 35 83 224 201 101 103 90 52 93 280 145 2 135 281 32 226 224 111 88 95 77 300 74 82 106 35 67 135 73 88 253 111 46 218 66 33 186 83 112 206 154 106 166 204 63 50 159 27 112 287 73 42 145 187 169 290 284 236 247 233 45 63 183 178 231 261 182 269 294 95 258 256 131 219 229 152 171 1 39 94 52 264 69 192 128 83 110 211 50 259 120 99 119 22 183 126 68 216 163 43 84 194 144 205 74 78 282 295 156 2 234 268 158 118 154 55 278 166 3 172 221 45 224 12 111 148 82 209 4 141 195 231 244 283 49 237 265 193 245 149 73 187 40 135 79 125 178 106 227 42 241 147 210 140 181 143 81 160 124 294 180 35 101 121 17 27 67 86 123 11 214 200 206 75 179 195 284 3 123 268 245 236 125 243 215 189 100 255 7 51 257 192 197 185 289 102 120 270 184 119 138 201 183 216 240 205 32 156 296 235 268 158 230 154 55 45 273 224 111 285 157 19 54 244 245 149 56 10 73 72 15 225 152 266 70 80 42 210 143 160 124 168 180 231 178 287 258 109 127 36 6 293 259 126 228 154 45 24 265 193 187 227 81 2 135 41 229 245 209 293 184 110 183 129 70 138 281 174 195 254 220 180 260 103 180 30 38 206 228 127 236 186 267 105 201 61 161 193 18 60 123 193 177 54 15 269 22 201 268 231 43 4 246 6 298 198 83 158 22 231 283 56 227 294 101 86 28 281 1 222 255 54 42 5 10 124 189 257 201 158 199 121 252 190 9 76 258 100 114 192 174 102 50 259 120 270 184 119 201 183 216 279 205 32 156 296 268 158 154 55 45 224 148 209 54 244 88 265 193 245 149 56 73 187 225 266 227 42 210 143 81 160 124 180 2 231 60 15 107 288 33 36 2 59 179 113 9 255 264 60 95 154 209 189 174 259 119 179 126 84 282 221 45 82 24 265 193 73 187 106 227 241 210 81 2 283 90 244 258 212 162 254 78 84 106 2 135 297 147 276 224 34 268 79 185 202 120 262 5 269 229 191 62 150 257 101 297 31 293 22 121 29 136 188 27 234 171 199 139 231 104 265 86 79 1 130 93 165 13 267 285 103 37 294 135 197 84 80 246 110 177 251 149 2 231 132 88 176 226 185 222 139 31 29 112 120 297 239 184 227 189 176 213 268 207 289 127 22 19 257 185 135 235 30 127 88 200 35 271 68 70 88 9 48 162 261 209 148 175 122 34 155 182 98 210 71 152 202 192 128 83 259 270 99 126 68 163 84 194 144 74 78 282 295 156 2 234 238 158 118 55 221 45 12 111 82 209 4 195 24 283 265 193 245 10 73 187 135 178 106 227 241 140 81 160 294 35 94 67 117 51 288 27 143 162 108 9 99 138 22 254 3 172 45 231 283 140 294 101 86 1 172 220 295 66 214 244 82 250 33 99 2 283 178 106 140 294 94 101 166 144 162 13 47 126 97 153 161 84 74 282 295 234 221 45 82 209 24 265 193 73 187 135 106 227 241 160 35 2 67 209 112 220 197 296 147 46 157 192 184 156 158 55 45 224 149 73 160 13 149 133 267 1 230 162 288 85 2 221 3 168 52 261 247 274 253 253 241 80 92 142 88 71 95 240 221 2 290 248 98 36 203 154 276 29 182 2 135 199 135 217 190 46 211 42 106 99 2 88 178 140 94 288 270 22 249 215 60 189 204 103 149 138 249 176 142 34 276 220 202 288 156 83 227 231 212 50 280 222 145 229 84 135 49 175 240 125 77 300 288 278 232 228 195 85 88 164 46 245 263 208 106 277 82 125 64 119 292 101 31 293 121 27 139 25 1 171 104 281 114 169 48 92 154 8 193 275 192 156 60 82 270 244 96 167 238 277 32 163 195 240 2 206 181 236 135 54 42 161 135 236 201 90 36 160 66 153 4 18 45 256 33 259 265 193 187 83 2 285 124 235 153 159 9 28 255 189 174 83 211 259 99 126 68 163 84 194 144 74 78 2 234 158 118 221 45 12 82 209 267 4 24 265 193 73 187 135 70 178 106 227 241 140 81 294 35 94 67 118 102 69 156 70 255 287 160 189 259 126 24 265 187 227 81 2 35 287 36 82 112 90 239 298 33 176 101 22 136 139 231 86 297 188 171 104 130 67 211 138 283 224 240 207 21 18 62 5 89 90 300 75 271 257 29 69 18 196 49 14 269 300 119 8 138 132 155 169 2 255 89 189 192 297 31 293 27 104 1 23 28 203 258 136 278 9 174 83 289 99 163 84 144 74 78 282 2 234 221 12 82 4 24 135 241 140 294 35 94 188 165 135 67 206 39 32 242 179 50 24 193 236 287 149 144 100 163 81 239 94 288 176 253 198 235 154 94 293 96 82 56 70 31 99 205 198 151 172 66 261 77 33 126 300 84 282 221 251 82 24 56 106 227 241 81 35 67 300 164 77 160 147 293 26 124 46 249 126 80 57 240 70 78 6 26 211 250 225 152 238 54 187 249 111 164 85 41 105 23 103 219 29 52 46 31 293 27 78 17 1 174 222 5 213 257 83 84 144 74 282 234 221 82 72 135 106 241 35 69 147 228 116 40 214 192 197 102 50 198 259 120 270 184 119 201 126 216 84 240 205 282 32 156 296 268 158 154 55 221 224 148 82 209 54 24 244 265 193 245 149 56 10 73 187 15 225 266 80 106 227 42 241 100 210 143 81 160 124 180 43 2 171 231 1 135 130 98 105 103 197 300 231 183 221 63 212 298 41 215 29 15 138 74 291 187 21 225 170 209 14 18 77 254 134 210 45 5 15 129 257 300 187 2 135 200 250 217 23 267 46 225 166 289 184 84 74 282 234 221 82 106 241 35 67 245 247 153 196 200 167 172 227 168 216 201 96 148 284 118 68 203 11 172 134 147 12 119 132 101 99 136 188 2 67 3 139 231 283 25 86 28 178 1 140 294 297 293 27 104 281 137 294 207 239 257 111 210 176 248 118 208 38 288 176 100 253 83 102 99 163 144 74 282 2 234 12 4 135 178 294 94 67 206 16 48 78 67 17 90 227 99 84 236 178 140 70 188 177 119 292 189 174 121 150 291 109 58 242 244 101 32 297 31 293 228 281 273 172 280 243 248 203 197 149 145 30 223 261 245 99 269 70 274 148 165 20 153 106 183 67 259 126 84 74 282 234 221 45 82 24 265 193 187 227 241 81 2 93 240 18 32 138 7 78 203 2 135 1 35 6 170 96 298 270 223 97 114 215 274 25 60 178 236 66 144 296 192 33 39 92 258 262 292 145 273 94 50 186 99 15 176 85 266 293 224 89 153 209 156 15 202 86 58 278 162 282 10 73 106 35 100 195 196 255 19 96 119 189 185 296 235 107 83 82 260 153 120 84 144 282 113 234 221 24 135 70 106 241 35 2 67 79 95 20 239 300 184 185 224 176 204 197 9 288 68 284 38 180 257 192 174 289 102 120 270 184 119 201 183 216 240 205 296 268 158 154 224 157 54 244 245 149 56 10 103 72 15 225 266 42 100 210 143 124 269 231 55 82 201 50 273 253 103 44 
Beta:2,Alpha:0.44
179 106 259 284 214 281 232 24 263 166 104 206 174 114 151 235 161 46 72 206 263 109 295 201 111 228 18 62 298 29 49 47 118 295 164 25 249 224 5 180 95 161 46 276 291 287 61 202 282 223 47 212 249 284 8 161 108 134 279 113 254 64 87 248 88 236 191 274 79 263 203 92 269 127 140 227 191 1 251 183 224 296 85 168 254 18 172 58 221 2 135 275 40 29 265 200 186 175 21 18 212 222 253 35 125 155 40 284 257 192 197 185 212 289 249 102 50 259 120 184 161 119 138 201 183 126 216 252 84 240 205 39 26 282 32 156 296 235 268 158 230 154 55 64 87 221 45 273 224 111 148 82 209 285 157 19 54 129 24 244 265 193 245 149 56 10 277 236 73 187 72 225 152 266 70 80 170 106 227 42 241 203 100 210 81 160 124 51 168 180 231 33 147 208 90 264 251 224 1 135 241 152 102 146 266 14 44 129 36 170 273 52 84 268 74 42 131 96 276 104 219 79 166 104 63 266 269 208 183 25 187 192 237 160 67 211 112 201 190 249 187 291 297 35 109 88 114 228 105 124 231 38 129 251 90 284 102 158 241 89 75 229 279 254 175 145 163 79 2 266 268 198 129 116 114 74 126 56 2 135 165 38 295 292 219 235 280 114 52 257 192 96 47 185 212 289 249 284 8 102 50 137 120 270 184 161 108 119 138 201 75 122 183 134 216 252 279 240 205 39 32 113 254 156 296 238 268 158 154 55 166 64 87 248 273 224 162 199 251 111 148 232 177 285 19 54 129 244 14 88 245 149 56 10 277 236 89 73 72 291 191 40 225 152 79 263 266 70 80 170 42 203 100 210 143 44 160 92 124 145 269 85 127 180 276 247 107 144 231 51 214 159 164 157 121 186 243 78 46 101 83 99 184 22 126 163 84 93 144 74 282 136 2 234 67 3 172 221 12 82 267 139 177 4 231 24 283 25 86 28 135 178 106 227 241 1 140 81 294 35 94 297 27 171 104 281 11 115 291 150 256 70 46 219 106 52 192 102 50 120 270 184 119 201 183 216 240 205 156 296 142 268 158 154 55 224 199 54 244 245 149 56 40 225 266 80 42 100 210 143 124 180 276 231 251 249 33 46 95 47 1 12 200 28 70 23 87 27 207 240 289 205 193 72 59 225 12 175 159 86 192 102 50 198 259 120 270 184 119 201 288 183 126 216 240 205 32 156 296 268 154 55 45 224 148 209 267 54 41 24 244 265 245 149 56 73 187 266 80 227 42 100 210 143 81 160 124 180 43 2 231 123 191 93 42 220 115 104 112 99 2 268 3 172 12 283 265 178 140 294 94 101 27 25 86 1 228 279 69 30 82 204 59 39 50 24 103 227 81 72 82 255 150 188 239 73 196 176 189 99 199 135 272 246 260 270 228 42 124 158 227 59 225 232 212 217 5 190 125 114 257 192 197 185 289 249 284 8 102 50 259 120 270 184 161 108 119 138 201 288 183 126 216 84 240 205 39 26 282 32 113 254 156 296 235 268 158 230 154 55 64 87 221 45 273 224 199 148 209 157 19 54 129 24 244 88 265 193 245 149 10 277 236 89 73 187 72 291 15 191 79 263 266 70 80 170 227 42 241 100 210 143 81 160 92 48 124 51 269 127 180 276 107 231 35 1 189 3 157 131 235 234 242 259 126 84 282 156 166 221 45 82 209 24 265 193 73 187 70 106 227 241 160 35 2 56 176 206 24 102 171 175 128 236 35 176 166 282 138 74 142 196 7 215 67 242 21 61 148 273 18 69 192 128 83 197 212 102 50 198 259 120 270 119 201 183 126 216 84 240 144 205 74 282 295 32 156 296 234 268 154 55 221 45 224 82 209 54 195 24 244 49 265 245 149 56 73 187 15 135 225 266 80 170 106 227 42 241 147 210 143 81 160 124 180 43 2 231 1 236 215 261 64 226 152 255 273 189 111 15 175 191 272 72 102 169 289 60 179 41 39 64 253 80 57 128 6 140 50 126 84 240 74 282 234 55 221 82 24 106 241 100 35 67 72 239 45 58 300 255 48 151 176 189 128 231 209 9 172 110 169 200 174 84 55 221 73 241 134 59 82 133 170 258 153 30 83 99 22 126 84 144 74 78 282 2 234 64 172 12 4 231 24 283 178 106 227 241 81 294 35 94 101 121 27 67 86 11 232 197 158 60 236 174 88 110 263 176 155 286 137 90 228 170 259 126 248 45 24 265 193 187 227 81 2 176 61 106 93 194 98 122 274 231 193 101 297 31 27 171 139 25 86 1 130 13 149 254 50 288 34 43 215 202 15 2 51 252 251 296 172 39 44 70 138 173 262 23 184 277 46 129 127 192 289 102 50 270 119 201 183 216 240 205 156 296 268 158 154 55 224 148 54 244 245 149 56 10 225 266 80 42 100 186 210 143 160 124 180 231 214 239 213 86 189 127 95 106 176 14 99 283 140 294 132 116 33 163 277 187 259 119 126 84 282 221 45 24 265 193 227 241 81 99 78 2 211 146 33 53 88 122 174 110 124 113 175 24 267 64 284 114 107 173 104 265 216 85 272 80 259 126 84 240 74 282 113 234 221 45 82 209 24 193 73 187 106 227 241 81 160 35 2 67 250 271 205 28 227 84 47 161 113 26 297 88 252 201 3 192 83 249 237 208 269 115 174 219 165 229 52 257 192 47 197 185 212 289 249 284 8 102 50 120 270 184 161 108 119 138 201 216 252 240 205 39 113 254 156 296 142 235 268 158 154 55 64 87 273 224 199 111 148 285 157 19 54 129 244 88 245 149 56 10 277 236 89 72 291 15 40 225 152 79 266 70 80 170 42 203 100 210 143 160 92 124 168 180 276 107 231 279 149 135 87 240 156 41 280 288 145 120 259 273 42 154 171 152 280 111 145 114 186 122 198 287 189 181 218 270 156 296 238 158 55 244 245 56 73 261 160 91 22 163 31 64 39 55 17 50 97 94 161 7 116 191 282 238 265 135 99 1 236 112 160 184 235 213 165 162 47 212 113 114 64 87 79 203 92 269 127 276 52 146 15 83 23 178 186 268 183 32 243 145 170 232 13 271 263 102 178 251 38 127 84 52 196 241 2 48 268 101 272 246 175 123 83 259 99 126 163 84 194 144 78 282 295 2 118 221 45 12 82 4 41 231 24 283 265 193 187 135 178 106 227 241 140 81 160 294 35 94 67 28 281 21 111 250 114 226 266 93 286 18 83 212 99 163 144 74 2 296 234 12 4 135 178 140 294 35 94 67 220 238 267 233 151 196 31 60 63 183 135 112 168 248 54 237 52 42 131 257 197 185 212 289 249 102 50 184 161 119 138 201 252 205 39 114 296 235 268 154 166 64 87 273 111 285 157 19 129 244 149 56 10 236 89 72 291 15 225 152 266 70 170 100 143 92 127 276 231 129 225 288 245 161 217 9 139 267 210 252 181 5 174 101 24 257 187 292 295 224 32 151 206 144 192 236 135 191 282 142 257 118 229 66 33 221 265 79 87 268 157 198 97 80 167 240 56 2 135 128 100 7 67 83 244 70 33 243 36 211 26 147 293 249 8 120 270 183 224 245 210 180 222 232 235 62 11 181 47 207 69 192 128 83 102 50 198 259 120 270 184 161 201 29 183 126 216 43 84 240 144 205 74 282 295 32 156 2 296 234 268 158 154 55 278 45 224 148 82 209 141 54 24 244 265 193 149 56 187 135 225 263 266 70 178 80 106 42 241 100 147 210 143 81 160 124 180 35 94 99 67 231 98 268 75 105 237 207 262 164 113 46 259 184 126 84 144 74 182 282 234 221 45 82 209 177 24 265 193 73 187 106 227 241 186 35 121 2 67 231 178 104 59 175 284 38 270 159 69 257 192 128 83 185 289 211 102 50 198 259 120 99 161 119 138 201 288 183 126 216 43 84 240 194 144 205 39 74 282 295 32 156 2 296 235 234 268 158 230 154 55 278 221 45 213 273 224 111 148 82 267 146 285 4 141 157 19 54 129 195 41 71 24 244 49 91 265 193 245 149 56 10 187 72 15 135 225 152 266 70 80 170 106 173 227 42 100 147 210 140 143 81 160 124 51 269 168 180 35 94 121 67 231 283 123 187 183 205 195 221 190 109 290 114 228 296 82 88 245 106 67 67 8 63 105 182 38 251 30 192 102 183 252 109 84 145 269 22 131 34 202 228 10 287 162 37 29 50 213 31 270 225 274 185 193 73 15 210 132 231 203 145 76 74 193 17 265 224 2 135 250 88 106 210 57 184 86 75 59 66 15 160 266 206 100 33 288 236 247 231 266 201 56 117 172 129 225 222 167 281 177 68 271 283 280 248 145 231 166 30 237 272 249 16 225 241 11 191 115 286 187 122 192 8 265 2 212 92 36 199 297 89 94 8 138 114 176 53 255 64 214 34 202 189 10 254 20 75 297 135 195 190 114 88 214 16 240 43 263 217 152 254 111 49 247 129 232 171 157 70 300 214 258 1 161 3 136 96 84 144 74 282 234 221 82 24 106 241 35 67 21 28 58 96 30 257 211 3 18 83 212 99 144 2 4 135 178 140 94 16 167 65 22 118 4 293 300 18 232 227 209 51 137 208 297 53 83 138 144 2 248 73 135 263 94 99 4 202 56 235 240 11 153 100 10 70 83 64 136 280 158 149 122 197 51 145 
Beta:2,Alpha:0.45
68 161 69 222 74 89 224 82 131 104 290 187 55 134 130 18 31 99 22 121 196 17 136 188 2 67 166 3 172 12 139 231 283 25 86 28 135 178 1 140 294 94 297 293 27 171 281 100 272 66 84 114 57 83 293 33 6 100 191 290 42 31 130 85 192 128 83 259 126 84 144 74 282 295 156 2 234 158 55 221 45 82 209 195 24 265 193 245 73 187 135 178 106 227 241 81 160 35 94 67 141 29 231 260 47 283 7 215 161 292 67 137 80 186 247 6 25 300 248 195 50 113 289 223 51 216 222 138 274 123 284 19 201 103 295 129 202 271 128 245 97 73 172 153 257 197 185 289 102 50 120 184 119 138 201 183 216 240 205 39 215 296 235 268 154 273 224 111 19 244 149 56 10 103 72 15 225 152 266 70 42 100 210 143 44 124 180 231 215 139 168 223 240 188 107 67 113 15 274 62 90 38 279 269 167 23 72 257 197 185 289 249 102 50 120 270 184 161 119 138 201 29 183 216 240 205 169 39 296 235 268 154 273 224 285 157 19 54 129 244 149 56 10 15 225 266 70 170 42 100 210 143 124 168 180 231 158 260 226 145 253 136 114 91 192 120 270 183 296 55 245 73 100 210 160 180 124 106 193 286 262 86 10 142 194 240 264 79 195 158 56 54 201 231 193 218 86 169 260 2 11 23 69 192 128 83 289 50 198 259 120 119 183 126 216 43 84 240 144 205 74 282 295 156 234 238 268 158 55 278 221 45 224 148 82 209 141 195 24 244 49 265 193 245 149 56 73 187 261 135 80 106 227 42 241 147 210 143 160 124 35 94 99 67 125 257 76 187 33 88 186 210 15 286 12 19 91 119 264 284 207 83 185 126 84 144 74 282 2 234 221 82 4 24 135 178 106 241 35 67 293 57 41 107 28 130 17 200 101 297 31 99 22 121 136 188 113 27 2 67 172 171 139 231 283 104 25 86 178 1 140 281 57 147 218 250 146 203 83 43 204 174 96 47 212 249 165 284 8 161 108 75 275 122 134 252 169 206 113 254 228 142 167 238 166 220 64 87 248 199 251 267 232 129 88 103 236 191 261 40 133 16 79 263 170 271 63 9 44 92 145 269 168 85 127 276 247 50 84 88 244 131 177 285 273 231 173 261 233 204 292 12 5 172 63 257 192 197 289 102 50 198 259 120 270 184 119 138 201 183 126 216 240 205 39 32 156 296 235 268 158 230 154 55 45 224 111 148 209 157 54 129 24 244 265 193 245 149 56 10 103 73 187 72 15 225 152 266 70 80 227 42 100 210 143 81 124 51 180 247 2 171 66 221 146 115 259 130 291 287 33 101 31 22 121 136 188 273 231 25 86 1 297 293 104 281 128 109 185 274 164 113 87 224 46 228 177 231 180 255 133 165 35 94 234 253 237 189 83 144 2 135 192 10 284 169 94 172 133 99 108 139 189 37 40 247 221 297 14 254 129 102 254 36 266 202 276 52 199 82 245 3 97 125 204 215 103 124 44 139 31 159 213 284 238 158 294 298 19 170 216 196 189 175 185 41 67 176 17 117 82 107 145 194 74 259 133 182 286 14 114 170 96 64 121 141 112 41 276 142 252 45 261 32 194 93 282 237 270 193 2 55 134 208 149 191 73 238 209 288 49 195 4 242 15 210 92 125 119 84 282 221 82 245 187 106 241 35 67 77 283 263 183 10 87 93 288 300 245 191 149 24 7 230 183 264 288 164 84 85 143 137 96 37 118 46 99 2 248 45 177 178 140 231 299 42 270 17 234 256 178 81 259 126 84 282 221 45 82 24 265 193 187 106 227 241 2 197 262 129 32 21 143 181 165 18 185 212 249 161 138 39 64 87 273 111 70 170 186 168 101 253 47 191 82 151 139 103 161 265 171 220 42 118 90 2 93 103 59 259 84 144 74 282 234 221 82 135 106 241 35 67 19 160 108 156 295 40 203 207 254 18 277 85 235 190 73 6 186 79 114 88 70 9 21 264 188 31 156 158 17 18 212 283 294 28 173 280 166 204 274 238 214 95 47 284 8 108 134 279 206 113 254 248 199 251 88 103 191 263 203 92 145 269 276 135 262 218 30 6 171 46 252 192 102 50 120 270 184 119 201 183 216 240 205 32 156 296 268 158 154 55 224 148 54 244 245 149 56 73 261 225 266 80 42 203 100 186 210 143 160 124 180 231 33 4 148 239 29 97 285 265 176 145 92 182 188 111 191 23 45 17 94 193 80 245 92 142 2 162 213 212 12 271 6 220 72 189 174 67 57 8 20 212 115 192 75 138 69 29 93 183 209 137 99 248 115 70 35 243 296 129 138 65 300 239 143 100 275 243 187 39 171 288 149 176 50 2 13 175 156 86 287 120 126 264 99 22 2 234 172 12 231 283 135 178 140 294 94 101 27 3 39 180 179 121 114 57 169 289 102 184 201 75 296 10 225 266 100 231 166 50 110 93 103 69 98 39 182 183 6 123 217 285 67 213 9 174 126 84 144 74 282 234 268 221 24 72 135 106 227 241 81 35 204 87 184 154 279 82 298 125 103 24 63 103 240 226 86 223 47 161 274 69 121 84 68 269 47 237 99 161 2 12 283 135 178 140 294 94 67 248 94 254 9 291 217 150 164 46 174 184 84 74 282 234 221 199 82 177 106 241 35 99 231 65 242 248 214 127 196 106 300 245 86 193 151 7 241 171 272 84 144 74 282 234 221 251 82 135 106 160 35 67 1 122 101 57 121 9 202 224 59 192 174 259 120 270 75 288 183 126 216 84 240 205 282 156 238 268 158 154 221 45 82 209 24 265 193 245 10 73 187 80 106 227 42 241 147 210 81 160 124 180 43 263 223 126 249 291 70 119 231 135 253 136 275 31 297 15 68 98 83 99 144 182 2 4 135 178 140 294 94 188 45 163 68 112 169 298 6 256 83 99 22 144 2 234 172 12 4 231 283 135 178 140 294 94 67 3 86 193 156 135 275 181 296 85 267 5 104 160 220 236 241 268 299 257 2 184 99 144 164 199 85 221 42 46 177 231 61 125 52 212 73 149 106 1 288 234 244 132 35 16 167 181 44 180 103 145 287 270 217 241 46 176 100 44 192 87 197 220 49 149 119 167 123 243 85 107 233 278 71 63 83 183 126 84 144 74 282 113 2 234 268 221 24 135 266 106 241 35 94 99 188 67 171 1 204 219 65 116 146 87 118 296 300 52 273 103 2 135 36 122 81 7 99 69 202 18 197 8 102 50 184 119 201 238 268 154 54 244 149 56 10 225 266 100 143 167 269 52 64 90 113 114 273 161 262 140 272 191 231 216 289 265 267 158 258 216 239 58 119 285 176 140 137 113 77 8 267 57 149 16 288 300 248 106 58 252 193 136 187 225 68 124 271 139 55 240 34 243 136 202 44 73 147 286 187 292 163 128 133 99 2 55 3 172 231 283 178 140 294 101 293 27 171 86 275 272 208 244 134 101 131 132 264 69 192 128 83 110 211 102 50 120 270 99 119 201 22 183 126 68 216 163 43 84 93 240 194 144 205 74 78 282 295 156 2 296 234 268 158 118 154 55 166 87 3 172 221 45 224 12 148 82 209 4 141 54 195 231 24 283 49 265 193 245 149 56 73 187 135 125 178 80 106 227 241 147 210 140 181 143 81 160 92 124 294 180 35 94 246 121 17 136 188 27 67 256 104 25 86 123 281 153 11 1 214 179 113 61 96 291 110 127 49 289 184 10 100 276 177 146 19 124 187 159 86 32 185 273 267 231 120 20 150 58 116 161 43 55 60 192 259 270 179 183 84 240 282 156 158 221 45 199 82 209 24 265 193 245 73 187 80 106 227 42 241 210 81 160 180 284 136 40 214 290 61 82 29 83 99 144 74 282 2 234 221 12 4 135 178 106 241 140 294 35 94 188 67 80 99 146 270 167 211 225 23 192 289 259 126 84 240 282 156 158 55 221 45 273 209 24 265 245 73 187 227 241 81 160 2 135 184 170 48 196 213 150 254 123 60 199 139 25 86 1 31 171 104 281 76 145 46 58 36 20 95 13 192 8 259 120 270 184 183 126 279 84 240 74 282 156 158 221 45 82 209 195 24 265 193 245 73 187 80 106 227 42 241 210 81 160 180 35 43 2 67 165 279 66 97 114 192 20 43 33 234 6 211 298 95 27 283 30 192 259 120 270 183 126 156 158 55 45 209 265 193 245 73 187 227 81 160 180 43 2 154 198 211 168 148 288 192 134 197 60 259 142 291 90 127 3 274 221 2 95 298 128 55 149 272 198 273 288 56 
Beta:2,Alpha:0.46
276 206 232 50 164 287 159 46 174 96 47 284 8 75 275 134 279 169 182 113 254 228 142 238 166 248 199 251 267 177 41 88 105 103 191 261 40 16 79 263 9 44 269 247 49 206 254 176 148 28 71 80 201 111 82 52 106 293 187 228 31 24 8 190 156 75 241 161 1 181 114 192 88 139 208 198 48 133 119 164 136 46 192 128 83 211 259 184 144 282 295 156 2 234 158 55 221 45 82 209 177 4 24 265 193 56 73 187 135 178 106 227 241 140 81 160 35 94 99 68 163 188 67 231 17 11 294 37 289 81 237 279 168 158 44 60 196 47 242 109 94 10 175 257 197 289 102 50 184 161 119 201 179 205 228 296 268 154 224 54 41 244 149 56 15 225 266 170 100 143 124 99 231 89 227 194 265 188 295 242 43 120 24 193 144 35 198 28 54 35 174 226 154 248 224 125 295 89 204 9 170 56 138 29 14 103 2 231 135 293 157 93 71 234 155 57 258 211 259 99 22 75 126 68 163 84 194 144 74 78 282 295 2 118 45 82 209 4 231 24 283 265 193 73 187 135 125 178 227 241 140 81 294 35 94 31 121 27 67 3 171 139 86 11 1 62 159 190 249 142 12 196 115 114 259 29 126 296 45 267 24 88 265 193 187 227 81 2 1 127 119 42 272 204 54 9 174 259 201 154 103 143 248 37 25 203 269 19 68 185 264 15 18 145 23 297 163 19 185 289 119 63 292 182 61 129 279 235 247 291 35 160 25 269 96 50 253 276 198 96 8 95 170 39 174 92 25 168 120 192 220 138 175 247 286 256 4 39 46 114 229 75 257 197 185 289 249 102 184 161 138 201 296 235 64 87 273 111 285 129 277 236 72 15 225 152 79 266 70 100 168 231 29 143 299 8 292 275 109 280 228 92 145 247 11 61 227 3 145 1 20 112 126 84 144 74 282 234 221 82 24 135 106 241 81 35 67 171 172 162 182 223 10 99 54 295 201 274 144 70 247 265 78 131 211 212 260 166 256 287 177 258 111 161 91 181 259 126 45 24 244 265 193 187 227 81 2 231 245 45 86 161 136 182 167 299 238 145 143 218 129 277 133 161 83 278 240 283 42 268 239 156 176 2 135 178 52 37 246 278 115 248 223 133 212 249 161 142 64 87 129 236 274 170 168 221 69 219 73 181 157 4 238 52 259 45 24 244 265 193 187 241 81 297 262 177 50 174 230 37 193 186 162 234 229 296 22 18 115 80 142 79 202 13 236 249 86 250 163 176 295 203 263 48 65 92 248 276 300 122 38 3 160 271 103 146 239 257 47 185 212 249 8 161 108 138 252 39 113 254 238 64 273 199 111 129 88 236 72 15 191 79 70 170 203 44 92 269 168 127 276 246 164 291 194 174 44 162 94 46 83 259 270 184 126 84 144 74 282 295 234 221 45 177 24 265 193 187 135 106 227 241 81 35 276 99 2 231 243 196 189 9 21 187 65 204 300 18 240 82 154 228 17 239 300 176 109 221 223 252 213 128 271 228 274 43 212 165 297 141 45 231 269 265 126 69 191 34 37 72 263 86 202 68 136 74 168 212 122 26 46 249 184 67 207 86 17 209 204 20 120 234 192 259 126 156 158 55 24 265 193 103 73 187 227 241 81 160 106 61 60 289 23 202 226 257 192 197 185 212 249 102 50 270 184 161 119 138 201 179 183 216 252 240 205 39 32 156 296 235 268 158 230 154 55 64 87 273 224 111 148 285 157 19 54 129 244 245 149 56 10 277 236 89 73 72 291 15 225 152 266 70 80 170 42 203 100 210 160 124 127 180 276 246 89 281 238 99 121 134 105 200 87 168 233 74 169 187 163 252 118 152 63 111 266 212 282 234 232 215 79 66 33 263 188 280 128 98 72 105 80 136 257 197 185 289 249 161 138 39 182 64 273 111 285 129 10 15 152 170 145 168 184 27 62 26 78 44 235 162 185 212 249 161 138 29 252 87 111 129 236 170 203 92 168 127 276 117 103 272 43 185 220 215 87 120 205 167 15 143 239 261 197 258 158 74 201 176 2 94 186 222 107 296 180 142 113 199 51 12 200 180 177 81 206 105 231 250 171 279 23 172 210 127 211 257 197 289 102 50 120 270 184 119 138 201 183 216 240 205 39 296 235 268 154 273 224 157 54 244 245 149 56 10 72 15 225 266 42 63 100 143 180 231 297 298 78 252 2 145 72 215 260 84 15 143 66 269 97 232 24 139 287 33 45 263 135 299 224 270 40 261 267 68 175 232 245 176 161 157 88 80 41 7 196 24 81 264 142 253 267 22 221 231 283 140 294 27 1 208 175 69 213 289 120 104 265 192 102 50 270 184 119 201 183 216 240 205 32 156 296 268 158 55 224 54 41 244 245 149 56 10 73 72 225 266 80 42 100 210 143 160 124 180 231 181 59 199 42 285 248 278 149 288 254 144 108 295 137 26 189 280 248 145 24 244 186 55 46 256 233 173 63 183 129 274 299 142 87 119 29 285 278 212 204 156 128 60 287 67 250 83 55 103 135 17 33 206 111 289 220 130 97 283 294 35 297 43 60 18 244 273 169 102 179 64 1 214 197 270 281 19 157 192 185 120 183 156 158 55 245 149 73 210 160 180 105 218 225 163 287 106 174 145 70 218 21 14 60 3 198 46 18 96 47 212 249 284 8 161 108 179 134 252 279 113 254 64 87 248 199 251 177 129 88 236 191 261 79 263 203 92 269 127 276 134 81 59 42 129 24 122 228 66 145 200 234 50 190 63 207 33 114 88 288 236 148 271 224 117 67 138 167 18 70 44 252 78 226 94 23 239 191 273 176 192 289 259 120 270 183 126 216 205 156 268 158 154 55 45 224 209 24 265 193 245 73 187 80 227 42 241 210 81 160 180 99 43 2 248 157 90 129 158 44 172 139 119 284 204 157 196 145 63 210 103 250 73 107 284 131 294 25 163 212 249 8 161 108 113 254 166 64 199 129 88 236 191 79 170 63 203 92 269 127 276 100 5 126 285 168 47 249 256 257 161 70 74 272 246 63 256 132 280 192 128 83 102 50 198 259 120 270 184 119 201 183 126 43 84 240 144 205 282 295 32 156 296 234 268 158 154 55 221 224 148 82 209 54 195 24 244 49 265 193 245 149 56 73 187 135 266 80 106 227 42 241 100 147 210 81 160 124 145 180 35 2 67 231 178 181 57 18 256 187 232 25 148 75 24 263 193 180 112 276 177 240 80 20 202 114 191 95 31 215 287 42 69 94 257 138 39 273 72 15 70 127 154 156 167 286 279 299 235 226 21 18 257 192 197 212 289 102 50 120 270 184 119 201 183 216 240 205 39 32 296 268 158 154 55 224 148 157 54 244 245 149 56 10 73 72 15 225 266 70 80 42 100 210 143 160 124 180 231 289 107 115 87 97 5 206 74 96 284 75 134 279 215 142 238 166 248 251 232 41 105 261 263 44 113 198 138 15 115 32 293 103 35 31 272 130 231 206 298 114 175 257 96 47 197 185 212 289 249 284 8 184 161 108 138 75 122 252 279 39 254 235 238 166 64 87 248 273 199 251 111 232 177 285 129 41 88 10 277 236 89 72 15 191 225 152 79 263 266 70 170 203 100 44 92 269 168 85 127 276 263 89 61 210 300 238 139 158 78 208 204 190 62 189 260 217 114 69 257 192 128 197 289 102 50 198 259 120 184 119 201 29 183 126 216 84 240 144 205 74 282 295 32 156 296 234 158 154 55 221 45 224 148 82 209 157 54 195 24 244 49 88 265 193 245 149 56 10 103 73 72 15 191 135 225 266 80 106 227 42 241 100 147 210 143 160 124 180 35 2 67 231 54 277 125 272 284 252 263 74 259 201 45 265 193 73 187 160 2 120 2 239 84 31 117 43 178 176 167 119 31 247 249 178 253 163 238 100 154 213 281 58 72 184 224 56 298 270 183 245 180 225 97 266 88 181 105 275 286 84 282 221 82 244 106 241 35 54 81 156 212 239 201 157 109 228 51 83 202 200 35 266 224 225 138 105 10 149 298 125 74 237 185 131 285 192 259 270 126 156 158 55 166 45 209 24 193 245 73 187 227 81 160 121 2 35 187 174 226 252 37 148 139 39 224 158 137 287 133 84 252 161 140 248 245 191 13 257 167 296 169 86 237 205 264 139 262 115 62 175 174 47 165 284 8 108 75 122 29 134 169 206 113 254 228 142 238 166 248 199 251 232 177 41 88 105 191 79 263 9 186 44 92 269 127 
Beta:2,Alpha:0.47
180 37 218 14 234 183 168 159 170 257 96 197 289 39 267 72 15 261 156 270 249 130 166 6 290 28 154 99 2 12 82 178 140 294 94 296 279 150 227 228 255 148 222 189 199 270 195 180 103 162 227 120 66 98 33 182 236 56 53 222 199 81 83 82 196 115 142 98 58 100 90 67 189 41 259 271 257 197 289 169 39 182 10 72 15 44 177 227 54 276 60 261 140 179 231 283 108 88 77 237 130 90 208 69 192 128 83 289 211 102 50 198 259 120 270 99 184 119 201 183 126 216 43 300 84 240 194 144 205 169 74 78 282 295 32 254 156 2 296 234 268 158 55 278 221 45 224 148 209 4 141 54 195 24 244 49 265 193 245 56 10 73 135 225 266 178 80 106 227 42 241 100 147 210 140 143 81 160 124 180 35 94 121 231 123 198 299 275 104 179 59 217 96 47 185 212 249 8 161 108 138 75 288 122 134 252 279 39 113 254 142 238 166 64 87 248 273 199 251 111 232 177 129 41 88 105 236 89 72 191 261 79 263 70 170 203 44 92 168 85 127 276 123 271 10 249 32 16 248 188 268 192 137 170 144 277 158 253 28 248 154 192 71 98 176 252 220 182 133 43 217 137 282 49 254 88 79 248 191 192 262 268 75 157 153 287 106 245 102 50 119 201 216 205 296 154 224 54 244 149 56 225 266 42 186 143 124 127 231 40 249 211 256 160 37 97 236 215 222 16 189 87 3 12 93 61 192 259 126 205 282 156 158 55 221 45 209 24 265 193 245 73 187 227 241 81 160 2 152 270 195 276 156 175 89 110 257 197 289 138 39 273 111 41 10 72 15 139 6 292 12 216 262 92 167 186 247 281 224 163 251 278 217 188 125 83 84 144 234 221 82 135 106 241 35 67 177 113 277 248 270 249 272 8 231 296 68 172 72 117 279 197 278 289 102 50 184 119 201 167 268 154 54 244 149 56 10 225 266 100 143 141 231 204 274 63 106 158 139 179 103 265 299 172 182 7 181 262 9 257 174 197 289 102 50 184 119 138 201 205 39 296 235 268 273 157 54 244 149 56 10 72 15 225 266 70 100 186 143 231 24 217 199 239 193 225 142 71 176 191 16 124 113 171 135 269 104 101 188 224 106 240 114 107 250 63 113 226 213 152 160 274 115 262 80 192 102 120 270 119 201 183 216 240 205 32 156 296 142 268 158 154 55 224 111 148 54 244 245 149 56 73 72 225 266 42 210 143 124 180 231 282 219 277 60 38 128 140 148 52 257 192 197 185 289 102 120 270 184 119 138 201 179 183 216 240 39 156 296 235 268 158 154 55 273 224 111 157 19 54 244 245 149 10 72 15 40 225 152 266 70 80 42 100 210 143 124 180 231 160 153 49 258 196 65 227 172 43 300 1 258 120 43 101 175 106 116 6 257 197 185 138 39 273 111 41 72 15 152 70 112 232 209 226 23 168 245 78 257 96 47 197 185 212 289 249 284 8 102 50 120 184 161 108 119 138 201 183 134 216 252 279 240 205 39 113 254 114 296 235 268 154 166 64 87 248 224 162 199 251 111 177 285 157 19 54 129 244 88 149 56 10 236 89 72 291 15 191 225 152 79 263 266 70 170 42 203 100 210 143 44 92 269 127 180 276 107 231 14 37 211 149 247 151 63 261 288 296 246 53 259 251 68 174 96 115 75 179 169 228 142 238 166 232 177 41 105 261 44 145 113 11 185 101 109 197 78 188 47 161 228 135 29 16 20 297 23 254 156 289 205 294 121 284 110 229 256 163 28 192 197 289 102 50 198 259 120 270 184 119 201 183 126 216 84 240 205 282 32 156 296 268 158 154 221 45 224 148 82 209 54 24 244 265 193 245 149 56 10 73 187 15 225 79 266 80 106 227 42 241 100 147 210 143 81 160 124 269 180 43 2 253 231 271 112 199 194 167 73 140 246 44 217 149 192 173 16 129 143 93 288 259 190 201 289 142 240 91 114 2 31 299 187 255 220 152 189 50 111 44 65 300 156 131 225 254 235 166 70 88 274 161 223 16 209 153 60 179 217 298 164 166 128 190 80 18 114 46 257 96 47 197 185 212 289 249 284 8 102 184 161 108 138 201 122 279 39 113 254 296 235 238 64 248 273 199 251 111 177 285 129 88 10 236 89 72 15 191 225 152 79 266 70 170 100 44 92 269 168 127 276 107 231 16 179 95 198 39 215 111 162 281 165 190 211 92 146 78 214 215 114 192 289 102 50 120 270 184 119 201 183 216 240 205 32 156 296 268 158 154 55 273 224 148 54 244 88 245 149 56 10 15 225 266 80 42 100 210 160 124 180 231 24 260 288 216 58 13 245 7 44 6 174 96 47 165 284 8 75 275 134 279 169 206 113 254 228 142 238 166 248 199 251 232 177 41 88 105 103 191 261 16 79 263 9 36 92 269 276 137 43 296 125 135 138 248 98 120 182 203 247 255 50 293 155 294 97 189 120 270 183 216 240 205 268 224 42 210 180 286 35 78 122 233 279 50 6 63 183 84 240 181 101 149 63 80 60 44 288 250 263 114 128 219 79 149 102 288 52 296 52 173 166 205 198 89 107 84 48 90 163 13 118 133 127 288 96 284 75 134 279 169 142 238 166 248 251 232 177 41 105 261 263 44 113 49 290 48 63 248 204 14 188 170 96 119 183 126 84 282 221 82 24 103 106 241 81 35 115 252 155 18 160 129 12 192 142 203 28 247 272 37 153 120 290 19 257 192 197 185 289 102 50 198 259 270 184 119 201 183 216 84 205 282 32 156 268 158 154 55 221 45 224 148 82 209 157 54 195 24 244 49 265 193 245 149 56 73 187 15 225 266 106 227 42 241 100 147 210 143 81 160 124 180 35 46 83 43 2 67 118 231 97 272 127 32 197 289 200 43 257 102 50 184 119 201 216 205 215 296 268 154 224 157 54 244 149 56 105 10 15 225 266 100 143 231 279 167 6 177 258 222 176 263 97 31 121 58 127 25 243 82 259 120 270 126 216 240 156 158 154 55 45 224 209 24 265 193 245 73 187 80 227 42 210 81 160 124 180 43 2 171 113 134 97 232 67 221 1 279 263 99 268 300 244 232 40 223 274 216 158 99 20 108 65 191 26 53 300 249 254 294 100 175 143 141 222 274 36 8 41 73 165 240 204 38 136 258 83 289 102 184 201 296 10 103 225 266 100 231 113 295 282 8 186 5 245 289 257 192 101 2 172 135 35 113 292 270 96 296 15 130 222 126 84 74 282 234 221 82 24 106 241 81 35 2 67 277 3 154 225 40 1 139 214 102 184 201 296 266 100 231 276 133 46 138 228 158 21 249 18 118 249 180 49 175 287 165 294 257 41 127 297 103 276 74 130 235 266 57 259 75 126 84 144 282 234 221 82 24 265 187 70 106 227 241 81 35 2 67 289 273 297 249 238 130 157 299 82 158 194 148 218 30 140 250 257 197 289 165 184 10 15 261 63 100 297 66 97 154 194 214 142 132 33 192 259 120 270 183 126 84 240 282 156 158 55 221 45 82 209 195 265 193 245 73 187 80 106 227 42 210 81 160 180 35 43 2 67 37 225 162 203 113 49 228 116 210 218 299 269 236 199 185 98 182 261 237 16 1 178 23 226 290 204 257 192 174 96 47 197 185 212 289 249 165 284 102 50 120 270 184 161 108 119 138 201 75 122 183 134 216 279 240 205 169 39 90 113 254 228 296 142 235 238 268 158 154 166 64 87 248 273 224 162 199 251 95 232 177 285 157 19 54 129 244 88 245 149 56 105 10 277 103 89 72 291 15 109 191 261 225 79 263 266 70 170 42 203 100 9 210 143 44 92 124 269 168 85 127 180 46 276 247 107 231 14 83 30 209 196 126 195 57 247 192 289 165 102 50 120 270 184 119 201 75 183 216 240 205 32 156 296 268 158 55 224 148 54 244 245 149 56 10 73 266 80 42 100 210 143 160 124 180 231 16 187 226 179 178 60 134 169 22 267 173 259 214 229 257 197 39 129 72 15 79 274 43 130 48 286 94 124 122 192 102 50 259 120 270 184 119 201 183 126 216 84 240 205 282 32 156 296 238 268 158 154 55 221 45 224 148 82 209 54 24 244 49 265 193 245 149 56 73 187 225 266 80 106 227 42 241 100 147 210 143 81 160 180 35 99 2 231 2 177 16 101 76 33 172 119 231 178 202 94 116 86 129 276 206 171 100 92 250 184 148 120 40 98 189 166 154 136 266 255 249 135 42 229 123 32 253 291 65 28 204 300 268 231 283 103 79 294 180 298 274 288 80 225 90 145 276 12 274 203 51 156 264 290 192 120 270 138 183 216 240 205 268 158 154 55 224 245 80 42 210 143 124 180 181 16 222 118 93 114 97 166 192 102 50 120 270 119 201 183 216 240 296 268 158 154 224 54 244 245 149 56 225 266 42 210 124 180 231 249 24 172 90 75 199 30 280 145 210 98 145 179 161 45 213 126 182 205 25 189 297 280 213 201 19 185 300 72 145 271 28 210 244 114 122 195 221 238 44 146 66 136 185 53 106 294 285 33 202 72 99 163 9 54 230 35 174 183 202 80 165 137 95 200 53 206 105 71 32 18 118 233 124 212 238 45 34 196 113 107 71 96 89 202 265 193 10 187 227 81 2 169 200 53 77 233 95 190 191 114 63 174 165 115 300 206 228 142 41 105 103 261 16 247 167 296 174 135 276 277 11 119 195 159 300 91 90 284 44 26 267 
Beta:2,Alpha:0.48
66 50 257 262 99 121 145 33 186 16 63 280 203 191 241 221 37 133 250 74 248 27 8 82 271 63 44 233 174 97 294 220 134 83 63 47 212 249 8 108 75 215 113 254 64 87 199 88 236 191 133 79 203 92 269 127 276 108 222 166 57 110 75 193 4 96 238 232 16 44 14 86 295 102 149 299 110 29 288 170 291 140 69 260 54 77 299 138 284 8 108 134 279 300 254 248 191 263 36 54 254 115 38 23 153 95 229 192 96 47 197 185 212 289 249 284 8 102 50 120 270 184 161 108 119 138 201 122 183 134 216 279 240 205 39 206 113 296 142 235 238 268 158 154 55 166 64 87 248 273 224 162 199 251 111 232 177 285 157 19 129 244 88 245 149 56 10 277 236 89 72 291 15 191 225 152 79 263 266 70 80 170 42 100 210 143 44 92 124 269 168 85 180 276 107 83 231 14 166 187 25 260 156 144 59 118 36 107 60 265 175 289 117 179 113 167 41 150 42 16 237 28 220 88 261 133 2 221 297 108 99 245 26 138 254 46 231 134 162 160 300 137 213 77 207 235 147 58 75 117 44 174 96 165 284 134 279 300 169 206 254 228 142 167 238 166 220 248 267 232 177 41 105 103 18 261 40 133 16 263 271 9 145 247 47 113 133 31 127 244 95 210 128 208 257 197 102 50 184 119 201 64 149 56 10 15 225 266 100 143 154 231 256 62 242 244 224 210 82 197 289 184 29 10 15 170 100 62 53 218 294 18 33 215 165 115 29 199 193 286 231 234 208 143 90 115 120 270 183 142 245 180 98 279 51 149 178 191 136 288 182 110 148 114 3 55 130 267 232 185 212 249 161 252 64 129 236 263 170 203 92 168 127 276 281 233 245 206 185 294 26 286 63 249 236 106 23 99 252 208 160 284 14 170 174 96 47 212 249 165 8 161 108 75 122 134 279 169 206 113 254 228 142 238 166 64 87 248 199 251 177 41 88 105 236 191 261 79 9 44 92 269 127 276 247 40 223 123 240 237 180 176 124 274 293 288 16 74 289 186 223 290 274 46 3 229 116 86 155 291 7 168 257 6 192 47 197 185 212 289 249 284 8 102 50 137 198 259 120 270 184 161 108 119 138 201 183 126 134 216 252 279 240 205 32 113 254 156 296 235 158 230 154 55 64 87 248 45 273 199 251 111 148 209 285 157 19 54 129 244 88 265 193 245 149 56 277 89 73 187 72 15 191 225 152 79 263 266 70 80 170 227 42 203 100 210 143 81 160 92 48 124 51 269 127 180 276 107 43 231 81 125 161 93 12 228 132 267 108 165 95 138 81 242 269 140 206 136 43 24 275 44 103 193 240 52 214 42 71 201 45 149 288 200 107 5 245 25 181 137 213 257 197 185 289 249 161 138 39 113 235 64 87 248 273 111 285 129 105 10 277 236 89 72 15 152 70 170 168 263 145 217 156 173 240 75 224 35 185 222 60 170 1 66 223 33 179 274 57 181 155 216 285 198 276 154 257 192 197 185 289 102 50 120 270 184 161 119 138 201 75 183 240 205 39 32 156 296 235 268 158 55 224 111 148 157 19 54 129 244 245 149 56 10 73 72 15 225 152 266 70 80 170 42 100 210 143 160 124 168 180 83 231 229 183 36 275 233 129 192 8 92 91 240 186 265 105 289 161 174 140 208 165 85 131 162 197 260 257 185 212 289 249 102 50 120 184 161 119 138 201 183 216 240 205 39 296 235 268 154 166 64 87 273 224 111 285 157 19 54 129 244 149 56 10 277 89 72 15 225 152 266 70 170 42 100 210 143 124 168 231 179 256 32 131 200 161 169 29 166 105 32 9 111 138 178 58 272 72 174 139 108 114 146 130 228 84 260 254 296 273 133 202 296 94 292 119 216 276 64 209 183 281 78 174 68 76 73 24 258 26 158 268 238 153 83 20 257 185 202 212 249 161 138 252 39 64 87 273 111 129 236 89 72 15 70 203 168 206 281 130 287 267 277 58 223 257 192 197 185 212 249 102 50 120 270 161 119 138 201 275 183 216 252 240 205 39 32 113 156 296 235 268 158 230 154 55 87 45 273 224 111 148 285 157 54 129 244 245 149 56 10 236 89 73 72 291 15 274 225 152 79 266 70 80 170 42 203 100 210 143 160 92 124 269 168 127 180 276 107 231 268 206 193 177 267 195 260 16 177 118 225 17 248 253 254 186 231 47 40 9 27 197 36 60 209 179 161 24 78 130 272 175 46 25 15 195 83 184 84 144 74 282 234 221 82 245 135 106 241 160 35 94 99 67 179 130 163 114 112 279 204 239 176 192 289 102 50 120 270 184 119 201 183 216 240 205 156 296 268 158 154 55 224 54 244 245 149 56 10 103 225 266 80 42 100 210 143 160 180 231 113 270 103 144 43 292 277 52 247 175 265 254 96 295 42 198 41 192 5 193 173 195 27 29 57 155 31 33 190 213 69 258 114 257 192 197 289 102 50 198 259 120 270 184 119 138 201 75 183 126 216 84 240 205 39 282 32 156 296 235 268 158 230 154 55 221 45 273 224 148 209 157 24 244 265 193 245 149 10 187 72 15 225 266 70 80 227 42 241 100 210 143 81 160 124 51 180 2 231 135 1 249 81 190 246 154 34 263 63 202 114 296 88 10 201 50 104 220 23 139 69 254 167 72 141 282 102 104 69 167 254 22 137 132 140 41 165 248 220 11 132 144 9 159 60 174 202 165 75 275 179 29 169 206 215 228 142 167 166 200 267 232 41 105 103 261 40 133 16 271 145 247 113 165 3 197 292 123 261 196 167 47 212 8 113 199 88 191 79 203 92 269 127 276 247 219 200 249 68 29 21 280 108 52 18 212 254 105 40 145 206 261 285 186 271 254 170 144 261 46 33 133 125 192 293 284 139 264 86 15 197 184 149 113 264 125 212 175 112 289 74 75 114 41 290 195 116 49 244 76 60 286 257 192 47 197 185 212 289 249 284 8 102 50 137 120 270 184 108 119 138 201 179 183 134 216 252 279 240 205 39 32 113 254 156 296 235 268 158 230 154 55 64 87 248 45 273 224 199 111 148 285 157 19 54 88 193 245 149 56 10 277 236 89 72 291 191 225 152 79 263 266 70 80 170 42 203 100 210 143 160 92 48 124 269 168 127 180 46 276 107 231 238 213 248 60 1 219 179 52 40 1 275 104 175 10 208 234 188 257 197 185 289 138 39 273 111 41 72 15 152 70 92 156 194 193 160 228 21 164 97 18 46 212 184 119 216 205 268 154 224 177 143 124 173 161 226 183 27 89 91 146 96 47 212 284 8 108 122 134 279 113 254 238 248 199 251 177 88 191 79 263 203 92 269 127 276 261 26 260 117 29 37 78 172 185 249 138 39 167 273 72 70 293 4 98 182 193 164 38 9 46 174 102 259 184 126 84 144 74 282 156 234 221 45 82 209 177 24 265 73 187 106 227 241 81 160 31 295 2 67 231 108 210 35 95 119 82 231 65 300 254 2 104 296 266 14 248 77 217 237 170 96 259 300 84 282 82 24 265 187 191 227 241 81 121 2 275 152 222 129 219 191 93 164 52 46 174 96 47 165 8 108 75 134 279 169 206 254 228 142 238 166 248 199 232 177 88 105 103 261 40 16 263 9 44 247 113 183 111 58 254 291 29 214 168 29 18 91 293 17 154 59 160 288 26 7 142 293 107 171 169 117 192 289 249 102 50 120 270 184 119 201 183 216 240 205 32 113 156 296 167 268 158 154 55 45 224 148 54 244 245 149 56 10 266 80 42 100 210 143 160 124 180 231 95 297 127 116 269 238 264 245 206 236 188 238 3 299 133 83 216 179 102 185 75 178 285 272 248 221 155 151 34 174 121 252 260 198 202 257 192 197 185 212 289 102 50 120 270 184 161 119 138 201 183 216 240 205 39 32 156 296 235 268 158 230 154 55 64 87 273 224 251 111 148 285 157 19 54 244 245 149 56 10 277 236 72 291 15 225 152 266 70 80 170 42 203 100 210 143 160 124 168 127 180 276 43 231 267 14 209 182 190 47 180 243 170 96 284 134 248 31 59 69 36 16 85 295 210 257 47 197 185 212 249 8 161 138 288 252 39 64 87 273 111 129 236 89 72 15 152 70 170 203 168 127 276 154 75 43 77 190 106 118 45 202 114 185 138 300 111 129 88 168 131 120 80 157 249 97 43 183 215 166 63 300 251 275 181 141 243 20 202 103 247 270 93 112 184 287 135 110 129 192 259 156 158 55 45 193 245 73 187 42 160 180 2 260 81 277 120 186 82 211 148 36 108 221 82 131 179 135 26 222 112 192 249 259 120 270 183 240 156 158 55 166 45 209 265 193 245 73 187 80 227 42 81 160 180 2 52 107 113 243 191 164 146 128 46 174 96 47 165 284 8 108 75 134 279 169 254 228 142 238 166 248 199 251 232 177 41 88 105 261 79 263 271 44 269 247 64 233 247 262 86 185 201 197 63 186 122 72 43 128 246 1 109 55 50 120 119 201 183 240 205 228 296 238 268 154 224 54 244 149 56 42 210 143 124 180 188 239 223 254 165 125 17 264 176 212 249 64 87 236 274 203 92 269 127 276 111 298 292 149 124 163 282 256 288 133 64 220 111 64 47 175 75 142 91 41 9 82 166 169 206 28 22 165 59 235 66 19 247 98 211 80 33 96 47 212 249 284 8 161 108 288 122 134 252 279 182 113 254 238 166 87 248 199 232 177 129 88 236 191 79 263 170 203 44 92 269 85 127 276 14 71 63 276 138 210 293 131 245 166 116 180 51 64 29 291 157 85 279 276 66 115 26 143 32 212 242 132 33 174 165 169 206 228 142 41 105 261 247 37 42 165 15 250 281 207 280 18 63 145 
Beta:2,Alpha:0.49
142 95 93 64 71 60 223 7 6 96 47 284 8 108 75 179 122 134 279 169 206 113 254 238 248 199 251 232 177 41 88 105 191 261 274 79 263 44 92 269 127 276 278 119 123 107 291 154 118 47 212 8 108 113 254 199 88 191 79 203 92 269 127 276 116 260 259 174 269 19 155 187 185 289 102 50 184 119 205 296 268 154 244 149 56 10 225 266 100 143 231 235 134 193 78 149 65 70 288 300 10 165 255 23 25 215 244 233 300 63 189 14 72 161 96 174 183 25 251 176 228 164 238 63 40 37 236 90 46 142 13 54 273 134 47 88 242 161 87 170 152 156 233 83 201 130 235 13 63 192 50 198 259 120 270 183 126 216 240 205 268 158 154 55 45 224 111 148 209 24 244 265 193 245 149 56 73 187 266 70 227 42 210 143 81 160 124 180 43 2 171 213 101 140 263 50 254 37 117 167 35 70 228 254 237 209 196 62 260 189 28 21 124 199 223 27 170 18 212 274 233 97 281 44 137 13 178 146 63 257 197 185 289 102 50 184 119 138 201 39 215 296 235 248 273 111 285 19 244 149 56 10 72 15 225 152 266 70 100 143 168 166 127 242 285 238 116 77 5 202 300 167 103 40 133 16 271 145 101 59 224 10 120 211 166 11 249 161 288 64 87 129 236 170 33 209 20 132 221 285 86 24 262 25 52 133 240 214 274 12 186 179 217 244 151 222 280 215 136 174 96 165 75 275 134 279 169 206 228 142 238 166 248 251 232 177 41 105 103 261 40 16 263 44 145 247 113 185 289 143 166 252 1 293 271 294 112 220 90 75 115 108 10 114 133 254 296 158 156 117 191 36 129 55 49 75 167 47 287 78 235 250 29 72 37 161 63 154 4 252 18 6 28 274 294 159 267 286 136 206 235 123 48 218 96 47 212 249 284 8 161 108 75 122 134 252 279 169 113 254 228 142 238 166 64 87 248 199 251 232 177 129 41 88 105 236 191 79 263 170 203 44 269 168 85 127 276 285 134 213 282 217 143 18 179 284 279 248 251 177 263 37 141 184 181 197 217 219 246 52 204 174 96 47 185 249 165 284 8 161 108 138 75 288 122 134 252 279 169 206 113 254 228 238 166 64 87 248 199 251 111 232 177 129 41 88 105 103 236 191 261 40 16 79 263 170 203 9 44 92 269 168 85 127 276 247 231 43 292 16 93 248 100 125 143 96 284 134 279 238 251 177 263 44 247 56 83 114 116 194 15 150 29 151 268 78 273 153 243 247 115 257 197 185 289 138 39 142 251 111 72 15 152 70 9 87 93 125 74 112 40 160 165 275 206 114 103 16 271 145 247 196 92 87 5 213 252 127 108 47 212 249 161 113 254 64 129 88 236 191 79 170 203 269 276 145 300 287 48 87 25 71 276 219 110 252 5 78 129 3 102 52 47 185 212 249 284 8 161 108 134 279 113 254 64 87 199 251 111 177 88 236 191 40 79 170 203 44 92 269 168 127 276 157 238 24 132 182 59 94 79 288 171 296 12 46 16 4 169 148 244 270 141 250 105 219 213 162 52 185 212 249 161 138 252 39 113 64 87 273 111 129 236 89 72 40 79 70 170 63 203 92 269 127 276 42 213 17 271 173 147 287 170 174 96 47 165 284 8 108 75 134 279 169 206 113 254 142 238 166 248 199 251 177 41 88 105 191 261 79 263 9 44 269 247 291 228 246 31 96 274 87 123 118 108 266 104 143 180 288 149 254 225 100 231 170 48 158 99 263 81 178 157 127 69 139 11 193 172 48 166 151 246 278 121 74 226 172 257 192 197 185 289 102 120 270 184 119 138 201 183 216 205 32 156 296 268 154 55 273 224 251 111 148 285 157 19 54 129 244 245 149 56 10 73 72 15 225 152 266 70 80 42 100 210 143 160 124 168 180 231 12 212 109 261 229 291 98 57 257 47 197 185 289 249 161 138 75 252 39 182 113 228 235 64 199 111 285 129 88 10 277 236 89 72 15 152 79 70 170 203 92 269 168 127 276 204 57 222 193 235 161 105 236 103 16 283 96 203 29 35 209 210 166 110 272 177 296 62 220 257 202 29 133 153 282 173 56 70 23 157 94 257 185 289 249 184 161 138 39 235 273 111 285 10 72 15 152 170 100 168 221 27 206 203 115 55 33 261 256 217 11 187 269 242 184 102 50 120 270 119 201 183 216 240 32 156 296 268 158 154 55 224 148 54 244 245 149 56 10 73 191 225 266 80 170 42 100 210 143 160 124 180 231 276 40 62 2 219 125 87 33 52 29 205 53 121 23 270 141 260 228 39 174 165 115 169 206 142 105 36 247 193 99 105 214 51 231 60 298 212 249 161 179 64 87 129 236 170 203 248 56 26 152 276 204 74 40 29 103 80 36 194 290 136 72 123 22 257 185 212 249 8 161 138 252 64 87 273 111 129 236 89 15 152 70 170 203 92 168 127 46 276 113 53 171 16 22 270 48 114 250 135 43 32 236 266 136 33 63 183 201 143 292 183 52 101 237 265 247 110 89 251 300 105 72 183 293 221 10 215 19 93 16 268 24 61 47 241 31 78 10 165 11 263 230 14 93 15 23 114 48 64 170 96 289 102 50 119 201 205 296 268 154 224 54 244 149 56 225 266 143 3 231 46 113 271 6 55 36 1 11 163 277 195 151 250 239 176 96 47 185 212 284 8 161 108 138 75 122 134 252 279 113 254 142 238 166 87 248 273 199 251 111 232 177 129 88 105 236 89 191 261 79 263 70 170 63 203 44 92 269 168 85 127 276 140 121 54 126 293 201 190 111 88 31 33 249 132 108 234 146 113 48 254 40 79 74 46 107 37 163 44 113 79 268 190 154 145 12 221 114 88 236 111 295 187 22 291 24 85 179 297 274 278 52 53 17 289 107 113 79 280 251 161 74 31 148 107 53 113 145 154 32 111 93 137 226 132 185 195 257 197 289 102 50 184 119 201 216 205 296 268 154 248 224 157 54 244 149 56 10 15 225 266 100 143 124 231 81 91 189 121 177 193 195 45 115 245 231 35 124 63 233 192 27 47 132 161 289 288 237 142 181 221 26 261 92 264 121 201 12 75 109 200 228 105 36 283 68 149 108 164 299 288 46 47 185 212 249 284 8 161 138 122 134 252 279 113 254 238 64 87 248 273 199 251 111 177 129 88 236 191 79 263 70 170 203 44 92 269 168 127 276 107 287 293 53 210 258 151 117 257 96 47 197 185 212 249 284 8 161 108 138 115 75 122 134 252 279 169 39 113 254 228 142 167 238 166 64 87 248 273 199 251 111 232 177 129 41 88 105 236 89 72 15 191 261 152 79 263 70 170 203 44 92 269 168 127 276 2 263 267 66 114 262 168 31 33 186 154 68 47 33 133 51 106 215 245 140 147 210 50 149 267 160 288 70 55 129 157 211 178 173 79 268 65 30 60 93 72 296 32 300 172 154 34 6 269 266 182 61 186 26 103 152 30 128 80 180 167 220 267 133 271 145 249 240 111 144 46 45 78 40 296 44 177 231 50 266 171 258 28 73 32 113 199 79 186 92 269 217 24 105 252 95 154 106 142 206 58 262 297 287 177 133 57 293 257 197 185 289 102 50 120 270 184 119 138 201 75 183 216 240 205 39 235 268 154 64 224 111 285 157 19 54 244 245 149 56 10 72 15 225 152 266 70 42 100 186 210 143 124 168 127 180 231 37 36 229 185 214 269 108 212 17 95 291 117 59 226 294 256 257 192 96 47 197 185 212 289 249 284 8 102 50 137 259 120 270 184 161 108 119 138 75 288 122 183 134 216 252 279 240 205 169 39 90 206 32 254 156 296 142 235 167 238 268 158 230 154 55 166 64 87 248 45 273 224 162 199 251 111 148 209 232 177 285 157 19 54 129 41 244 14 88 265 193 245 149 56 105 10 277 236 89 73 187 72 15 191 261 225 152 79 263 266 70 80 170 227 42 203 100 175 210 143 81 44 160 92 48 124 51 269 168 85 127 180 276 107 71 231 88 156 250 298 230 300 74 116 63 30 143 133 294 279 188 275 226 165 284 8 108 134 113 254 248 199 251 177 88 191 79 263 203 92 269 127 276 241 83 143 204 8 189 75 155 103 207 104 180 97 182 111 133 181 215 18 289 217 16 163 283 5 24 159 257 192 259 270 126 84 156 158 55 221 45 209 267 265 193 245 73 187 191 227 241 81 160 2 91 53 12 280 258 295 199 155 174 96 47 212 165 284 8 108 115 75 122 134 279 169 113 254 228 142 238 166 248 251 200 232 41 105 103 191 261 16 79 263 203 9 44 92 145 269 127 276 247 237 146 267 203 107 188 175 113 45 273 41 182 193 130 25 266 197 181 155 192 289 102 50 120 270 184 119 201 183 216 240 205 156 296 268 158 154 55 54 244 245 149 10 15 225 80 42 100 210 143 124 180 231 193 43 142 235 33 49 82 210 115 221 269 300 115 41 239 160 205 277 176 236 
Beta:2,Alpha:0.50
108 54 166 182 83 52 144 203 239 293 200 156 11 254 162 137 96 75 142 238 166 232 41 105 261 44 113 144 241 127 72 165 231 151 107 30 99 150 26 208 66 80 13 33 174 96 47 185 212 249 165 284 8 161 108 138 75 122 134 252 279 169 113 254 228 142 238 166 64 87 248 199 251 111 232 177 129 41 88 105 236 191 261 79 263 170 203 9 44 92 269 168 85 127 276 231 229 93 135 40 153 131 14 170 257 96 197 185 212 289 249 102 50 120 184 161 119 138 183 216 252 240 205 39 113 296 235 268 154 166 64 87 273 224 111 285 157 19 129 244 149 56 10 277 236 89 72 291 15 225 152 79 266 70 42 203 100 210 143 92 124 269 168 127 276 107 231 238 17 193 41 199 254 262 154 186 237 228 83 298 95 185 274 102 1 174 42 187 294 240 233 63 9 244 6 180 162 250 297 202 29 182 167 267 133 63 173 186 39 292 44 119 250 52 63 129 247 129 81 279 42 144 17 192 91 80 244 166 285 203 292 196 11 47 212 249 161 252 113 64 87 199 129 88 236 79 170 92 269 168 127 276 247 16 40 69 156 85 260 259 146 206 36 273 236 276 297 239 51 84 50 229 274 176 79 140 225 34 157 4 103 180 283 202 34 102 60 24 270 118 293 10 202 179 169 166 131 110 194 292 18 174 202 165 75 275 206 228 142 167 220 267 41 105 103 261 40 133 16 271 247 113 223 159 127 247 60 232 19 34 202 179 215 182 267 133 274 185 64 263 274 184 120 55 239 27 91 249 176 50 4 149 112 204 121 202 255 288 189 114 103 126 206 147 68 227 76 30 165 169 228 142 105 197 218 167 133 209 19 187 95 64 261 297 269 43 278 239 185 253 176 257 197 289 249 10 15 268 145 249 215 138 94 15 68 233 108 33 65 93 132 186 236 300 63 26 18 177 178 165 275 168 51 249 208 27 30 74 16 75 112 207 174 96 47 185 249 165 8 161 108 138 122 134 252 279 169 39 206 113 254 228 114 142 238 166 64 87 248 273 199 251 111 232 177 129 41 88 105 236 18 89 72 261 79 263 70 170 203 9 44 92 269 85 127 276 247 109 213 144 29 227 234 90 58 177 169 280 198 145 84 254 151 72 87 110 254 164 247 213 197 214 103 46 257 138 39 273 177 72 15 70 274 255 42 188 77 184 1 268 189 9 174 300 133 23 93 132 217 44 246 53 174 96 202 165 284 8 108 115 75 275 179 29 134 279 169 206 215 182 254 228 142 167 238 166 220 248 251 200 267 177 41 88 105 271 9 145 247 113 217 141 218 81 124 5 6 257 96 47 197 185 212 289 249 284 8 161 108 138 122 134 252 279 39 228 238 64 87 248 273 199 251 111 232 177 285 88 10 236 89 72 15 191 261 152 79 263 70 170 203 44 92 269 168 127 276 93 63 88 154 299 286 263 243 271 183 82 2 43 113 209 207 274 140 194 10 18 228 78 285 203 257 36 67 193 70 153 27 257 38 203 147 238 47 284 8 108 134 279 254 248 199 251 88 191 263 161 276 295 15 13 162 251 177 236 232 224 30 57 69 187 79 75 263 223 115 192 185 25 201 138 164 46 142 177 274 231 180 14 296 38 290 126 141 36 170 174 96 47 165 8 108 75 134 279 169 206 113 254 228 142 238 166 248 199 251 232 41 88 105 103 191 261 16 263 9 44 92 269 46 247 85 196 236 46 6 13 12 249 126 103 186 276 178 135 300 179 109 23 144 265 169 80 235 114 47 212 249 284 161 108 113 254 228 64 87 199 129 88 236 191 79 170 203 92 269 168 127 276 204 99 206 239 210 165 75 188 176 103 263 267 85 10 34 22 194 234 202 202 71 208 46 77 33 132 70 96 47 284 8 108 122 134 279 300 113 254 238 248 199 251 232 177 88 191 79 263 203 44 92 269 127 276 179 138 175 38 195 32 99 202 275 206 167 220 103 40 133 16 271 145 247 24 10 79 263 298 164 59 65 273 129 300 46 288 177 231 288 287 110 257 177 155 269 115 200 297 36 38 221 295 167 248 202 289 260 277 68 92 72 27 279 188 36 231 59 265 24 207 288 197 259 18 149 250 30 208 291 218 120 220 5 174 96 202 165 284 75 179 134 169 206 215 254 228 142 167 238 166 248 251 267 232 177 105 103 261 40 133 16 263 271 63 9 44 145 247 113 150 49 1 298 240 219 166 267 52 199 40 3 74 191 153 129 155 146 69 96 47 185 212 249 284 8 161 108 138 75 122 134 252 279 113 254 142 238 166 87 248 273 251 111 200 232 177 41 88 105 236 89 261 79 263 70 203 44 92 269 168 85 127 276 9 283 11 198 273 178 286 196 257 174 197 185 289 249 184 161 138 39 235 64 87 111 285 129 10 236 89 72 15 152 70 170 100 168 100 141 17 96 118 242 30 196 174 47 165 284 8 108 75 122 134 279 169 206 113 254 228 142 238 166 248 199 251 232 177 41 88 105 261 79 263 9 44 92 269 127 276 247 267 256 137 214 248 226 155 89 257 96 47 197 185 212 289 249 284 8 184 161 108 138 122 134 252 279 39 113 254 235 238 87 273 199 251 111 232 177 129 88 10 277 236 72 15 191 152 79 263 70 170 203 100 44 92 269 168 85 127 276 118 35 142 197 181 176 270 264 250 196 95 228 286 243 166 174 75 169 206 142 232 41 105 261 271 63 113 47 104 163 239 204 40 271 120 176 103 205 189 117 22 116 96 139 123 167 92 127 276 34 14 87 266 143 155 201 124 202 170 192 96 50 120 270 119 183 216 240 205 156 268 158 154 55 224 148 244 245 149 10 80 210 160 180 193 121 62 217 286 85 114 202 174 96 47 212 165 284 8 108 75 122 29 134 279 113 254 228 142 238 166 248 199 232 177 41 88 105 191 261 79 263 203 9 44 92 269 127 276 189 158 104 300 210 269 225 35 201 280 85 77 264 184 173 248 174 165 300 228 145 273 66 267 184 42 22 95 120 33 263 142 181 133 195 278 191 198 221 57 114 270 242 245 166 21 52 96 47 284 8 108 134 279 113 254 238 248 199 251 177 88 191 79 263 44 269 108 177 126 240 292 263 174 220 120 268 136 294 196 138 255 178 189 263 244 60 117 150 31 195 292 96 47 284 8 108 75 179 279 254 142 167 238 166 248 199 251 232 177 41 88 191 261 247 73 24 246 146 163 54 256 165 212 249 114 64 87 129 236 170 203 92 269 127 276 78 277 168 285 290 196 115 40 174 96 47 284 8 108 75 134 279 169 254 142 238 166 248 199 251 232 177 41 88 105 191 261 263 9 44 46 113 155 240 261 97 271 133 16 79 215 44 108 139 134 194 159 11 200 142 96 75 238 166 251 267 232 177 41 105 261 263 44 113 264 110 145 120 241 251 277 114 234 2 135 144 175 66 178 182 119 87 33 41 70 237 4 266 165 251 193 241 271 208 284 243 189 297 45 207 174 96 75 169 228 142 238 166 232 41 105 18 261 44 113 57 10 246 286 147 84 117 204 257 197 185 212 289 249 102 50 184 161 119 138 201 75 252 39 296 235 167 154 64 87 273 111 285 157 19 54 129 244 149 56 277 103 236 89 72 291 15 225 152 266 70 203 100 143 92 168 127 276 231 129 91 52 201 152 44 168 47 212 8 108 113 254 88 191 79 203 92 269 127 276 120 145 103 237 107 292 191 113 121 297 122 300 207 136 188 61 157 18 139 95 161 120 245 46 12 258 202 68 26 239 145 165 173 176 249 10 226 128 183 45 108 166 169 154 257 14 204 82 179 275 239 136 176 170 103 137 47 263 247 164 286 225 46 202 167 220 267 271 145 161 248 177 10 231 24 104 186 70 73 50 251 66 192 158 205 256 70 213 37 33 100 43 36 209 262 197 47 22 8 186 167 161 262 285 226 298 186 262 103 289 17 84 119 115 224 142 186 294 90 178 55 44 135 108 25 169 254 185 79 116 88 127 286 280 128 145 99 139 172 205 232 37 266 111 263 168 134 52 84 92 82 80 215 97 204 139 104 213 203 76 138 174 96 75 134 279 169 215 228 142 238 166 248 232 177 41 103 261 263 44 113 
Beta:2,Alpha:0.51
122 184 151 199 98 294 177 161 182 238 251 53 299 217 68 26 111 55 148 40 249 64 87 236 191 104 300 289 141 263 241 264 170 226 81 206 284 216 54 174 165 75 169 228 142 166 232 41 261 247 108 113 211 201 180 118 297 110 194 82 284 134 279 254 238 248 251 177 263 44 208 153 201 3 98 6 231 258 257 197 289 50 120 270 184 119 138 183 216 240 205 39 182 296 235 268 154 273 224 157 54 244 149 56 72 15 225 266 70 42 100 210 143 124 180 144 136 133 41 299 59 154 254 43 288 82 188 2 128 187 104 28 102 86 141 123 289 10 208 161 39 98 249 299 182 36 8 50 95 21 8 108 215 265 49 203 18 212 119 254 15 24 88 200 66 170 51 107 112 33 114 96 233 51 175 216 158 16 54 142 41 105 261 10 133 278 68 98 16 91 112 174 165 75 275 169 206 182 114 142 166 41 105 103 261 40 247 113 129 241 118 13 300 170 143 262 41 123 134 193 214 31 279 275 103 40 16 186 268 135 11 114 222 252 133 1 77 87 96 284 75 134 279 300 169 142 166 248 251 232 177 41 105 261 16 263 44 113 93 23 63 134 40 172 274 260 200 36 8 87 105 59 97 296 175 204 227 168 147 275 288 206 215 167 220 103 40 133 16 271 145 247 15 292 293 262 284 94 145 42 275 167 103 40 186 31 99 135 267 85 229 121 95 31 192 137 248 79 198 284 17 47 51 286 280 266 174 202 165 275 206 228 167 220 267 103 40 133 16 271 145 247 169 216 137 11 260 280 275 167 220 133 271 36 145 248 110 101 171 36 233 44 252 119 6 63 260 8 95 128 110 171 284 272 104 276 96 47 108 134 279 169 206 113 254 142 238 166 248 199 251 232 177 41 88 105 191 261 79 263 44 92 269 194 284 130 192 121 28 228 129 106 158 69 245 215 178 75 228 164 293 183 165 173 127 7 214 46 6 174 96 47 212 284 8 108 75 122 134 279 169 206 113 254 228 142 238 166 87 248 199 251 232 177 41 88 105 236 191 261 79 263 203 9 44 269 276 247 80 141 31 150 241 108 116 4 275 103 40 16 240 254 199 130 230 143 163 243 113 161 132 257 47 197 185 212 289 8 184 252 39 235 64 87 273 199 111 285 129 88 10 277 236 89 15 191 225 152 79 70 170 203 100 92 269 168 127 276 220 126 60 34 142 105 225 260 202 179 133 36 221 24 291 285 105 186 153 208 252 24 284 8 108 113 254 199 88 191 79 269 129 53 260 204 83 28 38 195 96 47 212 284 8 108 122 134 279 254 238 166 248 199 251 232 177 88 103 191 261 79 263 203 36 44 92 269 127 276 127 89 92 107 2 237 50 17 81 174 11 82 215 241 247 108 42 104 3 194 206 183 21 221 18 191 25 171 143 76 10 226 265 288 149 279 17 222 109 263 68 255 85 252 189 47 212 8 108 113 254 228 87 199 236 191 16 79 203 92 269 127 276 288 114 138 208 166 172 278 38 275 103 40 16 102 296 277 34 132 47 42 228 162 30 202 174 165 75 169 206 142 166 232 41 105 103 261 247 113 168 28 78 281 197 171 146 56 56 54 121 31 27 127 210 293 154 176 149 199 78 20 152 188 279 288 202 38 105 146 283 205 87 12 148 113 169 142 166 41 261 246 131 152 208 95 20 59 241 96 47 202 212 165 8 108 75 275 288 179 122 134 279 169 206 215 113 254 228 142 167 238 166 220 248 199 251 267 177 41 88 105 103 191 261 40 133 16 79 271 203 44 92 145 269 127 276 247 152 67 179 53 25 95 18 140 115 111 2 69 235 23 126 279 149 171 195 288 192 289 120 270 183 216 240 205 268 158 224 245 70 80 42 210 124 180 196 102 137 14 91 219 111 259 170 96 75 238 166 232 41 261 40 44 113 46 298 227 34 79 22 293 202 10 31 2 135 232 8 160 209 286 259 26 110 174 165 75 169 206 228 142 41 105 103 261 16 247 113 172 206 280 237 188 275 63 104 96 284 8 134 279 254 238 251 177 191 263 44 145 253 102 206 281 190 26 274 91 114 96 284 75 134 279 142 238 166 248 232 177 41 105 261 263 44 113 243 39 85 72 281 76 260 135 96 75 238 166 251 232 271 36 44 113 133 189 69 296 145 102 272 53 246 61 168 151 81 20 202 281 257 47 197 185 212 289 249 102 50 184 161 119 138 201 252 39 113 296 235 268 154 64 87 273 199 251 111 285 157 19 54 129 244 88 149 56 10 277 236 89 72 291 15 225 152 79 266 70 170 203 100 143 92 269 127 107 231 188 103 192 253 232 260 293 3 263 125 127 282 224 106 271 265 200 105 212 49 210 209 298 241 294 14 170 96 110 1 42 85 273 288 272 43 9 174 47 8 88 191 79 115 181 172 141 258 80 228 218 174 165 169 142 105 103 16 240 221 75 238 235 58 83 14 99 170 96 284 275 134 279 248 251 177 263 44 278 266 148 70 202 214 245 297 34 266 161 288 128 115 264 134 202 55 10 135 207 295 248 6 239 148 8 209 18 176 192 293 246 251 160 90 281 174 165 169 228 142 105 227 241 88 59 80 271 253 121 5 289 96 47 212 249 284 8 108 75 288 122 134 279 113 254 238 166 64 87 248 199 251 232 177 41 236 191 261 79 263 203 44 92 269 127 276 285 68 220 221 270 59 114 212 288 296 3 160 35 84 283 192 63 88 280 141 252 115 127 241 56 73 37 145 261 159 132 180 126 92 225 154 197 289 138 39 235 273 267 10 72 15 70 292 185 162 62 134 127 238 29 228 274 247 282 195 196 175 250 1 102 11 96 47 284 8 108 75 134 279 169 113 254 142 238 166 248 199 251 232 177 41 88 105 191 261 79 263 63 44 212 108 178 229 265 38 274 103 16 102 254 79 111 268 156 229 25 115 254 69 142 220 290 271 256 246 291 108 283 85 174 96 47 212 249 284 8 161 75 122 134 252 169 206 113 254 228 142 238 166 64 87 248 199 251 232 177 41 88 105 236 191 261 133 79 263 170 9 44 92 269 168 127 46 276 247 201 121 295 132 25 45 86 194 189 141 145 39 12 185 32 59 87 26 67 105 171 116 202 275 288 179 206 215 167 220 103 40 133 16 271 145 247 249 24 10 15 32 11 271 172 176 27 196 186 259 288 138 205 118 106 120 203 248 268 10 17 30 16 290 276 272 284 5 148 118 21 36 204 18 96 165 75 275 169 206 228 142 167 166 232 41 105 103 261 40 16 271 145 247 113 232 131 170 165 42 49 157 135 179 39 166 72 263 231 165 243 118 102 80 51 50 221 102 133 53 66 150 59 33 115 288 199 2 135 44 194 177 272 23 148 144 188 185 212 249 161 138 252 39 113 64 87 273 111 129 236 89 72 79 70 203 92 269 168 127 276 300 4 246 58 198 115 208 295 142 44 294 234 8 90 117 213 259 96 284 134 279 169 167 238 166 248 251 232 177 263 47 270 244 165 40 48 276 176 167 166 153 25 41 195 101 113 210 46 69 98 55 117 49 110 51 144 174 96 165 75 275 169 206 182 228 142 167 220 267 232 41 105 103 261 133 16 271 145 247 113 64 205 98 216 34 90 246 235 202 174 96 47 284 8 108 75 134 279 169 182 113 254 142 238 248 199 251 232 177 88 105 191 261 79 263 44 92 269 269 240 19 265 262 51 213 117 47 8 113 167 88 191 79 186 181 52 114 154 166 62 15 298 29 273 102 61 50 37 279 168 240 24 258 18 217 204 144 193 290 96 47 284 8 75 134 279 254 238 166 248 199 251 232 177 41 88 103 191 261 263 44 46 113 85 119 171 118 70 112 243 286 110 96 212 284 8 108 75 122 134 279 113 254 114 142 238 248 199 251 232 177 41 88 105 236 191 261 79 263 271 203 44 92 269 127 276 290 176 140 5 279 22 196 137 257 289 102 50 184 119 201 296 248 244 149 56 10 225 266 100 143 46 231 73 159 105 118 28 262 1 287 257 197 185 249 102 184 161 138 201 39 296 235 273 111 267 285 129 10 72 15 225 152 266 70 170 100 186 168 127 154 231 126 192 120 66 195 257 2 267 33 189 125 203 117 48 242 228 237 174 165 206 167 103 16 247 
Beta:2,Alpha:0.52
93 287 241 27 76 180 261 139 145 55 117 246 32 149 67 243 288 165 275 206 167 16 271 145 247 236 227 281 147 231 97 272 20 294 290 140 257 47 197 185 202 212 289 249 161 138 252 39 215 113 235 64 87 273 199 111 285 129 88 10 277 236 89 72 15 152 79 70 170 203 92 269 168 127 46 276 118 266 93 46 56 28 45 94 53 8 38 149 218 241 177 70 192 288 23 189 192 109 223 70 260 78 228 238 274 36 44 280 63 216 160 28 148 4 11 96 75 169 142 238 166 251 232 41 105 261 44 145 113 157 222 254 150 132 101 126 42 174 169 206 228 103 16 247 199 85 72 182 101 16 252 275 33 231 46 55 164 177 47 36 284 275 40 145 184 161 231 33 248 245 191 143 221 184 283 125 112 119 284 86 114 269 60 107 97 228 118 23 144 47 166 8 108 179 215 254 191 113 179 24 76 160 245 104 63 280 285 132 91 242 18 28 271 174 96 47 165 284 8 108 75 275 134 279 169 206 254 228 142 238 166 248 251 232 88 105 103 191 261 40 16 263 9 44 145 247 113 166 283 161 106 275 200 230 270 4 159 266 85 28 253 297 209 165 275 206 228 167 220 267 103 40 133 16 271 247 281 287 210 293 24 121 136 3 185 138 111 125 222 120 59 199 4 183 20 174 96 202 284 75 288 134 279 169 238 166 248 251 232 177 41 105 261 16 263 9 44 85 111 202 123 247 27 28 122 238 51 56 235 100 217 216 32 125 202 215 8 108 254 191 141 20 292 91 261 35 66 39 33 174 202 165 75 169 206 228 142 41 105 247 113 176 151 218 236 118 20 33 9 202 174 251 261 92 269 73 68 159 23 38 240 109 145 96 47 284 8 108 75 134 279 254 228 238 166 248 199 251 267 232 177 88 263 44 113 206 63 168 80 65 187 32 5 300 3 156 241 240 95 130 290 131 257 197 185 212 289 249 161 138 252 39 206 113 235 166 64 87 273 199 111 129 10 277 236 89 72 15 152 79 70 170 203 269 46 276 214 271 66 50 125 186 118 171 33 35 21 100 266 251 6 62 178 27 18 29 212 298 186 204 260 174 216 22 91 103 36 231 97 113 275 167 272 18 199 33 179 4 278 68 162 34 174 120 111 202 105 234 10 241 151 242 93 300 40 105 288 278 35 115 251 244 136 246 169 142 168 103 173 166 100 32 71 217 35 149 120 237 32 197 66 107 33 113 90 80 48 292 39 146 59 243 174 96 202 165 75 275 288 169 206 228 142 167 238 166 220 251 267 232 177 41 105 103 261 40 133 16 263 271 44 145 247 113 252 166 193 145 100 56 258 28 298 122 165 193 29 269 25 89 1 118 204 62 104 190 264 265 114 174 165 275 29 169 206 228 103 40 16 271 145 247 8 250 70 272 44 257 92 233 63 192 34 240 164 215 29 32 134 57 202 46 75 177 83 215 125 20 213 100 219 104 52 174 96 202 165 75 275 169 206 228 142 166 232 41 105 103 261 40 16 247 113 269 231 56 102 276 195 5 113 113 81 64 276 91 273 201 112 114 108 254 32 246 136 300 183 152 75 282 132 224 201 72 64 265 31 37 278 292 172 179 296 286 14 151 170 174 165 75 275 169 206 228 142 232 41 105 103 261 40 16 145 113 26 161 58 228 235 181 230 272 174 75 275 169 142 166 232 41 105 261 113 270 8 190 187 206 115 15 44 114 138 136 117 25 196 58 192 11 197 289 184 167 10 15 225 266 100 231 136 203 101 142 258 263 87 152 221 111 239 74 296 100 58 184 94 176 165 275 206 247 282 236 245 116 195 51 299 103 163 79 138 2 198 207 225 265 220 16 293 195 18 133 245 56 31 135 1 73 79 285 40 299 217 167 272 191 160 180 14 292 131 266 221 231 58 170 174 47 284 8 75 275 134 279 169 254 228 142 238 166 248 199 251 232 177 41 88 105 191 261 263 9 44 247 113 244 186 140 80 120 20 23 202 240 10 106 223 39 118 300 280 230 74 156 274 145 126 2 21 64 57 175 63 83 174 165 169 206 228 247 212 170 61 128 149 189 16 11 10 288 55 153 94 19 137 199 143 73 57 174 96 75 169 228 142 238 166 232 105 261 44 113 122 220 7 253 287 142 2 16 6 37 202 60 53 115 179 29 215 182 200 36 8 238 105 37 193 111 139 213 258 13 20 202 165 206 103 16 247 248 10 2 135 241 293 54 142 242 226 84 76 284 134 279 238 248 251 177 263 44 118 21 127 121 149 66 297 53 288 33 18 293 72 121 77 195 123 183 156 75 300 142 41 261 113 279 80 211 230 245 224 136 276 16 186 106 181 273 219 226 52 167 220 267 133 271 145 164 230 51 102 54 86 101 150 46 174 96 165 75 169 206 228 142 166 232 41 105 103 261 16 247 113 69 242 286 270 140 34 80 64 202 174 96 165 75 169 206 228 142 238 166 251 232 177 41 103 261 44 247 113 115 227 234 265 66 264 183 253 33 120 275 125 144 278 63 58 213 202 179 215 167 267 133 271 64 44 123 179 98 289 94 198 249 2 182 268 56 99 212 248 18 80 141 145 103 205 282 207 155 92 94 95 194 277 174 165 275 169 206 228 142 167 220 200 267 105 103 18 40 133 16 271 145 247 203 121 234 185 252 260 37 274 36 179 43 245 92 268 220 95 209 120 298 220 279 169 30 71 144 163 275 167 267 40 133 271 145 161 148 180 73 299 35 256 170 31 2 294 154 153 232 296 263 100 88 139 273 9 247 106 223 274 32 34 106 153 291 22 52 183 174 165 75 169 206 228 142 166 41 105 261 16 247 171 96 178 290 253 38 280 66 33 174 47 212 165 284 8 108 275 122 134 279 169 206 113 254 228 142 238 166 248 199 251 232 177 41 105 103 191 261 40 16 79 263 203 9 44 92 145 269 127 46 276 247 85 71 38 161 68 123 241 125 106 174 165 75 206 228 142 166 41 105 261 113 8 212 111 186 235 60 146 273 70 112 15 92 94 233 118 283 70 63 114 183 234 218 37 280 144 55 135 78 179 261 145 280 267 29 157 169 64 1 179 145 243 62 206 172 240 22 43 256 284 29 134 279 254 248 263 122 5 124 195 134 230 17 58 174 96 165 284 8 108 75 275 279 169 206 113 254 142 238 248 199 251 232 177 41 88 105 191 261 79 263 9 44 92 269 276 247 9 290 127 288 71 206 60 261 46 174 8 179 220 132 243 171 255 176 202 166 189 174 228 133 271 10 97 284 234 274 205 187 90 179 215 24 15 111 24 269 32 248 149 159 173 288 267 267 148 276 231 174 34 167 39 202 288 122 98 75 228 181 4 222 179 182 16 96 174 2 273 1 230 279 9 6 281 93 64 85 77 95 269 165 300 206 103 247 187 169 113 198 194 130 68 278 185 212 249 161 138 252 64 87 273 111 129 236 89 79 70 170 203 92 269 168 127 276 45 159 79 66 255 52 250 274 33 189 63 179 267 
Beta:2,Alpha:0.53
157 113 24 98 76 28 9 104 174 96 284 134 279 182 238 166 248 251 232 177 263 44 123 269 268 105 55 159 211 127 267 92 65 156 258 74 185 9 230 300 265 41 159 106 56 194 284 80 267 240 193 84 254 79 187 126 81 116 211 108 5 166 155 250 188 40 146 4 174 165 75 275 169 206 142 200 232 41 105 103 261 16 63 247 113 221 237 274 21 102 176 209 240 18 45 282 207 40 97 47 274 265 18 215 179 143 235 90 247 9 95 73 256 179 215 182 174 169 206 112 43 16 145 164 129 274 50 46 114 231 135 198 113 2 234 109 53 124 115 165 179 228 142 296 273 125 127 124 174 177 257 231 193 37 1 76 38 126 50 174 165 169 206 228 142 105 247 221 281 3 2 275 204 250 244 38 296 165 206 103 40 16 63 102 183 236 40 183 82 76 204 261 272 174 165 75 275 169 206 142 41 105 103 16 247 113 125 53 299 238 31 67 36 131 202 115 179 215 182 142 166 169 187 80 27 135 193 56 50 50 204 66 289 242 279 118 80 33 179 103 240 24 36 219 258 59 144 44 252 46 288 52 202 167 267 133 271 145 8 64 40 43 139 183 252 125 222 179 213 174 169 228 16 24 231 8 60 43 81 224 286 119 179 108 218 99 109 35 237 136 255 299 189 174 165 75 275 169 206 228 142 41 105 103 261 40 16 145 247 113 64 283 231 94 41 265 177 36 294 254 178 291 27 212 226 56 167 166 29 103 13 271 156 69 267 51 200 271 129 138 75 67 26 105 44 125 121 270 220 192 127 261 153 133 7 159 87 257 76 297 157 70 6 212 249 161 279 113 64 267 129 236 79 170 203 92 269 127 276 94 270 242 154 147 250 283 267 63 224 99 250 277 40 13 53 99 117 150 202 165 115 275 206 228 167 220 103 133 16 271 63 145 247 183 199 10 118 59 300 204 270 139 196 136 288 103 76 190 17 58 156 91 104 181 114 174 96 47 185 212 249 165 284 8 161 108 138 75 275 122 134 252 279 169 39 206 113 254 228 238 166 64 87 248 199 251 111 232 177 129 41 88 105 236 89 191 261 79 263 70 170 203 9 44 92 269 168 85 127 276 247 181 21 223 54 268 161 100 146 166 18 274 212 201 273 129 266 215 59 148 82 112 5 114 165 275 288 206 103 40 16 271 145 247 257 15 2 135 70 21 267 256 125 173 258 122 18 202 167 220 133 271 145 212 238 64 129 44 151 156 190 43 253 197 117 184 114 174 96 165 284 75 134 279 169 206 228 142 167 238 166 220 248 251 232 177 41 105 103 261 40 133 16 263 271 44 145 247 47 113 245 207 237 50 252 284 159 179 215 182 18 267 220 200 162 202 48 300 118 108 148 27 119 253 85 46 149 225 288 179 18 223 72 290 35 8 194 27 185 249 161 138 64 87 273 111 129 236 70 170 168 46 179 158 263 115 293 170 289 110 31 2 235 187 291 276 249 232 157 138 125 191 210 148 110 196 29 91 265 187 286 103 58 69 10 31 3 202 96 275 134 279 238 248 251 177 263 44 62 264 14 203 58 288 4 202 170 115 179 29 215 182 200 36 142 105 184 32 213 149 105 81 221 80 288 179 266 264 115 14 255 88 261 170 189 186 96 142 73 127 2 22 293 295 65 172 300 296 147 26 122 7 239 143 242 176 6 202 179 215 182 200 238 105 117 170 244 115 144 96 83 43 75 142 167 166 232 281 263 197 131 14 127 20 243 170 257 96 202 289 138 288 39 235 166 273 10 72 15 70 70 244 156 135 237 92 31 282 106 2 70 24 49 58 131 35 57 88 202 167 220 267 133 271 145 75 166 64 113 276 287 62 174 49 5 34 202 165 275 29 206 167 220 103 40 133 16 271 145 247 257 119 10 284 158 140 127 8 69 222 60 179 144 228 192 238 36 209 112 119 114 146 216 73 182 152 21 174 278 18 258 119 108 224 79 178 157 164 46 254 177 231 109 165 254 126 143 73 51 48 228 163 87 107 150 279 211 183 237 202 134 238 248 251 177 263 44 113 8 171 178 277 123 160 222 174 165 75 169 206 228 142 41 105 103 261 16 247 192 158 157 232 20 213 26 116 183 202 165 206 103 16 247 249 10 236 72 263 135 299 176 134 170 128 283 263 179 8 32 153 155 278 227 147 220 202 115 179 29 215 182 200 267 142 105 1 23 27 53 58 275 293 62 257 197 185 212 289 249 184 161 138 201 252 235 64 87 273 111 285 129 10 277 236 89 72 15 225 152 266 70 170 203 100 92 168 205 231 101 166 133 266 173 105 170 194 193 2 135 272 43 36 87 161 268 143 158 8 261 299 239 22 274 96 65 128 176 240 73 77 252 215 264 181 223 300 274 15 8 265 165 23 111 226 82 85 174 169 228 192 15 4 260 130 147 200 134 246 47 212 249 284 8 108 252 279 113 254 64 87 248 199 251 129 88 105 236 191 79 263 203 36 92 269 168 127 276 197 163 274 152 38 225 288 183 76 69 256 184 164 277 205 149 288 46 174 96 165 75 169 206 228 142 166 232 41 105 103 261 16 247 113 159 269 35 61 158 275 195 186 267 140 238 196 241 289 135 214 113 3 138 12 108 69 187 129 182 281 53 64 61 235 42 103 179 112 60 202 114 242 258 263 87 292 152 285 202 275 103 40 16 205 111 10 17 196 127 2 111 280 154 278 284 134 279 248 263 145 167 160 65 118 233 31 42 148 300 63 154 150 277 212 175 9 12 159 64 165 206 267 103 16 247 126 199 2 135 5 106 31 79 175 121 297 114 257 2 67 108 2 219 267 93 241 201 228 52 254 35 211 214 273 91 86 22 130 47 212 249 284 8 161 108 134 252 279 113 254 64 87 248 199 251 111 129 88 236 191 79 263 203 92 269 168 127 276 263 36 194 30 226 39 79 28 50 205 153 109 160 246 71 118 77 174 202 165 75 275 300 169 206 228 142 167 220 267 41 103 261 133 16 271 145 247 113 20 57 258 192 93 281 77 283 174 202 165 75 300 169 206 228 142 238 166 232 41 105 103 261 16 44 247 113 124 194 174 203 53 272 43 71 202 115 167 267 133 142 64 37 147 7 55 141 93 46 77 6 202 275 300 167 220 267 103 40 133 16 271 145 295 153 83 268 276 288 255 23 189 275 167 220 267 103 40 133 16 271 145 144 104 55 276 195 166 111 138 59 288 274 202 215 282 68 285 110 249 199 144 99 164 175 124 104 128 46 96 284 8 108 134 279 254 238 248 251 232 177 41 191 263 44 153 244 1 79 277 4 200 242 96 142 166 232 41 105 261 121 41 17 7 288 187 241 176 6 2 7 131 257 154 3 55 141 8 185 138 39 166 273 111 72 70 171 32 185 142 15 161 250 182 63 241 94 256 257 8 250 113 160 57 63 75 174 17 263 78 179 163 212 109 84 228 24 128 49 25 210 8 275 120 232 263 92 
Beta:2,Alpha:0.54
157 189 290 229 224 107 276 156 14 165 275 206 167 220 267 103 40 133 16 271 145 46 247 233 232 140 188 293 147 54 63 201 183 224 263 266 290 164 102 183 197 182 173 185 46 184 177 129 149 231 134 199 196 141 53 185 174 152 195 47 89 142 113 42 179 76 215 176 240 118 136 149 152 288 111 15 188 2 135 293 233 60 98 152 184 51 104 63 75 179 182 142 166 232 41 105 261 113 299 225 37 152 110 105 217 144 202 60 215 182 200 267 8 202 255 103 80 120 29 125 189 192 240 203 233 72 176 68 81 287 261 63 108 254 127 14 198 155 203 286 182 122 36 170 202 179 215 167 220 200 267 133 271 145 96 64 174 264 92 111 20 116 283 21 18 202 197 212 292 232 62 258 114 222 142 159 60 53 115 179 29 215 182 200 46 267 105 247 212 217 48 222 182 97 68 297 165 275 206 215 228 103 40 16 247 15 2 183 258 57 44 109 83 55 122 167 220 133 271 145 75 228 238 64 143 181 177 89 84 253 200 192 74 105 144 255 267 46 294 207 40 149 288 189 18 139 250 298 150 278 108 132 202 165 275 169 206 228 142 167 220 267 105 40 133 16 271 63 145 247 254 221 106 281 254 139 22 135 262 179 186 8 115 275 50 112 78 67 163 114 192 296 296 177 189 49 148 168 18 270 18 11 34 291 22 158 267 202 10 217 201 132 241 156 165 31 12 103 16 73 191 247 283 135 69 5 209 60 17 202 179 167 267 133 271 145 64 12 118 240 182 17 211 280 104 145 202 101 161 116 77 47 269 32 300 268 112 230 113 264 257 78 229 165 206 228 114 247 84 79 2 135 84 153 276 174 264 91 185 23 96 11 251 180 250 14 285 49 170 53 63 46 115 184 119 142 64 294 51 269 42 84 115 132 142 221 104 281 155 273 89 27 198 48 185 32 114 200 105 13 181 113 160 37 235 279 208 236 60 179 215 182 279 15 251 209 28 125 200 295 105 33 267 290 138 272 22 82 24 46 213 82 21 32 173 300 237 105 129 18 12 272 199 287 274 73 113 225 289 70 258 160 51 58 74 269 268 267 133 8 128 152 125 2 146 42 10 192 111 268 91 148 300 191 259 147 28 199 95 21 65 211 29 53 19 300 18 298 154 200 127 180 65 161 300 37 268 262 45 206 56 124 186 29 91 185 204 278 150 235 189 290 275 167 40 271 145 46 184 199 103 208 26 206 88 199 150 86 242 202 167 267 133 271 145 249 64 236 44 117 111 31 134 33 230 67 268 47 161 2 135 292 57 256 214 44 275 91 300 75 92 247 5 204 124 71 210 262 38 78 37 202 60 53 115 179 29 215 182 167 200 267 271 36 186 145 46 103 3 109 271 170 66 125 179 79 33 228 48 185 12 104 229 206 103 300 15 112 83 96 188 130 229 47 185 212 249 284 8 161 108 138 122 134 252 279 39 113 254 114 238 64 87 248 273 199 251 111 232 177 129 236 89 72 191 79 263 70 170 203 44 92 269 168 85 127 276 176 205 171 90 112 91 140 247 114 296 42 263 188 183 107 199 31 211 125 2 242 270 174 257 1 80 150 201 179 240 199 24 156 161 247 185 50 15 256 127 231 64 74 264 288 153 247 261 235 70 42 55 157 200 87 187 234 27 63 179 105 199 134 18 2 118 220 260 106 36 174 179 80 88 273 218 30 282 224 173 179 165 240 24 92 267 162 126 274 89 289 64 179 218 211 219 32 186 242 236 272 52 36 174 96 165 284 8 75 134 279 169 254 228 142 238 248 251 232 177 41 105 261 40 263 9 44 113 132 101 176 288 137 201 290 174 75 169 142 41 105 261 46 113 221 281 192 252 290 250 279 190 30 214 114 85 96 47 212 165 284 8 108 75 122 134 113 254 238 166 248 199 251 232 177 88 191 79 263 63 203 44 92 269 127 46 276 65 118 61 24 35 64 205 230 300 251 66 1 204 20 99 14 237 33 170 202 167 220 133 271 145 96 64 103 155 276 293 110 226 287 270 213 174 96 202 165 284 75 134 279 169 206 228 142 167 238 166 220 248 251 200 267 232 177 41 105 103 261 40 133 16 263 271 9 44 145 247 113 288 91 44 1 202 258 164 208 46 275 167 267 133 16 271 145 184 64 10 93 107 14 56 280 44 115 104 170 145 96 113 142 69 265 138 148 292 41 98 151 202 182 167 267 133 251 247 68 225 97 3 241 74 118 290 174 96 165 284 75 134 279 215 228 142 238 248 251 232 177 41 105 261 263 44 46 113 85 231 287 101 249 172 233 295 178 38 63 174 96 75 169 142 166 232 41 105 261 113 165 51 17 234 282 35 249 175 138 41 103 27 124 168 255 260 120 253 189 36 100 192 258 146 205 77 230 98 300 215 182 6 179 122 85 11 39 298 252 202 50 24 10 231 84 256 211 163 4 146 251 142 221 273 241 178 61 199 144 172 80 91 143 202 186 264 257 35 11 157 1 142 276 221 286 74 79 18 238 193 133 159 267 231 245 169 133 73 69 244 267 40 179 290 174 256 259 291 280 74 202 275 179 215 167 220 267 40 133 271 145 46 184 10 15 113 116 61 111 255 196 135 154 189 165 2 230 157 174 78 103 67 57 211 192 75 158 55 245 107 75 111 204 276 253 1 61 165 206 103 247 113 236 2 223 85 233 196 201 19 93 33 63 274 38 144 56 165 80 108 241 94 240 254 9 22 274 232 260 96 36 81 108 174 8 254 263 194 9 238 73 244 268 264 174 193 188 274 276 201 86 191 207 204 247 29 18 215 103 162 214 182 268 171 108 50 179 32 36 61 241 62 297 4 30 29 206 103 40 16 271 145 247 236 41 274 39 240 35 262 299 58 186 267 222 186 196 266 92 194 287 245 145 216 262 226 172 180 223 156 275 60 53 115 179 29 215 182 200 274 36 186 46 142 105 174 254 203 67 181 175 105 189 41 124 194 221 226 2 264 300 33 155 15 179 214 237 44 117 103 202 215 167 200 267 133 105 97 74 158 150 101 29 135 189 14 215 199 15 28 58 223 219 79 209 296 155 52 174 202 165 275 169 206 228 167 220 200 267 105 103 40 133 16 274 271 247 184 137 109 133 72 140 12 187 179 228 190 144 162 32 183 224 255 107 114 189 50 113 296 244 88 149 56 
Beta:2,Alpha:0.55
1 32 115 271 178 42 83 9 174 142 44 92 262 151 115 102 76 23 268 208 174 202 165 75 275 179 169 206 228 142 167 220 41 105 103 261 40 133 16 271 186 145 247 113 290 185 294 176 114 11 49 147 46 184 119 296 224 84 82 140 8 145 51 205 212 22 123 223 175 250 53 213 208 37 202 60 115 179 29 215 182 200 274 63 36 46 142 41 105 177 146 207 65 69 110 72 167 300 18 95 61 289 260 194 206 166 263 36 37 173 184 220 29 112 171 283 206 114 133 296 64 129 236 241 240 235 198 227 183 90 226 56 70 184 79 167 156 33 80 134 107 179 7 145 193 12 110 262 201 6 186 231 142 67 294 159 217 6 261 135 167 267 133 191 202 118 195 300 190 105 44 160 114 64 252 300 70 287 181 281 203 238 233 102 64 116 97 222 63 60 53 115 29 36 46 179 215 142 112 91 178 53 277 127 179 134 60 115 114 36 296 142 154 186 132 300 66 282 163 171 147 33 209 219 206 232 189 47 67 244 52 105 40 161 236 263 233 187 102 61 208 252 88 18 63 145 267 22 33 29 217 275 62 282 142 208 159 22 124 177 229 209 95 174 165 275 169 206 228 142 167 267 105 103 40 16 271 145 247 221 187 1 185 277 224 22 298 139 91 21 39 19 175 162 211 146 18 202 60 115 179 29 215 182 200 36 142 41 105 178 18 230 106 262 87 20 281 202 161 129 170 186 142 203 183 206 248 162 75 30 115 165 179 275 129 49 44 264 42 91 52 182 92 152 229 273 156 66 149 206 207 288 33 267 18 179 40 249 154 74 271 269 2 276 254 130 260 272 255 5 117 84 189 257 197 289 249 184 161 138 252 39 235 167 64 87 273 111 285 129 10 277 236 89 72 15 152 70 203 100 168 127 276 198 149 72 188 20 104 288 108 202 179 254 24 56 10 2 135 232 121 35 295 132 214 139 122 202 275 167 220 267 103 40 133 16 271 145 10 263 144 158 111 62 270 118 226 126 46 29 2 135 68 99 116 202 39 164 237 43 46 174 165 275 169 206 228 142 167 220 267 41 105 103 261 40 133 16 271 145 247 179 108 121 218 150 83 120 212 254 199 261 203 276 225 160 34 25 178 170 239 80 208 202 176 275 167 267 40 271 145 44 99 58 85 252 38 190 289 237 114 202 165 275 179 206 215 228 167 220 267 103 40 133 16 271 145 247 24 88 10 15 2 135 100 61 42 14 30 82 29 126 170 96 172 67 106 142 151 174 63 173 251 129 244 147 144 148 12 48 245 291 202 10 106 103 38 70 242 272 261 292 280 202 275 206 167 220 267 40 133 16 271 145 247 102 10 236 35 263 71 164 12 275 216 134 46 184 177 231 232 190 293 73 9 106 58 295 114 275 167 220 267 40 133 16 271 145 174 296 88 263 144 14 260 15 156 204 43 97 155 170 60 53 115 179 29 215 182 200 36 103 243 67 191 92 278 203 39 107 271 145 113 44 80 189 27 145 281 50 148 125 156 228 291 18 153 2 46 115 142 276 29 41 189 158 102 256 244 255 179 77 238 170 248 283 193 28 300 179 105 107 253 179 237 45 184 50 113 100 205 101 136 114 141 82 32 270 5 53 46 115 142 122 228 175 53 104 140 153 167 115 142 238 41 267 103 60 10 193 187 300 122 286 196 133 256 55 105 6 183 64 159 285 67 18 91 2 184 282 267 168 77 278 275 113 99 254 2 172 300 188 127 83 10 227 148 180 288 179 296 246 262 168 70 58 226 250 37 202 60 115 179 29 215 182 167 200 267 133 271 63 36 186 145 192 41 153 177 77 232 160 199 230 300 179 271 290 56 89 222 107 47 189 14 46 275 103 40 16 96 184 161 113 241 95 280 20 7 184 34 202 6 179 215 167 267 145 171 41 237 265 4 288 295 105 202 212 108 176 41 222 51 144 113 138 254 142 268 122 161 168 42 278 229 88 9 174 79 98 45 50 57 137 255 219 213 52 189 202 60 53 115 179 29 215 182 142 40 227 276 221 61 98 291 288 182 270 261 293 13 122 230 189 76 97 202 215 167 220 267 133 271 145 279 238 64 44 296 116 208 76 188 134 255 9 189 174 96 165 284 75 279 169 206 228 142 238 166 248 251 232 177 41 105 261 263 44 247 113 233 47 299 289 257 189 264 63 179 24 13 75 236 185 141 156 223 35 274 202 150 156 213 273 194 106 193 271 190 156 187 85 251 50 20 114 202 296 88 10 140 92 296 273 166 175 128 96 6 41 205 193 86 151 50 64 10 15 45 35 36 175 89 57 1 202 179 284 75 41 24 140 24 79 16 101 220 122 13 179 133 142 64 152 215 234 180 187 144 93 153 254 235 166 30 275 124 297 63 115 179 142 205 173 95 243 48 108 5 147 165 275 206 167 220 267 103 40 133 16 271 145 247 257 254 2 71 243 186 69 263 218 40 120 271 261 44 199 215 278 254 18 226 97 131 60 53 115 29 46 179 142 166 64 1 261 162 212 178 117 179 215 167 257 15 250 112 168 18 197 63 179 114 45 245 159 264 148 52 102 290 96 284 8 108 75 134 279 254 142 238 166 248 251 267 232 41 88 105 191 261 263 44 46 85 84 27 155 89 133 166 175 68 114 200 64 41 105 15 146 286 61 126 97 83 283 165 275 206 215 167 220 267 103 40 133 16 271 145 247 273 135 90 63 206 259 287 18 143 80 142 105 236 49 99 261 294 279 269 131 172 115 29 142 166 93 67 236 114 185 78 298 155 200 271 145 105 44 56 159 25 22 104 23 167 150 26 174 165 206 228 142 267 41 105 103 261 16 247 249 221 5 212 139 121 99 226 100 147 165 275 206 103 40 16 247 257 224 236 93 170 97 160 172 1 6 127 58 179 215 275 24 15 2 128 26 145 34 180 209 121 202 275 167 220 267 40 133 249 166 64 298 38 197 294 137 164 5 249 46 202 275 179 215 167 220 267 103 40 133 16 271 145 257 102 248 177 149 10 15 231 191 229 34 178 148 33 137 202 174 165 75 169 206 228 142 167 166 232 41 105 261 247 113 184 23 125 135 114 22 234 167 147 35 89 284 270 134 222 81 186 179 27 135 177 222 90 117 262 160 47 167 220 267 133 271 186 145 161 64 44 231 143 102 40 262 150 118 38 25 176 103 16 186 199 126 287 149 7 68 286 118 8 288 6 174 96 165 75 134 279 169 228 142 238 248 251 232 177 41 261 263 44 113 52 180 206 1 109 181 108 247 174 169 228 41 105 261 254 236 35 
Beta:2,Alpha:0.56
220 75 57 294 53 148 118 11 186 60 200 36 202 179 133 8 64 105 33 91 131 52 291 231 92 53 115 179 215 142 166 143 71 145 209 235 122 69 18 179 142 70 181 100 244 131 42 199 44 193 166 58 68 174 263 180 275 287 150 202 75 166 232 261 113 199 10 2 135 194 120 215 16 38 290 136 223 202 275 179 167 220 267 103 40 133 274 271 145 46 102 10 15 239 48 213 200 56 12 216 30 176 53 46 115 179 142 105 145 210 13 102 89 220 229 285 53 186 60 115 29 182 200 36 179 142 105 126 222 91 289 216 158 133 202 64 138 299 17 219 266 251 23 246 52 174 165 275 169 206 228 142 41 105 103 261 40 16 247 221 241 135 112 294 277 96 290 47 181 60 53 115 179 29 215 182 114 200 36 46 142 105 114 244 236 71 84 154 76 16 114 296 143 197 49 54 193 141 149 119 201 154 299 292 73 232 257 113 126 195 115 29 142 247 226 130 101 53 18 216 43 234 174 165 115 75 275 169 206 228 142 166 232 41 103 261 40 16 247 113 221 99 74 199 165 197 169 14 20 170 202 96 131 235 289 215 82 233 273 63 166 183 15 263 17 185 122 48 269 100 261 9 174 238 240 13 205 182 57 79 162 160 75 142 110 282 260 41 245 217 209 115 29 200 36 105 133 187 269 180 295 131 265 114 224 179 166 180 19 92 202 212 205 42 287 295 196 290 225 186 136 275 206 167 220 267 103 40 133 16 271 145 46 247 236 259 236 8 142 232 84 2 246 260 115 179 36 263 82 112 14 166 40 113 72 258 170 114 96 296 22 70 13 224 233 3 43 104 63 167 271 44 205 73 289 130 264 281 296 174 75 169 142 41 105 261 113 221 264 166 163 117 89 30 191 276 186 167 165 276 50 156 174 254 111 36 147 46 117 186 300 180 233 160 89 20 63 202 167 47 66 8 94 296 117 189 19 78 33 167 78 299 245 130 203 89 156 266 202 275 167 220 267 40 133 271 145 64 44 108 269 260 25 160 216 232 56 6 115 179 36 8 254 142 263 274 131 267 142 261 167 48 155 200 166 105 289 170 295 118 114 32 13 36 296 35 17 223 179 267 20 154 26 265 274 202 249 10 218 284 62 228 74 209 124 29 261 121 142 137 257 114 1 295 144 248 31 90 92 129 106 216 8 48 174 169 154 143 128 84 214 74 163 57 66 33 174 169 228 142 41 105 75 55 45 285 270 1 177 131 214 93 127 202 179 215 182 166 191 188 267 231 247 259 52 251 179 24 241 292 229 88 195 287 12 246 202 179 215 167 267 133 79 127 247 248 198 207 282 61 149 15 57 288 18 75 206 286 143 296 154 121 271 160 261 236 291 169 127 139 10 113 84 71 37 96 250 186 41 257 63 54 209 226 64 140 42 216 34 202 275 103 40 16 145 201 10 242 110 16 108 26 131 10 199 179 215 249 254 166 15 139 173 84 75 48 239 210 229 176 79 7 132 208 45 139 47 297 252 6 37 202 60 53 115 179 29 215 182 200 36 46 142 105 64 191 231 165 74 203 220 115 133 73 213 145 14 242 68 84 148 170 96 257 294 160 127 203 40 267 142 16 58 1 43 117 97 245 45 202 179 215 182 167 200 267 133 105 54 19 84 200 158 163 269 101 179 185 201 248 129 22 285 231 165 211 131 115 36 142 166 64 210 141 47 85 183 274 231 179 220 161 283 141 1 281 242 32 275 40 133 64 170 92 174 233 91 29 50 171 85 63 179 228 142 103 99 240 257 158 235 101 92 89 6 274 179 265 148 260 199 259 233 110 25 63 36 179 142 266 100 49 252 258 77 67 201 277 179 300 215 89 251 67 186 286 137 122 244 200 238 105 248 241 282 152 233 264 94 210 83 109 63 179 215 228 111 15 266 99 175 253 174 114 186 30 297 278 202 165 41 296 10 291 76 154 192 116 2 92 103 179 279 276 227 196 112 200 138 64 47 35 161 96 108 199 176 224 12 31 46 184 254 142 177 154 231 180 70 62 152 293 160 214 248 29 111 31 2 135 23 279 83 131 256 149 293 276 288 165 275 206 103 40 16 247 289 166 236 144 99 10 131 276 210 225 129 152 111 187 182 9 31 115 274 76 74 104 179 174 279 142 103 50 148 87 35 241 269 210 289 205 89 124 82 178 136 106 227 149 288 179 168 187 149 290 300 24 247 141 288 46 107 83 121 174 9 37 238 8 113 192 2 144 88 14 92 46 118 297 109 170 96 228 269 262 252 193 140 145 122 123 186 238 118 166 298 158 17 276 99 4 203 292 7 235 52 18 152 31 6 202 179 215 267 247 154 169 143 151 117 172 111 173 215 182 167 251 129 15 161 254 225 97 92 106 258 125 279 215 63 228 254 203 179 256 144 107 113 142 105 175 253 290 241 210 119 115 97 202 215 167 267 133 46 142 41 124 149 240 160 3 114 63 9 288 183 158 44 41 148 102 27 163 92 277 202 10 205 205 191 110 177 127 300 207 130 18 265 2 135 71 245 61 138 78 89 179 142 115 84 221 24 271 79 93 230 237 253 100 204 186 115 29 200 142 105 103 56 31 5 11 264 179 38 200 174 165 275 206 103 40 16 145 247 257 102 24 236 160 28 83 111 44 298 210 88 179 142 244 274 36 107 93 156 127 103 179 113 198 192 241 220 107 145 247 28 60 271 249 280 197 115 283 44 179 142 145 50 222 281 95 31 161 241 219 52 154 106 150 22 77 218 28 155 182 169 202 179 300 167 200 267 199 105 261 176 277 99 278 29 121 294 229 79 35 257 222 54 199 32 191 84 142 16 31 103 20 162 240 201 202 179 
Beta:2,Alpha:0.57
261 23 126 149 141 262 44 61 288 202 179 215 186 24 10 15 2 156 220 86 137 124 40 299 133 248 257 17 15 29 4 189 222 165 78 262 278 24 55 208 34 219 202 52 37 60 53 115 179 29 215 182 200 36 186 46 142 105 40 101 37 234 243 283 251 69 186 241 88 248 46 182 265 241 219 290 52 179 40 13 30 29 180 101 26 24 90 165 169 23 2 15 76 92 34 221 55 202 165 206 247 289 279 10 236 42 129 274 203 81 3 164 101 243 46 108 177 254 256 139 264 163 137 59 51 50 36 60 115 288 179 29 215 182 200 248 24 15 117 299 16 8 263 235 249 281 167 142 70 191 8 10 20 87 48 112 106 202 114 281 6 247 155 263 127 104 200 105 295 75 148 45 134 273 253 5 115 29 36 8 142 16 271 218 148 127 136 80 11 115 179 29 215 182 200 240 24 15 229 172 126 151 226 135 157 53 174 165 115 275 169 206 228 167 267 103 40 16 271 145 247 79 2 79 284 72 254 132 99 168 26 249 229 36 263 227 219 132 91 145 52 212 249 8 64 87 236 40 79 267 63 185 117 3 283 70 206 167 47 195 245 276 126 34 104 202 170 96 284 180 189 86 263 216 201 59 288 114 237 41 38 10 207 88 279 18 102 67 96 24 8 214 162 137 177 6 248 109 215 279 97 60 36 159 169 200 179 267 8 142 105 57 63 236 74 193 24 159 67 179 75 267 140 35 55 226 67 85 11 63 212 75 183 2 35 252 95 263 75 273 141 182 260 36 179 110 291 269 124 127 284 142 258 115 36 8 192 100 38 212 251 169 60 119 107 179 113 196 280 9 11 184 134 55 115 29 182 200 36 145 174 135 239 226 33 83 196 34 93 202 176 275 167 220 267 133 271 145 64 44 92 224 210 30 22 65 147 28 93 56 300 205 151 11 286 275 300 2 296 251 92 26 33 292 80 296 88 61 67 271 145 249 44 247 251 145 132 168 247 48 227 50 279 49 24 268 229 206 195 203 266 183 158 222 38 193 173 207 202 18 63 129 10 156 169 99 8 79 92 292 115 179 247 192 136 45 262 188 152 55 178 132 60 115 29 182 200 36 186 179 228 111 24 261 31 176 170 215 219 207 294 52 18 115 40 142 15 154 285 225 281 45 47 188 227 156 161 209 230 11 265 74 223 274 179 23 137 215 151 30 243 3 268 60 53 115 29 182 200 186 46 179 271 142 248 251 105 44 118 156 288 154 179 138 263 267 172 91 63 108 180 157 215 229 267 183 254 15 263 140 246 18 205 254 165 120 71 87 227 68 247 33 111 109 10 81 292 108 254 228 265 196 83 24 79 144 67 213 103 72 277 175 269 9 186 215 39 34 202 174 41 253 255 296 185 269 287 238 294 189 237 286 68 101 235 48 9 153 174 202 165 275 169 206 228 142 167 220 267 103 40 133 16 145 247 221 10 2 93 281 73 251 207 127 237 195 179 215 18 142 154 15 124 233 103 86 297 181 39 11 63 202 50 183 244 10 266 60 51 138 38 65 143 254 174 300 179 24 111 229 20 55 188 24 292 128 202 167 220 133 271 79 44 247 114 145 171 223 224 9 15 220 274 179 6 66 116 127 236 86 257 300 33 59 142 291 130 137 186 24 253 202 115 288 179 29 215 182 200 267 36 248 105 29 169 257 65 260 53 70 15 300 159 111 125 46 102 144 47 167 279 267 161 142 86 182 277 291 27 37 292 163 207 167 18 271 145 44 276 247 60 270 154 90 44 63 55 261 78 150 76 201 12 133 83 60 53 115 29 36 46 179 142 46 246 136 35 145 236 59 256 36 288 167 271 8 44 157 214 97 46 273 38 60 53 115 29 36 179 215 138 15 231 135 142 163 23 135 122 160 282 20 202 167 267 133 271 238 44 110 247 212 78 32 238 163 102 179 89 84 85 16 299 141 288 115 142 105 236 254 288 258 113 250 277 278 63 40 91 23 204 281 102 298 131 202 60 53 179 29 215 182 200 46 105 103 24 15 111 9 10 147 86 240 123 23 174 52 33 129 72 207 241 125 12 18 254 131 260 45 281 146 116 185 179 215 36 142 166 273 15 61 297 47 86 191 57 253 164 186 46 174 96 165 284 75 134 279 206 254 228 142 238 166 248 251 232 177 41 105 103 261 16 263 9 44 247 113 122 214 26 280 101 103 128 186 77 297 161 140 24 181 210 114 300 283 249 266 56 89 54 122 254 179 231 125 17 106 274 90 247 169 272 115 179 142 221 24 2 135 283 282 89 281 269 124 198 170 248 149 200 18 211 182 22 288 216 74 123 55 114 14 82 246 170 267 133 96 292 87 270 55 74 170 11 287 60 53 115 29 182 200 36 46 179 23 270 16 61 203 170 268 60 53 115 29 200 36 179 142 105 165 277 197 225 101 184 178 51 142 105 104 90 85 193 189 256 238 198 169 56 231 94 98 203 264 17 15 287 142 182 99 202 8 2 159 78 296 129 36 267 10 161 282 188 24 123 100 240 153 268 83 90 127 44 18 91 13 2 169 78 75 205 202 65 264 207 77 300 18 179 49 210 246 255 150 230 123 189 202 60 53 115 179 29 215 182 200 36 46 142 105 165 84 213 251 299 167 96 193 115 179 241 150 236 95 52 292 85 112 114 18 274 186 29 206 247 199 231 135 128 251 187 250 96 127 133 155 63 200 142 105 272 118 37 285 238 153 225 47 60 53 115 29 200 36 186 46 179 8 142 105 40 92 291 243 181 153 235 146 60 53 115 179 29 215 182 200 36 24 15 229 53 226 62 224 204 3 230 60 115 179 29 215 182 200 36 267 103 24 259 204 34 287 285 201 81 211 202 167 103 40 16 271 145 108 254 10 180 109 163 220 155 100 278 266 60 53 115 29 182 200 36 46 108 179 133 254 228 2 24 6 264 152 115 149 224 290 288 46 133 142 231 
Beta:2,Alpha:0.58
17 235 46 261 65 43 77 62 300 115 179 29 142 161 15 95 170 32 127 132 215 179 142 105 62 187 210 149 133 105 35 229 288 267 29 136 163 83 189 181 298 145 35 179 26 43 21 49 82 138 112 159 60 53 115 29 114 36 186 179 267 249 24 140 254 32 160 233 298 135 57 176 63 220 153 239 178 131 116 34 275 176 60 53 115 179 29 215 182 200 36 186 46 133 166 15 83 74 81 223 286 106 281 135 292 60 53 115 179 29 182 274 36 46 108 247 254 24 150 171 72 169 249 34 141 266 202 199 231 152 224 151 254 25 55 59 193 288 111 263 22 39 142 182 145 183 63 149 288 50 138 68 60 29 95 132 124 179 145 182 114 157 83 36 105 9 275 179 174 8 142 74 284 211 255 288 112 199 65 300 189 114 179 267 251 221 117 106 53 175 267 34 202 115 167 142 41 199 245 192 269 238 107 116 299 179 24 295 274 208 113 61 128 124 185 36 271 8 44 230 127 248 300 221 124 293 66 33 22 61 273 289 55 293 8 95 206 142 105 236 270 186 124 240 254 170 211 122 156 55 196 112 117 49 21 236 160 18 60 115 179 29 215 182 114 200 36 167 47 24 15 96 81 267 142 52 158 76 74 108 179 279 254 236 70 237 18 29 233 60 298 63 179 276 51 30 165 1 208 172 284 174 169 206 228 103 16 247 138 236 143 236 161 77 231 65 196 208 300 42 26 193 62 205 108 279 234 29 202 254 40 297 95 265 207 178 225 32 118 182 18 269 182 83 222 22 249 69 179 213 193 53 159 275 47 169 287 115 182 200 267 142 105 227 115 34 3 291 159 64 179 202 267 142 258 25 126 151 172 12 229 71 202 179 215 167 133 145 251 79 247 43 254 257 34 179 231 202 129 83 36 50 259 207 291 250 163 18 63 115 8 142 105 276 283 111 122 210 97 165 252 185 132 245 72 268 81 2 108 179 254 110 194 29 293 249 261 268 142 105 127 188 248 149 45 91 280 101 288 145 116 207 262 203 20 186 180 18 274 161 260 167 72 125 93 67 292 46 36 247 56 134 19 68 117 284 205 113 278 53 46 115 182 167 185 142 121 60 148 291 246 79 29 200 179 142 105 133 200 47 256 143 277 293 60 53 115 29 36 46 179 142 105 31 78 50 174 73 225 157 276 179 142 154 1 94 22 266 161 185 230 179 167 43 258 63 66 34 115 126 202 33 142 38 60 213 253 202 49 9 181 53 115 179 29 215 182 200 36 186 174 142 105 82 77 134 264 79 192 87 48 300 276 221 7 227 164 10 21 113 18 46 6 212 231 135 33 207 205 253 212 300 12 160 18 179 298 82 204 236 165 164 35 131 46 60 53 115 29 182 200 36 179 142 166 177 103 125 225 59 224 299 6 256 279 53 288 186 46 115 228 142 123 85 96 38 272 82 263 131 202 179 29 215 182 200 105 10 15 117 289 174 216 214 113 209 64 179 215 267 167 15 263 195 61 270 71 90 151 97 274 186 179 215 251 105 15 227 99 157 299 34 103 229 79 202 111 267 179 24 10 14 279 229 164 159 179 222 145 170 46 165 275 206 267 103 40 16 247 96 184 177 236 79 231 180 144 28 237 175 10 99 153 98 202 275 182 167 220 267 103 40 133 16 271 145 64 41 121 257 59 160 299 118 58 4 200 202 288 167 267 133 271 105 44 193 279 289 99 43 124 74 226 275 40 92 279 50 157 65 42 46 255 162 300 189 179 217 192 150 227 56 91 211 173 179 199 191 7 5 289 280 94 266 51 17 6 60 53 115 179 29 215 182 200 36 46 145 257 24 15 128 33 120 174 96 89 226 213 142 105 77 235 107 234 196 246 280 85 53 115 300 36 186 46 8 113 142 145 15 252 131 96 231 244 146 133 65 204 300 179 103 24 31 15 64 183 135 49 109 196 179 228 154 43 81 131 109 105 186 110 106 60 53 46 108 179 215 228 166 202 226 23 51 212 128 79 33 138 55 10 192 104 198 284 96 19 232 264 179 263 269 61 11 144 252 248 98 168 107 60 53 186 46 179 215 182 113 13 295 116 58 266 205 64 168 60 53 115 29 182 200 46 275 179 142 188 71 61 74 125 267 203 284 202 96 75 142 238 166 232 41 105 261 44 113 221 10 263 91 298 16 135 43 53 6 191 115 142 105 228 38 163 235 194 161 265 35 193 70 135 266 180 265 204 279 243 291 80 85 188 202 174 204 74 14 111 46 115 179 133 10 103 69 4 241 108 202 149 89 181 288 179 254 145 113 117 43 74 56 75 46 209 207 18 167 174 251 147 123 78 148 234 7 6 179 215 182 142 268 224 15 106 208 198 102 76 2 291 214 202 179 215 182 167 220 267 133 271 145 64 44 276 40 162 100 161 191 34 91 17 200 105 218 213 111 291 45 228 193 64 115 142 261 244 269 196 63 254 201 115 3 179 24 16 78 124 2 34 88 156 246 202 267 133 284 84 227 140 153 27 264 28 154 192 35 299 174 169 228 250 118 117 188 107 36 8 145 63 123 209 64 47 54 35 75 82 161 201 268 41 112 182 124 143 273 289 114 175 180 37 280 272 15 13 226 53 115 29 36 186 46 145 8 142 41 212 28 141 224 229 122 285 233 120 3 154 17 122 50 205 63 183 142 266 83 15 53 149 135 40 188 255 288 189 115 179 133 231 218 161 225 18 105 125 50 205 179 142 8 265 48 111 90 41 219 166 115 179 169 142 105 40 77 47 80 16 222 69 58 70 60 53 115 29 300 182 200 36 46 179 89 142 79 242 34 125 53 1 202 186 115 179 105 125 212 141 219 291 5 103 52 159 202 4 158 277 131 65 265 300 166 267 59 25 282 192 184 4 189 288 75 42 178 183 208 300 242 288 163 234 
Beta:2,Alpha:0.59
210 44 35 53 93 43 166 96 115 179 267 142 247 277 82 110 292 275 176 140 195 247 92 156 166 106 82 295 155 206 26 98 60 53 115 29 36 46 179 182 200 249 62 104 206 52 156 155 184 23 60 53 115 179 29 215 182 200 36 186 46 289 236 15 161 83 229 27 162 214 275 233 63 179 215 182 200 267 15 79 266 58 180 231 108 68 240 299 252 275 254 92 127 276 188 277 289 157 66 95 23 119 33 60 115 36 179 206 142 40 109 50 180 70 177 144 216 31 128 91 33 243 57 126 252 202 267 75 55 10 263 2 135 247 128 204 122 141 40 163 81 108 271 145 103 254 142 106 89 108 186 134 74 99 262 254 84 35 190 294 49 107 137 247 114 113 248 88 182 82 158 35 115 190 122 162 114 284 68 1 114 194 228 22 30 140 97 72 113 279 154 19 259 256 258 46 287 244 248 247 287 187 32 251 191 153 53 186 60 29 36 46 179 241 272 65 132 21 292 208 188 120 300 18 275 206 103 16 271 145 247 236 44 164 236 272 56 83 81 142 212 46 108 179 254 177 112 157 9 269 177 236 45 14 170 114 179 174 96 142 105 280 41 30 122 149 87 218 48 288 18 254 165 173 201 180 41 228 1 179 142 145 2 1 194 295 84 106 219 229 52 167 220 267 133 271 145 40 79 44 101 276 149 23 275 62 235 274 288 29 92 265 143 126 168 89 158 42 258 115 248 24 254 251 38 54 288 101 148 6 179 19 215 11 247 226 93 14 270 170 60 53 179 29 182 200 36 96 185 8 105 123 245 65 95 289 135 230 64 204 300 179 142 103 268 145 2 127 91 125 254 106 115 142 196 185 247 92 148 225 82 111 32 274 36 279 219 14 278 52 170 115 179 40 96 8 142 105 232 146 20 133 262 39 195 110 274 186 60 53 115 179 202 142 50 273 245 10 296 36 263 160 284 172 209 152 102 72 264 107 198 81 104 24 300 55 13 100 274 19 224 179 146 97 116 48 91 198 52 99 60 53 115 179 29 215 182 36 46 184 142 273 15 270 24 242 202 3 68 192 228 10 2 135 191 12 3 15 17 286 204 101 200 167 267 133 103 245 80 39 94 34 296 168 278 202 200 284 105 240 10 231 189 277 165 16 110 238 186 184 115 179 202 142 235 141 194 223 123 53 262 196 60 115 29 200 274 36 186 46 179 142 105 136 20 148 80 102 253 278 59 60 53 115 288 29 182 200 36 186 46 202 179 142 105 85 179 208 42 210 250 220 36 52 63 186 115 153 148 235 60 183 22 41 190 114 182 200 179 105 24 88 231 254 181 22 231 25 64 131 246 247 166 85 92 295 25 148 82 146 80 299 54 232 48 45 285 288 36 32 202 256 97 126 203 229 186 115 29 200 215 267 8 142 105 79 274 41 263 45 98 298 19 232 257 2 134 14 198 130 78 92 170 275 167 40 133 271 145 96 64 87 44 224 225 105 19 267 40 65 133 300 124 140 121 210 285 133 77 5 60 53 115 29 300 36 179 257 158 187 53 90 155 163 80 210 176 209 186 46 115 200 179 169 142 170 240 28 105 210 50 187 209 9 257 238 202 271 277 218 234 41 208 190 63 68 232 2 114 179 215 88 263 76 277 205 292 4 3 203 276 186 60 53 115 36 46 179 279 142 247 146 192 134 101 296 226 63 276 29 179 272 106 142 170 300 207 174 191 18 55 285 66 202 97 47 154 289 33 75 286 209 207 65 49 200 296 300 18 179 142 150 39 282 105 84 63 68 161 179 199 272 252 218 251 199 139 153 205 179 215 182 15 261 128 60 113 137 107 82 298 130 53 115 29 200 186 179 142 248 105 106 255 75 62 285 30 279 46 113 189 29 179 165 110 170 300 67 253 56 159 15 14 179 267 134 31 84 136 47 16 178 115 179 24 20 79 78 127 95 148 245 130 179 29 215 182 200 202 206 10 236 15 202 196 169 33 187 186 46 179 142 105 106 24 61 173 122 219 207 108 52 60 53 115 18 36 186 46 179 8 254 142 238 40 241 240 78 217 56 86 66 81 33 108 115 179 142 177 72 59 80 158 96 204 196 36 288 179 103 240 24 199 116 296 217 139 29 216 150 179 67 120 244 40 174 263 270 130 234 106 2 189 122 225 21 223 112 3 18 6 300 114 274 156 17 131 299 290 122 197 194 60 29 200 274 36 186 46 179 8 142 238 166 105 299 94 74 68 236 92 58 166 299 121 175 180 129 164 171 56 46 60 53 115 29 200 36 179 142 41 105 133 232 175 176 283 135 109 43 265 179 228 41 263 53 243 37 141 62 58 23 93 60 115 179 29 215 182 200 36 186 46 275 271 8 142 105 148 124 154 167 298 289 121 20 202 259 232 162 213 276 117 176 186 49 206 229 195 114 109 216 231 186 68 100 124 84 238 86 30 170 165 158 132 220 4 165 110 22 141 253 60 53 115 29 36 46 202 179 133 142 45 266 247 156 67 200 233 181 63 105 142 84 9 239 219 261 138 193 52 176 40 3 105 94 138 34 87 55 187 202 10 2 231 135 178 293 232 226 55 112 154 48 60 53 114 36 46 115 179 142 221 24 263 267 103 32 28 42 271 181 73 29 179 217 134 166 55 58 275 229 60 53 115 29 36 186 46 179 248 24 241 186 274 51 31 20 293 144 202 179 105 154 288 97 236 281 257 263 42 176 179 215 142 105 103 88 110 86 80 113 246 202 64 115 36 8 142 105 170 161 6 175 40 13 211 159 97 222 74 55 39 96 65 149 288 300 215 50 228 15 1 152 246 131 77 39 151 13 202 60 53 115 179 29 300 215 182 200 36 46 142 105 188 158 76 259 94 149 141 7 37 288 6 60 179 215 279 231 288 159 51 43 133 93 115 200 179 267 138 24 120 248 290 71 23 142 17 51 60 53 115 29 200 36 46 179 167 221 24 
Beta:2,Alpha:0.60
63 251 127 56 10 246 261 228 87 179 24 227 241 66 224 139 129 194 295 167 34 202 289 33 179 24 193 10 45 193 257 254 54 97 237 26 179 215 249 142 105 223 143 203 262 32 247 161 285 274 186 115 189 107 214 182 84 225 198 244 113 56 161 286 66 128 99 56 57 138 33 115 11 254 116 48 35 88 230 221 25 153 44 19 244 257 208 196 179 215 182 166 27 127 4 136 256 171 134 200 174 228 105 92 201 133 174 137 8 197 179 248 76 106 166 192 148 68 277 19 16 185 279 142 105 91 265 211 48 130 161 246 275 179 29 215 182 200 105 45 169 57 29 224 73 104 174 179 75 9 67 48 124 105 147 83 254 115 174 142 166 82 37 279 20 176 168 177 22 285 28 209 16 188 189 235 115 29 64 113 103 169 139 33 294 125 279 115 179 295 276 88 11 285 287 216 143 115 29 36 8 142 105 112 43 2 296 86 290 291 142 260 114 186 60 53 36 46 115 179 221 24 298 250 102 196 39 247 99 119 63 179 215 176 150 90 40 170 75 111 209 179 24 180 279 126 270 263 213 212 53 115 179 254 24 243 28 178 136 14 119 82 184 275 177 149 63 170 81 36 288 87 156 122 31 286 85 157 132 60 53 115 179 29 215 182 200 36 8 142 238 105 15 154 155 244 8 254 52 275 139 128 53 115 200 142 105 92 256 99 247 218 289 89 213 265 60 115 29 200 179 72 286 47 217 191 61 118 75 299 274 186 46 115 29 200 36 184 161 142 270 239 290 86 132 241 26 62 83 176 115 29 215 182 200 36 46 249 8 142 105 15 150 60 140 138 195 218 10 215 221 125 46 169 95 30 2 215 288 53 203 14 9 126 269 90 170 219 74 167 69 8 7 195 52 6 300 18 179 40 192 248 173 35 257 228 36 91 79 153 106 166 169 217 279 128 9 109 97 200 154 133 46 168 55 144 34 281 165 37 262 12 43 202 274 186 53 46 60 115 179 142 120 184 10 267 56 213 136 108 67 222 137 16 47 254 140 196 295 22 38 60 228 219 18 53 36 46 115 179 142 40 221 24 2 135 68 58 130 184 57 50 193 52 202 179 29 215 182 200 275 105 75 10 15 241 273 140 281 211 25 222 179 182 142 105 161 275 193 126 210 300 82 43 115 184 3 108 90 50 253 131 258 274 186 53 46 115 179 169 142 166 254 221 24 28 195 53 134 175 258 147 69 186 60 36 46 115 200 179 8 142 87 41 105 54 57 43 227 107 85 51 274 138 75 113 216 154 288 66 207 165 299 129 33 18 55 49 47 212 276 24 192 177 161 119 231 60 20 122 225 217 24 252 282 53 115 36 46 179 202 267 142 145 274 112 98 201 70 245 186 114 111 260 156 223 262 148 121 183 6 274 186 115 29 36 112 138 186 232 258 286 13 103 60 53 46 115 179 267 142 221 24 176 9 272 55 203 295 255 164 289 189 46 182 174 184 166 177 144 231 160 144 167 256 232 110 118 133 261 53 46 115 179 142 175 30 180 184 47 236 266 234 165 142 41 105 231 172 46 157 146 13 68 18 181 274 186 85 226 56 239 220 8 147 216 176 274 131 58 63 28 279 54 120 14 170 60 53 36 46 115 179 215 275 96 8 142 166 41 105 92 198 272 300 89 10 255 174 189 182 162 284 72 137 7 50 186 244 6 248 64 33 243 262 198 213 130 283 60 53 115 29 182 200 36 186 46 179 8 142 105 173 136 130 8 162 94 223 155 60 53 115 179 29 215 182 200 274 36 186 142 129 105 299 273 94 56 2 194 123 217 18 186 179 268 24 193 135 196 249 199 280 148 237 137 170 145 248 298 258 232 297 110 190 3 78 114 60 53 115 29 36 186 46 179 8 142 88 105 263 80 33 89 249 264 179 259 59 288 40 228 142 105 50 108 228 295 275 164 82 281 36 288 104 42 54 177 40 258 97 155 256 42 210 26 229 73 37 202 60 115 179 29 215 182 167 200 267 133 271 36 8 142 105 44 254 231 139 149 133 60 112 109 288 114 179 228 64 105 151 50 22 92 82 181 164 100 46 53 115 29 200 142 105 113 221 263 209 51 30 11 97 47 289 225 202 179 215 267 96 165 161 138 10 73 15 79 20 270 188 300 219 171 62 52 29 202 179 142 105 40 237 285 200 212 141 88 47 182 102 15 218 84 135 249 173 176 142 105 261 93 161 233 20 203 180 120 63 263 161 73 223 46 204 52 173 274 115 179 142 103 256 242 27 58 198 135 293 60 53 115 179 29 215 182 200 36 46 275 228 142 96 227 147 274 209 87 262 186 115 179 166 164 172 122 117 120 234 11 46 60 53 115 36 186 108 179 215 167 142 254 221 24 15 24 120 170 199 203 198 180 279 21 173 170 187 226 145 38 39 18 60 115 29 200 36 179 142 167 105 47 216 221 41 35 269 82 115 258 36 179 142 258 249 268 295 255 19 127 205 29 132 115 226 245 192 231 179 113 142 105 261 206 30 89 257 23 15 158 6 203 272 105 89 124 196 155 186 60 53 46 115 29 36 200 179 158 24 98 274 77 240 256 259 130 48 60 53 115 29 300 200 36 179 182 142 133 57 246 56 191 228 273 97 200 179 215 75 142 105 169 89 184 267 108 101 290 298 60 53 46 115 179 142 254 35 65 250 63 82 68 262 112 105 300 114 186 115 179 142 267 90 168 198 128 184 140 160 88 115 200 142 105 200 295 240 17 252 83 58 68 60 115 29 36 179 275 24 2 135 174 37 46 98 250 213 87 190 114 63 60 115 182 179 183 296 166 88 72 90 19 228 201 10 135 221 237 185 137 9 107 268 134 265 253 99 42 189 280 199 157 273 180 56 14 179 145 96 142 66 177 93 68 226 235 147 264 33 53 115 29 200 36 46 142 105 87 221 183 273 132 26 205 145 128 51 54 248 133 92 299 79 246 36 198 281 206 131 79 70 269 237 46 182 145 166 56 236 
Beta:2,Alpha:0.61
297 61 247 34 131 274 18 113 202 60 53 36 46 115 179 8 142 166 105 127 45 181 105 198 78 160 287 145 179 84 24 263 2 135 237 35 167 225 284 297 270 231 204 14 143 98 235 97 136 170 300 206 85 43 62 189 16 134 158 18 208 27 130 58 134 291 118 70 207 275 179 206 215 167 220 267 103 18 133 16 271 145 247 197 64 87 236 15 44 92 276 205 27 18 216 137 156 213 119 231 22 16 298 174 27 288 278 179 182 140 250 127 46 205 130 275 112 115 29 182 114 200 63 142 92 281 219 82 205 36 172 247 246 52 182 200 40 8 142 105 103 173 118 273 235 288 222 87 194 3 102 200 257 165 228 145 179 142 171 271 77 192 267 65 231 107 300 44 113 34 13 74 200 197 252 27 291 60 53 288 36 186 46 115 179 248 149 239 237 55 19 300 130 149 158 176 48 179 142 105 40 131 289 80 280 57 191 87 5 274 186 60 53 36 46 115 179 202 145 257 184 75 142 166 10 233 298 1 138 167 112 189 229 63 114 80 156 181 266 260 146 27 158 46 36 58 181 67 220 145 91 142 237 60 53 115 29 36 179 275 133 121 66 212 215 44 70 39 297 179 33 50 15 291 13 73 299 76 45 104 30 60 53 36 46 115 179 29 215 182 200 165 142 105 247 279 138 70 109 182 49 87 15 201 49 222 161 272 138 268 164 266 46 60 115 36 179 8 142 177 105 231 80 240 4 156 90 280 122 190 114 274 145 142 238 166 88 105 131 285 73 40 15 104 129 121 262 128 188 246 58 217 280 60 53 115 29 18 274 36 186 46 179 275 142 145 55 24 227 2 135 35 189 137 246 275 11 233 29 63 53 46 60 115 36 150 161 291 293 142 267 57 175 115 41 75 199 44 276 255 132 257 178 217 158 68 188 189 179 215 182 191 207 77 22 212 256 126 238 44 300 18 230 218 114 79 103 31 240 74 179 199 24 199 39 293 3 89 67 116 40 115 142 50 31 176 262 99 32 164 237 199 133 46 186 193 236 14 121 151 102 247 205 170 179 96 142 251 158 230 218 171 227 162 16 141 173 60 53 115 36 46 179 142 129 105 261 236 213 75 21 131 194 204 113 18 100 79 180 93 50 84 146 109 274 279 120 146 286 46 277 225 156 274 186 19 12 79 290 143 157 294 95 112 135 81 182 212 114 108 179 142 105 6 291 290 3 52 163 225 101 186 239 264 280 191 219 31 137 299 52 176 18 186 25 132 89 243 103 52 166 288 300 142 108 268 104 100 80 106 124 123 86 136 37 24 65 160 205 232 300 263 194 128 61 35 11 293 133 241 60 53 115 36 46 179 8 142 64 105 183 244 212 48 287 161 126 78 179 93 120 187 156 190 269 18 91 114 115 266 101 209 1 203 79 110 127 193 268 284 287 257 73 187 211 77 88 16 242 227 300 186 182 142 145 204 168 294 241 104 147 102 185 115 179 142 105 103 36 156 230 274 201 63 262 242 180 177 9 281 137 96 181 295 277 164 138 235 133 272 13 78 46 60 53 29 200 36 202 179 177 105 84 24 180 95 291 84 51 132 66 181 33 18 274 180 80 271 284 273 181 145 245 115 179 142 105 103 44 8 233 167 99 135 158 154 115 63 179 192 24 172 263 239 142 207 120 149 23 288 176 18 115 179 103 228 24 70 224 258 76 170 210 86 30 18 274 188 138 248 254 14 225 216 99 170 275 35 179 66 200 185 250 194 54 104 33 63 66 199 47 33 206 162 262 153 186 145 223 78 226 256 243 231 196 202 179 215 182 274 271 142 10 15 270 56 80 187 161 110 73 225 157 14 179 240 24 2 205 219 117 101 130 104 173 251 52 202 29 215 182 167 200 267 271 105 40 44 47 161 10 15 263 241 135 173 217 148 157 56 223 172 274 186 36 101 126 48 123 277 229 171 53 46 115 182 202 142 268 10 79 2 135 189 154 27 298 300 155 295 99 114 200 105 145 47 237 81 220 151 57 107 6 300 18 274 108 179 133 161 254 2 223 197 25 40 74 282 176 60 277 88 8 249 275 164 199 112 46 114 179 296 177 231 173 176 139 109 13 27 246 80 263 286 245 235 158 112 60 115 29 114 200 36 179 142 105 240 105 246 4 133 53 234 241 144 113 115 142 221 227 231 240 200 222 26 173 134 244 274 106 224 283 30 198 25 237 129 96 55 211 62 194 41 217 164 46 186 60 53 115 29 36 179 142 177 221 24 64 85 58 254 168 27 238 152 55 39 122 201 124 218 3 80 181 150 188 92 146 238 50 86 273 199 263 15 45 129 211 200 254 281 182 160 62 282 227 96 285 257 230 29 46 179 105 35 183 103 59 143 106 22 288 48 37 88 49 62 221 80 15 183 212 235 278 227 299 244 178 27 248 271 130 298 2 96 208 179 215 167 267 18 133 15 263 212 31 122 190 47 247 22 109 114 179 133 228 145 161 88 231 265 7 264 240 236 263 178 38 6 142 105 200 197 211 194 116 153 31 195 6 300 18 274 193 56 240 18 300 210 203 283 209 179 194 186 193 58 10 161 182 212 179 228 298 114 122 245 162 206 3 104 125 259 132 32 256 219 199 52 202 275 167 220 267 40 133 16 271 145 64 44 92 249 106 97 282 68 173 9 179 261 87 115 94 104 170 214 199 267 165 142 221 140 121 181 20 162 240 79 53 298 115 290 155 180 130 63 137 298 185 60 53 115 179 29 215 182 200 36 46 8 142 248 105 187 152 12 137 27 114 179 167 47 95 164 132 94 213 113 57 177 60 53 115 29 200 36 186 179 75 206 142 105 145 221 24 
Beta:2,Alpha:0.62
6 289 109 214 201 105 182 234 58 66 39 116 130 238 186 140 33 179 215 182 275 50 24 15 204 26 249 199 279 147 126 188 179 103 142 177 231 290 24 62 258 45 80 170 34 202 114 186 46 29 179 105 261 206 171 270 57 103 20 127 234 36 299 1 227 100 243 180 236 93 222 91 10 250 171 11 202 71 6 18 63 274 294 199 195 149 57 198 251 12 288 273 216 105 39 261 85 194 149 288 151 92 129 69 27 207 97 133 18 186 248 231 75 300 275 149 142 114 288 122 167 292 74 60 145 15 76 17 240 291 118 130 224 168 201 202 276 249 271 119 206 32 175 172 168 106 265 214 122 268 167 274 46 115 207 227 108 14 267 46 264 53 170 18 3 99 249 260 120 228 201 179 112 5 236 154 75 132 109 107 114 274 186 22 187 84 184 144 23 163 63 179 289 183 196 296 202 128 67 159 119 65 300 179 267 154 155 297 131 145 256 192 186 60 53 36 46 115 200 179 142 184 75 166 162 88 117 219 77 252 193 115 52 300 186 46 179 167 47 161 142 199 104 213 287 223 60 294 81 274 18 295 230 19 66 138 199 136 33 139 138 224 94 187 55 211 278 295 44 173 239 202 133 176 53 46 115 179 142 64 129 105 204 251 219 267 102 152 154 235 52 115 150 279 57 264 211 175 110 105 6 300 18 179 75 142 199 41 44 170 103 58 233 293 238 185 143 63 179 145 142 105 236 262 216 145 174 3 249 186 179 248 24 104 118 103 112 163 256 159 188 43 60 53 115 29 182 114 200 36 46 179 267 100 142 105 221 5 92 71 203 136 192 17 179 257 238 44 205 81 300 157 7 96 289 114 261 6 179 290 28 44 121 68 198 83 74 60 53 115 29 36 46 179 275 142 221 24 56 2 67 135 85 43 203 243 29 123 64 152 222 257 185 238 277 125 55 247 260 247 240 67 267 25 295 211 228 248 171 35 202 296 17 132 223 143 288 149 274 179 44 89 151 7 56 263 50 68 6 186 116 24 137 14 149 68 259 201 288 170 179 145 122 70 84 117 299 57 61 60 53 115 36 46 179 167 75 142 47 161 24 263 2 135 88 139 97 131 219 286 26 37 52 18 274 186 60 53 29 36 179 215 166 105 40 249 24 15 169 9 6 129 92 23 165 30 5 203 215 40 287 95 238 297 274 248 29 107 60 23 287 15 116 254 19 179 57 150 270 246 118 78 61 74 113 191 124 274 138 283 214 107 44 15 129 294 48 103 181 165 127 69 140 243 115 275 259 148 235 37 163 88 12 211 43 205 137 149 18 154 160 288 224 263 10 221 246 3 129 48 115 46 179 142 253 100 8 137 83 72 158 213 55 257 157 78 292 209 90 172 33 274 25 95 218 189 37 11 14 217 16 297 158 173 19 175 300 179 142 41 105 185 221 24 153 161 97 125 120 294 80 192 215 103 142 105 180 3 213 102 149 81 158 45 288 108 115 179 254 142 105 258 193 120 187 132 13 114 228 137 161 107 189 120 28 80 97 115 179 215 167 142 113 240 221 24 272 11 213 248 111 261 220 115 133 142 263 242 162 27 249 121 254 224 44 179 142 177 205 231 209 73 54 300 13 63 19 66 270 153 17 1 156 184 215 33 115 36 179 8 142 105 192 21 297 73 193 277 285 237 150 18 60 53 115 36 46 179 142 212 221 199 24 263 2 135 21 52 291 42 221 83 96 31 18 212 79 47 279 184 166 141 42 274 44 115 179 145 142 105 176 258 111 249 85 265 33 79 23 129 21 188 20 50 10 281 60 53 46 115 179 202 142 212 221 24 2 107 59 234 292 110 108 94 214 60 53 115 288 274 36 186 46 179 142 105 247 113 221 24 281 121 243 114 146 216 29 137 238 179 271 142 105 44 111 103 119 10 168 15 133 80 200 240 65 243 184 56 200 54 263 300 14 96 142 105 185 208 265 122 271 233 232 117 274 44 242 24 98 26 183 32 268 182 249 197 69 230 33 228 238 67 291 1 30 58 59 268 2 49 70 60 53 115 288 36 46 179 275 165 142 184 119 267 223 251 36 235 76 174 84 274 164 78 295 73 90 23 188 202 115 179 29 215 182 200 36 8 142 105 231 260 170 184 72 153 257 293 26 36 8 142 105 96 48 136 266 274 51 101 22 291 133 206 28 163 3 220 18 274 218 51 244 168 4 85 91 7 300 18 274 186 179 103 225 24 49 114 265 193 104 97 273 88 177 8 96 258 202 260 248 288 124 27 30 155 148 231 186 5 114 60 53 115 36 46 179 200 275 165 142 105 257 221 24 281 71 98 197 49 188 34 208 74 202 60 53 115 36 186 46 179 215 182 8 142 146 174 136 247 19 291 238 87 104 8 114 212 232 80 81 94 59 204 193 286 205 55 239 248 111 176 288 179 206 103 142 236 108 137 30 197 1 45 103 81 53 239 36 85 215 280 39 83 136 176 188 221 211 265 159 137 93 256 186 60 115 36 179 267 169 142 248 105 139 143 233 122 115 11 79 265 63 104 217 253 204 7 245 75 6 300 18 274 179 105 103 145 222 113 286 185 93 38 166 211 60 53 115 36 46 179 142 102 184 131 153 182 123 188 285 8 203 186 60 53 46 115 29 179 165 142 166 105 216 258 163 27 41 210 231 268 115 179 142 105 44 61 143 300 64 88 153 247 151 51 290 54 241 49 282 11 171 186 60 53 115 29 36 46 179 184 119 138 201 142 
Beta:2,Alpha:0.63
264 117 152 197 127 17 167 274 64 190 175 259 236 29 284 184 114 36 179 142 41 105 221 24 77 51 138 90 1 19 253 43 300 18 274 179 267 169 142 105 204 29 77 127 122 90 291 208 63 13 98 156 209 179 1 113 204 111 12 276 137 159 81 3 178 103 159 189 100 151 158 90 160 115 267 169 142 40 2 35 41 9 33 53 145 51 47 96 24 79 243 253 56 101 68 183 115 213 121 172 298 23 178 184 288 186 60 53 115 36 108 179 8 254 142 105 192 288 97 262 21 11 156 270 177 166 18 268 228 163 97 211 155 169 6 274 250 202 247 136 222 82 161 83 63 17 111 11 261 44 291 171 149 288 179 167 47 161 35 165 120 186 31 293 182 248 105 275 211 202 72 249 61 149 30 118 122 150 289 21 68 43 18 186 60 53 115 36 46 179 165 142 105 212 120 199 263 192 270 253 11 26 248 141 155 103 186 60 115 36 29 200 179 249 142 87 127 233 92 41 121 8 178 63 78 263 72 255 184 112 234 203 189 114 186 25 244 174 17 181 195 75 260 197 116 119 269 44 3 274 97 194 132 110 22 195 3 274 186 164 215 186 58 279 298 115 84 267 46 212 242 265 173 54 71 77 30 300 274 36 179 165 24 178 188 220 84 130 207 160 32 18 186 146 241 135 141 125 212 197 46 179 273 149 99 91 228 139 164 218 167 79 189 46 16 31 145 296 273 14 241 286 170 272 273 53 203 197 209 87 286 274 264 59 44 32 164 266 246 225 46 288 274 186 60 53 115 36 200 179 142 105 184 177 231 89 85 201 58 205 123 279 148 186 161 140 218 258 150 85 32 88 74 247 18 153 4 208 69 6 186 60 53 36 46 115 179 142 105 263 5 196 105 65 272 256 100 53 300 245 277 298 106 97 275 153 80 274 186 164 131 281 173 21 243 95 144 18 46 186 60 53 115 36 29 200 182 179 202 271 206 212 184 166 177 129 10 231 190 40 238 269 193 257 163 7 114 6 142 88 105 21 145 166 164 142 161 127 16 18 46 131 113 218 148 160 224 72 18 274 189 27 63 124 241 156 269 166 298 1 53 49 101 46 74 252 292 134 128 39 14 102 222 145 170 242 78 38 226 89 163 237 23 6 53 115 29 300 18 36 186 46 8 142 105 224 111 12 179 215 163 214 287 263 283 149 214 95 85 59 242 275 288 18 274 186 295 230 17 77 124 36 7 278 6 60 53 300 186 115 179 142 142 194 38 113 12 122 209 83 60 53 115 29 36 46 179 238 105 245 85 2 299 259 101 134 22 82 39 133 240 266 261 256 168 71 133 106 58 187 26 215 178 154 228 137 245 58 293 59 288 73 63 238 248 240 220 18 191 109 53 182 113 297 29 255 272 189 181 55 154 237 121 248 214 245 115 36 142 244 263 240 155 104 62 270 171 261 253 186 60 53 115 36 46 29 179 8 142 170 83 253 176 77 167 228 15 300 214 169 21 217 113 277 213 18 6 300 274 54 128 174 240 41 126 280 159 286 232 58 260 78 300 87 59 165 288 67 262 112 207 256 107 267 114 18 186 53 46 115 58 44 227 187 129 259 299 290 49 245 114 294 190 96 178 18 274 14 239 219 83 273 194 16 35 52 176 170 29 167 145 40 47 161 193 286 74 291 248 67 63 113 217 248 95 138 118 287 206 108 164 225 48 212 54 161 11 238 46 186 115 130 79 204 110 155 76 59 209 53 288 29 182 200 274 36 186 167 267 133 271 103 8 279 64 105 44 174 143 90 65 24 236 42 249 300 40 136 224 126 91 159 141 216 5 186 164 188 161 75 105 46 267 65 300 113 142 177 249 231 138 168 1 72 203 215 291 62 36 260 210 3 171 102 270 185 259 86 90 140 296 260 88 197 238 293 183 230 296 61 191 13 251 146 119 209 283 87 207 289 279 188 268 39 202 18 20 235 62 2 272 219 17 212 52 6 300 274 242 218 152 52 157 276 18 108 274 295 140 185 4 47 8 201 293 246 99 12 19 204 253 270 274 186 220 12 145 23 31 8 112 279 114 186 130 8 248 108 267 290 215 101 46 192 184 254 15 93 176 8 27 183 96 226 87 233 139 232 213 166 184 240 63 21 162 20 273 222 189 76 284 18 274 216 182 187 235 113 31 280 158 8 280 49 81 18 40 153 179 165 286 282 146 159 155 85 49 18 274 60 53 115 36 46 29 182 200 179 267 119 273 142 264 153 187 35 19 167 231 88 194 115 122 23 286 235 186 99 249 106 170 140 120 269 254 186 179 188 144 99 226 231 114 94 217 179 215 182 24 15 2 199 220 231 218 67 87 15 73 179 133 205 88 171 226 285 190 123 106 86 114 300 18 274 263 133 115 62 140 203 251 114 209 181 88 183 94 194 197 237 284 194 250 208 110 235 274 63 186 53 46 115 186 258 165 242 181 63 211 6 300 45 23 218 135 283 56 266 61 274 186 
Beta:2,Alpha:0.64
223 225 115 266 247 233 240 254 1 33 60 99 178 154 57 48 64 66 2 241 237 96 65 205 33 300 142 105 206 114 198 263 108 296 237 93 267 201 45 71 78 158 62 227 155 113 188 259 39 41 299 111 20 300 19 249 76 37 154 42 81 57 61 156 117 60 215 19 6 300 18 263 46 250 178 188 203 218 139 63 238 174 298 63 226 42 126 98 6 300 66 192 64 256 174 81 213 58 33 144 228 152 121 234 143 59 136 288 169 230 109 286 32 155 290 113 274 186 46 60 53 115 29 200 36 179 206 228 142 236 293 232 237 240 147 105 99 146 81 278 289 39 293 127 130 109 146 245 143 179 16 188 186 60 53 115 36 200 80 45 218 36 135 147 128 141 274 186 115 52 149 39 76 146 200 288 6 253 221 270 176 184 139 279 46 179 254 35 217 188 183 126 90 96 280 251 95 146 32 72 162 256 82 91 186 144 68 214 85 217 77 129 110 60 53 300 36 186 46 115 179 142 105 113 140 28 130 104 21 259 44 213 18 60 53 115 29 182 200 36 179 133 212 8 142 64 105 72 197 266 201 141 109 135 81 60 108 115 200 155 95 100 196 144 81 96 274 73 34 77 139 119 93 264 202 300 142 105 96 130 137 110 70 179 33 76 186 84 283 32 216 290 159 131 124 6 300 18 274 46 29 179 166 267 105 219 179 27 78 256 157 95 73 52 6 300 101 243 89 242 216 108 168 141 186 46 29 250 94 36 12 277 268 252 63 215 262 7 148 291 151 26 82 6 300 18 274 186 179 249 15 189 29 146 227 7 100 199 16 271 6 151 4 187 168 186 284 226 251 182 66 95 178 136 288 240 33 179 142 105 241 88 76 251 225 267 59 280 288 179 23 230 241 295 124 38 159 18 274 226 160 181 80 245 47 262 6 300 35 123 189 146 18 166 65 36 204 300 186 179 103 24 139 221 49 127 95 3 158 161 280 57 239 77 300 268 176 176 277 146 243 129 212 131 71 18 122 258 138 69 280 42 237 124 186 60 36 179 145 8 142 238 166 105 256 278 282 174 10 204 73 215 249 238 276 15 197 207 114 272 226 83 71 81 227 38 137 7 6 60 53 36 186 46 108 115 179 215 182 8 254 142 248 105 35 176 138 249 256 108 254 52 158 227 128 195 293 121 78 98 22 217 128 19 180 69 68 42 9 60 115 29 182 200 36 179 174 185 142 24 201 44 268 242 51 240 249 179 180 294 145 113 91 240 28 161 251 37 178 88 260 248 168 101 6 31 294 74 269 71 98 241 182 179 169 177 44 154 231 264 62 263 102 208 152 269 220 256 50 49 165 31 182 245 150 209 117 7 113 104 199 166 292 6 186 115 96 191 8 142 244 89 157 85 285 125 133 227 107 136 10 150 262 22 134 88 247 137 184 94 163 253 133 229 75 215 246 102 267 186 53 115 10 180 225 213 115 266 215 187 267 179 142 177 105 166 285 222 155 14 284 265 170 18 274 84 273 223 254 241 142 70 295 274 179 162 192 222 271 113 181 165 208 18 32 30 168 20 27 187 6 300 158 34 54 262 119 217 222 66 202 33 179 215 182 186 48 16 191 161 100 185 275 196 165 157 158 109 156 128 289 162 256 281 274 7 269 250 284 32 196 276 82 6 274 63 297 242 269 224 132 119 180 272 186 60 53 115 29 36 179 8 142 105 44 206 29 249 294 193 118 40 230 104 154 114 18 183 38 98 195 178 120 140 63 187 37 230 298 14 275 112 180 11 157 229 170 300 114 18 274 267 179 96 142 105 44 213 268 261 4 36 298 135 189 61 267 185 200 219 126 52 285 147 180 261 48 262 14 143 170 298 225 282 151 300 59 83 14 170 288 214 55 210 127 166 88 21 183 18 29 41 67 252 185 187 286 68 257 56 293 74 24 23 132 140 115 264 13 45 237 125 191 223 274 221 96 127 239 3 20 207 1 176 18 285 250 18 299 186 171 160 63 198 127 85 39 49 262 287 147 6 300 18 186 61 159 63 82 112 196 119 93 114 274 186 60 222 177 123 193 198 288 6 300 18 104 137 64 158 253 199 268 113 186 36 200 179 142 248 105 162 4 151 94 262 133 128 160 186 289 19 25 62 30 177 258 22 137 283 186 201 138 224 126 288 154 37 25 202 184 222 217 166 77 279 27 139 275 10 213 15 300 111 39 148 274 229 131 210 144 264 163 278 211 46 194 68 6 300 18 15 98 103 156 250 58 261 211 63 137 284 288 13 22 218 254 43 181 129 73 114 57 283 118 186 73 195 63 36 273 2 20 119 117 212 114 107 295 218 179 154 
Beta:2,Alpha:0.65
270 147 295 214 98 6 190 9 114 300 18 49 235 275 190 97 263 249 296 160 75 51 195 134 3 270 7 6 18 262 142 61 243 47 143 6 300 152 133 20 275 213 9 58 179 43 279 286 206 164 101 299 165 60 53 115 29 36 179 142 177 105 254 236 231 35 7 76 18 40 189 161 67 88 6 239 141 8 68 181 82 117 6 176 186 80 111 123 47 116 62 278 240 158 160 88 104 17 3 127 7 6 46 142 105 184 154 199 263 124 204 73 79 97 93 170 229 300 18 51 47 125 246 185 211 288 33 78 208 75 120 191 230 70 89 84 279 92 93 24 47 214 67 120 69 132 255 268 149 23 235 288 189 186 53 46 115 241 270 165 197 264 172 287 74 278 205 83 30 280 156 210 81 186 42 199 169 75 80 134 10 137 297 55 163 170 79 104 62 50 147 54 102 143 9 31 92 108 228 234 158 154 140 64 196 243 191 153 189 162 178 119 54 123 108 268 291 10 29 99 266 111 118 134 156 179 130 9 281 180 60 53 115 29 36 102 192 29 279 42 298 297 197 18 90 139 50 145 296 130 187 82 119 87 79 229 34 46 202 103 243 155 66 99 231 24 272 33 186 272 111 243 213 59 256 114 233 63 288 18 274 204 45 203 170 95 24 274 66 122 206 46 177 209 297 252 172 150 21 285 250 75 266 39 18 63 113 166 88 81 189 31 220 51 128 11 244 131 102 188 18 274 57 271 54 293 179 28 169 253 18 274 28 166 8 296 236 280 36 217 168 208 72 2 169 256 60 94 186 21 169 202 166 141 86 48 62 18 259 129 208 120 220 238 23 241 186 75 64 79 287 270 224 257 110 197 65 269 92 267 115 220 64 300 224 193 38 182 216 188 142 237 109 201 293 178 169 4 173 90 244 145 266 31 20 146 234 41 181 222 299 20 173 203 217 6 300 18 274 38 300 131 284 94 81 195 200 36 273 142 167 283 176 193 75 207 59 20 262 131 189 192 108 6 288 300 18 186 247 256 158 37 79 204 120 146 106 91 269 297 3 117 58 206 6 300 18 40 42 123 112 159 116 13 172 6 300 114 18 134 136 33 218 234 144 75 139 290 247 128 32 61 129 300 18 101 201 115 214 187 189 177 47 224 6 199 71 280 57 154 259 80 2 107 237 208 209 52 135 6 274 55 145 202 105 78 38 106 266 179 212 106 77 100 38 293 74 300 142 203 134 102 146 174 248 230 227 53 288 283 231 51 229 107 285 227 280 64 52 103 239 204 58 147 176 146 34 156 39 283 124 247 114 202 265 134 109 44 55 193 268 3 33 27 90 41 263 161 276 115 174 116 238 215 219 245 163 52 209 35 243 121 117 77 41 91 300 274 186 182 47 161 142 251 105 223 119 263 107 234 105 231 21 18 150 64 1 253 3 45 6 46 236 38 284 110 90 286 88 276 186 214 9 51 8 115 231 102 150 186 236 200 121 134 194 109 133 172 72 254 243 299 8 119 110 249 232 207 147 274 267 171 190 81 114 18 161 54 234 11 187 262 68 275 186 130 286 228 36 9 195 104 233 183 278 248 132 123 176 178 186 148 242 33 69 166 271 153 24 234 56 213 119 102 121 24 57 89 23 136 201 223 286 200 232 18 274 185 290 125 98 197 182 146 228 46 115 175 185 122 159 247 222 243 68 6 300 96 295 174 249 167 74 84 127 157 248 262 272 71 166 102 27 186 83 291 131 74 42 287 223 168 6 300 18 113 298 114 250 285 255 297 100 189 63 133 239 103 250 282 8 83 176 63 171 41 229 20 299 90 190 272 114 274 186 46 60 53 115 29 36 267 179 202 174 296 88 10 79 35 167 264 129 55 204 140 123 265 29 283 156 136 72 22 109 147 237 107 203 228 270 93 174 43 11 14 192 112 198 43 260 36 138 170 114 171 241 286 190 195 268 281 98 114 179 182 88 44 181 111 117 259 13 61 147 195 6 300 18 5 113 61 286 41 42 45 18 274 284 129 248 93 229 218 36 279 182 2 281 236 152 201 43 16 92 77 95 132 299 6 233 63 300 18 299 295 158 205 144 125 229 11 18 274 292 19 191 268 172 235 275 69 18 174 27 190 75 227 265 56 225 114 145 142 88 
Beta:2,Alpha:0.66
203 115 153 138 32 93 214 299 274 173 45 160 298 8 27 6 300 297 293 237 119 111 30 120 61 164 247 80 3 267 84 276 158 46 79 96 183 141 255 259 104 189 117 256 64 263 35 112 61 6 114 18 274 189 114 233 21 65 151 111 49 300 18 63 179 142 251 105 167 280 192 236 6 34 235 79 202 201 8 71 195 74 286 255 240 189 70 286 210 201 58 93 165 274 173 218 132 45 137 230 185 30 274 186 142 117 109 259 66 256 127 1 33 6 300 105 151 153 129 11 298 218 79 18 274 132 238 147 167 71 124 100 9 18 240 32 94 2 255 147 233 63 189 95 228 194 9 59 260 73 6 288 19 135 28 212 177 188 169 284 204 108 81 119 54 10 89 115 286 153 126 40 22 248 114 252 180 116 173 112 17 6 282 8 300 114 18 262 288 180 30 72 57 188 187 249 61 65 170 203 8 238 300 229 248 265 13 56 94 228 82 300 83 258 163 176 4 196 286 4 108 37 128 125 102 277 6 300 100 253 224 182 201 250 170 31 95 63 188 73 81 251 185 229 136 179 188 81 132 64 118 112 252 216 260 300 114 18 274 108 46 36 179 142 105 254 221 24 17 223 53 43 148 238 117 111 6 18 40 218 46 74 149 238 207 209 288 33 14 263 30 104 183 25 170 180 198 298 25 178 236 29 255 189 179 56 79 30 68 57 173 21 138 46 6 18 55 162 14 129 137 204 247 149 288 170 257 26 135 223 239 22 72 6 7 208 145 236 219 210 151 52 6 300 69 159 9 78 231 276 283 242 6 300 214 23 142 216 49 43 272 244 192 60 53 115 29 200 36 46 179 8 113 105 44 47 149 58 196 152 53 214 71 288 300 18 274 95 237 233 32 119 153 22 13 63 18 274 164 52 272 227 298 11 237 46 186 258 259 71 11 39 160 151 19 274 186 296 203 136 9 226 12 173 13 274 186 196 188 77 180 168 38 285 157 300 18 274 209 253 216 91 102 212 184 135 285 184 16 177 183 105 289 233 47 23 86 9 149 173 199 76 288 274 149 40 254 31 18 64 179 247 288 172 21 184 257 12 85 96 146 18 178 135 73 150 223 105 204 3 18 113 254 18 74 6 171 129 164 46 106 10 162 49 279 186 261 298 64 74 141 260 295 229 73 257 18 80 35 48 42 137 99 259 14 170 18 149 183 145 158 275 241 20 79 288 218 97 286 21 105 246 214 65 300 166 18 186 247 60 13 138 248 100 176 224 6 34 32 82 176 257 188 48 202 23 53 151 268 145 259 279 134 84 213 65 211 283 32 31 258 300 216 46 68 134 1 124 78 14 143 125 171 161 168 297 66 288 33 279 149 170 205 128 226 271 236 97 262 63 123 179 48 109 103 99 89 36 261 196 267 92 207 122 297 221 77 31 141 139 83 99 285 280 300 274 209 111 281 18 16 10 122 280 16 146 193 174 93 243 87 111 65 13 132 220 286 236 104 208 300 186 193 286 28 16 142 190 18 114 153 8 143 121 34 84 76 167 274 250 90 13 130 47 298 213 149 288 63 274 186 8 65 227 97 241 223 218 262 300 274 186 179 215 142 105 261 192 29 238 222 231 216 188 108 144 284 275 48 127 125 132 247 296 96 41 197 199 27 185 218 119 183 193 105 191 278 159 16 115 61 185 298 162 178 244 289 82 145 110 169 17 263 53 28 29 24 254 213 26 46 154 164 274 39 277 194 36 296 60 34 215 202 273 254 214 205 181 260 229 274 55 30 203 61 161 81 3 281 53 46 108 115 200 233 182 287 52 219 286 77 71 63 6 300 18 274 153 160 162 56 148 286 129 6 300 48 34 255 114 237 151 107 202 189 6 300 247 123 99 83 226 68 24 6 300 28 119 50 84 214 143 89 31 297 160 221 40 42 126 130 205 157 202 91 172 123 84 280 68 6 300 51 259 221 24 165 199 28 236 114 182 245 258 176 16 11 255 189 6 212 22 129 63 142 190 237 65 300 114 179 105 24 9 127 205 25 55 90 145 22 2 199 76 64 35 119 135 152 72 279 213 150 280 25 259 111 173 45 34 121 268 49 149 202 288 30 77 99 204 299 158 193 123 239 150 259 51 289 107 91 190 114 176 18 274 159 276 244 267 215 118 119 83 
Beta:2,Alpha:0.67
93 225 127 34 171 250 166 218 202 274 63 117 93 266 131 292 247 43 6 300 18 274 117 196 115 242 229 35 268 200 6 300 18 217 147 159 163 171 199 173 232 6 300 115 103 25 87 135 149 101 32 288 292 121 130 253 204 104 16 95 18 274 60 53 115 36 29 200 63 150 138 231 233 236 149 272 288 36 184 145 6 293 212 204 128 114 167 122 82 139 248 236 257 202 33 249 297 224 9 41 51 260 144 190 211 76 258 238 10 114 6 300 209 145 133 119 272 267 92 196 179 221 9 185 280 39 15 216 13 22 292 175 113 130 161 34 202 53 186 60 115 29 200 36 179 247 142 41 105 10 47 57 299 252 166 256 263 277 135 49 287 140 198 101 217 186 252 53 167 6 99 127 39 76 10 177 240 237 129 21 197 285 18 203 40 146 121 72 283 288 241 219 282 231 132 190 37 91 233 52 114 63 274 186 214 189 26 128 72 53 241 75 231 178 2 166 22 96 208 243 232 240 99 65 27 110 75 300 113 20 242 251 95 159 228 87 127 188 241 121 90 113 46 25 52 113 141 229 239 265 67 176 213 143 92 237 256 251 62 63 61 253 296 256 274 187 180 111 249 235 51 40 148 137 222 173 156 101 126 242 299 260 52 246 6 300 18 83 157 286 165 10 57 287 215 6 300 7 210 37 207 255 277 145 251 189 69 84 275 98 180 242 103 230 170 26 37 55 107 29 69 51 259 176 121 90 37 273 66 57 33 44 296 178 227 257 197 193 164 46 20 104 144 28 269 37 198 42 206 70 74 168 223 290 55 102 228 169 253 40 68 108 224 207 18 47 293 269 137 16 300 79 142 90 204 99 223 218 161 152 141 274 116 254 7 62 57 237 47 95 6 300 18 90 42 179 287 204 161 104 55 282 293 298 294 19 120 154 66 33 230 294 182 105 184 200 97 136 86 156 184 202 11 26 62 6 300 165 3 155 185 64 282 279 85 149 61 151 143 211 97 192 176 288 186 259 114 148 40 256 105 99 101 185 166 58 126 287 36 202 294 7 263 184 222 79 212 229 78 6 212 133 2 55 69 228 194 195 208 93 110 31 72 97 96 6 300 18 124 121 204 221 207 217 111 277 77 31 245 130 153 288 18 199 300 186 200 179 142 105 249 24 263 33 112 41 107 240 248 136 114 128 37 105 89 86 283 56 173 177 64 140 29 110 199 58 171 96 244 87 185 155 38 190 114 6 300 18 251 232 20 153 44 179 291 16 18 235 8 175 159 162 262 110 54 6 300 18 217 250 208 64 183 263 94 151 6 63 286 136 288 221 189 12 191 165 125 130 1 36 244 238 190 7 114 6 186 60 53 115 29 200 203 259 272 270 128 177 209 48 203 136 2 190 77 14 284 5 114 170 300 274 206 173 216 103 121 9 253 148 300 92 131 84 11 193 71 295 47 274 268 134 8 135 73 83 226 113 155 42 142 231 214 86 174 277 18 91 20 159 49 273 38 147 6 300 18 274 205 48 260 139 15 299 132 57 144 102 240 13 159 234 201 253 95 209 188 53 88 276 126 89 154 122 207 266 222 161 143 264 297 18 197 171 257 57 217 256 99 6 300 18 71 239 204 87 292 10 63 248 176 12 96 231 15 187 227 276 143 68 295 300 96 172 158 34 66 202 33 4 254 253 216 104 83 218 84 264 210 217 179 205 80 265 118 274 167 118 160 242 168 295 137 31 5 88 196 296 141 279 210 204 213 203 48 117 175 227 6 300 18 217 13 249 182 92 82 23 104 134 130 81 260 170 35 53 186 60 115 29 36 108 179 247 113 64 106 178 177 215 238 101 141 170 162 288 158 262 126 172 168 191 40 141 271 57 181 209 192 231 24 133 179 130 117 72 180 90 278 47 1 38 99 186 72 271 250 7 24 123 94 92 264 265 195 298 99 158 97 45 149 27 276 157 296 138 25 227 288 256 120 269 28 86 75 239 297 176 288 294 160 158 159 99 193 238 127 35 169 160 155 100 9 140 76 8 230 281 83 284 90 33 6 300 21 135 79 299 192 55 199 239 18 176 137 257 228 175 256 193 297 218 
Beta:2,Alpha:0.68
258 294 87 76 47 4 261 111 131 113 184 277 287 119 189 23 300 18 172 274 148 46 7 40 179 191 233 276 224 104 41 253 242 13 6 300 18 274 132 141 255 82 136 198 248 238 215 133 189 275 278 81 121 234 42 258 187 19 192 211 204 92 232 240 158 29 183 258 50 127 243 81 294 290 239 120 219 146 177 28 92 52 176 18 284 293 179 62 29 162 148 292 293 277 197 92 246 286 120 274 186 273 156 267 122 75 141 166 230 35 238 244 160 42 278 204 45 18 158 254 84 65 10 114 79 300 213 145 9 205 192 55 220 182 120 99 87 191 20 251 122 162 75 223 173 120 247 63 60 104 271 140 245 229 275 132 22 213 6 300 18 194 41 109 268 115 193 131 199 34 62 199 289 41 219 77 63 202 52 6 300 187 209 206 89 275 217 229 288 19 152 36 163 13 97 260 3 84 168 255 120 104 8 103 136 189 18 220 1 291 181 37 219 101 136 6 52 300 240 168 101 131 29 108 56 177 66 223 135 300 181 34 194 156 202 33 28 40 162 237 210 71 18 6 300 167 92 21 297 166 10 211 158 18 279 165 8 100 114 145 102 265 41 287 246 96 146 79 213 296 227 19 83 170 248 162 3 210 273 194 292 184 269 64 104 196 151 5 270 206 49 261 266 300 18 285 16 145 268 188 251 24 280 110 91 209 130 120 37 78 22 274 186 11 269 119 74 259 266 168 62 139 41 283 56 36 130 183 208 274 223 189 190 134 98 264 26 135 114 63 244 160 41 44 85 111 136 95 220 192 122 229 272 295 160 42 289 18 120 266 139 220 96 288 241 34 238 44 96 264 269 271 146 202 118 68 293 300 186 59 33 89 288 67 146 4 185 280 83 261 68 217 99 180 40 270 133 19 151 1 134 129 29 124 42 227 255 189 9 256 157 263 231 31 232 56 281 52 198 214 64 180 121 266 287 6 300 18 20 63 284 219 147 163 162 52 244 141 234 263 81 198 240 130 137 199 46 47 205 117 191 239 111 176 73 72 21 276 107 141 149 76 37 288 18 207 6 167 21 249 41 18 296 241 149 191 274 260 170 2 28 179 209 30 139 277 273 197 97 248 152 12 42 51 224 133 242 134 119 153 200 1 50 106 190 13 12 30 294 245 276 105 114 274 258 111 98 114 203 127 60 169 11 231 34 190 39 237 264 202 114 300 18 274 145 190 285 116 215 36 177 124 114 117 138 171 269 180 239 26 200 176 31 2 30 1 99 241 142 209 123 100 99 106 283 14 65 58 204 300 170 174 179 202 275 103 142 105 268 10 236 124 232 217 67 140 58 60 191 6 300 165 206 161 297 179 5 34 46 202 300 239 190 121 212 92 187 236 114 176 67 203 93 200 131 214 225 106 6 300 188 194 266 71 52 262 265 205 272 218 234 74 237 107 39 160 6 300 40 209 263 21 29 216 143 22 18 15 244 232 19 139 234 78 141 182 215 127 5 285 243 27 143 172 12 156 190 97 93 16 114 274 33 211 142 60 210 298 256 37 132 242 64 93 26 253 38 18 274 186 297 272 184 291 84 249 83 115 87 95 228 194 224 100 41 263 253 85 259 175 59 271 36 172 95 6 288 300 18 152 297 115 94 233 230 130 85 63 274 186 162 219 258 68 205 123 241 139 52 274 110 119 47 85 273 165 256 46 261 184 160 47 237 134 140 204 171 242 160 213 22 221 202 132 300 18 292 187 283 7 153 152 196 145 6 274 95 66 224 96 118 273 148 70 33 297 251 107 206 140 149 145 182 288 52 17 89 112 146 222 164 9 46 6 300 114 63 148 156 85 34 110 71 92 176 202 274 244 101 74 184 227 167 39 203 206 119 129 139 232 209 197 294 100 44 122 147 34 174 29 202 300 195 107 130 249 275 259 7 207 6 300 18 274 137 297 239 158 266 299 193 58 176 18 149 38 219 47 21 67 14 284 288 18 170 274 278 159 137 258 252 14 125 155 170 6 300 18 274 270 151 1 9 249 49 230 233 63 16 177 83 116 220 59 159 18 288 66 84 1 295 270 257 135 79 33 286 234 154 55 10 177 46 220 
Beta:2,Alpha:0.69
284 65 195 205 199 256 174 300 138 129 180 288 237 197 162 119 182 202 285 246 181 121 84 232 156 118 234 28 275 202 37 124 142 220 71 209 181 65 66 279 33 300 219 171 281 135 83 240 215 9 52 165 278 83 23 196 73 240 200 56 195 175 5 53 270 265 125 15 52 55 242 45 190 78 223 114 6 300 205 179 154 202 22 183 208 63 14 289 53 16 139 147 222 170 28 285 262 40 201 1 77 82 85 253 233 274 153 267 145 144 63 156 174 161 239 42 265 271 176 263 9 251 260 35 169 128 216 6 130 185 292 125 299 99 101 202 18 274 186 216 117 41 237 86 4 255 2 189 6 300 267 127 24 8 64 166 30 259 60 273 144 279 115 21 2 94 99 195 157 84 274 235 282 55 84 262 251 216 284 46 227 145 1 83 293 233 65 15 4 204 300 63 23 31 292 174 228 281 105 221 143 291 130 250 92 264 256 155 75 300 274 63 111 256 267 298 170 202 32 289 183 81 55 158 265 40 30 20 12 80 81 67 280 57 240 175 18 96 216 87 14 122 145 76 300 170 167 24 114 289 285 179 200 188 153 213 37 53 83 243 284 161 103 16 76 229 9 298 74 40 58 125 94 172 59 266 90 68 6 288 300 18 274 300 203 98 106 13 108 123 232 120 199 144 172 282 241 212 195 102 159 260 259 214 185 225 6 300 188 80 4 216 291 148 103 207 59 32 118 186 135 242 132 274 6 288 300 18 28 60 151 154 96 236 135 62 221 106 187 179 294 69 19 96 14 253 299 51 158 94 113 252 170 18 192 4 184 114 266 132 124 162 130 197 139 160 271 14 241 76 170 18 274 163 174 138 273 175 1 59 192 288 267 61 300 58 165 230 120 239 176 8 246 51 54 11 24 114 210 264 80 72 41 166 21 261 32 18 3 275 83 76 214 145 291 297 6 300 154 245 267 268 25 187 36 104 209 85 76 260 15 123 36 143 287 266 232 242 86 286 108 101 165 6 300 71 170 255 268 139 130 189 18 274 143 148 216 189 298 190 109 114 46 300 18 171 178 133 31 163 105 204 25 242 85 247 194 59 279 151 62 52 288 63 177 142 125 26 166 169 72 267 92 194 163 175 47 11 183 48 219 267 115 228 231 140 38 212 52 285 298 186 101 275 253 136 12 18 47 150 296 204 237 284 191 264 63 149 230 207 95 274 111 214 288 18 146 111 22 206 246 82 272 300 170 111 42 110 39 94 221 192 100 63 197 40 242 1 94 243 6 101 36 275 258 245 76 208 300 18 118 279 114 24 107 193 260 38 238 140 150 48 171 141 300 30 135 215 14 136 101 289 53 168 170 12 295 162 156 188 237 99 139 18 73 196 54 27 26 24 20 231 236 112 115 154 163 300 44 114 49 237 83 180 111 71 47 138 90 33 250 199 209 99 87 63 17 223 256 296 172 266 60 208 274 296 268 290 63 258 57 198 117 229 173 278 275 156 63 254 114 125 224 136 113 72 46 171 240 236 138 20 28 24 286 6 69 110 33 115 300 227 297 132 170 139 14 124 295 275 2 232 184 71 249 261 248 82 154 206 129 33 209 150 294 128 144 60 130 18 274 110 189 289 44 121 139 253 243 6 300 174 175 250 293 225 260 263 161 63 130 225 147 150 170 12 233 63 274 186 262 213 232 140 100 54 116 291 192 22 69 78 250 125 63 115 289 123 97 88 148 231 160 45 204 105 193 149 48 210 276 179 231 288 106 213 196 291 266 226 232 17 6 300 129 219 222 237 159 275 256 259 52 63 263 131 152 209 51 273 129 146 229 283 108 230 21 261 70 175 18 6 300 94 82 250 143 159 298 124 1 6 300 63 214 175 162 172 224 206 197 135 168 176 164 17 66 23 221 110 33 46 18 274 83 14 74 156 78 235 28 87 170 274 139 300 204 256 130 201 30 282 84 25 193 168 104 161 125 136 18 254 119 134 53 234 231 286 169 177 13 157 180 277 215 79 
Beta:2,Alpha:0.70
124 76 259 279 260 248 258 110 95 6 300 89 38 274 34 69 218 244 201 202 36 204 237 82 140 56 215 52 29 174 9 251 292 175 240 279 192 206 221 157 270 276 178 24 46 237 297 67 233 280 256 201 103 63 274 79 272 289 113 284 107 131 94 63 169 43 260 7 292 105 216 14 170 6 300 266 76 91 19 280 164 78 173 46 6 300 63 187 25 50 228 226 57 218 180 135 242 248 259 15 91 72 185 156 269 243 64 34 181 37 275 63 184 278 221 105 112 219 242 47 52 114 45 291 175 179 136 22 49 195 30 281 194 179 66 156 286 33 291 16 9 284 70 275 188 227 221 223 124 86 216 92 294 184 82 30 137 257 9 52 175 6 300 206 104 293 280 34 61 54 133 202 6 300 18 181 86 87 63 227 67 266 85 27 19 94 88 123 63 130 52 186 203 109 204 289 164 40 163 46 288 66 87 294 253 103 296 77 241 33 300 147 154 30 299 225 213 166 181 193 287 204 27 21 241 291 86 18 120 12 282 14 270 40 124 202 170 191 182 294 14 274 260 272 170 63 10 246 159 44 33 168 74 195 181 37 166 227 15 42 172 171 99 279 16 147 244 34 176 204 202 271 30 276 83 10 267 206 185 94 278 40 228 192 122 247 167 41 267 283 266 216 204 38 65 300 195 180 149 157 233 163 158 161 288 63 60 246 290 118 167 152 49 39 6 300 18 132 168 166 113 287 180 29 240 270 229 122 254 208 27 249 297 207 18 99 2 197 110 35 49 61 121 98 39 94 19 267 63 29 60 237 97 225 190 51 141 114 274 204 72 180 250 85 19 108 247 63 59 25 72 248 152 212 90 239 176 288 136 5 80 25 4 139 22 154 254 231 9 46 73 38 24 75 221 173 241 102 257 55 3 2 251 20 52 174 135 184 211 260 52 72 132 133 92 245 206 156 189 66 6 15 72 20 87 293 69 91 180 215 199 211 145 144 117 102 179 112 141 42 194 114 61 54 66 192 51 17 39 218 33 63 73 91 134 193 25 112 19 118 114 129 261 239 130 221 226 6 68 176 18 274 132 28 102 76 115 271 40 215 63 73 64 168 27 169 223 104 12 91 13 197 162 231 155 35 63 216 113 130 180 170 107 1 100 274 223 116 43 255 278 122 189 121 63 201 151 231 115 214 233 155 128 129 63 274 186 131 14 20 289 60 265 109 139 170 137 67 35 252 53 200 181 201 186 247 128 178 217 248 266 296 181 83 42 157 256 86 6 300 128 217 150 196 51 87 267 104 12 113 31 209 114 79 10 167 105 296 205 144 64 154 71 72 144 74 232 210 90 253 85 16 271 229 288 147 146 103 43 149 199 105 265 155 226 294 273 35 175 184 194 21 247 91 140 246 18 274 37 206 177 80 12 91 61 212 230 253 276 132 136 263 157 148 60 145 233 48 231 222 166 63 183 101 277 175 178 230 199 127 264 136 202 232 145 85 113 143 47 7 42 137 9 26 199 63 212 76 162 295 85 138 130 189 274 240 263 109 228 172 128 256 157 278 165 191 274 3 136 153 299 18 151 137 234 73 250 275 196 139 63 87 63 202 66 182 62 264 25 33 248 223 199 216 259 151 161 41 125 66 287 144 131 268 295 35 33 68 141 252 234 73 261 6 273 231 210 225 150 152 204 71 63 32 38 115 160 219 229 276 183 52 6 300 145 134 86 181 1 268 188 68 289 196 9 206 282 11 162 124 8 47 147 187 120 19 70 2 193 105 97 213 272 265 1 112 162 219 211 153 72 215 9 6 300 114 18 274 85 44 193 117 121 38 282 190 114 300 18 193 109 174 14 153 184 199 125 170 94 267 140 194 273 229 96 125 120 168 27 211 240 216 122 76 114 273 51 280 285 153 2 6 47 170 56 82 32 200 137 243 192 279 261 9 27 210 283 156 196 84 38 297 116 20 92 256 6 18 299 230 128 234 131 181 236 
Beta:2,Alpha:0.71
67 194 101 11 260 39 165 269 6 300 43 3 107 271 213 283 242 246 6 300 106 140 294 238 176 108 161 285 103 207 224 62 279 283 292 104 110 215 115 20 101 6 194 92 33 175 281 70 268 209 192 196 29 1 268 172 34 163 253 183 202 173 46 134 261 226 116 36 269 63 96 140 275 129 213 69 123 6 198 282 36 254 7 14 164 141 170 46 6 300 282 197 118 128 211 142 165 121 265 221 13 235 274 295 41 190 114 150 41 29 57 206 121 167 209 69 3 158 257 180 210 64 175 76 125 151 183 285 63 39 264 115 16 59 280 253 126 1 198 288 68 22 168 127 284 167 6 210 133 235 75 132 77 68 74 250 63 7 197 2 255 122 289 22 83 189 6 253 87 140 285 193 134 273 256 242 91 250 32 114 281 108 154 63 178 158 210 255 275 292 128 133 189 201 62 283 214 94 132 170 264 6 300 57 49 267 146 27 67 63 192 57 189 24 34 226 126 262 61 202 6 300 18 274 267 117 184 136 12 135 42 262 128 131 27 36 123 122 291 114 6 300 289 62 4 204 118 102 87 112 29 114 47 102 57 196 157 99 230 233 63 269 97 177 12 161 277 54 207 105 188 4 100 262 86 294 170 271 68 100 186 263 194 112 246 237 6 114 89 218 32 59 192 253 104 24 6 288 300 167 259 114 99 194 88 133 295 262 91 160 183 268 182 111 173 56 195 51 211 148 242 162 190 114 17 124 149 2 51 133 122 131 288 6 300 256 178 200 87 160 129 72 30 24 28 206 244 118 18 260 112 114 82 195 282 119 166 269 98 96 28 176 161 228 299 4 81 203 49 264 71 80 88 141 236 226 175 214 117 232 192 170 99 238 6 300 91 64 12 209 35 46 23 205 29 167 82 122 10 110 89 287 139 98 92 195 142 279 130 23 18 274 46 182 72 24 98 237 272 120 184 204 90 25 252 144 122 233 274 63 12 126 114 285 192 250 49 276 186 67 121 128 163 177 85 81 275 127 80 297 292 51 266 285 53 126 221 131 57 296 170 10 283 21 169 47 68 66 71 208 33 18 63 141 165 226 37 286 277 296 48 63 233 198 191 152 245 74 195 80 63 290 201 205 251 40 193 14 95 115 170 77 177 79 141 208 154 55 194 209 292 10 290 79 177 121 39 6 284 181 193 14 261 235 170 274 131 177 291 117 249 45 26 47 261 125 135 235 40 156 118 203 271 161 272 56 110 169 64 95 3 144 205 281 199 48 118 69 138 213 52 31 10 293 258 40 176 86 196 82 226 203 45 185 266 71 200 42 108 113 217 163 221 264 224 9 242 155 16 189 71 238 292 288 227 183 167 133 172 34 266 183 216 236 202 234 189 28 267 232 32 191 199 135 181 60 112 34 183 239 122 202 176 114 281 26 23 280 272 74 255 163 189 6 300 18 274 202 239 115 63 180 114 200 3 176 215 293 290 160 278 43 295 63 263 7 85 111 97 154 116 249 279 6 109 47 281 257 151 240 233 190 114 63 242 32 165 138 140 267 79 99 106 280 53 236 131 266 181 121 18 71 55 160 77 108 287 193 138 300 297 42 53 225 118 3 58 28 63 143 280 147 289 110 286 187 107 63 205 125 99 27 34 150 116 7 111 6 18 274 106 168 147 195 81 69 240 206 111 278 263 210 73 142 268 188 165 280 226 186 75 103 120 247 134 23 129 296 111 140 277 274 40 175 140 73 278 57 153 195 63 107 54 280 19 163 175 63 96 166 6 226 8 24 289 157 280 79 246 64 297 227 98 203 113 108 215 41 136 295 256 172 63 196 169 105 193 238 78 266 118 87 44 60 86 239 3 100 210 176 222 3 120 56 41 172 99 132 83 67 33 171 153 181 6 300 18 266 126 116 205 188 198 259 147 22 218 217 149 209 134 280 117 288 6 300 21 49 101 237 260 294 130 298 6 18 300 274 249 87 260 97 140 259 8 13 20 203 52 71 141 45 160 66 33 
Beta:2,Alpha:0.72
119 276 85 167 118 100 165 115 214 217 281 190 50 42 121 114 6 300 18 213 254 225 90 18 12 122 15 147 166 272 62 290 35 225 32 6 300 212 85 98 182 76 65 146 44 300 240 129 127 295 299 105 112 171 114 288 221 97 12 27 95 132 281 6 300 132 96 82 192 56 3 284 12 6 179 127 83 68 57 191 44 206 56 53 20 25 89 279 242 289 119 94 61 128 86 52 162 220 87 80 120 153 177 5 188 288 210 73 215 235 137 246 64 108 296 21 205 263 139 145 237 18 203 115 165 201 17 9 155 169 95 143 144 57 68 283 224 90 258 129 186 256 35 240 113 146 129 81 2 197 125 14 170 271 208 66 73 12 32 172 37 104 33 300 281 251 9 183 137 61 14 149 288 170 161 116 250 193 81 85 8 20 75 281 154 254 244 88 47 43 103 106 151 94 285 15 170 199 66 147 247 64 104 24 33 175 82 220 181 27 89 68 184 116 254 78 265 133 121 17 18 247 150 36 54 103 219 116 288 52 212 3 210 50 47 229 37 160 273 74 198 112 46 99 150 182 114 221 28 186 83 51 63 135 259 294 30 141 9 76 195 153 10 37 53 6 300 27 24 12 240 140 61 225 76 252 248 37 155 111 35 146 172 21 45 256 143 205 4 127 98 18 2 298 127 241 281 11 192 245 197 299 280 25 13 222 63 183 70 34 267 264 217 288 59 86 35 218 41 92 213 117 189 123 108 142 10 34 266 253 67 202 18 246 174 81 36 32 89 243 231 78 289 52 157 23 131 45 284 193 58 230 113 41 3 164 59 46 288 137 128 109 25 42 199 179 15 156 236 107 163 114 187 47 157 212 31 270 69 233 49 146 78 63 285 242 151 240 255 239 274 229 176 189 118 298 125 12 282 133 225 150 63 86 63 266 29 22 208 248 240 197 201 233 269 104 41 135 63 226 182 118 233 87 131 111 218 63 6 300 127 156 53 99 204 123 231 108 87 287 49 78 42 162 50 197 29 138 170 119 258 103 11 219 241 86 164 299 109 245 135 52 300 107 222 268 238 104 267 4 290 149 253 237 231 45 299 251 283 288 223 130 146 16 198 91 289 4 63 211 67 40 142 127 11 168 217 64 239 104 149 57 40 56 215 288 176 267 231 251 20 82 218 9 270 91 239 98 258 264 201 268 10 176 4 158 82 86 185 6 208 281 184 259 182 223 290 294 284 271 247 172 236 168 60 248 41 172 5 12 153 220 137 77 82 63 125 23 167 91 53 205 107 171 152 37 186 63 278 31 92 208 170 145 57 162 164 86 42 240 46 247 263 274 256 254 11 295 178 189 51 105 3 244 149 68 90 288 231 128 78 153 285 259 282 63 262 104 146 160 261 44 103 56 82 57 258 46 285 58 42 159 54 68 121 263 119 57 86 254 92 132 39 257 188 1 154 44 131 116 247 189 239 1 226 176 6 300 189 25 146 266 286 269 103 237 120 159 295 96 88 125 77 9 40 72 280 204 181 235 18 158 170 109 268 250 297 121 160 264 117 257 182 170 176 34 273 202 73 82 112 208 300 46 218 39 114 290 148 141 262 239 186 224 116 176 240 239 109 10 261 224 25 140 176 245 65 95 148 68 241 38 105 300 115 104 243 236 84 13 212 272 93 127 35 41 151 233 210 261 63 268 11 155 164 199 127 104 46 6 300 18 71 260 100 105 133 142 196 187 275 201 269 290 32 79 230 164 46 106 196 102 224 54 68 250 48 296 65 15 1 185 37 300 225 268 255 184 275 238 127 189 69 287 261 237 158 195 204 104 63 128 180 18 102 244 191 238 83 261 262 224 148 251 33 256 208 54 277 168 41 15 245 181 89 236 30 237 122 273 270 197 182 188 23 202 238 266 166 292 210 208 244 116 266 127 63 
Beta:2,Alpha:0.73
127 139 72 66 239 198 183 278 33 176 230 218 178 231 113 66 248 56 33 129 207 300 80 95 228 153 33 130 158 83 166 56 57 6 215 52 41 174 64 107 269 24 224 194 241 228 150 262 68 148 284 87 23 24 45 252 263 283 67 70 188 30 254 57 88 263 261 230 24 90 163 171 174 211 207 10 114 247 51 200 20 209 15 122 51 40 4 36 150 97 127 159 149 272 115 178 288 182 286 74 111 128 187 99 81 257 186 8 187 71 233 242 18 63 3 220 164 40 117 286 137 187 46 63 129 213 51 112 254 79 196 33 114 1 251 290 101 292 22 194 63 99 107 79 290 157 197 279 4 271 265 177 10 50 40 38 190 10 22 85 26 53 125 279 114 6 300 145 223 150 165 273 60 108 208 112 273 154 252 172 152 258 114 155 83 266 269 178 122 207 17 63 32 1 143 204 26 236 259 65 18 217 78 173 215 228 162 300 203 123 292 189 60 56 300 67 14 49 109 178 246 171 82 300 19 63 133 292 72 7 263 53 269 113 43 81 1 164 223 47 70 46 51 96 130 242 31 260 190 126 114 6 300 18 151 38 210 44 34 195 121 119 202 6 300 222 223 253 205 144 66 163 145 33 280 51 291 75 249 38 264 147 287 203 205 220 174 269 105 17 71 195 232 168 68 240 292 239 128 107 202 201 23 109 176 120 238 237 73 246 24 298 61 54 101 74 260 80 138 245 6 297 275 227 156 276 205 11 84 53 61 137 217 211 202 295 18 274 227 290 234 114 140 145 76 216 73 79 244 239 139 296 199 143 176 277 43 128 88 229 286 38 34 202 6 300 275 245 154 73 202 49 44 221 260 265 209 92 163 23 176 71 114 205 200 98 33 120 143 201 20 220 102 114 291 64 192 208 106 120 246 287 195 194 228 63 195 26 82 285 279 277 69 269 63 219 224 281 82 140 244 64 227 52 116 45 98 80 147 7 5 12 288 288 135 81 120 118 162 297 128 34 174 68 259 112 97 228 202 114 165 72 120 284 73 272 40 115 270 240 25 103 261 33 136 20 202 16 230 56 278 79 300 181 34 202 41 273 210 206 298 167 80 57 3 297 288 120 257 246 287 250 63 88 250 145 240 270 174 253 292 63 163 299 287 208 42 296 277 212 63 210 162 117 151 116 111 281 63 81 161 94 36 144 72 164 46 220 274 288 17 209 58 62 202 63 122 136 97 229 126 244 46 30 63 14 181 66 207 253 288 119 118 33 170 22 93 243 36 137 282 42 63 287 241 148 278 81 191 4 295 130 2 188 95 65 15 186 80 300 200 194 115 58 288 221 92 96 276 8 214 189 181 246 239 122 176 76 245 130 264 26 82 133 238 6 300 27 163 128 192 70 278 155 48 114 242 290 300 161 119 160 135 89 99 209 154 180 223 5 125 93 119 215 206 112 293 212 182 23 114 185 76 254 32 18 182 89 59 288 111 11 200 213 13 226 34 210 202 63 183 278 292 125 34 166 136 258 202 115 82 145 11 69 203 83 234 250 151 267 62 226 282 142 37 63 284 232 136 282 112 280 25 91 114 115 161 107 223 114 279 64 38 85 238 188 201 13 51 48 93 249 216 255 67 85 108 201 160 24 189 286 272 170 236 295 122 59 246 289 36 288 63 243 101 229 292 8 76 108 138 63 182 78 180 236 194 231 285 141 263 120 69 105 207 176 166 193 69 114 37 106 96 76 267 256 252 138 43 18 46 185 60 164 273 171 38 264 286 53 105 70 18 163 108 84 201 36 41 230 96 43 208 174 140 184 41 241 245 142 24 280 94 12 205 121 188 133 160 22 148 181 267 142 240 218 282 118 67 139 120 130 6 117 158 69 124 253 171 95 300 18 152 245 208 249 59 212 103 176 288 120 189 64 143 92 171 187 246 288 149 11 112 224 174 173 80 102 114 
Beta:2,Alpha:0.74
39 260 144 263 192 68 155 169 60 176 259 262 293 237 218 16 63 134 36 194 164 140 169 95 145 46 142 255 200 246 42 212 194 195 189 187 300 183 152 208 117 248 17 234 29 240 59 126 222 295 50 288 69 178 122 286 48 226 159 166 6 18 227 86 80 190 246 267 215 15 114 158 67 100 163 106 289 186 153 24 271 213 243 230 214 126 107 96 132 23 242 66 240 87 33 180 72 271 152 34 96 163 112 202 114 63 177 27 30 244 139 175 131 210 291 106 35 97 254 288 95 18 185 106 93 96 236 7 11 10 162 224 26 265 129 175 221 291 56 294 38 7 139 195 79 232 212 44 243 152 138 43 220 11 25 68 20 78 134 289 46 61 291 33 246 87 190 9 85 68 114 29 108 67 195 114 37 16 109 110 34 163 191 95 59 4 157 202 288 63 85 104 174 159 111 231 144 292 178 126 81 215 148 292 46 137 282 269 59 281 101 236 89 36 288 196 295 226 100 26 74 198 56 6 300 175 183 278 1 244 245 267 154 198 10 284 134 242 241 282 50 222 99 98 212 18 161 210 19 54 83 219 110 52 236 268 185 300 9 18 140 278 148 213 147 285 272 164 162 2 46 63 281 230 42 91 214 187 6 290 160 124 264 32 270 246 177 168 76 73 125 47 272 9 157 231 63 53 56 34 58 83 276 184 146 202 279 247 223 263 237 108 35 79 101 199 266 64 132 222 116 63 94 208 273 26 99 82 291 161 270 291 239 55 186 263 208 176 240 224 227 217 129 256 135 29 138 86 3 179 279 196 237 199 126 70 53 134 179 213 69 140 48 219 96 143 290 78 38 197 52 63 66 94 95 153 67 71 30 143 33 36 159 255 78 290 162 32 247 189 63 109 203 252 64 254 75 293 68 232 196 206 26 152 132 16 52 63 35 246 121 245 207 104 84 51 100 275 17 99 233 172 22 162 63 172 282 163 9 185 94 135 252 56 285 211 65 81 296 163 64 300 83 196 93 229 159 21 80 73 18 6 300 60 138 259 172 182 188 48 183 275 265 262 195 28 137 124 31 180 80 75 120 138 141 45 222 22 230 175 73 214 141 148 63 84 167 181 215 230 254 63 152 162 293 234 188 172 143 215 241 87 248 209 171 119 47 218 41 84 208 120 203 198 295 82 94 27 162 237 241 209 250 57 249 162 60 197 178 194 12 30 102 182 284 134 129 137 205 290 119 43 181 105 70 29 249 280 121 127 269 144 157 161 6 175 261 135 98 296 164 133 116 220 130 83 284 221 258 271 288 129 23 271 57 154 13 55 200 6 18 291 103 7 94 21 164 180 202 18 46 17 27 295 31 148 70 30 19 170 222 71 279 68 149 229 12 288 267 244 288 122 291 36 227 264 182 260 214 49 296 203 285 169 267 85 123 219 82 14 127 52 170 180 173 152 117 139 124 116 292 251 171 271 279 287 116 293 11 266 72 249 190 55 279 39 114 152 244 276 246 32 221 195 161 42 11 148 51 144 219 45 52 215 90 247 115 72 183 214 116 293 48 223 151 96 231 212 59 273 270 202 237 80 151 24 288 184 255 219 218 269 254 136 52 189 46 126 212 19 116 43 194 247 188 286 46 119 173 5 96 229 26 267 63 193 64 136 33 9 132 142 50 127 219 141 198 286 270 63 52 295 138 144 150 241 228 172 207 61 164 75 29 30 148 152 165 46 38 162 69 218 251 284 230 258 63 136 288 125 54 139 211 153 18 138 122 33 245 208 201 8 116 177 117 103 180 51 210 1 47 241 214 116 196 118 253 266 11 6 300 171 243 179 105 149 284 162 288 229 155 270 134 78 59 90 195 288 63 181 134 5 274 42 61 63 271 55 157 227 30 139 115 219 93 64 151 263 212 226 36 52 
Beta:2,Alpha:0.75
240 98 243 124 280 219 116 129 52 63 195 81 271 150 101 277 171 237 176 63 216 215 141 54 20 39 44 269 40 112 287 32 143 217 114 279 26 208 196 173 182 187 77 63 253 254 239 61 98 177 236 276 176 177 285 207 149 264 279 288 43 91 14 240 107 16 115 99 170 193 239 152 144 292 3 231 106 176 267 102 284 255 51 142 207 180 189 89 290 68 138 131 257 228 274 105 116 253 60 208 137 286 52 288 63 214 99 284 63 224 32 245 134 211 86 201 62 143 132 160 82 56 238 234 176 194 62 245 180 131 243 31 4 202 197 79 204 265 287 180 197 282 125 295 73 235 28 258 149 220 115 66 288 33 288 76 194 248 8 172 57 55 102 98 299 95 300 142 15 77 187 97 229 186 258 299 240 147 41 139 201 176 111 137 246 85 168 106 10 48 82 42 16 260 75 100 225 11 282 86 183 113 171 6 236 227 154 136 180 109 86 54 140 121 230 83 265 75 248 256 17 279 21 198 175 18 63 300 40 244 264 265 241 142 191 236 57 154 5 184 118 169 221 81 138 72 152 270 142 237 278 188 149 182 198 164 288 46 63 87 250 13 213 58 113 61 181 63 200 4 244 148 106 46 131 138 250 275 130 171 28 16 227 48 216 259 144 160 200 42 40 196 224 176 276 5 299 186 197 177 230 123 182 160 142 45 258 245 267 14 12 171 107 129 30 170 193 261 82 46 8 257 237 115 227 42 219 200 256 261 93 58 52 50 284 49 281 272 228 296 283 270 151 235 197 250 168 37 72 18 32 235 188 157 40 161 291 174 122 31 88 261 120 1 180 19 2 36 140 274 173 104 113 134 162 71 300 263 200 211 141 117 64 249 268 227 158 232 19 41 242 222 8 258 297 63 219 278 96 101 276 170 269 288 236 8 166 76 224 170 18 85 289 57 254 29 157 260 13 9 268 237 265 131 118 70 277 150 135 227 76 246 41 58 16 238 47 88 25 134 99 275 279 45 116 271 179 263 138 253 231 149 157 6 29 165 99 288 217 47 224 88 206 79 154 131 50 63 259 204 238 197 233 223 142 25 288 16 170 122 189 30 102 7 35 18 208 137 239 176 186 203 282 236 160 234 94 14 170 300 65 289 62 116 130 143 182 89 252 258 285 217 134 108 156 233 276 231 261 61 1 217 63 6 300 183 69 50 261 64 97 189 286 47 146 177 221 62 133 84 131 243 168 4 120 43 298 32 220 63 177 288 256 115 26 8 45 277 129 92 124 93 160 219 176 82 125 19 16 120 222 216 108 288 29 14 249 254 298 206 17 170 9 52 159 245 213 251 266 82 213 224 89 144 167 221 225 128 7 160 202 46 52 223 87 27 187 216 116 270 223 253 279 54 63 14 52 107 70 183 299 158 251 170 45 241 124 29 239 94 21 255 18 176 189 161 60 89 51 121 294 5 156 61 238 81 133 286 284 147 291 74 148 127 260 103 162 136 157 45 56 91 20 133 171 218 297 291 183 134 185 232 49 110 174 226 1 261 129 210 270 25 222 96 201 152 47 100 181 163 194 58 190 260 149 247 81 76 85 288 114 219 72 240 27 185 35 248 45 52 38 29 294 125 160 181 153 259 52 170 105 200 40 93 59 288 243 54 240 237 197 297 151 204 63 166 191 290 154 96 59 51 187 288 137 259 280 164 293 85 101 162 46 63 287 97 79 147 207 18 52 93 288 203 210 64 14 55 174 129 41 170 273 80 14 131 197 90 264 110 170 246 77 132 51 129 92 182 36 294 150 33 135 12 276 90 186 221 145 218 30 190 289 146 57 114 232 65 263 259 135 167 86 90 300 83 178 210 228 262 300 182 33 41 293 198 58 156 139 104 144 
Beta:2,Alpha:0.76
104 143 79 25 119 297 128 182 49 208 260 59 14 140 275 170 288 63 38 294 41 271 230 80 30 273 63 10 227 168 245 262 159 284 109 169 222 79 157 276 254 110 292 162 284 199 80 244 239 75 176 207 30 261 37 153 93 238 52 288 114 176 69 169 146 116 286 31 154 58 186 162 174 135 88 252 255 158 271 216 268 281 297 55 193 282 253 175 50 98 56 287 33 29 204 95 159 64 262 97 164 288 46 114 158 82 233 63 147 15 298 58 280 238 233 138 134 103 63 211 244 229 112 145 207 202 23 47 242 45 252 73 249 145 281 243 242 51 191 38 69 251 212 288 217 140 181 136 197 189 280 108 167 177 95 97 145 63 278 119 75 9 268 197 98 192 153 33 7 274 29 180 270 116 5 55 232 236 58 34 246 162 104 133 202 258 187 197 182 45 188 29 61 50 96 285 64 99 121 194 292 56 153 235 297 144 23 144 54 162 2 193 230 148 135 232 70 55 205 272 83 21 85 18 102 272 141 160 257 290 56 212 126 284 154 122 115 84 150 51 39 280 234 272 245 186 114 93 65 221 82 266 140 300 267 288 199 78 155 107 249 274 209 292 10 158 96 168 214 9 130 216 8 27 31 194 82 6 300 18 23 150 212 157 133 85 154 193 279 232 131 88 123 14 39 219 36 52 170 133 30 165 222 271 136 289 185 286 153 236 190 101 186 192 210 165 114 257 23 61 168 1 266 71 63 211 32 87 298 40 182 74 132 117 255 265 235 147 192 14 68 170 189 273 120 109 71 29 299 231 74 245 237 99 155 124 284 257 96 62 283 300 160 103 47 256 52 169 118 42 172 147 268 285 126 142 225 219 99 115 188 33 164 52 46 263 22 89 252 61 26 269 89 146 218 123 194 217 69 127 288 105 119 27 28 124 265 282 56 76 296 40 250 123 224 287 288 25 295 5 221 7 48 42 172 270 177 149 6 192 162 132 168 170 71 284 9 209 213 115 269 149 158 174 80 85 87 261 288 121 154 48 284 162 231 84 178 289 276 133 55 9 46 140 281 132 213 292 33 148 47 75 68 203 145 157 173 262 39 185 192 7 192 136 50 259 85 268 215 185 131 9 165 135 64 98 179 297 57 1 184 58 69 37 183 228 173 209 32 17 163 258 160 40 277 284 299 6 152 22 194 244 195 207 174 46 202 19 161 43 216 143 168 279 192 214 276 194 245 124 174 119 214 73 2 126 171 184 115 286 11 98 32 63 134 84 172 136 284 25 299 264 130 39 81 222 275 52 219 175 63 180 101 151 93 137 264 299 288 114 147 111 139 202 15 284 146 291 180 64 160 86 136 201 33 205 149 216 135 41 163 127 37 147 288 166 229 114 160 58 233 157 116 63 148 283 93 17 68 226 75 275 63 226 11 185 206 71 278 9 129 63 77 201 147 220 286 233 193 167 63 129 202 256 258 135 23 35 106 72 91 58 75 113 236 134 290 246 158 224 237 231 249 84 129 256 173 17 114 67 214 113 298 63 264 226 9 223 201 163 277 63 39 37 205 52 262 36 18 98 129 294 293 58 34 162 153 95 202 23 259 136 14 42 127 85 271 170 74 190 152 18 269 129 276 163 114 39 244 132 160 226 261 114 5 3 291 35 55 79 241 178 111 203 7 135 294 109 121 280 57 95 53 55 223 16 107 63 114 125 134 62 144 168 96 190 98 114 119 268 236 241 31 38 114 156 256 86 23 118 94 259 106 204 81 151 279 30 198 180 193 264 63 268 22 134 11 131 64 136 202 63 148 265 68 138 58 231 164 46 269 73 78 260 181 89 63 253 214 152 185 33 13 97 32 229 59 214 236 254 23 168 88 36 288 22 214 262 119 230 134 255 218 189 63 
Beta:2,Alpha:0.77
177 196 155 202 300 52 165 141 9 170 86 67 47 264 104 213 140 273 20 139 264 177 35 266 170 288 57 79 89 172 50 42 7 67 141 97 167 17 149 39 158 124 57 79 173 119 288 166 212 7 158 296 261 14 19 170 260 263 163 217 41 91 138 53 69 300 270 204 241 190 119 97 114 54 8 109 155 268 173 10 214 63 221 102 259 113 60 82 14 260 170 99 26 266 9 193 289 229 247 8 166 249 132 87 254 90 44 182 1 284 195 139 9 65 300 121 285 158 171 187 237 216 202 214 285 14 72 127 111 6 170 99 279 71 209 144 113 298 5 26 24 16 1 124 116 240 115 136 57 17 62 270 273 252 264 139 55 57 221 246 72 175 93 191 295 167 268 111 132 294 246 218 280 101 38 141 253 7 194 6 136 6 142 227 263 83 284 49 107 261 73 113 78 84 71 75 38 65 60 103 151 282 64 229 300 44 240 145 215 173 200 40 208 270 153 58 232 294 190 12 114 63 40 195 72 294 209 43 207 131 288 16 122 25 272 265 161 220 138 224 229 20 214 145 153 106 92 202 143 49 48 83 190 281 255 295 114 189 63 162 192 189 276 117 271 121 280 192 89 141 263 6 272 140 119 171 204 62 118 190 111 114 182 149 252 4 143 291 129 288 5 80 49 258 178 173 253 265 288 228 52 15 154 113 220 269 42 158 224 93 92 149 133 143 288 138 156 236 253 225 144 141 252 272 134 174 98 212 277 15 281 264 125 51 141 26 289 67 288 200 156 233 196 293 28 261 295 139 96 244 201 17 276 285 21 27 214 9 197 18 180 46 24 145 173 85 229 140 158 37 239 298 202 137 211 6 50 176 192 195 203 159 61 298 185 16 133 67 252 233 204 117 218 170 63 135 92 228 141 163 266 107 262 115 150 20 103 298 82 221 22 90 211 164 140 129 139 116 202 46 125 5 115 79 171 245 160 248 60 79 123 226 188 105 240 228 138 204 263 62 42 162 102 274 271 123 236 224 231 274 298 79 130 277 146 140 114 17 153 231 177 169 290 186 256 49 166 141 209 29 109 65 30 271 123 114 173 204 300 167 148 262 135 46 77 222 208 63 115 263 118 41 242 46 2 156 205 289 3 195 264 65 270 18 300 17 285 69 248 173 295 244 59 288 220 287 128 114 82 191 265 139 130 54 257 29 160 90 222 84 274 257 198 141 3 47 264 148 221 216 298 275 162 157 55 265 98 58 166 40 298 31 64 194 33 151 137 64 217 102 16 290 220 255 93 44 145 70 299 38 189 122 257 118 154 120 192 57 214 253 93 149 215 109 237 16 135 288 208 234 254 279 265 274 178 119 299 97 277 74 242 25 118 21 185 23 240 3 276 224 82 18 94 122 269 59 16 155 241 252 288 54 232 170 44 148 235 254 41 41 93 217 66 207 283 169 23 33 78 215 46 265 32 48 276 123 235 176 54 199 285 96 227 4 233 175 213 272 295 174 12 289 63 260 1 297 95 73 2 117 208 151 131 278 234 191 185 48 117 6 61 257 247 165 197 268 273 71 128 25 115 140 178 122 75 5 108 122 235 265 255 203 196 198 189 128 277 236 200 176 266 151 212 136 222 235 45 246 82 211 46 63 163 284 300 160 294 205 172 296 83 79 154 233 36 172 89 153 63 28 101 157 288 66 243 103 44 33 119 146 200 178 262 163 14 121 170 70 104 227 283 82 92 36 77 45 126 202 69 275 190 269 3 114 130 267 158 93 209 287 207 76 299 112 11 32 54 119 110 114 63 291 220 241 105 35 170 296 99 236 108 5 29 192 268 252 8 125 254 233 14 255 61 110 63 189 25 251 211 281 188 87 209 235 84 160 93 299 112 202 154 249 114 
Beta:2,Alpha:0.78
290 100 39 8 97 48 45 27 94 141 280 263 194 238 72 83 232 189 180 26 224 80 257 169 14 109 189 168 32 203 286 65 300 110 283 40 207 213 145 5 159 70 247 13 224 85 253 22 161 200 24 230 263 13 40 91 243 248 106 151 62 71 263 35 252 86 111 27 92 94 66 50 244 33 220 32 234 193 171 127 65 96 300 276 161 34 203 283 117 181 144 202 178 22 2 86 8 284 283 31 104 74 61 284 81 19 246 37 6 155 246 52 82 113 81 78 224 288 142 269 167 69 224 234 232 171 16 296 195 68 139 118 102 247 107 131 58 53 29 64 141 222 50 274 25 75 275 212 41 250 263 185 69 8 150 113 242 95 85 288 156 286 72 19 200 25 277 217 38 255 244 107 189 63 74 203 150 178 65 42 235 4 300 180 240 123 24 244 282 165 107 271 17 18 266 123 210 141 68 106 283 245 111 144 1 24 260 94 176 223 297 96 232 208 6 35 56 40 188 175 41 198 299 209 31 233 117 41 153 258 137 63 142 191 141 100 49 106 38 180 63 231 249 195 175 247 193 191 236 121 173 62 175 294 88 253 300 145 123 103 100 156 202 36 294 146 104 156 82 12 238 3 136 159 236 225 20 5 247 61 63 297 288 66 284 115 81 98 96 33 145 87 21 174 163 36 63 94 18 232 70 180 265 203 18 77 17 246 165 31 47 44 260 211 242 76 196 33 243 232 75 199 15 112 96 263 154 247 165 35 216 114 298 26 247 89 99 229 197 114 189 31 57 212 22 26 43 8 95 236 159 263 149 292 155 65 288 300 248 92 100 179 11 164 84 54 46 131 132 26 251 183 60 2 285 12 267 149 125 131 31 290 26 288 63 6 65 284 297 20 148 260 300 102 33 61 112 22 65 105 122 113 114 207 269 234 44 92 38 148 219 52 291 207 197 114 171 119 189 257 229 148 300 112 119 3 291 114 113 111 114 23 75 234 12 265 154 297 287 171 162 49 37 19 269 220 155 2 10 39 43 132 293 72 196 204 255 83 243 21 18 189 63 171 48 121 174 203 286 263 267 277 159 257 10 182 121 299 198 11 73 243 10 257 237 293 4 239 150 216 227 28 218 267 176 187 233 145 232 117 137 142 112 114 57 171 271 267 83 60 113 239 176 71 114 173 69 50 242 160 79 2 30 252 213 300 188 23 153 260 35 46 105 41 227 210 289 281 157 60 279 213 167 59 75 288 121 65 155 132 288 244 98 148 300 233 147 45 204 180 108 237 154 63 68 214 212 181 162 286 182 142 188 200 6 157 9 296 96 4 228 38 57 225 149 233 288 63 9 81 285 58 11 33 284 83 149 93 185 34 165 282 286 239 202 288 176 46 300 293 34 265 164 100 202 51 275 108 206 11 139 60 12 55 260 6 215 38 60 33 114 294 12 36 49 261 220 243 77 108 62 32 168 7 38 35 178 288 169 17 243 116 172 47 275 239 176 227 211 241 89 61 283 214 288 183 30 288 146 41 274 275 62 113 88 179 199 19 136 270 75 267 86 123 59 114 63 113 288 143 132 70 184 247 260 272 205 63 66 194 108 160 236 157 42 33 237 179 105 32 279 67 137 262 232 97 233 94 181 199 294 99 63 225 152 53 111 82 45 16 22 143 81 240 285 49 136 229 232 231 74 228 144 57 123 73 233 63 294 21 97 96 68 115 242 8 166 18 296 262 47 282 168 97 263 218 52 251 100 140 294 10 32 38 66 204 166 15 194 115 100 159 33 106 60 155 82 233 1 87 288 148 225 222 74 7 200 65 260 300 2 288 102 173 18 299 194 11 8 77 54 273 215 120 214 96 293 52 109 132 138 267 127 135 54 78 295 196 86 6 234 289 101 139 176 7 135 69 285 144 
Beta:2,Alpha:0.79
49 191 79 192 2 163 230 67 242 138 121 117 210 48 60 47 288 5 248 294 1 129 161 169 91 300 271 42 138 274 206 245 125 9 196 198 62 19 69 103 216 106 221 6 74 70 256 286 17 153 156 99 52 119 24 59 106 89 288 214 165 290 179 224 61 211 129 85 288 177 66 111 178 251 296 193 54 33 107 92 46 87 22 101 297 165 243 73 43 137 118 49 134 12 114 51 3 119 6 262 251 234 296 264 210 90 121 291 83 253 169 63 23 178 252 69 201 235 65 196 300 154 121 79 134 272 4 59 288 239 12 4 178 82 157 292 279 176 3 264 282 155 263 127 28 199 36 271 291 177 162 22 66 184 33 8 110 66 145 34 178 214 239 202 33 176 92 216 263 170 110 145 284 80 110 174 108 133 236 299 191 96 271 46 27 41 215 103 54 118 75 255 149 114 189 119 43 288 166 258 66 54 37 155 57 31 33 288 245 211 286 78 38 32 204 280 63 168 247 86 63 77 150 225 108 230 119 191 226 48 267 24 65 300 47 46 294 190 118 73 106 292 114 261 252 195 119 37 73 144 97 161 217 275 41 227 255 87 31 189 272 50 269 14 122 20 116 244 170 23 144 138 103 276 178 153 203 5 60 245 143 167 72 240 288 149 79 240 152 181 184 81 250 27 135 206 29 144 43 87 193 163 95 104 279 41 99 38 165 13 18 86 102 101 121 204 5 2 57 66 35 185 211 21 300 33 235 31 40 195 289 117 89 36 120 299 264 288 15 162 73 42 17 251 161 156 48 148 140 48 34 76 159 134 295 136 112 202 288 114 168 37 211 196 54 141 290 166 288 206 213 99 42 249 171 44 127 78 223 178 266 37 279 136 284 200 212 82 209 229 281 133 222 142 163 215 260 288 267 227 213 9 119 298 148 291 145 12 146 206 285 286 71 265 118 47 281 270 96 253 32 238 124 167 279 108 142 223 200 129 182 293 261 53 192 161 208 64 182 255 201 257 97 67 78 146 249 206 195 93 7 11 113 135 200 48 163 151 212 175 247 39 68 40 28 125 27 242 8 298 288 30 208 272 294 174 62 234 6 288 232 62 26 86 170 124 24 225 236 64 126 297 79 264 139 87 206 294 194 172 112 167 288 114 10 289 83 25 296 95 57 186 233 99 228 223 281 226 63 79 80 21 245 88 25 226 29 18 150 27 147 81 56 159 260 278 31 190 242 3 26 172 36 120 114 63 284 109 228 25 111 103 149 256 288 113 29 149 166 215 272 174 165 288 212 38 5 174 10 110 155 175 216 288 141 156 125 251 227 123 30 228 211 35 153 167 214 106 67 256 258 181 119 88 219 52 8 293 206 74 108 174 268 12 54 26 299 57 110 126 31 109 288 71 295 251 223 221 65 277 59 300 288 295 48 285 14 289 239 38 243 170 63 19 272 150 173 93 263 194 201 270 7 118 89 66 144 128 78 33 63 277 90 173 47 122 299 295 67 77 257 186 99 256 160 253 220 295 98 226 159 205 156 99 111 217 47 216 271 279 221 53 211 84 159 31 277 139 205 216 77 29 229 136 166 138 78 117 195 14 94 110 107 109 106 198 149 288 170 65 4 145 289 112 31 203 217 300 114 86 34 118 166 135 56 267 202 33 100 215 112 51 183 253 285 113 114 87 66 56 100 149 139 128 34 202 288 33 66 149 43 70 204 111 254 298 288 33 297 127 67 77 3 270 287 237 63 284 267 273 243 161 263 110 195 154 191 299 61 285 20 60 271 114 278 129 177 63 254 176 205 46 98 172 275 22 89 122 233 219 63 197 281 207 188 220 178 203 63 124 140 235 73 29 32 15 83 79 241 296 297 108 226 11 91 285 183 128 52 3 247 298 114 155 199 75 59 257 288 58 233 63 36 168 163 199 227 2 288 3 48 
Beta:2,Alpha:0.80
49 6 136 47 245 230 31 300 103 142 289 110 190 10 26 197 114 229 87 297 89 69 263 166 107 104 208 64 168 249 248 215 272 186 108 69 161 118 274 249 129 3 273 144 19 106 101 217 64 218 158 95 198 4 263 299 213 185 114 125 212 256 74 153 96 71 141 147 267 289 203 133 6 242 24 252 104 18 143 215 3 73 255 86 276 5 104 145 1 189 103 20 278 125 300 74 174 115 290 113 85 286 168 151 201 62 288 160 186 206 278 12 140 28 78 85 110 236 199 174 191 79 43 140 4 17 266 254 148 249 171 133 276 78 179 205 1 286 115 16 216 225 114 4 148 152 145 21 202 297 186 124 218 288 18 157 75 97 206 16 114 259 176 289 9 213 147 166 231 63 61 130 2 213 256 161 28 188 237 63 10 61 286 208 249 103 47 193 264 249 26 157 86 298 250 248 223 224 266 155 247 281 292 265 21 124 46 168 239 109 28 211 18 176 284 286 275 74 62 282 58 111 238 199 241 283 128 253 117 225 8 248 156 48 290 39 271 154 232 242 183 208 177 91 73 291 86 168 109 202 256 49 154 267 234 157 92 240 221 117 89 54 118 50 289 282 294 202 116 168 6 155 236 214 110 185 106 103 192 174 22 52 2 219 217 2 245 193 218 181 155 144 164 46 63 120 298 152 291 245 105 155 288 78 130 47 93 110 128 66 83 33 63 7 180 68 9 52 187 168 145 64 246 238 58 13 256 37 197 45 74 261 88 159 155 80 206 65 200 23 60 179 239 5 138 300 176 246 262 99 256 58 220 162 225 288 173 116 199 282 4 231 2 79 221 228 188 240 191 252 236 13 176 262 217 19 252 49 67 231 177 263 87 12 206 144 36 121 84 299 190 270 232 100 184 122 44 114 104 256 49 276 181 149 153 288 63 40 265 41 125 21 92 186 203 18 139 259 286 3 120 6 226 101 288 276 168 32 102 54 123 261 42 251 227 87 43 106 127 6 180 78 212 44 82 276 97 269 89 10 107 161 65 94 127 144 123 204 300 9 200 48 240 149 85 180 58 288 171 164 232 86 85 300 3 114 46 112 23 179 35 19 81 77 207 288 114 184 196 130 24 107 281 242 199 260 146 219 221 157 28 27 226 52 288 111 135 95 154 74 191 150 114 186 172 193 183 21 295 60 18 170 187 172 210 83 209 184 43 25 110 267 129 150 131 154 11 281 64 285 244 261 240 245 167 38 193 3 76 139 81 245 166 186 236 197 233 63 234 252 33 111 185 99 80 184 150 147 231 23 300 133 138 80 176 154 54 188 106 36 30 96 150 105 249 84 260 100 42 36 64 160 251 129 121 216 286 287 238 295 30 109 135 273 43 63 88 165 103 201 69 276 121 26 111 207 188 278 236 18 136 222 100 23 206 279 284 107 18 298 164 95 173 38 250 189 79 46 63 118 34 3 269 187 284 225 282 202 28 109 220 120 214 48 263 151 114 174 56 139 27 87 263 97 140 64 167 197 290 79 82 32 41 71 278 138 78 197 193 38 81 198 200 72 187 23 64 287 61 64 217 182 194 44 9 288 22 260 253 157 73 85 21 168 288 298 151 75 173 10 58 39 235 288 234 264 35 137 102 268 289 70 198 226 76 46 120 133 20 288 114 176 74 31 60 83 51 227 4 211 234 233 82 164 168 108 224 63 46 273 148 229 120 40 33 227 173 116 263 18 297 154 247 264 41 192 95 145 40 102 184 284 116 149 183 285 144 300 188 113 288 22 210 195 34 23 134 111 234 202 63 285 157 143 145 205 178 82 186 184 190 152 13 299 114 22 288 159 200 67 3 285 298 139 294 201 9 142 37 166 133 269 35 21 252 243 231 18 
Beta:2,Alpha:0.81
154 20 253 100 297 218 269 99 273 196 24 163 266 186 180 141 131 291 135 62 290 256 194 265 276 106 71 244 179 103 104 24 276 68 40 289 58 26 196 252 114 179 299 38 73 196 276 55 72 288 19 159 275 28 204 135 95 147 114 130 88 271 70 189 154 269 193 199 97 93 243 172 140 6 264 89 119 247 170 127 14 55 153 228 191 178 76 242 190 59 114 288 189 69 297 208 63 117 225 184 51 160 178 275 85 107 251 68 34 93 195 122 247 126 241 202 165 241 209 76 12 292 152 156 288 297 19 279 139 82 112 188 114 235 238 214 277 50 82 162 288 113 97 137 129 74 282 94 80 300 105 229 11 198 200 286 267 133 86 164 42 298 23 150 46 288 137 22 228 219 31 172 145 198 52 197 222 32 287 64 205 121 114 8 205 191 31 250 274 128 254 218 88 66 169 122 225 194 33 67 210 268 76 220 299 205 54 112 276 20 79 141 217 213 169 288 114 240 105 235 94 44 151 83 71 113 292 121 260 55 154 59 233 261 63 288 187 152 71 234 82 244 237 91 19 154 203 200 90 229 212 158 80 280 175 236 89 81 137 6 91 169 135 124 59 218 181 67 288 104 231 108 237 97 149 25 38 288 133 104 258 158 44 20 65 300 149 229 151 2 254 213 178 87 288 267 8 209 265 275 247 109 205 291 285 187 103 25 206 272 42 109 266 299 87 183 117 276 188 136 108 193 229 280 28 21 158 2 97 151 101 1 38 168 73 141 9 167 33 64 144 191 91 131 147 240 25 58 162 210 9 238 232 81 294 246 139 126 92 98 288 207 200 6 273 224 21 275 18 7 209 50 297 289 135 55 220 120 158 96 53 161 197 206 155 179 146 127 154 200 95 44 59 127 200 202 89 168 198 226 171 278 192 146 225 299 3 288 149 232 25 231 48 211 292 171 203 288 149 30 10 81 273 66 237 82 128 33 214 204 103 260 263 162 225 12 17 218 200 68 262 180 164 74 46 91 283 202 32 35 72 17 46 226 245 264 268 176 2 221 156 125 258 37 261 78 93 58 230 279 114 236 62 144 258 289 114 105 248 157 136 108 124 221 249 54 220 246 166 139 42 66 67 114 27 33 271 241 141 177 225 181 3 43 213 209 87 182 227 287 40 178 193 86 233 72 99 129 153 63 136 98 189 63 238 133 183 201 175 154 286 21 136 34 22 18 107 78 174 60 263 98 101 115 43 109 180 155 278 70 227 244 231 27 49 193 25 218 36 185 245 236 23 113 126 265 239 276 176 139 77 272 159 14 239 295 59 289 176 170 288 280 60 236 103 155 190 246 74 114 288 187 139 75 30 15 61 100 134 94 76 148 264 199 212 238 273 95 54 192 72 12 47 216 37 67 230 270 255 62 32 55 189 288 119 82 69 229 294 151 150 77 288 79 282 84 204 22 268 259 291 287 181 296 222 231 39 73 84 193 206 63 23 115 140 154 267 234 292 167 218 78 202 149 288 259 209 129 58 179 29 176 13 183 81 244 203 17 95 55 104 251 237 207 242 161 38 208 231 288 268 253 27 243 86 40 3 288 19 70 252 49 226 74 105 198 115 169 190 108 80 176 299 114 123 179 43 223 117 185 248 52 19 173 203 78 263 224 83 144 264 142 177 150 219 229 74 161 52 66 264 12 119 283 262 153 185 33 5 294 221 22 81 207 48 214 288 295 48 267 170 231 96 150 238 114 103 108 159 232 297 253 239 176 101 55 131 65 97 183 94 224 300 204 103 261 291 32 156 173 221 98 184 74 6 66 46 141 33 125 213 227 78 230 231 197 116 75 222 292 127 289 273 247 124 4 171 193 299 12 289 213 193 175 2 83 87 12 279 224 63 215 249 231 250 259 299 278 
Beta:2,Alpha:0.82
203 287 193 102 14 248 183 170 172 114 276 158 13 184 144 290 129 46 185 290 8 241 196 193 144 90 278 112 176 75 198 259 41 43 53 114 20 79 276 84 274 54 214 156 19 162 120 41 240 214 174 4 178 186 177 74 168 54 35 197 52 192 8 132 51 118 26 236 29 20 103 251 193 278 229 293 267 182 171 99 236 38 124 23 121 188 292 49 43 130 48 63 238 23 200 240 52 135 105 238 261 209 54 15 172 241 55 243 57 45 139 126 143 3 295 144 184 130 205 60 257 35 106 73 282 18 156 184 182 236 190 114 42 198 167 293 179 217 201 300 86 42 5 40 208 69 114 165 132 255 203 216 236 294 161 189 14 277 254 151 22 262 56 212 174 269 235 132 236 120 232 60 288 282 293 148 199 238 21 109 23 18 116 250 146 98 73 77 76 279 288 114 277 125 82 280 144 142 232 188 51 252 178 67 84 71 123 116 54 124 238 30 4 43 204 111 230 278 210 154 23 66 94 33 245 141 190 37 270 119 83 66 33 114 54 297 184 103 150 217 120 121 131 209 12 96 146 246 272 86 182 69 283 133 238 254 100 247 279 225 205 11 270 214 75 4 55 95 84 181 89 254 198 206 284 63 279 41 155 14 231 170 227 258 115 130 97 107 109 265 249 294 21 111 229 243 113 179 151 135 67 166 162 238 289 290 200 218 261 264 258 256 92 288 114 96 178 263 49 282 13 62 114 162 267 299 95 128 204 247 161 182 184 289 277 92 60 162 243 256 203 136 208 34 18 138 247 202 87 73 162 170 85 64 212 190 114 80 198 85 211 148 252 15 165 279 133 11 249 16 6 289 154 211 68 265 6 30 96 90 236 271 274 276 196 229 226 298 140 185 99 82 101 270 170 155 182 90 288 236 26 235 233 2 276 61 79 63 11 279 158 257 54 142 173 267 274 47 132 64 70 248 226 112 114 297 242 73 16 152 126 101 6 160 211 6 280 135 221 136 78 199 4 189 254 235 95 118 273 254 171 140 200 292 289 267 217 87 184 178 67 277 283 190 114 75 109 211 4 35 291 162 82 50 167 294 260 24 164 88 82 46 229 139 124 219 274 47 96 62 52 112 160 292 93 151 183 238 240 114 23 156 107 280 187 131 266 189 92 133 56 29 24 178 282 146 30 121 74 191 160 155 282 123 69 153 285 177 25 141 229 6 59 255 65 174 62 122 74 154 300 189 161 239 214 94 240 160 37 221 176 80 28 178 61 238 170 95 299 288 206 261 260 232 201 86 137 208 288 206 56 65 229 185 279 202 15 300 64 169 274 276 134 31 8 68 211 252 83 239 270 160 228 241 176 260 117 93 10 128 205 162 125 23 217 190 170 81 231 195 41 114 288 93 125 208 123 201 212 74 17 60 183 162 261 184 274 300 169 279 219 40 211 170 282 95 160 52 14 247 234 11 187 42 236 172 281 132 247 114 170 29 125 202 227 52 101 214 150 211 86 286 299 80 226 188 64 30 169 26 228 200 137 105 86 211 123 61 264 224 79 188 147 70 203 159 77 60 13 96 67 217 265 142 84 197 291 170 214 136 122 288 296 18 292 299 232 163 178 278 3 27 94 223 205 40 276 168 271 211 173 246 15 26 63 296 88 224 215 155 57 153 230 52 155 127 43 288 236 261 263 162 234 9 69 78 178 146 108 112 53 114 164 128 26 272 65 7 232 286 300 46 63 267 148 285 177 121 222 66 207 33 271 126 4 238 209 255 95 129 30 98 129 23 285 103 225 82 270 250 263 119 290 12 284 41 33 276 3 228 189 61 295 208 207 193 249 184 151 290 115 87 233 299 260 109 36 173 181 63 288 193 176 183 256 190 102 42 166 114 227 182 46 164 295 114 129 
Beta:2,Alpha:0.83
244 100 296 166 129 1 182 60 88 190 55 273 239 207 206 195 114 176 78 180 228 188 121 38 196 256 279 61 30 120 83 200 110 122 133 236 169 279 96 264 81 97 154 128 48 216 237 114 237 203 115 43 295 101 266 258 84 185 40 229 246 88 249 72 166 69 238 97 237 293 129 285 195 73 206 266 84 194 232 195 46 245 92 259 115 288 282 267 98 142 228 242 171 222 196 69 260 29 117 158 25 286 188 32 73 257 187 216 81 92 29 227 111 214 44 291 113 60 256 148 113 221 149 233 211 230 24 288 63 143 274 36 277 141 157 24 20 9 69 260 195 97 269 129 142 88 258 217 202 149 236 122 142 288 43 197 266 176 120 229 103 238 250 252 119 226 108 85 152 289 192 30 86 234 168 255 160 189 282 15 76 2 290 280 267 171 260 267 107 287 70 268 142 245 74 272 13 45 206 195 242 216 234 281 77 79 161 65 287 300 134 287 10 206 216 139 47 102 237 298 259 198 175 143 26 131 288 114 216 268 176 16 286 1 107 63 152 205 83 109 153 243 32 23 67 39 218 78 296 91 117 114 55 17 208 101 70 47 121 94 100 108 213 75 256 252 23 114 70 187 189 202 74 109 85 145 52 25 1 279 91 33 75 251 56 222 197 262 99 100 287 279 31 149 248 58 215 235 148 266 55 288 187 196 135 94 49 88 134 225 164 225 50 216 144 196 229 266 46 3 225 5 55 108 270 222 120 288 282 80 4 220 213 292 285 233 63 288 99 40 264 41 60 198 279 19 189 63 183 59 98 46 227 199 62 252 146 118 23 140 247 209 91 15 194 155 245 184 282 71 257 107 240 32 175 208 139 37 107 218 270 173 38 219 127 52 39 120 145 60 218 173 37 248 226 37 158 47 24 116 10 138 184 37 229 86 133 126 253 7 288 22 30 235 187 279 7 103 257 230 30 299 59 158 95 51 251 77 222 229 102 30 96 270 151 288 7 213 221 205 289 208 140 77 288 257 213 255 294 102 44 120 178 189 269 177 97 255 45 273 279 211 189 192 210 260 53 40 12 193 186 132 98 178 295 140 46 188 137 288 300 120 89 111 271 242 101 87 28 165 217 148 179 8 186 114 167 162 85 179 38 134 287 184 88 11 150 66 185 197 124 33 178 211 95 210 179 151 106 74 286 150 144 240 65 130 73 300 279 131 219 221 111 259 15 150 52 201 182 51 214 152 39 139 76 102 80 167 95 179 204 82 186 255 78 150 181 139 279 127 189 168 232 216 290 236 279 172 97 36 85 107 77 121 63 199 51 273 66 33 152 36 81 120 58 161 196 231 103 253 141 262 170 297 181 107 288 5 73 137 257 287 290 136 229 137 55 141 146 264 76 46 288 241 211 208 198 43 149 21 19 288 18 258 154 30 51 56 105 101 33 48 37 56 12 285 106 149 71 288 235 35 59 208 123 28 55 288 233 143 73 218 201 296 212 213 63 125 236 49 150 205 295 4 31 288 264 148 92 246 129 145 48 193 202 153 178 161 285 20 298 26 54 181 247 278 157 18 124 164 46 288 294 191 175 243 198 130 87 88 142 36 156 172 69 63 1 150 144 126 248 250 57 247 264 153 119 174 259 3 1 61 83 141 26 137 269 130 167 160 84 46 34 32 226 89 145 140 292 135 202 119 132 174 208 62 104 184 114 200 76 242 112 256 113 208 182 288 114 171 111 243 252 210 14 190 208 114 170 158 155 105 297 54 127 153 67 78 235 70 270 239 103 37 33 176 285 76 133 15 243 238 84 218 181 219 290 115 21 292 190 300 52 114 18 222 155 164 157 288 194 33 103 46 188 4 53 132 43 179 203 215 192 176 299 172 161 177 240 162 297 154 33 243 283 131 11 
Beta:2,Alpha:0.84
15 202 236 216 121 259 37 171 50 36 123 291 107 296 97 138 159 225 227 215 268 188 198 85 226 241 174 118 39 2 173 80 229 265 120 3 54 263 290 78 253 217 286 161 113 125 74 288 135 251 182 34 189 58 10 202 16 93 108 73 201 151 17 199 249 264 234 36 90 225 141 87 274 123 101 290 197 53 23 2 72 4 201 228 193 148 284 213 177 223 235 284 259 33 152 218 138 216 43 165 154 127 9 252 113 139 217 114 203 192 270 158 16 86 193 113 294 111 71 5 57 174 168 156 186 207 184 299 214 216 291 141 91 147 9 114 33 282 261 23 289 98 250 107 150 148 121 28 4 89 288 64 70 101 195 116 196 228 155 206 100 286 241 103 85 79 59 240 99 60 241 252 15 259 256 14 10 103 130 238 285 264 76 170 289 143 130 229 196 290 291 62 288 101 66 239 144 111 134 211 43 33 176 166 227 172 106 83 256 125 29 84 46 78 150 65 175 155 189 300 59 40 265 15 266 155 221 41 269 61 111 192 143 139 156 97 82 146 141 11 103 266 39 261 38 97 202 15 34 86 40 126 238 164 224 144 135 63 14 170 46 298 207 93 117 67 88 216 97 288 51 177 286 124 86 68 142 245 227 45 25 84 74 17 16 204 243 39 266 110 131 161 154 192 275 6 143 47 220 130 29 248 121 124 300 53 96 297 181 114 85 273 62 277 173 181 130 274 288 114 50 90 79 223 285 141 262 31 274 133 62 16 279 189 185 233 55 63 88 184 271 282 242 186 163 70 268 91 2 208 99 264 184 55 11 172 29 14 149 161 264 210 288 170 154 36 23 257 12 260 267 213 232 144 60 120 289 63 52 271 149 179 73 272 46 267 144 18 288 50 98 181 295 30 100 157 293 56 108 27 176 141 104 277 192 287 253 233 135 18 72 7 298 63 297 101 244 284 59 49 158 72 147 118 52 158 66 143 7 290 33 288 165 27 95 161 18 62 73 177 256 201 58 77 65 61 235 62 300 288 74 220 234 170 283 71 45 21 18 17 9 280 81 227 212 240 189 239 248 132 20 171 61 17 169 176 288 114 25 91 21 126 78 258 116 18 116 247 90 198 138 29 4 37 124 284 163 102 288 159 29 90 245 108 97 147 218 30 297 286 165 288 269 85 5 265 130 88 195 136 231 7 6 216 293 158 198 264 117 137 131 284 153 156 18 288 114 218 167 150 271 262 277 241 129 164 219 178 121 240 141 243 52 46 18 34 12 91 121 5 156 217 202 288 151 70 216 22 214 99 36 167 227 91 95 272 154 252 35 203 140 276 119 161 268 198 236 202 35 135 20 180 273 5 194 224 109 111 36 1 290 56 28 59 60 276 183 54 128 25 40 288 259 35 21 237 243 258 169 264 18 288 27 33 221 139 8 98 99 2 111 174 20 122 76 27 91 92 211 288 192 256 107 216 31 189 67 70 8 236 228 1 200 109 202 108 298 181 92 109 238 226 270 114 145 269 120 72 152 243 32 67 66 82 145 197 135 54 58 33 145 44 189 116 159 78 163 11 18 240 41 168 144 21 32 192 93 20 7 14 231 274 222 21 170 288 224 268 160 121 67 279 135 211 9 218 295 169 37 289 162 141 259 21 219 85 28 113 286 52 18 114 62 96 268 111 229 41 8 250 52 4 71 179 164 235 139 167 46 187 21 186 125 246 173 70 20 18 56 108 87 219 81 138 38 215 29 52 6 184 19 120 162 300 180 220 76 128 174 93 292 156 53 114 169 61 293 31 1 56 235 267 214 245 42 7 67 177 124 216 74 233 1 192 123 290 128 300 63 105 285 170 225 252 155 40 79 150 298 252 177 240 223 279 158 169 83 188 168 292 92 69 93 65 202 192 231 226 147 178 48 300 
Beta:2,Alpha:0.85
67 200 24 106 10 127 186 169 285 171 197 195 206 284 59 215 276 265 104 23 176 126 207 201 22 221 268 296 210 121 142 95 151 177 166 268 127 8 239 105 176 145 171 213 141 222 75 199 40 60 246 252 141 30 96 161 85 177 52 155 76 159 115 149 205 288 114 162 152 231 237 92 54 145 120 86 111 210 83 74 241 181 158 241 109 300 14 69 46 73 187 170 167 102 170 283 50 89 80 225 230 163 159 97 35 291 16 50 138 139 247 146 263 30 273 187 11 296 158 95 188 282 123 206 269 168 176 275 260 50 147 244 190 166 51 273 84 247 114 228 225 68 64 263 74 238 22 267 39 87 14 240 133 52 170 227 245 157 258 79 210 133 250 50 57 231 78 77 252 286 94 222 41 254 138 45 264 191 266 188 213 246 174 98 78 114 125 188 227 248 7 186 274 248 140 194 160 195 92 219 58 52 130 2 102 185 85 49 199 29 18 162 24 10 17 42 78 284 235 164 70 100 149 12 122 277 288 46 283 98 120 6 42 147 285 196 40 116 122 16 185 96 281 15 10 80 227 37 188 66 216 117 33 95 280 40 165 287 66 226 33 83 102 15 234 202 289 108 18 49 58 132 296 33 98 50 29 111 24 150 231 130 107 233 63 11 247 254 100 40 3 98 202 248 98 284 299 119 250 185 88 269 249 28 148 14 180 287 184 170 1 20 78 2 27 256 41 233 288 111 126 69 154 90 260 258 228 82 61 144 232 150 44 120 180 69 203 34 125 87 106 119 202 94 85 54 64 199 219 270 75 52 99 257 160 121 296 96 93 152 294 203 229 220 173 59 167 275 288 174 82 80 16 122 136 123 115 134 13 211 146 141 121 72 67 274 4 206 105 183 181 160 153 279 84 139 174 98 203 201 240 29 182 137 28 175 131 33 15 124 55 263 259 172 16 210 155 46 141 284 296 84 182 193 134 150 89 187 134 101 71 166 46 153 114 281 209 219 34 228 36 221 202 52 15 66 1 99 176 279 39 51 33 255 213 241 73 87 221 81 197 189 269 201 38 183 296 75 206 107 54 199 164 299 2 39 147 46 124 136 62 30 204 219 148 163 52 288 40 12 107 102 215 180 210 152 92 271 89 91 2 88 155 275 240 184 269 111 122 144 135 257 58 281 223 164 150 264 62 250 46 114 60 74 12 220 15 153 11 114 17 4 69 295 208 196 250 114 288 9 242 189 158 84 193 29 70 273 21 205 152 240 186 109 55 18 120 146 272 83 50 93 263 72 145 181 54 278 102 151 214 288 207 169 150 275 225 278 165 264 73 104 200 230 277 96 13 11 5 282 220 279 134 6 174 247 298 149 19 106 87 187 267 288 279 208 222 202 56 182 113 176 155 100 56 133 173 266 230 198 3 16 34 275 51 265 79 202 5 167 134 245 145 207 131 244 12 162 135 42 203 99 46 5 281 164 245 149 234 251 235 288 46 197 204 297 267 228 223 84 216 73 216 172 13 42 291 206 153 114 165 72 257 188 39 71 66 283 33 281 138 156 246 24 47 73 117 114 130 12 297 86 144 146 300 123 204 61 290 180 259 181 256 122 43 288 248 130 266 73 150 160 111 99 251 150 293 60 83 94 231 115 25 157 259 254 190 38 132 298 114 110 239 46 1 261 211 66 86 33 176 210 11 186 130 232 124 225 243 288 185 281 24 138 268 193 280 175 97 189 253 150 187 141 162 114 278 91 133 221 181 115 119 289 88 95 58 241 63 240 253 236 193 43 225 1 23 172 63 102 209 213 141 32 72 268 70 224 215 99 49 61 200 271 3 27 288 238 91 60 219 288 81 187 86 52 96 299 132 30 187 68 128 288 11 130 226 56 116 160 170 189 14 
Beta:2,Alpha:0.86
119 105 19 30 123 264 242 52 268 74 80 220 148 175 142 215 133 4 58 235 198 75 200 104 90 208 282 86 113 78 114 164 267 283 8 255 244 231 28 189 46 262 268 260 199 275 112 145 149 288 145 174 86 243 117 150 51 6 189 88 66 96 229 277 91 188 33 274 233 289 110 49 147 265 149 288 63 52 127 241 26 83 137 163 20 299 262 69 261 155 133 260 169 114 234 202 134 155 248 23 64 176 217 135 96 228 147 295 237 188 228 192 43 67 204 27 141 227 104 48 215 4 81 13 156 44 114 49 190 209 252 6 124 56 114 91 117 265 166 269 226 51 140 110 215 58 42 209 230 47 114 290 62 177 255 1 120 194 12 189 151 49 227 96 290 177 201 156 280 46 211 109 21 168 197 275 18 256 39 99 55 59 37 52 45 288 288 218 225 290 114 38 252 265 195 34 101 276 6 46 82 287 202 114 57 98 285 221 236 30 254 71 110 276 187 129 297 52 258 97 52 118 28 229 257 276 262 130 288 68 118 199 253 150 72 193 35 263 36 230 184 248 172 258 238 98 268 285 200 210 207 101 170 68 51 8 63 203 61 54 273 291 213 25 188 298 20 116 82 288 94 84 144 255 30 67 166 189 100 155 221 101 259 159 270 286 271 235 122 144 14 25 291 13 113 170 82 143 242 197 234 200 151 173 114 144 288 15 117 273 31 105 92 124 126 198 157 20 172 62 140 268 77 250 235 164 232 145 43 103 268 2 276 252 189 248 260 162 52 166 51 234 24 179 197 58 60 202 261 163 22 34 65 300 115 60 38 231 7 200 255 23 189 114 122 4 198 105 287 185 110 82 130 243 203 258 63 184 274 192 156 103 118 96 296 169 247 10 4 39 164 45 206 76 265 46 8 114 255 54 45 191 182 189 258 161 16 78 195 46 102 31 188 164 204 266 4 42 191 7 46 288 43 16 150 187 14 234 124 239 176 170 160 270 107 285 241 223 136 192 175 135 45 275 80 49 131 118 193 49 171 190 185 61 15 114 202 189 270 159 191 231 56 158 14 60 23 118 288 146 241 151 13 114 107 290 135 216 224 51 111 287 3 201 60 133 148 145 289 261 195 111 70 254 21 5 54 135 18 168 285 88 129 207 272 221 124 204 279 53 97 275 206 87 78 158 150 112 105 133 141 36 195 196 200 61 36 5 7 232 275 114 70 261 151 162 74 48 34 14 202 170 201 138 266 224 229 132 251 106 20 270 191 274 238 147 268 286 1 163 228 27 159 90 177 269 127 180 155 126 118 50 59 203 262 133 299 144 277 288 45 90 71 156 235 102 238 51 45 212 49 192 185 19 119 293 192 298 129 190 228 186 278 39 114 124 68 240 89 283 250 216 31 185 95 222 33 20 63 74 169 63 292 223 216 106 162 154 20 192 76 245 220 100 212 234 283 32 121 206 230 291 260 83 81 35 287 228 151 37 174 49 226 114 27 300 236 290 36 280 204 185 219 262 2 291 37 57 106 131 52 114 257 96 100 93 113 41 54 184 130 269 106 85 167 264 299 28 288 192 243 164 67 224 253 183 94 46 129 285 19 215 191 290 291 152 114 209 58 285 202 286 72 228 40 210 202 187 148 28 131 250 114 227 108 194 83 255 118 238 195 53 189 121 145 105 92 197 146 103 224 119 106 143 124 55 5 213 102 48 151 221 13 18 22 144 138 97 269 100 88 181 270 178 1 86 159 203 153 127 54 91 3 30 300 212 228 154 292 100 121 60 195 189 265 170 256 136 289 212 33 53 165 120 239 176 197 48 150 248 4 180 80 84 277 83 203 113 117 292 256 300 223 241 196 236 151 163 235 194 12 89 5 260 273 157 114 182 141 265 41 184 8 285 114 
Beta:2,Alpha:0.87
261 41 169 95 73 85 21 18 230 168 207 206 154 147 57 114 108 138 60 161 86 59 125 129 137 160 133 178 99 205 185 111 110 264 295 121 211 218 195 126 178 236 84 46 186 237 192 254 166 255 53 75 276 104 141 189 124 54 283 201 273 236 227 71 76 167 293 7 94 226 47 172 114 122 131 290 50 224 220 293 225 159 127 119 271 299 111 73 57 85 80 203 89 248 24 145 102 73 62 288 219 13 34 54 180 202 52 114 92 245 1 172 74 57 67 162 186 276 215 58 277 224 229 226 267 288 126 154 9 104 282 171 180 74 37 294 172 261 230 113 2 291 9 65 217 32 286 216 290 159 300 288 289 240 242 176 182 197 103 100 223 16 157 37 18 151 26 2 193 256 157 22 42 57 288 81 282 162 29 96 124 74 292 157 182 202 132 173 59 5 265 114 162 63 51 47 185 97 278 94 166 64 120 192 88 160 290 96 42 281 296 117 168 198 19 108 185 166 274 4 294 203 95 223 132 27 97 66 206 253 289 33 114 123 111 270 201 113 51 136 152 113 14 40 139 184 154 300 250 170 197 296 130 281 34 82 294 21 202 18 210 9 142 89 298 15 285 258 185 170 24 159 128 32 284 165 242 297 80 109 76 78 124 266 236 99 3 159 67 186 79 160 40 247 23 98 139 282 37 155 288 114 268 58 54 62 90 102 137 104 114 280 189 149 65 33 98 295 3 288 300 103 221 215 262 140 97 27 18 35 182 160 127 288 47 277 110 65 134 115 111 80 10 30 300 235 200 113 186 93 150 208 217 288 253 46 25 90 293 163 204 74 288 52 296 238 275 188 129 15 143 115 196 159 207 11 193 214 188 94 20 75 270 31 274 44 255 113 189 181 144 239 45 180 209 206 63 176 193 10 150 268 90 102 241 115 15 5 142 35 31 278 235 161 231 158 207 218 242 109 47 152 58 5 107 96 219 108 215 52 114 19 268 156 133 87 78 146 118 126 230 271 280 137 68 135 116 131 80 272 7 73 285 139 289 288 143 90 220 117 186 12 254 18 61 252 278 44 34 143 52 145 202 75 98 229 105 232 130 117 23 113 288 283 261 108 163 239 198 195 4 176 288 8 245 32 126 289 222 45 266 276 116 191 197 47 101 298 46 256 225 167 140 163 147 54 21 112 2 106 54 207 297 201 18 114 143 130 104 113 220 83 128 296 288 170 211 233 296 264 127 239 176 63 12 97 217 128 114 58 231 122 288 24 103 258 267 224 246 89 210 148 39 38 92 193 125 76 290 22 263 97 58 239 176 114 198 38 126 52 266 281 35 277 114 12 117 111 256 63 222 198 167 63 74 233 272 290 118 40 34 202 288 114 226 110 234 145 51 95 256 295 156 284 142 109 33 87 218 38 61 82 91 55 161 95 242 288 15 18 51 259 109 68 65 276 300 114 106 263 138 4 209 102 226 45 55 109 46 77 70 83 20 66 140 97 275 229 241 150 145 33 217 281 170 124 69 67 243 175 11 34 73 28 74 79 7 202 288 88 256 22 269 77 192 249 153 288 220 207 36 213 239 46 107 176 181 168 130 213 184 154 3 288 114 300 215 226 74 10 275 296 248 94 223 233 190 65 211 293 51 300 114 63 213 44 251 148 254 40 69 295 138 131 76 91 114 292 253 29 95 288 286 213 130 67 9 109 272 91 288 114 240 159 12 151 188 209 211 49 186 143 106 3 114 79 268 27 179 207 230 191 262 180 41 90 283 104 172 21 239 209 218 285 18 176 256 86 135 122 272 279 126 51 48 130 256 296 241 211 299 99 63 166 108 142 4 271 279 162 13 27 255 43 59 19 37 283 259 189 136 26 176 172 28 171 152 95 240 123 248 140 133 298 184 225 194 260 117 152 63 116 66 125 33 114 178 33 235 261 183 195 286 41 
Beta:2,Alpha:0.88
267 175 71 279 20 103 50 23 82 192 267 78 104 95 191 108 196 115 274 14 134 57 256 111 170 288 271 98 85 35 11 176 155 151 114 197 296 63 40 154 129 252 126 298 139 153 199 290 177 69 272 268 111 85 41 222 66 184 280 33 215 178 50 55 59 133 25 173 153 45 296 157 57 35 260 147 114 10 28 50 18 128 137 56 225 110 232 15 18 185 220 59 300 128 208 112 32 136 97 66 33 114 69 237 63 45 44 143 48 67 269 51 226 134 260 55 7 145 170 80 32 21 289 50 221 18 2 203 22 174 167 115 187 26 200 12 112 139 19 189 123 277 114 44 248 129 156 238 249 171 98 259 300 115 74 293 297 65 231 178 88 296 257 252 142 300 17 2 201 6 186 36 28 31 153 146 203 252 34 110 122 202 114 37 264 25 297 213 53 292 40 133 209 175 48 34 218 149 215 182 202 288 29 75 261 190 210 102 211 201 114 266 181 179 142 90 224 1 12 211 180 203 291 218 113 300 166 83 166 187 60 54 161 33 229 276 129 51 281 189 149 272 68 111 44 273 3 197 139 46 160 254 187 139 157 20 58 46 240 108 93 135 80 259 121 282 89 75 138 260 131 259 116 30 114 22 297 290 222 183 111 73 143 12 244 161 155 112 212 63 118 162 251 253 243 179 285 248 92 92 82 155 147 241 51 5 37 114 132 169 292 208 242 106 99 34 202 114 242 212 62 121 22 49 259 68 110 10 150 42 248 233 203 296 63 46 103 63 253 155 126 8 235 176 129 36 44 293 159 103 100 102 69 49 18 165 180 93 234 122 134 281 102 100 189 163 16 7 102 36 48 47 211 179 82 170 106 37 202 268 206 151 150 170 86 162 46 249 109 110 118 274 254 149 22 41 246 288 253 11 289 238 295 226 102 148 288 192 179 101 128 212 86 89 231 235 127 154 119 272 52 126 110 260 241 226 60 11 259 83 181 176 243 92 224 226 37 90 104 294 174 242 208 116 296 201 58 13 188 134 49 150 48 246 114 132 79 171 256 90 266 143 13 288 149 133 237 271 287 62 137 120 14 114 72 278 51 286 184 136 77 32 114 47 269 153 150 238 217 14 99 170 288 297 89 38 33 193 260 280 176 298 23 126 294 273 190 293 114 102 26 256 117 36 25 152 204 282 78 207 206 257 297 113 132 276 161 74 171 264 212 244 32 168 96 75 139 237 170 171 182 279 284 147 286 137 206 84 33 207 277 43 13 150 41 117 290 23 170 223 8 53 114 149 72 144 13 218 162 280 270 288 194 115 133 223 37 138 295 118 181 24 80 87 154 184 62 296 229 49 45 118 101 142 288 269 124 21 175 27 223 59 18 114 46 38 23 206 109 272 185 190 235 220 33 153 121 43 226 114 299 270 149 248 253 46 288 12 205 132 115 60 263 275 251 79 5 227 57 107 138 74 149 288 63 170 298 263 87 50 247 10 105 148 41 134 175 76 186 81 24 278 272 261 238 34 241 145 202 253 152 198 62 147 13 64 1 288 297 257 147 47 235 150 252 45 234 102 226 156 197 84 66 230 33 30 1 255 131 148 26 59 95 189 114 183 97 67 201 249 18 173 87 160 182 299 29 199 142 19 159 214 39 108 133 254 227 245 53 127 199 57 30 53 72 288 104 109 11 7 248 98 238 286 299 114 51 224 42 95 178 29 280 230 292 19 214 228 290 182 136 29 296 66 25 176 137 101 184 145 33 212 153 111 272 286 270 61 217 114 220 152 153 50 123 200 199 244 286 232 291 183 220 236 89 52 60 225 9 235 118 123 293 157 5 184 170 239 257 208 83 196 176 114 239 165 61 214 108 237 287 174 176 288 114 201 236 6 247 152 220 17 
Beta:2,Alpha:0.89
179 123 117 141 83 279 7 151 114 227 11 135 216 74 103 160 159 164 111 263 153 124 114 125 22 46 157 77 8 252 232 138 255 108 189 151 104 40 281 231 30 58 18 5 32 54 146 128 202 82 252 83 280 68 91 74 158 52 156 198 31 185 193 56 291 123 99 135 15 67 270 47 168 143 94 203 263 220 66 29 61 278 33 257 222 9 141 192 109 40 156 146 151 130 238 166 37 14 239 176 170 288 216 18 35 257 264 138 92 86 221 106 139 208 284 176 97 98 49 248 116 108 166 26 83 33 88 167 159 29 100 179 196 165 81 102 175 266 37 128 291 299 219 276 26 28 187 295 177 52 220 290 274 297 178 293 296 207 282 186 132 96 30 287 185 33 262 72 138 222 42 93 91 214 200 257 194 82 167 267 133 269 158 215 30 228 214 172 78 133 195 221 102 39 134 226 150 72 119 175 246 35 290 114 133 76 253 149 22 47 286 238 288 95 212 248 185 255 41 228 169 221 189 166 178 1 216 262 203 229 50 76 62 202 29 86 233 42 168 63 290 131 171 140 80 65 97 126 300 100 150 91 142 176 207 111 215 28 25 258 108 243 133 202 44 104 66 168 70 71 144 55 262 33 89 20 69 271 212 249 140 23 144 44 62 273 89 214 98 128 87 16 29 11 137 241 50 176 81 150 117 85 13 60 215 47 286 273 49 138 285 6 165 178 217 146 273 290 134 9 93 54 145 206 150 242 203 29 168 222 25 283 296 90 198 54 152 212 144 259 51 47 249 40 238 239 247 297 102 183 176 136 198 83 57 154 109 10 298 86 83 98 200 194 217 207 148 118 196 277 258 170 284 82 22 288 2 44 90 275 156 11 100 237 274 58 76 203 132 13 124 44 150 114 239 20 164 74 152 249 91 104 176 46 222 46 242 234 118 130 8 142 114 248 194 92 125 168 84 9 27 256 26 263 12 113 71 189 185 184 67 22 134 59 271 35 220 114 238 262 25 278 162 21 170 56 14 18 222 65 260 163 82 288 176 160 204 249 100 151 68 274 9 105 184 83 102 196 212 201 291 98 234 163 189 264 293 55 37 114 170 96 186 253 264 254 213 154 98 100 290 172 65 163 134 278 300 242 169 108 54 277 249 166 214 99 241 98 164 63 261 133 97 46 53 164 123 227 224 297 269 46 248 43 156 64 233 54 239 298 176 63 77 97 226 290 110 120 257 54 114 139 52 39 137 216 193 103 85 279 113 285 70 130 66 191 145 181 33 182 167 250 71 232 89 194 287 298 262 203 30 263 174 158 228 138 43 81 19 122 271 124 39 58 130 269 250 42 220 29 164 288 114 44 270 216 65 283 189 261 297 300 45 11 181 241 138 260 125 64 147 170 280 66 137 201 229 33 267 38 94 61 211 274 179 78 123 271 63 14 176 277 77 39 170 208 113 153 156 161 101 6 159 62 119 143 49 99 58 124 280 182 246 139 258 144 63 298 288 245 238 181 119 202 274 155 242 134 93 155 70 236 111 79 209 173 253 241 208 128 214 49 114 38 242 285 131 138 112 129 33 114 288 276 54 195 47 300 178 138 136 29 135 143 258 44 43 81 242 296 180 138 143 255 188 231 232 189 169 223 24 215 86 299 172 98 134 66 115 67 41 173 193 17 33 287 111 257 265 98 189 165 85 151 68 159 166 246 165 220 292 93 120 106 61 237 108 159 114 99 176 252 298 77 184 194 95 288 205 125 12 134 13 155 265 236 288 196 2 274 111 298 218 81 199 24 39 251 101 255 297 4 189 198 29 162 214 63 280 161 50 43 40 226 272 129 150 271 103 36 91 52 225 147 29 123 183 22 290 35 109 243 4 201 2 288 147 225 126 284 60 111 100 206 
Beta:2,Alpha:0.90
111 277 205 63 73 108 142 5 97 213 30 176 128 17 151 245 288 292 277 219 233 178 132 10 258 52 63 288 221 110 67 227 219 170 39 52 83 180 176 263 131 57 239 49 89 122 159 229 174 117 156 285 244 101 246 232 206 288 34 163 94 33 253 211 285 239 202 176 173 226 274 186 88 202 106 103 99 230 235 23 170 192 128 20 117 11 69 223 61 246 236 64 233 74 65 79 232 113 300 63 161 157 264 8 18 81 164 62 46 276 150 124 16 7 191 248 286 267 178 229 112 3 12 285 146 114 174 24 143 27 190 144 248 288 280 184 249 5 28 247 44 103 270 280 130 125 244 128 138 228 288 144 57 222 224 69 216 92 245 114 62 85 83 276 125 286 4 300 279 75 88 238 4 126 253 277 61 269 123 87 300 216 119 209 176 170 59 193 215 52 229 131 91 267 254 236 197 20 183 196 150 13 203 213 22 126 188 280 190 114 288 91 278 194 98 82 172 186 206 123 40 76 138 52 127 233 30 63 105 68 45 262 30 114 198 281 174 29 7 62 32 286 48 197 39 63 173 241 247 149 146 279 288 25 267 167 220 36 237 75 249 280 139 216 90 17 103 138 158 23 196 133 231 157 275 267 117 220 300 237 212 14 1 26 170 286 263 178 2 153 158 71 135 289 269 18 69 145 245 68 119 278 243 296 15 7 224 220 281 31 297 36 136 116 114 299 66 110 120 216 279 83 294 33 229 234 263 143 228 56 50 5 19 241 117 237 47 193 130 114 143 32 264 256 93 164 91 5 46 288 194 28 186 144 267 198 292 23 250 5 35 77 91 249 222 154 161 28 41 81 82 42 111 22 109 85 249 111 206 282 23 76 37 35 285 11 79 49 288 289 4 127 141 171 84 291 34 144 221 113 208 167 223 191 202 260 144 86 153 218 270 166 287 76 68 233 6 234 207 262 134 63 38 261 247 4 162 241 7 47 183 277 236 65 50 97 243 278 300 74 5 210 96 254 201 103 207 100 127 218 14 64 97 205 170 37 281 256 101 271 272 200 99 165 160 87 84 14 120 67 175 170 155 92 243 152 114 65 244 179 300 12 93 200 160 44 2 81 20 194 91 177 226 83 241 83 27 47 142 218 88 251 222 229 193 271 29 161 272 274 125 258 204 196 116 48 188 146 125 279 64 122 150 183 8 229 46 213 105 203 230 179 227 29 182 2 111 102 153 180 96 227 119 178 271 248 55 255 198 263 75 189 52 33 20 125 280 262 16 202 45 67 47 166 145 114 11 262 47 48 35 85 263 32 240 105 139 126 191 159 266 80 103 166 250 155 271 192 5 19 255 279 189 114 259 289 269 68 240 194 287 239 176 125 260 83 285 297 213 49 187 290 22 150 111 216 118 277 65 148 95 231 244 46 17 89 177 159 82 157 287 64 93 165 84 275 100 241 42 200 132 45 206 291 157 138 152 293 50 167 10 183 84 29 56 118 14 255 170 189 6 260 42 30 237 157 71 43 106 265 188 236 29 219 174 137 52 91 64 118 76 85 28 7 275 95 288 114 126 294 190 255 267 48 72 183 114 189 42 250 52 197 98 298 93 247 288 184 87 125 290 262 54 114 85 2 33 210 52 239 275 176 129 55 150 25 265 7 278 282 216 248 94 4 246 152 33 194 148 87 246 227 91 112 105 280 299 203 8 138 191 35 141 125 113 136 143 78 187 53 219 129 52 237 70 39 260 36 170 76 292 133 115 199 173 269 72 34 176 204 202 229 149 70 129 216 55 68 109 288 270 214 217 54 18 83 84 33 5 190 251 213 188 274 17 6 114 57 238 174 223 272 117 127 290 114 275 294 119 43 261 32 284 232 198 239 68 50 220 242 16 176 
Beta:2,Alpha:0.91
105 257 186 139 27 54 223 37 81 183 209 204 257 219 216 52 192 167 15 115 85 106 172 156 33 225 57 86 65 263 200 300 222 149 254 128 82 28 242 236 288 45 146 123 263 295 117 51 229 262 298 265 103 244 115 211 136 92 285 39 120 114 300 265 40 252 176 203 35 42 149 216 278 288 227 142 8 184 57 75 289 64 236 49 98 10 103 60 264 288 128 286 188 133 110 193 258 15 182 236 220 55 165 164 30 299 46 115 103 229 178 9 76 138 197 125 261 198 206 92 289 279 91 250 43 55 223 109 297 67 114 258 44 5 109 67 34 260 97 202 207 109 149 295 98 125 155 124 288 64 153 232 245 116 256 42 219 52 114 150 265 133 44 136 175 239 152 176 108 206 221 228 125 90 186 218 238 102 230 269 149 198 254 288 141 3 30 185 290 5 234 297 21 190 122 104 153 201 247 114 18 13 139 52 235 88 257 104 109 51 151 18 227 74 20 64 32 55 145 245 279 44 288 155 218 118 89 180 211 157 27 48 114 170 254 218 136 173 209 109 99 75 7 177 110 129 228 174 122 134 274 256 130 229 145 94 2 239 175 79 32 16 219 18 52 176 195 257 53 55 273 47 80 90 193 107 184 183 74 298 198 281 262 55 202 193 29 77 205 233 63 225 191 81 286 221 295 126 288 68 201 165 153 251 35 134 77 22 129 76 32 25 93 44 187 285 233 255 212 216 168 296 63 189 253 62 277 180 219 184 213 72 52 114 290 38 57 175 272 148 222 114 243 72 290 79 191 169 156 183 265 271 142 180 251 269 96 112 37 9 260 287 237 291 238 167 82 60 61 286 296 53 32 114 180 21 116 93 103 117 175 108 18 114 70 195 112 37 280 297 94 129 70 259 131 107 242 269 58 111 51 42 122 153 267 215 2 52 89 27 65 103 246 14 70 300 170 244 76 258 153 132 46 73 174 130 14 36 75 22 250 163 83 170 114 130 65 159 190 291 211 279 117 300 114 288 278 282 45 82 288 142 215 187 161 284 125 122 115 209 6 156 15 300 269 59 152 258 157 214 288 85 260 20 10 49 186 130 36 98 137 287 257 22 28 152 236 209 100 254 229 295 122 176 189 293 203 290 283 286 22 43 127 134 273 254 275 280 114 264 125 2 241 218 292 273 240 142 59 30 186 191 243 65 158 55 135 300 103 31 242 174 70 140 269 153 191 195 260 243 22 254 108 84 120 213 48 219 230 85 57 111 292 52 203 94 11 29 219 35 86 141 252 259 208 292 127 154 246 231 124 292 94 116 104 59 114 190 114 297 6 275 116 253 32 16 232 166 220 256 51 149 87 288 234 232 107 289 152 50 174 167 67 55 84 96 218 118 162 165 32 70 210 207 103 244 226 225 151 211 176 40 222 280 16 168 231 184 27 89 124 70 129 175 10 213 85 220 189 234 156 232 291 276 60 134 146 295 226 231 292 48 15 119 237 138 163 231 84 236 24 240 242 196 63 128 253 154 70 21 49 141 274 18 48 8 111 114 173 219 29 52 230 41 142 247 119 181 115 289 78 63 58 173 104 68 108 204 114 162 28 236 70 84 268 100 200 174 133 168 245 283 17 179 112 78 128 292 38 234 236 77 242 49 278 169 267 206 133 284 263 97 174 4 243 180 103 278 231 229 197 241 30 16 267 129 148 70 286 140 119 94 168 45 262 66 290 104 187 213 118 74 33 114 235 2 224 73 179 124 254 225 261 99 242 178 262 189 31 4 105 159 115 220 155 297 256 222 47 11 203 168 17 250 50 258 39 16 162 185 189 124 160 283 37 287 59 213 91 232 114 44 98 290 64 263 14 170 119 46 59 287 164 270 218 147 154 258 46 114 
Beta:2,Alpha:0.92
266 247 272 70 237 161 246 5 149 273 113 185 297 45 64 270 27 80 52 201 170 120 259 72 135 57 132 252 62 157 242 245 114 216 224 72 277 273 82 231 103 285 250 289 216 23 199 128 212 241 28 75 5 283 67 45 293 135 285 179 44 68 210 218 219 52 222 254 271 200 272 277 193 64 110 178 269 264 31 232 265 253 210 84 173 106 141 64 268 183 69 257 165 281 273 144 212 47 78 144 1 91 17 219 119 143 52 114 230 271 160 272 117 11 293 4 89 79 168 26 222 198 22 194 4 300 128 92 9 8 201 279 255 202 251 226 171 28 189 199 257 89 140 113 274 104 167 264 258 43 187 128 278 292 161 288 295 259 254 29 45 89 283 177 263 65 151 115 177 225 91 168 300 133 268 13 191 263 203 207 267 215 80 235 176 97 145 48 108 159 183 217 167 291 284 51 139 240 284 17 21 110 8 265 283 138 18 8 243 1 83 124 27 134 67 115 276 84 251 109 165 137 52 252 215 3 141 24 43 219 269 52 194 206 79 92 182 41 81 202 131 211 67 168 142 199 108 109 68 112 126 129 243 19 165 118 37 300 52 200 116 80 214 22 217 35 75 38 230 166 93 14 74 134 101 162 259 35 213 170 36 80 160 180 193 58 251 181 221 219 29 203 216 228 55 16 52 152 271 223 43 89 235 294 61 15 171 55 26 242 272 240 71 298 147 198 56 11 295 35 203 76 284 60 21 292 202 119 198 18 73 77 164 181 115 284 117 243 46 114 10 189 105 117 204 110 138 78 203 176 179 148 233 144 63 282 4 69 291 134 142 293 299 207 41 123 10 215 227 73 264 295 9 110 14 245 118 170 292 273 218 86 294 167 45 241 7 202 64 278 260 84 76 198 128 219 179 208 236 289 52 270 199 271 217 152 191 86 19 145 231 221 232 266 134 194 150 148 195 156 148 16 292 21 225 271 18 61 77 238 80 122 21 134 161 18 9 210 32 255 23 295 238 286 165 189 114 156 16 203 174 88 62 41 152 129 137 261 13 193 277 23 105 114 180 181 263 241 115 244 250 288 237 158 249 3 106 42 186 247 1 269 176 154 121 173 203 272 192 24 10 183 145 158 125 89 11 250 139 22 242 126 168 114 239 107 131 296 4 161 21 9 18 176 297 161 197 162 61 11 270 149 6 187 147 103 299 178 41 57 277 257 137 269 35 274 72 231 224 132 214 64 118 4 263 168 114 63 242 298 226 156 113 251 170 127 52 7 67 119 41 217 57 226 225 241 281 58 240 160 287 114 283 286 138 155 224 73 176 257 221 81 115 42 261 158 137 175 300 111 83 107 10 299 105 208 96 228 97 100 181 63 246 255 189 14 64 186 114 66 283 270 2 29 33 255 221 177 98 213 137 2 173 189 132 130 296 286 164 22 262 267 114 142 46 203 212 39 127 270 159 68 34 231 116 176 229 83 22 202 114 181 120 212 118 121 123 257 77 193 118 163 185 247 179 200 286 183 115 180 264 23 223 281 225 155 216 215 112 261 157 239 156 176 257 39 120 195 236 179 229 182 189 212 299 54 47 69 211 33 84 195 131 73 298 126 256 202 34 283 100 101 192 19 270 56 202 185 193 239 15 144 61 279 96 176 232 64 116 72 93 51 278 55 45 10 249 252 260 90 231 166 13 226 127 106 87 279 78 172 114 68 110 236 97 69 41 182 246 16 10 102 97 214 79 94 219 52 178 58 157 136 282 94 39 86 56 192 177 65 234 128 23 196 300 260 72 45 25 107 57 194 153 37 187 165 152 107 248 298 142 84 217 222 15 70 88 235 158 84 258 228 53 175 248 171 199 216 234 96 44 192 244 236 117 170 258 213 251 192 93 52 195 14 56 
Beta:2,Alpha:0.93
214 15 160 139 94 257 202 73 180 68 73 207 66 83 29 107 33 289 63 73 257 144 16 216 185 176 235 279 191 42 223 128 153 32 247 110 207 256 210 281 109 83 206 58 154 157 258 153 296 175 104 246 196 297 45 114 204 12 280 75 65 140 47 22 300 295 63 104 237 110 32 187 194 7 180 207 230 153 3 237 106 114 3 245 161 186 202 182 85 30 269 66 300 222 209 86 288 69 33 121 299 262 39 184 159 198 73 184 11 1 75 167 242 22 254 60 45 237 132 114 14 98 260 170 183 116 215 162 290 250 83 175 25 31 254 103 119 167 190 294 114 162 170 53 86 28 168 176 240 279 119 202 26 268 143 178 48 57 172 193 22 156 142 273 169 144 61 168 106 126 110 195 89 249 53 283 207 126 268 101 66 33 43 122 93 253 179 284 200 98 204 245 94 193 203 101 148 247 129 219 60 75 168 261 52 89 250 139 195 88 79 122 103 273 84 195 184 135 69 191 113 64 59 58 3 2 287 281 239 25 32 188 5 114 51 176 37 248 207 13 113 300 8 109 291 177 21 13 221 250 249 18 260 67 16 131 144 250 118 207 161 269 286 95 296 188 298 270 105 152 153 203 187 66 53 38 33 174 210 35 45 65 53 287 300 191 48 258 32 222 73 84 80 100 225 10 253 74 201 37 107 244 63 170 297 232 17 270 182 29 131 17 276 73 174 183 123 137 45 241 110 284 208 29 68 165 91 184 116 8 204 241 106 231 82 130 10 180 125 192 297 34 142 44 292 111 38 127 273 202 161 150 93 160 199 54 99 86 205 283 238 258 189 35 81 253 229 198 73 126 123 274 258 234 259 202 53 270 225 31 286 182 277 178 289 219 90 188 52 62 53 138 21 216 228 281 247 18 73 86 153 24 290 117 38 196 46 288 116 239 281 242 185 226 283 162 176 183 166 292 171 78 129 104 103 139 148 145 273 112 242 110 260 170 70 283 166 3 232 125 280 290 177 187 231 278 210 219 162 52 67 290 257 41 145 182 26 198 58 292 67 39 74 279 88 22 85 29 254 292 59 253 297 22 188 265 203 39 98 13 109 50 190 114 156 291 269 250 131 257 114 45 276 192 141 265 158 24 134 176 32 247 41 286 31 78 199 264 103 268 262 244 106 271 216 276 153 213 94 241 157 206 226 72 95 220 39 101 200 104 41 120 231 237 160 265 211 252 199 171 230 53 48 114 281 25 163 188 13 249 79 65 272 238 300 117 49 54 224 137 32 196 88 12 262 30 13 278 42 260 243 216 157 189 299 40 219 135 120 52 24 269 243 44 298 244 282 156 256 117 36 248 52 60 174 177 47 171 162 261 231 222 219 237 124 52 38 79 269 216 87 234 138 86 259 218 126 16 129 95 54 157 250 114 288 48 55 12 126 134 7 149 8 36 9 27 49 143 288 280 164 299 226 151 130 73 241 288 5 292 129 175 280 225 241 130 114 25 94 107 67 211 291 166 149 288 254 247 20 127 191 19 272 94 209 18 287 20 182 283 205 228 284 192 199 95 136 127 293 216 266 112 229 167 103 134 204 109 183 247 59 114 103 53 202 128 206 170 137 68 74 165 285 51 212 177 246 296 277 129 225 74 212 97 51 29 232 15 297 191 240 120 95 121 119 45 53 14 106 241 293 217 22 170 3 291 89 14 28 271 180 277 170 247 184 86 242 123 200 55 112 51 281 251 239 245 93 187 223 176 168 84 8 46 154 109 211 10 197 177 30 165 124 230 33 221 43 79 234 95 188 198 273 218 200 98 239 15 279 11 202 259 176 140 128 54 115 208 249 222 161 295 203 299 223 79 23 294 289 
Beta:2,Alpha:0.94
226 175 62 148 14 271 170 245 212 293 182 123 38 15 45 212 41 126 296 210 119 288 256 66 16 278 176 274 36 87 33 164 34 226 83 112 229 108 223 202 46 172 213 44 245 102 91 190 51 114 117 205 288 115 24 281 62 110 283 83 280 266 149 206 130 288 254 170 41 251 87 266 139 298 31 196 293 48 172 207 135 201 12 15 116 94 287 259 37 73 182 72 117 164 213 46 264 39 254 41 184 152 96 83 147 131 85 157 78 178 61 260 54 240 172 225 120 176 107 10 188 51 106 279 228 298 49 30 193 90 139 300 43 129 166 121 239 262 76 134 57 128 149 63 288 176 190 243 249 13 48 286 33 114 20 127 1 17 294 163 223 284 224 190 233 81 25 13 179 119 114 63 140 89 281 71 229 145 69 251 192 32 299 257 130 41 219 52 221 117 49 172 65 233 83 260 300 63 109 75 90 263 200 185 35 146 136 245 187 161 194 73 56 155 290 56 205 195 212 44 252 232 255 138 275 90 179 150 95 230 189 83 168 43 131 179 17 294 150 114 64 259 177 242 229 213 124 40 267 189 154 82 161 150 81 178 112 45 255 252 213 123 182 41 194 189 15 33 187 207 150 290 208 14 170 143 8 177 74 165 73 258 47 163 127 216 169 225 208 300 58 276 272 247 269 88 163 40 59 48 183 54 207 230 82 288 45 124 10 207 265 33 26 235 277 7 283 230 285 21 118 291 18 133 91 282 204 118 13 48 296 174 89 15 281 165 297 257 266 63 272 138 181 288 267 197 36 162 75 16 218 233 176 195 210 63 234 142 247 283 190 22 172 271 114 17 108 44 121 240 83 70 125 47 279 246 144 149 174 282 288 61 146 235 78 166 275 262 151 281 76 89 228 219 22 180 25 52 52 30 54 289 156 97 256 107 112 201 96 121 3 223 13 266 288 198 173 193 135 40 236 191 270 93 34 22 72 2 272 260 202 3 182 285 134 218 183 257 101 94 217 213 273 46 157 139 88 129 249 300 262 259 5 35 171 52 123 224 300 15 47 166 240 91 106 181 160 192 103 258 134 40 117 80 72 208 57 127 236 226 207 9 88 249 79 22 43 227 96 37 70 28 236 174 278 23 151 198 151 78 276 115 85 219 150 52 106 246 237 199 158 144 88 258 47 135 285 263 253 234 244 152 38 14 75 122 274 92 204 43 170 198 254 49 295 91 117 199 218 77 168 61 82 245 13 112 270 118 95 165 223 264 115 103 295 124 225 78 179 296 184 63 173 181 116 233 157 27 80 96 63 114 97 104 13 24 212 170 16 57 166 201 236 279 247 9 27 37 19 256 79 30 271 299 83 227 85 51 117 205 89 195 255 39 189 14 181 86 19 7 253 79 96 170 299 178 110 37 248 288 152 67 200 192 268 57 117 83 141 31 165 262 292 187 44 116 188 4 132 261 8 195 268 276 66 33 8 90 265 192 121 243 112 10 114 172 220 134 41 104 18 97 259 50 149 166 137 184 207 283 288 104 45 18 260 258 95 69 231 7 82 193 183 206 242 185 298 115 79 39 2 280 40 46 199 89 14 170 110 107 28 88 140 265 123 235 73 249 207 181 9 115 97 87 134 182 132 186 278 187 211 286 147 293 197 45 141 180 36 136 116 203 296 210 174 265 94 72 157 197 211 145 101 106 12 216 257 205 114 246 253 136 120 196 79 192 141 253 288 62 99 231 209 97 200 224 203 120 216 139 93 245 104 126 209 106 107 71 62 300 276 111 150 82 157 230 287 198 153 256 156 217 26 61 181 253 298 256 180 155 114 91 258 289 224 276 15 49 54 89 177 175 36 159 291 241 71 257 59 35 197 265 27 50 254 
Beta:2,Alpha:0.95
282 245 63 276 93 29 188 96 97 278 111 264 79 189 260 178 260 250 225 20 224 238 282 253 133 12 232 237 83 217 146 233 145 238 88 221 274 164 63 46 8 168 68 133 179 67 145 16 117 263 42 105 270 294 24 221 225 92 200 244 231 180 80 205 220 71 175 31 117 124 9 206 96 167 158 107 146 10 265 34 206 213 294 270 271 42 124 202 145 123 299 58 111 210 15 146 18 177 109 34 193 28 119 43 202 252 180 26 129 172 48 208 80 113 57 297 127 209 281 264 114 43 57 142 17 54 51 139 102 110 212 209 103 59 112 187 73 114 59 111 36 23 82 283 135 258 295 139 159 287 264 209 188 289 114 241 43 56 17 61 200 131 244 51 76 93 140 104 138 174 120 133 281 279 237 161 289 277 110 257 228 118 259 201 7 108 245 27 86 160 284 54 296 37 240 52 51 154 187 115 224 32 26 131 38 181 60 272 206 114 239 22 39 92 55 300 38 41 176 141 45 259 297 249 205 277 134 138 283 125 243 215 209 241 286 182 28 212 266 94 90 35 176 82 190 182 12 76 133 114 29 79 267 283 85 74 138 216 136 8 161 73 275 262 9 103 179 122 195 266 123 43 155 139 272 36 260 112 19 8 141 254 220 285 83 10 208 152 201 256 212 83 226 86 198 91 183 126 130 152 32 248 149 83 218 251 288 285 30 155 231 282 78 137 226 129 288 278 126 155 180 30 216 259 169 265 225 209 162 35 124 34 131 202 81 92 19 102 103 145 229 282 217 79 145 136 192 97 243 254 18 291 110 59 155 94 162 63 169 117 110 210 160 252 263 216 50 180 100 110 92 165 67 2 172 227 171 258 14 175 166 294 62 170 242 253 191 85 53 291 107 6 69 103 25 105 249 244 62 189 133 179 196 84 62 170 31 49 160 65 55 82 260 217 77 202 300 40 118 248 178 269 191 6 257 267 221 86 6 171 83 53 80 229 276 103 86 237 123 191 42 247 225 300 16 62 13 199 7 101 115 89 174 96 11 167 170 69 97 140 41 166 168 14 245 170 71 123 177 248 15 19 181 24 29 108 156 158 222 33 92 42 115 242 232 300 96 206 97 15 6 129 239 165 68 207 149 116 182 288 176 236 11 179 74 9 252 271 78 89 59 109 10 147 47 120 189 261 274 98 297 292 208 173 229 119 183 250 168 111 17 269 185 102 283 72 98 245 83 5 133 49 89 248 128 103 219 52 153 294 182 80 228 214 181 116 82 171 77 192 204 4 12 300 251 203 257 174 67 289 119 115 287 3 288 242 77 262 94 91 12 229 50 138 282 213 51 124 200 210 170 38 163 1 97 120 166 19 47 6 252 89 52 113 228 111 29 201 256 229 20 23 297 251 191 82 219 121 49 184 52 28 233 241 129 253 217 68 274 63 169 213 140 228 111 224 22 216 89 137 199 296 135 290 219 261 168 98 52 64 82 128 31 145 202 219 293 154 224 100 52 257 211 201 7 248 259 8 89 298 249 160 291 229 63 136 24 14 226 122 7 92 37 170 89 175 95 116 102 68 15 247 3 114 11 133 1 52 223 170 111 192 269 127 226 141 197 186 190 152 137 189 96 78 299 42 114 45 207 145 69 26 120 194 178 127 285 192 165 38 79 218 175 296 22 272 101 29 104 281 208 22 214 167 204 86 299 81 150 73 218 195 250 53 114 162 141 184 101 40 285 193 218 278 19 259 211 240 136 16 144 126 189 118 227 259 300 221 240 285 284 104 27 159 286 276 239 49 176 37 192 8 21 137 85 299 131 18 19 260 199 285 98 49 252 220 177 24 102 103 296 262 113 80 
Beta:2,Alpha:0.96
32 95 178 291 16 68 161 252 48 194 257 186 98 276 160 51 33 91 123 193 300 98 141 134 38 167 221 272 223 253 79 96 235 81 285 227 125 210 95 116 175 181 74 136 53 261 58 56 89 232 12 227 257 147 269 195 103 224 111 20 291 160 45 106 212 118 72 289 129 175 86 1 10 162 185 86 30 182 249 38 164 226 289 201 61 70 244 175 46 114 173 209 176 71 91 270 119 45 213 51 14 62 156 239 275 176 170 146 143 133 56 116 242 107 289 22 148 202 101 67 115 7 219 114 166 189 158 257 273 75 52 178 170 68 215 258 142 104 107 99 102 138 23 203 169 20 270 117 70 63 134 133 248 96 17 24 269 54 224 186 202 155 261 119 110 18 11 271 60 173 25 293 51 13 192 40 258 32 176 121 61 172 48 67 282 186 133 268 246 35 149 109 296 264 288 71 77 68 2 256 98 264 207 257 30 132 116 92 84 86 133 57 240 231 233 117 221 236 178 121 259 78 219 30 95 292 97 52 76 145 189 240 158 81 223 217 272 129 205 166 244 72 154 210 227 181 159 133 2 83 216 44 121 164 285 159 208 281 276 97 46 5 118 28 111 40 4 76 82 279 280 83 15 203 134 9 38 48 295 210 124 298 80 34 180 202 283 52 156 214 138 244 258 217 256 156 240 4 245 9 194 238 264 1 129 243 17 51 136 123 159 274 109 11 172 251 275 153 107 290 89 180 47 81 58 281 179 76 37 161 93 62 25 19 267 296 113 94 146 209 127 195 10 271 174 284 128 57 258 257 37 234 180 283 18 278 299 84 163 177 15 58 254 244 7 41 288 270 243 296 226 77 206 93 230 57 218 65 165 283 300 144 143 273 299 281 278 243 48 251 273 82 189 278 210 139 10 39 59 153 213 169 150 50 132 242 253 220 173 234 66 32 140 275 282 258 229 3 33 62 55 168 97 217 214 108 21 117 234 108 282 61 251 246 18 200 42 285 95 155 199 174 2 72 5 195 78 103 267 67 289 88 207 45 261 272 15 206 53 95 234 117 36 269 244 294 290 213 230 175 20 9 66 81 210 33 230 112 98 292 124 82 145 134 177 261 62 3 294 283 150 89 190 213 179 234 41 46 300 261 114 34 142 202 107 64 186 7 164 46 166 125 40 242 47 8 51 163 149 190 226 268 71 211 163 288 114 298 46 287 149 271 188 146 260 288 256 241 280 89 231 83 38 159 129 186 254 290 237 156 77 250 52 46 244 290 295 4 207 159 123 265 46 77 239 265 190 291 164 22 124 114 176 40 201 298 294 185 24 293 119 82 117 278 285 225 43 292 176 263 283 167 4 27 272 243 125 63 157 177 115 142 164 227 46 121 132 170 14 91 194 184 85 104 220 135 187 37 197 96 74 208 176 215 77 30 202 88 23 267 283 24 217 160 164 40 46 148 85 151 32 237 64 180 235 209 68 79 222 166 264 39 257 255 194 215 210 224 189 125 209 56 131 80 84 275 47 126 237 7 197 132 282 291 115 259 145 88 113 105 295 74 239 62 221 65 119 259 193 167 300 176 236 167 51 79 159 300 203 30 244 157 184 253 65 113 242 300 244 144 38 56 43 234 82 280 62 10 39 182 205 92 116 279 89 91 149 134 241 136 288 49 138 5 110 282 263 253 224 187 171 41 101 167 245 30 85 170 174 177 106 105 110 23 245 234 10 279 172 53 239 39 64 176 263 118 236 61 150 268 262 26 144 21 111 239 190 291 187 114 18 176 213 4 296 77 268 1 291 231 18 119 267 15 7 296 208 203 260 13 155 124 123 210 274 66 202 99 278 68 247 182 160 33 
Beta:2,Alpha:0.97
121 257 10 31 82 238 138 168 67 104 255 193 118 278 174 189 112 223 61 258 53 27 152 241 193 52 206 48 2 277 293 126 243 69 105 295 50 111 170 9 255 289 84 104 94 60 189 216 103 240 21 80 33 237 213 193 178 290 212 300 47 255 248 189 184 80 253 289 84 195 187 39 63 254 229 280 114 259 126 186 21 123 129 168 151 80 282 281 219 109 208 244 246 32 22 186 160 167 300 27 248 4 28 92 64 115 31 121 262 173 286 39 139 210 225 93 26 221 3 147 209 122 116 215 172 21 264 18 26 108 128 196 171 127 167 287 284 163 234 213 6 247 81 296 60 152 148 85 136 241 298 33 27 44 31 104 131 25 193 107 32 251 47 145 270 64 76 245 296 99 56 100 225 46 144 29 208 151 189 155 93 99 184 85 164 118 224 216 117 65 252 300 46 231 173 104 92 281 132 77 99 140 247 157 174 218 188 225 187 101 5 21 218 151 145 113 27 18 135 134 99 239 249 52 182 85 176 165 6 260 46 208 2 141 283 15 260 69 215 169 285 111 158 204 252 191 199 255 133 262 189 70 261 111 200 196 23 49 66 33 155 75 68 30 151 127 73 26 278 243 78 210 279 227 130 243 152 117 271 175 131 184 33 162 205 158 12 206 118 200 150 190 241 285 165 177 39 258 81 114 25 250 203 243 43 62 297 163 194 207 5 44 177 291 155 186 114 227 291 71 38 268 281 276 217 58 240 82 176 251 94 142 33 290 112 215 129 95 167 35 199 234 85 110 67 259 107 12 277 190 98 4 152 263 159 3 175 235 128 120 97 42 159 1 9 228 66 108 152 202 119 261 149 288 33 298 97 241 79 245 9 200 175 276 62 114 12 63 127 75 16 246 281 167 160 189 289 95 199 247 141 236 142 123 169 171 233 19 150 171 287 270 163 63 254 163 152 30 272 231 156 4 230 99 293 240 84 130 220 46 156 39 266 16 91 48 69 41 271 262 64 264 258 212 26 62 245 258 208 269 201 137 22 242 52 19 30 248 65 282 4 10 206 235 107 59 123 146 267 15 179 180 194 230 29 113 300 167 147 83 107 67 243 208 121 216 215 174 40 47 189 29 18 255 278 43 96 200 81 37 29 224 244 199 16 195 47 116 123 80 105 51 210 2 197 79 206 213 51 135 28 201 35 24 285 49 172 10 209 207 59 148 268 276 13 246 33 280 145 227 223 281 5 249 49 151 109 267 266 205 221 281 187 193 224 280 4 47 285 21 246 147 298 92 183 18 16 115 104 226 265 163 160 5 87 100 141 233 52 171 237 63 78 265 259 197 137 215 32 159 125 164 181 128 7 40 68 201 46 186 63 112 98 239 134 11 191 176 195 263 266 6 132 66 163 98 33 44 248 27 111 40 290 11 209 190 175 180 259 146 224 282 187 98 284 57 124 1 28 205 122 111 47 274 169 251 280 45 131 185 18 278 250 234 247 160 228 231 2 135 96 98 70 78 29 194 108 251 57 112 137 196 151 300 41 172 25 272 218 241 281 231 74 188 116 207 274 102 131 259 277 23 141 135 213 226 178 211 226 293 242 231 179 41 100 48 190 296 240 275 210 283 29 114 191 19 61 17 155 158 142 298 32 100 235 129 270 288 202 74 135 21 117 295 112 283 48 18 100 177 24 76 131 54 43 270 236 222 61 247 266 193 237 66 33 186 69 18 106 168 127 91 167 216 65 262 247 101 66 268 4 33 300 22 171 204 283 225 245 98 209 61 59 122 203 1 173 199 279 81 233 236 92 1 132 35 146 63 96 70 46 23 48 154 269 68 87 244 84 159 219 255 52 189 
Beta:2,Alpha:0.98
166 70 169 109 104 22 91 177 167 203 151 220 253 275 97 50 17 10 144 162 216 6 36 128 182 119 50 271 198 143 255 201 189 82 15 211 77 163 35 177 75 48 225 130 266 248 38 68 300 240 53 138 166 94 250 146 287 145 61 151 251 174 27 12 224 219 52 155 74 66 291 130 14 299 154 33 170 137 156 51 57 241 286 190 114 86 232 53 35 274 84 233 63 139 287 224 25 126 223 288 264 276 269 289 4 229 281 240 188 188 120 204 101 37 103 132 177 182 61 243 91 154 142 67 254 90 230 254 236 290 81 243 222 134 288 93 95 147 35 99 202 53 47 245 85 284 86 204 137 83 259 249 194 282 209 65 300 232 82 11 109 273 53 297 83 212 214 23 41 147 100 78 206 265 153 217 107 5 195 55 47 18 124 108 212 73 130 245 41 261 186 115 144 20 275 294 293 14 231 245 228 118 249 134 170 207 76 181 290 124 168 169 257 208 21 202 39 253 22 7 192 18 268 61 117 18 164 134 129 107 46 44 272 76 179 147 84 68 241 268 24 113 90 196 291 164 271 46 178 236 212 284 140 300 161 167 153 172 170 19 279 82 206 29 142 244 211 109 6 176 220 28 54 258 126 134 120 263 39 298 199 28 110 9 284 166 185 187 15 33 11 60 196 85 101 216 107 279 35 199 4 82 231 185 30 287 34 54 24 97 202 201 283 49 90 215 100 133 234 188 212 220 142 235 272 172 78 254 188 67 73 298 41 296 147 21 286 159 240 295 253 219 52 18 269 287 35 117 146 157 168 39 117 68 16 18 170 268 129 24 126 65 146 73 233 257 159 300 63 260 124 254 261 9 212 173 147 168 60 276 35 298 109 213 150 168 295 199 79 257 39 1 208 194 17 216 227 135 116 287 53 165 231 266 26 189 66 251 27 33 35 102 96 204 282 45 251 186 97 80 180 108 66 139 214 33 27 288 282 73 251 3 4 197 81 102 261 230 103 225 144 278 149 139 108 289 230 110 284 11 288 221 150 44 76 110 297 257 162 159 24 70 256 72 39 89 115 298 154 166 274 92 249 145 79 284 82 67 94 188 87 44 148 30 273 41 247 221 191 5 172 120 64 22 175 250 181 286 45 128 67 122 6 34 201 11 31 202 172 110 113 66 95 204 23 153 33 216 264 243 18 141 276 213 241 87 101 26 177 174 274 65 120 300 289 299 251 241 264 73 295 277 184 273 146 96 182 116 196 42 18 246 41 216 293 99 122 44 17 145 137 39 65 33 76 202 300 22 28 45 260 237 26 136 25 28 129 93 245 56 183 4 12 29 106 30 53 249 132 190 39 140 114 225 208 199 9 281 217 251 128 218 43 195 265 246 56 119 200 171 263 289 244 79 141 1 212 204 255 238 167 268 207 267 189 77 12 204 111 236 28 81 204 255 15 120 58 285 298 216 189 84 98 225 64 50 77 261 114 271 280 110 40 233 41 152 84 63 66 46 130 1 99 245 285 248 33 66 228 298 69 31 186 33 169 238 64 215 34 130 5 183 202 236 147 108 128 250 206 104 173 246 263 59 146 14 256 130 57 170 114 15 295 25 23 223 35 165 99 166 243 19 168 246 245 197 221 173 77 218 40 80 89 36 94 231 178 280 120 8 221 225 177 255 27 274 138 123 264 245 154 189 93 189 10 297 44 294 36 76 53 89 25 133 41 186 164 293 243 65 113 166 189 56 123 239 269 204 29 300 176 14 54 212 200 282 97 174 299 199 63 187 107 71 288 6 148 36 190 217 251 55 61 123 272 167 114 207 160 296 190 18 25 206 147 114 166 10 109 266 14 62 225 170 80 152 210 117 282 283 296 67 186 204 133 145 127 84 108 21 166 18 
Beta:2,Alpha:0.99
257 88 72 84 279 74 216 29 229 187 202 45 95 97 128 153 29 144 11 25 214 252 255 77 189 260 164 8 18 159 249 112 196 197 30 33 160 39 100 217 254 282 40 155 291 223 242 182 57 51 111 127 242 266 204 79 255 69 189 204 39 288 268 175 208 133 72 103 275 65 152 116 72 158 204 300 71 190 18 101 55 109 186 114 175 191 74 34 106 228 232 202 83 130 231 135 49 122 262 104 237 117 3 84 142 234 279 218 223 67 230 9 133 189 129 247 36 30 194 147 181 218 79 123 63 77 55 41 223 125 97 298 180 211 252 62 245 229 169 179 160 46 148 186 24 123 177 261 182 161 195 210 89 213 55 14 241 221 46 263 244 170 121 58 257 195 95 109 297 170 259 70 116 219 125 230 244 52 107 61 35 290 39 269 241 29 195 81 12 157 74 152 109 7 57 108 192 173 138 231 200 75 168 9 270 13 250 41 171 257 32 91 257 181 87 208 254 125 88 182 159 11 230 205 72 130 114 117 222 295 242 195 272 57 209 289 154 188 194 88 222 164 92 195 46 244 189 100 296 116 69 40 234 161 112 65 231 241 63 77 20 300 210 81 4 159 146 239 256 91 176 106 296 158 103 261 61 234 210 257 53 281 165 298 218 240 175 51 141 223 70 131 97 119 286 56 160 63 247 128 171 15 220 162 6 49 300 161 172 8 109 282 66 124 174 128 33 186 107 11 197 30 262 92 274 104 66 153 26 253 245 103 70 33 81 32 294 83 263 265 151 15 68 10 51 200 24 109 95 205 116 180 148 81 105 229 187 156 270 163 257 109 53 227 88 167 101 139 218 95 119 259 112 18 73 212 256 133 34 60 8 202 74 161 30 297 13 26 118 168 250 296 134 247 215 182 113 267 1 67 174 155 32 194 129 283 254 124 133 300 94 45 256 95 235 224 63 291 111 149 212 98 288 113 88 164 79 109 86 41 195 46 238 55 185 3 41 42 270 213 212 292 35 61 223 10 115 156 144 52 67 227 291 85 297 264 265 274 253 134 102 180 109 170 219 38 224 69 50 52 151 251 14 188 280 184 162 7 170 112 71 271 58 34 109 62 51 202 60 157 30 124 19 246 90 242 226 156 30 193 38 114 136 272 255 248 40 154 239 290 82 176 189 162 281 245 105 122 127 247 98 143 187 5 227 246 211 162 122 18 34 269 124 92 288 232 297 202 185 130 110 87 165 269 238 285 158 236 267 163 43 166 45 300 278 35 281 205 25 21 54 133 18 119 207 177 188 240 22 190 232 114 272 263 298 197 18 261 249 40 209 138 94 269 12 43 155 162 194 262 130 105 114 78 164 287 113 19 207 299 255 217 73 287 291 189 266 169 287 25 22 146 6 119 228 178 111 194 93 257 29 16 88 190 154 175 79 188 48 149 288 114 56 131 121 71 258 116 292 42 196 141 256 226 35 249 261 176 270 231 261 78 99 257 51 22 286 21 75 65 122 164 72 82 300 18 46 286 98 241 242 145 105 100 112 243 50 85 95 187 185 204 2 242 156 266 138 230 91 162 235 160 289 261 137 159 143 58 169 74 100 4 182 230 153 20 205 128 207 208 30 159 42 94 266 162 158 114 123 126 270 67 98 167 178 118 79 62 58 71 97 289 150 288 53 272 33 58 71 225 165 193 166 194 202 111 258 237 277 74 218 43 170 281 141 224 143 77 211 169 294 269 274 185 34 113 74 241 262 101 97 202 6 153 253 192 184 105 99 156 111 236 265 300 59 114 93 110 104 288 68 193 1 32 3 134 189 297 198 272 133 134 290 1 22 83 81 60 65 79 115 268 269 300 175 63 42 151 62 36 100 120 
Beta:2,Alpha:1.00
252 225 177 198 120 15 233 255 63 189 117 46 112 273 75 103 139 293 166 131 31 141 122 153 26 23 211 277 72 61 158 78 39 134 14 16 184 170 44 32 273 279 105 271 190 140 106 205 163 114 80 78 215 208 74 8 77 199 177 242 37 112 239 52 65 176 130 237 265 195 290 205 266 113 162 32 180 107 204 18 133 214 294 49 127 290 38 222 214 37 282 204 102 244 279 253 1 53 85 172 175 7 252 61 65 261 72 300 186 85 212 166 164 139 79 288 110 46 85 259 105 59 249 133 194 247 238 207 262 104 269 120 196 165 179 270 50 157 89 159 271 221 142 39 99 231 158 77 213 288 273 162 153 261 104 275 116 19 115 21 129 144 197 227 116 174 25 18 270 91 77 72 181 256 239 161 176 12 164 168 99 22 200 47 152 46 163 40 52 198 131 299 68 298 195 223 11 244 110 147 15 119 275 187 256 59 62 246 26 68 224 165 33 10 272 206 125 263 16 240 230 212 202 260 219 52 245 84 75 182 53 136 202 235 237 8 118 216 149 164 11 121 288 46 80 73 257 218 238 24 216 252 206 15 291 183 243 135 55 229 97 105 232 213 274 192 237 21 166 18 104 232 10 259 27 151 289 155 53 114 111 287 183 117 253 126 267 222 232 153 270 220 199 127 265 258 248 136 272 156 283 23 200 198 75 90 174 116 183 52 60 205 150 10 200 282 220 151 197 104 31 12 246 131 75 222 265 139 191 53 279 271 232 154 152 23 280 63 278 98 95 106 184 284 133 85 49 204 100 19 299 175 47 200 78 185 65 137 17 238 201 160 276 60 86 181 81 184 105 187 201 6 66 33 278 138 157 125 128 171 297 115 87 97 111 65 276 182 200 46 300 124 299 76 277 251 184 245 276 117 124 207 186 57 141 17 147 24 105 293 214 97 295 183 97 139 69 18 155 107 205 200 164 50 267 33 53 191 200 285 46 86 212 279 185 76 118 143 41 267 172 175 243 29 228 116 5 282 225 93 70 68 60 142 59 266 93 64 165 120 216 137 188 107 135 26 94 156 191 207 150 91 300 245 99 162 249 147 236 208 238 74 138 215 84 261 98 105 45 5 154 274 94 166 247 23 281 31 27 147 207 247 263 2 115 267 151 26 203 225 118 235 283 12 285 252 241 106 105 126 77 114 47 171 109 71 150 125 254 10 185 124 19 251 52 91 191 23 295 264 58 270 61 274 217 94 231 96 99 273 289 158 39 40 157 251 209 240 39 13 282 280 76 172 126 44 131 247 238 52 64 151 272 21 234 91 99 68 95 18 176 33 134 181 113 216 251 208 234 75 135 2 116 272 205 113 32 200 75 99 272 294 285 251 274 288 198 145 85 150 292 276 279 217 133 278 275 137 15 18 140 99 128 82 288 2 134 93 272 289 20 144 71 274 185 165 114 101 235 44 220 286 3 53 20 298 216 187 170 238 72 250 45 290 33 148 285 266 255 15 165 189 78 156 20 139 209 96 208 148 236 170 172 130 260 70 269 259 6 126 284 188 47 200 201 78 53 114 107 117 148 86 183 67 71 127 126 41 134 190 274 107 184 114 94 170 181 280 16 193 147 209 41 183 1 152 233 264 230 66 33 152 287 212 103 21 79 153 124 18 196 145 45 215 288 154 73 44 67 190 101 218 200 248 99 114 7 91 90 82 94 142 100 27 242 162 200 251 61 145 252 276 2 278 4 15 66 30 255 246 33 189 104 35 204 229 211 228 2 180 50 243 32 273 211 142 88 284 300 174 29 176 137 173 59 107 101 254 160 31 149 234 263 288 157 283 254 30 167 75 135 56 84 44 97 300 206 278 150 190 114 
Beta:6,Alpha:0.10
86 203 262 154 240 271 245 118 202 113 210 85 91 44 108 257 122 173 94 288 97 137 136 231 65 108 168 264 106 152 300 195 128 24 61 244 163 44 253 186 194 110 297 225 135 190 30 233 114 63 263 112 264 106 107 228 260 225 27 214 79 270 275 277 119 113 114 145 123 80 95 56 284 255 250 86 189 14 55 4 131 49 223 162 269 101 296 139 57 44 163 52 207 64 135 149 19 20 229 279 181 288 169 3 56 237 257 210 79 48 200 182 197 250 205 109 150 76 283 98 101 45 222 114 103 3 15 149 270 85 299 115 245 288 201 295 95 170 191 39 53 86 25 124 78 225 143 93 253 155 264 218 241 77 284 289 5 5 251 231 285 269 196 32 166 9 287 200 48 77 227 193 300 52 216 217 155 262 31 234 156 216 297 240 205 261 193 41 203 63 148 186 228 167 89 209 296 61 53 222 77 229 74 18 213 300 247 15 120 161 235 21 242 30 18 300 183 153 203 89 245 117 224 9 34 235 170 152 275 44 202 11 39 95 235 200 82 246 171 165 6 155 22 130 253 123 75 50 278 64 166 157 210 82 93 238 208 24 159 134 64 300 184 264 37 172 80 159 104 198 165 143 81 199 288 147 235 252 133 104 200 239 187 111 105 152 131 176 51 223 153 272 274 265 89 88 17 126 171 278 3 150 21 292 182 18 133 165 66 289 169 244 33 92 142 125 53 182 178 2 158 250 92 40 211 127 253 81 85 239 128 176 150 73 140 290 293 239 207 64 176 257 147 286 48 69 47 139 260 216 229 117 53 43 236 32 221 247 64 155 258 151 210 165 281 122 93 212 265 2 252 165 81 260 166 2 227 225 16 186 128 139 192 33 136 4 6 73 48 244 99 195 277 259 276 193 119 89 61 67 10 235 106 51 111 122 101 289 76 162 213 82 224 167 249 276 44 123 245 62 117 285 47 59 102 276 239 49 151 295 180 228 107 174 176 19 128 186 49 25 70 280 281 203 177 287 154 292 138 181 91 172 41 285 95 220 200 89 242 34 245 53 241 122 62 233 105 202 63 59 27 58 254 158 165 141 228 202 263 111 260 94 241 102 190 119 215 201 260 72 115 255 189 168 159 3 109 133 261 176 227 245 202 196 236 237 199 67 292 218 121 135 107 7 142 133 223 251 101 167 148 164 150 46 4 129 276 170 92 194 93 85 95 285 244 186 238 280 52 256 47 187 126 207 283 31 228 226 4 240 62 44 55 153 28 165 10 96 283 186 192 131 292 117 232 69 58 211 100 176 249 153 38 43 114 131 262 52 239 176 253 280 92 66 75 257 205 24 33 230 299 40 9 220 79 240 249 124 101 173 182 27 83 41 258 63 98 275 262 86 172 12 299 281 211 216 41 220 31 135 82 98 295 299 203 231 205 229 166 252 188 57 145 106 100 245 287 157 277 4 16 42 219 52 164 30 192 228 101 282 35 196 46 236 250 291 8 65 179 194 10 204 300 218 26 3 32 156 128 29 15 87 149 210 164 260 146 116 288 46 89 156 93 84 60 4 119 15 26 268 253 40 225 278 16 20 118 88 30 42 52 73 197 84 141 138 204 158 13 160 83 198 184 143 54 1 42 117 68 292 9 261 47 206 225 254 181 119 26 142 48 199 260 113 34 272 202 257 75 231 203 168 160 294 14 170 77 144 45 19 113 122 237 299 300 120 142 297 127 168 244 293 279 65 189 155 108 154 300 77 88 196 279 19 241 166 267 168 140 227 32 196 137 202 72 24 171 284 90 231 53 175 107 207 3 251 41 197 257 54 48 218 202 109 153 196 53 85 90 267 94 39 9 179 35 178 168 
Beta:6,Alpha:0.11
177 18 162 128 168 124 205 199 99 282 167 136 24 229 2 207 264 292 228 208 283 123 84 126 180 148 252 66 237 79 238 33 160 225 18 105 299 94 70 139 246 53 11 251 1 163 132 35 179 182 223 63 78 221 58 235 136 241 113 99 105 251 134 149 143 111 67 20 172 18 197 149 263 63 178 117 64 247 106 288 253 166 63 257 255 66 80 98 33 189 76 154 122 102 162 239 177 268 95 176 147 216 144 208 298 75 204 67 84 224 189 1 79 288 98 90 264 201 288 141 152 245 113 274 207 251 84 168 229 290 60 119 259 186 126 134 82 13 206 183 191 189 85 221 230 127 35 65 300 168 31 53 139 105 111 300 280 90 88 292 20 3 73 142 250 40 42 205 15 182 218 74 244 199 176 296 87 205 177 222 195 157 163 265 277 114 255 112 20 189 80 160 216 57 33 266 103 277 98 149 298 197 251 217 236 274 250 264 56 251 168 222 38 128 36 107 123 136 243 13 185 162 176 211 217 198 71 160 214 179 40 4 28 64 155 45 260 240 105 34 292 52 242 169 120 17 82 202 215 71 214 239 33 83 82 229 267 176 194 216 212 257 250 288 277 147 225 224 75 126 208 103 261 111 42 66 17 261 197 138 115 169 33 76 232 161 259 151 275 138 124 11 273 165 55 130 126 197 152 20 153 1 60 155 119 233 118 169 63 36 275 170 247 264 125 8 145 13 163 24 222 38 151 292 285 279 220 193 276 203 170 49 120 85 114 81 191 150 43 264 243 26 21 209 154 102 263 1 140 18 244 42 295 43 157 142 93 5 203 46 44 287 206 94 280 84 197 295 166 172 18 9 81 7 100 258 114 105 37 292 147 221 190 265 16 134 218 253 179 84 114 289 236 230 44 52 63 270 170 36 267 175 86 146 14 245 214 285 170 84 219 232 33 78 157 102 222 186 2 284 26 106 143 266 243 218 156 226 275 130 254 52 276 143 102 146 65 175 179 6 68 300 56 299 165 239 190 104 132 269 114 176 157 132 31 119 156 144 145 49 247 88 22 104 295 217 74 132 22 96 113 167 85 184 297 193 64 124 276 19 205 249 30 73 197 124 257 140 152 50 17 59 261 253 234 291 62 21 18 235 129 78 162 34 181 138 223 202 50 197 210 180 32 21 140 147 18 290 167 245 92 156 71 222 65 159 131 139 33 112 262 300 6 150 280 223 292 198 297 210 278 6 271 141 289 186 196 188 192 257 162 111 283 150 15 154 72 287 14 123 216 44 266 170 284 220 214 39 158 132 259 198 16 191 68 135 25 125 103 1 63 195 32 259 57 258 137 85 80 257 79 175 281 42 142 249 107 91 299 27 42 19 297 112 117 134 109 80 24 175 102 13 76 257 162 288 15 283 242 204 278 223 234 107 76 242 96 291 227 269 139 251 194 276 283 112 171 234 197 240 285 252 73 208 135 283 191 38 235 229 73 143 128 4 258 81 296 259 283 26 162 200 112 64 263 165 143 113 147 225 91 105 93 127 160 47 93 165 113 187 132 104 40 109 135 111 38 105 189 266 232 153 190 219 89 178 39 8 299 52 114 93 236 186 164 32 212 35 252 46 147 244 229 156 283 94 126 166 129 130 210 300 41 110 247 223 185 203 7 190 220 137 42 114 56 73 219 160 297 194 254 112 52 14 10 59 121 11 270 295 19 289 275 1 208 95 286 65 132 260 300 168 263 273 232 190 25 196 169 114 266 80 4 106 116 273 237 117 49 103 68 155 5 154 113 123 228 216 15 292 25 143 97 125 243 83 235 19 30 153 283 69 151 261 62 61 175 195 82 262 133 130 36 31 218 116 108 23 204 170 79 268 161 40 
Beta:6,Alpha:0.12
143 291 109 293 69 84 134 120 250 200 132 229 105 140 257 28 127 99 196 229 179 189 167 6 235 220 272 267 11 42 205 200 104 270 106 2 143 60 86 265 196 182 155 266 184 100 207 258 234 265 187 228 88 179 174 40 212 144 127 50 53 211 255 189 208 219 225 51 19 169 164 268 52 46 140 120 48 11 136 226 293 128 24 263 165 85 52 271 4 168 205 193 82 41 218 96 89 25 115 53 186 197 290 221 88 21 199 18 191 63 55 268 266 12 121 243 165 27 196 272 242 221 65 277 300 248 214 52 32 169 119 66 250 33 64 224 104 112 212 226 8 229 175 230 193 10 38 126 243 286 169 64 88 243 109 142 289 21 179 114 191 44 209 160 48 165 299 248 224 253 87 123 100 38 188 152 176 161 239 163 296 90 233 83 217 160 245 220 288 40 63 52 176 178 250 241 118 111 73 141 138 182 251 96 197 291 162 74 172 119 287 233 276 77 100 63 24 74 164 288 298 170 227 77 46 129 182 73 110 68 200 267 220 49 184 293 76 300 129 41 103 83 249 178 176 18 46 76 209 100 64 35 18 97 68 278 38 34 79 262 27 127 163 136 46 79 117 128 225 296 286 281 252 230 214 238 76 65 146 269 265 300 148 262 243 228 238 141 44 101 241 226 4 280 277 238 167 66 33 250 183 66 13 259 113 266 134 33 22 212 105 93 80 234 16 7 174 147 272 273 16 74 182 127 298 59 204 248 295 86 243 259 60 260 141 135 247 85 129 260 28 103 125 122 208 107 38 121 72 172 16 40 136 33 194 224 141 251 157 222 161 3 52 73 119 140 70 235 81 147 103 99 238 106 214 146 108 123 202 245 279 185 85 138 151 255 47 189 79 8 252 246 1 186 131 258 239 298 30 21 120 240 275 18 176 215 44 225 155 182 149 102 108 288 180 8 148 297 66 116 205 27 33 7 195 171 261 173 250 252 206 153 106 3 235 286 78 297 29 146 278 93 71 14 80 132 250 170 124 188 254 61 120 249 98 127 161 244 70 8 125 109 35 226 124 153 144 7 213 290 243 234 176 225 143 285 48 251 283 178 39 87 124 253 192 188 275 256 45 229 290 72 188 184 5 283 53 281 169 225 136 189 248 278 117 222 266 166 83 60 131 1 298 296 77 265 230 233 19 174 261 265 237 88 20 126 132 140 232 254 87 209 27 97 11 230 277 28 92 18 42 198 171 75 285 276 284 38 36 150 126 194 131 191 29 165 45 57 94 234 29 184 140 274 263 64 106 150 183 216 251 6 33 136 63 220 40 13 175 25 191 29 150 288 226 201 182 174 284 113 161 163 146 72 209 112 10 20 155 169 75 287 281 4 242 167 81 148 197 148 110 209 174 119 143 127 264 47 269 295 52 275 133 29 145 162 27 258 32 104 293 71 45 99 49 266 277 144 244 168 257 232 288 251 111 79 7 84 287 75 193 249 36 182 3 256 29 238 124 279 225 241 260 109 211 261 265 258 203 230 299 193 293 85 61 141 283 234 184 109 18 270 191 211 140 58 150 200 145 154 249 165 197 273 57 98 80 20 24 47 265 278 3 183 157 88 232 209 223 173 196 298 7 61 9 28 265 84 10 208 162 189 292 130 121 36 145 178 201 228 109 144 223 211 78 44 141 230 268 3 297 41 128 105 193 120 222 241 163 80 223 246 204 81 79 131 214 11 250 171 54 237 257 90 270 14 181 78 216 152 11 13 198 106 3 232 229 62 91 250 235 272 74 289 143 204 274 69 141 95 107 2 239 274 173 283 176 260 183 89 21 72 55 273 270 255 18 189 149 95 135 284 4 89 174 37 288 
Beta:6,Alpha:0.13
262 125 279 182 53 177 43 283 235 228 2 153 190 198 94 91 114 210 211 158 20 190 142 204 154 114 298 210 100 173 216 91 226 196 102 88 213 49 163 214 96 27 133 189 98 208 193 3 231 127 185 119 44 103 272 39 110 32 282 62 215 194 208 144 230 158 267 92 234 47 297 233 293 30 250 63 15 236 115 111 221 39 269 114 201 140 174 16 262 25 5 146 160 97 101 141 221 93 60 55 259 129 272 169 36 27 240 257 59 169 292 223 97 136 179 270 9 289 26 158 171 162 13 244 274 267 198 142 21 205 30 18 3 199 229 245 242 23 258 181 110 267 44 29 112 238 80 42 200 82 192 232 137 236 137 199 215 22 277 84 149 150 288 83 258 72 153 1 239 267 117 176 288 144 214 114 107 217 86 134 206 81 49 272 277 156 3 100 52 148 53 82 279 111 101 88 78 175 79 13 188 136 285 119 58 80 249 54 184 243 230 146 213 41 203 81 131 68 77 46 148 258 32 28 72 131 234 272 168 115 70 76 296 25 102 169 82 231 118 201 224 163 209 21 18 92 37 14 242 210 98 233 130 170 63 67 60 158 262 256 214 91 279 213 174 157 289 69 233 261 119 63 33 30 276 24 151 64 121 72 53 124 211 20 284 148 112 58 250 295 217 91 286 153 206 207 201 136 257 159 243 73 121 220 72 28 119 140 79 34 93 39 109 202 230 166 114 144 47 111 229 83 295 60 284 179 241 10 108 127 93 29 117 199 145 13 24 223 159 289 208 277 139 240 50 111 129 176 58 209 233 192 241 63 209 184 130 152 92 216 145 69 141 153 248 1 138 164 40 173 46 127 18 106 294 182 236 213 188 294 100 269 53 239 86 267 168 176 40 125 181 289 73 148 60 37 106 62 287 22 71 165 98 172 293 31 192 271 259 61 250 110 240 237 50 74 132 127 194 278 27 260 227 26 217 111 257 225 10 192 120 16 82 163 169 27 273 224 257 165 233 40 118 284 63 227 153 117 209 29 225 22 201 78 164 246 62 277 81 252 235 46 6 270 295 125 190 69 287 208 114 110 235 34 119 33 290 155 55 202 216 253 186 49 261 69 249 46 229 48 137 80 151 139 164 136 243 21 111 35 239 282 250 176 96 265 93 39 287 66 29 127 33 148 106 237 7 202 52 108 263 22 180 115 85 116 158 242 82 173 71 284 195 50 161 116 159 270 10 102 231 189 35 206 196 204 173 85 210 84 202 271 101 135 22 144 247 29 255 137 189 20 282 114 92 74 164 27 46 244 157 285 204 262 127 281 263 59 138 51 249 66 57 238 69 33 25 261 96 288 156 186 239 159 176 110 134 34 79 8 37 193 119 202 294 126 76 296 183 61 204 163 139 49 281 107 7 184 53 6 169 75 79 111 17 288 4 132 93 2 56 52 151 54 286 31 283 122 40 92 290 134 79 205 21 39 33 212 209 120 114 221 18 213 123 102 83 134 182 93 287 104 14 190 26 176 207 184 115 114 170 55 273 193 90 152 275 92 285 136 167 13 277 288 165 142 179 76 85 35 300 239 135 50 41 176 46 17 276 6 166 183 65 241 300 48 172 197 139 31 277 152 288 177 36 113 136 246 94 62 293 163 176 204 218 140 10 187 148 47 87 218 120 298 17 92 144 103 170 268 165 168 67 86 5 203 150 270 35 179 142 223 204 108 95 164 36 12 115 39 46 48 184 102 206 40 113 177 34 202 216 109 35 100 41 19 72 128 267 187 6 242 28 21 229 91 18 268 195 137 89 73 92 18 91 141 87 71 199 192 236 175 292 183 25 29 181 40 156 227 57 271 66 129 128 202 195 54 178 33 222 262 294 110 69 45 201 6 
Beta:6,Alpha:0.14
156 268 275 168 185 217 130 152 55 110 210 145 230 292 144 229 265 183 70 261 272 233 154 162 71 134 96 170 282 177 271 72 185 231 295 201 286 129 176 122 230 200 90 14 248 94 278 170 149 101 182 158 64 128 32 189 288 37 277 107 1 206 78 227 9 56 187 210 196 295 52 57 178 56 250 187 143 237 96 229 174 108 212 62 231 136 146 113 288 87 114 197 1 226 243 290 2 93 105 174 61 259 30 73 62 86 69 139 44 230 17 171 277 222 88 74 79 49 105 185 157 88 286 99 52 110 128 65 258 300 188 43 296 203 18 234 216 135 195 136 262 121 58 51 212 66 33 130 127 219 137 237 150 8 235 52 1 252 212 240 104 59 294 9 178 50 296 217 144 243 272 16 14 264 29 180 80 265 243 170 259 292 286 95 19 135 201 56 208 115 111 14 182 47 11 94 170 217 77 83 210 16 19 204 213 80 126 283 232 10 23 115 210 185 83 24 26 298 257 252 291 170 57 5 136 286 74 111 198 176 190 43 144 79 82 248 114 178 146 194 221 218 24 78 113 226 253 225 282 252 96 229 294 153 271 107 85 83 179 115 137 255 141 190 75 66 227 287 33 114 189 251 254 247 233 267 244 222 151 63 219 11 200 142 252 212 175 242 52 90 149 268 228 227 56 143 288 27 88 124 135 132 279 203 80 174 4 1 226 124 177 289 51 38 153 263 185 28 80 111 194 4 201 292 12 50 74 211 292 21 8 280 114 204 11 169 18 61 69 103 114 186 194 182 136 264 199 131 204 194 40 242 198 144 230 261 222 170 218 282 79 44 31 8 276 56 178 163 2 294 168 50 279 185 276 126 101 74 173 12 168 68 17 300 194 156 295 50 212 26 126 152 129 246 1 198 269 207 131 207 233 267 273 134 208 112 67 63 220 166 93 155 146 85 92 147 61 53 276 237 254 52 197 51 117 268 9 237 121 31 221 188 63 292 3 282 222 9 131 51 216 268 285 93 230 257 97 271 40 105 275 100 250 184 37 135 165 99 45 246 289 179 256 240 87 1 195 142 298 159 123 179 125 159 32 89 268 3 280 159 243 254 266 113 146 174 132 279 138 149 24 44 281 288 140 38 46 114 4 230 152 261 273 224 153 49 233 203 20 126 63 243 162 36 35 100 3 23 71 147 148 163 12 129 8 39 25 127 148 267 95 30 57 154 224 144 112 12 199 173 147 89 172 128 215 233 243 237 91 63 202 11 28 109 194 215 195 204 284 41 278 159 225 104 155 44 71 165 240 122 126 264 187 226 45 86 85 103 116 52 175 283 266 31 109 297 121 255 257 189 54 208 239 32 179 259 95 27 207 176 111 283 95 233 150 172 59 62 63 241 211 173 81 137 293 84 85 260 295 228 7 158 45 99 176 245 43 224 68 105 124 182 46 94 10 272 38 253 83 50 207 137 157 275 255 38 111 180 118 189 212 58 28 272 197 284 11 241 174 245 87 3 127 31 98 115 16 25 216 95 37 64 47 151 231 174 236 206 30 176 149 288 63 170 24 283 23 8 48 130 90 119 99 87 23 78 3 181 253 27 243 67 145 112 111 54 213 245 85 297 184 17 62 60 292 206 207 46 142 127 94 110 107 201 123 212 35 221 285 289 65 239 104 237 264 109 138 300 176 151 210 27 121 100 129 224 85 14 34 281 27 256 268 173 90 170 145 256 79 257 204 7 279 146 108 155 157 140 49 51 227 88 53 42 57 30 39 148 244 106 71 14 241 86 243 271 97 85 141 170 30 127 54 172 183 67 103 222 198 204 49 142 30 213 189 127 176 199 215 106 95 295 58 43 
Beta:6,Alpha:0.15
161 212 157 139 25 251 3 299 40 79 278 217 291 202 144 287 25 142 177 144 256 33 117 47 200 15 127 134 93 6 268 295 93 211 64 219 134 81 161 80 52 224 213 168 85 12 202 5 21 18 286 55 196 150 108 152 140 104 218 56 160 243 294 30 106 286 48 103 248 11 98 53 267 207 107 109 100 271 188 233 64 201 63 69 173 64 106 72 99 15 221 238 4 212 237 30 254 269 67 260 207 173 5 250 141 82 177 185 118 255 131 37 298 48 189 222 60 62 45 22 24 15 134 41 212 204 232 167 51 183 227 25 182 223 44 279 236 219 36 52 87 54 221 62 217 267 57 287 46 110 293 173 151 38 49 29 229 78 138 71 111 38 260 267 274 260 241 246 171 53 111 116 239 73 262 221 178 14 43 176 170 80 90 263 215 5 247 273 186 298 218 31 116 23 255 204 6 189 265 134 92 53 87 274 130 15 225 78 193 299 171 31 253 99 145 201 100 5 6 272 204 289 93 197 108 138 178 98 76 188 206 135 230 225 292 70 289 1 22 193 171 167 115 185 292 38 122 219 300 220 19 207 52 51 15 108 231 151 240 276 228 15 126 81 131 225 102 263 243 42 158 257 300 68 180 146 92 108 27 71 42 104 111 70 92 146 15 233 122 269 40 157 286 63 206 143 167 237 70 84 282 163 10 11 111 283 299 49 46 21 53 285 291 50 270 168 229 18 79 257 30 153 294 69 99 232 82 289 130 1 51 120 300 74 84 226 110 227 32 263 71 158 9 118 28 254 131 45 16 80 49 211 282 219 124 55 78 62 52 34 115 122 136 195 25 289 62 170 272 40 164 292 86 30 184 46 45 173 249 233 113 205 166 159 63 269 275 189 247 100 263 90 108 164 189 122 147 20 236 90 294 46 275 8 104 183 28 186 121 7 281 179 116 20 153 5 146 138 145 257 92 225 256 28 61 280 55 285 93 200 218 1 89 73 178 134 191 152 281 194 6 190 206 97 33 87 289 72 82 114 121 114 6 194 300 266 245 125 87 175 174 43 247 106 42 123 291 60 127 140 4 110 15 186 64 28 275 77 65 186 287 175 300 225 287 190 237 41 209 87 19 114 246 137 40 65 203 34 98 187 202 300 109 225 76 78 251 121 228 106 77 212 81 266 74 137 130 234 221 51 59 153 86 26 7 273 44 98 34 290 177 167 287 106 202 139 12 87 67 28 287 118 57 149 298 4 85 277 291 181 200 288 283 139 225 233 132 162 103 229 63 164 279 58 242 124 38 94 174 46 251 213 247 147 96 48 215 193 158 267 127 90 110 278 26 162 194 10 275 257 250 21 149 152 288 18 94 260 2 290 235 117 67 81 211 195 210 73 178 72 199 136 79 125 162 226 84 4 165 36 293 117 169 121 165 146 6 127 220 33 242 213 232 247 219 299 52 90 4 64 150 230 52 206 155 91 8 279 299 218 196 53 9 112 93 195 187 164 46 75 104 70 150 151 268 6 80 71 15 235 59 185 193 159 249 292 150 30 29 92 33 119 99 198 182 149 300 74 288 111 170 19 102 139 238 167 290 37 193 20 147 235 16 71 88 103 92 127 257 213 13 67 43 47 214 199 61 41 269 155 50 181 53 64 71 267 206 214 192 242 191 77 74 71 111 77 278 160 293 198 172 257 92 208 153 152 74 29 33 206 172 4 84 256 159 1 44 259 68 231 125 112 149 1 133 201 288 208 264 198 27 54 77 107 250 207 178 222 20 210 12 252 187 148 27 21 292 102 149 65 125 191 288 300 18 298 89 292 18 295 78 225 213 56 13 208 194 28 49 103 179 19 69 257 262 140 186 181 125 
Beta:6,Alpha:0.16
5 243 84 298 58 6 194 259 187 96 186 120 83 69 300 130 263 132 35 220 101 206 157 40 292 145 95 208 163 172 17 93 295 68 4 95 45 178 221 170 102 234 156 262 150 48 172 234 148 218 258 159 77 264 32 91 133 105 183 63 196 197 14 170 260 275 170 201 277 61 42 22 84 92 257 215 62 65 94 300 103 275 279 173 113 222 114 93 99 24 126 165 227 274 10 78 129 279 165 62 223 39 22 63 95 115 210 107 62 72 98 122 285 211 208 79 232 215 111 43 230 222 87 233 213 175 255 63 189 176 266 283 130 293 170 193 139 143 67 150 215 244 273 235 156 138 14 228 286 49 158 54 203 170 265 290 94 51 293 285 3 13 117 255 254 266 296 69 203 189 19 12 281 285 148 219 69 52 240 262 51 101 116 160 46 248 260 277 56 151 131 284 158 146 56 262 86 65 85 11 7 300 200 108 215 40 27 39 214 198 285 239 101 252 139 36 208 199 176 220 174 71 53 248 89 157 120 115 283 251 296 85 285 38 282 49 94 67 296 290 257 83 26 102 186 113 298 116 11 118 257 46 173 52 216 57 186 25 171 291 99 73 76 25 136 84 267 24 13 189 10 106 261 249 190 50 114 209 230 176 74 128 27 152 135 200 88 4 167 94 193 195 202 83 292 162 221 201 230 126 153 163 45 55 218 68 182 37 224 79 257 44 158 246 287 33 183 282 149 133 92 37 289 11 210 180 35 263 10 225 256 22 295 162 164 179 45 66 124 17 33 46 274 92 261 103 76 145 250 22 113 9 86 96 199 31 15 269 150 65 127 115 47 141 282 300 150 4 203 143 237 244 263 70 16 53 32 231 199 227 93 52 9 247 202 40 39 16 52 139 134 162 273 208 10 55 48 8 253 87 269 258 41 237 38 271 168 296 202 129 151 51 13 68 49 155 274 34 237 66 202 33 141 295 82 60 136 79 216 2 43 293 294 127 143 224 84 259 228 274 19 157 187 111 84 219 52 297 262 283 15 169 258 140 144 189 281 240 162 296 141 73 253 53 287 112 130 210 33 150 32 235 116 14 141 267 82 48 9 170 127 159 176 20 39 186 249 300 140 149 7 61 84 46 223 156 288 64 250 222 126 187 223 47 244 268 113 135 287 78 34 171 264 202 214 150 196 220 273 30 137 130 175 129 167 193 1 246 54 37 265 229 105 93 129 87 151 297 127 54 60 78 297 163 255 210 189 172 34 253 4 268 57 64 220 202 39 198 63 120 228 5 219 210 52 165 281 126 213 29 109 295 285 50 289 272 153 96 160 61 222 264 137 43 65 119 12 33 300 220 128 228 275 63 2 68 210 126 196 114 17 106 158 294 63 155 87 232 82 255 65 147 133 300 189 299 125 84 267 7 154 112 223 76 230 95 4 64 174 286 291 133 16 212 280 122 214 252 107 192 126 208 180 246 75 69 130 205 89 60 253 76 295 70 95 272 203 259 89 300 163 195 13 267 140 257 177 237 131 63 10 157 215 145 99 298 257 60 224 163 21 251 169 146 255 225 184 18 232 236 157 240 241 150 179 65 300 148 220 11 83 260 14 159 165 170 280 207 18 83 175 129 125 163 160 211 93 288 56 36 84 124 19 227 3 101 252 277 157 281 106 233 54 275 48 216 148 63 57 152 28 115 74 34 300 202 56 284 137 219 141 57 86 52 52 156 4 209 186 216 32 35 137 257 88 156 50 297 24 115 51 136 64 3 156 2 285 227 245 212 71 177 210 175 283 186 209 173 172 201 88 171 242 119 9 87 234 113 180 112 131 172 256 262 198 276 68 299 178 65 67 147 218 118 222 297 287 300 
Beta:6,Alpha:0.17
193 100 223 96 34 246 202 17 241 70 110 228 297 131 143 284 51 25 204 46 190 70 165 30 114 212 128 223 91 26 159 280 131 266 22 116 295 211 242 181 120 167 132 97 43 78 281 209 72 49 203 284 185 107 160 32 182 114 137 252 222 159 251 229 20 158 127 193 290 248 56 116 234 129 237 63 1 289 204 246 23 240 62 24 201 33 150 204 140 111 61 275 13 179 217 15 123 285 265 46 213 2 12 105 210 180 20 228 233 296 158 47 63 261 141 84 248 167 162 216 142 48 65 226 230 167 38 68 269 300 71 11 157 91 263 24 46 87 253 232 160 264 247 34 189 202 14 168 193 227 275 296 133 132 130 245 231 197 228 183 262 34 236 202 2 191 200 282 262 289 194 279 260 215 243 83 263 98 265 225 266 272 242 270 253 29 25 246 275 250 29 127 148 129 257 169 289 94 197 10 115 22 61 215 83 106 78 285 236 276 8 146 108 267 271 80 20 147 257 184 294 164 231 131 56 25 208 167 4 46 96 118 43 297 258 7 147 208 278 38 40 165 27 105 207 145 96 254 4 142 149 204 280 85 288 116 216 59 48 14 102 284 207 170 182 263 56 294 30 211 296 71 195 63 283 157 200 184 247 5 223 241 275 215 253 248 272 228 150 237 18 73 78 250 210 210 38 225 242 223 79 21 271 18 5 287 97 38 162 9 218 113 76 118 87 93 56 107 23 70 206 167 292 97 240 245 239 176 111 250 51 282 155 264 118 64 68 12 7 13 95 37 3 206 155 287 64 281 39 8 67 15 61 157 72 235 210 281 64 228 171 252 123 20 274 156 155 3 129 42 94 70 266 154 169 134 69 166 122 55 276 226 7 154 16 300 209 213 6 10 288 89 98 227 300 107 145 10 254 57 150 77 222 18 39 171 209 137 153 233 37 52 122 63 126 300 257 116 186 279 113 231 295 225 274 300 22 61 129 23 221 103 164 282 73 53 185 274 46 122 99 92 27 213 243 107 236 204 226 176 90 35 220 296 148 113 112 118 226 134 169 44 195 232 266 20 251 40 167 46 287 298 219 50 280 4 286 166 145 52 12 96 285 130 270 82 199 190 114 55 256 257 244 237 89 220 20 212 274 26 278 215 268 294 29 65 35 90 123 6 116 23 130 204 300 272 258 133 143 109 217 3 81 100 25 87 89 276 49 279 227 188 9 98 31 145 140 116 190 249 50 98 171 172 19 194 38 250 252 285 47 202 181 117 163 155 55 259 299 140 294 8 144 114 53 3 259 85 215 135 209 77 249 201 205 111 193 6 102 134 284 92 41 250 52 242 85 211 189 179 79 180 154 182 125 265 239 63 257 195 267 71 161 176 286 226 90 106 151 12 120 248 148 196 257 248 293 283 141 78 32 249 227 169 67 5 248 179 116 257 296 246 147 195 238 1 74 7 141 173 81 85 274 110 16 127 28 289 294 12 96 187 130 178 215 257 156 214 135 41 202 211 121 225 158 8 149 288 97 174 72 150 152 85 63 48 176 231 110 28 45 260 59 270 298 29 36 297 288 153 258 204 131 292 90 198 147 196 169 144 50 3 267 235 150 63 107 278 244 101 277 102 258 165 193 218 24 196 260 12 87 199 14 39 235 211 184 230 199 188 217 28 276 83 108 56 268 221 221 111 29 116 199 209 83 166 62 192 138 115 250 133 183 227 238 239 212 17 99 241 179 296 176 109 138 137 98 26 12 49 263 85 165 128 47 26 90 156 275 287 2 127 238 174 5 190 114 198 90 221 64 210 8 247 259 274 123 146 262 202 199 294 211 188 84 132 197 191 171 45 
Beta:6,Alpha:0.18
19 149 215 138 296 265 124 246 288 269 245 27 100 110 169 181 77 76 290 6 46 95 277 292 3 104 118 228 297 54 270 8 274 260 178 32 300 105 46 291 113 195 238 240 223 83 189 265 34 136 27 204 166 241 171 250 14 154 64 59 223 113 289 217 170 279 259 160 128 235 78 284 64 147 296 117 20 129 174 165 276 179 259 79 49 217 170 87 143 108 113 272 28 14 117 86 130 170 151 259 245 282 27 238 183 201 253 6 298 161 232 207 26 98 22 156 285 34 67 115 167 112 202 10 121 14 180 42 78 93 170 145 137 295 242 260 181 95 75 112 98 241 102 254 227 244 44 241 126 262 228 20 281 142 2 255 216 254 51 68 268 290 206 189 134 58 84 48 116 216 69 41 33 296 197 211 291 252 9 225 254 177 23 219 4 62 43 189 52 53 175 189 203 141 16 217 6 225 254 223 18 131 252 4 164 46 190 40 216 28 219 229 184 52 114 181 24 134 271 80 189 178 273 161 248 43 277 145 74 7 260 2 154 215 98 193 212 272 63 245 23 152 106 134 40 270 56 130 236 43 127 158 21 141 160 18 16 137 221 155 223 171 225 179 132 182 268 156 68 197 196 41 48 117 44 249 84 241 15 222 42 273 123 33 201 234 191 54 5 227 276 20 117 220 119 263 258 27 85 223 80 61 17 22 286 116 287 19 11 45 107 241 130 204 13 1 98 69 228 271 90 33 101 163 269 34 219 202 52 133 226 125 6 190 74 242 15 114 298 248 142 235 289 32 242 125 294 194 131 141 128 55 166 113 173 86 262 281 98 146 185 211 87 82 9 169 191 242 218 236 113 221 291 281 147 298 235 116 187 157 84 253 112 215 207 117 59 257 145 298 153 80 268 104 130 206 150 172 118 63 131 104 57 45 11 99 60 87 2 82 80 56 108 154 123 268 41 3 12 57 116 275 198 97 238 96 61 144 271 43 92 104 264 1 268 189 2 119 295 92 162 101 281 279 141 72 85 182 165 218 125 154 20 103 70 152 101 160 238 213 231 120 2 202 65 205 270 136 16 10 300 273 150 248 71 144 137 263 148 296 222 211 56 290 257 187 128 70 55 49 298 158 93 164 123 46 21 254 29 241 267 186 281 149 288 18 260 204 162 287 115 245 98 159 159 209 64 133 208 300 173 36 142 108 190 42 166 118 19 164 114 46 11 233 201 202 218 237 110 114 63 238 82 98 132 199 212 288 270 239 34 218 106 101 118 184 138 202 176 199 16 274 9 48 265 172 119 123 190 255 206 175 77 203 114 189 14 254 153 106 154 209 131 236 85 279 58 118 109 260 66 36 33 60 178 265 83 80 273 280 125 81 75 174 22 207 186 270 213 221 115 98 230 239 258 60 176 44 155 110 296 89 174 201 99 58 12 137 285 60 252 36 186 34 201 147 217 107 40 212 48 202 245 42 270 102 294 214 291 49 14 135 119 115 17 274 161 266 170 241 235 64 170 300 248 41 234 202 117 39 18 172 226 233 63 174 214 35 84 154 17 87 292 278 26 11 78 286 220 36 118 2 75 239 100 250 182 278 168 176 201 297 213 89 152 191 170 11 173 115 254 207 263 92 59 53 124 233 208 189 67 251 50 237 63 241 116 276 144 3 71 249 137 214 69 127 202 255 282 122 155 140 55 88 42 72 275 200 281 224 173 174 17 51 24 25 182 72 278 108 265 61 164 185 220 98 187 192 256 154 114 254 157 165 78 182 39 4 19 23 158 273 181 213 133 295 36 134 254 210 88 181 187 213 293 150 42 204 286 193 208 82 12 2 115 105 100 223 101 212 186 4 208 119 24 109 37 22 281 245 159 
Beta:6,Alpha:0.19
23 197 143 170 34 259 36 202 213 280 296 292 77 154 252 84 99 230 100 264 7 4 154 38 273 170 93 127 36 194 108 132 41 106 13 240 16 276 169 294 31 221 74 20 122 13 172 260 180 113 63 263 94 254 146 8 6 54 250 186 10 121 262 270 136 290 84 47 248 186 299 253 266 171 142 260 17 240 204 206 250 139 263 135 231 261 36 190 164 219 176 113 215 52 114 46 226 31 188 90 292 200 83 248 257 217 48 178 248 246 261 270 35 239 288 85 211 52 251 116 176 121 26 102 290 112 4 271 115 130 116 41 180 73 137 158 167 63 287 261 94 104 138 186 113 143 283 218 71 193 287 263 252 285 64 15 121 192 5 50 29 95 153 294 187 77 105 43 36 290 130 134 98 26 189 12 37 25 52 82 43 268 75 172 40 156 59 201 124 47 297 300 122 119 87 200 98 226 103 167 223 171 175 21 157 84 215 18 57 9 103 184 259 43 118 131 129 19 169 285 112 88 115 103 229 243 295 217 285 297 109 12 57 226 217 126 191 175 83 205 53 96 178 269 194 189 67 100 20 68 27 274 289 62 244 82 126 250 270 204 125 51 201 227 3 116 149 215 282 202 198 14 288 170 257 5 94 177 224 63 36 188 277 201 83 244 127 193 82 115 100 77 52 246 128 179 127 79 192 205 34 158 203 263 232 106 202 220 139 120 267 16 80 231 59 156 273 74 130 40 26 168 150 148 51 141 192 93 160 85 126 74 213 28 127 242 154 241 136 68 18 215 82 131 268 121 265 215 72 15 232 279 33 10 262 32 66 93 283 196 231 33 153 290 229 35 71 204 145 29 46 73 212 44 112 67 215 32 149 288 15 250 25 145 64 189 241 2 42 139 259 173 194 24 222 159 255 282 204 23 120 100 11 256 189 1 267 178 53 206 108 272 71 90 300 9 248 69 44 96 205 81 292 291 77 43 110 75 169 240 213 207 105 165 173 49 63 212 78 244 103 204 266 246 55 148 160 52 103 142 300 253 197 288 89 76 222 65 52 30 300 240 292 174 177 126 14 130 42 170 277 5 281 209 104 118 282 48 99 260 116 199 71 261 165 256 215 72 81 59 210 225 171 33 253 37 9 8 272 227 260 178 206 33 151 82 12 204 289 171 103 200 47 37 291 228 222 152 4 282 135 176 162 230 214 170 104 44 172 25 37 102 211 122 58 42 98 124 201 71 180 123 37 279 43 264 29 242 93 135 103 249 118 111 238 135 88 103 170 66 45 69 186 179 33 123 41 267 19 17 161 12 94 253 212 88 123 157 26 158 21 257 189 110 188 280 175 18 66 44 119 3 41 114 169 31 33 207 30 82 13 238 211 142 17 273 16 197 216 196 119 152 168 291 149 108 218 104 100 241 288 262 97 222 131 39 89 76 126 170 151 280 68 273 184 50 36 259 220 177 228 207 84 156 141 293 118 235 20 11 224 25 51 21 31 253 182 55 160 74 175 18 48 236 255 90 97 112 189 172 216 58 265 18 251 30 191 25 89 192 76 27 221 118 5 200 158 270 281 210 128 107 287 116 158 85 256 176 172 210 132 298 191 104 257 155 35 196 199 70 47 165 194 78 92 199 279 67 41 160 145 186 52 58 32 56 12 228 191 15 272 33 114 265 18 104 176 161 34 115 202 235 26 238 189 31 155 255 212 33 215 262 76 121 79 154 264 74 213 121 284 27 101 189 80 115 204 30 184 253 275 297 112 179 254 108 105 44 109 164 78 148 123 139 245 125 77 46 49 151 248 19 157 136 234 109 154 12 75 9 197 196 252 
Beta:6,Alpha:0.20
19 159 289 239 1 213 46 176 270 141 110 46 203 130 226 71 158 252 223 23 127 28 100 298 252 39 23 294 121 287 75 226 4 299 84 245 268 153 88 255 245 270 3 27 241 53 189 287 2 236 187 73 160 87 119 282 25 37 184 19 284 269 277 19 265 56 104 233 138 116 54 63 128 124 220 43 289 174 70 89 35 69 57 107 208 8 184 30 125 101 291 44 274 134 39 158 193 36 55 178 185 251 186 176 271 16 157 153 49 156 179 198 164 194 238 21 232 113 125 40 18 216 22 176 93 169 214 78 81 231 138 230 120 28 48 127 71 160 283 152 131 165 177 168 288 132 84 71 156 197 152 18 65 184 100 224 221 155 94 300 250 13 226 73 128 258 67 196 252 112 174 284 287 58 235 142 145 274 221 131 195 154 31 81 247 53 92 98 181 11 65 48 169 300 293 13 239 282 99 196 158 222 176 3 71 284 94 285 65 202 51 300 123 27 264 181 231 77 235 138 177 226 126 253 247 218 141 175 107 101 83 297 31 293 99 22 121 144 196 17 136 188 113 27 2 67 3 172 171 12 139 4 231 283 104 25 86 28 281 135 178 1 140 294 94 130 56 38 72 94 34 269 122 236 202 217 298 17 83 109 73 12 290 97 14 296 11 273 31 284 170 282 17 281 84 35 181 269 241 281 106 76 93 75 68 77 167 236 35 123 154 190 194 213 114 196 24 46 21 13 205 225 69 166 18 120 48 234 238 154 214 10 225 205 204 150 113 21 184 79 29 18 100 105 293 218 119 53 239 185 176 245 251 19 159 188 146 163 161 120 22 197 146 124 60 41 176 83 125 63 266 144 11 56 72 230 62 150 139 160 197 182 232 255 20 6 145 197 110 189 242 157 249 253 51 110 55 213 277 20 236 224 275 148 91 296 275 252 5 231 91 111 98 139 163 155 206 13 42 172 115 253 224 274 191 242 296 213 278 86 7 218 109 144 292 219 52 153 175 70 141 273 130 155 65 300 50 275 291 123 181 62 186 134 264 31 194 230 246 214 196 290 208 21 164 182 268 127 130 125 18 277 1 107 19 158 104 300 34 202 152 260 197 210 1 19 108 290 66 105 155 215 47 175 248 276 33 101 132 167 110 123 290 268 228 3 164 59 153 168 78 136 46 153 199 205 206 280 289 195 171 119 124 36 84 233 58 156 63 63 84 288 21 143 211 18 110 214 139 249 295 290 156 43 289 296 177 182 246 270 193 289 33 117 38 234 163 189 271 226 216 255 18 156 188 183 75 189 267 187 7 245 119 70 50 239 176 194 183 140 61 249 147 179 146 61 55 145 242 73 226 191 112 31 96 59 39 178 49 18 100 94 51 118 232 147 74 90 126 290 112 209 54 184 206 199 38 93 236 142 231 200 69 277 266 169 18 90 79 100 245 27 229 63 103 284 39 274 78 74 7 221 37 271 164 177 233 152 63 46 253 91 52 17 157 10 105 240 113 136 245 251 209 254 176 1 130 68 12 176 291 250 209 131 139 190 81 215 295 130 92 266 53 114 141 15 16 184 267 236 93 289 259 255 6 296 113 220 236 69 189 232 271 117 104 187 55 148 174 282 124 169 242 239 91 268 71 176 195 167 269 63 75 163 154 150 67 34 99 11 226 54 129 176 202 86 181 171 68 123 93 293 289 242 286 18 122 4 107 206 126 17 154 39 159 279 237 142 273 149 234 191 87 55 289 164 288 46 291 68 54 156 281 265 214 3 130 87 106 49 213 229 186 212 283 12 248 177 220 3 262 187 39 206 164 88 208 22 244 46 158 285 53 24 289 186 23 82 205 266 118 234 65 94 229 61 300 247 55 188 9 78 183 46 147 245 255 108 229 59 273 33 113 69 189 54 188 172 247 276 165 41 270 13 82 298 123 58 87 99 100 261 177 298 20 82 167 297 293 
Beta:6,Alpha:0.21
115 272 295 88 212 10 252 203 289 98 277 264 108 172 290 210 167 80 153 67 41 27 140 111 162 246 154 203 1 219 171 158 288 52 90 12 100 209 174 175 193 230 163 78 226 151 12 154 31 180 42 214 36 199 98 209 55 178 9 274 241 71 169 162 221 189 262 202 272 58 169 79 96 246 24 6 292 163 280 266 19 92 133 225 73 124 65 210 9 107 192 219 300 52 108 296 255 32 268 94 190 81 114 189 270 237 144 74 37 239 114 257 257 38 178 295 37 199 271 107 299 217 63 43 83 134 232 296 294 29 134 94 100 147 13 36 53 208 17 278 59 284 1 3 119 142 9 256 57 121 140 179 291 250 275 43 145 219 168 52 257 182 220 213 200 192 16 50 117 105 182 63 275 219 33 52 165 96 197 103 88 38 279 275 85 181 37 99 175 168 228 131 32 164 1 230 101 291 138 10 143 64 185 227 112 1 6 41 13 235 30 50 115 55 23 51 27 116 161 169 107 97 171 143 276 288 149 46 156 246 215 144 126 69 64 248 92 166 183 185 196 242 150 75 132 158 89 226 130 142 120 17 257 87 177 218 99 244 4 55 102 111 49 147 230 73 102 40 22 258 267 43 205 129 61 243 3 71 114 84 29 212 27 94 26 48 193 68 206 126 255 270 17 224 71 44 189 251 179 289 201 275 127 270 15 244 213 169 215 154 72 126 275 60 299 104 291 152 182 221 99 235 199 148 144 149 128 87 288 93 68 110 252 37 73 75 249 156 238 22 255 240 104 145 25 189 173 26 185 86 299 281 256 217 267 92 181 131 158 172 226 292 48 16 198 127 231 46 234 268 22 127 225 202 257 157 59 29 25 160 57 74 202 11 82 60 147 288 163 214 92 197 73 152 252 42 102 296 148 52 18 161 16 175 27 167 295 120 63 38 94 265 30 131 294 171 4 31 213 22 164 137 169 142 234 46 138 158 148 45 174 254 190 156 114 107 37 55 290 63 245 121 279 13 278 184 274 98 46 164 79 278 139 72 237 289 98 193 147 249 9 40 278 87 148 120 38 78 99 82 271 160 40 177 111 212 77 272 13 205 43 213 182 56 270 222 8 116 297 2 118 14 118 231 172 237 190 50 200 256 114 36 259 139 215 244 49 247 232 137 111 1 244 86 174 110 292 26 190 274 81 162 43 113 272 114 249 226 107 133 274 294 63 21 18 69 11 258 22 7 152 168 148 173 218 123 295 41 47 297 81 105 189 63 157 226 284 251 116 20 109 108 96 236 164 105 290 46 184 114 235 186 116 62 86 192 299 52 131 162 297 226 151 3 130 263 210 262 80 189 137 200 258 260 236 112 295 115 292 208 155 221 46 10 73 35 206 20 164 118 240 296 224 162 151 77 279 138 249 96 22 126 247 97 35 209 236 270 18 182 193 202 78 20 73 206 8 76 138 126 274 2 159 261 74 44 257 71 86 101 131 251 10 68 260 282 6 81 95 14 135 3 284 122 24 170 129 132 116 51 179 147 7 231 52 47 44 125 49 285 295 194 92 172 6 58 251 45 71 222 299 272 26 291 108 71 262 101 297 31 249 293 121 254 27 171 139 104 25 86 281 1 130 132 135 29 273 98 42 151 88 223 25 282 188 99 251 204 205 161 33 123 209 34 76 244 202 100 259 299 178 16 258 165 24 271 201 103 230 33 250 167 123 193 125 100 74 296 69 264 290 79 151 93 155 210 95 296 147 63 199 37 89 176 70 30 252 61 79 232 273 104 29 62 274 35 250 24 280 8 278 149 72 288 59 131 168 111 286 231 48 279 45 123 155 70 20 295 146 41 169 121 86 117 58 156 170 6 98 12 113 228 108 247 48 142 132 2 173 198 227 122 75 83 116 
Beta:6,Alpha:0.22
20 93 225 44 202 269 15 10 102 149 250 104 27 22 49 28 288 207 202 237 175 100 117 73 97 284 198 228 204 6 52 79 209 34 291 205 232 26 85 133 122 202 259 61 17 203 32 41 49 66 33 28 5 228 54 61 154 184 236 299 265 65 259 5 162 121 295 300 236 125 163 274 35 45 196 242 20 75 63 83 168 260 180 273 76 30 111 98 59 1 234 275 130 52 170 53 69 240 133 28 105 279 76 186 150 56 164 37 81 46 252 219 38 121 30 208 179 249 52 200 298 160 86 238 26 121 155 152 287 227 253 103 83 214 82 69 262 91 147 84 22 252 51 68 35 294 156 230 211 143 125 82 265 165 96 142 187 171 118 208 178 82 100 1 221 176 151 102 70 125 161 100 126 222 154 267 22 3 300 254 192 60 300 226 282 233 188 125 63 248 102 98 164 82 50 243 137 46 70 44 296 20 47 240 21 18 49 148 234 243 59 256 196 130 202 275 19 89 193 141 63 162 226 193 134 218 278 66 33 272 205 209 138 79 98 1 156 111 195 212 14 88 169 223 281 170 156 272 103 143 72 108 278 202 299 171 247 174 105 86 200 57 185 165 114 279 4 20 80 58 173 112 162 111 92 167 177 161 32 33 277 270 290 10 299 153 65 91 238 275 270 201 296 300 46 294 267 249 24 225 285 237 110 176 214 182 32 194 219 206 52 9 205 14 6 145 175 192 173 170 236 118 201 54 17 57 104 64 250 161 70 163 165 65 286 35 300 242 154 50 265 61 253 49 300 153 271 215 224 228 243 2 32 176 147 11 252 226 215 173 81 249 196 112 258 294 57 134 114 184 80 139 127 262 151 6 49 99 119 22 240 2 67 3 172 12 231 283 135 178 140 294 94 101 31 293 27 86 1 280 19 254 204 189 298 252 77 300 296 179 199 88 64 13 35 163 16 96 49 248 110 185 244 221 204 242 153 159 292 173 182 171 130 228 250 265 160 267 180 120 280 82 25 250 17 241 4 165 133 162 84 252 241 20 113 263 152 80 202 159 276 262 290 190 114 101 297 31 293 240 27 171 139 104 25 86 10 281 1 282 297 105 264 158 204 40 39 84 3 16 183 214 134 258 193 256 76 286 137 243 242 235 130 167 277 75 234 266 118 160 262 176 247 32 293 216 35 291 14 84 284 295 195 258 170 182 157 216 170 289 162 163 3 157 109 154 34 162 68 165 150 202 83 167 79 87 229 61 1 105 27 113 189 237 195 81 157 21 18 14 235 137 212 76 246 154 132 170 70 162 102 137 151 58 84 221 263 133 85 206 275 80 281 279 126 180 146 183 82 7 59 91 267 49 263 35 30 152 164 105 46 126 250 146 219 172 13 9 52 174 101 83 297 31 293 99 22 121 163 84 93 144 196 74 78 282 17 136 188 27 2 234 67 3 171 221 273 12 82 139 4 231 24 283 104 25 86 28 281 135 178 106 11 241 140 294 35 94 130 224 232 255 27 130 173 120 300 189 33 93 272 140 160 192 193 174 283 46 104 78 115 145 239 176 45 40 10 137 132 65 284 2 300 249 268 109 168 170 290 218 219 52 85 297 31 293 228 27 104 281 1 17 289 135 5 40 288 88 136 61 132 10 95 197 78 14 170 41 98 244 113 274 259 142 15 300 202 174 83 109 133 71 83 214 154 66 69 90 170 130 33 109 84 182 228 164 163 224 119 46 281 267 184 139 102 223 83 7 77 4 235 136 20 265 193 263 122 219 83 82 229 107 100 74 52 273 103 20 66 49 83 65 283 33 300 82 158 177 48 15 180 18 207 34 72 227 118 76 17 119 93 202 35 157 139 59 203 82 104 46 33 275 206 188 55 217 4 200 130 82 27 268 120 244 133 74 277 82 199 167 80 232 3 278 30 111 142 245 241 244 169 145 200 254 251 199 72 187 81 41 92 51 48 159 125 220 116 274 248 146 213 238 300 259 206 196 53 299 76 221 207 177 109 201 85 97 15 140 200 67 166 169 109 108 253 194 162 188 296 203 278 124 213 174 132 34 133 202 297 281 295 7 70 225 266 72 200 209 
Beta:6,Alpha:0.23
61 72 282 9 113 218 73 299 297 31 293 281 254 149 51 157 164 232 191 52 288 46 146 297 224 299 115 125 298 72 151 186 204 133 165 225 30 247 118 238 205 51 31 270 261 287 110 231 121 181 250 258 3 193 97 216 182 88 36 196 290 254 178 153 230 234 296 276 75 49 227 204 151 283 293 263 147 150 153 100 272 261 139 137 189 226 132 22 18 26 128 125 39 69 204 184 274 174 113 5 60 38 156 225 88 15 300 296 240 192 104 165 82 69 293 13 226 224 90 88 10 152 49 139 199 121 202 135 130 151 234 289 25 151 256 292 58 141 115 270 183 279 193 95 22 229 258 1 188 46 150 140 163 75 291 68 236 247 134 37 91 15 98 287 112 128 266 217 3 284 192 101 83 297 31 110 293 211 259 99 22 121 126 68 163 84 93 194 144 196 74 182 78 282 17 295 136 188 156 27 2 234 67 158 118 55 172 171 256 221 45 12 82 209 139 4 231 24 283 104 265 25 193 86 73 187 28 191 281 135 153 125 178 106 11 241 272 1 140 81 160 294 35 94 130 287 8 61 288 281 265 58 40 98 171 110 67 32 94 172 28 61 200 234 236 84 172 237 13 186 155 27 45 121 122 244 205 253 114 209 169 166 250 59 88 66 13 33 60 85 252 72 155 282 233 49 63 46 193 82 59 212 120 26 77 115 18 191 251 70 147 295 44 36 165 288 299 284 251 175 53 241 124 188 17 55 261 73 176 83 252 236 78 55 163 126 118 173 51 260 215 75 120 96 247 138 15 9 120 144 33 260 160 38 177 21 238 185 58 222 172 162 264 18 288 163 5 156 97 263 243 116 124 120 201 65 270 76 79 113 300 296 54 238 163 170 232 246 284 99 201 263 227 294 94 28 281 123 276 281 81 109 101 110 27 114 60 14 275 284 148 112 109 170 83 99 22 163 144 74 282 228 2 296 234 172 12 82 4 231 283 135 178 106 140 294 94 101 121 27 67 3 11 1 151 114 30 205 232 118 88 30 28 46 150 294 170 228 101 22 136 188 67 3 199 139 231 283 25 86 1 297 31 293 27 171 281 76 81 277 109 129 188 179 228 24 172 150 241 282 161 85 199 190 114 205 125 19 75 3 153 116 8 231 163 278 242 173 219 2 52 197 96 24 160 248 121 131 277 6 136 237 27 16 22 55 24 255 116 276 274 258 196 238 189 120 238 48 164 250 39 288 151 46 140 299 235 118 76 180 193 39 18 286 59 186 80 107 176 8 109 198 75 52 114 113 73 241 206 59 154 200 62 6 223 19 101 297 185 31 293 99 22 121 29 136 188 27 67 3 172 171 82 139 231 104 25 86 236 28 281 178 1 140 294 94 130 155 37 222 74 232 64 94 202 101 83 297 31 293 99 22 121 126 163 93 144 196 282 17 136 188 27 2 234 67 3 172 221 12 82 139 4 231 283 104 25 86 10 28 281 135 263 178 106 241 1 140 294 35 11 130 139 209 270 225 288 135 45 158 56 206 136 286 219 45 277 52 270 48 183 1 135 297 169 81 48 42 131 7 156 44 198 153 178 84 183 63 169 126 119 281 75 117 90 64 178 112 218 264 69 192 101 128 83 297 31 110 246 293 211 298 50 198 259 120 270 99 119 201 22 121 183 126 68 216 163 43 84 93 240 194 144 196 205 169 74 78 282 17 295 136 32 156 27 114 2 296 167 234 67 268 158 118 154 55 278 3 172 171 256 221 45 224 12 148 82 209 139 4 141 54 195 41 231 24 244 283 233 49 237 265 25 193 245 149 56 86 123 73 187 28 261 281 135 225 153 266 125 80 106 227 42 11 241 147 210 1 140 181 143 81 124 294 180 35 214 94 130 133 270 49 151 164 246 147 52 46 297 31 293 119 27 104 281 227 1 130 192 33 252 11 58 106 108 234 290 182 244 142 55 241 294 73 175 263 199 237 265 21 221 205 18 139 45 158 198 199 144 229 166 36 74 209 155 251 293 235 4 68 87 288 236 44 125 21 211 18 256 177 193 195 262 240 153 252 154 197 41 138 174 241 199 13 162 251 191 277 26 118 292 237 194 87 19 166 92 183 232 144 72 224 119 137 24 166 104 212 192 141 25 108 4 157 58 24 267 70 101 224 179 84 44 197 246 68 2 147 221 215 292 237 227 39 186 189 150 203 145 255 59 42 41 260 247 1 6 189 9 194 129 287 69 206 209 180 37 188 265 235 169 94 278 275 269 211 223 219 288 53 73 158 52 40 100 195 127 77 33 24 59 156 300 214 107 72 226 265 56 117 252 110 226 4 177 97 27 148 208 207 130 297 13 129 290 35 81 65 300 192 231 64 49 65 191 248 67 300 75 67 150 145 225 192 16 68 21 38 150 138 244 79 23 139 18 277 105 231 268 181 263 47 49 117 17 213 69 153 266 232 219 259 237 115 199 94 124 92 52 225 132 86 260 138 64 95 29 170 295 44 204 234 38 20 186 101 31 99 22 121 196 136 188 2 67 3 172 12 139 231 283 25 86 103 28 178 1 140 294 94 297 293 27 171 281 77 254 88 189 1 35 208 272 241 94 222 251 215 230 74 120 32 113 39 239 166 130 162 1 80 91 74 140 227 44 268 100 234 139 208 297 127 71 175 204 200 137 276 249 162 245 155 169 201 171 170 47 138 73 179 75 
Beta:6,Alpha:0.24
24 105 245 101 48 144 202 158 235 188 92 121 300 59 161 94 265 6 117 82 183 111 84 142 57 292 77 25 151 193 297 31 293 300 27 221 281 127 276 244 124 132 178 218 28 123 160 135 9 251 246 186 284 227 241 125 1 280 214 244 39 55 161 32 188 134 101 3 23 266 98 297 31 293 22 121 182 136 27 67 171 139 231 104 25 86 28 281 1 130 258 275 171 227 252 84 149 173 288 134 152 275 211 271 45 103 167 111 103 173 26 271 205 242 286 196 297 31 249 293 27 139 104 86 281 1 245 277 99 88 159 101 98 201 42 47 26 196 274 262 289 249 161 156 186 230 143 207 131 74 212 50 152 148 98 262 253 245 91 199 230 101 297 31 293 121 27 171 139 104 25 86 281 1 65 240 164 99 161 243 94 77 300 46 7 8 6 181 190 179 228 73 114 296 88 52 153 162 141 149 91 274 241 288 245 153 78 116 19 267 241 223 101 185 121 84 139 25 86 1 140 31 281 75 38 88 121 201 259 227 42 54 189 68 201 144 95 194 238 79 202 275 135 143 111 234 176 93 264 51 298 177 296 194 126 129 105 27 297 245 164 115 139 46 41 144 34 131 269 211 285 207 202 101 83 297 31 293 99 22 121 196 17 136 188 27 2 67 166 3 172 171 12 139 4 231 283 104 25 86 10 28 281 135 178 1 140 294 94 130 3 46 296 190 252 189 271 135 114 115 178 235 230 128 34 299 202 101 297 31 293 121 188 27 171 139 104 25 86 10 281 1 8 237 190 159 84 269 192 201 114 229 189 10 14 162 134 172 152 142 173 97 158 48 128 226 162 101 83 297 31 293 22 121 163 93 144 196 74 17 136 188 27 2 234 67 55 3 172 171 221 82 139 4 129 231 283 104 25 86 28 281 135 178 11 1 140 294 35 94 130 273 257 53 63 254 242 112 123 114 242 10 275 208 98 221 142 10 99 148 55 176 174 75 147 9 168 127 8 120 174 183 268 166 26 168 3 123 7 18 15 26 260 269 297 131 165 17 249 157 275 277 190 21 195 188 142 114 18 197 63 79 199 171 167 43 84 176 94 285 146 234 268 74 203 241 230 214 152 237 49 94 64 18 2 247 193 92 23 227 220 222 30 292 240 27 291 242 106 292 153 6 215 86 147 155 169 170 40 132 49 60 187 15 107 217 283 202 237 34 28 51 21 264 69 257 192 128 83 197 185 212 289 249 110 211 284 298 102 50 198 259 120 270 99 184 161 119 138 201 22 183 126 68 216 163 252 43 84 93 240 194 144 205 39 74 26 78 282 295 32 242 113 156 2 235 234 67 268 158 230 118 154 55 278 64 87 3 172 221 45 213 273 224 12 111 148 82 209 146 4 141 157 19 54 116 129 195 71 231 24 244 49 91 265 193 245 149 56 123 10 277 236 89 73 187 72 291 15 191 135 225 152 266 125 70 178 80 170 106 173 227 42 241 203 147 210 140 181 143 81 160 287 92 124 294 269 127 180 35 276 94 107 101 246 121 208 17 23 86 281 1 214 256 25 139 233 226 38 61 87 184 17 23 129 171 168 29 57 281 161 262 102 288 213 226 101 297 31 293 121 136 188 27 171 139 104 25 86 1 130 152 164 39 89 226 222 115 99 46 297 50 281 130 119 274 10 108 80 73 222 83 240 291 107 29 212 130 126 148 147 33 264 111 268 173 116 3 89 79 95 202 56 147 287 123 282 157 88 30 6 45 72 193 195 9 94 213 203 178 245 56 267 179 234 136 167 215 258 231 103 116 256 182 39 96 117 287 62 192 101 128 83 297 31 110 246 293 211 50 259 120 270 99 22 121 29 183 126 68 163 43 84 93 194 144 196 74 78 282 17 295 136 188 156 27 2 167 234 67 158 118 55 3 172 171 221 45 12 82 139 4 195 231 24 283 104 265 25 193 245 86 187 28 281 135 125 178 106 227 241 272 1 140 81 160 294 180 35 94 11 130 4 31 158 138 33 7 276 239 176 294 34 8 35 192 220 234 208 202 11 72 287 300 223 210 192 269 25 77 41 215 69 230 294 261 300 22 6 133 154 94 51 249 277 283 194 209 275 163 93 268 67 297 31 293 27 281 66 60 177 117 179 279 222 184 47 33 24 171 145 181 207 87 32 273 290 197 282 35 73 82 246 174 79 174 97 82 78 20 2 164 70 164 58 98 300 45 155 117 217 46 128 186 141 33 217 140 4 268 19 239 213 172 221 63 177 155 176 69 136 104 114 278 88 285 264 139 86 43 81 36 6 150 300 234 164 256 107 152 41 259 25 109 46 297 31 293 228 27 111 281 139 20 136 298 213 141 208 106 101 297 31 293 22 121 188 27 67 171 231 283 104 25 86 28 281 1 294 130 79 268 124 297 200 136 81 238 40 300 46 198 225 193 123 158 25 107 165 72 186 48 27 179 180 93 91 98 163 20 169 50 103 1 136 161 219 240 249 210 131 31 114 270 220 223 178 281 212 186 75 97 105 169 24 113 246 195 235 64 4 76 154 104 277 251 82 297 273 213 231 155 169 56 53 295 203 12 154 59 8 236 159 68 138 130 135 248 11 190 268 47 160 231 259 291 42 114 213 186 118 249 236 254 285 263 269 187 155 13 97 157 258 21 264 69 257 192 128 83 96 47 197 185 212 289 249 110 211 284 298 8 102 50 137 198 259 120 270 99 184 161 108 119 138 201 22 122 183 126 134 68 216 163 252 150 43 279 84 93 240 194 144 205 39 74 26 215 78 282 295 32 242 254 156 2 296 235 234 67 238 268 158 118 154 55 278 64 87 3 172 248 45 213 273 224 12 199 251 111 148 82 209 146 177 285 4 141 19 116 129 195 231 151 24 244 283 49 91 237 14 88 265 193 245 149 56 123 10 277 236 89 73 72 291 15 191 135 225 152 79 263 266 70 178 80 106 173 227 42 241 203 100 147 210 140 181 143 81 44 160 287 92 48 124 51 294 168 127 180 35 276 94 101 190 65 208 17 27 164 253 86 76 1 214 286 228 112 70 205 264 8 188 286 160 2 134 115 106 138 87 159 222 291 294 50 226 127 120 81 101 99 22 136 234 67 3 172 139 231 283 25 86 140 297 31 293 188 27 171 104 1 130 297 125 88 63 198 24 31 237 279 284 263 77 217 74 10 286 66 33 300 171 81 161 23 80 173 202 294 264 224 17 233 177 8 43 197 63 192 122 94 198 287 140 237 257 299 36 25 112 189 229 103 145 279 105 64 230 18 39 268 183 178 68 227 38 54 23 210 293 264 123 145 32 128 167 230 102 98 204 180 157 299 78 251 256 37 192 128 110 211 259 270 99 126 68 163 84 194 74 282 295 156 2 234 158 118 55 221 45 12 82 209 4 195 24 283 265 193 245 103 73 187 135 178 106 227 241 140 81 160 294 35 94 27 67 1 
Beta:6,Alpha:0.25
[truncated: 630,737 more chars]
