# Supplementary material for: Redundant Design in Interdependent Networks
Source: PLoS One. 2016 Oct 20;11(10):e0164777. doi: 10.1371/journal.pone.0164777 (PMC5072686; doi:10.1371/journal.pone.0164777)
Supplement: S3 File — Text 14: Interdependent failed nodes accounts in network A over 100000 simulations times. Text 15: Interdependent failed nodes accounts in network B over 100000 simulations times. Text 16: Overload failed nodes accounts in network A over 100000 simulations times. Text 17: Overload failed nodes accounts in network B over 100000 simulations times. (ZIP) [file pone.0164777.s003.zip]

Archive with 4 entries (4 files):
- Text 16.txt
- Text 17.txt
- Text 14.txt
- Text 15.txt
