# Supplementary material for: Redundant Design in Interdependent Networks
Source: PLoS One. 2016 Oct 20;11(10):e0164777. doi: 10.1371/journal.pone.0164777 (PMC5072686; doi:10.1371/journal.pone.0164777)
Supplement: S3 File — Text 14: Interdependent failed nodes accounts in network A over 100000 simulations times. Text 15: Interdependent failed nodes accounts in network B over 100000 simulations times. Text 16: Overload failed nodes accounts in network A over 100000 simulations times. Text 17: Overload failed nodes accounts in network B over 100000 simulations times. (ZIP) [file pone.0164777.s003.zip › Text 16.txt]

78 167 181 246 42 205 2 50 59 66 95 98 136 146 150 232 234 254 6 30 46 47 62 83 85 100 103 140 189 191 199 236 244 285 287 296 299 3 4 8 9 10 12 13 15 17 18 19 21 22 23 24 25 26 29 32 33 34 37 38 39 40 41 43 44 48 49 51 55 57 58 60 61 63 65 67 68 69 72 73 74 75 76 77 79 80 81 82 84 86 87 89 91 92 93 94 96 101 104 105 107 108 109 110 112 114 115 116 117 118 119 120 123 124 125 126 127 128 129 131 133 134 135 138 139 143 145 147 148 149 151 152 157 160 161 162 163 164 166 168 169 171 173 174 175 177 178 179 180 182 183 185 187 190 193 194 195 196 197 202 204 207 209 210 211 212 213 215 216 217 219 220 221 222 223 224 225 226 227 229 238 239 240 241 242 243 245 247 248 249 250 251 255 256 257 259 260 261 263 265 266 268 270 271 274 275 276 277 278 279 280 281 284 286 288 290 291 292 295 297 298 78 167 181 246 2 42 59 98 205 234 50 66 95 136 146 254 1 3 4 5 6 7 8 9 10 11 12 13 15 16 17 18 19 20 21 22 24 25 26 27 29 30 31 32 33 34 35 36 37 39 40 43 44 47 48 51 52 53 54 56 57 58 60 61 62 63 64 65 67 68 69 70 71 72 73 74 75 76 77 79 81 82 83 84 86 88 89 90 91 92 93 96 97 102 103 104 107 108 109 110 111 112 113 114 115 116 117 118 120 121 122 123 124 125 126 127 129 130 131 132 133 134 135 137 138 139 140 141 142 143 144 145 147 148 152 153 154 155 156 157 158 159 160 161 162 163 164 165 166 168 169 170 171 172 173 174 175 176 177 178 179 180 182 183 184 185 186 187 188 189 190 191 192 194 197 198 199 200 202 203 204 206 207 210 213 214 215 216 217 218 219 220 221 222 223 226 227 228 229 230 231 233 235 236 237 238 239 240 241 242 243 245 247 248 251 256 257 258 259 261 262 263 264 265 266 267 268 269 270 271 273 275 276 277 278 279 280 281 283 284 285 288 289 290 292 293 294 295 296 297 298 299 300 6 30 42 46 47 50 59 62 66 78 83 85 95 100 103 136 140 146 150 167 181 189 191 199 205 232 234 236 246 254 267 285 287 296 299 3 4 5 7 9 10 11 12 13 14 15 16 17 19 20 22 23 24 25 27 28 31 32 34 35 36 37 39 40 41 43 44 45 48 49 52 53 54 56 60 63 64 68 69 70 71 72 73 77 82 86 87 88 89 90 91 92 93 96 99 102 104 105 106 107 109 110 111 112 113 114 115 118 121 122 123 124 125 126 127 128 131 132 133 138 139 141 142 143 144 145 147 148 149 152 153 154 155 156 158 159 162 165 166 169 171 173 174 175 176 177 178 179 180 183 184 185 187 188 190 192 193 194 196 197 198 204 206 211 212 213 214 216 217 218 219 220 223 224 226 227 228 230 231 233 238 239 240 241 242 243 244 245 247 249 250 251 252 253 255 256 257 258 259 260 261 262 263 264 266 269 270 271 273 274 277 280 281 282 283 284 286 288 291 292 294 295 297 298 21 29 33 57 65 76 94 116 120 130 137 157 186 208 210 229 237 272 275 290 42 98 167 181 205 246 50 59 66 85 95 100 136 146 150 189 232 234 236 254 287 296 299 6 14 15 19 22 24 25 30 32 34 37 38 41 46 47 49 53 56 62 73 82 83 86 93 105 106 107 109 114 118 122 125 131 139 140 149 152 162 182 191 192 194 196 199 216 219 226 231 241 244 245 253 260 267 271 273 279 285 286 1 3 4 5 9 12 16 18 20 23 27 29 31 33 35 36 39 43 48 51 52 55 58 64 68 71 72 74 75 79 84 87 89 90 92 96 97 101 102 108 110 111 112 113 117 121 123 124 126 127 129 130 132 134 138 142 143 144 151 154 155 156 160 166 172 173 177 179 180 183 184 185 186 187 188 193 197 198 207 208 209 211 212 215 217 218 221 222 229 230 235 237 242 243 249 255 256 258 261 262 263 264 265 266 268 270 276 277 278 280 283 290 295 298 300 2 42 59 78 95 136 146 150 167 181 205 232 234 246 254 6 25 30 46 47 50 53 62 66 83 85 100 103 118 140 189 199 236 244 267 285 287 296 299 3 4 7 9 10 12 14 17 18 19 22 23 24 26 29 33 34 38 39 41 43 48 49 51 52 55 57 58 63 65 68 71 73 74 75 77 79 80 81 82 84 87 89 92 93 94 104 106 110 112 114 115 116 117 119 120 123 124 125 126 127 129 131 133 135 138 139 144 145 147 148 151 160 161 163 166 168 169 171 172 173 176 177 178 179 180 182 183 185 186 187 190 194 195 196 197 198 200 202 203 204 207 209 210 212 213 215 216 217 218 220 221 222 223 224 225 229 238 240 241 242 245 249 251 252 253 255 256 261 262 263 268 270 274 275 276 277 278 279 281 284 286 288 289 290 291 295 297 298 42 78 167 181 205 246 2 59 98 232 234 3 4 5 6 9 10 13 14 15 17 20 22 24 25 27 28 30 31 32 34 35 36 37 39 40 41 43 44 45 46 47 48 49 50 52 53 54 58 60 62 63 64 67 68 69 71 72 73 74 77 82 83 84 85 86 87 91 93 99 100 102 103 104 106 107 109 110 111 112 113 114 115 118 122 123 124 125 126 127 128 131 133 135 136 138 139 140 141 142 143 145 146 147 148 149 152 153 154 155 158 159 162 166 169 170 171 172 174 175 176 177 178 179 180 182 183 184 187 188 189 190 191 192 193 194 196 197 199 200 204 213 214 216 217 218 219 220 224 226 227 228 230 231 233 236 238 239 240 241 242 243 244 245 247 249 250 253 254 255 256 257 259 260 261 262 263 264 266 267 269 270 271 273 274 276 277 279 280 281 283 284 285 286 291 292 293 294 295 296 297 298 299 130 206 78 246 167 42 181 98 2 6 30 46 47 50 59 66 83 85 95 100 136 146 150 189 199 232 234 236 254 267 285 287 296 299 3 4 5 9 10 14 16 17 20 22 24 25 28 32 34 37 38 39 41 43 44 49 53 54 56 60 62 63 64 67 68 69 70 73 82 86 91 93 99 102 103 104 105 106 107 109 110 111 112 114 115 118 122 123 125 126 127 128 131 139 140 141 142 145 147 149 152 153 154 158 159 162 170 171 174 176 178 179 182 187 190 191 192 193 194 211 214 216 219 220 224 226 230 231 241 243 244 245 247 253 256 258 260 262 271 273 274 276 279 281 282 284 286 291 292 293 294 13 21 40 61 116 130 137 156 157 186 188 206 213 264 269 272 283 300 78 246 2 3 6 9 14 15 19 22 24 25 30 32 34 37 38 41 42 46 49 50 53 54 56 59 62 63 66 73 82 83 85 86 93 95 100 103 104 105 106 107 114 118 122 125 131 136 139 140 146 147 152 153 162 167 170 178 181 182 189 190 191 192 193 194 196 199 205 216 219 226 231 232 234 236 241 244 245 253 254 260 267 271 273 279 285 286 287 296 299 1 5 7 8 10 12 13 17 18 20 21 26 27 29 31 33 35 36 39 40 43 44 45 48 51 52 55 57 60 61 64 65 67 68 69 71 72 74 75 76 77 79 84 87 88 89 90 91 92 94 97 99 102 108 111 112 113 115 116 117 119 120 124 126 127 129 130 132 133 135 138 141 143 145 148 151 154 155 156 157 158 159 160 161 163 164 165 166 168 169 171 172 173 174 175 176 179 180 183 184 185 186 187 188 195 197 200 202 203 204 206 207 208 209 210 212 213 214 215 217 218 220 221 222 223 224 225 227 228 229 230 235 237 238 239 240 242 243 247 248 249 251 252 255 256 257 258 259 261 262 263 264 265 266 268 269 270 272 274 275 276 277 278 280 281 283 284 288 289 290 291 292 295 297 298 300 2 42 50 59 66 78 85 95 100 136 146 150 167 189 205 232 234 236 246 254 287 296 299 3 4 5 6 7 9 13 14 15 16 17 19 20 22 23 24 25 27 28 30 32 34 35 36 37 38 39 41 43 44 46 47 48 52 53 56 58 60 62 63 64 67 68 69 70 71 72 73 77 82 84 86 88 90 91 93 99 102 103 104 105 107 109 110 111 114 115 118 121 122 124 125 126 127 128 131 132 133 134 135 138 139 140 142 143 145 147 148 149 152 153 154 155 158 159 162 166 169 170 171 172 174 175 176 178 179 182 183 184 187 188 190 191 192 193 194 197 198 199 200 211 213 214 216 217 219 220 224 226 228 230 231 233 238 239 240 241 242 243 247 249 256 257 258 259 260 261 262 263 264 266 267 269 271 273 274 276 277 279 280 281 282 283 284 285 286 291 292 293 294 295 298 1 8 11 18 21 26 29 33 40 45 51 55 57 61 65 74 75 76 79 80 81 92 94 96 97 101 116 117 119 120 130 137 156 157 160 161 163 165 168 173 177 180 186 195 202 203 204 206 208 209 215 218 221 222 225 227 229 235 237 251 265 268 272 278 288 289 297 78 167 181 246 205 2 6 14 19 25 30 32 34 38 41 42 46 47 49 50 53 59 66 85 95 98 100 103 107 114 118 125 136 140 146 150 152 178 182 190 191 196 199 216 226 232 234 236 244 253 254 267 273 285 286 287 296 299 1 3 4 5 7 8 9 10 11 12 13 15 16 17 18 20 21 22 23 24 26 27 29 31 33 35 36 37 39 40 43 44 45 48 51 52 55 56 57 58 60 61 63 64 65 67 68 69 70 71 72 73 74 75 76 77 79 81 82 84 86 87 88 89 90 91 93 94 96 97 99 102 104 105 106 108 109 110 111 112 113 115 116 117 119 120 122 123 124 126 127 129 130 131 132 133 135 137 138 139 141 142 143 145 147 148 151 153 154 155 156 157 158 159 160 161 162 163 164 165 166 168 169 170 171 172 173 174 175 177 179 180 183 184 185 188 192 193 194 195 197 200 202 203 204 206 207 208 209 210 212 213 214 215 217 218 219 220 221 222 223 224 225 227 228 229 230 231 233 237 238 239 240 241 243 245 247 248 249 251 252 255 256 257 258 259 260 261 263 264 265 266 268 269 270 271 274 275 276 277 278 279 280 281 283 284 288 289 290 291 292 295 297 300 2 42 59 78 95 98 136 146 150 167 181 205 232 234 246 254 6 19 25 30 41 46 47 50 53 62 66 83 85 100 103 107 118 140 152 189 191 199 236 244 253 267 285 287 296 299 3 4 7 10 12 14 16 17 18 22 29 33 34 37 38 39 43 44 48 49 51 52 55 57 63 65 67 68 71 72 73 74 75 77 79 80 81 82 84 87 89 91 92 93 94 96 104 105 108 110 111 112 114 115 116 117 119 120 123 124 125 126 127 129 133 138 139 143 145 148 151 160 161 163 166 168 169 171 173 176 177 178 182 183 185 186 187 190 193 194 195 197 202 203 204 207 209 210 212 213 215 217 218 220 221 222 223 224 229 237 238 240 241 242 245 248 249 251 255 256 260 261 262 263 265 266 268 270 274 275 276 277 278 281 284 288 289 290 291 295 297 298 2 42 50 59 66 78 95 98 136 146 150 167 181 232 234 246 254 6 19 25 30 32 34 37 38 41 46 47 49 53 56 62 83 85 100 103 107 114 118 125 140 149 152 178 182 189 190 191 196 199 216 226 236 241 244 253 267 273 279 285 286 287 296 299 4 9 16 24 29 35 36 39 43 48 51 55 64 68 71 75 80 84 89 90 92 97 105 106 109 110 111 112 113 117 119 123 124 126 127 129 131 134 139 143 151 155 160 166 168 172 173 177 179 185 187 192 195 198 209 210 212 215 218 222 225 229 237 242 245 252 255 260 261 262 264 268 270 274 276 277 278 280 283 293 295 298 78 2 6 14 19 25 30 32 34 41 42 46 47 49 50 53 59 62 66 78 83 85 100 103 107 114 118 125 136 146 150 152 167 178 181 182 189 190 191 196 199 205 226 232 234 236 244 246 253 254 267 273 285 287 1 3 5 7 8 9 10 12 13 15 17 18 20 21 22 24 26 27 29 31 33 35 36 37 38 39 40 43 44 45 48 51 52 55 56 57 58 60 61 63 64 65 67 68 69 70 71 72 73 74 75 76 77 79 80 82 84 86 87 88 89 90 91 92 93 94 96 97 99 102 104 106 108 110 111 112 113 115 116 117 120 122 123 126 127 129 130 131 132 133 135 137 138 139 141 142 143 147 148 151 153 154 155 156 158 159 160 161 162 163 164 165 166 168 169 170 171 173 175 176 177 179 180 183 184 186 187 188 192 193 194 195 197 200 202 203 204 206 207 208 209 210 212 213 214 215 216 217 218 219 220 221 222 223 224 225 227 228 229 230 231 233 235 237 238 240 241 242 243 245 247 248 249 251 252 255 256 257 258 259 260 262 263 264 265 268 269 270 271 272 274 275 276 277 278 280 281 283 284 286 288 289 290 291 292 293 294 295 297 298 300 2 42 59 78 98 150 167 181 205 232 234 246 6 30 46 47 50 66 83 85 100 136 146 189 199 236 254 267 285 287 296 299 3 5 7 8 9 10 11 12 13 14 15 17 18 19 21 22 24 25 26 27 29 31 32 33 34 37 39 40 43 44 45 48 49 51 52 53 55 56 60 61 62 63 65 67 68 69 70 71 72 73 74 75 76 77 79 80 82 84 86 87 88 89 91 92 93 94 96 102 104 108 109 110 112 114 115 116 117 118 119 120 121 122 123 124 125 126 127 129 130 131 133 135 138 139 141 142 143 147 148 151 152 153 154 156 157 158 159 160 161 162 163 164 165 166 168 171 173 174 175 176 177 178 179 180 182 183 184 185 187 188 190 191 193 194 195 196 197 200 202 203 206 207 209 213 215 216 217 218 219 220 221 222 223 224 225 226 227 229 230 233 238 239 240 241 242 243 244 245 247 248 251 252 253 255 256 257 259 260 261 263 265 266 268 269 270 271 272 275 276 277 280 284 288 289 290 291 292 294 295 297 298 300 78 2 42 50 59 66 78 95 136 150 167 181 189 205 232 236 246 254 287 296 299 14 19 22 24 25 30 32 34 37 38 41 46 47 49 53 56 62 83 85 100 103 106 107 109 114 118 125 128 131 139 140 152 182 190 191 192 196 199 216 226 231 241 244 253 260 267 273 279 285 1 3 4 5 9 16 18 20 23 27 28 29 35 36 39 48 51 52 55 58 64 68 71 73 74 75 79 81 84 89 92 97 101 102 105 110 111 112 113 117 123 124 126 129 132 144 155 159 166 172 173 179 180 185 187 193 198 202 208 209 212 217 218 221 222 225 229 235 237 243 249 251 252 255 256 258 261 262 263 264 268 270 274 276 277 278 280 283 291 293 295 298 78 42 167 181 205 2 59 98 150 3 4 5 6 10 14 15 16 17 19 20 22 24 25 27 28 30 34 35 37 39 41 43 44 46 47 48 49 50 53 54 56 60 62 63 64 66 67 68 69 73 82 83 84 86 91 93 95 99 100 102 103 104 105 106 109 110 111 112 114 115 118 122 123 124 126 127 131 134 136 138 139 140 141 142 145 146 147 152 153 154 158 159 162 170 171 174 176 178 179 182 187 189 190 191 192 193 194 196 199 211 214 216 217 219 220 224 226 230 231 233 234 241 243 244 245 247 250 254 256 258 260 262 267 271 273 274 276 279 281 284 285 286 292 293 294 296 299 1 8 11 12 13 18 26 29 33 36 45 51 55 58 61 65 71 75 76 77 79 81 87 89 92 94 96 97 101 108 113 116 117 120 129 132 133 135 137 143 148 151 155 156 157 160 161 163 164 165 166 168 169 173 175 177 180 183 184 185 186 188 197 200 202 207 208 209 210 212 213 215 218 221 222 225 227 228 229 235 237 238 240 249 251 252 255 257 259 261 263 264 265 266 268 269 270 272 275 277 278 280 283 288 289 290 295 297 298 300 78 78 167 181 246 42 205 6 30 46 47 50 59 62 66 83 85 95 98 100 103 136 140 146 189 191 199 232 234 236 244 254 267 285 287 296 299 3 4 5 7 9 10 13 14 15 16 17 19 20 22 23 24 25 27 31 32 34 35 36 37 38 39 40 41 43 44 45 48 49 52 53 58 60 63 64 67 68 69 70 72 73 82 84 88 90 91 93 99 104 106 107 109 110 112 114 115 118 119 121 122 123 124 125 126 127 131 132 133 134 135 138 139 141 142 143 145 147 148 149 152 153 154 155 158 159 162 166 169 170 171 172 174 175 176 177 178 179 182 183 184 188 190 192 193 194 196 197 200 213 214 216 217 219 220 224 226 228 230 231 233 238 239 240 241 242 243 245 247 249 253 255 256 257 258 259 260 261 262 263 264 266 269 270 271 273 274 276 277 279 280 281 282 283 284 286 291 292 293 294 295 297 21 33 57 65 76 81 94 96 116 120 130 137 157 161 165 168 186 204 208 210 218 229 235 237 248 251 268 272 275 290 78 167 246 181 2 42 59 98 150 205 232 234 50 66 83 85 95 100 136 146 189 236 254 287 296 1 3 5 6 7 8 9 10 11 12 13 14 15 18 19 22 24 25 26 27 29 30 31 32 33 34 37 38 39 40 41 43 44 45 46 48 51 52 53 55 56 57 60 61 62 63 65 67 68 69 70 73 74 75 76 77 79 80 81 82 84 86 87 88 89 91 92 93 94 96 99 102 103 104 108 109 110 112 114 115 116 117 118 119 120 121 123 124 125 126 127 129 130 131 133 134 135 137 138 139 141 143 145 147 148 151 152 153 154 156 157 158 159 160 161 162 163 164 165 166 168 169 171 173 174 175 176 177 178 179 180 182 183 184 185 187 188 190 191 193 194 195 197 199 200 202 203 206 207 209 210 212 213 215 216 217 219 220 221 222 223 224 225 226 227 229 230 233 238 239 240 241 242 243 245 247 248 251 253 256 257 259 260 261 263 265 266 267 268 270 271 272 273 275 276 277 278 280 281 282 284 285 288 289 290 291 292 294 295 297 298 300 78 167 181 246 205 2 42 59 95 98 146 150 232 234 254 6 19 25 30 41 46 47 50 53 62 66 83 85 103 107 118 136 140 152 189 191 199 236 244 253 267 285 287 296 299 3 4 7 8 9 10 11 12 13 14 15 16 17 18 21 22 24 26 29 32 33 34 37 38 39 40 44 48 49 51 52 55 57 58 60 61 65 67 68 69 70 71 72 73 74 75 76 77 79 80 82 84 86 87 89 91 92 93 94 96 104 105 106 108 109 111 112 115 116 117 119 120 123 124 125 126 127 129 131 133 135 138 139 145 147 148 151 157 160 161 162 163 164 166 168 169 170 171 173 174 175 176 177 178 179 180 182 183 185 187 190 193 194 195 196 197 200 202 203 204 209 210 212 213 215 216 217 218 220 221 222 223 224 225 226 227 229 237 238 239 240 241 242 243 245 247 248 249 251 252 255 256 257 260 261 262 263 265 266 268 270 271 274 275 276 277 278 279 280 281 284 286 288 289 290 292 295 297 298 2 42 78 181 205 232 246 50 66 95 136 146 234 254 3 4 5 6 7 9 10 11 12 13 14 15 16 17 19 20 22 24 25 27 29 30 31 32 33 34 35 36 37 39 40 41 43 44 45 46 47 48 49 52 53 54 56 58 60 61 62 63 64 67 68 69 70 71 72 73 74 77 79 81 82 83 84 86 87 88 89 90 91 92 93 96 99 100 102 103 104 105 106 107 109 110 111 112 113 114 115 118 121 122 123 124 125 126 127 131 132 133 135 139 140 141 142 143 145 147 148 149 152 153 154 155 156 158 159 162 165 166 168 169 170 171 173 174 175 176 177 178 179 180 182 183 184 185 187 188 189 190 191 192 193 194 196 197 199 200 204 212 213 214 215 216 218 219 220 223 224 226 227 228 230 231 236 238 240 241 242 243 244 247 249 251 252 255 256 257 258 259 260 261 262 263 264 266 267 269 270 271 273 274 276 277 279 280 281 283 284 285 286 288 289 292 293 294 295 296 297 298 299 137 272 78 167 181 205 246 2 4 5 6 9 10 13 15 16 17 19 20 22 23 24 25 27 30 32 34 35 36 37 39 41 42 43 44 46 47 48 49 50 52 53 54 59 60 62 63 66 67 68 69 71 72 73 77 82 83 84 86 88 90 91 93 95 99 100 102 103 105 106 107 109 111 112 114 115 118 122 123 124 125 126 127 131 132 133 136 138 140 141 142 143 144 145 146 147 148 150 152 153 154 158 159 162 166 169 170 171 172 174 175 176 179 182 183 184 187 188 189 190 191 192 193 194 196 197 198 199 200 213 214 216 217 219 220 226 228 230 231 232 233 234 236 238 239 240 241 242 243 244 245 247 254 256 258 259 260 261 262 263 266 267 269 270 271 273 274 276 277 279 280 281 283 284 285 286 292 293 294 295 296 298 299 1 21 29 45 51 57 61 74 79 81 94 96 116 117 129 130 135 137 151 156 161 163 165 168 185 186 202 204 209 210 212 218 221 222 225 227 229 237 252 255 257 264 265 268 272 278 288 289 290 297 300 78 246 167 42 181 2 59 98 232 6 19 30 41 46 47 50 53 62 66 83 85 95 103 107 114 118 136 140 146 150 152 191 199 234 236 244 253 254 267 285 287 296 299 3 4 5 7 8 9 10 11 12 13 14 15 17 20 21 22 24 27 28 29 31 32 33 34 35 36 37 38 39 40 43 44 45 48 49 52 54 56 58 60 61 63 64 67 68 69 70 71 72 73 74 76 77 79 80 82 84 86 87 88 89 90 91 92 93 94 96 102 104 105 106 109 110 111 112 113 115 121 122 123 124 125 126 127 128 131 132 133 135 137 138 139 141 142 143 145 147 148 149 153 154 155 156 157 158 159 162 166 168 169 170 171 173 174 175 176 177 178 179 180 182 183 184 185 187 188 190 192 193 195 196 197 200 206 211 212 213 214 215 216 217 218 219 220 223 224 226 227 228 229 230 231 233 238 239 240 241 242 243 245 247 249 250 251 252 256 257 258 259 260 261 262 263 264 266 268 269 270 271 273 274 276 277 278 279 280 281 283 284 286 288 289 291 292 293 294 295 297 298 78 167 181 246 205 2 6 30 42 46 47 50 66 85 95 98 100 103 136 146 150 189 199 232 234 236 254 267 285 287 296 299 3 4 5 9 10 14 15 16 17 19 20 22 24 25 34 37 38 39 41 44 49 53 54 56 60 62 63 64 67 68 70 72 73 86 91 93 99 102 104 105 106 107 109 110 112 114 115 118 121 122 123 124 125 126 127 131 139 140 141 142 144 145 147 149 152 153 154 158 159 162 170 171 174 176 178 179 182 187 190 191 192 193 196 214 216 219 220 224 226 230 231 241 243 244 245 247 256 258 260 262 271 273 274 276 279 281 282 284 286 291 293 294 8 21 26 94 116 120 137 156 157 186 237 238 264 272 283 300 42 78 167 181 205 246 2 95 98 136 146 150 232 234 254 6 30 46 47 50 62 66 83 85 100 103 140 189 191 199 236 244 267 285 287 296 299 3 4 5 9 10 14 16 17 19 20 22 24 25 28 32 34 37 38 39 41 43 44 49 53 56 60 63 64 67 68 69 70 72 73 82 86 91 93 99 102 104 105 106 107 109 110 112 114 115 118 121 122 123 124 126 127 128 131 139 141 142 144 145 147 149 152 153 154 158 159 162 170 171 172 174 176 178 179 182 187 192 193 194 196 211 214 216 219 220 224 226 230 231 241 243 245 247 250 253 256 258 260 262 271 273 274 276 279 281 282 284 286 291 293 294 1 7 8 11 13 18 23 26 27 36 40 45 48 51 52 55 61 74 75 76 79 80 81 84 89 90 92 94 97 108 111 116 119 120 129 130 132 134 151 156 157 160 161 164 165 166 168 173 175 177 180 183 184 185 186 188 195 198 203 204 206 208 209 210 212 215 217 218 221 222 225 227 228 229 235 237 238 240 242 251 252 255 257 261 263 264 268 269 270 272 277 278 280 283 290 292 295 297 298 300 42 50 59 66 78 83 85 95 98 136 146 150 167 181 205 232 236 246 254 287 296 299 6 9 14 15 19 22 24 25 30 32 34 37 38 41 46 47 49 53 54 56 62 63 73 82 86 93 103 104 105 106 107 109 110 114 118 121 122 125 128 131 139 140 147 152 153 162 170 178 182 190 191 192 193 194 196 199 216 219 226 231 241 244 245 253 260 267 271 273 279 285 286 1 3 5 7 10 12 16 17 18 20 23 27 29 31 35 36 45 48 51 52 55 57 58 64 65 68 70 71 72 74 75 77 79 81 84 87 88 96 97 99 101 102 108 111 112 113 117 123 126 127 129 130 132 135 137 138 141 142 143 144 148 154 155 156 158 159 163 165 166 168 169 171 172 173 177 179 180 183 184 185 187 188 197 198 200 202 203 208 209 210 211 212 214 215 217 218 220 221 222 224 225 228 229 230 235 237 242 243 248 249 250 251 255 256 258 261 262 263 264 265 266 268 269 270 272 274 275 276 277 278 280 281 283 284 288 289 290 293 294 295 297 298 300 2 42 50 59 66 78 85 95 98 136 146 150 167 181 189 205 232 234 236 246 254 287 296 299 3 6 9 14 15 19 20 22 24 25 28 30 32 34 37 38 41 46 47 53 54 56 62 73 82 83 86 91 93 100 103 104 105 106 107 109 110 114 118 121 122 124 125 128 131 139 140 147 149 152 153 162 178 182 190 191 192 193 194 196 199 216 219 226 231 241 244 245 253 260 267 271 273 279 284 285 286 5 27 76 81 137 158 172 184 235 272 42 78 167 181 205 2 59 146 150 232 234 3 5 6 9 10 13 14 15 16 17 19 20 22 27 28 30 31 32 34 35 37 39 40 41 43 44 45 46 47 48 49 50 52 53 54 56 58 60 62 63 64 67 68 69 71 72 73 77 83 84 85 86 88 90 91 93 95 99 100 102 103 104 105 106 107 109 110 111 112 114 115 118 121 122 123 124 126 127 128 131 132 133 135 136 138 139 140 141 142 143 145 147 148 149 152 153 154 155 158 159 162 166 169 170 171 174 175 176 177 178 179 182 183 184 187 188 189 190 191 192 193 194 196 197 199 200 211 213 216 217 219 220 224 226 230 231 233 236 238 239 240 241 242 243 244 245 247 249 253 254 255 256 257 258 259 260 261 262 263 264 266 267 269 270 271 273 274 276 277 279 280 281 283 284 285 286 291 292 293 294 295 296 297 298 299 78 2 42 59 78 95 98 136 146 150 167 181 205 232 234 246 254 6 19 25 30 41 46 50 53 66 83 85 100 103 107 114 118 125 140 149 152 189 191 196 199 236 244 253 267 285 287 296 299 3 4 7 9 10 12 14 16 17 18 22 24 26 29 33 34 35 37 38 39 43 48 49 51 52 55 57 58 63 64 65 68 71 73 74 75 77 79 80 81 84 89 90 92 93 94 96 104 105 108 110 111 112 116 117 119 120 123 124 126 127 129 131 133 135 138 139 143 145 148 151 160 161 163 166 168 169 171 173 176 177 178 179 182 183 185 186 187 193 194 195 197 200 202 204 207 210 212 213 215 217 218 220 221 222 223 224 225 237 238 241 242 245 248 249 251 255 256 260 261 262 263 265 266 268 270 274 275 276 277 278 279 281 283 284 288 289 290 291 295 297 298 2 59 78 98 146 167 181 205 232 234 246 6 25 30 41 46 47 50 53 62 66 83 85 95 100 118 136 140 189 191 199 244 254 267 285 287 296 299 1 3 4 5 7 8 10 11 12 13 14 15 16 17 19 21 22 23 24 26 27 28 29 31 32 34 35 36 37 38 39 40 43 45 48 49 51 52 54 56 57 58 60 61 63 64 65 67 68 69 71 72 73 75 76 77 79 80 81 82 84 86 87 88 89 90 91 92 93 94 96 99 101 102 104 105 106 107 108 109 110 112 113 114 115 119 120 121 122 123 124 125 126 127 128 129 130 131 132 133 135 137 138 139 141 142 143 145 147 148 149 152 153 154 155 156 157 158 159 160 161 162 163 164 165 166 168 169 170 171 172 173 174 175 176 177 178 179 180 182 183 184 185 186 187 188 190 192 193 194 196 197 198 200 202 204 206 207 209 210 212 213 214 215 216 217 218 219 220 221 222 223 224 226 227 228 230 231 233 235 238 239 240 241 242 243 245 247 248 249 250 251 252 253 255 256 257 258 259 260 261 262 263 264 266 268 269 270 271 273 275 276 278 279 280 281 284 286 288 289 291 292 293 294 295 297 298 78 167 246 181 42 205 59 98 232 2 6 14 19 25 30 41 46 47 49 50 53 62 66 83 85 95 100 103 107 114 118 125 136 140 146 150 152 182 189 190 191 196 199 234 236 244 253 254 267 285 287 296 299 1 3 5 7 8 9 10 11 13 15 16 17 18 20 21 22 24 26 27 31 32 33 34 35 36 37 38 39 40 43 44 45 48 51 52 56 57 58 60 61 63 64 65 67 68 69 71 72 73 74 75 76 77 79 80 81 84 86 87 88 89 90 92 93 94 96 97 101 102 104 105 106 108 109 110 111 112 113 115 116 117 119 120 122 123 124 126 127 128 129 130 131 132 133 135 137 138 139 141 142 143 144 145 147 148 151 153 154 155 156 157 158 159 160 161 162 163 164 165 166 168 169 170 171 173 174 175 176 178 179 180 183 184 185 186 188 192 193 194 195 197 200 202 203 204 206 207 208 209 210 212 213 214 215 216 217 218 219 220 221 222 223 225 226 227 228 229 230 231 233 235 237 238 241 243 245 248 249 250 251 252 255 256 257 258 259 260 261 262 263 264 265 266 268 269 270 271 272 273 274 275 276 277 278 279 280 281 283 284 288 290 291 292 293 294 295 297 298 300 42 167 181 205 246 2 6 14 22 24 25 30 32 34 37 38 41 46 47 49 50 53 56 59 62 66 83 85 95 100 106 107 109 114 118 125 131 136 139 140 150 152 178 182 189 190 191 192 196 199 216 226 231 232 234 236 241 244 253 254 260 267 273 279 285 286 287 296 299 1 3 4 5 7 8 10 11 12 13 15 16 17 18 20 21 23 26 27 29 31 33 35 36 39 40 43 44 45 48 51 52 55 57 58 60 61 63 64 65 67 69 71 72 73 74 75 76 77 79 80 82 84 86 87 88 89 90 91 92 93 94 96 97 99 102 104 105 108 110 111 112 113 115 116 117 119 120 122 123 124 127 129 130 132 133 134 135 137 138 141 142 143 145 147 148 151 153 154 155 156 157 158 159 160 161 162 163 164 165 166 168 169 170 171 172 174 175 176 177 179 180 183 185 186 187 188 193 194 195 197 198 200 203 204 206 207 208 209 212 213 217 218 219 220 221 222 223 224 225 227 228 229 230 233 235 238 239 240 242 243 245 247 248 249 251 252 255 256 257 258 259 261 263 264 265 266 269 270 271 272 275 276 277 278 280 281 283 284 289 290 291 292 293 294 295 297 298 300 2 42 59 78 98 146 150 167 181 205 232 234 246 6 30 50 83 85 95 100 136 189 236 254 267 285 287 296 299 3 4 7 8 9 10 11 12 13 14 15 17 18 19 21 22 23 24 25 26 29 31 32 33 34 37 39 40 43 44 45 46 48 51 52 53 56 57 60 61 62 63 65 67 68 69 70 71 72 73 74 75 76 77 79 80 82 84 86 87 88 89 91 92 93 94 96 99 102 103 104 108 109 110 112 114 115 116 118 119 120 122 123 124 125 126 127 129 131 133 134 135 137 138 139 141 142 143 144 145 147 148 151 153 154 156 157 158 159 160 161 162 163 164 165 166 168 169 171 172 173 174 175 176 177 178 179 180 182 183 184 185 187 188 190 193 194 195 196 197 198 200 202 204 206 207 209 210 212 213 215 216 217 218 219 220 221 222 223 224 225 226 227 229 230 233 239 240 241 242 243 245 247 248 251 252 253 255 256 257 259 260 261 263 265 266 268 269 270 271 272 275 276 277 278 280 281 282 284 288 289 290 291 292 295 297 298 78 246 42 98 167 181 205 2 59 95 136 146 232 234 3 4 5 6 9 10 13 14 15 16 17 19 20 22 23 24 25 27 28 30 32 34 35 36 37 39 41 43 44 46 47 49 50 52 53 54 56 60 62 63 64 66 67 68 69 70 71 72 82 83 84 86 88 90 91 93 99 100 102 103 104 105 106 109 110 112 114 115 118 121 122 123 124 125 126 127 128 131 132 139 140 141 142 143 145 147 148 149 152 153 154 158 159 162 169 170 171 172 174 175 176 178 179 182 183 187 188 189 190 191 192 193 194 196 197 199 200 213 214 216 217 219 220 224 226 228 230 231 233 236 238 239 240 241 242 243 244 245 247 256 259 260 261 262 263 266 267 269 270 271 273 274 276 277 279 281 283 284 285 286 292 293 294 295 296 298 299 1 8 11 12 18 21 26 29 40 45 57 58 61 65 74 75 79 81 87 92 94 96 101 108 116 117 120 129 135 137 151 155 156 157 160 161 163 165 168 173 177 180 185 186 202 204 206 207 208 209 210 212 215 218 221 222 225 227 229 237 251 252 255 257 264 265 268 272 275 278 288 289 290 297 78 181 246 2 6 15 19 22 24 25 32 34 37 38 41 42 46 49 50 53 54 56 59 62 66 73 82 83 85 86 93 95 100 103 105 106 107 114 118 122 125 131 136 139 140 146 150 152 153 162 178 182 189 190 191 194 196 199 205 216 219 226 231 232 234 236 241 245 253 254 260 267 271 273 279 285 287 296 299 1 3 5 7 8 9 10 12 13 17 18 20 21 27 29 31 33 35 36 39 40 43 44 45 48 51 52 55 57 60 61 63 64 65 67 68 69 70 71 72 74 76 77 79 80 81 84 87 88 89 90 91 92 94 96 97 99 102 104 108 110 111 112 113 115 116 117 119 120 123 124 126 127 129 130 132 133 135 138 141 142 143 144 145 147 148 151 154 155 156 157 158 159 161 163 164 165 166 168 169 170 171 172 173 174 175 176 177 179 180 183 184 185 186 187 188 193 195 197 200 202 204 206 207 208 209 210 212 213 214 215 217 218 220 221 222 223 224 225 227 228 229 230 233 235 237 238 239 240 242 243 247 248 249 251 252 255 256 257 258 259 261 263 264 265 266 268 269 270 272 274 275 276 277 280 281 283 284 288 289 290 291 292 293 294 295 297 298 300 2 42 95 98 136 146 150 167 181 205 232 234 246 254 6 19 25 30 41 46 47 49 50 53 62 66 83 85 100 103 107 114 118 125 140 149 152 178 182 189 190 191 196 199 236 244 253 267 285 287 296 299 3 4 7 9 10 12 16 17 18 22 23 24 33 34 35 37 38 39 43 48 51 55 58 64 65 68 71 72 73 74 75 77 79 80 87 89 90 92 93 105 106 108 109 110 111 112 116 117 119 123 124 126 127 129 131 133 135 138 139 143 148 151 155 159 163 166 168 169 171 173 176 177 179 180 183 185 186 187 193 194 195 197 200 202 207 209 212 215 216 217 218 220 221 222 224 225 228 235 237 241 242 245 248 249 251 252 255 256 260 261 262 263 265 266 268 270 274 275 276 277 278 280 281 283 284 288 289 290 291 293 295 297 2 42 50 59 66 78 95 136 146 150 181 205 232 234 246 254 6 14 19 24 25 30 32 34 37 41 46 47 49 53 56 83 100 103 106 107 114 118 125 128 131 139 140 149 152 178 182 189 190 191 192 196 199 216 226 231 236 241 244 260 267 273 279 285 286 296 299 1 3 4 5 7 8 9 10 11 13 15 16 17 20 21 22 23 26 27 29 31 33 35 36 39 40 43 44 45 48 51 52 54 55 57 60 61 63 64 65 67 68 69 70 71 72 73 74 75 76 77 79 80 81 82 84 86 87 88 89 90 91 92 94 97 99 101 102 104 105 108 110 111 112 113 115 116 117 120 121 122 123 124 126 127 129 130 132 133 134 135 137 138 141 142 143 144 145 147 148 151 153 154 155 156 157 158 159 160 161 162 164 165 166 168 169 170 171 172 173 174 175 176 177 179 180 183 184 185 186 187 193 194 195 197 200 202 203 204 206 207 208 209 210 211 212 213 214 215 217 218 219 220 221 222 223 224 225 227 228 230 233 235 237 238 239 240 242 243 245 247 249 251 252 255 256 257 258 259 261 262 263 264 265 266 268 269 270 271 272 274 275 276 277 278 280 281 282 283 284 288 289 290 291 293 294 295 297 298 300 78 167 181 246 205 2 42 50 59 66 95 98 136 150 232 234 254 287 296 299 6 14 19 25 30 32 34 37 38 41 46 53 56 62 83 85 100 103 107 118 125 128 139 140 149 152 178 182 189 190 191 192 199 216 226 236 241 244 253 260 267 273 279 285 286 3 4 8 9 10 11 12 13 15 16 17 18 20 21 22 24 26 28 29 33 35 36 39 40 43 44 48 51 54 55 57 58 60 61 63 65 67 68 69 71 72 73 74 77 79 80 82 84 86 87 89 90 91 92 93 94 96 97 101 104 105 108 109 110 111 112 115 116 117 120 123 124 126 127 129 131 132 133 134 135 138 143 147 148 151 157 159 160 161 163 166 168 169 171 173 174 175 176 177 179 180 183 185 186 193 194 195 197 200 202 204 207 208 209 210 211 213 214 215 217 218 220 221 222 223 224 225 228 229 231 235 237 238 239 240 242 243 245 247 248 249 250 251 252 255 256 257 258 259 261 262 263 264 265 266 268 270 271 274 275 276 277 278 280 281 284 288 289 290 291 292 293 295 297 298 78 2 59 95 98 136 146 150 167 181 205 232 234 246 6 30 46 47 50 62 66 83 85 100 191 199 267 285 287 296 299 1 3 4 8 9 10 11 12 13 14 15 17 18 19 21 22 24 25 26 27 28 29 31 32 33 34 37 38 39 40 41 43 44 45 48 51 52 53 55 56 57 58 60 61 63 65 67 68 69 70 71 72 73 74 75 76 77 79 81 82 84 86 87 88 89 91 92 93 96 99 101 102 104 105 106 107 108 109 110 112 114 115 116 117 118 119 120 121 122 123 124 125 126 127 128 129 130 131 132 133 135 137 139 141 142 143 145 147 148 149 151 152 153 154 156 157 158 159 160 161 162 163 164 165 166 168 169 171 173 174 175 176 177 178 179 180 182 183 184 185 187 188 190 193 194 196 200 202 203 204 206 207 209 210 211 212 213 215 217 218 219 220 222 223 224 225 226 227 229 230 231 233 238 239 240 241 242 243 244 245 248 250 251 252 253 255 256 257 259 260 261 263 265 266 268 269 270 271 272 273 276 277 278 279 281 282 284 286 288 289 290 291 292 294 295 297 298 300 42 78 167 181 205 246 2 59 98 146 150 232 234 3 4 5 9 10 14 15 16 17 19 20 22 24 25 27 28 30 32 35 36 37 39 41 43 44 46 47 48 49 50 52 53 54 56 60 62 63 64 66 67 68 69 71 72 73 77 82 83 84 85 86 90 91 93 95 99 100 103 105 106 107 109 110 111 112 114 115 118 121 122 123 124 125 126 127 128 131 132 133 136 138 139 140 141 142 145 147 149 152 153 154 158 159 162 170 171 172 174 176 178 179 182 183 184 187 189 190 191 192 193 194 196 199 211 213 214 216 217 219 220 224 226 228 230 231 233 236 238 239 240 241 242 243 244 245 247 250 253 254 256 258 259 260 262 266 271 273 274 276 277 279 280 281 284 285 286 291 292 293 294 295 296 298 299 1 8 11 12 13 18 26 29 40 51 61 74 75 76 79 81 87 88 92 94 96 101 108 113 116 117 120 129 135 137 143 148 151 155 156 157 160 161 163 166 168 169 173 177 180 185 186 198 200 204 206 207 208 209 210 218 221 222 227 229 235 237 249 251 255 257 261 263 264 265 268 269 270 272 275 278 283 288 289 290 297 300 42 78 167 181 205 246 2 59 95 136 146 150 232 234 254 14 19 24 25 30 32 34 37 38 41 46 47 49 50 53 56 62 66 83 85 100 103 106 107 109 114 118 125 128 131 139 140 149 152 178 182 189 190 191 192 196 199 216 226 231 236 241 244 253 260 267 273 279 285 287 296 299 3 4 5 8 9 10 11 12 13 15 16 17 18 20 21 22 26 27 29 33 35 36 39 40 43 44 48 51 55 57 58 60 61 63 64 65 67 68 69 71 72 73 74 75 76 77 79 80 82 84 86 87 89 90 91 92 93 94 96 97 104 105 108 110 111 112 113 115 116 117 119 120 122 123 124 126 127 129 132 133 135 137 138 143 145 147 148 151 156 157 158 159 160 161 162 163 164 166 168 169 170 171 173 174 175 176 177 179 180 183 185 186 187 193 194 195 197 200 202 203 204 208 209 210 212 213 215 217 218 219 220 221 222 223 225 227 228 229 233 235 237 238 239 240 242 243 245 247 248 249 251 252 255 256 257 258 261 262 263 264 265 266 268 269 272 274 275 276 277 278 280 281 284 288 289 290 291 292 293 294 295 297 298 78 246 2 42 59 78 150 167 181 205 232 234 246 6 19 25 30 41 46 47 50 53 62 66 83 85 95 100 103 107 114 118 136 140 146 152 189 191 199 236 244 253 254 267 287 296 299 1 3 4 5 7 8 9 10 11 12 13 14 15 16 17 18 20 21 22 23 24 26 27 28 29 31 33 34 35 36 37 38 39 40 43 44 45 48 49 51 52 54 56 57 58 60 61 63 64 65 67 68 69 71 72 74 75 76 77 79 80 81 82 84 86 87 88 89 90 91 92 93 94 96 97 101 102 104 105 106 108 109 111 112 115 116 117 119 120 122 123 124 125 126 127 128 129 130 131 132 133 134 135 137 138 139 141 142 143 144 145 147 148 149 153 154 155 156 157 158 159 160 161 162 163 164 165 166 168 169 170 171 172 173 174 175 176 177 178 179 182 183 184 185 186 187 188 190 192 193 194 195 196 197 198 200 202 203 204 206 209 210 211 212 213 214 215 216 217 218 219 220 221 222 223 227 228 229 230 231 233 235 237 239 241 242 243 245 247 248 249 251 252 256 257 260 261 262 263 264 265 266 268 269 270 271 273 274 275 276 278 279 280 281 283 284 286 288 289 290 291 292 293 294 295 297 298 300 78 78 246 2 3 4 5 6 9 10 14 15 16 17 19 20 22 24 25 27 30 34 35 37 39 41 42 43 44 46 47 49 50 53 54 56 59 60 62 63 64 66 67 68 69 72 73 82 84 85 86 91 93 95 99 100 102 103 104 105 106 107 109 111 112 114 115 118 122 123 124 125 126 127 131 132 133 136 138 140 141 142 145 146 147 150 152 153 154 158 159 170 171 172 174 176 178 179 181 182 187 189 190 191 192 193 196 199 205 214 216 217 219 224 226 228 230 231 232 233 234 236 240 241 243 244 245 247 253 254 256 260 262 266 267 271 273 274 276 279 281 284 285 286 291 292 293 294 296 299 1 8 11 12 13 18 26 29 33 36 40 45 51 55 57 58 61 65 74 75 76 77 79 80 81 87 89 94 96 97 108 113 116 117 120 129 135 137 143 148 151 155 156 157 160 163 165 166 168 169 173 175 177 180 183 184 185 186 195 197 200 202 204 206 207 208 209 210 212 213 215 218 221 222 225 227 229 235 237 238 239 249 251 252 255 257 259 261 263 264 265 268 269 270 272 275 277 278 280 283 288 290 295 297 298 300 78 6 19 25 30 41 42 46 47 50 53 59 62 83 85 95 98 100 103 107 114 118 125 136 140 146 150 152 167 181 189 190 191 196 199 205 232 234 236 244 246 253 254 267 285 287 296 299 1 3 4 5 7 8 9 10 11 12 13 14 15 16 17 18 20 21 22 24 26 27 29 31 32 33 34 35 36 37 38 39 40 43 44 48 49 52 56 57 58 60 61 63 64 65 67 68 69 70 71 72 73 74 75 76 77 79 80 81 82 84 86 87 88 89 91 94 96 97 99 102 104 105 106 108 110 111 112 115 116 117 119 120 121 122 123 124 126 127 129 130 131 132 133 137 138 139 141 142 143 145 147 148 151 153 154 155 156 157 158 159 160 161 162 163 164 165 166 168 169 170 171 173 174 175 176 177 178 179 180 182 183 184 185 186 187 188 192 193 194 195 197 200 202 206 207 208 209 210 212 214 215 216 217 218 219 220 221 222 223 224 225 226 227 228 229 230 233 235 237 238 239 241 242 243 247 248 249 251 252 255 256 257 258 259 260 261 262 263 264 265 266 268 269 270 271 272 273 274 275 276 277 278 279 280 281 282 283 284 286 288 289 290 291 292 293 294 295 297 298 300 78 2 42 59 78 98 150 167 181 205 232 234 30 46 47 50 62 66 83 85 95 100 103 136 140 146 189 191 199 236 244 254 267 285 287 296 299 3 7 8 9 10 11 12 13 14 15 17 18 19 21 22 24 25 26 29 31 32 33 34 37 39 41 43 44 45 48 49 51 52 53 55 56 57 58 60 61 63 65 67 68 69 70 71 72 73 74 75 76 77 79 80 81 82 84 86 87 88 89 92 93 94 96 99 102 104 105 106 107 108 109 112 114 115 117 118 119 120 121 122 123 124 126 127 129 130 131 133 135 137 138 139 141 142 143 145 147 148 151 152 154 156 157 158 159 160 161 164 165 166 168 169 171 173 174 175 176 177 178 179 180 182 183 184 185 187 188 190 193 194 195 197 200 202 203 204 206 207 209 212 213 215 216 217 218 219 220 221 223 224 225 226 227 229 230 233 238 239 240 241 242 243 245 247 248 249 251 252 253 255 256 257 259 260 261 263 265 266 268 269 270 271 272 274 275 276 277 278 279 280 281 282 284 286 288 289 290 291 292 294 295 297 298 300 2 42 50 59 66 95 136 146 150 167 181 205 232 234 246 254 6 14 19 22 24 25 30 32 34 37 38 41 46 47 49 53 56 62 85 100 103 106 107 109 114 118 125 131 139 140 149 152 178 182 189 190 191 192 196 199 216 226 231 236 241 244 253 260 267 279 285 286 287 296 299 1 3 4 5 9 16 18 27 29 33 35 36 39 43 48 51 54 64 68 71 72 73 74 75 79 84 89 90 92 97 102 105 110 112 117 119 123 124 126 127 132 138 143 151 155 156 159 160 166 168 173 177 180 183 185 187 193 195 202 207 208 209 210 212 215 217 221 222 225 228 229 235 242 243 245 249 251 255 256 258 261 263 264 265 268 270 274 275 276 277 278 280 283 290 291 293 295 297 298 78 246 78 246 181 42 2 50 59 66 83 85 95 98 100 136 146 150 189 232 234 236 254 287 296 299 6 14 22 24 25 30 32 34 37 38 41 46 47 49 53 54 56 62 86 93 103 106 107 109 114 118 125 128 131 139 140 149 152 162 178 182 190 191 192 196 199 216 226 231 241 244 253 260 267 271 273 279 285 286 1 5 18 27 29 52 71 74 81 90 92 97 101 113 117 154 172 208 209 230 235 249 256 262 274 277 298 78 2 6 30 46 47 50 59 62 66 85 95 98 100 103 136 146 150 167 181 189 191 199 205 232 234 254 267 285 287 296 299 3 4 5 7 9 10 13 14 15 16 17 19 20 22 24 25 27 28 32 34 35 36 37 38 39 41 43 44 48 49 52 53 54 56 58 60 63 64 67 69 70 71 72 73 77 82 84 86 88 90 91 93 99 102 104 105 106 107 109 110 111 112 114 118 121 122 123 124 125 126 127 131 132 133 138 139 140 141 143 145 147 148 149 152 154 158 159 162 166 169 170 171 174 175 176 178 179 182 183 184 187 188 190 192 193 194 196 197 200 213 214 216 217 224 226 228 230 231 233 239 240 242 243 244 245 247 249 253 256 257 258 259 260 261 262 263 266 269 270 271 273 274 276 277 279 280 281 282 283 284 286 291 292 293 294 295 298 76 81 96 135 137 235 237 272 290 2 42 50 59 66 78 95 98 136 146 150 167 181 205 232 246 6 30 46 62 83 85 100 103 140 189 191 199 244 267 285 287 296 299 3 4 9 10 12 14 17 18 19 22 23 24 29 33 34 37 39 43 48 49 51 52 55 57 58 68 71 72 73 75 77 79 81 84 87 89 93 96 104 105 108 110 112 114 116 117 123 124 125 126 127 129 131 135 138 139 143 144 145 148 160 163 166 168 169 171 172 173 177 178 179 180 183 185 187 193 196 197 198 200 202 204 207 210 212 213 215 216 217 218 220 221 222 224 225 229 241 242 245 248 249 251 252 253 255 256 260 261 263 265 266 268 270 274 275 276 277 278 284 288 289 290 291 295 297 298 2 42 50 59 66 78 95 98 136 146 150 167 181 205 232 234 246 254 6 14 19 25 30 32 34 37 38 41 46 47 49 53 56 62 83 85 100 103 107 114 118 125 139 140 149 178 182 189 190 191 196 199 216 226 236 241 244 253 260 267 273 279 285 286 287 296 299 3 4 9 10 12 16 17 18 20 22 24 29 33 35 36 39 43 48 51 54 55 58 64 68 71 72 73 74 75 79 84 87 89 90 92 96 97 105 106 108 110 113 117 123 124 126 127 129 131 132 133 135 138 143 148 151 155 159 163 166 173 177 179 180 183 185 187 192 193 194 195 197 200 202 207 208 209 210 212 215 217 221 222 224 225 229 231 235 237 242 243 245 248 249 251 255 256 258 261 262 263 264 266 268 270 274 275 276 277 278 280 283 284 288 290 291 293 295 297 298 78 246 78 167 246 2 3 4 5 6 9 10 12 13 14 15 16 17 19 20 22 24 25 27 31 32 35 36 37 39 40 41 42 43 44 45 46 47 48 49 50 52 53 54 56 58 59 60 62 63 64 66 67 68 69 71 72 73 74 77 81 82 83 84 86 87 88 89 90 91 92 93 95 96 99 100 102 103 104 105 106 107 110 111 112 113 114 115 118 122 123 124 125 126 127 131 132 133 135 136 138 139 140 141 142 143 145 146 147 148 150 152 153 154 155 156 158 162 165 166 169 170 171 172 173 174 175 176 177 178 179 180 181 182 183 184 185 187 188 189 190 191 192 193 194 196 197 198 199 200 204 205 206 213 214 216 217 218 220 223 224 227 228 230 231 232 233 234 236 238 239 240 241 243 244 245 247 249 252 254 255 256 257 259 260 261 262 263 264 266 267 269 270 271 274 276 277 279 280 281 284 285 286 292 293 294 296 297 298 299 120 137 186 237 272 78 78 167 181 205 246 2 6 14 19 25 30 32 34 37 38 41 42 47 49 50 53 56 59 62 66 85 95 100 103 107 114 118 125 131 136 139 140 146 150 178 182 189 190 191 192 196 199 216 226 231 232 234 236 241 244 253 254 260 267 273 279 285 286 287 299 1 3 7 8 9 10 12 13 15 17 18 20 21 23 24 26 27 29 31 33 35 36 39 40 43 44 45 48 51 52 55 57 58 60 61 63 64 65 67 68 69 71 72 73 74 75 77 79 80 81 82 84 86 87 89 90 91 92 93 94 96 97 99 102 104 105 109 110 111 112 113 115 116 117 120 122 123 124 126 127 129 130 132 133 135 137 138 141 142 143 144 145 147 148 151 153 154 155 156 157 158 159 160 161 162 163 164 165 166 168 169 170 171 172 174 175 176 177 179 180 183 184 185 186 187 188 193 194 195 197 198 200 202 203 204 206 207 208 209 210 212 214 217 218 219 220 221 222 223 224 225 227 228 229 230 233 235 237 238 239 240 242 243 245 247 248 249 251 252 255 256 257 258 259 261 263 264 265 266 268 269 271 272 274 275 276 277 278 280 281 283 284 288 289 290 291 292 293 294 295 297 298 300 78 167 181 205 246 2 6 19 25 30 41 42 46 47 50 53 62 83 85 95 98 100 103 107 118 136 140 146 150 152 189 191 232 234 236 244 254 267 285 287 296 1 3 4 5 7 8 9 10 11 13 14 15 16 17 20 21 22 23 24 26 27 29 31 32 33 34 35 36 37 38 39 40 43 44 45 48 49 51 52 54 56 57 58 60 61 63 64 65 67 68 69 70 71 72 73 74 76 77 79 80 81 82 84 86 87 88 89 90 91 92 93 94 99 102 104 105 106 108 109 110 111 112 113 114 115 116 119 121 122 123 124 125 126 127 129 130 131 132 133 135 137 138 139 141 142 143 144 145 147 148 154 155 156 157 158 159 160 162 163 164 165 166 169 170 171 172 173 174 175 177 178 179 182 183 184 185 187 188 190 192 193 194 195 196 197 198 200 202 204 206 210 212 213 214 215 216 217 218 219 220 221 222 223 224 226 227 228 229 231 233 238 239 240 241 242 243 245 247 249 251 252 255 256 257 258 260 261 262 263 264 266 268 269 270 273 274 276 277 278 279 280 281 282 283 284 286 288 289 291 292 293 294 295 297 298 78 98 167 181 246 2 50 59 66 83 85 95 100 136 146 150 189 232 234 236 254 287 296 299 6 14 15 19 22 24 25 28 30 32 34 37 38 41 46 47 49 53 54 56 62 63 73 82 93 103 104 105 106 107 109 110 114 118 121 122 125 128 131 139 140 147 149 153 162 178 182 190 191 192 194 196 199 216 219 226 231 241 244 245 253 260 267 271 273 279 285 286 3 4 5 7 9 10 12 16 18 27 29 31 33 35 36 39 43 45 48 51 52 55 58 64 65 68 70 71 72 74 75 79 81 84 87 90 92 96 97 99 101 102 108 111 112 113 117 119 123 126 127 129 130 132 138 141 142 143 151 154 155 156 158 159 160 165 166 168 170 172 173 177 179 180 183 184 185 186 187 188 193 197 198 202 206 207 208 209 210 211 212 215 217 218 221 225 228 229 235 237 242 249 251 255 256 258 262 263 264 265 266 268 269 270 272 274 275 276 277 278 280 283 290 295 297 298 300 78 246 181 2 42 50 59 66 95 98 136 146 150 205 232 234 254 6 30 46 47 62 83 85 100 103 140 189 191 199 236 244 267 285 287 296 299 3 4 8 9 12 13 17 18 19 21 22 24 25 26 28 29 32 34 37 38 40 41 43 44 49 51 52 53 55 57 58 60 63 65 67 68 69 71 72 73 74 75 77 79 80 81 82 84 86 87 89 91 92 93 94 96 101 104 105 106 108 109 110 112 114 115 116 117 119 120 121 123 124 125 126 127 128 129 131 133 135 138 139 143 145 147 148 149 151 152 157 160 161 162 163 166 168 169 171 172 173 174 176 177 178 179 180 182 185 187 190 193 194 195 196 197 200 204 207 209 210 211 212 213 215 216 217 218 220 221 222 224 225 226 229 238 239 240 241 242 243 245 247 248 249 251 252 255 256 257 260 261 263 265 266 268 270 274 275 276 277 278 279 281 284 286 288 289 290 291 292 295 297 298 2 6 14 19 24 25 30 32 34 37 38 41 42 46 47 49 50 53 54 56 59 62 66 78 83 85 93 95 100 103 106 107 109 114 118 125 131 136 139 140 146 150 152 167 178 181 182 189 190 191 192 196 199 216 226 231 232 234 236 241 244 246 253 254 260 267 271 279 285 286 287 296 299 1 4 5 7 8 9 10 11 12 13 16 17 18 20 21 26 27 29 31 33 35 36 40 43 44 45 48 51 52 55 57 58 60 61 63 64 65 67 68 71 72 73 75 76 77 79 80 82 84 86 87 88 89 90 91 92 94 96 97 99 102 104 105 108 110 111 112 113 115 116 117 119 120 122 123 124 126 127 129 130 132 133 135 137 138 141 142 143 145 147 148 151 153 154 155 156 157 158 159 160 161 162 163 164 165 166 168 169 170 171 173 174 175 176 177 180 183 184 185 186 187 188 193 194 195 197 200 202 203 204 206 207 208 209 210 212 213 214 215 217 218 219 220 221 222 223 224 225 227 228 229 233 235 237 238 240 242 243 245 247 248 251 252 255 256 257 258 259 261 262 263 264 265 266 268 269 270 272 274 275 276 277 280 281 283 284 288 289 290 291 292 295 297 298 300 2 42 50 59 66 78 95 98 136 146 150 167 181 205 232 234 246 254 287 296 299 6 14 19 24 30 32 34 37 38 46 47 49 53 56 62 83 85 100 103 106 107 114 118 125 128 131 139 140 149 152 178 182 189 190 191 192 196 199 216 226 231 236 241 244 260 267 273 279 285 286 222 291 2 6 19 25 30 41 42 46 47 50 53 62 78 83 85 95 100 103 114 118 136 140 146 152 167 181 191 196 199 205 232 234 236 244 246 253 254 267 285 287 296 299 1 3 4 5 7 8 9 10 11 12 13 14 15 16 17 18 20 21 22 24 26 27 29 31 32 33 34 36 37 38 39 40 43 44 45 48 49 51 52 54 56 57 58 60 61 63 64 65 67 68 69 70 71 72 73 74 75 76 77 79 82 84 86 87 88 89 90 91 92 93 94 96 97 99 102 104 105 108 109 111 112 113 115 116 117 119 120 121 122 123 124 126 127 129 130 131 132 133 135 137 138 139 141 142 143 145 147 148 151 153 154 155 156 157 158 159 160 161 162 163 164 165 166 168 169 170 171 173 174 175 176 177 178 179 180 182 183 184 185 186 187 188 190 192 193 194 195 197 202 206 207 208 209 210 212 213 214 215 217 218 219 220 221 222 223 224 225 226 227 228 229 230 231 233 235 237 238 239 240 241 242 243 245 247 249 251 252 255 256 257 258 259 260 261 262 263 264 265 266 269 270 271 272 273 274 275 276 277 278 279 280 281 283 284 286 288 289 291 292 293 294 295 297 298 300 78 246 2 42 59 98 167 181 205 232 50 66 95 136 146 150 234 254 287 1 3 4 5 7 8 9 10 11 12 14 15 17 18 19 20 21 22 23 24 25 26 27 29 30 31 32 33 34 36 37 38 39 40 41 43 44 45 46 47 48 52 53 54 55 56 57 58 60 61 62 63 65 67 68 69 70 72 73 74 75 76 77 79 81 82 83 84 86 87 88 89 90 91 92 93 94 96 97 99 102 103 104 107 108 109 110 113 114 115 116 117 118 120 122 123 124 125 126 127 129 130 131 132 133 135 137 138 139 142 143 145 148 149 151 152 153 154 155 156 157 158 159 160 161 162 163 164 165 166 168 169 171 172 173 174 175 176 177 178 179 180 182 183 184 185 187 188 189 190 191 192 193 194 197 199 200 203 204 206 207 208 209 210 211 212 213 214 215 216 217 218 219 220 221 222 223 224 225 226 227 228 229 230 231 233 235 236 238 240 241 243 245 247 248 251 256 257 258 259 260 261 263 264 265 266 267 268 269 270 271 272 273 275 276 277 278 279 280 285 288 289 290 292 293 294 295 296 297 298 300 78 167 181 205 246 2 59 98 150 232 6 30 46 47 50 66 83 85 95 100 136 146 189 199 234 236 254 267 285 287 296 299 3 4 5 9 10 14 15 19 20 22 24 25 28 32 34 37 38 41 49 53 54 62 63 64 68 69 70 73 82 86 91 93 103 104 105 106 107 109 110 112 114 118 121 122 124 125 126 127 128 131 139 140 141 144 147 152 153 158 162 170 171 174 178 179 182 190 191 192 196 211 216 219 224 226 230 231 241 243 244 245 247 253 258 260 262 271 276 279 281 284 286 291 293 1 7 8 11 12 13 16 17 18 21 27 29 31 33 35 36 39 40 43 44 48 51 52 55 58 60 61 65 71 72 74 75 76 80 81 84 87 88 92 96 97 99 102 108 119 123 129 130 132 133 135 137 138 143 148 151 154 155 156 157 159 160 163 164 165 166 168 172 173 175 177 180 183 184 186 187 195 197 198 200 202 203 206 207 208 209 210 212 214 215 217 218 221 222 225 227 228 229 233 235 237 239 242 249 250 251 252 255 256 257 259 261 263 264 265 266 268 269 270 272 274 275 277 278 288 290 292 295 297 298 300 2 6 30 42 50 59 66 78 83 85 95 98 100 136 146 150 181 199 205 232 234 236 246 254 267 285 287 296 299 3 4 5 9 10 14 15 16 17 19 20 22 24 25 28 32 34 37 38 39 41 43 44 46 47 49 53 54 56 60 62 63 64 67 68 69 73 82 86 91 93 99 102 103 104 105 106 107 109 110 112 114 115 118 121 122 123 125 126 127 128 131 139 140 141 142 144 145 147 149 152 153 158 159 162 170 171 174 176 178 179 182 187 190 191 192 193 194 196 214 216 219 224 226 230 231 241 244 245 247 253 256 258 260 262 271 273 274 276 281 282 284 291 293 8 13 31 36 97 120 130 137 154 161 186 206 208 212 235 237 249 250 272 283 78 167 181 205 246 2 59 95 98 136 146 150 232 234 254 6 30 50 66 83 85 100 189 199 236 267 285 296 299 14 19 22 24 25 28 32 34 37 41 46 47 49 53 54 56 62 73 82 86 93 103 106 107 109 118 122 125 128 131 139 140 149 153 162 178 182 190 191 192 196 216 219 226 231 241 244 245 260 271 273 279 286 1 3 4 5 7 8 9 10 12 16 17 18 20 23 26 27 29 31 33 35 36 39 43 44 48 52 55 58 63 64 65 67 68 69 70 72 74 77 79 80 81 84 87 88 90 91 92 94 96 97 101 102 104 105 108 110 111 112 113 115 116 117 119 120 121 123 124 126 127 129 132 133 135 138 141 142 143 144 145 147 148 151 154 155 156 157 159 160 161 163 166 168 169 170 171 173 174 176 177 179 180 183 184 185 186 193 194 195 197 198 200 202 203 204 206 207 208 209 210 211 212 213 214 215 217 218 220 221 222 224 225 228 229 230 235 237 238 240 242 243 247 248 249 250 251 252 255 256 261 262 263 264 265 266 268 270 274 275 276 277 278 280 281 282 284 288 289 290 291 293 295 297 298 300 78 167 181 246 42 98 136 146 205 232 234 254 50 66 83 85 100 189 236 287 296 299 3 4 6 7 8 9 10 12 13 14 15 17 18 19 21 22 24 25 26 29 30 31 32 33 34 37 39 40 43 44 45 46 48 51 52 53 55 57 58 60 61 62 63 65 67 68 69 71 72 73 74 75 76 77 79 80 82 84 86 87 89 91 92 93 94 96 99 102 103 104 107 108 109 110 112 114 116 117 118 119 120 122 123 124 125 126 127 129 130 131 133 135 137 138 139 141 142 143 144 148 152 153 154 156 157 158 159 160 161 162 163 164 165 168 169 171 172 173 174 175 176 177 178 179 180 182 183 184 185 187 188 190 191 193 194 195 197 198 199 200 202 203 204 206 207 209 210 212 213 215 218 219 220 221 222 223 224 225 226 227 229 230 233 238 239 240 241 242 243 245 247 248 251 253 256 257 259 260 261 263 265 266 267 268 269 270 271 272 275 276 277 278 279 280 281 284 285 288 289 290 291 292 294 295 297 298 300 78 167 246 2 6 19 25 30 41 42 47 50 53 59 62 66 85 95 100 103 107 114 118 125 136 140 146 150 152 181 189 191 196 199 205 232 234 236 244 253 254 267 285 287 296 299 1 3 4 5 7 8 9 10 11 12 13 14 15 16 17 18 20 21 22 24 26 27 29 31 32 33 34 35 36 37 38 39 40 43 44 48 49 51 52 56 58 60 61 63 64 65 67 68 69 71 72 73 74 75 76 77 79 80 81 82 84 86 87 88 89 90 91 92 93 94 96 97 99 102 104 105 106 108 109 111 112 113 115 116 117 119 120 123 124 126 127 129 130 131 132 133 135 137 138 141 142 143 145 147 148 153 154 155 156 157 158 159 160 161 162 163 164 165 166 168 169 170 171 172 174 175 176 177 178 179 180 182 183 184 185 186 187 188 192 193 194 195 197 198 200 202 203 204 206 209 210 212 213 214 215 216 217 218 219 220 221 222 223 224 226 227 228 229 230 231 233 235 237 238 239 240 241 242 243 245 247 248 249 252 255 256 257 258 260 261 262 263 264 265 266 268 269 270 271 273 274 275 276 277 278 279 280 281 283 286 288 289 290 291 292 293 294 295 297 298 300 78 167 181 205 2 42 59 66 95 98 136 146 150 232 234 254 287 296 299 6 14 19 22 24 25 28 30 32 34 37 38 41 46 47 53 54 56 62 73 82 83 85 86 93 100 103 106 109 114 118 122 125 128 131 139 140 149 152 153 162 178 182 189 190 191 192 196 199 216 219 226 231 236 241 244 245 253 260 267 271 273 279 285 286 1 3 4 5 9 10 16 17 18 20 27 29 31 33 35 39 43 48 51 52 55 57 64 65 68 71 72 74 75 79 81 84 87 89 90 92 96 97 101 102 105 108 110 112 117 123 124 126 127 129 130 133 134 135 138 141 142 148 151 156 159 160 163 165 166 168 170 173 180 183 184 185 186 193 194 195 197 200 202 206 207 208 209 210 212 215 217 218 220 222 224 225 228 229 230 235 237 242 243 248 249 250 251 255 256 258 261 262 263 264 265 266 268 270 274 275 276 277 278 283 284 288 289 290 291 295 298 300 2 42 59 78 95 98 136 146 150 167 181 205 232 234 246 254 6 25 30 46 47 50 53 66 83 85 100 103 118 140 189 191 199 236 244 267 285 287 296 299 3 4 7 9 10 12 14 17 18 19 22 29 33 34 37 38 39 43 48 49 51 52 55 57 58 65 68 72 75 77 79 81 84 87 89 92 93 96 105 106 108 110 112 114 116 117 123 124 125 126 127 129 131 133 135 138 139 143 144 145 148 151 160 163 166 168 169 171 173 177 178 179 180 183 185 186 187 193 194 195 196 198 202 204 207 210 212 213 215 216 217 218 220 221 222 224 225 229 238 241 245 248 249 251 252 253 256 260 261 262 263 265 266 268 270 274 275 276 277 278 281 284 288 290 291 295 297 298 78 78 167 181 246 2 6 25 42 46 47 50 53 59 62 66 85 95 98 100 103 118 136 140 146 150 189 191 199 234 236 244 254 267 285 287 299 3 4 5 9 10 11 12 13 14 15 16 17 19 20 21 22 24 27 29 31 32 33 34 35 36 38 39 40 41 43 44 45 48 49 52 54 56 58 60 61 64 67 68 69 70 71 72 73 74 79 82 84 86 87 88 89 90 91 92 93 96 99 102 104 105 106 107 109 110 111 112 113 114 115 122 123 124 125 126 127 131 132 133 135 138 139 141 142 143 145 147 148 152 153 154 155 156 157 158 159 162 165 166 168 169 170 171 173 174 175 176 177 180 182 183 184 185 187 188 190 192 194 196 197 200 204 206 212 213 214 215 216 217 218 220 221 223 224 226 227 228 230 231 233 238 239 240 242 243 245 247 249 251 252 255 256 257 258 259 260 261 262 263 264 266 268 269 270 271 273 274 276 277 278 279 280 281 282 283 284 286 288 289 291 292 293 294 295 297 298 137 151 161 164 229 237 272 78 167 181 246 2 42 50 59 66 95 136 146 150 205 232 234 254 6 19 25 30 41 46 47 53 62 83 85 100 103 107 114 118 140 152 189 191 199 236 244 267 285 287 296 3 4 9 10 12 16 17 22 24 28 29 33 34 37 38 39 43 48 49 51 52 55 57 58 63 65 68 71 72 73 74 75 77 80 81 84 87 89 92 93 96 101 104 105 106 108 110 111 112 116 117 119 123 124 125 126 127 128 129 131 133 135 138 139 143 144 145 148 149 151 160 163 166 168 169 171 172 177 178 179 180 183 185 186 187 193 194 195 196 197 198 200 202 204 207 209 210 211 212 213 215 217 218 220 221 222 225 229 237 238 242 245 248 249 251 255 256 260 261 262 263 265 268 270 274 275 276 278 281 283 284 288 289 290 291 295 297 298 78 6 25 30 42 46 47 50 53 59 62 66 78 83 85 95 98 100 118 136 140 146 150 167 181 189 191 199 205 232 234 236 244 246 254 267 285 287 296 299 3 4 5 7 8 10 11 12 13 14 15 16 17 19 20 21 22 23 24 27 28 29 31 32 33 34 35 36 37 38 39 40 41 43 44 48 49 52 54 56 58 60 61 63 64 67 68 69 70 71 72 73 74 76 77 80 81 82 84 86 87 88 89 90 91 92 93 94 96 99 102 104 105 106 107 109 110 111 112 113 114 119 121 122 123 124 125 126 127 128 131 132 133 135 137 138 139 141 142 143 145 147 148 149 152 153 154 155 156 157 158 159 162 165 166 168 170 171 172 173 174 175 176 177 178 179 180 182 183 184 185 187 188 190 192 193 194 195 196 197 198 200 204 206 212 213 214 215 216 217 218 219 220 221 223 224 226 227 229 230 231 233 238 239 240 241 242 243 245 247 249 250 251 252 253 255 256 257 258 259 260 261 263 264 266 269 270 271 273 274 276 277 278 279 280 281 282 283 284 286 288 289 291 292 293 294 295 297 298 65 130 275 78 167 246 181 2 42 59 98 146 150 205 232 234 6 30 47 50 66 85 95 100 136 189 236 254 267 285 287 296 3 4 7 8 9 10 11 12 13 14 15 17 18 19 21 22 23 24 25 26 29 31 32 34 37 39 40 41 44 45 46 48 51 52 53 55 56 57 58 60 61 62 63 65 67 68 69 70 71 72 73 74 75 76 77 79 80 81 82 84 86 88 89 91 92 93 94 99 102 103 104 106 107 108 109 110 112 114 115 116 117 118 119 120 122 123 124 125 126 127 129 130 131 133 135 137 138 139 141 142 143 144 145 147 148 151 152 153 154 156 157 158 159 160 161 162 163 164 165 166 169 171 173 174 175 176 177 178 179 180 182 183 184 185 187 188 190 191 193 194 195 196 197 200 202 203 204 206 207 209 210 212 213 216 217 218 219 220 221 222 223 224 225 226 227 229 230 233 238 239 240 241 242 243 245 247 248 251 255 256 257 259 260 263 265 266 268 269 270 271 272 275 276 277 278 279 280 281 282 284 288 289 290 291 292 294 295 297 298 300 78 2 6 19 25 30 41 42 46 47 50 53 59 62 66 83 85 95 98 100 103 107 114 118 136 140 146 150 152 167 181 191 199 205 232 234 236 244 246 253 254 267 285 287 296 299 1 3 4 5 7 8 10 11 12 13 14 15 16 17 18 20 21 22 24 26 27 29 31 32 33 34 35 36 37 38 39 40 43 44 45 48 49 51 52 54 56 57 58 61 63 64 65 68 69 70 71 72 73 74 75 76 77 79 81 82 84 86 87 88 89 90 91 92 93 94 96 97 99 102 104 105 106 108 109 110 111 112 113 115 116 117 119 120 121 122 123 125 126 127 129 130 131 132 133 135 137 139 142 143 145 147 148 149 154 155 156 157 158 159 160 161 162 163 164 165 166 168 169 170 173 174 175 176 177 178 179 180 183 184 185 186 187 188 190 192 193 194 195 196 197 200 202 203 204 206 207 209 210 212 213 214 215 217 218 219 220 222 224 225 226 227 228 230 231 233 235 237 238 239 240 241 242 243 245 247 248 249 251 252 255 256 257 258 259 260 261 262 263 264 265 266 268 270 271 272 273 274 275 276 277 278 279 280 281 283 284 286 288 289 290 291 292 293 294 295 297 298 300 78 167 181 246 42 205 2 6 19 25 30 41 46 47 50 53 59 62 66 83 85 95 100 103 107 114 118 136 140 146 150 152 189 191 199 234 236 244 253 254 267 285 287 296 1 3 4 5 7 8 9 10 11 12 13 14 15 16 17 20 21 22 23 24 26 27 28 29 31 32 33 34 35 36 37 38 39 40 43 44 45 48 49 51 52 54 57 58 60 61 63 64 65 67 68 69 70 71 72 73 74 76 77 79 80 81 82 84 86 87 88 89 90 91 93 94 96 99 102 104 105 106 108 109 110 111 112 113 116 121 122 123 124 125 126 127 129 130 131 132 133 134 135 137 138 139 141 142 143 145 147 148 149 153 154 155 156 157 158 159 160 162 164 165 166 168 169 170 171 173 174 175 177 178 179 180 183 184 185 187 188 190 192 193 194 195 196 197 200 202 203 204 206 211 212 213 214 215 216 217 218 219 220 221 223 224 226 227 228 229 230 231 233 238 240 241 242 243 245 247 249 251 252 255 257 258 259 260 261 262 263 266 268 269 270 271 273 274 276 277 278 279 280 281 282 283 284 288 289 291 292 293 294 295 297 298 2 42 59 78 98 167 181 205 232 246 50 66 83 85 95 100 136 146 150 189 234 236 254 287 296 299 1 3 4 5 6 7 8 9 10 11 12 13 14 15 16 19 20 21 22 24 25 26 27 29 30 31 32 33 34 35 36 37 38 39 40 41 43 44 45 46 47 51 52 53 54 56 57 58 60 61 62 63 64 65 67 68 69 70 71 72 73 74 75 76 77 79 80 81 82 84 87 88 89 90 91 92 93 94 96 97 99 102 103 104 107 108 109 110 111 112 113 114 115 116 120 122 123 124 125 126 127 129 130 131 132 133 135 137 138 139 140 141 142 143 145 147 148 152 153 154 155 156 157 158 159 160 161 162 163 165 166 168 169 170 173 174 175 176 177 178 179 180 182 183 184 185 186 187 188 190 191 192 193 194 195 197 199 200 202 203 204 206 207 210 211 212 213 214 216 217 218 219 220 221 222 223 224 226 227 228 229 230 231 233 235 237 238 239 240 241 243 245 247 248 251 256 257 258 259 260 261 263 264 266 267 268 269 270 271 273 275 276 277 278 279 280 281 282 283 284 285 288 289 291 292 293 294 295 297 298 78 181 246 2 42 50 59 66 95 98 136 146 150 189 205 232 234 236 254 287 299 6 14 19 25 30 32 34 37 38 41 46 47 49 53 56 83 85 100 103 107 114 118 125 128 131 139 140 149 152 178 182 190 191 192 199 216 226 231 241 244 253 260 267 273 279 285 286 1 4 9 10 12 16 17 18 20 22 24 28 29 33 35 36 39 43 48 52 54 55 58 65 68 72 73 74 75 79 81 84 87 89 90 92 97 101 105 106 108 111 112 113 117 121 123 124 126 127 129 132 133 135 138 143 144 148 151 155 160 163 166 172 173 177 179 180 183 185 186 187 197 200 202 207 208 209 210 212 215 217 218 220 221 222 225 229 237 242 243 245 248 249 250 252 255 258 261 262 263 264 266 268 270 274 276 277 278 280 283 284 288 289 290 291 293 297 298 78 2 42 59 98 136 146 150 167 181 205 232 234 246 254 6 25 30 41 47 50 53 62 66 83 85 100 103 118 140 191 199 236 244 253 267 285 287 296 299 3 4 7 8 9 10 11 12 13 14 15 16 17 18 19 21 22 24 26 28 29 32 33 34 37 38 39 40 43 44 45 48 49 51 52 55 57 58 60 61 63 65 67 68 69 70 71 72 74 75 77 79 81 82 84 86 87 89 92 93 94 96 101 104 106 107 108 109 110 112 114 115 116 117 119 120 122 123 124 125 126 127 128 129 130 131 133 134 135 137 138 139 142 143 145 147 148 149 151 152 153 157 158 159 160 161 162 163 164 165 166 168 170 171 174 175 176 177 178 179 180 182 183 184 185 186 187 188 193 194 195 196 197 200 202 203 204 206 207 209 210 211 212 213 215 216 217 218 219 220 221 222 223 224 225 226 227 229 233 238 239 240 241 243 245 248 249 250 251 252 255 256 257 259 260 261 262 263 265 266 268 269 270 271 272 274 275 276 277 278 280 281 284 286 288 289 290 291 292 295 297 298 300 78 167 181 205 246 42 59 98 232 2 6 14 19 25 30 32 34 37 38 41 46 47 49 50 53 56 62 66 83 85 95 100 103 107 114 125 136 139 140 146 150 152 178 182 189 190 191 196 199 216 226 234 236 244 253 254 260 267 279 285 286 287 296 299 1 4 5 7 8 9 10 11 12 13 15 16 17 18 20 21 22 24 26 27 29 31 35 36 39 40 43 44 45 48 51 52 55 57 58 60 61 63 64 65 67 68 69 70 71 72 73 74 75 76 77 79 80 82 84 86 87 88 89 90 91 92 93 94 96 97 99 101 102 104 105 106 108 109 110 111 112 113 115 116 117 119 120 122 123 124 126 128 129 130 131 132 133 134 135 137 138 141 142 143 145 147 148 151 153 154 155 156 157 158 159 160 161 162 163 164 165 166 168 169 170 171 173 174 175 176 177 179 183 184 185 186 187 188 192 193 194 195 197 200 202 204 206 207 208 209 210 213 214 215 217 218 220 221 222 223 224 225 227 228 229 230 231 233 237 238 240 242 243 245 247 248 249 250 251 252 255 256 257 258 259 261 262 263 264 265 266 268 270 271 272 274 275 276 277 278 280 281 283 284 288 289 290 291 292 293 294 297 298 300 78 167 246 42 205 98 2 6 14 19 25 30 32 34 38 41 46 47 49 50 53 59 62 66 83 85 95 100 103 107 114 118 125 136 140 146 150 152 178 182 189 190 191 196 199 216 226 232 234 236 253 254 267 273 279 285 286 287 296 299 1 3 4 5 7 8 9 10 11 12 15 17 18 20 21 22 23 24 26 27 29 31 33 35 36 37 39 43 44 45 48 51 52 55 57 58 60 64 65 67 68 69 72 73 74 75 76 77 79 80 81 82 84 86 87 89 90 91 92 93 94 96 97 99 102 104 105 106 108 109 110 111 112 113 115 116 117 119 120 122 123 124 126 127 130 131 132 133 135 137 138 141 142 145 147 148 151 153 154 155 156 157 158 159 160 161 162 163 164 166 168 169 170 171 172 173 174 175 176 177 179 180 183 184 185 186 187 188 192 193 194 195 197 198 200 202 203 204 206 207 208 209 210 212 213 214 215 217 218 219 220 221 222 223 224 225 227 228 229 230 231 233 235 237 238 239 240 241 242 243 245 247 248 249 250 251 252 255 257 258 259 260 261 262 263 264 265 266 268 269 270 271 272 274 275 276 277 278 280 283 284 288 289 290 291 292 293 294 295 297 298 300 78 167 181 246 205 2 6 19 25 30 41 42 46 47 50 53 59 62 66 83 85 95 100 103 107 114 118 125 136 140 150 152 189 191 196 199 232 234 236 244 253 254 267 285 287 296 299 1 4 5 7 8 9 10 11 12 13 14 15 16 17 20 21 22 23 24 26 27 29 32 33 34 35 36 37 38 39 40 43 44 45 48 49 51 52 54 56 57 58 60 61 63 64 65 67 68 69 70 71 72 73 74 75 76 77 79 80 81 82 84 86 87 88 89 90 92 93 94 96 97 99 102 104 106 108 109 110 111 112 113 115 116 117 119 120 123 124 126 127 129 130 131 132 133 135 137 138 139 141 142 143 145 147 148 149 153 154 155 156 157 159 160 161 162 163 164 165 166 168 169 170 171 172 173 174 175 176 177 178 179 180 182 183 184 185 186 187 188 190 192 193 194 195 197 200 202 203 204 206 207 209 210 211 212 213 214 215 216 217 218 219 221 222 223 224 226 227 228 229 230 231 235 237 238 239 240 241 242 243 245 247 249 251 255 256 257 258 259 260 261 262 263 264 266 269 271 273 274 275 276 277 278 279 280 282 283 284 286 289 290 291 292 293 294 295 297 298 78 167 181 246 205 2 50 59 66 95 98 136 146 150 232 234 254 287 296 299 6 14 19 25 30 32 34 41 46 47 53 62 83 85 100 103 107 114 118 125 140 149 152 178 182 189 190 191 196 199 226 236 244 267 273 285 3 4 9 10 16 17 20 22 23 24 29 33 35 36 37 39 43 51 55 64 65 68 71 72 73 74 75 79 80 81 84 87 89 90 92 96 101 105 106 108 109 110 111 112 113 117 123 124 126 127 129 131 135 138 139 143 148 151 159 160 163 166 177 180 183 185 186 187 192 193 194 195 197 200 202 207 209 210 212 215 217 218 221 222 224 225 228 229 235 237 241 242 245 248 249 251 252 255 256 258 260 261 262 263 265 266 268 270 274 275 276 278 280 283 284 288 290 291 293 295 297 298 78 42 167 181 205 246 2 59 95 98 146 150 232 3 4 5 6 9 10 11 12 13 14 15 16 17 19 20 22 24 25 27 28 30 31 32 33 34 35 36 37 39 40 43 44 45 46 47 48 50 53 54 56 58 62 63 64 66 67 68 69 71 72 73 74 77 81 82 83 84 86 87 88 89 90 91 92 93 96 99 100 102 103 104 105 106 107 109 110 111 112 113 114 115 118 121 122 123 124 125 126 127 128 131 132 133 135 136 138 139 140 143 145 147 148 153 154 155 156 158 159 162 165 166 169 170 171 173 174 175 176 177 178 180 182 183 184 185 187 188 189 190 191 192 193 194 197 199 200 204 206 211 212 213 214 215 216 217 218 219 220 223 224 226 227 228 230 231 233 236 239 240 241 242 243 244 245 247 249 250 251 254 256 257 258 259 260 261 262 263 264 266 267 269 270 271 273 274 276 279 280 281 283 284 285 288 289 292 293 294 295 296 297 298 299 18 21 51 57 101 116 120 129 130 137 151 157 161 164 186 208 209 225 229 237 268 272 300 42 59 78 98 150 167 181 205 232 234 246 6 30 50 66 83 85 95 100 136 146 189 199 236 254 267 285 287 296 299 1 3 4 5 7 8 9 10 11 12 14 15 17 19 21 22 24 25 26 27 29 31 32 33 34 37 39 40 41 43 44 45 46 48 49 51 52 53 55 56 57 58 61 62 65 67 68 69 70 72 73 74 75 76 77 79 80 81 84 86 88 89 91 92 93 94 96 99 102 103 104 107 108 109 110 112 114 115 116 117 118 119 120 121 122 123 124 125 126 127 129 130 131 133 135 137 138 139 141 142 143 145 147 148 151 152 154 156 157 158 159 160 161 162 163 164 165 166 168 169 171 173 174 175 176 177 178 179 180 182 183 184 185 187 188 190 191 193 194 195 196 197 200 202 203 204 206 207 209 210 212 213 215 216 217 218 219 221 222 223 224 225 226 227 229 230 233 238 239 240 241 242 243 245 247 248 251 252 255 256 257 259 260 261 263 265 266 268 269 270 271 272 275 276 277 278 279 280 281 282 284 288 289 291 292 295 297 298 300 2 42 59 78 98 150 167 181 205 232 246 50 66 85 95 136 146 189 234 236 254 287 296 299 1 3 4 5 6 7 9 10 11 12 13 15 17 18 19 20 21 22 24 25 26 27 29 30 31 32 33 34 35 36 37 38 39 40 41 43 44 45 46 48 51 52 53 54 56 57 58 60 61 62 63 64 65 67 68 69 70 72 73 74 75 76 77 79 80 81 82 83 84 86 87 88 89 91 92 93 94 96 97 99 102 103 104 108 109 110 112 113 114 115 116 117 118 119 121 122 123 124 125 126 127 129 130 131 132 133 135 138 139 140 141 142 143 144 145 147 148 149 151 152 153 154 155 156 157 158 159 160 161 162 163 164 165 166 168 169 171 172 173 174 175 176 177 179 180 183 184 185 187 188 190 191 192 193 194 195 197 198 199 200 202 203 206 208 209 210 212 213 214 215 216 217 218 219 220 221 222 223 224 225 226 228 229 230 231 233 235 238 239 240 241 242 243 245 247 248 251 256 257 258 259 260 261 263 264 265 266 267 268 269 271 272 273 275 276 277 278 279 280 281 282 284 285 288 289 290 293 294 295 297 298 300 2 42 50 59 78 95 136 146 150 167 181 205 232 234 246 254 6 19 25 30 41 46 47 53 62 66 83 85 100 103 107 114 118 125 140 149 152 189 190 191 196 199 236 253 267 285 287 296 299 4 9 10 12 14 16 17 18 22 24 29 33 34 35 37 38 39 43 48 49 51 52 55 57 58 64 65 68 71 72 73 74 75 77 79 80 81 87 89 90 92 93 96 105 106 108 110 111 112 116 117 119 123 124 126 127 129 131 135 138 139 143 148 151 163 166 168 171 176 177 178 179 180 183 185 186 187 193 194 195 197 200 202 209 210 212 213 215 216 217 218 220 221 222 224 225 229 237 241 242 245 251 252 255 256 260 261 262 263 265 266 268 270 274 275 276 277 278 280 281 283 284 288 289 290 291 293 297 298 78 246 2 3 4 5 6 9 10 12 13 14 15 16 17 19 20 22 24 25 27 30 31 32 34 35 36 37 39 40 41 42 43 44 45 47 48 50 52 53 54 56 58 59 60 62 63 64 66 67 68 69 71 72 74 77 81 82 83 84 85 86 87 88 90 91 93 95 96 99 100 102 103 104 105 106 107 109 110 111 112 113 114 115 118 122 124 125 126 127 131 132 135 136 138 139 140 141 142 143 145 146 147 148 150 152 153 154 155 158 162 166 167 169 170 171 172 174 175 176 177 178 179 180 181 182 183 184 185 188 189 190 191 192 193 194 196 199 200 204 205 213 214 216 217 218 219 220 224 226 227 228 230 231 232 233 234 236 238 239 240 241 242 243 244 245 247 249 251 253 255 256 257 258 259 260 261 262 263 264 266 269 270 271 273 276 277 279 280 281 283 284 285 286 291 292 293 296 297 298 299 2 6 30 42 46 47 50 59 66 78 85 95 98 100 103 136 146 150 167 181 189 191 199 205 232 234 236 246 254 267 285 287 296 299 3 4 5 9 10 14 15 16 17 19 20 22 24 25 27 28 32 34 35 36 37 38 39 41 43 44 48 49 53 54 56 60 62 64 67 68 69 70 71 72 73 82 84 86 90 91 93 99 102 104 106 107 109 111 112 114 115 118 121 122 123 124 125 127 128 131 132 133 134 138 139 140 141 142 144 145 147 148 149 152 153 154 158 159 162 166 170 171 172 174 175 176 178 179 182 183 187 188 190 192 193 194 196 197 198 200 211 213 214 216 217 219 220 224 226 228 230 231 233 238 239 240 241 242 243 244 245 247 250 253 256 258 259 260 261 262 266 269 270 271 273 274 276 277 279 280 282 283 284 286 291 292 293 294 295 298 1 7 8 13 21 26 65 97 101 113 116 119 120 130 135 137 143 156 169 177 186 203 206 237 249 264 272 275 288 290 300 78 78 42 78 98 167 181 205 246 2 14 19 25 30 32 34 37 38 41 46 47 49 50 53 59 62 66 83 85 95 100 103 107 114 118 125 131 136 139 140 146 150 152 178 182 189 190 191 192 196 199 216 226 231 232 234 236 241 244 253 254 260 267 273 279 287 296 299 3 4 5 7 8 9 10 12 13 15 16 17 18 20 21 22 23 24 27 29 35 36 39 40 43 44 45 48 51 52 55 57 58 60 61 63 64 65 67 68 69 71 72 73 74 75 76 77 79 80 81 82 84 86 87 88 89 90 91 92 93 94 96 97 99 102 104 105 106 108 109 110 111 112 113 115 116 119 120 122 123 124 126 127 129 130 132 133 134 135 137 138 141 142 143 144 147 148 151 153 154 155 157 158 160 161 162 163 164 165 166 168 169 170 171 172 173 174 175 177 179 180 183 184 185 186 187 188 193 194 195 197 198 200 202 203 204 206 207 208 209 210 212 213 214 215 217 218 219 220 221 222 223 224 225 227 228 229 230 233 235 237 238 239 240 242 243 247 248 249 250 251 252 256 257 258 259 261 262 263 264 265 266 268 269 270 271 272 274 275 276 278 280 281 283 284 288 289 290 291 292 293 294 297 298 300 78 2 59 95 98 136 146 150 181 205 234 246 254 6 14 19 25 30 41 46 47 49 50 53 66 83 85 100 103 107 114 118 125 140 149 152 189 190 191 196 199 236 244 253 267 285 296 299 3 7 9 10 12 16 17 18 22 24 29 33 34 35 37 43 48 51 55 57 58 64 65 68 71 72 73 74 75 77 79 80 81 84 87 89 90 92 93 96 105 106 108 110 111 112 116 119 123 124 126 127 129 131 133 135 138 139 143 148 151 155 163 166 168 169 171 173 176 177 179 180 183 185 186 187 193 194 195 197 200 202 207 209 210 212 213 215 216 217 218 220 221 222 224 225 229 241 242 245 248 249 250 251 252 255 258 260 261 262 263 265 266 268 270 274 275 277 278 280 281 283 284 288 289 290 291 293 295 297 298 78 2 42 50 59 66 85 95 98 136 146 150 167 181 189 205 232 234 236 246 254 287 296 299 6 14 19 22 24 25 30 32 34 37 38 41 46 47 49 53 54 56 62 83 86 93 100 103 106 109 114 118 128 131 139 140 149 152 162 182 190 191 192 196 199 216 226 231 241 244 253 260 267 271 273 279 285 5 70 81 101 113 255 262 2 6 30 42 46 47 50 59 66 78 85 95 98 100 136 146 150 167 181 189 199 205 232 234 236 246 254 267 285 287 296 299 3 4 5 9 10 14 15 16 19 20 22 24 25 28 32 34 37 38 39 41 43 44 49 53 54 56 60 62 63 64 67 68 69 70 72 73 82 86 91 93 99 103 104 105 106 107 109 110 111 112 114 115 118 121 122 123 124 125 126 127 128 131 139 140 141 142 144 145 147 149 152 153 154 158 159 162 170 171 172 174 176 178 179 182 187 190 191 192 193 194 196 214 216 219 220 224 226 230 231 241 243 244 245 247 250 253 256 258 260 262 271 273 274 276 279 281 282 284 286 291 292 293 294 8 13 21 27 36 40 61 94 97 101 116 137 156 157 161 186 188 198 208 212 213 227 237 239 240 249 264 269 272 283 300 78 167 181 246 42 98 205 2 59 146 150 232 234 50 66 83 85 95 100 136 189 236 254 287 296 299 6 14 15 22 24 25 28 30 32 34 37 38 41 46 47 53 54 56 62 73 82 86 93 103 105 106 107 109 114 118 122 125 131 139 140 149 152 153 162 178 182 190 191 192 194 199 216 219 226 231 241 244 245 253 260 271 273 279 285 286 1 3 4 5 7 8 9 10 11 12 13 16 17 18 20 21 26 27 29 31 33 35 36 39 40 43 44 48 52 55 57 58 60 61 63 65 68 69 71 72 74 75 76 77 79 80 81 84 87 88 89 90 91 92 94 96 97 101 102 104 108 110 111 112 113 115 116 117 119 120 121 123 124 126 127 129 130 132 133 134 135 137 138 141 144 145 147 151 154 156 159 160 161 163 164 165 166 168 169 170 171 173 174 175 176 177 180 183 184 185 186 187 188 193 195 197 198 200 202 203 204 206 207 208 209 210 211 212 213 214 215 217 218 220 221 222 223 224 225 227 228 229 230 233 235 239 240 242 247 248 249 251 255 256 257 258 259 261 262 263 264 265 266 268 270 272 274 276 277 278 280 281 282 283 284 288 289 290 291 292 293 294 295 297 298 300 2 42 59 78 98 150 167 181 205 232 234 246 3 6 9 14 15 19 22 24 25 28 30 32 37 41 46 47 49 50 53 54 56 62 63 66 73 82 83 85 91 93 95 100 103 104 105 106 107 109 114 118 122 124 125 128 131 136 139 140 146 147 149 152 153 162 170 178 182 189 190 191 193 194 196 199 216 219 226 231 236 241 244 245 254 260 271 273 279 284 285 286 296 299 1 4 5 8 10 11 12 13 16 17 18 20 21 23 26 27 29 31 33 35 40 43 44 45 48 51 52 57 58 60 61 64 65 67 68 69 71 72 74 75 77 79 80 81 84 87 88 89 90 92 94 96 97 99 101 102 108 111 112 113 115 116 117 120 123 126 127 129 130 132 133 134 135 137 138 141 142 143 144 145 148 151 154 155 156 157 158 159 160 161 163 164 165 166 168 169 171 172 173 174 175 176 177 179 180 183 184 185 186 187 188 195 197 198 200 202 204 206 207 208 210 211 213 214 215 217 218 220 221 222 223 224 225 227 228 229 230 233 235 237 239 240 242 243 248 249 250 251 256 257 259 261 262 263 264 265 266 268 269 270 272 274 277 278 280 281 283 288 289 290 291 292 293 294 295 297 298 300 78 78 78 2 3 4 5 6 9 10 14 15 16 17 20 22 24 25 27 30 32 34 35 37 39 41 42 43 44 47 48 49 50 53 54 56 59 60 62 63 64 66 67 68 72 73 82 83 84 85 86 91 93 95 99 100 102 103 104 105 106 107 110 111 112 114 115 118 122 123 124 125 126 127 131 136 138 140 142 145 146 147 150 152 153 154 158 159 162 167 170 171 174 176 178 179 181 187 190 191 192 193 194 196 199 205 214 216 217 219 220 224 226 230 231 232 233 234 236 241 243 244 245 246 247 254 256 258 260 262 267 271 273 274 276 279 281 284 285 286 291 292 294 296 299 1 8 11 12 13 26 29 33 36 40 45 51 55 57 61 65 71 75 77 79 81 87 89 92 94 96 97 108 113 116 117 120 129 133 135 137 143 148 151 155 156 157 160 161 163 164 165 166 168 173 175 177 183 184 185 186 188 195 197 200 202 204 206 207 208 209 210 212 213 215 218 221 222 225 227 228 229 238 239 240 249 251 252 255 257 259 261 263 264 265 266 268 269 270 272 275 277 278 280 283 288 290 295 297 298 300 78 2 42 50 59 66 95 98 136 150 167 181 205 232 234 246 254 6 19 25 30 41 46 47 53 62 83 85 100 103 107 114 118 125 140 149 152 189 190 191 196 199 236 244 253 285 287 296 299 3 4 8 9 10 12 14 16 17 18 22 24 26 28 33 34 35 37 38 44 48 49 51 52 55 57 58 64 65 67 68 69 70 71 72 74 77 79 80 81 82 84 87 89 90 91 92 93 94 96 101 104 105 106 108 110 111 112 115 116 117 119 120 123 124 126 127 128 129 131 133 135 138 139 143 145 147 148 151 157 160 162 163 166 168 169 171 173 174 176 177 178 179 180 182 183 185 186 187 193 194 195 197 200 202 204 207 209 210 211 213 215 217 218 220 221 222 223 224 225 229 237 238 241 242 243 245 248 249 251 255 256 260 261 262 263 265 266 268 270 274 275 276 277 278 279 280 281 282 283 288 289 290 291 293 295 297 298 42 78 167 181 205 246 2 59 95 98 146 232 234 254 6 14 19 22 24 25 30 32 34 37 38 41 46 47 49 50 53 54 56 62 66 83 85 100 103 106 107 109 114 118 125 128 131 136 139 140 149 152 178 182 189 190 191 196 199 216 226 231 236 241 244 253 267 271 273 279 285 286 287 296 299 1 3 4 5 7 8 9 10 12 13 16 17 18 20 21 26 27 28 29 31 33 36 39 40 43 45 51 52 55 57 58 60 61 63 64 65 67 68 69 71 72 73 74 75 76 77 79 80 81 82 84 86 87 88 89 90 91 92 94 96 99 101 102 104 105 108 110 111 112 113 115 116 117 120 121 122 123 124 126 127 129 130 132 133 135 137 141 142 143 145 147 148 151 153 154 155 156 157 158 159 160 161 162 163 165 166 168 169 170 171 174 175 176 177 179 180 183 184 185 186 187 188 193 194 195 197 202 203 204 206 207 208 209 210 212 213 214 215 217 218 219 220 221 222 223 224 225 227 228 229 230 233 235 237 238 239 240 242 243 245 247 248 249 251 252 255 256 257 259 261 262 263 264 265 266 268 269 270 272 274 275 276 277 278 280 281 282 283 284 288 289 290 291 292 293 294 295 297 298 300 78 2 3 4 5 6 9 10 14 16 17 20 22 24 25 30 32 37 39 41 42 43 44 46 47 49 50 53 54 56 59 60 63 64 66 67 68 69 73 82 83 85 86 91 93 95 99 100 102 103 104 105 106 107 109 110 112 114 115 118 122 123 124 125 126 131 136 139 140 141 142 145 146 150 152 153 158 159 162 167 170 171 174 176 178 179 181 187 189 190 191 192 193 194 196 199 205 214 216 224 226 230 231 232 234 236 241 243 244 245 246 247 253 256 258 260 262 267 271 273 274 276 279 281 284 285 286 291 293 296 299 1 8 11 12 13 18 21 26 27 29 31 33 35 40 48 51 55 57 58 61 65 71 72 74 75 76 77 79 80 81 87 88 89 92 94 96 97 108 111 113 116 117 119 120 129 132 135 137 138 143 148 151 154 155 156 157 160 161 163 165 166 168 169 173 175 177 180 183 184 186 188 195 197 200 202 204 206 207 208 209 210 212 213 215 217 218 221 222 225 227 228 229 233 238 240 242 249 251 252 255 257 259 261 264 265 266 268 269 272 275 277 280 283 288 289 290 292 294 295 297 298 300 78 2 42 59 98 150 167 181 205 232 234 246 6 30 47 50 66 83 85 95 100 146 189 199 254 267 285 287 296 299 3 4 7 8 9 10 11 12 13 14 15 17 18 19 21 22 23 24 25 26 29 32 33 34 37 39 40 41 43 44 45 46 48 49 51 52 53 55 57 58 60 61 62 63 67 68 69 71 72 73 74 75 76 77 79 80 81 82 84 86 87 89 91 92 93 94 96 99 104 106 107 108 109 112 114 115 116 117 118 119 120 122 123 124 125 126 127 129 131 133 135 137 138 139 143 145 147 148 151 152 157 158 160 163 164 166 168 171 173 174 175 176 177 178 179 180 182 183 185 187 190 191 193 194 196 197 200 202 203 204 209 210 212 213 215 216 217 218 219 220 221 222 223 224 225 226 227 229 233 238 239 240 241 243 245 247 248 251 252 253 255 256 257 259 260 261 263 265 266 268 269 270 271 272 275 276 277 278 279 280 281 282 284 288 289 290 291 294 297 298 2 42 50 59 66 78 95 98 136 146 150 167 181 205 232 234 246 254 287 296 299 6 14 19 25 30 32 34 37 38 41 46 47 49 53 56 62 100 103 107 114 118 128 139 140 149 152 178 189 190 191 192 199 216 226 236 241 244 253 260 267 273 285 286 4 9 12 16 17 18 20 22 23 29 33 36 39 43 48 51 52 55 58 65 68 71 72 73 74 75 79 80 81 87 89 90 92 96 97 101 105 106 109 110 111 112 113 117 123 124 126 127 129 131 132 133 134 135 138 143 144 148 151 155 166 168 172 173 177 179 180 183 185 187 193 197 198 200 202 207 208 209 210 212 215 217 218 221 222 225 228 229 231 237 242 243 245 250 255 256 258 261 262 263 264 266 268 270 274 276 277 278 280 283 288 290 291 293 295 297 78 167 181 246 42 205 2 6 14 19 24 25 30 32 34 37 38 41 46 47 49 50 53 56 59 62 66 83 85 95 100 103 106 107 109 114 118 125 131 136 139 140 150 152 178 182 189 190 191 192 196 199 226 231 232 234 236 241 244 253 254 260 273 279 285 286 287 296 299 1 3 5 7 8 9 10 11 12 13 15 17 18 20 22 23 26 27 29 33 35 36 39 40 44 45 48 51 52 55 57 58 60 64 65 68 69 72 73 74 75 76 77 79 80 81 82 84 86 87 88 89 90 91 92 93 94 96 97 99 102 104 105 108 110 111 112 113 115 116 117 119 120 122 123 124 126 127 129 130 132 133 135 137 138 141 142 144 145 147 148 151 153 154 155 156 157 158 159 160 161 162 163 164 165 166 168 169 170 171 172 173 174 175 176 177 179 180 183 184 186 187 188 193 194 197 198 200 202 203 204 206 207 208 209 210 212 213 214 215 217 218 219 220 221 222 223 224 225 227 228 229 230 233 237 238 239 240 242 243 245 247 248 251 255 256 257 259 261 262 263 264 265 266 268 269 270 271 272 274 275 276 277 278 280 281 283 284 288 289 290 291 292 293 294 295 297 298 300 42 78 167 181 205 246 2 6 14 19 25 30 32 41 46 47 49 50 53 59 66 85 95 98 100 103 107 114 125 136 140 146 150 152 178 182 189 190 191 196 199 232 234 236 244 253 254 267 273 285 287 296 299 1 3 5 7 8 9 10 12 13 15 16 17 18 20 21 22 23 24 26 27 29 31 33 34 35 36 37 39 40 43 45 48 51 52 55 57 58 60 61 63 64 65 67 68 69 70 72 73 74 75 76 79 80 81 82 84 86 87 89 90 91 92 93 94 96 99 102 104 106 109 110 111 112 113 115 117 119 120 122 123 124 126 129 130 131 132 133 134 135 138 139 141 142 143 144 145 147 148 151 153 154 155 156 157 158 159 160 161 162 163 164 165 166 168 169 170 171 172 173 174 175 176 177 179 180 183 184 185 186 187 188 192 193 194 195 197 198 200 202 203 204 206 207 208 209 210 212 213 214 215 216 217 218 219 220 221 222 223 224 225 226 227 228 229 230 231 233 235 237 238 240 241 242 243 245 247 248 249 251 252 255 257 258 259 260 261 263 264 265 266 268 269 270 271 272 274 275 276 277 278 279 280 281 282 283 284 286 288 289 290 291 292 293 294 295 297 300 2 42 59 78 95 98 136 146 150 167 181 205 232 234 246 254 6 14 19 25 30 32 41 46 47 49 50 53 62 66 85 100 103 107 114 118 125 140 149 152 178 182 189 190 191 196 199 226 236 244 253 267 273 285 287 296 299 3 4 7 9 10 12 16 17 20 22 24 29 33 34 37 38 39 43 48 51 52 55 57 58 64 68 71 72 73 74 75 77 79 81 84 87 89 90 92 93 104 105 106 109 110 113 116 117 119 123 124 126 127 129 131 133 135 138 139 143 144 145 148 151 155 160 163 166 168 171 172 173 176 177 179 180 183 185 186 187 192 193 194 195 197 198 200 202 203 204 207 209 210 212 213 215 216 217 218 220 221 222 224 225 228 229 237 238 241 242 245 248 249 251 252 255 258 260 261 262 263 265 266 268 270 274 275 276 277 278 280 281 283 284 288 289 291 293 295 297 298 78 167 246 42 181 205 98 2 6 25 30 46 47 50 59 62 66 83 85 95 100 103 136 140 146 150 189 191 199 232 234 236 244 254 267 285 287 299 3 4 5 7 9 10 11 12 13 14 15 16 17 19 20 22 23 24 27 31 32 34 35 36 37 38 39 40 41 43 45 48 49 53 54 56 58 60 63 64 67 68 69 71 73 74 77 81 82 84 86 87 88 89 90 91 92 93 96 102 104 105 106 107 109 110 111 112 113 114 115 118 122 123 125 126 127 131 132 133 134 135 138 139 141 142 143 145 147 148 152 153 154 155 156 158 159 162 165 166 169 170 171 172 173 174 175 176 177 178 180 182 183 184 185 187 188 190 192 193 194 196 197 198 200 204 206 213 214 216 217 218 219 220 223 224 226 227 228 230 231 233 238 239 240 242 243 245 247 249 250 251 252 253 255 256 257 258 259 260 261 262 263 264 266 269 270 273 276 277 279 280 281 283 284 291 292 293 294 295 297 298 21 29 116 212 225 248 300 78 246 181 205 42 2 6 30 46 47 50 59 66 83 85 95 100 136 146 150 189 199 232 236 254 267 285 287 296 299 3 4 5 9 10 14 15 16 17 20 22 24 25 32 34 37 38 39 41 43 44 49 53 56 60 62 63 64 67 68 69 73 82 86 91 93 99 102 103 104 105 106 107 109 110 112 114 115 118 122 123 124 125 126 127 131 139 140 141 142 145 147 152 158 162 170 171 172 174 176 178 179 182 187 191 192 193 194 196 214 216 224 226 230 231 241 243 244 247 253 256 258 260 262 271 273 274 276 279 281 284 286 291 293 1 7 8 13 26 31 36 40 55 61 76 79 80 81 94 97 111 119 137 154 161 185 186 188 195 203 208 212 227 228 233 235 238 239 240 249 252 257 272 283 292 78 167 181 205 2 59 95 98 146 150 232 234 50 66 83 85 100 136 189 236 254 287 296 299 3 4 6 7 8 9 11 12 13 14 15 17 18 19 21 22 23 24 25 26 29 30 31 32 34 37 39 40 43 44 46 48 52 53 55 56 57 58 60 61 62 63 65 67 68 69 70 72 73 74 75 76 77 79 80 81 82 84 86 87 88 91 92 93 94 96 99 102 103 104 107 108 109 110 112 114 115 116 117 119 120 123 124 125 126 127 129 130 131 133 135 137 138 139 141 142 143 144 145 147 148 151 152 153 154 156 157 158 159 160 161 162 163 165 166 168 169 171 173 174 175 176 177 178 179 180 182 183 184 185 187 188 190 191 193 194 195 197 198 199 200 202 203 204 206 207 209 210 212 213 215 216 217 218 219 220 221 222 223 224 225 226 227 229 230 233 238 239 240 241 242 243 245 247 248 253 256 257 259 260 261 263 265 266 267 269 270 271 272 275 276 277 278 280 281 284 285 288 289 290 291 292 294 295 297 298 300 78 167 181 205 246 2 6 14 15 19 22 24 25 30 32 34 37 38 41 42 46 47 49 50 53 54 56 59 66 73 82 83 85 86 93 95 100 103 105 106 107 114 118 122 125 131 136 139 140 146 150 152 153 178 182 189 190 192 194 196 199 216 219 226 231 232 234 236 241 245 253 254 260 267 271 279 285 286 287 296 299 1 3 4 5 7 8 9 10 11 12 13 17 18 20 21 23 26 27 29 31 33 35 36 39 40 43 44 45 48 51 52 55 57 58 60 61 63 64 65 67 68 69 71 72 74 75 76 77 79 80 81 84 87 88 89 91 92 94 96 97 99 102 104 108 110 111 112 115 116 119 120 123 124 126 127 129 130 132 133 135 137 138 141 142 143 144 145 147 151 154 155 156 157 158 159 160 161 163 164 165 166 168 169 170 171 172 173 174 175 176 177 179 180 183 184 186 188 193 195 197 198 200 202 203 204 206 207 209 210 212 213 214 215 217 218 220 221 223 224 225 227 228 229 230 233 235 237 238 239 240 242 247 248 251 252 255 256 258 259 261 262 263 264 265 266 268 269 270 272 274 275 277 278 281 283 284 288 289 290 291 292 293 294 295 297 298 300 78 246 2 42 50 59 66 78 83 85 95 98 100 136 146 150 167 181 189 205 232 234 236 246 254 287 296 299 3 6 9 14 15 19 20 22 24 25 28 30 32 34 37 38 41 46 47 49 53 54 56 62 63 64 68 69 73 82 86 91 93 103 104 105 106 107 109 110 114 118 122 124 126 128 131 139 140 147 149 152 153 162 170 174 178 182 190 191 192 193 194 196 199 211 216 219 226 241 244 245 253 260 267 271 273 276 279 281 285 286 5 27 31 61 76 81 111 137 154 158 175 186 235 272 78 167 246 42 78 167 181 205 246 2 59 95 98 146 150 232 234 254 3 4 5 6 9 10 14 15 16 17 19 20 22 24 25 28 30 32 34 37 39 41 43 44 46 47 49 50 53 54 56 60 62 63 66 67 68 69 73 82 83 85 86 91 93 99 100 102 103 104 105 109 110 112 114 115 118 121 122 123 124 125 126 127 128 131 136 139 140 141 142 145 147 149 152 153 158 159 162 170 171 174 176 178 179 182 187 189 190 191 192 193 194 196 199 211 214 216 219 224 226 230 231 241 243 244 245 247 253 256 258 260 262 267 271 273 274 276 279 281 282 284 285 286 291 293 296 299 1 8 11 12 13 18 21 26 27 29 31 35 36 45 48 51 55 57 58 61 65 71 74 75 76 77 79 81 84 87 88 89 90 92 94 96 97 101 108 113 116 117 120 129 132 133 135 137 138 143 148 154 155 156 157 160 161 163 164 166 169 173 177 180 183 184 185 186 188 197 200 204 207 208 209 210 212 213 215 217 218 220 221 225 227 228 229 233 235 237 238 239 249 250 251 252 255 257 259 263 264 265 266 268 269 270 272 275 277 278 283 288 289 290 292 295 297 298 300 78 167 181 246 2 3 4 5 6 9 10 14 15 16 17 19 20 22 24 25 30 32 34 38 41 42 43 44 47 49 50 53 54 56 59 60 62 63 64 66 67 68 69 73 82 83 85 86 91 93 95 99 100 102 103 104 105 106 107 109 110 112 114 115 118 122 124 125 127 131 136 139 140 141 142 144 145 146 147 150 152 153 158 162 170 171 172 174 176 178 179 190 191 192 193 194 196 199 205 214 216 219 224 226 230 231 232 234 236 241 243 244 245 247 253 254 256 258 260 262 267 271 273 276 279 281 284 285 286 287 291 293 296 299 1 8 11 12 13 18 21 26 27 29 31 33 35 36 39 40 45 48 55 61 65 71 72 74 75 76 77 79 81 84 87 88 89 90 94 96 97 108 111 113 116 117 119 120 129 133 135 137 138 143 148 151 154 155 156 157 159 160 161 163 164 165 166 168 169 173 175 177 180 183 184 185 186 187 195 197 198 200 202 206 207 208 209 210 213 215 217 218 220 221 222 225 227 228 229 233 235 237 240 242 249 251 252 255 257 259 261 265 266 268 269 270 272 274 275 277 278 280 283 289 290 292 294 297 298 300 2 42 59 78 95 98 146 150 167 181 205 232 234 246 254 6 19 25 30 41 46 47 50 53 62 66 83 85 100 103 107 114 118 125 140 149 152 189 190 191 196 199 236 244 253 267 285 296 299 3 4 9 12 14 16 17 18 22 24 29 33 34 35 37 39 43 48 51 52 55 57 58 64 65 68 71 72 73 74 75 77 79 80 81 84 87 89 90 92 93 96 104 105 106 108 110 111 112 116 117 119 123 124 126 127 129 131 133 135 138 143 145 148 151 160 166 168 169 171 173 176 177 178 179 180 183 185 186 187 193 194 195 197 200 202 204 209 210 212 213 215 216 217 218 220 222 224 225 229 237 238 241 242 245 248 249 251 252 255 256 260 261 262 263 266 268 270 274 275 276 277 278 280 283 284 288 289 290 291 293 295 297 298 78 42 167 181 205 246 59 98 150 232 234 3 4 5 6 9 10 11 12 13 14 15 16 17 19 20 21 22 23 24 25 27 29 30 31 32 33 34 35 36 37 39 40 41 43 44 47 48 50 52 53 54 56 58 60 61 62 63 64 66 67 68 69 71 72 73 74 77 79 81 82 83 84 86 88 89 90 91 92 93 95 99 100 102 103 104 105 106 107 109 110 111 112 113 114 115 118 122 123 124 125 127 128 132 133 135 136 138 139 140 141 142 143 145 146 147 148 149 152 153 154 155 156 157 158 159 162 165 166 168 169 170 171 173 174 175 176 177 178 179 180 182 183 184 185 187 188 189 190 191 192 193 194 197 199 200 204 206 211 212 213 214 215 216 217 218 220 221 223 224 226 227 228 230 233 236 238 239 240 241 242 244 245 247 249 250 251 254 256 257 258 259 260 261 263 264 266 268 269 270 271 273 274 276 277 278 279 280 281 284 285 286 288 289 292 293 294 295 296 297 298 299 18 51 57 75 76 101 120 129 130 163 186 209 225 235 248 272 2 42 59 78 150 167 181 205 232 234 246 6 30 50 66 83 85 95 100 136 146 189 199 236 254 267 287 296 299 1 3 4 5 8 9 10 11 12 13 14 15 17 18 19 21 22 24 25 26 29 31 32 33 34 37 39 40 41 43 44 45 46 48 49 51 52 53 55 56 57 58 60 61 62 63 65 67 68 69 70 71 72 73 74 75 76 77 79 80 81 82 84 86 87 88 89 91 92 93 94 96 99 102 103 104 107 108 109 110 112 114 115 116 117 118 119 121 122 123 124 125 126 127 129 130 131 133 135 137 138 139 141 142 143 145 147 148 151 152 153 154 156 157 158 159 160 161 162 164 165 166 168 169 171 173 174 175 176 177 178 179 180 183 184 185 187 188 190 191 193 195 196 197 200 202 203 204 206 207 209 210 213 215 216 217 218 219 220 222 223 224 225 226 227 229 230 233 238 239 240 241 242 243 245 247 248 251 252 256 257 259 260 261 263 265 268 270 271 272 275 276 277 278 279 280 281 282 284 288 289 291 292 294 295 297 298 300 78 167 181 205 42 98 2 50 59 66 83 85 95 136 146 150 189 232 234 236 254 287 296 299 6 9 14 15 19 20 22 24 25 28 30 34 37 38 41 46 47 49 53 54 56 62 63 64 73 82 86 91 93 103 104 105 106 107 109 110 114 118 121 122 124 125 128 131 139 140 147 149 152 153 162 170 178 182 190 191 192 193 194 196 199 211 216 219 226 231 241 244 245 260 267 271 273 279 284 285 286 1 4 5 16 18 27 29 31 35 36 39 43 45 48 51 52 55 68 69 70 71 72 74 75 76 79 81 88 90 92 97 99 101 102 111 112 113 117 123 126 127 129 130 132 154 155 156 158 159 164 165 166 173 180 184 185 187 188 202 206 207 208 209 210 212 215 217 221 222 225 228 229 230 235 243 249 255 256 258 259 261 262 264 268 269 272 274 276 277 278 280 283 293 294 295 297 298 300 2 42 59 78 95 98 136 146 150 167 181 205 232 234 246 254 30 46 47 50 62 83 85 100 103 189 191 199 236 285 287 296 299 3 4 7 8 9 10 12 13 14 17 19 21 22 23 24 25 26 29 32 33 34 37 39 40 41 43 44 48 49 51 52 55 56 57 58 60 63 65 67 68 69 71 72 73 74 75 77 79 80 81 82 84 86 89 91 92 93 94 96 105 108 109 110 112 114 115 116 117 119 120 123 124 125 126 127 129 131 133 134 135 138 139 143 144 145 147 148 151 152 157 160 161 162 163 166 168 169 171 172 174 176 177 178 179 180 182 183 185 187 190 193 194 195 197 198 200 204 207 209 210 212 213 215 217 218 220 221 222 223 224 225 226 229 240 242 243 244 245 247 248 253 255 256 257 260 261 263 265 266 268 270 274 275 276 277 278 279 281 284 286 288 289 290 291 292 295 297 298 78 167 181 246 205 59 98 150 232 234 50 66 95 136 146 254 287 296 299 6 30 46 47 62 83 103 140 189 191 199 236 244 267 285 4 5 9 10 14 15 16 17 19 20 22 25 32 34 37 39 41 43 44 49 53 54 56 60 63 64 67 68 69 70 72 73 82 86 91 93 99 102 104 105 106 107 109 110 111 112 114 115 118 121 122 123 124 125 126 127 128 131 139 141 142 144 145 147 149 152 153 154 158 159 162 170 171 174 176 178 179 182 187 190 192 193 194 196 211 216 219 220 224 226 230 231 241 243 245 247 250 253 256 258 260 262 271 273 274 276 281 282 284 286 292 293 294 1 7 8 11 12 18 21 23 26 33 35 36 40 48 51 52 55 58 61 65 71 74 75 76 77 79 80 81 84 87 88 90 92 94 96 97 101 108 113 116 117 120 129 130 132 133 135 137 138 143 151 155 156 157 160 161 163 164 165 166 168 169 173 175 177 180 183 184 185 186 188 195 197 200 202 203 204 207 208 209 210 213 215 217 218 221 222 225 227 228 229 235 237 238 239 242 248 249 251 252 255 257 261 263 264 265 266 268 269 270 272 275 277 278 280 283 288 289 290 295 297 298 300 78 167 181 246 2 6 19 25 30 41 42 46 47 50 53 59 62 66 83 85 95 98 100 103 107 118 136 140 146 150 152 189 191 199 205 232 234 236 244 253 254 267 285 287 296 299 1 3 4 5 7 8 10 11 12 13 14 15 16 17 20 21 22 24 26 27 29 31 32 33 34 35 36 37 38 40 43 44 49 51 52 54 56 57 58 60 63 64 65 67 68 69 70 71 72 74 76 77 79 80 81 82 84 86 87 88 89 90 91 92 93 94 96 99 102 104 105 106 108 109 110 111 112 113 115 116 119 120 121 122 123 124 125 126 127 129 130 132 133 135 137 138 139 141 142 143 145 147 148 153 154 155 156 157 158 159 160 162 163 164 165 166 168 169 170 171 173 174 175 176 177 178 179 180 182 183 184 185 187 188 190 192 193 194 195 196 197 200 202 204 206 209 210 212 214 215 216 217 218 219 220 221 222 223 224 226 227 228 229 230 231 233 235 237 239 240 241 242 243 245 247 248 249 252 255 256 257 258 259 260 261 262 263 264 266 268 269 270 271 273 274 275 276 277 278 279 280 281 282 283 284 286 288 289 291 292 293 294 295 297 298 42 78 167 181 205 246 59 95 98 146 150 232 254 6 14 22 24 25 30 32 34 37 41 46 47 49 50 53 54 56 62 66 83 85 93 100 103 106 107 109 114 118 125 128 131 136 139 140 152 178 182 189 190 191 192 196 199 216 231 236 241 244 253 260 267 271 273 279 285 286 287 299 1 3 5 9 10 12 13 15 16 17 18 20 21 26 27 29 31 33 35 36 39 40 43 44 45 48 51 52 55 57 58 60 61 63 64 65 67 68 69 71 72 73 74 75 76 77 79 80 82 84 86 87 88 89 90 91 92 94 96 97 99 101 102 104 105 108 110 111 112 113 116 117 120 121 122 123 124 126 127 129 130 132 133 135 137 138 141 142 144 145 147 148 153 154 155 156 157 158 159 160 161 162 163 164 165 166 168 169 170 171 172 173 174 175 176 177 179 180 183 184 185 186 187 188 193 195 197 198 200 202 204 206 207 208 209 210 211 212 213 214 215 217 219 220 221 222 223 224 225 227 228 229 230 233 235 237 238 239 240 242 243 245 247 248 249 250 251 252 255 256 257 258 259 261 262 263 264 265 266 268 269 270 272 274 275 277 278 280 281 282 283 284 288 289 290 291 292 293 294 295 297 298 246 78 2 50 59 85 95 98 100 136 146 150 167 181 189 205 232 234 236 246 287 296 299 6 14 19 24 25 30 32 34 37 38 41 46 47 53 56 62 83 103 106 107 109 114 118 125 128 131 140 149 152 178 182 190 191 192 196 199 226 231 244 253 260 267 273 279 285 286 1 3 4 5 9 10 12 16 17 20 22 27 28 29 33 35 36 39 43 48 51 52 54 55 57 58 64 65 68 70 71 72 73 74 75 79 81 84 87 89 90 92 96 101 105 108 110 111 112 113 117 121 123 124 126 127 129 135 138 143 148 151 156 160 163 166 173 177 179 180 183 185 186 187 193 197 200 202 207 208 209 210 211 212 215 217 218 221 224 225 228 229 237 242 243 245 248 249 252 255 256 258 262 263 265 266 268 270 274 276 277 278 280 283 284 288 290 293 295 297 298 2 42 59 78 95 98 136 146 150 167 205 232 234 246 254 6 30 46 47 50 53 62 66 83 85 100 103 118 140 189 191 199 236 244 267 285 287 296 299 3 4 7 8 9 10 12 13 14 17 18 19 22 23 24 26 29 32 33 34 37 39 40 41 43 44 48 49 51 52 55 57 58 60 63 65 67 68 69 71 72 73 74 77 79 80 81 84 86 87 89 91 92 93 94 96 104 105 106 108 109 110 112 114 115 116 117 119 120 123 124 125 126 127 134 135 138 139 143 147 148 151 152 157 160 161 162 163 166 168 169 171 172 173 174 176 177 178 179 180 183 185 187 190 193 194 195 196 197 198 200 202 203 204 209 210 212 213 215 216 217 218 220 221 222 224 225 226 227 229 238 239 240 241 242 243 245 247 248 249 251 252 255 256 257 260 261 263 265 266 268 270 271 274 275 276 277 278 279 280 281 284 286 288 289 290 291 292 295 297 298 2 59 78 95 136 146 150 167 181 205 232 234 246 254 6 14 19 25 30 32 41 46 47 49 50 53 62 100 103 107 114 118 125 140 149 152 178 182 189 190 191 196 199 236 244 253 267 273 285 287 296 299 3 4 5 7 8 9 10 11 12 13 15 16 17 18 20 21 22 23 24 26 27 28 29 31 33 34 35 36 37 38 39 40 43 44 45 48 51 52 56 57 58 60 61 63 64 65 68 69 70 71 72 73 74 75 76 79 80 81 82 84 86 87 88 90 91 92 93 94 96 99 101 102 104 105 109 110 111 112 113 115 116 117 119 120 121 122 123 124 126 127 128 129 130 131 132 133 135 137 138 139 141 142 143 144 145 147 148 151 153 154 155 156 157 158 159 160 162 163 164 165 166 168 169 170 171 172 173 174 175 176 177 179 180 183 184 185 186 187 188 192 193 194 195 197 198 200 202 204 206 207 208 209 210 211 212 213 214 215 216 217 218 219 221 222 223 224 225 226 228 229 230 231 233 235 237 238 239 240 241 242 243 245 247 248 249 251 252 255 256 257 258 259 260 262 263 264 265 268 270 271 272 274 275 276 277 278 279 280 281 282 283 284 286 288 289 290 291 292 293 294 295 297 298 300 78 246 2 42 50 59 66 95 98 136 146 150 167 181 205 232 234 254 287 296 299 6 14 19 25 30 32 38 41 46 47 49 53 56 62 83 85 103 107 114 118 125 140 149 152 178 182 189 190 191 196 199 216 236 241 244 253 273 279 285 286 3 4 9 10 12 16 17 18 22 24 28 29 33 35 39 48 51 52 54 55 57 58 64 65 68 71 72 73 74 75 77 79 80 81 84 87 89 92 93 96 97 101 105 106 108 109 110 111 112 113 117 121 123 124 126 128 129 131 133 135 138 139 143 151 155 159 160 163 166 168 169 171 172 173 177 179 180 183 185 186 187 192 193 194 195 197 200 202 207 209 210 211 212 214 215 217 218 220 221 222 224 228 235 237 242 245 248 249 251 255 256 258 260 262 263 264 265 266 268 270 274 275 276 277 278 280 281 282 283 284 288 290 293 295 297 298 181 246 2 6 14 19 25 30 32 34 37 38 41 42 46 47 49 50 53 56 59 62 83 85 95 100 103 106 107 114 118 125 131 136 140 146 150 152 178 182 190 191 192 196 199 205 216 226 231 232 234 236 241 244 253 254 260 267 273 279 285 286 287 296 299 1 3 4 5 7 8 9 10 11 12 13 15 17 18 20 21 22 24 26 27 29 31 33 35 36 39 40 43 44 45 48 51 52 55 57 58 60 61 63 64 65 67 68 69 70 71 72 73 74 75 76 77 79 84 86 87 88 89 90 91 93 94 96 97 99 102 104 105 108 109 110 111 112 113 115 116 117 119 120 122 123 124 126 127 129 130 132 133 135 137 138 141 142 143 144 145 147 148 151 153 154 155 156 157 158 159 161 162 163 164 165 166 168 169 170 171 172 173 174 175 176 177 180 184 185 186 187 188 193 194 195 197 200 202 206 207 208 209 210 212 213 214 215 217 218 219 220 221 222 223 224 225 227 228 229 230 233 235 237 238 239 240 242 243 245 247 248 249 251 252 255 256 258 259 261 262 263 264 265 268 269 270 271 274 275 276 277 278 280 281 283 284 288 289 290 291 292 294 295 297 298 300 78 246 42 59 98 150 167 181 205 232 6 30 47 50 83 85 95 100 136 146 189 199 234 236 254 267 285 287 296 299 1 3 4 5 8 9 11 12 13 14 17 18 19 21 22 24 25 26 27 29 31 32 33 34 36 37 38 39 40 41 43 44 45 46 48 51 52 53 54 55 56 57 58 60 61 62 63 65 67 68 69 70 71 72 73 74 75 76 77 79 80 82 84 86 87 88 89 91 92 93 94 96 97 99 101 102 103 104 106 107 108 109 110 112 114 115 116 117 118 119 120 122 123 124 125 126 127 128 129 130 132 133 135 137 138 140 141 142 143 145 147 148 151 152 153 154 156 157 158 159 160 161 162 163 164 165 166 168 169 171 173 174 175 177 178 179 182 183 184 185 188 190 191 193 194 195 196 197 200 202 204 206 207 208 209 210 211 212 213 214 215 216 217 218 219 220 221 222 223 224 225 226 227 229 230 233 238 239 240 242 243 245 247 248 250 251 252 253 255 256 257 260 261 263 264 265 266 268 269 270 271 272 273 275 276 277 278 280 281 282 284 288 289 290 291 292 294 295 297 298 300 2 59 78 98 150 167 181 205 232 234 246 6 30 50 66 83 85 100 136 146 189 199 236 254 267 285 287 296 299 1 3 4 5 8 9 10 11 12 13 14 15 17 18 19 21 22 24 25 26 27 29 31 32 33 34 37 38 39 40 41 43 44 45 46 48 49 51 52 53 55 56 57 60 61 62 63 65 67 68 69 70 71 72 73 74 75 76 77 79 80 81 82 84 86 87 88 91 92 93 94 96 99 102 103 104 108 109 110 112 114 115 116 117 118 119 120 121 122 123 124 126 127 129 130 131 132 133 135 137 138 139 140 141 142 143 145 147 148 151 152 153 154 156 157 158 159 160 161 162 163 164 165 166 168 172 173 174 176 177 178 179 180 182 183 184 185 187 188 190 191 193 194 195 196 197 198 200 202 203 204 206 207 208 209 210 212 213 215 216 217 218 219 220 221 222 223 224 225 226 227 229 230 231 233 238 239 241 242 243 245 247 248 251 252 253 255 256 257 260 261 263 264 265 266 268 269 270 271 272 273 275 276 277 280 281 284 288 289 290 291 292 294 295 297 298 2 42 59 78 95 98 136 146 150 167 181 205 232 234 246 254 6 19 25 30 41 46 47 50 53 62 66 83 85 100 103 107 114 118 140 152 189 191 236 244 253 285 287 296 299 3 4 7 9 10 12 14 16 17 18 22 24 29 33 34 37 38 39 43 48 51 52 57 58 65 68 71 72 73 74 75 77 79 80 81 84 87 89 92 93 96 104 105 106 108 110 111 112 116 117 119 123 124 125 126 127 129 133 135 138 139 143 144 145 148 151 163 166 168 171 173 176 177 178 179 180 183 185 186 187 193 194 195 196 197 198 200 202 204 207 209 210 212 213 215 217 218 220 221 222 224 225 229 237 238 241 242 245 248 249 251 255 256 260 261 262 263 265 266 268 274 276 277 278 281 283 284 288 289 290 291 295 297 298 78 167 181 205 246 2 6 14 19 25 30 41 46 47 49 50 53 59 62 66 83 85 95 98 100 103 107 114 118 125 136 140 146 150 152 182 189 191 196 199 232 234 236 244 253 254 267 285 287 296 299 3 5 7 8 9 10 11 12 13 15 16 17 18 20 21 22 23 24 26 27 29 31 34 36 37 38 39 40 43 44 45 48 56 57 58 60 61 63 64 65 67 68 69 70 71 72 73 74 75 76 77 79 80 82 84 86 87 88 89 90 91 92 93 94 96 97 99 102 104 105 106 108 110 111 112 113 115 116 117 119 120 121 122 123 124 126 127 129 130 131 132 133 135 137 138 139 141 142 143 144 145 147 148 153 154 156 157 158 159 160 161 162 164 165 166 168 169 170 171 172 173 174 175 176 177 178 179 180 183 184 185 186 187 188 192 193 195 197 198 200 202 203 204 206 207 208 209 210 212 213 214 215 216 217 218 219 220 221 222 223 224 225 226 227 228 229 230 231 233 235 237 239 240 241 242 243 245 247 248 249 251 252 255 256 257 258 259 260 261 262 263 264 265 266 268 269 270 271 272 273 274 275 276 277 278 279 280 281 283 284 286 288 289 290 291 292 293 294 295 297 298 300 42 78 98 167 181 205 246 2 59 95 136 146 150 232 234 254 3 4 5 6 9 10 13 14 15 16 17 20 22 24 25 27 28 30 32 34 35 36 37 39 41 43 44 46 47 48 49 50 52 53 54 58 60 62 63 64 66 67 68 69 70 71 72 73 77 82 83 84 85 86 88 90 91 93 99 100 102 103 104 105 106 107 109 110 111 112 114 115 118 121 122 123 124 126 127 128 131 132 133 138 139 141 142 143 145 147 148 149 152 153 154 158 159 162 169 170 171 174 175 176 178 179 182 183 187 188 190 191 192 193 194 196 197 199 200 213 216 217 219 220 224 226 228 230 231 233 236 238 239 240 241 242 243 244 245 247 249 253 256 257 258 259 260 261 262 263 266 267 269 270 271 273 274 276 277 279 280 281 282 283 284 285 286 291 292 293 294 295 296 298 299 1 18 21 29 33 40 51 55 57 61 65 74 79 81 87 92 94 96 101 116 117 129 135 137 151 155 156 157 163 165 168 180 185 186 202 204 206 207 208 209 210 212 218 221 222 225 227 229 251 255 264 265 268 272 275 278 289 290 297 300 78 167 181 205 246 2 6 14 19 22 24 25 30 32 34 37 38 41 46 47 49 50 53 54 56 59 62 83 85 86 93 100 103 106 107 109 114 118 131 136 140 146 150 152 178 182 189 190 191 192 196 199 216 226 231 232 234 236 241 244 254 260 267 271 273 279 285 286 287 296 299 1 3 4 5 7 8 9 10 12 13 15 16 17 20 21 23 26 27 29 31 33 35 36 39 40 43 44 45 48 51 52 55 57 58 60 61 63 64 65 67 68 69 71 72 73 74 75 76 77 79 80 81 82 84 87 88 89 91 92 94 96 97 99 102 104 105 108 110 111 112 113 115 116 117 119 120 122 123 124 126 127 129 132 133 135 137 138 141 142 143 144 145 147 148 151 153 154 155 156 157 158 159 160 161 162 163 164 166 168 169 170 171 172 173 174 175 176 177 179 180 183 184 185 186 187 188 193 194 195 197 198 200 202 206 207 208 209 210 212 213 214 215 217 218 219 220 221 223 224 225 227 228 229 230 233 235 237 238 239 240 242 243 245 247 248 249 251 252 255 256 257 258 261 262 264 265 266 268 269 270 272 274 275 276 277 278 280 281 283 284 288 289 290 291 292 294 295 297 300 78 246 167 181 205 42 50 59 66 83 85 95 98 100 136 146 150 189 232 234 236 287 299 6 14 19 24 25 30 32 34 37 38 46 47 49 53 56 62 103 106 107 109 114 118 125 128 131 139 140 149 152 178 182 190 191 192 196 199 216 226 231 241 244 253 260 267 273 279 285 286 1 3 4 5 9 10 12 17 18 20 22 27 29 33 35 36 39 43 48 51 52 54 55 57 58 64 65 68 70 71 72 73 74 75 77 79 87 89 90 92 96 97 101 105 108 110 111 112 113 117 121 123 124 126 127 129 132 133 135 138 143 148 151 155 156 159 163 166 168 169 173 177 179 180 183 185 186 187 193 197 200 202 207 208 209 210 211 214 215 217 218 220 221 222 224 228 229 235 237 242 243 245 248 249 250 251 255 256 258 261 262 263 264 265 266 268 274 275 276 277 278 280 283 284 288 289 290 293 295 297 298 78 167 246 2 42 50 59 66 98 136 146 150 205 232 234 254 287 296 299 6 19 25 30 41 46 47 53 62 83 85 100 103 107 114 118 125 140 149 152 189 190 191 196 199 236 244 253 267 285 3 4 8 9 10 12 13 14 16 17 21 22 26 28 29 32 33 34 35 37 39 40 43 44 48 51 52 55 57 58 60 61 63 64 65 67 69 71 72 73 74 75 77 79 80 82 84 86 87 89 90 91 92 93 94 96 101 104 106 108 109 110 111 112 115 116 117 120 121 123 124 126 127 128 129 131 133 134 138 139 143 145 147 148 151 157 160 161 162 163 166 168 169 171 173 174 176 177 178 179 180 182 183 185 186 187 193 194 195 197 200 202 207 209 210 211 213 215 216 217 218 220 221 222 223 224 225 226 227 229 237 238 239 240 242 243 245 247 248 249 250 251 252 255 256 257 260 261 262 265 266 268 270 271 274 275 276 277 278 279 280 281 283 284 286 288 289 290 291 292 293 295 297 298 78 42 78 167 181 205 246 2 59 98 150 232 234 3 4 5 6 9 10 13 14 15 16 17 19 20 22 24 25 27 28 30 32 34 35 36 37 39 41 43 44 46 47 48 49 50 52 53 56 58 60 63 64 66 67 68 69 71 72 73 77 82 83 84 88 90 91 93 95 99 100 102 103 104 105 106 107 109 110 111 112 114 115 118 122 123 124 125 126 127 128 131 132 133 136 138 139 140 141 142 143 146 147 148 149 152 153 154 158 159 162 166 169 170 171 174 175 176 178 179 182 183 184 187 188 189 190 191 192 193 194 196 197 199 200 214 216 217 219 220 226 228 230 231 233 236 238 239 240 241 242 243 244 245 247 249 250 253 256 257 258 259 260 261 262 263 266 267 269 270 271 273 274 276 277 279 280 281 283 284 285 286 291 292 293 294 295 296 298 299 1 8 18 21 26 29 40 45 51 57 61 65 74 79 81 87 92 96 101 116 117 129 130 135 137 151 155 156 163 165 168 177 180 185 186 202 204 206 207 208 209 210 215 221 222 225 227 229 237 251 255 264 265 268 272 275 278 288 289 290 297 300 78 78 167 181 205 246 98 2 6 14 19 25 30 32 34 41 46 49 50 53 59 62 66 83 85 100 103 107 114 118 125 136 140 146 150 152 178 182 189 190 191 196 199 226 232 234 236 244 254 267 273 285 287 296 299 1 3 5 7 8 9 10 12 13 15 16 17 18 20 21 22 26 27 29 31 33 35 36 37 38 39 40 43 44 45 48 51 55 56 57 58 60 61 63 64 65 67 68 69 70 72 73 74 75 76 77 79 80 81 82 86 87 88 89 90 91 92 93 94 96 97 99 102 104 106 108 109 110 111 112 113 115 117 119 120 122 123 124 126 127 129 131 132 133 135 137 138 141 142 143 144 145 147 148 151 153 154 155 156 157 158 159 160 161 162 163 164 165 166 168 169 170 171 173 174 175 177 179 180 183 184 185 186 187 188 192 194 197 200 202 203 204 206 207 208 209 210 212 213 214 215 216 217 218 219 220 221 222 223 224 225 227 228 229 230 231 233 235 237 238 239 240 241 242 243 245 247 248 249 250 251 252 255 256 257 258 259 260 261 262 263 264 265 266 268 270 271 272 274 275 276 277 278 279 280 281 283 284 286 288 289 290 291 292 293 294 295 297 298 300 2 42 59 78 98 150 167 181 205 232 234 246 6 25 30 46 47 50 62 66 85 100 103 136 140 146 189 199 236 244 254 267 285 287 296 299 3 4 5 9 10 14 15 16 17 19 20 22 24 27 28 32 34 35 36 37 38 39 43 44 48 49 52 53 54 56 60 63 64 67 68 69 71 72 73 77 82 86 90 91 93 99 102 104 106 107 109 110 111 112 114 115 122 123 124 125 126 127 128 131 132 133 134 138 139 141 142 144 147 148 149 152 153 154 158 159 162 166 170 171 172 174 176 178 179 182 183 184 187 188 190 192 193 194 196 197 198 200 211 213 214 216 217 219 220 224 226 228 230 231 233 238 239 240 241 242 243 245 247 250 256 258 259 260 261 262 266 269 270 271 273 274 276 277 279 281 283 284 286 291 292 293 294 295 298 1 7 11 12 13 18 21 26 29 33 51 55 57 58 61 74 75 76 81 87 88 92 94 97 101 113 116 117 119 120 129 130 135 137 143 155 156 157 160 161 163 164 169 173 177 180 185 195 202 203 206 209 212 215 222 225 227 235 248 252 255 264 265 272 275 278 288 297 300 42 78 167 181 205 246 2 59 95 98 146 150 234 14 19 25 30 34 37 41 46 47 49 50 53 56 62 66 83 100 103 107 114 118 125 136 139 140 149 152 178 182 189 190 191 196 199 216 226 236 241 244 253 254 260 267 273 279 285 286 287 296 299 1 3 4 5 8 9 10 12 13 15 16 17 18 20 21 22 24 26 27 28 29 31 33 35 36 39 40 43 44 45 48 51 52 55 57 58 60 61 64 65 67 69 71 72 73 74 75 76 79 80 81 82 84 86 87 88 89 90 91 92 93 94 96 97 99 101 102 104 105 106 108 109 110 111 112 113 115 116 117 119 120 121 122 123 124 126 127 129 130 131 132 133 135 137 138 141 142 143 144 145 147 148 151 153 154 155 156 158 159 160 161 162 163 164 165 166 168 169 170 171 172 173 174 175 176 179 180 185 186 187 188 192 193 194 195 197 200 202 203 204 206 207 208 209 210 211 212 213 214 215 217 218 219 221 223 224 225 227 228 229 230 231 233 235 238 239 240 242 243 245 247 248 249 250 251 255 256 257 258 259 261 262 263 264 265 266 268 269 270 271 272 274 275 276 277 278 280 281 282 283 284 288 289 290 291 292 293 294 295 297 298 300 2 42 59 78 95 136 146 150 167 181 205 232 234 246 254 3 4 5 6 9 10 14 15 16 17 19 20 22 24 25 28 30 32 34 37 41 43 44 47 49 50 53 56 60 64 66 67 69 70 73 82 83 85 86 91 93 99 100 102 103 104 105 106 107 109 110 112 115 118 122 123 124 125 126 127 128 131 139 140 141 142 144 145 147 149 152 153 158 162 170 171 172 174 176 178 179 182 189 190 191 192 193 194 196 199 211 214 216 219 224 226 230 231 236 241 243 244 245 247 253 256 258 260 262 267 271 273 276 279 281 282 284 285 286 291 293 296 299 1 8 12 13 18 21 23 26 27 29 31 33 35 36 39 40 48 51 52 55 57 58 61 65 71 72 74 75 76 77 79 81 87 89 90 92 94 97 101 108 111 113 116 117 120 129 130 132 133 134 135 137 138 143 148 151 154 155 156 157 159 161 163 164 165 166 168 169 173 175 177 180 183 184 185 186 188 197 198 200 202 204 206 207 208 210 212 213 215 217 218 220 221 222 227 228 229 233 235 237 238 239 240 249 251 252 255 257 259 261 263 264 265 266 268 269 270 272 274 275 277 278 280 288 289 290 292 294 295 297 298 300 78 167 246 42 205 98 2 14 19 24 25 30 32 34 37 38 41 46 47 49 50 53 56 59 62 66 83 85 95 100 103 106 107 114 118 125 131 139 140 146 150 152 178 189 190 191 192 196 199 216 226 231 232 234 236 241 244 253 254 260 267 273 279 285 287 299 1 3 4 5 8 9 10 11 12 13 15 16 17 18 20 21 22 26 27 29 31 33 36 39 40 43 44 45 48 51 52 55 57 58 60 61 63 64 65 67 68 69 71 72 73 74 75 76 77 79 80 81 82 86 87 89 90 91 92 93 94 96 97 99 102 104 105 108 109 110 111 112 113 115 116 117 120 122 123 124 126 127 130 132 133 135 137 138 141 142 143 145 147 148 151 153 155 156 157 158 159 160 161 162 163 164 166 168 169 170 171 172 173 174 175 176 177 179 180 183 184 185 186 187 188 193 194 195 197 198 200 202 203 204 206 207 208 209 210 212 213 215 217 218 219 220 221 222 223 224 225 227 228 229 230 233 235 237 238 239 240 243 245 247 248 249 250 251 252 255 256 257 258 259 261 262 263 264 265 266 268 269 270 272 274 275 276 277 278 280 281 283 284 288 289 291 292 293 294 295 297 300 78 42 167 181 205 2 59 98 150 232 234 6 14 19 25 30 32 34 37 38 41 46 47 49 50 53 56 62 66 83 85 95 100 103 107 118 125 128 131 136 139 140 146 149 152 178 182 189 190 191 192 196 199 216 226 231 236 241 244 253 254 267 273 279 285 286 287 296 299 1 4 5 8 9 10 11 12 13 15 16 17 18 20 21 22 24 26 27 28 29 31 33 35 36 39 40 44 45 48 51 52 55 57 58 60 61 63 64 65 67 68 69 71 72 73 74 75 76 77 79 80 81 82 84 86 88 89 90 91 92 93 94 96 97 99 101 102 104 105 106 108 109 110 111 112 113 115 116 117 120 122 123 124 126 127 129 130 132 133 135 138 141 142 143 144 145 147 148 151 153 154 155 156 157 158 159 160 161 162 163 164 165 166 168 169 170 171 173 174 175 176 179 180 183 185 186 187 188 194 195 197 200 202 203 204 206 207 208 209 210 212 213 214 215 217 218 219 220 221 222 223 224 225 227 228 229 230 235 237 238 239 240 242 243 245 247 248 249 250 251 252 255 256 257 258 259 261 262 263 264 265 266 268 269 270 271 272 274 275 276 277 278 280 283 284 288 289 292 293 294 295 297 298 300 2 6 30 42 46 47 50 59 62 78 83 85 95 98 100 103 136 140 146 150 167 181 189 191 199 205 232 234 236 244 254 267 285 287 296 299 3 4 5 7 9 10 11 12 13 14 15 16 17 19 20 22 23 24 25 27 28 31 32 34 35 37 38 39 40 41 43 44 45 48 49 52 53 54 58 60 63 64 67 68 69 70 72 73 74 77 81 82 84 86 87 89 90 91 92 93 96 99 102 104 105 106 107 109 110 111 112 113 114 115 118 121 122 123 124 125 126 127 128 131 132 133 134 135 138 139 141 142 143 144 145 147 148 149 152 153 154 155 156 159 162 165 166 169 170 171 173 174 175 176 177 178 179 180 182 184 185 187 188 190 192 193 194 196 197 200 204 212 213 214 216 217 218 219 220 223 224 226 227 228 230 231 233 238 239 240 241 242 243 245 247 249 250 251 252 253 255 256 257 258 259 260 261 262 263 264 266 269 270 271 273 274 276 277 279 280 281 282 283 284 286 291 292 293 294 295 297 298 21 33 57 65 76 94 101 116 120 129 130 137 151 157 161 163 164 186 208 210 229 235 237 248 272 275 290 78 167 181 246 2 42 50 59 66 95 98 136 150 205 232 234 254 287 296 299 6 14 19 25 30 32 34 37 38 41 46 47 49 53 56 62 83 85 100 103 107 114 118 125 139 140 149 152 178 182 190 191 196 199 216 226 236 241 244 253 260 267 273 279 285 286 3 4 7 8 9 10 11 12 13 15 16 17 18 20 21 22 24 26 28 29 33 35 36 39 40 43 44 45 48 51 52 54 55 57 58 61 63 64 65 67 68 69 70 71 72 73 75 76 77 79 81 82 86 87 89 90 91 92 93 94 96 97 99 101 104 105 106 108 109 111 112 113 115 116 117 120 122 123 124 126 127 128 129 131 133 135 137 138 143 144 145 147 148 151 153 155 157 158 159 160 161 162 163 164 166 168 169 170 171 172 173 174 175 176 177 179 180 183 185 186 187 188 192 193 194 195 197 200 202 203 204 207 208 209 210 211 212 213 214 215 217 218 219 220 221 222 223 224 225 227 228 229 231 233 235 237 238 239 240 242 243 247 248 249 251 252 255 256 258 259 261 262 263 264 265 266 268 269 270 271 272 274 276 277 278 280 281 283 284 288 289 290 291 292 293 294 298 42 78 167 181 205 246 59 98 150 232 234 6 25 30 41 46 47 50 53 62 66 83 85 95 103 118 140 146 152 189 191 199 236 244 253 254 267 285 287 296 299 3 4 5 7 9 10 11 12 13 15 16 17 20 22 23 24 27 29 31 32 33 34 35 36 37 38 39 40 43 44 45 48 49 52 54 56 58 60 61 63 64 68 69 71 72 73 74 77 81 82 84 86 87 88 89 90 91 92 93 99 102 104 105 106 109 110 111 112 113 115 119 122 123 124 125 126 127 128 131 132 133 135 138 139 141 142 143 144 145 147 148 149 153 154 155 156 158 159 162 165 166 168 169 170 171 172 173 174 175 176 177 178 179 180 182 183 184 185 187 188 190 192 193 194 196 197 198 200 204 206 211 212 213 214 215 216 217 218 219 220 223 224 226 227 228 230 231 238 239 240 241 242 243 245 249 250 251 252 255 256 258 259 260 261 262 263 264 266 270 271 273 274 276 277 279 280 281 283 284 286 288 289 292 293 294 295 297 298 65 76 130 186 225 235 248 268 275 78 246 2 3 5 6 9 10 15 16 17 19 20 22 24 25 30 32 34 37 38 41 42 43 44 46 47 49 50 53 54 56 59 62 63 64 66 67 68 69 73 82 83 86 91 93 95 99 100 102 103 105 106 107 109 110 112 114 115 118 122 123 124 125 126 127 131 136 139 140 141 146 147 150 152 153 158 162 167 170 171 172 174 176 178 179 181 182 187 189 190 191 192 194 196 199 205 214 216 219 224 226 230 231 232 234 236 241 243 244 245 247 253 256 258 260 262 267 271 273 274 276 279 281 284 285 286 287 291 293 299 1 8 11 12 13 18 21 26 27 29 31 33 35 36 40 45 48 51 55 57 61 65 71 72 74 75 76 77 79 80 81 84 87 88 89 90 92 94 96 97 108 111 113 116 117 120 129 132 135 137 138 143 148 151 154 155 156 157 160 161 163 164 165 166 168 169 173 175 177 180 183 184 185 186 188 195 197 200 202 206 207 209 210 212 213 215 217 218 220 221 222 225 227 228 229 233 235 238 240 242 249 251 252 255 257 259 261 264 265 266 268 269 270 272 275 277 278 280 283 288 289 290 292 294 295 297 298 300 78 167 181 205 246 42 98 2 3 6 9 14 15 19 22 24 25 30 32 34 37 38 41 46 47 49 50 53 54 56 59 62 63 64 66 68 69 73 82 85 86 91 93 95 100 103 104 105 106 107 109 110 114 118 122 124 125 126 131 136 139 140 146 147 150 152 153 162 170 174 178 182 189 190 191 192 193 194 196 199 216 219 226 231 232 234 236 244 245 253 254 260 267 271 273 276 279 284 285 286 287 296 299 1 4 5 8 10 12 13 16 17 18 21 26 29 31 33 35 36 39 40 43 44 45 48 51 52 55 57 58 61 65 67 72 74 75 76 77 79 81 84 87 88 89 90 92 94 96 97 99 102 108 111 112 113 115 116 117 119 120 123 127 129 132 133 134 135 137 138 141 142 145 148 151 154 156 158 159 160 161 163 164 165 166 168 169 171 173 175 176 177 179 180 183 184 185 186 187 188 195 197 200 202 203 204 206 207 208 209 210 213 214 215 217 218 220 221 222 224 225 227 228 229 230 235 237 238 239 240 242 247 250 251 252 255 256 257 258 259 261 262 263 264 265 266 268 269 270 272 274 275 277 278 280 281 283 289 290 291 292 293 294 295 297 298 300 2 42 59 78 95 136 146 150 167 205 232 234 246 254 6 19 25 30 41 46 47 50 53 62 66 83 85 100 103 107 114 118 125 140 152 189 191 196 199 236 244 253 267 285 287 296 299 3 4 5 7 8 9 10 11 12 13 14 15 16 17 18 21 22 23 24 26 27 28 29 31 32 33 34 37 38 39 40 44 45 48 49 51 52 55 56 57 58 60 61 63 65 67 68 69 71 72 73 74 75 76 77 79 80 82 84 86 87 88 89 91 92 93 94 96 99 101 102 104 105 106 108 109 110 111 112 115 116 117 119 120 122 123 124 126 127 128 130 131 133 134 135 137 138 139 141 142 145 147 148 149 151 153 154 156 157 158 159 160 161 162 164 165 166 168 169 170 172 173 174 175 176 177 178 179 180 182 183 184 185 186 187 188 193 194 195 197 198 200 202 203 204 206 207 209 210 211 212 213 215 216 217 218 219 220 221 222 223 224 226 227 229 230 233 237 238 239 240 242 243 245 249 251 252 255 256 257 259 260 261 262 263 265 266 268 269 270 271 272 274 275 276 277 278 279 280 281 283 284 288 289 290 291 292 294 297 298 300 2 42 50 59 66 78 95 98 136 146 150 167 181 205 232 234 246 254 6 14 19 25 30 32 34 38 41 46 47 49 53 56 62 83 85 100 103 107 114 125 140 149 152 178 182 189 190 191 196 199 216 226 244 253 267 273 279 285 286 287 296 299 78 167 181 246 205 2 42 59 95 98 136 146 150 232 234 254 6 14 19 25 41 46 47 49 50 53 62 66 83 85 100 103 107 114 118 125 152 182 189 190 191 199 236 244 253 267 285 287 296 299 3 4 7 8 9 16 17 18 21 22 24 26 29 33 34 35 37 38 39 40 43 44 48 51 55 57 58 63 65 67 68 69 71 72 73 74 75 77 79 80 82 84 86 87 89 91 92 93 94 96 104 105 106 108 110 111 112 116 117 119 120 123 124 126 127 129 131 133 135 138 139 143 145 147 148 151 155 157 159 160 162 163 166 168 169 171 173 174 176 177 178 179 180 183 185 186 187 193 197 200 202 203 204 207 209 210 212 213 215 216 217 220 221 223 224 225 229 235 237 238 239 240 241 242 245 247 248 249 251 252 255 256 258 260 261 262 263 265 266 270 274 275 276 277 278 279 281 283 284 286 288 289 290 291 293 295 297 298 78 78 167 246 2 42 59 95 98 136 146 150 205 232 254 6 30 46 50 62 66 83 85 100 103 191 199 267 287 296 299 3 4 5 7 8 9 10 11 12 13 14 15 17 18 19 22 24 25 26 27 28 29 31 32 33 34 37 38 39 40 41 43 44 48 49 51 52 53 55 56 57 58 60 61 63 65 68 69 71 72 73 74 75 76 77 79 81 82 84 86 87 88 89 91 92 93 94 96 99 101 102 104 105 107 108 109 110 112 114 115 116 118 119 120 121 122 123 124 125 126 127 128 129 130 131 133 135 137 138 139 141 142 143 145 147 148 151 152 153 156 157 158 159 160 161 162 163 164 165 166 168 169 171 172 173 174 175 176 177 178 179 180 182 183 184 185 187 188 190 193 194 196 197 198 200 202 203 204 206 207 209 210 211 212 213 215 216 217 218 219 220 221 222 223 224 225 226 227 229 230 233 239 240 241 242 243 244 245 247 248 250 251 252 253 256 257 259 260 261 263 265 266 268 269 270 271 272 274 275 277 278 279 280 281 284 286 288 289 291 292 294 297 298 300 78 167 181 205 246 2 50 59 95 136 150 232 234 254 6 14 19 25 30 41 46 47 49 53 62 66 83 85 100 103 107 114 118 125 140 149 152 182 189 190 191 196 199 236 244 267 285 287 296 299 1 4 5 8 9 10 12 13 15 16 17 18 20 21 22 23 24 26 27 28 29 31 32 33 34 35 36 37 38 39 40 43 44 45 48 51 52 56 57 58 60 61 64 65 67 68 69 70 71 72 73 74 75 76 77 79 81 82 84 86 87 88 90 91 92 93 94 96 97 99 101 102 104 105 106 108 109 110 111 112 115 116 117 119 120 123 124 126 127 128 129 130 131 132 133 135 137 138 139 141 142 143 144 145 147 148 153 154 155 156 157 158 159 160 161 162 163 164 166 168 169 170 171 172 173 174 175 176 178 179 180 183 184 185 186 187 188 192 193 194 195 197 198 200 202 203 204 206 207 209 211 212 213 214 215 216 217 218 219 220 221 222 223 224 225 226 227 228 229 230 231 233 235 238 240 241 242 243 245 247 248 249 251 252 255 256 257 258 259 260 261 262 263 264 265 268 269 270 271 272 273 274 275 276 277 278 279 280 281 283 284 286 288 289 290 291 292 293 294 295 297 298 300 78 2 19 25 30 41 46 47 49 50 53 59 62 66 83 85 95 98 100 103 107 114 118 125 136 140 146 150 152 167 181 182 189 190 191 199 205 232 234 236 244 246 253 254 285 287 296 299 1 3 5 7 8 9 10 11 12 13 15 16 17 18 20 21 22 24 26 27 29 31 32 33 34 36 37 38 39 40 43 44 45 48 51 52 56 57 58 60 61 63 64 65 67 69 70 71 72 73 74 75 76 77 79 80 81 82 84 86 87 88 89 90 91 92 93 94 96 97 99 102 104 105 106 108 109 110 111 112 113 115 116 117 119 120 121 122 123 124 126 127 129 130 131 132 133 135 137 138 139 141 142 145 147 148 153 154 155 156 157 158 159 160 161 162 163 164 165 166 168 169 170 171 173 174 175 176 177 178 179 180 183 184 185 186 187 188 192 193 194 195 197 200 202 203 204 206 207 209 210 212 213 214 215 216 217 220 221 222 223 224 225 226 228 230 231 233 235 237 238 239 240 241 242 243 245 247 248 249 251 252 255 256 257 258 259 260 261 262 263 264 265 266 268 269 270 271 272 273 274 276 277 278 279 280 281 282 283 284 286 288 289 290 291 292 293 295 297 298 300 78 2 6 19 25 41 42 46 47 53 59 66 83 85 95 100 103 107 114 118 136 140 146 150 152 167 181 189 191 205 232 234 236 244 246 253 254 267 285 287 296 299 1 3 4 5 8 9 10 11 12 13 14 15 16 17 20 21 22 24 26 27 29 31 32 33 34 35 36 37 38 39 40 43 44 45 48 49 51 52 56 57 58 60 61 63 64 65 67 68 69 70 72 73 74 75 76 77 79 80 81 82 84 86 87 88 89 90 91 92 93 94 96 97 99 102 105 106 108 109 110 111 112 113 115 116 119 120 121 122 123 124 125 126 127 129 130 131 132 133 135 137 139 141 142 143 145 147 148 153 154 155 156 157 158 160 161 162 163 164 165 166 168 169 170 171 173 174 175 176 177 178 179 180 182 183 184 185 186 188 190 192 193 194 195 196 197 200 203 204 206 207 209 212 213 215 216 217 218 219 220 221 222 223 224 226 227 228 229 230 231 233 235 237 238 239 240 241 242 243 245 247 248 249 251 252 256 257 258 259 260 261 262 263 264 268 269 270 271 273 274 275 276 277 278 279 280 281 282 283 284 286 288 289 291 292 293 294 295 297 298 78 181 205 246 2 3 6 9 14 15 19 22 24 25 30 32 34 37 38 41 46 47 49 50 53 54 56 59 62 63 66 73 82 83 85 86 93 95 100 103 104 105 106 107 109 110 114 118 122 125 131 136 139 146 147 150 152 153 162 170 178 182 190 191 192 193 194 196 199 216 219 226 231 232 234 236 241 244 245 253 254 260 267 271 273 279 285 286 287 296 299 1 4 5 7 8 10 12 13 16 17 18 20 21 23 26 27 29 31 33 35 36 39 40 43 44 45 48 51 52 55 58 60 61 64 65 67 68 69 71 72 74 75 76 77 79 84 87 88 91 92 94 96 97 102 108 111 113 115 116 117 119 120 124 126 127 129 130 132 133 135 137 138 141 142 143 144 145 148 151 154 155 156 157 158 159 160 161 164 165 166 168 169 171 172 173 174 175 176 177 179 180 183 184 185 186 187 188 195 197 200 202 203 204 206 207 208 209 210 212 213 214 215 217 218 220 221 222 223 224 228 229 230 233 235 237 238 239 240 242 243 247 248 249 251 252 255 256 257 258 259 261 263 264 265 266 268 269 270 272 274 275 276 278 280 281 283 284 288 289 290 291 292 294 295 297 298 300 78 167 181 246 42 205 2 50 59 66 83 85 95 98 100 136 146 150 189 232 234 236 254 287 299 6 14 19 24 25 30 32 34 37 38 41 46 49 53 56 62 103 106 107 109 114 118 125 128 131 139 149 152 178 182 190 191 192 196 199 216 226 231 244 253 260 267 273 279 285 1 4 5 9 10 12 16 17 18 20 22 23 27 28 29 33 35 36 39 43 48 51 52 55 57 58 64 65 68 70 72 73 74 75 77 79 81 84 87 89 90 92 93 96 97 101 105 108 110 111 112 113 117 121 123 124 126 127 129 132 133 134 135 138 143 148 151 155 156 160 166 169 171 172 177 179 183 185 186 187 193 197 200 202 207 208 211 214 215 217 218 220 221 222 224 225 228 229 237 242 243 245 248 249 252 255 258 261 262 263 265 266 268 270 274 275 276 277 278 280 281 283 284 288 289 290 293 295 297 298 78 246 167 181 205 2 42 59 95 98 136 146 150 232 234 254 30 47 50 66 83 85 100 189 199 236 267 285 287 296 3 4 5 8 9 10 11 12 13 14 15 17 18 19 21 22 23 24 26 27 28 29 31 32 33 34 37 39 40 43 44 45 46 48 49 51 52 55 56 58 60 61 62 63 65 67 68 69 71 72 73 74 75 76 77 79 80 81 82 84 86 87 88 89 91 92 93 94 96 99 101 102 104 106 107 108 109 110 112 114 115 116 117 118 119 120 122 123 124 125 127 128 129 130 131 133 135 137 138 139 141 142 143 145 148 149 151 152 153 154 156 157 158 159 160 161 162 163 164 165 166 168 169 171 173 174 175 176 177 178 179 180 182 183 184 185 187 188 190 191 193 195 197 198 200 202 203 204 206 207 210 211 212 213 215 216 217 218 219 220 221 222 224 225 226 233 238 239 240 241 242 243 245 247 248 250 251 252 253 255 256 257 259 260 261 263 265 266 268 269 270 271 272 275 276 277 278 279 280 281 284 288 289 290 291 292 294 295 297 298 300 167 181 246 205 2 42 50 59 66 83 85 95 98 100 136 146 150 189 232 234 236 254 287 296 299 3 6 9 14 15 19 22 24 25 28 30 32 34 37 38 41 46 47 53 54 56 62 63 73 82 86 93 103 104 105 106 109 110 114 118 121 122 124 125 128 131 139 140 147 149 152 153 162 170 178 182 190 191 192 193 194 196 199 219 226 231 241 244 245 253 260 267 271 273 279 284 285 286 27 137 158 235 272 78 42 50 59 66 95 98 136 146 150 167 181 205 232 234 254 6 19 25 30 41 46 47 53 62 85 100 103 107 114 118 125 140 149 152 189 191 196 199 244 253 267 285 296 299 3 4 9 10 12 14 16 17 18 22 29 33 34 35 39 43 48 49 51 52 55 57 58 64 65 68 71 72 73 74 75 79 80 81 84 87 89 90 92 96 101 105 106 108 110 111 112 117 119 123 124 126 127 128 129 131 133 135 138 139 143 148 160 163 166 173 177 178 179 180 185 186 187 193 197 200 202 207 209 210 211 212 215 217 218 221 222 225 229 237 241 242 245 248 249 250 252 255 256 260 261 262 263 265 266 268 270 274 275 276 277 278 283 284 288 290 291 295 297 298 42 78 98 181 205 246 2 59 95 136 146 150 232 234 254 3 4 5 6 9 10 14 15 16 17 19 20 22 24 25 27 28 30 32 34 35 37 39 41 43 44 46 47 48 50 53 54 56 60 62 63 64 66 67 68 69 70 72 73 82 83 84 85 86 91 93 99 100 102 103 105 106 107 109 110 111 112 114 115 118 122 123 124 125 126 127 128 131 132 133 138 139 140 141 142 145 149 152 154 158 159 162 170 171 174 176 178 179 182 184 187 189 190 191 192 193 194 196 199 211 214 217 219 220 224 226 228 230 231 233 236 240 241 243 244 245 247 256 258 260 262 266 267 271 273 274 276 279 281 282 284 285 286 291 292 293 294 296 299 1 8 13 21 26 29 33 36 40 51 52 55 57 58 61 65 71 74 75 77 79 80 81 87 88 89 90 92 94 96 101 113 116 117 129 130 135 137 143 148 151 156 157 161 163 166 168 169 173 175 177 180 183 185 186 188 195 200 202 204 206 208 209 210 212 213 215 218 221 222 225 227 229 237 238 239 242 249 251 255 257 261 263 264 265 268 269 270 272 275 277 278 280 283 288 289 290 297 298 300 78 167 181 2 42 59 98 150 205 232 234 6 30 46 47 50 66 83 85 95 100 136 146 189 199 236 267 285 287 299 1 3 4 5 7 8 9 10 11 12 13 14 15 17 18 19 21 22 24 25 26 27 29 31 32 33 34 37 38 39 40 41 43 44 45 48 49 51 52 53 55 56 57 58 60 61 62 63 65 67 68 69 70 71 72 73 74 75 76 77 79 80 81 82 84 86 87 88 89 91 92 93 96 102 103 104 106 108 109 110 112 114 115 117 118 121 122 123 124 125 126 127 129 130 131 132 133 135 137 138 139 141 142 143 145 147 148 151 152 153 154 156 157 158 159 160 161 162 163 164 165 166 169 171 173 174 175 176 177 178 179 180 183 184 185 187 188 190 191 193 194 195 196 197 200 202 203 204 206 207 209 210 213 215 216 217 218 219 220 221 222 223 224 225 226 227 229 230 231 233 238 239 240 241 242 243 244 245 247 248 251 252 253 255 256 257 259 260 261 263 265 266 268 269 270 271 272 273 275 276 277 278 279 281 282 284 288 289 290 292 294 295 297 298 300 78 167 246 181 2 42 59 98 205 232 6 30 50 66 83 85 95 100 136 146 150 189 199 234 236 254 267 285 287 296 299 3 4 5 7 8 9 10 11 13 14 15 16 17 19 20 21 22 24 25 27 29 31 32 33 34 35 36 37 39 40 41 43 44 45 46 47 48 49 52 53 54 56 58 60 61 62 63 64 67 68 69 70 71 72 73 74 76 77 79 82 84 86 87 88 89 90 91 92 93 94 96 99 102 103 104 105 107 109 110 111 112 113 114 115 118 119 121 122 123 124 125 127 131 132 133 135 137 138 139 140 141 142 143 145 148 149 152 153 154 155 156 157 158 159 162 165 166 168 169 170 171 173 174 175 176 177 178 179 180 182 183 184 185 187 188 190 191 192 193 194 195 196 200 204 206 211 213 214 215 216 217 218 219 220 221 223 224 228 229 230 231 233 238 239 240 241 242 243 245 247 249 252 255 257 258 259 260 261 263 264 266 268 269 270 271 274 276 277 278 279 280 281 283 284 286 288 289 291 292 293 294 295 297 298 78 167 246 42 181 205 59 98 232 2 3 4 5 6 9 10 14 15 16 17 19 20 22 24 27 30 32 34 35 36 37 39 41 43 44 46 47 48 49 50 52 54 56 60 62 63 64 66 67 68 69 72 73 77 82 83 84 86 90 91 93 95 99 100 102 103 104 105 106 107 109 110 111 112 114 115 122 123 124 125 126 128 131 132 133 136 138 139 140 141 142 145 146 147 150 152 154 159 162 170 171 172 174 175 176 178 179 182 184 187 189 190 192 193 194 196 199 216 217 219 220 224 226 228 230 231 233 234 236 238 239 240 241 242 243 244 245 247 250 254 256 258 259 260 262 266 267 273 274 277 279 280 281 284 286 292 293 296 298 299 8 11 12 13 18 21 23 26 29 40 45 51 57 61 71 75 79 81 88 89 92 96 97 101 108 113 116 120 129 135 137 143 148 151 155 156 160 163 166 168 169 177 180 183 185 197 198 200 202 204 206 207 208 209 210 213 215 218 221 222 229 237 249 251 252 261 263 264 265 268 269 270 272 275 278 283 288 289 290 297 300 78 167 246 2 3 4 5 6 9 10 11 12 13 14 15 16 17 19 20 22 25 27 30 31 32 34 35 36 37 39 40 41 42 43 44 45 46 47 48 49 50 52 53 56 58 59 60 62 63 64 66 67 68 69 71 72 73 74 77 81 82 83 84 86 87 88 89 90 91 92 93 95 96 99 100 102 103 104 105 106 107 109 110 111 112 113 114 115 118 122 123 124 125 126 127 131 132 133 135 138 139 140 142 143 145 147 148 150 152 153 154 155 156 159 162 165 166 169 170 171 172 173 175 176 177 178 179 182 183 184 185 187 188 189 191 192 193 194 196 197 198 199 200 204 205 206 212 213 214 216 217 218 219 220 223 224 226 227 228 230 231 232 233 234 236 238 239 240 241 242 243 244 245 247 249 251 252 254 255 256 258 259 261 262 264 266 267 269 270 271 273 274 276 277 279 281 283 284 285 286 288 292 293 294 295 296 297 299 120 137 186 237 272 78 167 181 205 246 42 2 6 30 46 47 50 59 66 85 95 100 136 146 150 189 199 232 234 236 254 267 285 287 296 299 3 4 5 9 10 14 15 16 17 20 22 24 25 27 28 32 34 35 36 37 38 39 41 43 44 48 49 53 54 56 62 63 64 68 69 70 72 73 82 84 86 91 93 99 102 103 104 106 107 109 110 111 112 114 115 121 122 123 124 125 126 131 133 134 139 140 141 142 144 145 147 149 152 153 154 158 159 162 170 172 174 176 178 179 182 184 187 190 191 193 194 196 211 214 216 217 219 220 224 226 228 230 231 233 238 240 241 243 244 245 247 253 258 260 266 271 273 274 276 277 279 280 281 282 284 291 292 293 294 298 13 61 76 113 116 130 137 156 157 169 186 206 208 213 235 248 249 264 272 300 2 42 59 78 98 150 167 181 205 232 234 246 50 66 83 95 100 136 146 189 236 254 287 296 299 3 4 5 6 10 14 15 16 17 20 22 24 25 28 30 32 34 37 38 39 41 43 44 46 47 53 54 56 62 63 64 67 68 69 70 72 73 82 86 93 99 102 103 104 105 107 109 110 112 114 115 118 121 122 123 124 125 126 127 128 131 139 140 141 142 145 147 149 152 153 158 159 162 170 171 172 174 178 179 182 187 190 191 192 193 194 199 211 214 216 219 224 226 230 231 241 243 245 247 256 258 260 262 271 273 276 279 281 282 284 285 286 291 293 294 1 7 8 11 12 13 21 23 27 29 31 33 35 36 40 45 48 51 52 55 57 58 61 65 71 74 75 77 79 80 81 84 87 88 89 90 92 96 97 101 108 111 113 116 117 119 120 129 130 132 133 134 135 138 143 148 151 154 156 157 160 164 165 166 168 169 173 175 177 180 183 184 185 186 188 195 197 198 200 202 203 204 206 207 208 209 210 215 218 220 221 222 225 227 228 229 233 235 240 242 248 250 251 257 259 261 263 264 265 266 268 269 270 272 275 278 280 283 288 289 290 292 295 297 298 300 78 167 246 181 42 98 205 2 59 146 150 232 234 6 14 19 25 30 32 34 37 38 41 46 47 49 50 53 56 62 66 83 85 100 103 107 114 125 136 139 140 149 152 178 182 189 190 191 196 199 226 236 241 244 253 254 260 267 273 279 285 286 287 299 1 3 4 5 7 8 12 13 15 16 17 18 20 21 22 24 26 27 28 29 31 33 35 36 39 40 43 44 45 48 51 52 55 57 58 60 61 63 65 67 68 69 71 72 73 74 75 76 77 79 80 81 82 84 86 87 88 89 90 91 92 93 94 96 97 101 102 104 106 108 109 110 111 112 113 115 117 120 121 122 123 124 126 127 128 129 130 131 132 133 135 137 138 141 142 143 145 147 148 151 153 154 155 156 158 159 160 161 162 163 164 165 166 168 171 173 174 175 176 177 179 180 183 184 185 186 187 188 192 193 194 195 197 200 202 203 204 206 207 208 209 210 211 212 213 214 217 218 219 220 221 222 223 224 225 227 228 229 230 231 233 237 238 239 240 242 243 245 247 248 249 251 252 255 256 257 258 259 261 262 263 264 265 266 268 269 270 271 272 274 275 276 277 278 280 281 283 284 288 289 290 291 292 293 294 295 297 298 300 78 167 181 246 2 6 30 42 46 50 59 62 66 83 85 95 98 100 136 146 150 189 191 199 205 232 234 236 254 267 285 287 296 299 3 4 5 9 14 15 16 17 19 20 24 25 27 32 34 35 37 38 39 41 43 44 48 49 53 54 60 63 64 67 69 70 72 73 82 84 86 91 93 99 102 104 105 106 107 109 110 111 112 114 115 118 121 122 123 124 125 127 131 132 133 138 139 140 141 142 144 145 147 149 152 153 154 158 159 162 171 172 174 176 178 179 182 184 187 190 192 193 194 214 216 217 219 220 224 226 228 230 231 233 240 241 243 244 245 247 253 256 258 260 262 266 271 273 274 276 279 281 282 284 291 292 293 294 1 7 13 21 36 40 57 76 77 81 94 97 113 116 119 137 156 157 169 186 188 203 208 212 213 235 239 248 249 264 269 272 283 300 78 2 3 4 5 6 9 10 14 15 16 17 19 20 22 24 25 30 32 34 37 38 39 41 43 44 46 47 50 53 54 56 59 60 62 63 64 66 67 68 69 73 82 83 85 86 91 93 95 99 100 102 103 105 106 109 110 112 114 115 118 122 123 124 125 126 127 131 136 139 140 141 142 145 146 147 150 152 153 158 159 167 170 171 174 176 178 179 182 187 189 190 191 192 193 194 196 199 214 216 219 224 226 230 231 232 234 236 241 243 244 245 247 253 256 258 260 262 267 271 273 274 276 279 281 284 285 286 287 291 293 296 299 1 8 11 12 13 18 26 27 29 33 35 36 40 45 48 51 55 57 65 74 75 76 77 79 80 81 84 87 88 89 90 92 94 96 97 108 113 116 117 119 120 135 137 138 143 148 151 154 155 156 157 160 161 163 164 165 166 168 169 173 175 177 180 183 184 185 186 188 195 197 202 204 207 208 209 210 212 213 215 217 220 222 225 227 228 229 233 235 237 238 240 242 249 251 252 255 257 259 261 264 265 266 268 269 270 272 277 278 280 283 288 290 292 294 295 297 298 300 2 42 59 78 98 150 167 181 205 232 246 85 95 136 189 234 236 254 287 296 299 3 4 5 6 9 10 14 15 17 19 22 24 25 27 30 32 34 35 36 37 38 39 41 43 44 46 47 48 52 53 54 56 60 62 63 64 67 68 69 70 71 72 73 77 82 83 84 86 90 91 99 100 102 103 104 105 106 107 109 110 111 112 114 115 118 122 123 124 125 127 128 131 132 133 134 138 139 140 141 142 144 145 147 148 149 152 153 154 158 159 162 166 170 171 172 174 175 176 178 179 182 183 184 187 188 190 191 192 193 194 198 199 200 213 214 216 217 219 220 224 226 228 230 231 233 238 239 240 241 242 243 244 245 247 258 259 260 261 262 266 267 269 270 271 273 274 276 277 279 280 281 282 283 284 285 286 293 294 295 298 1 8 11 12 18 26 29 33 40 51 55 57 58 74 75 76 79 80 81 87 88 92 94 96 97 101 108 113 116 117 119 120 130 135 137 151 156 157 163 164 165 168 169 177 180 185 186 195 202 209 210 212 215 218 221 222 225 227 229 235 237 248 249 251 257 263 264 265 268 272 275 278 288 289 290 300 78 167 246 2 42 50 59 66 95 98 136 146 150 181 205 232 234 6 30 46 62 85 100 103 140 189 191 199 236 244 267 285 287 296 299 3 4 9 10 12 14 17 18 19 24 29 33 34 37 38 39 43 48 49 51 52 53 55 57 58 65 68 71 72 73 74 75 77 79 81 84 87 89 92 93 96 101 104 105 108 110 112 114 116 117 119 123 124 125 126 127 128 129 131 135 138 139 143 145 148 149 151 160 163 166 168 169 171 172 173 176 177 178 179 180 183 185 187 190 193 196 197 198 200 202 204 207 209 210 211 213 215 217 218 220 221 224 229 241 242 245 248 249 250 251 252 255 256 260 263 265 266 268 270 274 275 276 277 278 281 284 288 289 290 291 295 297 298 2 42 59 98 150 167 181 205 232 246 6 30 50 83 85 95 100 136 189 199 234 236 254 267 285 287 296 299 1 3 4 5 7 8 9 10 11 12 13 14 15 17 19 20 21 22 23 24 25 26 27 29 31 32 33 34 36 37 38 39 41 43 44 45 46 47 48 49 51 52 53 54 55 57 58 60 61 62 63 65 67 68 69 70 71 72 73 74 75 76 77 79 80 82 84 86 87 89 90 91 92 93 94 96 97 99 102 103 104 107 108 109 110 112 113 114 115 116 117 118 119 120 122 123 124 125 126 127 129 130 131 132 133 138 139 140 141 142 143 144 145 147 148 149 151 152 153 154 156 157 158 159 160 161 162 163 164 165 166 168 169 171 173 174 175 176 177 178 179 180 182 183 184 185 187 188 190 191 192 193 194 195 196 197 198 202 204 206 207 208 209 212 213 214 215 216 217 218 219 220 221 222 223 224 225 227 228 229 230 231 233 235 238 239 240 241 242 243 248 251 252 255 256 257 258 259 260 261 263 264 265 266 268 269 270 271 272 273 275 276 277 278 279 280 281 282 284 288 289 290 291 292 293 294 295 297 298 300 42 78 167 181 205 246 2 6 14 25 30 41 46 47 49 50 53 62 66 83 85 95 98 100 103 107 114 118 125 136 140 146 150 152 182 189 190 191 196 199 232 234 236 253 267 285 287 296 299 1 3 5 7 8 9 10 12 13 15 16 17 18 20 21 22 23 24 26 27 29 31 32 33 34 35 36 37 38 39 40 43 45 48 51 52 56 57 60 61 63 64 65 67 68 69 70 72 73 74 75 76 77 79 80 81 82 84 86 87 88 89 90 91 92 93 94 96 97 99 102 104 106 108 109 110 111 112 113 115 116 117 119 120 122 123 124 126 127 129 130 131 132 134 135 137 138 139 141 142 144 145 147 148 153 154 155 156 158 159 160 161 162 163 164 165 166 168 169 170 171 172 174 175 176 177 178 179 180 183 184 185 186 187 188 192 193 194 195 197 198 200 202 203 204 206 207 209 210 212 213 214 215 216 217 218 219 220 221 223 225 226 227 228 229 230 231 233 235 237 238 239 240 241 242 243 245 247 248 249 251 252 255 256 257 258 259 260 261 262 263 264 265 266 268 270 271 272 273 274 275 276 277 278 279 280 281 282 283 284 286 288 289 290 291 293 294 295 297 298 300 78 2 42 59 95 98 136 146 150 167 181 205 232 234 246 254 6 30 46 47 50 62 66 83 85 100 103 140 189 191 199 236 244 267 285 296 299 3 7 10 12 14 17 18 22 29 33 34 37 43 48 49 51 52 55 57 58 65 68 71 72 73 74 75 77 79 81 87 89 92 96 105 106 108 117 119 123 124 127 129 133 134 135 138 139 143 148 151 163 166 168 169 173 178 179 180 183 185 187 193 194 195 196 197 200 207 209 210 212 217 218 220 221 224 225 229 241 242 245 248 249 250 252 253 255 256 263 265 266 268 270 274 275 276 277 278 284 288 289 290 291 295 297 298 42 78 167 181 205 246 2 59 95 98 146 150 234 254 3 4 5 6 9 10 15 16 17 19 20 22 24 25 27 30 32 34 35 36 37 39 41 43 44 46 47 48 49 50 53 54 56 62 63 64 66 67 69 73 82 83 84 85 86 91 93 99 100 102 103 104 105 106 107 109 110 111 112 114 115 118 121 122 123 124 125 126 127 131 132 133 136 138 139 140 141 142 144 145 147 149 152 153 154 158 159 162 170 171 174 176 178 179 182 184 187 189 190 191 192 193 194 196 199 211 214 216 217 219 220 224 226 228 230 231 233 236 238 240 241 243 244 245 247 250 253 256 258 260 262 266 267 271 273 274 276 277 279 280 281 282 284 286 291 292 293 294 296 298 299 1 8 11 12 13 18 26 29 40 45 51 55 57 58 61 65 71 74 75 76 77 79 88 89 90 92 94 96 97 101 108 113 116 117 120 135 137 143 148 151 156 160 161 165 166 168 169 173 177 180 183 185 186 188 197 198 202 204 206 207 208 209 212 213 215 218 221 222 225 227 229 235 239 242 249 251 252 257 259 261 264 265 268 269 272 278 283 288 289 290 295 297 300 78 167 181 246 205 42 50 59 66 85 95 98 136 150 189 232 234 236 254 287 296 299 6 14 19 22 24 25 30 32 34 37 38 41 46 47 49 53 54 56 62 83 86 93 103 106 107 109 114 118 122 131 139 140 149 152 162 178 182 190 191 192 196 199 216 226 231 241 244 253 260 267 271 273 279 286 1 3 4 5 9 16 18 23 27 29 31 36 39 48 51 52 55 68 70 71 73 74 75 79 81 84 89 90 92 102 105 108 110 112 113 117 123 124 126 129 141 154 155 159 160 166 168 172 173 179 180 184 185 186 187 193 198 202 208 209 210 211 212 215 217 218 221 222 225 228 229 230 235 237 243 249 256 258 261 262 263 264 270 274 276 277 278 280 283 293 295 298 78 78 167 181 246 2 6 9 14 15 19 22 24 25 30 32 34 37 38 41 42 46 47 49 50 53 54 56 59 62 63 66 73 82 83 85 86 93 95 100 103 104 105 106 107 109 110 114 118 122 125 131 136 139 140 146 147 150 152 153 162 170 182 189 190 191 192 193 194 196 199 205 216 219 226 231 232 234 236 241 245 253 254 260 267 271 273 279 285 286 287 296 299 1 3 4 5 7 8 10 13 16 17 18 20 26 27 29 33 35 36 40 44 45 48 51 55 57 60 61 64 65 67 68 69 71 72 74 75 76 77 79 80 81 84 87 88 89 90 91 92 94 96 97 99 102 108 111 112 113 115 116 117 119 120 123 124 126 127 129 130 132 133 135 137 138 141 142 143 144 145 151 154 155 156 157 158 159 160 161 163 164 165 166 168 171 172 173 174 175 176 177 179 180 183 184 185 186 187 188 195 197 198 200 202 203 204 206 207 208 209 210 212 213 214 217 218 220 221 222 223 224 225 228 229 233 235 237 238 239 240 242 243 247 248 251 252 255 257 258 259 261 263 264 265 266 269 270 272 274 275 276 278 280 281 283 284 288 289 291 292 293 294 295 297 298 300 42 78 167 181 205 246 2 98 150 232 234 3 6 9 14 15 19 22 24 25 28 30 32 34 37 38 41 46 47 49 50 53 54 56 62 63 66 73 82 83 85 86 95 100 103 105 106 107 109 110 114 118 122 125 128 131 136 139 140 146 147 149 152 153 170 178 182 189 190 191 192 193 194 196 199 216 219 226 231 236 241 244 245 253 254 260 267 271 273 279 285 286 287 296 299 1 4 5 7 8 10 12 13 16 17 18 20 21 26 27 31 33 35 36 39 40 43 44 45 51 52 55 57 58 60 61 64 65 67 68 69 71 72 74 75 76 77 79 80 81 84 87 89 90 92 94 96 97 99 102 108 111 112 113 115 116 117 120 123 124 126 127 129 130 132 133 135 137 138 141 142 143 145 148 151 155 157 158 159 160 161 163 164 165 166 168 169 173 174 175 176 177 179 180 183 184 185 186 187 188 195 197 200 202 203 204 206 207 208 209 210 211 213 214 215 217 218 220 221 222 223 224 225 227 228 229 230 233 235 237 238 239 240 242 243 247 248 249 251 252 255 256 257 258 259 261 262 263 264 265 266 268 269 270 274 275 276 277 278 280 281 283 284 288 289 290 291 292 293 295 297 298 300 78 167 205 42 2 50 59 66 83 85 95 136 146 150 189 232 234 236 254 287 296 299 3 6 9 14 15 19 22 24 25 28 30 32 34 37 38 41 46 47 49 53 54 62 63 73 86 93 103 104 105 106 107 109 110 114 118 121 122 125 128 131 139 140 147 149 152 153 162 170 178 182 190 191 192 194 196 199 216 219 226 231 241 245 253 267 271 273 279 285 286 1 4 5 16 18 27 29 31 35 39 43 45 48 51 55 58 64 68 70 71 72 74 75 79 81 84 90 92 97 99 101 102 111 112 113 117 123 124 126 127 129 132 137 154 155 156 158 159 160 165 166 173 179 180 184 187 188 202 206 208 209 210 211 212 215 217 218 221 222 225 228 229 230 235 237 243 251 255 256 258 261 262 263 264 268 269 270 272 274 276 277 278 280 283 293 295 297 298 300 78 78 2 42 59 95 98 136 146 150 167 181 205 234 246 254 30 47 50 62 66 83 85 100 103 140 189 191 199 236 244 267 285 287 296 299 4 7 10 12 14 17 18 22 24 29 33 34 37 39 48 49 52 55 58 65 68 71 72 73 74 75 79 81 84 87 89 92 96 105 106 108 110 112 114 117 119 123 124 126 127 129 133 135 138 139 143 148 151 160 163 166 168 173 177 178 179 180 183 185 187 193 194 195 197 200 202 207 209 210 212 215 217 220 221 222 224 225 229 241 242 245 248 249 250 252 253 255 256 260 261 263 265 268 270 274 275 277 278 284 288 289 290 291 297 298 78 2 6 14 19 25 30 32 34 37 38 41 42 46 47 49 50 53 56 59 62 66 83 85 95 100 103 107 114 118 125 136 139 140 146 150 152 167 178 181 182 189 190 191 192 196 199 205 216 226 232 234 236 241 244 253 254 260 267 273 279 285 286 287 296 1 3 4 5 7 8 9 10 11 12 13 15 17 18 20 21 22 24 26 27 29 31 33 35 39 40 43 44 45 48 51 52 55 57 58 60 61 63 64 65 67 68 69 70 71 72 73 74 75 76 77 79 80 81 82 84 86 87 88 89 90 91 92 93 94 96 97 99 102 104 105 106 108 109 110 111 113 115 116 117 119 120 121 122 123 124 126 127 129 130 131 132 133 135 137 138 141 142 143 145 147 148 151 153 154 155 156 157 158 159 161 162 163 164 165 166 168 169 170 173 174 175 176 177 179 180 183 184 185 186 188 193 195 200 202 203 204 206 207 208 209 210 212 214 215 217 218 219 220 221 223 224 225 227 228 229 230 231 233 235 237 238 239 240 242 245 247 248 249 251 252 255 256 257 258 259 261 262 263 264 265 266 268 269 272 274 275 276 278 280 281 282 283 284 288 289 290 291 292 293 294 295 297 298 300 42 78 167 181 205 246 2 3 6 9 14 15 19 22 24 25 30 32 34 37 38 41 46 47 49 50 53 54 56 59 62 66 73 82 83 85 86 91 93 95 100 103 104 105 106 107 110 114 118 122 125 131 136 139 140 146 147 150 152 153 162 170 178 182 189 190 191 192 193 194 196 199 216 219 226 231 236 241 244 245 253 260 267 271 273 279 284 285 286 287 296 299 1 4 5 8 10 11 12 13 16 17 18 20 21 23 26 27 29 33 35 36 39 40 43 45 48 51 52 55 57 58 60 61 64 65 67 68 69 71 72 74 75 76 77 79 80 81 84 87 88 89 92 94 96 97 99 102 108 111 112 113 115 116 117 119 120 123 126 127 129 130 132 133 137 138 141 142 143 144 145 148 151 154 155 156 157 158 159 161 163 164 165 166 168 169 171 172 173 174 176 177 179 180 183 184 185 187 188 195 197 198 200 202 204 206 207 208 209 210 212 213 214 215 217 218 220 221 222 223 224 225 227 228 229 233 235 237 238 239 240 247 248 249 251 255 256 257 258 259 261 262 263 264 265 266 268 269 270 272 274 275 276 277 278 280 281 283 288 289 290 291 292 293 294 297 298 300 42 78 167 181 205 2 50 59 66 95 98 136 146 150 189 232 234 254 287 296 6 14 15 19 22 24 25 28 30 32 34 37 41 46 47 49 53 54 56 62 73 82 83 86 93 100 103 105 106 107 109 114 118 122 125 128 131 139 140 149 152 153 162 178 182 190 191 192 194 196 199 219 226 231 241 244 245 253 260 267 271 273 279 285 286 1 3 4 5 7 8 10 11 12 13 16 17 18 20 21 23 26 27 29 31 33 35 39 40 43 44 45 48 51 52 55 57 58 60 61 63 64 65 67 68 69 70 71 72 74 76 77 79 80 81 84 88 89 90 91 92 94 96 99 101 102 104 108 112 113 115 116 117 119 120 121 123 124 126 127 129 130 132 133 134 135 137 138 141 142 143 145 147 148 151 154 155 157 158 159 160 161 163 164 165 168 169 170 171 173 174 175 176 177 179 180 183 184 185 187 188 193 197 198 200 202 203 204 206 207 208 209 210 211 212 213 214 215 217 218 221 223 224 225 227 228 229 230 233 235 237 238 239 240 242 243 247 248 249 251 252 255 256 257 258 259 261 262 263 264 265 266 268 269 270 272 274 275 276 277 278 280 281 282 283 284 288 289 290 292 293 294 295 297 298 300 2 6 42 50 59 66 78 83 85 95 98 100 136 146 150 167 181 189 205 232 234 236 246 254 267 287 296 299 3 4 5 9 10 14 15 16 17 19 20 22 24 25 30 32 34 37 38 43 44 46 47 49 53 54 56 60 62 63 64 67 68 69 70 73 82 86 91 93 99 104 105 106 107 109 110 112 114 115 118 121 122 123 124 125 126 127 128 131 139 140 141 142 144 145 147 149 152 153 158 162 170 171 172 174 176 178 179 182 190 191 192 193 194 196 199 211 214 216 219 224 226 230 231 241 243 244 247 253 256 258 260 262 271 273 276 279 281 282 284 285 286 291 293 31 36 61 97 137 154 161 186 208 212 227 235 239 240 249 272 283 292 42 78 98 167 181 205 246 2 6 25 30 41 46 47 50 59 62 66 83 95 100 103 118 136 150 189 191 199 232 234 236 244 254 267 285 287 296 299 3 4 5 7 9 10 11 12 13 14 15 16 17 19 20 21 22 23 24 27 29 31 32 33 34 35 36 37 38 39 40 43 44 45 48 49 52 54 56 58 60 61 63 64 67 68 69 70 71 72 73 74 77 79 81 82 84 86 87 88 89 90 91 92 93 96 99 102 104 105 107 109 110 111 112 113 114 115 119 122 123 124 126 127 132 133 134 135 138 139 142 143 144 145 147 148 152 153 154 155 156 158 159 162 165 166 168 169 170 171 172 173 174 175 176 177 178 179 180 183 184 185 187 188 190 192 193 194 196 197 198 200 204 206 212 214 216 217 218 219 220 221 223 224 226 227 228 230 231 233 238 239 240 241 242 243 245 247 249 250 251 252 253 255 256 257 258 260 261 263 264 266 268 269 270 271 273 274 276 277 279 280 281 282 283 284 286 288 289 291 292 293 294 295 297 298 137 151 161 164 229 237 272 78 2 42 59 150 181 205 232 234 246 6 50 66 83 85 100 136 146 189 236 254 267 287 296 299 1 3 4 5 7 8 9 11 12 13 14 15 19 20 21 22 24 25 26 27 28 29 31 32 33 34 35 36 37 38 39 40 41 43 44 45 48 51 52 53 54 56 57 58 60 61 63 64 65 67 69 70 71 72 73 74 75 76 77 79 80 81 82 84 86 87 88 89 90 91 92 93 94 96 99 101 102 103 104 107 108 109 110 112 113 114 115 116 117 118 119 120 121 122 123 124 125 126 127 128 129 130 131 132 133 134 135 137 138 139 140 141 142 143 145 147 148 152 153 154 155 156 157 158 159 160 161 162 163 164 165 166 168 169 171 173 174 175 176 177 178 179 180 182 183 184 185 187 190 191 192 193 194 195 196 197 199 200 202 203 204 206 209 210 211 212 213 214 215 216 217 218 219 220 221 222 223 224 226 227 228 229 230 231 233 235 238 239 240 241 242 243 245 247 248 251 252 253 256 257 258 259 260 261 263 264 265 268 269 271 273 275 276 277 278 279 280 281 284 285 288 289 290 292 293 294 295 297 298 300 78 246 2 6 14 19 24 25 30 34 37 38 41 42 46 47 49 50 53 54 56 59 62 66 73 82 83 85 86 93 95 100 103 105 106 109 114 118 122 125 131 136 139 146 150 152 153 162 167 178 181 182 190 191 192 194 196 199 205 219 226 231 232 234 236 241 244 253 254 260 267 271 273 279 285 286 287 296 299 1 3 4 5 7 8 9 10 11 12 13 15 16 17 18 20 21 26 27 29 31 33 35 36 39 40 43 44 45 48 51 52 55 57 58 60 61 63 64 65 67 68 69 71 72 74 75 76 77 79 81 84 87 88 89 90 91 92 94 96 97 99 102 108 110 111 112 113 115 116 119 120 123 124 126 127 129 130 132 133 135 137 138 141 142 143 145 148 151 154 155 156 157 158 159 160 163 164 166 168 169 170 171 172 173 174 175 176 177 179 183 184 185 186 187 188 193 195 197 200 202 203 204 206 207 208 209 210 212 213 214 215 217 218 220 221 222 223 224 225 227 228 229 230 233 235 237 238 239 240 242 243 247 248 249 252 255 256 257 258 259 261 262 263 264 265 266 268 269 270 272 274 275 277 278 280 281 283 284 288 289 290 291 292 293 294 295 297 300 78 181 246 42 59 98 205 232 2 95 136 146 150 234 254 3 4 5 6 9 10 14 15 17 19 20 22 24 25 28 30 34 37 38 41 43 44 46 47 49 50 53 54 56 60 63 64 66 67 68 70 73 83 85 86 91 93 99 100 102 103 104 105 106 107 109 110 112 114 115 118 121 122 123 124 125 126 127 131 139 140 141 142 145 147 149 152 153 158 162 170 171 174 176 178 179 182 187 189 190 191 193 194 196 199 211 214 216 219 226 230 231 236 241 243 244 245 247 253 256 258 260 262 267 271 273 274 276 279 281 282 284 285 287 291 293 296 299 1 8 11 12 13 18 21 26 27 29 31 35 36 39 40 45 48 51 55 57 61 65 71 72 74 75 76 77 79 80 84 87 88 89 90 92 94 96 97 108 111 113 116 117 119 120 129 132 133 135 138 143 148 151 154 155 156 157 159 160 161 163 164 165 166 168 169 173 175 177 180 183 184 185 186 188 195 197 200 202 204 206 207 209 210 212 213 215 217 218 220 221 222 225 227 229 233 235 237 238 240 242 249 251 255 257 259 261 264 265 266 268 269 270 272 275 277 278 280 283 288 289 290 292 294 295 297 298 300 42 78 167 181 205 246 2 3 6 10 14 15 19 20 22 24 25 30 32 34 37 41 46 47 49 50 53 54 56 59 62 63 64 68 69 73 82 85 86 91 93 95 100 103 104 105 106 107 109 110 112 114 118 122 124 125 126 131 136 139 140 142 147 150 152 162 170 174 178 179 182 189 190 191 192 193 194 196 199 216 219 226 231 232 234 236 241 244 245 253 254 258 260 267 271 273 276 279 281 284 285 286 291 296 299 1 4 5 8 11 12 13 17 18 21 23 26 27 29 31 33 35 36 39 40 43 45 48 51 52 55 57 58 60 61 65 67 71 72 74 75 76 77 79 80 81 84 87 89 92 96 97 99 102 111 113 115 116 117 119 120 123 127 129 130 132 133 134 135 137 138 141 143 145 148 151 154 155 156 157 158 159 160 161 163 164 165 166 168 169 171 172 173 175 176 177 180 183 184 185 186 187 188 195 197 198 200 202 204 206 207 208 209 210 212 213 214 215 217 218 220 221 223 224 225 227 228 229 230 233 235 237 238 239 240 243 247 249 251 252 255 256 257 261 262 263 264 265 266 268 269 270 272 274 275 277 278 280 283 288 290 292 293 294 295 297 300 78 246 78 167 181 205 246 98 2 3 6 9 14 19 22 24 25 30 32 34 37 38 41 46 49 50 53 54 56 59 62 63 66 73 82 83 85 86 93 100 103 104 105 106 107 109 110 114 118 122 125 131 136 140 146 147 150 152 153 162 170 178 182 189 190 191 192 193 196 199 216 219 226 231 232 234 236 241 244 245 253 254 260 267 271 279 285 286 287 296 299 1 4 5 7 8 10 12 13 17 18 20 21 26 27 29 31 33 35 36 40 43 44 45 48 51 52 55 57 58 60 61 64 65 67 68 69 70 71 72 74 75 76 77 79 80 81 87 89 90 91 92 94 96 97 99 102 108 111 112 113 115 117 119 120 123 124 126 127 129 130 132 133 135 137 138 141 142 143 145 148 151 155 156 157 158 159 160 161 163 164 165 166 168 169 171 173 174 175 176 177 179 183 184 185 187 188 197 200 202 203 204 206 207 209 210 212 213 214 215 217 218 220 221 222 223 224 225 227 228 229 230 233 235 237 238 239 240 242 243 247 248 249 250 251 252 255 256 257 258 259 261 262 263 264 265 266 268 269 270 274 275 276 277 278 280 281 283 284 288 289 290 291 292 293 294 295 297 298 300 78 167 181 205 246 1 2 3 4 5 6 8 9 10 11 12 13 14 15 16 17 19 20 21 22 23 24 25 26 27 29 30 31 32 33 34 35 36 37 39 40 41 42 43 45 46 47 48 50 51 52 53 56 57 58 59 60 61 62 63 64 65 66 67 68 69 71 72 73 74 75 76 77 79 81 82 83 84 86 87 88 89 90 91 92 93 94 95 96 100 102 103 104 105 107 108 110 111 112 113 114 115 116 118 120 123 124 125 126 127 129 130 131 132 133 135 136 137 138 139 140 141 142 143 144 145 147 148 150 152 153 154 155 156 157 158 159 160 162 163 164 165 166 168 169 170 171 172 173 175 176 177 178 180 182 183 184 185 186 187 188 189 191 192 193 194 197 198 199 200 202 204 206 207 209 210 212 213 214 215 216 217 218 219 220 221 222 223 224 226 228 229 230 231 232 233 234 235 236 237 238 239 240 241 242 245 247 248 249 251 254 256 257 258 259 260 261 262 263 264 266 267 268 269 271 273 276 277 278 279 280 281 283 285 286 288 289 292 293 294 295 296 298 299 78 2 59 78 95 98 146 150 167 181 205 232 234 246 254 6 19 25 30 41 46 47 50 53 62 66 83 85 100 103 107 114 118 125 152 189 191 196 199 236 244 267 285 287 296 299 3 4 5 7 8 9 10 11 12 13 14 15 16 20 21 22 23 24 27 28 29 31 32 33 34 35 36 38 39 40 43 44 48 49 52 54 56 58 60 61 64 67 68 69 71 73 74 77 79 81 82 84 86 87 88 90 91 92 93 96 99 102 104 105 106 109 110 111 112 115 119 121 122 124 126 127 128 131 132 133 135 138 139 141 142 143 144 145 147 148 149 153 154 155 156 157 158 159 162 165 166 168 169 170 171 172 173 174 175 176 177 178 179 180 182 183 184 185 187 188 190 192 193 194 197 198 200 204 206 211 212 213 214 215 216 217 218 219 220 221 223 224 226 228 230 231 233 238 239 240 241 242 243 245 247 249 250 251 252 255 256 257 258 259 260 261 262 263 264 266 268 269 270 271 273 274 276 277 278 279 280 281 282 283 284 286 288 289 291 292 293 294 295 297 298 57 97 101 129 137 151 161 164 195 229 272 2 42 59 78 98 150 167 205 232 234 246 3 6 14 15 19 22 24 25 30 32 34 37 41 47 49 50 53 54 56 62 63 66 73 82 83 85 86 93 95 100 103 104 105 106 107 109 110 114 118 122 125 128 136 139 140 146 147 149 152 153 162 170 178 182 189 190 191 192 194 196 199 216 219 226 231 236 244 245 253 254 260 267 271 273 279 285 286 296 299 1 4 5 8 10 11 12 16 17 18 20 21 23 26 27 29 33 35 36 39 40 43 44 45 48 52 55 58 60 61 64 65 67 68 69 71 72 74 75 76 77 79 80 81 84 87 88 89 90 91 92 94 96 97 99 101 102 108 111 112 113 115 116 117 120 123 124 126 127 129 130 132 133 134 135 137 138 141 142 145 148 151 154 155 156 157 158 160 161 163 165 166 168 169 171 172 173 174 175 176 177 179 180 183 184 185 186 187 188 195 197 198 200 202 204 206 207 208 209 210 211 212 213 214 215 217 218 220 221 222 223 224 225 227 228 229 230 233 237 238 239 240 242 243 247 248 249 250 251 252 255 256 257 258 259 261 262 263 265 266 268 269 270 272 274 275 276 277 278 280 281 283 284 288 289 290 291 293 294 295 297 298 42 167 181 205 246 2 50 59 66 95 136 146 150 232 234 254 287 296 299 3 6 9 14 15 19 20 22 24 25 28 30 32 34 37 38 41 46 47 49 53 54 56 62 63 64 69 73 82 83 85 86 91 93 100 103 104 105 106 107 109 110 114 118 121 122 124 125 126 128 131 139 140 147 149 152 153 162 170 178 182 189 190 191 192 193 194 196 199 211 216 219 226 231 236 241 244 245 253 260 267 271 273 276 279 284 285 286 1 4 5 8 10 11 12 13 17 18 21 26 27 29 31 33 35 36 39 40 43 44 45 48 51 52 55 58 60 61 65 67 70 71 72 74 75 76 77 79 80 84 87 88 89 90 92 96 97 99 101 102 108 111 112 113 115 116 117 120 123 127 129 130 132 133 135 137 138 141 142 143 145 148 151 154 155 156 157 158 159 160 161 163 164 165 166 168 169 173 176 177 179 180 183 184 185 186 187 188 195 197 200 202 206 207 208 210 212 213 214 215 217 218 220 221 222 223 224 225 227 230 233 235 237 238 239 240 242 243 247 249 251 252 255 256 257 258 259 261 262 263 264 265 266 268 269 270 272 274 275 277 278 280 281 282 283 288 289 290 291 293 294 295 297 298 300 2 42 50 59 66 95 98 136 146 150 167 181 205 232 234 246 254 6 14 24 25 30 32 34 37 38 41 46 47 49 53 56 62 83 85 103 106 107 114 118 125 128 131 139 140 152 178 182 189 190 191 192 196 199 216 226 231 236 241 244 253 260 273 279 285 286 287 296 299 1 4 5 9 16 18 22 27 35 36 39 48 64 71 72 73 74 75 79 84 89 92 97 105 109 110 113 117 123 124 126 132 151 155 159 166 168 173 180 185 187 193 195 202 208 209 210 212 215 217 218 221 222 225 228 229 235 243 249 256 258 262 263 264 268 270 274 276 277 278 280 283 293 297 298 2 42 59 78 98 146 150 167 181 205 232 234 246 6 30 46 47 50 62 66 85 95 100 103 136 140 189 191 199 236 244 254 267 285 287 296 299 3 4 7 8 9 10 11 12 13 14 15 17 18 19 21 22 23 24 25 26 29 32 34 37 39 40 41 43 44 48 49 51 52 53 55 57 58 60 61 63 67 68 69 70 71 72 73 74 75 76 77 79 80 81 82 84 86 87 89 91 92 93 94 96 99 104 105 106 107 108 109 110 112 114 115 117 118 119 120 122 123 124 126 127 129 131 133 137 138 139 143 144 145 147 148 151 152 157 160 161 162 163 164 166 168 169 171 172 173 174 175 176 177 178 179 180 182 183 185 187 190 193 194 195 196 197 198 200 202 203 204 207 209 210 213 216 217 218 219 220 221 222 223 224 225 226 227 229 233 238 239 240 241 242 243 245 247 248 249 251 252 255 256 257 259 261 263 265 266 268 269 270 271 272 274 275 276 277 278 279 280 281 284 286 288 289 290 291 294 295 297 298 2 42 50 59 66 78 85 95 98 100 136 146 150 167 181 189 205 232 234 236 246 254 287 296 299 3 6 9 14 15 19 22 24 25 30 32 34 37 38 41 46 47 49 53 54 56 62 73 82 83 86 91 93 103 104 105 106 107 109 110 114 118 121 122 124 125 128 131 139 140 147 149 152 153 162 170 178 182 190 191 192 193 194 196 199 216 219 226 231 241 244 245 253 260 267 271 273 279 284 285 286 5 27 76 81 158 172 184 208 235 249 78 167 181 205 246 42 59 232 2 50 66 95 136 146 150 234 254 3 4 5 6 9 10 14 15 16 17 19 20 22 24 25 28 30 32 34 37 39 41 43 44 46 47 49 53 54 56 60 62 63 64 67 68 69 70 73 82 83 86 91 93 99 100 102 103 104 105 106 109 110 111 112 114 115 118 121 122 123 124 126 127 131 139 140 141 142 144 145 147 149 152 153 154 158 162 170 171 172 174 176 179 182 187 189 190 191 192 193 194 196 199 211 214 216 219 220 224 230 231 236 241 243 244 245 247 258 260 262 267 271 273 276 279 281 284 285 286 292 293 294 296 299 1 7 8 11 12 13 18 21 23 26 27 29 33 36 40 45 48 51 52 55 57 58 61 65 71 74 75 76 77 79 81 87 88 89 90 92 94 96 97 108 113 116 117 120 129 130 132 133 134 135 137 138 143 151 155 156 157 160 161 163 164 165 166 168 169 173 175 177 180 183 185 186 188 197 198 200 202 203 204 206 207 208 209 210 212 213 215 217 218 221 222 227 229 233 235 238 240 242 249 251 252 255 259 261 263 264 265 266 268 269 272 275 277 278 280 283 288 289 290 295 297 298 300 42 78 98 167 181 205 2 50 59 66 83 85 95 100 136 146 150 189 232 234 236 287 296 299 3 4 5 6 9 10 14 15 16 17 19 20 22 24 25 27 28 30 32 34 35 37 38 39 41 43 44 46 48 49 52 53 54 56 60 62 63 64 67 68 69 70 71 72 73 77 82 84 86 91 93 99 102 103 104 105 106 109 110 111 112 114 115 118 121 122 123 124 125 126 127 128 131 132 138 139 140 141 142 145 147 148 149 152 153 158 159 162 166 170 171 174 175 176 178 179 182 183 184 187 188 190 192 193 194 196 197 199 200 211 213 214 216 217 219 224 226 228 230 231 233 238 239 240 241 242 243 244 245 247 253 256 258 259 260 261 262 266 267 269 270 271 273 274 276 277 280 281 282 283 284 285 286 291 292 293 294 295 298 1 8 11 18 21 26 29 33 45 51 55 57 61 65 74 75 76 79 87 88 92 94 96 101 108 113 117 120 129 130 135 137 151 156 157 160 161 163 164 165 169 173 177 180 185 186 202 208 209 210 212 215 221 222 225 227 235 237 249 252 255 257 264 265 268 272 275 278 288 289 290 297 300 78 2 42 59 98 150 167 181 205 232 234 246 50 66 83 85 95 100 136 146 189 254 287 296 299 3 4 5 6 7 8 9 10 11 12 13 14 15 17 18 19 21 24 25 26 27 29 30 31 32 33 34 37 38 39 40 41 43 44 45 48 51 52 53 55 56 57 58 60 61 62 65 67 68 69 70 71 72 73 74 75 76 77 79 80 81 82 84 86 88 89 91 92 93 94 96 99 101 102 103 104 107 108 109 110 112 114 115 116 117 118 119 120 122 123 124 125 126 127 129 130 131 133 135 137 138 139 141 142 147 148 149 151 152 153 154 156 157 158 159 160 161 162 163 164 165 166 168 169 171 173 174 175 176 177 178 179 180 182 183 184 185 187 188 190 191 193 194 197 199 200 202 203 204 206 207 209 210 211 213 215 216 217 218 219 220 221 222 223 224 225 226 227 229 230 239 240 241 243 245 247 248 250 251 253 256 257 259 260 261 263 265 266 268 269 270 271 272 275 276 277 278 279 280 281 282 284 285 288 289 290 291 292 294 295 297 298 300 42 167 181 205 246 2 50 59 66 95 98 136 146 150 232 234 254 287 30 46 47 62 83 85 100 103 140 189 191 199 236 244 267 285 296 299 3 4 5 8 9 10 11 13 14 15 17 18 19 21 22 23 24 25 26 27 28 29 31 32 33 34 37 39 40 41 43 44 45 48 49 51 52 53 55 56 57 58 60 63 65 67 68 69 70 71 72 73 74 75 76 77 79 80 82 84 87 88 89 91 94 96 99 101 102 104 105 106 107 108 109 110 112 114 116 117 118 119 120 123 124 125 126 127 128 129 130 131 133 134 135 137 138 139 141 142 143 144 145 147 148 149 151 152 153 154 156 157 158 159 160 161 162 163 164 165 166 168 169 171 172 173 174 175 176 177 178 179 180 182 183 184 185 187 188 190 193 194 195 197 198 200 204 206 207 209 210 211 212 213 216 217 219 220 221 222 223 224 225 226 227 229 230 233 238 239 240 241 243 245 248 249 251 252 253 255 256 257 259 260 261 263 265 266 268 269 270 271 272 274 275 276 277 278 279 280 281 282 284 286 288 289 290 291 292 294 297 298 300 78 167 181 205 2 42 59 95 98 136 146 150 232 234 254 6 30 46 47 50 62 66 83 85 100 103 140 189 191 199 236 244 267 285 287 296 299 3 7 8 9 10 13 14 17 18 19 21 22 24 25 26 29 33 34 37 39 40 41 43 44 48 51 52 55 57 58 61 63 65 68 69 71 73 74 75 77 79 80 81 82 84 86 87 89 91 92 94 96 104 105 108 109 110 112 114 115 116 117 119 120 123 124 125 126 127 129 131 133 134 135 138 139 143 145 147 148 151 152 157 160 161 162 163 168 169 171 173 174 176 177 178 179 180 182 183 185 187 190 193 194 195 196 197 202 203 204 207 209 210 212 213 215 216 217 218 220 221 222 223 224 225 226 227 229 238 239 240 241 242 243 245 247 248 249 251 252 253 255 256 257 260 261 263 265 266 268 270 274 275 276 277 278 279 280 281 284 286 288 289 291 292 295 297 298 78 167 181 246 42 205 2 50 59 66 95 98 136 150 189 232 234 254 287 296 6 14 19 22 24 25 28 30 32 34 37 38 41 46 47 49 53 54 56 62 73 82 83 85 86 93 100 103 106 107 109 114 118 122 125 128 131 139 140 149 152 153 162 178 182 190 191 192 196 199 216 226 231 236 241 244 245 253 260 267 273 285 286 1 3 4 5 8 9 10 11 12 13 15 17 18 20 21 26 27 29 31 33 35 36 39 40 43 44 48 51 52 55 57 58 60 63 64 65 67 68 69 70 71 72 74 76 77 79 84 87 88 89 90 91 92 94 96 97 101 102 104 105 108 110 111 112 113 115 116 117 120 123 124 126 127 129 130 132 133 135 138 141 142 143 145 147 148 151 155 156 157 159 160 161 163 164 165 166 168 169 170 171 173 174 176 177 179 180 183 184 185 186 187 193 194 195 197 202 204 206 207 208 209 210 211 213 215 217 220 221 222 223 224 225 227 228 229 230 235 237 238 239 240 242 243 247 248 249 251 252 256 257 258 259 261 262 263 264 265 266 268 270 274 275 276 277 278 280 281 283 284 288 289 290 291 292 293 295 297 298 300 78 3 6 9 14 15 19 20 22 25 30 32 34 37 38 41 42 46 47 49 50 53 54 56 59 62 63 64 66 68 69 82 85 86 91 93 95 100 103 104 105 106 107 109 110 114 118 122 124 125 126 131 136 139 140 142 146 147 150 152 153 162 167 170 174 178 182 189 190 191 192 193 194 196 199 205 216 219 226 231 232 234 236 241 244 245 246 253 254 267 271 276 279 281 284 285 286 287 296 299 1 4 5 8 10 11 12 13 16 17 18 21 26 27 29 31 33 35 36 39 40 43 44 45 48 51 52 55 57 58 60 61 67 74 75 76 77 79 80 81 84 87 88 89 90 92 94 96 97 99 102 111 112 113 116 117 119 120 123 127 129 130 132 133 135 137 138 143 145 148 151 154 155 156 157 158 159 160 161 163 164 165 168 169 171 173 175 176 179 180 183 184 185 186 187 188 195 197 200 202 204 206 207 208 209 210 213 214 215 217 218 220 221 222 223 224 225 227 228 229 230 233 235 237 239 240 242 243 247 249 251 252 255 256 257 258 259 261 262 263 264 265 266 268 269 270 272 274 275 277 278 280 283 288 289 290 291 292 293 294 295 297 298 300 42 50 59 78 85 95 98 100 136 146 150 167 189 205 232 234 236 246 254 287 296 299 6 14 19 22 24 25 30 32 34 37 38 41 46 47 49 53 54 56 62 73 82 83 86 93 103 106 107 109 114 118 122 125 128 131 139 140 149 152 162 178 182 190 191 192 194 196 199 216 219 226 231 241 244 245 253 260 267 271 273 279 285 286 1 3 4 5 8 9 10 12 16 17 18 20 23 26 27 31 33 35 36 39 43 44 48 51 52 55 57 58 63 64 65 67 68 70 71 72 74 75 77 79 81 84 87 88 89 90 91 92 94 96 97 101 102 104 105 108 110 111 112 113 115 116 117 120 121 123 124 126 127 130 132 133 134 135 138 141 142 143 145 147 154 156 159 160 166 168 170 171 172 173 174 176 177 179 180 183 184 185 186 187 188 193 197 198 200 202 204 207 208 209 210 211 213 214 215 217 218 220 221 222 223 224 225 228 229 230 235 237 238 240 242 243 248 249 250 251 252 255 256 258 261 262 263 264 265 266 268 270 274 275 276 277 278 280 281 283 288 289 290 293 295 297 298 300 78 78 167 181 246 205 2 50 59 66 95 98 136 146 150 232 234 254 6 14 19 25 30 32 34 37 38 41 46 47 49 53 56 62 83 85 100 103 107 114 118 125 128 131 139 140 149 152 178 182 189 190 191 192 196 199 216 226 236 241 244 253 260 267 273 279 285 286 287 296 299 3 4 9 10 12 16 18 20 22 24 29 33 35 36 39 43 48 51 54 55 57 58 64 65 68 71 72 73 75 77 79 80 84 87 89 90 92 93 96 97 105 108 109 110 111 112 113 116 117 119 123 124 126 127 129 132 133 135 138 143 148 151 155 159 160 163 166 168 169 171 173 177 179 180 183 185 186 187 193 194 195 197 200 207 208 209 210 212 214 215 217 218 220 221 222 224 225 228 229 235 237 242 243 245 248 249 251 255 256 258 261 262 263 264 266 268 270 275 276 277 278 280 281 283 284 288 289 290 291 293 295 297 298 42 78 167 181 205 2 59 95 98 136 146 150 232 234 3 4 5 6 9 10 13 14 15 16 17 19 20 22 24 25 27 28 30 32 34 35 37 39 43 44 46 47 48 49 50 52 53 54 56 58 62 64 66 67 69 70 71 72 73 83 84 85 86 88 90 91 93 99 100 102 103 104 105 106 107 109 110 111 112 114 115 118 121 122 123 124 125 126 127 128 131 132 133 138 139 140 141 142 143 145 147 148 149 152 153 154 158 159 162 166 169 170 171 175 176 178 179 182 183 184 187 188 189 190 191 192 193 194 196 197 199 200 211 213 214 216 217 220 224 226 228 230 231 233 236 239 240 241 242 243 244 245 247 249 250 253 256 257 258 259 260 261 262 263 266 267 269 270 271 273 274 276 277 279 280 281 282 283 284 285 291 292 293 294 295 296 298 299 1 11 18 21 26 29 40 45 51 57 61 65 74 75 79 81 87 92 94 96 101 108 116 117 120 129 135 137 151 155 156 157 160 163 165 173 177 180 185 202 204 206 207 209 215 218 221 222 225 227 237 251 255 264 265 268 272 275 278 288 289 290 297 300 78 2 42 50 59 66 95 98 136 146 150 167 181 205 232 234 246 254 287 296 299 6 14 19 25 30 32 34 37 38 41 46 53 56 62 83 85 100 103 107 114 118 125 139 140 149 152 178 182 189 190 191 196 199 216 226 236 244 253 260 267 273 279 285 286 3 4 9 16 17 18 20 22 24 28 29 35 36 39 43 48 51 52 55 57 64 65 68 70 71 72 74 75 77 79 80 81 84 87 89 90 92 93 96 97 101 105 108 110 111 112 113 117 121 123 124 126 127 129 131 132 133 135 138 143 148 151 160 163 166 169 171 173 177 180 183 185 186 187 192 193 194 195 200 202 207 208 209 210 211 215 217 218 220 221 222 224 225 228 231 237 242 243 245 248 249 250 252 255 258 261 262 263 266 268 270 274 275 276 277 278 280 281 282 283 284 288 290 291 293 295 297 298 2 42 50 59 78 95 98 136 146 150 167 181 205 232 234 246 254 6 25 30 46 47 53 62 66 83 85 100 103 118 140 189 191 236 244 267 285 287 296 299 3 4 8 9 10 11 12 13 14 15 17 18 19 21 22 23 24 26 28 29 31 32 33 34 37 38 39 40 41 43 44 45 48 51 52 56 57 58 60 61 63 65 67 68 69 71 73 74 75 76 77 79 80 81 82 84 86 87 88 89 91 92 93 94 96 99 101 102 104 105 106 107 108 109 110 112 114 115 116 117 119 120 122 123 124 125 128 129 130 131 133 134 135 137 138 139 141 142 143 144 145 147 148 149 151 152 153 154 156 159 160 161 162 163 164 165 166 169 170 172 173 174 175 176 177 178 179 180 182 183 184 185 186 187 188 190 193 194 195 196 198 200 202 203 204 206 207 209 210 211 212 213 215 216 217 218 219 220 221 222 223 224 226 229 230 233 238 239 240 241 242 243 245 247 248 249 250 252 253 255 256 257 259 260 261 262 265 266 268 269 270 271 272 274 275 276 277 278 279 280 281 284 286 288 289 290 291 292 294 295 297 298 300 78 246 167 181 2 42 59 98 150 232 234 6 30 46 47 50 62 66 83 85 95 100 103 136 146 189 191 199 236 254 267 285 287 296 299 3 4 5 9 10 14 15 17 19 22 24 25 28 32 34 37 38 39 41 43 44 49 53 54 56 60 63 64 67 68 69 72 86 91 93 99 102 104 105 106 107 110 112 114 115 118 122 123 124 125 126 127 128 131 139 140 141 142 145 147 149 152 153 154 158 159 162 170 171 172 174 176 178 179 182 187 190 192 194 196 211 214 216 220 224 226 230 231 241 243 244 245 247 250 253 256 258 260 262 273 274 276 279 281 284 286 291 293 294 1 8 13 21 26 36 40 61 80 88 94 97 101 116 119 120 137 157 161 186 188 195 203 206 208 212 213 227 233 237 238 239 240 249 264 269 272 283 292 300 78 181 246 42 205 2 3 6 9 14 15 19 20 22 24 25 32 34 37 38 41 46 47 49 50 53 54 56 59 62 63 64 69 73 82 85 86 91 93 95 100 103 104 105 106 107 109 110 114 118 122 124 125 131 136 139 146 147 150 152 153 162 170 174 178 182 189 190 191 192 193 194 196 199 216 219 226 231 232 234 236 241 244 245 253 254 260 267 271 273 276 279 284 285 286 287 299 1 4 5 8 11 12 13 16 17 18 21 26 27 29 31 33 35 36 39 40 43 44 45 48 51 52 55 57 58 60 61 65 67 68 71 72 74 75 76 77 79 80 84 87 89 92 94 96 97 99 102 108 111 112 113 115 116 117 120 123 126 127 129 130 132 133 135 137 138 141 142 143 145 148 151 154 155 156 157 159 160 161 163 164 165 166 168 169 171 173 175 176 177 179 183 184 185 186 187 188 195 197 200 202 204 206 207 208 209 210 212 213 214 215 218 220 221 222 223 224 225 227 228 229 230 233 235 237 238 239 240 242 243 248 249 251 252 255 256 257 258 259 261 263 264 265 266 268 269 270 272 274 275 277 278 280 281 283 288 289 290 291 292 293 294 297 298 300 42 78 167 181 205 246 2 59 98 150 234 3 9 10 14 15 19 20 22 24 25 28 30 32 34 41 46 47 49 53 54 56 62 63 64 66 68 69 73 82 83 85 86 91 93 95 100 103 104 105 106 107 109 110 114 118 122 124 125 126 131 136 139 140 142 146 147 149 152 153 162 170 174 178 179 182 189 190 191 192 193 194 196 199 211 216 219 226 231 236 241 244 245 253 254 258 260 267 271 273 276 279 281 284 285 286 291 296 299 1 4 5 8 11 12 16 17 21 26 27 29 31 33 35 36 39 40 43 44 45 48 51 52 55 57 58 60 61 65 67 71 72 74 75 76 77 79 80 81 84 87 88 89 90 92 94 96 97 99 101 102 108 111 112 113 115 116 117 120 123 129 130 132 133 135 137 138 141 143 145 148 151 154 155 156 157 158 159 160 161 163 164 165 166 168 171 172 173 175 176 177 180 183 184 185 186 187 188 195 197 200 202 204 206 207 208 210 213 214 215 217 218 220 221 222 223 224 227 228 229 230 233 235 237 240 243 247 250 251 252 255 256 257 259 261 262 263 264 265 266 268 270 272 274 275 277 278 280 283 288 289 290 292 293 294 295 297 298 300 78 167 181 205 246 2 59 98 232 234 6 30 46 47 50 62 66 83 85 95 100 103 136 140 146 189 191 199 236 244 254 267 285 296 299 3 4 5 9 10 14 16 17 19 20 22 24 25 27 28 32 34 35 36 37 39 41 43 44 48 49 53 54 60 63 64 68 69 70 72 73 82 84 86 90 91 93 99 102 104 105 106 107 109 110 111 112 114 115 118 122 123 124 125 126 127 128 131 132 133 138 139 141 142 144 145 147 149 152 153 154 158 159 170 171 174 175 176 178 179 182 183 184 187 190 192 193 194 196 214 216 217 219 220 224 226 228 230 231 233 238 239 240 241 242 243 245 247 250 253 256 258 259 260 262 266 271 273 274 277 279 280 281 282 284 286 291 292 293 294 295 298 1 7 8 13 21 26 40 57 61 65 80 87 89 94 97 101 113 116 119 120 135 137 155 157 161 169 186 188 195 203 206 213 227 237 264 269 272 283 288 2 42 59 78 95 98 136 146 167 181 205 232 234 246 254 6 30 46 47 50 62 66 85 100 103 140 189 191 199 244 267 285 287 296 299 1 3 4 5 7 8 9 10 11 12 13 14 15 17 18 19 21 22 23 24 25 26 27 28 31 32 33 34 37 38 39 40 41 43 44 45 48 49 51 52 53 55 57 58 60 61 63 65 67 68 69 71 72 73 74 76 77 79 80 81 82 84 86 87 89 91 92 93 94 96 99 101 102 104 105 106 107 109 110 112 114 115 116 117 118 119 120 123 124 126 127 128 129 130 131 133 134 135 137 138 139 141 142 143 144 145 147 148 149 151 152 153 154 156 157 158 159 160 161 162 163 164 165 166 168 169 171 172 173 174 175 176 177 178 179 180 182 183 184 185 187 188 190 193 194 196 197 198 200 202 203 204 206 207 209 210 212 213 215 216 217 218 219 220 221 222 223 224 225 226 227 229 230 233 239 240 241 243 245 247 248 249 250 251 255 256 257 259 260 263 265 266 268 269 270 271 272 274 275 276 277 278 279 280 281 284 286 288 289 290 291 292 294 295 297 298 300 2 78 98 146 150 167 181 205 232 246 6 30 46 47 50 62 66 83 85 95 100 103 136 140 189 199 236 254 267 285 287 296 299 3 4 5 7 9 10 11 12 13 14 15 16 17 19 20 22 23 24 25 27 28 31 32 34 35 36 37 38 39 40 41 43 44 48 49 52 53 54 56 58 60 63 64 67 68 69 70 71 72 73 74 77 81 82 84 86 87 88 89 90 91 92 93 96 99 102 104 106 107 109 110 111 112 113 114 115 118 119 122 123 124 125 126 128 131 132 133 139 142 143 144 145 147 148 152 153 154 155 158 159 162 165 166 169 170 171 173 174 175 176 177 178 179 180 182 183 184 185 187 188 190 192 193 194 196 197 204 206 213 214 216 217 218 219 220 223 224 226 227 228 230 231 233 238 239 240 241 242 243 244 245 247 250 251 252 253 255 256 257 258 260 261 262 263 264 266 269 270 271 273 274 276 277 279 280 281 282 283 284 286 291 292 293 294 295 297 298 1 18 21 29 51 55 57 65 76 94 116 117 120 129 130 137 157 161 163 164 186 202 209 221 222 235 237 248 268 272 278 288 289 78 78 78 167 181 246 2 42 59 98 146 150 205 232 234 50 66 83 85 95 100 136 236 254 287 296 299 4 6 7 8 9 10 11 12 13 14 15 17 18 19 21 22 24 25 26 29 30 31 32 33 34 37 39 41 43 44 45 46 48 52 53 55 56 57 58 60 61 62 63 65 67 68 69 70 71 72 74 75 76 77 79 81 82 84 86 87 88 89 91 92 93 94 96 99 102 103 104 107 108 109 110 112 114 115 116 117 118 119 120 123 124 126 127 129 130 133 134 135 137 138 139 141 142 143 144 145 148 151 152 153 154 156 157 158 159 160 161 162 163 164 165 166 169 171 172 173 174 175 176 177 178 179 180 182 183 185 187 188 190 191 193 195 197 198 199 200 202 203 204 206 207 209 210 212 213 215 216 217 218 219 220 221 222 223 224 225 226 227 229 230 233 238 239 240 241 242 243 245 247 248 251 253 256 257 259 260 261 263 265 266 267 268 269 270 271 272 275 276 277 278 279 280 281 282 284 285 288 290 291 292 294 295 297 298 300 2 59 78 95 98 136 146 150 167 205 232 234 246 254 3 4 5 6 8 9 10 11 13 14 15 17 19 20 21 22 23 25 27 28 29 30 31 32 33 34 35 36 37 39 40 41 43 44 45 46 47 48 50 52 53 54 56 58 60 61 62 63 64 66 67 68 69 70 71 72 73 74 77 79 81 82 83 84 86 87 88 90 91 93 96 99 100 102 103 104 105 107 109 110 111 112 113 114 115 118 121 122 123 124 125 126 127 128 132 133 135 138 139 140 141 142 143 145 147 148 149 152 154 155 156 157 158 159 162 165 166 168 169 170 171 173 174 175 177 178 179 180 182 183 184 185 187 188 189 190 191 192 193 194 197 198 199 200 204 206 211 212 213 214 215 216 217 218 220 223 224 226 227 228 230 231 233 236 238 239 240 241 242 243 245 247 249 250 251 256 257 258 259 260 261 262 264 266 267 268 269 270 271 273 274 276 277 278 279 280 281 283 284 285 286 288 289 292 293 294 295 296 297 298 299 18 51 57 101 120 130 137 151 161 164 186 208 209 225 229 237 248 272 78 246 2 6 19 25 30 41 42 46 47 50 53 59 62 66 83 85 95 98 100 103 107 114 136 140 146 152 167 181 189 191 196 199 205 232 234 236 244 253 254 267 285 287 296 299 1 3 4 5 8 9 10 11 12 13 14 15 16 17 20 21 24 26 27 31 32 33 34 35 36 37 38 40 43 44 45 48 49 51 52 54 56 57 58 60 61 63 64 65 67 68 70 71 72 73 74 75 76 77 79 80 81 82 84 86 87 88 89 90 91 92 93 94 96 99 102 104 105 106 108 109 110 111 112 113 115 116 119 120 122 123 124 125 127 129 130 131 132 133 135 137 138 139 141 142 143 145 147 148 153 154 155 156 157 159 160 161 162 163 164 165 166 168 169 170 171 172 173 174 175 176 177 178 179 180 182 183 184 186 187 188 190 192 193 194 195 200 202 203 204 206 207 209 210 213 214 215 216 217 218 219 220 221 222 223 224 226 227 228 229 230 231 233 235 237 239 240 241 242 243 247 248 249 251 252 255 256 257 258 259 260 261 262 263 264 266 268 269 270 271 273 274 275 276 277 278 279 280 281 282 283 284 286 288 289 291 292 293 294 295 297 298 42 167 205 246 2 3 6 9 15 19 22 24 25 30 32 34 37 38 41 46 47 49 50 53 54 56 59 62 63 66 73 82 83 85 86 93 95 100 103 104 105 106 107 109 110 114 118 122 125 131 136 139 140 146 147 152 153 162 170 178 182 189 190 191 192 193 194 196 199 216 219 226 231 232 234 236 241 244 245 253 254 260 267 271 273 279 285 286 287 296 299 1 4 5 7 8 10 12 13 16 17 18 20 21 23 26 27 29 31 33 35 36 40 43 44 45 48 51 52 55 57 58 60 61 64 65 67 68 69 71 72 74 75 76 77 79 80 84 87 88 89 90 91 92 94 96 97 102 108 111 112 113 115 116 117 119 120 123 124 126 130 132 133 134 135 137 138 141 143 145 148 151 154 155 156 157 158 159 160 161 163 164 165 166 168 169 171 172 173 174 175 176 177 179 180 183 185 186 187 188 195 197 198 200 204 206 207 208 209 210 212 213 214 215 217 218 220 221 222 223 225 227 228 229 233 235 237 238 240 242 243 247 249 251 252 255 256 257 258 259 261 262 263 264 266 268 269 272 274 275 276 277 278 280 281 283 284 288 289 290 291 292 293 294 295 297 298 300 78 2 6 14 19 25 30 32 37 38 41 42 49 50 53 56 59 62 66 85 95 98 100 103 107 114 118 125 131 136 139 140 146 150 152 167 178 181 182 189 190 191 192 196 199 205 216 226 231 232 234 236 241 244 246 253 254 260 267 273 279 285 286 287 296 299 1 3 5 8 9 10 11 12 13 15 17 18 20 21 22 24 26 27 29 31 33 35 36 39 40 43 44 45 48 51 52 55 57 58 60 61 63 64 65 67 68 69 70 71 72 73 74 75 76 77 79 80 81 82 84 86 87 88 89 90 91 92 93 94 96 97 99 102 104 105 106 109 111 113 115 116 117 119 120 122 123 124 126 127 129 130 132 133 137 138 141 142 143 147 148 151 153 154 155 156 157 158 159 160 161 162 163 164 165 166 168 170 171 173 174 175 176 177 179 180 183 184 185 186 187 188 193 194 195 197 200 202 203 204 206 207 208 209 210 212 213 214 215 217 218 219 220 221 222 223 225 227 228 229 230 233 235 237 238 239 242 243 245 247 248 249 251 252 255 256 257 258 259 261 262 263 265 266 268 269 270 271 272 274 275 276 277 278 280 283 284 288 289 290 291 292 293 294 295 297 298 300 78 167 181 246 42 205 2 50 59 66 85 95 98 100 136 150 189 232 234 236 254 287 296 6 14 15 19 22 24 25 28 30 32 34 37 38 41 46 47 49 53 54 56 62 73 83 93 103 105 106 107 109 114 118 122 125 128 131 139 140 149 152 162 178 182 190 192 194 196 199 216 219 226 231 241 244 245 253 260 267 279 285 286 3 4 5 9 10 16 18 20 23 27 29 31 33 35 36 39 48 51 52 64 68 71 72 74 75 79 81 84 87 88 90 92 96 97 101 102 108 110 111 112 123 124 126 127 138 141 142 143 151 155 156 159 160 166 168 170 173 177 183 184 185 186 187 188 193 202 206 207 208 209 210 211 212 215 218 221 222 225 228 229 235 237 242 243 249 250 251 255 256 258 261 262 263 264 265 268 270 274 275 277 278 280 283 290 293 295 298 300 78 42 78 181 205 246 2 50 59 66 95 98 136 146 150 232 234 254 6 14 19 25 30 32 34 37 38 41 46 47 49 53 56 62 83 85 100 103 114 118 125 140 149 152 178 182 189 190 191 196 216 226 236 241 244 253 267 273 279 285 286 287 296 299 1 3 4 5 8 9 10 11 12 13 15 16 17 18 20 21 22 24 26 27 28 29 31 33 35 36 39 40 43 44 45 48 51 52 54 55 57 58 60 61 63 64 65 67 68 69 70 71 72 73 74 75 76 77 79 80 81 82 84 86 87 88 89 90 91 92 93 96 97 99 101 102 104 105 106 108 109 110 112 113 115 116 117 119 120 121 122 123 124 126 128 129 130 131 133 135 138 139 141 142 143 144 145 147 151 153 154 155 156 157 158 159 160 161 162 163 164 165 166 168 170 171 172 173 174 175 176 177 179 180 183 184 185 186 187 193 194 195 197 200 202 204 206 207 208 209 211 212 213 214 215 217 218 219 220 221 222 223 224 225 227 228 229 230 233 235 237 238 239 240 242 243 247 248 249 250 251 252 255 256 257 258 259 261 262 263 264 265 266 268 269 270 271 274 275 276 277 280 281 282 283 284 288 289 290 291 292 293 294 295 297 298 300 78 167 246 2 6 30 42 46 47 50 59 62 66 83 85 95 98 103 140 146 150 189 199 205 232 234 236 244 254 267 285 287 296 299 3 4 5 7 10 13 14 15 16 17 19 20 22 24 25 27 32 34 35 36 37 38 39 41 43 44 48 49 52 53 54 56 58 60 63 64 67 68 69 72 73 77 82 84 86 88 90 91 99 102 104 105 106 107 109 110 111 112 115 118 121 122 123 124 125 126 127 131 132 133 135 138 139 141 142 143 145 147 148 149 152 153 154 155 158 159 162 166 169 170 171 172 174 175 178 179 182 183 184 187 188 190 192 193 194 196 197 198 200 213 214 216 217 219 220 224 226 228 230 231 233 238 239 241 242 243 245 247 249 253 256 257 258 259 260 261 262 263 264 266 269 270 271 273 274 276 277 279 280 281 282 283 284 286 291 292 293 294 295 298 1 61 119 120 203 227 237 2 42 78 98 150 167 181 205 232 246 1 3 4 5 6 8 9 10 11 12 14 15 16 17 18 19 20 21 22 23 24 26 27 28 29 30 31 32 33 34 35 36 37 39 40 43 44 45 46 47 48 50 51 52 53 54 56 57 58 60 61 62 63 64 65 66 67 68 69 71 72 73 74 75 76 77 79 81 82 84 86 87 88 89 91 92 93 94 95 97 99 102 103 104 107 110 111 112 113 114 115 116 117 118 120 122 123 124 127 129 130 131 132 135 136 137 138 139 141 142 143 144 145 146 147 148 152 153 154 155 156 157 158 159 160 161 162 163 164 165 166 168 169 170 171 173 174 175 176 177 178 179 180 182 183 184 185 186 187 188 189 190 191 192 193 194 197 198 199 202 204 206 207 208 209 210 211 212 213 214 215 216 217 218 219 220 221 222 223 224 225 226 227 228 230 231 233 235 236 237 238 239 240 241 242 243 245 247 248 250 251 256 257 258 259 260 261 262 263 264 266 267 268 269 270 271 272 273 275 276 277 278 279 280 281 283 284 285 288 289 290 292 293 294 295 296 297 298 299 300 78 167 181 246 2 3 4 5 6 9 10 12 13 14 15 16 17 19 20 22 24 25 27 30 31 32 34 35 36 37 39 40 41 43 44 45 47 48 50 52 54 56 58 59 60 62 64 66 67 68 69 71 72 73 77 82 83 84 86 87 88 90 91 93 96 99 100 102 104 105 106 107 109 110 111 112 113 114 115 118 122 123 124 126 127 131 132 133 135 136 138 139 140 141 142 143 144 145 147 148 150 152 153 154 155 158 159 162 166 169 170 171 172 174 175 176 177 178 179 180 182 183 184 187 188 189 190 191 193 194 196 197 198 199 200 204 205 213 214 216 217 218 219 220 224 226 227 228 230 231 232 233 234 236 238 239 240 241 242 243 244 245 249 251 255 256 257 258 259 260 261 262 263 264 266 267 269 270 271 273 274 276 277 280 281 283 284 285 286 292 293 294 295 296 298 299 120 137 186 237 272 78 167 181 246 205 2 6 14 19 25 30 32 37 38 41 42 46 47 49 50 53 56 59 62 66 83 85 95 98 100 103 107 114 118 125 136 139 140 146 150 152 178 182 189 190 191 192 196 199 216 226 232 234 236 241 253 254 260 267 279 285 286 287 296 299 1 3 4 5 7 8 9 10 11 12 13 15 17 18 20 21 22 23 24 26 27 29 31 33 35 36 40 43 44 45 48 51 52 55 57 58 60 61 63 64 65 67 68 69 70 71 72 73 74 75 76 77 79 80 81 82 84 87 88 89 90 91 92 93 96 97 99 102 104 105 106 108 109 110 111 112 113 115 116 117 119 120 121 122 123 124 126 129 130 131 132 133 135 137 141 142 143 145 147 148 151 153 154 155 158 159 160 161 162 163 164 165 166 168 169 170 171 173 174 175 176 177 179 180 183 184 185 186 187 188 193 194 195 197 202 203 204 206 207 208 209 210 212 213 215 217 218 219 220 221 222 223 224 225 227 228 229 230 231 233 237 238 240 242 243 245 247 248 249 251 252 255 256 257 259 261 262 263 264 265 266 268 269 270 271 272 274 275 276 277 278 280 282 283 284 288 289 290 291 292 293 294 295 297 298 300 42 50 59 78 95 98 136 146 150 167 205 232 234 246 254 6 14 19 25 30 32 41 46 47 49 53 62 66 83 85 100 103 107 114 118 125 140 149 152 178 182 189 190 191 196 236 244 253 267 273 285 287 296 299 1 3 4 5 8 9 10 11 12 15 16 17 18 20 21 22 23 24 26 27 29 31 33 34 35 36 37 38 39 40 43 44 45 48 51 52 60 61 63 64 65 67 68 69 70 71 72 73 74 75 76 77 79 80 81 82 84 86 89 90 91 92 93 94 96 97 99 101 102 104 105 106 108 109 110 111 112 113 115 116 117 119 120 121 122 123 124 126 127 128 129 130 132 133 134 135 137 138 139 141 142 143 145 147 148 153 154 155 157 158 159 160 161 162 163 164 165 166 168 169 170 171 172 173 174 175 176 177 179 180 183 184 185 187 188 192 193 194 195 197 198 200 202 203 204 206 207 208 209 210 211 212 213 214 215 216 217 219 220 221 222 224 225 226 227 228 229 230 231 233 235 237 238 239 240 241 242 243 245 247 248 249 250 251 252 255 256 257 258 259 260 261 262 263 264 265 266 268 269 271 272 274 275 276 277 278 280 281 282 283 286 288 289 290 291 292 293 294 295 297 298 300 78 42 167 181 205 246 2 59 98 150 232 234 4 5 6 9 10 12 13 14 15 16 17 19 20 22 23 24 25 27 28 30 31 32 34 35 36 37 40 43 44 45 46 47 48 49 50 52 53 54 56 58 60 62 63 64 66 67 68 69 71 72 73 74 77 81 83 84 86 87 88 90 91 93 95 96 99 100 102 103 104 106 107 109 110 113 114 115 118 122 123 124 125 126 127 128 131 132 133 135 136 138 139 140 141 142 143 145 146 147 148 149 152 153 154 155 158 159 162 166 169 170 174 175 176 177 179 180 182 183 184 185 187 188 189 190 191 192 193 194 197 199 204 211 213 214 216 217 218 219 220 224 226 227 228 230 231 233 236 238 239 240 241 242 243 244 245 249 250 251 254 256 257 258 259 260 261 262 263 264 266 267 269 270 273 274 276 277 279 280 281 283 284 285 292 293 294 295 296 297 298 299 78 167 246 1 2 3 4 5 6 8 9 10 11 12 13 14 15 16 17 18 19 20 21 22 24 25 26 27 29 30 31 32 33 34 35 36 37 39 40 43 44 45 46 47 48 50 51 52 53 54 57 59 60 61 62 63 64 65 66 67 68 69 71 72 73 74 75 76 77 79 81 82 83 84 86 87 90 92 93 94 96 97 99 102 103 104 107 108 110 111 112 113 114 115 116 117 118 120 122 123 124 125 126 127 130 131 132 133 135 136 137 138 139 140 141 142 143 145 146 147 148 150 151 152 153 154 155 156 157 158 159 160 161 162 163 164 165 166 168 169 170 171 172 173 174 175 176 177 179 180 182 183 184 185 186 187 188 190 191 192 193 194 197 198 199 200 202 204 206 208 209 210 212 213 214 215 217 219 220 221 222 223 224 225 226 227 228 229 230 231 232 233 234 235 236 237 238 239 241 242 243 245 247 248 251 254 256 258 259 260 261 262 263 264 265 266 267 268 269 270 271 272 273 275 276 277 278 279 280 281 283 284 285 288 289 290 292 293 294 295 296 297 298 299 300 78 2 42 50 59 66 95 146 150 167 205 232 234 246 287 296 299 6 14 19 25 30 32 34 37 38 41 46 47 53 56 62 83 85 100 103 107 114 118 125 140 149 152 178 182 189 191 196 199 216 226 236 241 244 253 267 273 279 285 286 3 4 9 10 12 16 17 18 20 22 24 26 28 29 33 35 36 39 43 48 51 52 55 57 58 63 64 65 71 72 73 74 75 77 79 80 81 82 84 87 89 90 92 93 94 97 101 104 105 106 108 109 110 112 113 115 116 120 121 123 126 127 128 129 131 133 135 138 143 145 147 148 151 159 160 163 166 168 169 171 173 176 177 179 180 183 185 186 187 192 193 194 195 197 200 202 204 207 208 209 210 211 212 213 214 215 217 218 220 221 222 223 224 225 228 229 235 237 238 240 242 243 245 249 251 252 255 256 258 260 261 262 263 264 265 266 268 270 274 275 277 278 281 282 283 284 288 289 290 291 295 297 298 78 167 181 246 42 50 59 66 83 85 95 98 100 136 146 150 189 232 234 236 254 287 296 299 6 14 19 22 24 25 28 30 32 34 37 38 41 46 47 49 53 54 62 73 82 93 103 106 107 109 114 118 122 125 128 131 139 140 149 152 153 162 178 182 190 191 192 196 199 216 219 226 231 241 244 245 253 260 267 271 273 279 285 286 130 206 78 167 181 246 205 2 42 50 59 66 83 85 95 98 100 136 146 150 189 232 234 236 254 287 296 299 3 6 9 14 15 19 22 24 25 28 30 32 37 38 41 46 47 49 53 54 56 62 63 73 82 86 93 103 104 105 107 109 110 114 118 121 122 125 128 131 139 140 147 152 153 170 178 182 190 191 192 193 194 196 199 216 219 226 231 241 244 245 253 260 267 271 273 279 285 286 154 159 235 78 78 78 167 181 205 246 42 59 98 232 2 50 66 95 136 146 150 189 234 254 287 296 299 6 9 14 15 19 20 22 24 25 30 32 34 37 38 41 46 47 49 53 54 56 62 63 64 68 73 82 83 86 91 93 100 103 104 105 106 107 109 110 114 118 121 122 124 125 126 131 139 140 142 147 149 152 153 162 170 174 178 190 191 192 193 194 196 199 211 216 219 226 231 236 241 244 245 260 267 271 273 276 279 281 284 286 4 5 7 8 10 11 12 13 16 17 18 21 26 27 29 31 33 35 36 39 40 43 44 45 48 51 52 55 57 58 60 61 65 67 70 71 72 74 75 76 77 79 80 81 84 87 88 89 90 92 94 96 97 99 102 108 111 112 113 115 116 117 119 120 123 127 129 130 132 133 134 135 137 141 143 144 145 148 151 154 155 156 157 158 159 160 161 163 164 165 166 169 171 172 173 175 176 177 179 180 183 184 185 186 187 188 197 198 200 202 203 204 207 208 209 210 213 214 215 217 218 220 221 222 223 224 225 227 229 230 233 237 238 239 240 242 247 249 251 252 256 257 258 261 262 263 264 265 266 268 269 270 272 274 277 278 280 282 283 288 289 290 292 293 294 297 298 300 2 42 59 78 98 150 167 181 205 232 50 66 83 85 95 100 136 146 189 234 236 254 287 296 299 1 3 4 5 6 7 8 9 10 11 12 13 14 15 17 18 19 20 21 22 24 25 26 27 29 30 31 32 33 34 37 39 40 43 44 45 46 47 48 51 52 53 54 55 56 58 60 61 62 63 65 67 68 69 70 71 72 73 74 75 76 77 80 81 82 84 86 87 88 89 91 92 93 94 96 97 99 102 104 107 108 109 110 113 114 115 116 117 118 119 120 122 123 124 125 126 127 129 130 131 132 133 135 137 138 139 140 141 142 143 144 145 147 148 149 151 153 154 155 156 157 158 159 160 161 162 163 164 165 166 168 169 171 173 174 176 177 178 179 180 183 184 185 187 188 190 191 192 193 194 195 197 198 199 200 202 203 204 206 207 208 209 210 212 213 214 215 216 217 218 219 220 221 222 223 225 226 227 228 229 230 231 233 238 239 240 241 243 245 247 248 251 253 256 257 258 259 260 261 263 264 265 266 267 268 269 270 271 272 273 275 276 277 278 279 280 281 282 285 288 289 290 291 292 294 295 297 298 300 78 78 167 181 246 2 3 4 5 6 9 10 12 13 14 15 16 17 19 20 24 27 30 31 32 34 35 36 37 39 40 41 42 43 44 45 46 47 48 49 50 52 53 54 56 58 59 60 62 63 64 66 67 68 69 71 72 73 74 77 81 82 84 87 88 89 90 91 92 93 95 96 99 100 102 103 104 105 106 107 109 110 111 112 113 115 118 122 123 124 125 126 127 131 132 133 135 136 138 139 141 142 143 144 145 146 147 148 150 152 153 154 155 156 158 159 162 165 166 169 170 171 172 173 174 175 176 177 178 179 180 182 183 184 187 188 189 190 191 192 193 194 196 197 198 199 200 204 206 212 213 214 216 217 218 219 220 224 226 227 228 230 231 232 233 234 236 238 239 240 241 242 243 244 245 247 249 251 252 254 255 256 257 258 259 260 261 263 264 266 267 269 270 271 273 274 276 277 279 280 281 283 284 285 286 288 292 294 295 296 297 299 78 167 181 205 246 2 59 98 146 234 6 14 19 22 24 25 30 32 34 37 38 41 46 47 50 53 54 56 62 66 83 85 86 93 95 100 103 106 107 109 114 125 131 136 139 140 149 152 162 178 182 189 190 192 196 199 216 226 231 236 241 244 254 260 267 271 273 279 285 286 287 296 1 3 4 5 8 9 10 12 13 15 16 20 21 23 26 27 28 29 31 33 35 36 40 43 44 45 48 51 52 55 57 58 60 61 63 64 65 67 68 69 71 72 73 74 76 77 79 80 81 82 84 87 88 89 90 91 92 94 96 99 101 102 104 108 110 111 112 113 115 116 117 119 120 121 123 124 126 127 129 130 132 133 135 137 138 142 143 145 147 148 151 153 154 155 156 158 159 160 161 163 164 165 166 168 169 170 171 173 174 175 176 177 179 180 183 184 185 186 187 188 193 194 195 197 200 202 204 206 207 208 209 210 212 213 214 215 217 218 219 220 221 222 223 224 225 227 228 229 230 233 235 237 238 239 240 242 243 245 247 248 249 250 251 252 255 256 257 258 259 261 262 263 264 265 266 268 269 270 272 274 275 276 277 278 280 281 283 284 288 289 290 291 292 293 294 295 297 298 300 42 50 59 66 78 83 85 95 98 100 136 146 150 167 189 205 232 234 236 246 254 287 296 299 3 4 6 9 10 14 15 19 20 22 24 25 28 30 32 34 37 38 41 46 47 49 54 56 62 63 64 68 69 70 73 86 91 93 103 104 105 106 107 109 110 112 114 118 121 122 124 125 126 127 128 131 139 140 141 142 147 149 152 153 162 170 171 174 178 182 190 191 192 193 194 199 211 216 219 226 231 241 244 245 253 258 260 262 267 271 273 276 279 284 285 286 291 1 5 13 27 31 36 40 61 76 81 111 137 154 156 158 172 175 184 186 188 206 208 212 227 235 247 249 252 257 264 269 272 283 300 78 78 167 181 246 42 59 95 98 136 146 150 232 234 254 6 30 46 47 50 62 66 83 85 100 103 140 189 191 199 236 244 267 285 287 296 299 3 4 7 8 9 10 11 12 13 14 15 17 18 19 21 22 24 25 26 29 32 33 34 37 39 40 43 44 48 49 51 52 53 55 57 58 60 61 63 65 67 68 69 71 72 73 75 76 77 79 80 82 84 86 87 89 91 92 93 94 99 104 105 106 107 108 109 110 112 114 115 116 117 118 119 120 122 123 124 126 127 129 131 133 135 137 138 139 143 145 147 148 151 152 157 160 161 162 163 164 166 168 171 173 174 175 176 177 178 179 180 182 183 185 187 190 193 194 195 196 197 200 202 204 207 209 210 212 213 215 216 217 218 219 220 221 222 223 224 225 226 227 229 233 238 239 240 241 242 243 245 247 248 249 251 252 253 255 256 257 259 260 261 263 265 266 269 270 271 272 274 275 276 277 278 279 280 281 284 286 288 289 290 291 292 294 295 297 298 2 42 59 78 98 150 167 181 205 232 246 6 14 19 25 30 41 46 47 49 50 53 62 66 83 85 95 100 107 114 118 125 136 140 146 152 178 182 189 190 191 196 234 236 244 253 254 267 285 287 296 1 3 4 5 8 9 10 11 13 15 16 17 18 20 22 23 24 26 27 28 29 33 34 35 36 37 38 39 40 43 44 45 48 51 52 56 58 60 61 63 64 65 67 68 69 71 72 73 74 75 76 77 79 80 81 82 84 86 87 88 89 90 91 92 93 94 96 97 99 101 102 104 105 106 108 110 111 112 113 115 116 117 119 120 122 123 124 126 127 128 129 130 131 132 133 134 135 137 138 139 141 142 143 144 145 147 148 151 153 154 155 157 158 159 160 161 162 163 164 165 166 168 169 170 171 172 173 174 175 176 177 179 183 184 185 186 187 188 192 193 194 195 197 198 200 202 204 206 207 208 209 210 211 212 213 214 215 216 217 218 219 220 221 222 223 224 225 226 227 228 230 231 233 235 237 239 240 241 242 243 245 247 248 249 250 251 252 255 256 257 258 259 260 261 262 263 264 265 266 268 269 271 272 273 275 276 277 279 280 281 283 286 288 289 290 291 292 293 294 295 297 298 300 2 6 14 19 25 30 32 34 37 38 41 42 46 47 49 50 53 56 59 62 78 83 85 95 100 103 106 107 114 118 125 131 136 140 146 152 167 178 181 182 189 190 191 192 196 199 205 216 226 231 232 234 236 241 244 246 253 260 267 279 285 286 287 296 299 1 3 4 5 7 8 9 10 11 12 13 15 16 17 18 20 21 22 24 26 27 31 33 35 36 39 40 43 44 45 48 51 52 55 57 58 60 61 63 64 65 67 68 69 72 73 74 76 77 79 80 82 84 86 87 88 89 90 91 92 93 94 96 97 102 104 105 108 109 111 112 113 115 116 117 119 120 122 123 124 126 127 129 130 132 135 137 138 141 142 143 145 147 148 151 153 154 155 156 157 158 159 160 161 162 163 164 165 166 168 169 170 171 173 174 175 176 177 179 180 183 184 185 186 187 188 193 194 195 197 200 202 204 206 207 208 209 210 212 213 214 215 218 219 220 221 222 223 224 225 227 228 229 230 233 235 237 238 239 240 242 243 245 247 248 249 251 252 255 256 257 258 261 262 263 264 265 266 268 269 270 271 272 274 275 276 277 278 280 281 283 284 288 289 290 291 292 293 294 295 297 298 300 2 42 59 78 95 98 136 146 150 167 181 205 232 234 246 254 3 4 5 6 9 10 14 15 16 17 19 20 24 25 27 30 32 34 35 37 39 41 43 46 47 48 49 50 53 54 56 60 62 63 64 66 67 68 69 70 72 73 82 83 84 86 91 93 99 100 102 103 104 105 106 107 110 111 112 114 115 118 121 122 124 125 126 127 128 131 132 133 134 138 139 140 141 142 144 145 147 149 152 153 154 158 159 162 170 171 172 174 176 178 179 187 189 190 191 192 193 194 196 211 214 216 219 220 224 226 228 230 231 233 236 240 241 243 244 245 247 253 256 258 260 262 266 267 271 273 274 276 279 281 284 285 286 292 293 294 296 299 1 11 12 13 18 21 23 26 29 33 36 40 45 52 55 58 61 65 71 74 75 76 77 79 81 87 88 89 90 92 94 96 97 101 108 113 116 117 129 130 135 137 143 148 151 155 157 160 161 163 165 166 168 169 173 175 177 180 183 184 185 186 188 197 198 200 202 204 207 208 209 210 213 215 218 221 222 225 229 239 242 249 251 255 257 259 261 263 264 268 269 270 272 275 277 278 280 283 288 289 290 295 297 298 300 42 59 78 98 181 232 2 95 136 146 150 234 254 3 4 5 9 10 14 15 16 17 19 20 22 24 25 28 30 32 34 37 38 39 41 43 44 46 47 49 50 53 54 56 60 62 64 66 67 68 69 70 72 73 82 83 85 86 91 93 99 100 102 103 104 105 106 107 109 110 112 114 115 118 121 122 123 124 125 126 127 131 139 140 141 142 145 147 149 152 153 158 159 162 170 171 174 176 178 179 187 189 190 191 192 193 194 196 199 211 214 216 219 224 226 230 231 236 241 243 244 245 247 253 256 258 260 262 267 271 273 274 276 279 281 282 284 285 286 287 291 293 294 296 299 1 8 11 12 13 18 26 27 29 36 40 45 48 51 55 57 61 65 71 74 75 76 77 79 80 84 87 88 89 90 92 96 97 108 111 113 116 117 119 129 132 133 135 137 138 143 148 151 154 155 156 157 160 161 163 164 165 166 168 169 173 175 177 180 184 185 186 188 195 197 200 202 204 206 207 209 210 213 215 217 218 220 221 222 225 227 229 233 235 237 240 249 251 252 255 257 259 261 264 265 266 268 269 270 272 275 277 278 280 283 288 289 290 292 295 297 298 300 78 78 167 246 2 42 59 150 181 205 232 234 6 50 66 83 85 95 100 136 146 189 236 267 287 296 299 4 5 9 10 14 15 16 17 19 20 22 24 25 27 28 30 34 35 36 37 38 39 41 43 44 46 48 52 54 56 60 62 63 64 67 68 69 70 71 72 73 77 82 84 86 90 91 93 99 102 103 104 107 109 110 111 112 114 115 121 122 123 124 125 126 127 128 131 132 134 138 139 140 141 142 145 147 148 152 153 154 158 159 162 166 170 171 172 174 175 176 178 179 182 183 184 187 190 191 192 194 196 199 200 211 213 214 216 217 219 220 226 228 230 231 233 238 239 240 241 242 243 245 247 253 256 258 259 260 261 262 269 270 271 273 276 277 279 280 281 282 283 284 285 291 292 293 294 295 7 8 11 12 13 18 21 26 29 33 40 51 55 57 58 65 74 75 76 79 80 81 87 88 92 94 96 97 101 108 116 117 119 120 129 130 135 137 143 151 156 157 160 161 163 168 173 177 180 185 186 188 195 197 198 202 203 204 206 207 208 209 210 212 215 218 221 222 225 229 235 237 251 252 257 263 264 265 268 272 275 278 289 290 297 300 2 42 59 78 98 150 167 181 205 232 234 246 6 30 47 50 66 83 85 95 100 136 146 189 199 236 254 267 285 287 296 299 3 4 5 7 9 10 11 12 13 14 17 18 19 21 22 24 25 26 27 29 31 32 33 34 39 40 41 43 44 45 46 48 49 51 52 53 56 57 58 60 61 62 63 65 67 68 69 70 71 72 73 74 75 76 77 79 80 82 84 86 87 88 89 91 92 93 94 96 99 102 103 104 106 107 108 109 110 112 114 115 116 117 118 119 120 121 122 123 124 125 126 127 129 130 131 133 135 137 138 139 141 143 145 147 148 151 153 154 156 157 158 159 160 161 162 163 164 165 166 168 169 171 173 174 175 176 178 179 180 182 183 184 185 187 188 190 191 193 194 195 196 200 203 204 206 207 209 210 212 213 215 216 217 218 219 220 221 222 223 224 225 226 227 229 230 233 238 239 240 241 242 243 245 247 248 251 252 253 255 256 257 259 261 263 265 266 268 269 270 271 272 275 276 277 278 279 280 281 282 284 288 289 290 292 294 295 297 298 300 78 167 181 246 2 42 50 59 66 98 136 146 150 205 232 234 254 3 4 5 6 10 14 15 16 17 19 20 22 24 25 28 30 32 34 37 39 41 43 44 47 49 54 56 60 62 63 64 67 68 69 70 72 73 82 83 86 91 93 99 100 102 103 104 106 107 109 112 114 115 118 121 122 123 124 125 126 127 128 131 139 140 141 142 145 147 149 152 153 154 158 159 162 170 172 174 176 178 179 182 187 189 190 191 192 193 194 196 199 211 214 216 219 220 224 226 230 231 236 241 243 244 245 247 256 258 260 262 267 271 273 274 276 279 281 284 285 286 293 294 296 299 1 7 8 11 12 18 26 27 29 33 35 36 40 45 48 51 52 55 57 58 61 65 71 74 75 76 77 79 81 84 87 88 89 90 92 96 101 108 113 116 117 120 129 130 132 133 135 138 143 148 151 155 157 160 161 163 164 165 166 169 173 175 180 183 184 185 186 188 197 198 200 202 203 204 206 207 208 209 210 212 213 217 218 221 222 225 227 228 229 235 237 238 239 240 242 248 249 250 251 252 255 257 259 261 263 264 265 266 268 269 270 272 275 278 280 283 288 289 290 292 295 297 298 300 78 2 42 59 66 95 98 136 146 150 167 181 189 205 232 234 236 246 254 287 296 299 6 14 19 24 25 30 32 34 37 38 46 47 49 53 56 62 83 85 100 103 106 107 114 118 128 139 140 152 178 182 190 191 192 196 199 216 226 231 241 244 253 260 267 273 285 286 78 167 181 246 42 205 2 6 30 50 59 66 83 85 98 100 136 146 150 189 199 232 234 236 267 285 287 296 299 3 4 5 9 10 14 15 16 19 20 22 24 25 28 32 34 37 38 41 43 47 53 54 56 62 63 64 68 69 70 73 82 86 91 93 99 103 104 105 106 107 109 112 114 118 121 122 123 124 125 126 127 128 131 139 140 141 142 145 147 149 152 153 158 162 170 171 174 178 182 190 191 192 193 194 196 211 214 216 219 224 226 230 231 241 243 244 245 247 253 256 258 260 262 271 273 276 279 281 284 286 291 293 40 61 67 81 92 97 101 115 130 154 156 165 186 188 206 235 264 269 274 277 294 298 300 78 78 167 181 205 246 42 98 2 3 6 9 14 15 19 22 24 25 30 32 34 37 38 41 46 47 50 53 54 56 59 62 63 66 73 82 83 85 93 95 100 103 104 105 106 107 109 110 118 122 125 131 136 139 140 146 147 150 152 153 162 170 178 182 189 190 191 192 193 194 196 199 216 219 226 231 232 234 236 241 244 245 253 254 260 267 271 273 285 286 287 296 299 4 5 7 8 10 12 13 16 17 18 21 26 27 29 33 35 36 39 40 43 44 45 48 51 52 55 57 58 60 61 64 65 67 68 69 71 72 74 75 76 77 79 80 81 84 87 88 89 90 94 96 97 99 102 108 111 112 113 115 117 119 120 123 124 126 127 129 130 132 133 134 135 137 141 142 143 145 148 151 154 155 156 157 158 159 160 161 163 164 165 166 168 169 171 172 173 174 175 176 177 179 180 183 184 186 187 188 195 197 200 202 203 204 206 207 208 209 210 212 213 214 215 217 218 221 222 223 224 225 227 228 229 230 233 235 237 238 239 240 242 243 247 248 249 250 251 252 255 256 257 258 259 261 262 263 264 265 266 268 269 272 274 276 277 278 280 281 283 284 288 289 290 291 292 293 294 295 297 298 300 42 50 59 66 78 95 98 136 150 181 205 232 234 246 296 299 6 14 25 30 32 41 46 47 49 53 62 83 85 100 103 107 114 118 125 140 149 152 178 182 190 191 196 199 226 236 244 253 267 273 285 3 4 9 10 12 16 17 18 20 22 24 29 33 34 35 37 39 43 48 51 55 57 58 64 65 71 72 73 74 75 77 79 84 87 89 92 93 96 101 105 106 108 109 110 111 112 113 117 123 124 126 127 128 129 131 133 135 138 139 143 148 155 159 160 163 166 168 169 171 173 177 179 180 183 185 186 187 192 193 194 195 197 200 202 207 209 211 212 215 216 217 218 220 221 222 224 225 228 229 235 241 242 245 249 250 252 255 256 258 260 261 262 263 265 266 268 270 274 275 276 277 278 280 281 283 284 288 289 290 291 293 295 297 298 42 78 167 181 205 246 2 59 95 136 146 150 232 234 6 14 19 25 30 32 34 37 38 41 46 47 49 50 53 56 62 66 83 100 103 107 114 118 125 128 139 140 149 152 178 182 189 190 191 196 199 216 226 236 241 244 253 260 267 273 285 286 287 296 299 1 3 4 5 8 9 10 12 15 16 17 18 20 21 22 24 26 27 28 29 33 35 36 39 40 43 45 48 51 55 57 58 60 61 63 64 65 67 68 69 70 71 72 73 74 75 76 79 80 81 82 84 86 87 88 89 90 91 92 93 94 96 97 99 101 102 104 106 108 109 110 111 112 113 115 116 117 119 120 121 122 123 124 126 127 129 130 131 132 135 137 138 141 142 143 144 145 147 148 151 153 154 155 156 157 158 159 160 161 162 163 164 165 166 169 170 171 172 173 174 175 176 177 179 180 183 184 185 186 187 188 192 193 194 195 197 198 200 203 204 206 207 208 209 210 211 212 213 214 215 217 218 219 220 221 222 223 224 225 227 228 229 230 231 233 235 237 238 239 240 242 243 245 247 248 249 251 252 255 256 257 258 261 262 263 264 265 268 269 270 272 274 275 276 277 278 280 281 283 284 289 290 291 292 293 294 295 297 298 300 78 167 246 2 42 59 98 136 146 150 205 232 234 254 6 30 46 47 50 62 66 85 100 103 140 191 199 236 244 267 285 287 296 299 1 3 4 5 7 8 9 10 11 12 13 14 15 19 20 21 22 24 25 26 27 28 29 31 32 33 34 35 36 37 38 39 40 41 43 44 45 49 51 52 53 54 56 57 58 60 61 63 64 65 67 68 69 70 71 72 73 74 75 76 77 79 81 82 84 86 87 88 89 90 91 92 93 94 96 99 101 102 104 105 107 108 109 110 112 113 114 115 117 118 119 120 121 122 123 125 126 127 128 129 130 131 132 133 135 137 138 139 141 142 143 145 147 148 149 152 153 154 155 156 157 158 159 160 161 162 163 164 165 166 168 169 171 173 174 175 176 177 178 179 180 182 183 184 185 187 188 190 192 193 194 195 196 200 202 203 204 206 207 209 210 211 212 213 214 215 216 217 218 219 220 221 222 223 224 226 227 228 229 230 231 233 235 238 239 240 241 242 243 245 247 248 249 250 251 252 255 256 257 258 260 261 263 264 266 269 270 271 273 274 275 276 277 278 279 280 281 284 286 288 289 291 292 293 294 297 298 78 167 246 181 2 42 59 98 150 205 232 234 6 30 50 66 83 85 95 100 136 189 236 254 267 285 287 296 299 1 3 4 5 7 8 9 10 11 12 13 14 15 17 18 19 21 22 23 24 25 26 27 29 31 32 33 34 36 37 38 39 40 41 43 44 46 47 48 51 52 53 54 55 56 57 58 60 61 62 63 65 67 68 69 70 71 72 73 74 75 76 77 79 80 81 82 84 86 87 88 89 91 92 94 96 97 99 102 103 104 107 108 109 110 112 114 115 116 117 118 119 120 122 123 124 125 126 127 129 130 131 132 133 137 138 139 140 141 142 143 144 145 147 148 151 152 153 154 156 157 158 159 160 161 162 163 164 165 166 168 169 171 173 174 175 176 177 178 179 180 182 183 184 185 187 188 190 191 193 194 195 196 197 200 203 204 206 207 208 209 210 212 214 215 216 217 218 219 222 223 224 225 226 227 229 231 233 238 239 240 241 242 243 245 247 248 251 252 253 255 256 257 259 260 261 263 265 266 268 269 270 271 272 273 275 276 277 278 279 280 281 282 284 288 289 290 291 292 294 295 297 298 300 2 42 59 78 95 98 136 146 150 167 181 205 232 234 246 6 30 46 47 50 66 85 100 103 189 191 199 267 285 287 296 299 3 4 7 8 9 10 11 12 13 14 15 17 18 19 21 22 24 25 26 28 29 33 34 37 38 39 40 41 43 44 49 51 52 53 55 56 57 58 60 61 62 63 65 67 68 69 71 72 75 77 79 80 82 84 86 87 89 91 92 93 94 96 101 104 105 106 107 108 109 110 112 114 115 116 117 118 119 120 121 123 124 125 126 127 129 131 133 135 138 139 145 147 148 149 151 152 157 160 161 162 163 166 168 169 171 173 174 175 177 178 179 180 182 183 185 187 190 193 196 197 200 202 203 204 207 209 210 211 212 213 215 216 217 218 220 221 222 223 224 225 226 227 229 238 239 240 241 242 243 244 245 247 248 250 252 255 256 257 260 261 263 265 266 268 270 271 274 275 276 277 278 279 280 281 288 289 290 291 292 295 297 298 42 78 167 181 205 246 2 59 95 98 146 150 232 234 3 4 5 6 9 10 14 15 16 17 19 22 24 25 28 30 32 34 37 39 41 43 44 46 49 50 53 54 56 60 62 63 64 66 67 68 69 72 73 82 83 85 86 91 93 99 100 102 103 104 105 106 107 109 110 112 114 115 118 121 122 123 124 125 126 128 131 136 139 140 141 142 145 147 149 152 153 154 158 159 162 170 171 174 176 178 179 182 187 189 190 191 192 193 194 199 211 214 216 219 220 224 226 230 231 236 243 244 245 247 250 253 254 256 258 262 267 271 273 274 276 279 281 282 284 285 286 291 293 294 296 299 1 8 12 13 18 26 29 33 35 36 40 45 48 51 55 58 61 65 71 74 75 76 77 79 81 84 87 88 89 90 92 94 96 97 101 108 111 113 116 120 129 132 135 137 138 143 148 151 155 156 157 161 164 165 166 168 169 173 175 177 180 183 184 185 186 188 195 197 200 202 204 206 208 209 210 212 213 215 217 218 221 222 225 227 228 229 235 237 239 240 248 249 251 252 255 257 261 263 265 266 268 270 272 275 277 278 280 283 288 289 290 292 295 297 298 300 2 42 59 78 98 150 167 181 205 232 234 246 50 66 83 85 95 100 136 146 189 236 287 296 299 3 4 5 6 7 8 9 10 11 12 13 14 15 17 18 19 21 22 24 25 26 27 29 30 31 32 33 34 37 38 39 40 41 43 44 45 46 48 51 52 53 55 56 57 58 60 61 62 63 65 68 69 70 71 72 73 74 75 76 77 79 80 82 84 86 87 88 89 91 93 94 96 101 102 103 104 107 108 109 110 112 114 115 116 117 118 119 120 121 122 123 124 125 127 128 129 130 131 133 134 135 137 138 139 141 142 143 145 147 148 151 152 153 154 156 157 158 159 160 161 162 163 164 165 166 168 169 171 173 174 175 176 178 179 180 182 183 184 187 188 190 191 193 194 195 197 200 202 203 204 206 207 209 210 212 213 215 216 217 218 219 220 221 222 223 224 225 226 227 229 230 233 238 239 241 242 243 245 248 250 251 253 256 257 259 260 261 263 265 266 267 268 269 270 272 275 276 277 278 279 280 281 282 285 288 289 290 291 292 294 295 297 298 300 78 167 181 2 42 59 150 205 232 234 6 30 46 47 50 62 66 83 85 95 100 103 136 140 146 189 191 199 236 244 254 267 285 287 296 299 3 4 5 7 9 10 13 14 15 16 17 19 20 22 24 25 27 28 32 34 35 36 37 38 39 41 43 44 48 52 53 54 56 58 60 63 68 71 72 73 77 82 84 86 88 90 91 93 99 102 104 105 106 107 109 110 112 114 115 118 122 123 124 125 126 127 128 131 132 133 134 138 141 142 143 145 147 148 149 152 153 154 158 159 166 169 170 171 174 175 176 178 179 182 184 188 190 192 193 194 197 200 211 213 214 216 217 219 220 224 226 228 230 231 233 238 239 240 241 242 243 245 247 253 256 257 258 259 260 261 262 263 269 270 271 274 276 279 280 281 283 284 286 291 292 293 294 295 1 8 21 26 33 55 57 61 65 76 87 94 96 97 101 116 119 120 130 135 137 156 157 161 165 168 177 185 186 195 203 206 215 227 235 237 248 252 255 264 265 272 275 290 300 78 2 42 59 95 98 136 146 150 167 181 205 232 234 246 3 4 5 6 9 10 13 14 15 16 17 19 20 22 23 24 25 27 28 32 34 35 36 37 39 41 43 44 46 47 48 49 50 52 53 56 58 60 62 63 64 66 67 68 69 70 71 72 73 77 82 83 84 86 88 90 91 93 99 100 102 103 104 105 106 107 109 111 112 114 115 118 121 122 123 124 125 127 128 131 132 134 135 138 139 140 141 142 143 144 145 147 148 149 152 153 154 158 159 162 169 170 171 172 174 175 176 178 179 182 183 184 187 188 189 191 192 193 194 197 198 199 200 211 213 214 216 217 219 224 226 228 230 231 233 236 238 239 240 241 242 243 244 247 249 250 256 257 258 259 260 261 262 263 266 267 269 270 271 273 274 276 277 279 280 281 283 284 285 286 292 293 294 296 298 299 1 11 18 21 29 33 40 45 51 55 57 61 65 74 76 79 87 92 94 96 101 108 117 120 129 130 137 155 156 157 160 163 164 180 185 186 202 204 206 207 209 210 212 218 221 222 225 227 229 235 237 251 255 264 265 268 272 278 288 289 290 297 78 2 50 59 66 78 95 136 146 150 167 181 205 232 234 246 254 296 299 6 14 25 30 32 34 37 38 41 46 47 49 53 56 62 85 100 103 107 114 118 125 128 131 139 140 149 152 178 182 189 190 191 192 196 199 216 226 231 236 241 244 253 260 267 273 279 285 286 1 4 16 18 20 22 28 29 35 36 39 48 51 55 64 71 74 75 79 80 84 89 90 92 97 101 105 106 110 111 112 113 117 123 124 126 132 143 151 155 160 166 173 177 180 183 185 187 193 195 202 207 208 209 210 211 212 215 217 218 221 222 225 228 229 235 242 243 245 249 252 256 258 261 262 263 264 268 270 274 276 277 278 280 290 291 293 295 297 298 2 42 59 78 95 98 136 146 150 167 181 205 232 234 246 254 6 19 25 30 41 46 50 53 62 66 83 85 100 107 114 118 125 140 152 189 191 196 199 236 244 253 267 285 287 296 299 3 4 7 9 10 12 14 16 17 18 22 24 29 33 34 35 38 39 43 48 49 51 52 55 57 58 64 65 68 71 72 73 74 75 77 80 81 84 87 89 92 93 96 108 110 111 112 116 117 119 124 126 127 129 131 135 138 139 143 148 151 160 163 166 168 171 172 173 176 177 178 179 180 183 185 186 187 197 200 202 209 210 212 213 215 216 217 218 220 221 222 224 225 229 237 241 242 245 248 249 251 252 255 256 260 262 263 265 266 268 270 275 276 277 278 281 283 284 288 289 290 291 295 297 298 78 167 181 246 2 3 4 5 6 9 10 13 14 15 16 17 19 20 22 25 27 30 32 34 35 36 37 39 40 41 42 43 44 46 47 48 49 50 52 53 54 56 58 60 62 63 64 66 67 69 71 72 73 77 82 83 84 85 86 88 90 91 93 95 99 100 102 103 104 105 106 107 109 110 111 112 114 115 118 122 123 124 125 126 127 131 132 133 135 136 138 140 141 142 143 144 145 146 147 148 150 152 153 154 155 158 159 162 169 170 172 174 175 176 178 179 182 183 184 187 188 189 190 191 192 193 196 197 199 200 213 214 216 217 219 220 226 228 230 231 232 233 234 236 238 239 240 241 242 243 244 245 247 249 253 254 256 257 258 259 260 261 262 263 264 266 267 269 270 271 274 276 279 280 281 283 284 285 286 291 292 293 294 296 297 298 299 2 42 59 78 95 98 146 150 181 205 232 234 246 254 6 19 25 30 41 47 50 53 62 66 83 100 103 107 114 118 125 136 140 152 189 191 196 199 236 244 253 267 285 287 296 299 4 7 9 10 12 14 16 17 18 22 24 26 29 33 34 35 37 38 39 43 48 49 51 52 55 58 63 64 65 68 71 72 73 74 75 77 79 80 81 84 87 89 92 93 94 96 104 105 106 108 110 111 112 116 117 119 123 124 126 127 129 131 133 135 138 139 145 148 151 160 163 166 168 169 171 176 177 178 179 180 183 185 186 187 193 194 195 197 200 202 204 207 209 210 212 213 215 216 217 218 220 221 222 224 225 229 237 238 241 242 245 248 249 251 252 255 256 260 261 262 263 265 266 270 274 275 276 277 278 281 283 284 286 288 289 290 291 295 297 298 78 167 181 246 205 2 42 59 98 150 232 234 66 95 136 146 189 254 287 296 299 1 3 4 5 6 8 9 10 11 12 13 14 15 16 17 18 19 20 21 22 24 25 26 27 29 31 32 33 34 35 36 37 38 39 40 41 43 44 45 46 47 48 51 52 53 54 56 57 58 60 61 62 63 65 67 68 69 70 71 72 74 76 77 79 80 82 83 84 86 87 88 89 90 91 92 93 94 96 97 99 102 104 107 108 109 110 111 112 113 114 115 116 117 118 119 120 121 122 123 124 125 126 127 129 130 131 132 133 135 137 138 139 140 141 142 143 145 147 148 151 152 153 154 155 156 158 159 160 161 162 164 165 166 168 169 170 171 173 174 175 176 177 178 179 180 182 183 184 185 186 187 188 190 191 192 193 194 197 199 200 202 203 204 207 208 209 210 212 213 215 216 217 218 219 220 221 222 223 224 225 226 227 228 229 230 231 233 235 236 237 238 239 240 241 242 243 245 247 248 251 256 257 258 259 260 261 262 263 264 265 266 267 268 270 271 272 273 275 276 277 278 279 280 281 283 284 285 288 289 290 292 293 294 295 297 298 78 167 181 205 246 2 42 59 98 232 50 66 85 95 100 136 146 189 234 236 254 287 296 299 6 14 19 25 30 34 37 38 41 46 47 53 62 83 103 107 114 118 125 128 139 140 152 178 182 190 191 192 196 199 216 226 241 244 260 267 273 279 285 3 4 9 10 12 16 17 18 20 22 23 24 28 29 33 35 36 39 43 48 51 52 55 57 58 64 65 68 70 71 72 74 75 77 79 84 87 89 92 93 96 97 101 104 105 106 108 109 110 111 112 113 116 117 119 121 124 126 127 129 131 132 133 134 138 143 144 148 151 159 160 163 166 168 171 173 176 177 179 180 183 185 186 187 193 197 198 202 203 207 208 209 210 212 214 215 217 218 220 222 224 225 228 229 231 235 237 238 242 243 245 248 249 251 252 255 256 258 261 262 263 264 265 266 268 270 274 275 276 277 278 280 281 283 284 288 289 290 293 295 297 298 78 167 181 246 2 42 50 59 66 95 98 136 146 150 205 232 234 236 287 296 299 6 14 19 25 30 32 34 38 41 46 47 53 62 83 85 103 107 114 118 125 140 149 152 182 190 196 199 216 226 244 253 267 273 279 285 286 3 4 7 8 9 10 12 16 17 18 20 21 22 24 26 29 33 35 36 37 39 40 43 44 48 51 52 54 55 57 58 63 64 65 68 70 71 72 73 74 77 79 81 84 86 87 89 90 91 92 93 94 96 97 101 104 106 108 110 111 112 113 116 117 120 121 123 124 126 127 128 129 131 135 138 139 143 144 145 147 148 151 157 159 160 161 162 163 166 168 169 171 172 173 174 176 177 179 180 183 185 186 187 192 193 197 200 202 203 204 207 209 210 211 212 213 214 215 217 218 220 222 223 224 225 229 235 237 238 239 240 241 242 243 245 247 248 249 252 255 256 257 258 260 261 262 263 265 266 268 270 274 275 276 277 278 280 281 283 284 288 289 290 292 293 295 297 298 78 167 181 205 246 2 3 4 5 6 8 9 10 11 12 13 14 15 16 19 20 21 22 23 24 25 26 27 29 30 31 32 33 35 36 37 39 40 41 42 43 44 45 46 47 48 50 51 52 53 54 56 57 58 59 60 61 62 63 64 65 66 67 68 69 71 72 73 74 76 77 79 81 82 83 84 86 87 88 89 90 91 92 93 94 95 96 99 100 102 103 104 105 106 107 108 110 111 112 113 114 116 118 122 123 124 125 126 127 129 130 131 132 133 135 136 137 138 139 140 141 142 143 144 145 147 148 150 153 155 156 158 159 160 162 164 165 166 168 170 171 172 173 174 175 176 177 179 180 182 183 184 185 187 188 189 190 191 192 193 194 197 198 199 200 202 204 206 212 213 214 215 216 217 218 219 220 221 223 224 226 227 228 229 230 231 233 234 236 238 239 240 241 242 243 244 245 247 249 251 254 257 258 259 261 262 263 264 266 267 268 269 270 271 273 276 277 278 279 280 281 283 284 285 286 288 289 292 293 295 296 298 299 42 59 78 98 167 181 205 232 246 50 66 95 136 146 150 234 287 299 1 3 4 5 6 7 8 9 10 11 12 13 14 16 17 19 20 21 22 24 25 26 27 29 30 31 32 33 34 35 36 37 38 39 40 41 43 44 45 46 47 48 51 53 54 57 58 60 61 62 63 64 65 67 68 69 70 71 72 73 74 75 76 77 81 82 83 84 86 87 89 90 91 92 93 94 96 97 99 102 103 104 107 108 109 110 111 113 114 115 116 117 118 120 121 122 123 124 125 126 127 129 130 131 132 133 135 137 138 139 140 141 142 143 145 147 148 149 152 153 154 155 156 157 158 159 160 161 162 163 164 165 166 168 169 170 171 173 174 176 177 178 179 180 182 183 184 185 186 187 188 189 190 191 192 193 194 197 199 200 202 203 204 206 207 209 210 211 212 213 214 215 216 217 218 219 221 222 223 224 225 226 227 228 229 230 231 233 236 237 238 239 240 241 242 243 245 247 248 251 256 257 258 259 260 261 262 263 264 265 266 267 268 270 271 272 273 275 276 277 278 279 280 281 283 284 285 288 289 290 292 293 294 295 296 297 298 300 78 167 181 246 42 205 2 50 59 66 95 98 136 146 189 232 234 254 287 296 3 6 9 14 15 19 22 24 25 28 30 32 34 37 38 41 46 47 49 53 54 56 62 63 73 83 85 86 91 93 100 103 104 105 106 107 109 110 114 118 121 122 124 125 128 131 139 140 147 149 152 153 162 170 178 182 190 191 192 193 196 199 216 219 226 231 236 241 244 245 253 260 267 271 273 279 284 285 286 1 4 5 10 12 16 17 18 20 27 31 33 35 36 39 43 45 48 51 52 55 57 58 64 65 68 71 72 74 75 76 77 79 84 87 88 90 92 96 97 99 101 102 108 111 112 113 117 123 126 127 129 133 138 141 142 143 148 151 154 155 156 158 159 160 163 165 166 168 169 171 173 177 179 180 183 184 185 186 197 200 202 206 207 208 209 210 212 214 215 217 218 220 221 222 224 225 229 230 233 235 237 242 243 248 249 250 251 255 256 258 261 262 263 264 265 266 268 269 270 272 274 275 276 277 278 280 281 283 288 289 290 291 293 294 295 298 300 2 42 59 78 98 150 167 181 205 232 234 246 50 66 83 85 100 136 146 189 236 254 287 296 299 6 14 19 25 34 37 38 41 46 47 56 62 103 107 114 118 125 128 131 139 140 149 152 178 182 190 191 192 196 199 216 226 231 241 244 253 260 267 273 279 285 286 1 3 4 7 8 9 10 11 12 13 15 16 17 18 20 21 22 23 24 26 28 29 31 33 35 36 39 40 43 44 45 48 51 52 54 55 57 58 60 61 63 64 65 67 68 69 70 71 72 73 74 75 76 77 80 81 82 84 86 87 89 90 91 92 94 96 97 99 101 102 104 105 106 108 110 111 112 115 116 117 119 120 121 122 124 126 127 129 130 132 133 134 135 137 138 141 142 143 144 145 147 148 151 153 154 156 157 158 159 160 161 162 163 164 165 166 168 169 171 172 173 174 175 176 177 179 180 183 184 185 186 187 188 193 194 195 197 198 200 202 203 204 206 207 209 210 211 212 213 214 215 217 218 219 220 221 222 223 224 225 227 228 230 233 237 238 239 240 242 243 245 247 248 251 252 255 256 257 258 259 261 262 263 264 265 266 268 269 270 271 272 275 276 277 278 280 281 283 284 288 289 290 291 292 293 294 295 297 298 300 78 246 1 2 4 5 6 9 10 11 12 13 14 15 16 17 18 19 20 21 22 24 25 26 27 29 30 31 33 35 36 37 39 40 42 43 44 45 46 47 48 50 51 52 53 54 56 57 58 59 60 61 62 63 64 65 66 67 69 71 72 73 74 75 76 77 79 81 82 83 86 87 88 89 90 91 92 93 94 95 96 99 100 102 103 104 105 107 108 109 110 111 112 113 114 115 116 117 118 120 122 123 124 125 126 127 129 130 131 132 133 135 136 137 138 139 140 141 142 143 145 147 148 150 152 153 154 155 156 157 158 159 160 161 162 163 164 165 166 167 168 169 170 171 172 173 174 175 176 178 179 180 181 182 183 184 185 186 187 188 189 190 191 192 194 197 199 200 202 204 205 206 207 209 210 212 213 214 215 216 217 218 219 220 221 222 223 224 226 227 228 229 230 231 232 233 234 235 236 237 238 239 240 241 242 243 244 245 247 248 251 256 257 258 259 260 261 262 263 264 265 266 267 268 269 270 271 273 274 275 276 277 278 280 281 283 285 288 289 290 292 293 294 296 298 299 300 2 42 59 78 95 98 136 146 150 167 181 205 232 234 246 254 6 19 25 30 41 46 47 50 53 62 66 83 85 100 103 107 114 118 140 152 189 199 236 244 267 285 287 296 299 4 7 9 10 12 14 16 17 22 24 29 34 37 39 43 48 52 55 65 68 71 72 73 74 75 77 79 80 81 84 87 89 92 96 106 111 112 117 119 123 124 127 129 131 133 135 138 139 143 148 151 160 163 166 168 169 172 173 178 179 180 183 185 186 193 194 195 196 197 198 200 202 207 209 210 212 216 217 218 220 221 222 224 225 229 237 241 242 245 248 249 252 255 256 260 261 263 266 268 270 274 275 276 277 278 283 284 288 289 290 291 297 298 78 167 181 205 246 2 3 4 5 6 9 10 11 12 13 14 15 17 19 20 21 23 24 25 27 29 30 31 32 33 34 35 36 37 39 40 41 43 44 45 46 47 48 50 51 52 53 58 59 60 61 62 63 64 66 67 68 69 71 72 73 74 76 79 81 82 83 84 86 87 88 90 91 92 93 94 95 96 99 100 102 103 104 105 107 110 111 112 113 114 115 118 122 123 124 125 126 127 129 131 132 133 135 136 137 138 139 140 141 142 143 144 145 146 147 148 150 152 153 154 155 156 157 159 162 165 166 168 169 170 171 172 173 174 175 177 178 179 180 182 183 184 185 187 188 189 191 192 193 194 197 198 199 200 202 204 206 212 213 214 215 216 217 218 219 220 221 223 224 226 227 228 229 230 231 232 233 234 236 238 239 240 241 242 243 245 247 249 251 254 256 257 258 259 260 261 262 264 266 267 268 269 270 271 273 274 276 277 278 279 280 281 283 284 286 288 289 292 293 294 295 296 297 298 299 78 167 246 78 167 181 246 2 42 50 59 66 95 98 136 146 150 205 232 254 287 296 299 6 19 30 41 46 49 53 62 83 85 100 103 107 114 118 125 140 149 152 189 190 191 196 236 244 253 267 285 2 42 59 78 98 146 150 167 181 205 232 234 246 6 30 46 47 50 62 66 85 95 100 103 136 189 191 199 236 254 267 285 287 296 299 3 4 7 8 9 10 11 12 13 14 15 17 18 19 21 22 24 25 26 29 33 34 37 39 40 41 43 44 48 49 51 52 53 55 56 57 58 61 63 67 68 69 70 71 72 73 74 75 76 77 79 80 81 82 84 86 87 89 91 92 93 94 104 105 106 107 108 109 110 112 114 115 116 117 118 119 120 122 123 124 125 126 127 129 131 133 135 137 138 139 143 145 147 148 151 152 157 160 162 163 164 166 168 169 171 173 174 175 176 177 178 179 180 182 183 185 187 190 193 194 195 197 200 202 203 204 207 209 210 212 213 215 216 217 219 220 221 222 224 225 226 227 233 238 239 240 241 242 243 244 247 248 251 252 255 256 257 259 260 261 263 265 266 268 270 271 272 274 275 276 277 278 279 280 281 282 284 286 288 289 290 291 292 294 295 297 298 78 2 42 59 98 167 181 205 232 246 50 66 95 136 146 150 234 254 287 299 1 3 4 5 6 7 8 9 10 11 12 13 14 15 16 17 20 21 22 24 25 26 27 29 30 31 32 33 34 35 36 37 38 39 40 41 43 44 45 46 47 48 51 53 54 56 57 58 61 62 63 64 65 67 68 69 70 71 72 73 74 76 77 79 81 82 83 84 86 87 88 89 90 91 92 93 94 99 101 102 104 107 108 109 110 112 113 114 115 116 118 121 122 123 124 125 127 128 129 130 131 132 133 134 135 137 138 139 140 141 142 143 145 148 149 152 153 154 155 156 157 158 159 160 162 163 164 165 166 168 169 170 171 173 174 175 176 177 178 179 180 182 183 184 185 187 188 190 191 192 193 194 197 199 200 202 203 204 206 210 211 212 213 214 215 216 217 218 219 220 221 222 223 224 226 227 228 229 230 231 233 235 236 237 238 240 241 242 243 245 247 250 251 256 257 258 259 260 261 262 263 264 266 267 268 269 271 273 275 277 278 280 281 283 284 285 288 289 292 293 294 295 297 298 78 167 181 246 42 2 59 95 98 136 146 150 232 234 254 6 14 19 25 30 32 34 37 38 41 46 47 49 50 53 56 62 66 83 85 100 103 107 114 118 125 139 140 149 152 178 182 189 190 191 192 196 199 216 226 236 241 244 253 260 267 273 279 285 286 287 296 299 3 7 8 9 10 11 12 13 15 16 17 18 20 21 22 24 26 29 33 36 39 40 43 44 48 51 54 55 57 58 60 61 64 65 67 68 69 71 72 73 74 75 76 77 79 80 82 84 86 87 89 90 91 93 94 96 97 104 105 106 108 109 110 111 112 113 115 116 117 119 120 123 124 126 127 129 131 132 133 135 138 143 145 147 148 151 155 157 160 162 163 164 166 168 169 170 171 173 174 175 176 177 179 180 183 185 186 187 193 197 200 202 203 204 207 208 209 210 212 213 214 215 217 218 220 221 222 223 224 225 227 228 229 231 237 238 239 240 242 243 245 247 248 249 251 252 255 256 257 258 259 261 262 263 264 265 266 268 270 271 274 275 276 277 278 280 281 283 284 289 290 291 292 293 295 297 298 2 42 59 78 95 98 146 150 167 181 205 232 246 3 4 5 6 8 9 10 11 12 13 14 15 16 17 19 20 21 23 24 25 27 29 30 31 32 33 34 35 36 37 39 40 41 43 44 45 46 47 50 51 52 53 56 58 60 61 64 66 67 68 69 71 72 73 76 77 79 81 82 83 84 86 87 88 89 90 92 93 94 96 99 100 102 103 104 105 107 109 110 111 112 113 114 115 118 121 122 123 124 125 126 127 128 129 131 132 135 136 137 138 139 140 141 142 143 144 145 147 148 152 153 154 155 156 157 158 159 162 165 166 169 170 171 172 173 174 175 176 177 178 179 180 182 183 184 185 187 188 189 191 192 193 194 197 198 199 200 202 204 206 211 212 213 214 215 216 217 218 219 220 221 223 224 226 227 228 229 230 231 233 236 238 239 240 241 242 243 245 247 249 250 251 256 257 258 259 260 261 262 263 264 266 267 268 269 270 271 273 274 276 277 278 279 280 281 283 284 285 286 288 289 292 293 294 295 296 297 299 18 161 164 78 167 181 246 2 42 50 59 66 95 98 136 146 150 189 205 232 234 236 254 287 296 299 6 14 19 25 34 37 38 41 47 49 53 56 62 83 85 100 103 107 114 118 125 128 131 139 140 149 152 178 182 190 191 192 196 199 216 226 231 241 244 260 267 273 279 286 4 9 16 29 35 36 48 51 52 58 68 70 71 74 75 84 90 92 97 101 105 106 112 113 117 121 123 124 129 132 144 159 160 166 172 179 180 187 198 208 209 210 212 221 222 225 229 235 237 243 249 256 258 261 262 263 268 270 274 276 277 278 280 283 291 293 298 42 78 181 205 246 59 150 232 234 3 4 5 6 9 10 14 15 16 17 19 20 22 24 25 30 32 34 37 38 41 43 44 46 47 49 50 53 54 60 62 63 64 66 67 68 69 73 82 83 85 86 91 93 95 99 100 102 103 104 105 106 107 109 112 114 115 118 122 123 124 125 126 127 128 131 136 139 140 141 142 145 146 147 149 152 153 158 162 170 171 172 174 178 179 182 187 189 190 191 192 193 194 196 199 214 216 219 224 226 230 231 236 241 243 244 245 247 253 256 258 260 262 267 271 273 274 276 279 281 284 285 286 287 291 293 296 299 1 8 12 13 18 21 26 29 31 33 35 36 39 40 45 48 51 55 57 61 65 71 72 74 75 76 77 79 80 84 87 88 89 92 96 97 101 108 113 116 117 119 120 129 132 133 137 138 143 148 154 155 156 157 159 161 163 164 165 166 168 169 173 175 177 180 183 184 185 186 195 197 200 202 206 207 208 209 210 212 213 215 217 218 220 221 222 225 227 228 229 233 235 237 240 242 249 251 252 255 257 259 261 264 265 266 268 269 270 272 275 277 278 280 283 288 289 290 292 294 295 297 298 300 78 246 2 3 4 5 6 9 10 11 12 13 14 15 16 17 19 20 22 24 25 27 30 31 32 34 35 36 37 39 40 41 42 43 45 46 47 48 49 50 52 53 54 56 58 60 62 63 64 66 67 68 69 71 72 73 74 81 82 83 84 86 87 88 89 90 91 92 93 95 96 99 100 103 104 105 107 109 111 112 113 114 115 118 122 123 124 125 126 127 131 132 135 136 138 139 140 141 142 143 145 147 148 150 152 153 154 155 156 159 162 165 166 167 169 170 171 173 174 175 176 177 178 179 180 181 182 183 184 185 187 188 189 190 191 192 193 194 196 197 199 204 205 206 213 214 216 217 218 219 220 223 224 226 227 228 230 231 232 233 234 236 238 239 240 242 243 244 245 247 249 252 253 255 256 257 258 259 260 261 262 263 264 266 267 269 270 271 273 274 276 277 279 280 281 283 285 286 288 291 292 293 294 295 296 297 298 299 2 42 59 78 98 167 181 205 232 234 246 6 30 47 50 66 83 85 95 100 136 146 189 199 236 254 267 285 287 296 299 1 3 4 5 7 8 9 10 11 13 14 15 17 18 19 21 22 24 25 26 27 29 31 32 33 34 37 38 39 40 41 43 44 45 46 48 49 51 52 53 55 56 57 58 60 61 62 63 65 67 68 69 70 71 72 73 74 75 76 77 79 80 81 82 84 86 87 88 89 91 92 93 94 96 99 102 103 104 106 107 108 109 110 112 114 115 116 117 118 119 120 121 122 123 124 125 126 127 129 130 131 133 135 137 138 139 141 143 145 147 148 151 152 153 154 156 157 158 160 161 162 163 164 165 166 168 169 171 172 173 174 175 176 177 178 179 180 182 183 184 185 187 188 190 191 194 195 196 197 200 202 203 204 206 207 209 210 213 215 216 217 218 219 220 222 223 224 226 227 229 230 233 238 239 240 241 242 243 245 247 248 251 252 253 255 256 257 259 260 261 263 265 266 268 269 270 271 272 273 275 276 277 278 279 280 281 284 288 289 290 291 292 294 295 297 298 300 78 167 181 246 2 6 14 19 22 24 25 30 34 37 38 41 42 46 47 49 50 54 56 59 62 66 83 85 86 93 95 100 103 106 107 109 114 118 122 125 131 136 139 140 146 150 152 162 178 182 189 190 191 192 196 199 205 216 226 231 232 234 236 241 244 253 254 260 267 271 273 279 285 286 287 296 299 1 4 5 7 8 9 10 12 13 15 16 17 18 20 21 26 27 29 31 33 36 39 40 43 44 45 48 51 52 55 57 58 60 61 63 64 65 67 69 71 72 73 74 75 76 77 79 80 81 82 84 87 88 89 90 91 92 94 97 99 102 104 105 108 111 112 113 115 116 117 119 120 124 126 127 129 130 132 133 135 137 138 141 142 143 144 145 147 148 151 154 156 157 158 159 160 161 164 165 166 168 169 170 171 172 173 174 175 177 179 180 183 184 185 186 187 188 193 194 195 197 198 200 202 203 204 206 207 208 209 212 213 215 217 219 220 221 222 223 224 225 227 228 229 230 233 235 237 238 239 240 242 243 245 247 248 249 251 252 256 257 258 259 261 262 263 264 265 266 268 269 270 272 274 275 276 277 278 280 281 283 284 288 289 290 291 292 293 294 295 297 298 300 42 78 98 167 181 205 246 2 3 4 5 6 8 10 11 12 13 14 15 16 17 19 20 22 23 24 25 27 29 30 31 32 33 34 35 36 37 39 40 41 43 44 45 47 48 50 51 52 53 54 56 58 59 60 61 62 63 64 66 67 68 71 72 73 74 76 77 79 81 82 83 84 86 87 88 89 90 91 92 93 94 95 96 99 100 102 103 104 105 106 107 109 110 111 112 113 114 115 118 122 123 124 125 126 127 129 131 132 133 134 135 136 137 138 139 140 141 142 143 145 148 150 152 153 154 156 157 158 162 165 166 168 169 170 171 172 173 174 175 176 177 178 179 182 183 184 185 187 188 189 190 191 192 194 198 199 200 204 206 212 213 214 215 216 217 218 219 220 221 223 224 226 227 228 229 230 231 232 233 234 236 238 239 240 241 242 243 244 245 247 249 250 251 254 257 258 260 261 262 263 264 266 267 268 269 270 271 273 274 276 277 278 279 280 281 283 284 285 286 288 289 292 293 294 295 296 298 299 78 246 167 205 2 59 95 98 136 146 150 232 234 6 19 30 41 46 47 50 53 62 66 83 85 100 103 107 114 118 140 152 189 191 199 236 244 253 267 285 287 296 299 3 4 7 8 9 10 11 12 13 14 15 16 17 18 21 22 24 26 29 32 33 34 37 38 39 40 43 48 49 51 52 55 57 58 60 61 63 65 67 68 69 71 72 73 74 75 77 79 80 82 84 86 87 89 91 92 93 94 96 105 106 108 109 110 111 112 115 116 117 119 120 123 124 125 126 127 131 133 135 138 139 143 145 147 148 151 157 160 161 162 163 164 166 168 169 170 171 173 174 176 177 178 179 180 182 183 185 187 190 193 194 195 197 200 202 203 204 207 209 210 212 213 215 216 217 218 219 220 221 222 223 224 225 226 227 229 237 238 239 240 241 242 243 245 248 249 251 252 255 256 257 259 260 261 262 263 265 266 270 271 274 275 276 277 278 279 280 281 283 284 286 288 289 290 291 292 295 297 298 78 246 2 4 5 6 9 10 14 15 16 17 20 22 24 25 30 34 37 39 41 43 44 46 47 49 50 53 56 59 60 62 63 64 66 67 68 69 73 82 83 85 86 91 93 95 99 100 102 103 104 105 106 107 109 110 112 114 115 118 122 123 124 125 126 127 131 136 139 140 141 142 145 146 147 150 152 158 162 167 170 171 172 174 176 178 179 181 182 187 189 190 191 192 194 196 199 205 214 216 219 224 226 230 231 232 234 236 241 243 244 245 247 253 254 256 258 260 262 267 271 273 274 276 279 281 284 285 286 291 293 296 299 1 8 11 12 13 18 26 27 29 31 33 35 36 40 48 51 55 57 61 65 71 72 75 77 79 80 81 84 87 88 92 94 96 97 108 111 113 116 117 119 120 129 132 133 135 137 138 143 148 151 154 155 156 157 160 161 163 164 165 166 168 169 173 175 177 180 183 184 185 186 188 195 197 200 202 204 206 207 208 209 210 212 213 215 217 218 220 221 222 225 227 228 229 233 235 238 239 240 249 251 252 255 257 259 261 263 264 265 266 268 269 270 272 275 277 278 280 283 288 289 290 292 294 295 297 298 300 78 2 42 59 95 98 136 146 150 167 181 205 232 234 246 254 6 25 46 47 50 53 62 66 83 85 100 103 118 140 189 191 199 236 244 267 285 287 299 7 10 12 14 17 18 22 29 33 34 37 38 41 43 48 49 51 52 55 58 65 68 71 72 73 74 75 79 81 84 87 89 92 96 105 106 108 110 112 114 117 123 124 126 127 129 133 134 135 138 139 148 151 160 163 166 168 173 177 178 179 180 183 185 186 187 193 194 195 196 197 200 202 207 209 212 215 217 218 221 222 225 229 241 242 245 249 252 253 255 256 262 263 265 266 268 270 274 275 276 277 278 284 288 290 291 297 298 78 167 181 2 6 14 19 22 24 25 30 32 34 37 38 41 42 46 47 49 50 53 54 56 59 62 66 83 85 86 93 95 100 103 106 107 109 114 118 125 131 136 139 140 146 150 152 162 178 182 190 191 192 196 199 205 216 226 231 234 241 244 253 254 260 267 271 273 286 287 296 299 1 3 4 5 7 8 9 10 11 13 15 16 17 18 20 21 26 27 29 31 33 35 36 39 40 43 44 45 48 51 52 55 57 58 60 61 63 64 65 67 68 69 70 71 72 73 74 75 76 77 79 81 82 84 87 88 89 90 91 92 94 96 99 102 104 105 108 110 111 112 113 115 116 119 120 122 123 124 126 127 129 130 132 133 135 137 138 141 142 143 144 145 147 148 151 153 154 155 156 157 158 159 160 161 163 164 165 166 168 169 170 171 173 174 175 176 179 180 183 184 185 186 187 188 193 194 197 198 200 202 203 204 206 207 208 209 212 213 215 217 218 219 220 221 222 223 224 225 227 228 229 233 235 237 238 239 240 242 243 245 247 248 249 251 252 256 257 258 259 262 263 265 266 268 269 270 272 274 275 277 278 280 281 283 284 289 290 291 292 293 294 295 297 298 300 42 78 98 181 205 246 2 50 59 66 95 146 150 189 232 234 236 254 287 296 299 6 14 19 22 24 25 28 30 32 34 37 38 41 46 47 49 53 54 56 62 83 85 86 93 100 103 106 107 109 114 118 122 125 128 131 139 140 149 152 153 162 178 190 191 192 196 199 216 226 231 241 244 253 260 267 271 273 286 1 3 4 5 9 10 16 17 18 20 23 27 31 33 35 36 39 43 48 51 55 57 64 65 68 71 72 73 74 75 77 79 81 84 87 88 89 90 92 96 97 101 102 105 108 110 111 112 113 117 121 123 124 126 127 129 132 133 134 138 141 143 148 151 154 155 156 159 160 163 165 166 168 169 172 173 177 180 183 184 185 186 187 193 194 197 200 206 207 208 209 210 211 212 215 217 218 220 221 222 224 225 228 229 237 242 243 245 248 249 251 256 258 261 262 263 264 265 266 268 270 274 275 276 277 278 280 283 284 288 289 290 291 293 295 297 298 78 167 246 42 181 2 30 46 47 50 59 62 66 83 85 95 98 100 103 136 140 150 189 191 199 232 234 236 244 254 267 285 296 299 3 4 5 7 10 13 14 15 16 17 19 20 22 25 27 31 32 34 35 36 37 39 40 41 43 44 45 48 49 52 53 54 56 58 60 63 64 67 68 69 70 71 72 73 74 77 82 84 86 87 88 90 91 93 99 102 104 105 106 107 109 110 112 113 114 115 118 119 122 123 125 127 131 132 133 134 135 138 139 141 142 143 145 147 148 153 154 155 158 159 162 166 169 170 171 174 175 176 177 178 179 180 182 184 187 188 190 192 193 194 197 200 204 213 214 216 217 218 219 220 224 226 227 228 230 231 233 238 239 240 241 242 243 245 247 249 253 255 256 257 258 259 260 261 262 263 264 266 269 270 271 273 276 277 279 280 281 282 283 284 286 291 292 293 295 297 298 1 21 33 65 76 81 94 116 130 156 157 161 165 168 186 203 208 210 212 221 225 229 235 248 252 268 272 275 288 290 300 78 78 167 181 205 246 2 42 95 98 136 146 150 234 254 6 14 19 25 30 41 46 47 49 50 53 62 66 83 85 100 103 107 114 118 140 149 152 182 189 190 191 196 199 236 244 267 285 287 296 299 3 4 7 8 9 10 11 12 13 15 16 17 18 22 23 24 26 28 29 32 33 34 37 39 40 43 44 45 48 51 52 55 57 58 60 63 64 65 67 68 69 72 73 74 75 76 77 80 81 82 86 87 89 90 91 92 93 94 96 99 104 105 106 108 109 110 111 112 115 116 117 119 120 122 123 124 126 127 129 130 131 133 135 137 138 139 141 142 143 144 145 147 148 151 153 155 157 158 159 160 161 162 163 164 165 166 168 169 170 171 172 175 176 177 178 179 180 183 184 185 186 187 188 193 194 195 197 198 200 202 203 204 206 207 209 210 211 212 213 216 217 218 219 220 221 222 223 224 225 226 227 229 230 233 237 238 239 240 241 242 243 245 247 248 249 251 252 255 256 257 258 259 260 261 263 265 266 268 269 270 271 272 274 275 276 277 278 279 280 281 283 284 286 288 289 290 291 292 293 294 295 297 298 300 78 42 167 181 205 246 2 59 150 232 234 3 4 5 6 9 10 14 16 17 19 20 22 24 25 28 30 32 34 37 41 43 44 46 47 49 50 53 54 56 60 62 63 64 66 67 68 69 73 83 85 86 91 93 95 99 100 102 103 104 105 106 107 109 110 112 114 115 118 122 123 124 126 127 128 136 139 140 141 142 145 147 149 152 153 158 159 162 170 174 176 178 179 182 187 189 190 191 192 193 194 196 199 211 214 216 219 224 226 230 231 236 241 243 244 245 247 253 254 256 258 262 267 271 273 274 276 279 281 284 285 286 291 293 296 299 1 8 11 12 13 18 21 23 26 27 31 33 36 39 40 48 51 55 57 61 71 72 74 75 76 77 79 81 84 87 88 89 90 92 94 96 97 101 108 111 113 116 117 120 129 132 133 134 135 137 138 143 148 151 154 155 156 157 160 161 163 164 166 168 169 173 175 177 180 183 184 185 186 197 200 202 206 207 208 209 210 212 213 215 217 218 220 221 222 225 227 228 229 233 235 237 239 240 249 251 252 255 257 259 261 263 264 265 266 268 269 270 272 277 278 280 283 288 289 290 292 294 297 298 300 78 246 167 181 42 98 205 2 59 95 136 146 150 232 234 254 6 19 25 30 41 46 47 50 53 66 83 85 103 107 114 118 140 152 189 199 236 244 253 267 285 287 296 1 3 4 5 7 8 9 10 11 12 13 14 15 16 17 18 22 24 26 27 28 29 31 32 33 34 37 38 39 40 43 44 45 48 49 51 52 55 56 57 58 60 61 63 65 67 68 69 70 71 72 73 74 75 76 77 79 80 82 84 86 87 88 89 91 92 94 96 99 101 102 104 106 108 109 110 111 112 115 116 117 119 120 122 123 124 125 126 127 128 129 130 131 133 135 137 138 139 141 142 143 145 147 148 149 151 153 154 156 157 158 159 160 161 163 164 165 166 168 169 170 171 173 174 175 176 177 178 179 182 184 185 186 188 190 193 194 195 196 197 200 202 203 204 206 207 209 210 211 212 213 215 216 217 218 219 220 221 222 223 224 225 226 227 229 230 233 238 239 240 241 243 245 247 248 249 251 252 255 256 257 259 260 261 262 263 265 266 268 269 270 271 272 273 274 275 276 277 278 279 280 281 283 284 288 289 290 292 294 295 297 298 300 2 42 50 59 66 78 95 98 136 146 150 167 181 189 205 232 234 236 246 254 287 296 299 3 6 9 14 15 19 22 24 25 28 30 32 34 37 38 41 46 47 49 53 54 56 62 63 73 82 83 85 86 93 100 103 104 105 106 107 109 110 114 118 122 125 128 131 139 140 147 149 152 153 162 170 178 182 190 191 192 194 196 199 216 219 226 231 241 244 245 253 260 267 271 273 285 286 27 137 158 235 272 78 167 181 246 205 42 59 98 150 232 234 6 30 46 47 50 62 66 85 95 100 103 136 140 146 189 199 236 244 254 267 285 287 296 3 4 5 9 10 14 15 16 17 19 20 22 24 25 27 32 34 35 37 38 39 41 43 44 48 49 53 54 56 60 64 69 72 73 82 84 86 91 93 99 102 104 106 107 109 110 111 114 115 118 122 123 124 125 126 127 128 131 139 141 142 144 145 147 149 152 153 154 158 159 162 170 171 172 174 176 179 182 187 190 192 193 194 196 211 214 216 217 219 220 224 226 230 231 241 243 245 247 250 253 256 258 260 262 271 273 274 276 279 281 284 286 291 292 293 294 1 7 8 11 13 21 26 29 36 40 51 55 61 71 74 75 76 77 80 81 88 89 90 92 94 97 101 113 116 119 120 132 137 155 156 157 160 161 164 166 169 175 177 184 185 186 188 195 202 203 208 209 212 213 215 222 233 235 237 238 239 240 249 252 257 261 264 269 272 277 278 283 295 297 298 300 2 42 59 78 98 150 167 181 205 232 234 246 50 66 83 85 95 100 136 146 189 236 254 287 296 299 3 6 9 14 15 19 20 24 25 30 32 34 37 38 46 47 49 53 54 56 62 63 64 69 73 82 86 91 93 103 104 105 106 107 109 110 114 118 121 122 124 125 128 131 140 149 152 153 162 170 174 178 190 191 192 194 199 211 216 219 226 231 241 244 245 253 260 267 271 273 276 279 284 285 286 1 4 5 7 8 10 11 13 17 18 21 23 26 27 29 31 33 35 36 39 40 43 44 45 48 51 52 55 57 58 60 61 65 68 70 71 74 75 76 77 79 80 81 84 87 88 89 90 92 94 96 97 99 101 108 111 112 115 116 117 119 123 126 127 129 133 134 135 137 142 143 144 145 148 151 154 155 156 157 158 159 160 161 163 164 165 166 168 169 171 172 175 176 177 179 180 183 184 185 186 187 188 195 197 198 200 202 203 204 207 208 209 210 212 213 214 215 217 218 220 221 222 223 224 225 227 228 229 230 233 237 238 239 240 242 243 247 248 249 250 251 256 257 258 259 261 262 263 264 265 266 268 269 270 272 274 275 277 278 280 281 282 283 288 289 290 291 292 293 294 295 297 298 300 78 2 6 19 25 30 41 46 50 53 59 62 66 83 85 95 98 100 103 107 114 118 125 136 140 150 152 167 181 189 191 196 199 205 232 234 236 244 246 254 267 285 287 296 299 1 3 4 5 7 8 9 10 11 12 13 14 15 16 17 20 21 22 26 27 29 31 32 33 34 35 36 37 38 39 40 43 44 45 48 49 51 52 54 56 57 58 60 61 63 64 65 67 68 69 70 71 72 73 74 75 76 77 79 80 81 84 86 87 88 89 91 92 94 96 97 99 102 104 105 106 108 109 110 111 112 113 115 116 119 120 122 123 124 126 127 129 130 131 132 133 135 137 138 139 141 142 143 145 147 148 153 154 155 156 157 158 159 160 161 162 163 164 165 166 168 169 170 171 174 175 176 177 178 180 182 183 184 185 186 187 188 190 193 194 195 197 200 202 203 204 206 207 209 210 212 213 214 215 217 218 219 220 221 222 223 224 226 227 228 229 230 231 233 235 237 238 239 240 241 242 243 245 247 248 249 251 252 255 256 257 258 259 260 261 262 263 264 266 268 269 270 271 273 274 275 276 278 279 280 281 282 283 284 286 288 289 291 292 293 294 295 298 2 42 50 59 66 78 83 85 95 98 100 136 146 150 167 181 189 205 232 234 236 254 287 296 6 14 15 19 22 24 25 28 30 32 34 37 38 41 46 47 49 53 54 56 62 63 73 82 86 93 103 104 105 106 107 109 110 114 121 122 125 128 139 140 149 152 153 162 182 190 191 192 194 196 199 216 219 226 231 241 244 245 253 260 271 273 279 285 286 1 16 64 70 74 88 90 99 101 117 154 156 158 159 235 255 274 298 300 78 167 181 42 205 2 50 59 66 85 95 98 100 136 146 150 189 232 234 236 254 287 296 299 6 14 19 24 25 30 32 34 37 38 41 46 47 49 53 56 62 83 103 106 107 114 118 125 128 131 139 140 149 178 182 190 191 192 196 199 216 231 241 244 253 260 267 273 279 1 3 4 5 7 8 9 10 12 16 17 18 21 22 23 26 27 28 29 33 35 39 40 43 44 48 51 52 55 57 58 60 63 64 65 67 68 69 70 71 72 73 74 75 77 79 81 82 84 86 87 89 90 91 92 93 94 96 97 101 105 108 109 110 111 112 113 115 116 117 120 121 123 124 126 127 129 132 133 135 138 143 145 147 148 151 155 160 161 162 163 166 168 169 171 173 174 176 177 179 180 183 185 186 187 193 197 200 202 203 204 207 208 209 210 211 212 213 214 215 217 218 220 221 222 223 224 225 228 229 235 237 238 239 240 242 243 245 247 248 249 250 251 252 256 257 258 261 262 263 264 265 266 268 270 274 276 277 278 280 281 283 284 288 289 290 292 293 297 298 2 6 42 50 59 66 83 85 98 100 136 146 150 167 181 189 205 232 234 236 246 267 285 287 296 299 3 4 5 9 10 14 15 16 17 19 20 22 24 25 28 30 32 34 37 38 41 43 44 46 47 49 53 54 56 60 62 64 67 68 69 70 73 82 86 91 93 99 102 103 104 106 107 109 110 112 114 115 118 121 122 124 125 126 127 128 131 139 141 142 145 147 149 152 153 158 162 170 174 176 178 179 182 190 191 192 193 194 196 199 211 214 216 219 224 226 230 231 241 243 244 245 247 253 256 258 260 271 273 276 279 281 284 286 291 293 1 7 8 13 31 36 40 61 88 94 97 101 120 130 132 137 154 156 161 186 188 203 206 208 212 227 235 237 249 250 264 269 272 274 283 292 294 300 78 2 42 50 59 66 95 98 136 146 150 167 181 232 234 246 254 287 296 299 6 14 19 25 30 32 34 37 38 41 47 49 56 62 85 100 103 107 114 118 125 140 149 152 178 182 189 190 191 196 199 216 226 244 253 267 273 279 285 286 3 4 9 10 12 16 17 18 20 22 28 29 33 35 36 39 43 51 52 54 55 57 58 64 65 68 71 72 73 74 75 79 80 84 87 89 92 96 97 101 105 106 108 109 110 111 112 113 117 121 123 124 126 127 128 129 131 133 135 138 139 143 148 151 155 159 160 163 166 168 173 177 179 180 183 185 186 187 192 193 197 200 202 207 208 209 211 215 217 218 220 221 222 224 225 228 235 237 241 242 243 245 248 249 250 251 252 255 256 258 260 261 262 263 265 266 268 270 274 275 276 277 278 280 282 283 284 288 289 290 291 293 295 297 298 78 167 181 246 42 205 50 59 66 83 85 95 98 100 136 146 150 189 232 234 236 254 287 296 299 3 6 9 14 15 19 22 24 25 30 32 34 41 46 47 49 54 56 62 63 73 82 86 93 103 104 105 106 109 114 118 121 122 125 128 131 139 140 147 149 152 162 170 178 182 190 191 192 193 194 196 199 216 219 226 231 244 245 253 260 267 271 273 279 285 286 1 4 5 16 23 27 29 31 35 36 43 48 51 52 55 58 64 68 70 71 72 74 75 79 81 88 89 90 92 97 99 101 102 112 113 117 123 124 126 127 129 130 132 134 137 142 154 155 156 159 166 172 173 179 180 184 185 187 188 202 209 210 212 215 221 222 225 228 229 230 235 237 243 249 255 256 258 261 262 268 269 272 274 276 277 278 280 283 293 294 295 297 298 300 78 246 167 181 2 42 59 78 95 98 136 146 150 167 181 205 232 234 246 254 6 19 25 41 46 47 50 53 62 66 83 85 100 103 118 152 189 191 199 236 244 253 267 285 287 296 299 3 7 9 10 12 14 16 17 18 22 24 29 33 34 37 43 48 49 51 52 55 57 58 65 68 71 72 73 74 75 77 79 81 84 87 89 92 93 96 105 106 108 110 112 116 117 119 123 124 125 126 127 129 131 135 138 139 143 148 151 166 168 169 171 176 177 178 179 180 183 185 186 187 193 194 195 196 197 200 202 209 210 212 213 215 216 217 218 220 221 222 224 225 229 237 241 242 245 248 249 251 252 255 256 260 261 262 263 265 266 268 270 274 275 276 277 278 281 284 288 289 290 291 295 297 298 50 59 66 78 83 85 95 98 100 136 146 150 167 181 189 205 232 234 236 246 254 287 296 299 3 6 9 10 14 15 19 20 22 24 25 30 32 34 37 38 41 46 47 49 53 54 56 62 63 64 68 69 70 73 82 86 91 93 103 104 105 106 107 109 110 112 114 118 121 122 124 125 126 128 131 139 140 142 147 149 152 153 162 170 174 178 179 182 190 191 192 193 194 196 199 216 219 226 231 241 244 245 253 258 260 267 271 276 279 281 284 285 291 5 13 27 31 36 61 76 81 111 137 154 156 158 175 186 208 212 235 249 252 264 269 272 283 300 42 59 78 98 150 167 181 205 232 234 246 50 83 85 95 100 146 189 236 254 287 296 299 1 3 4 6 7 8 9 11 12 13 14 15 17 18 19 20 21 22 23 24 25 26 27 29 30 31 32 34 36 37 38 39 40 41 43 44 45 46 47 48 51 52 53 54 55 57 58 60 61 62 63 65 67 68 69 71 72 73 74 75 76 77 79 80 81 82 84 86 87 88 89 90 91 92 93 94 96 99 102 103 104 107 108 109 110 112 113 114 115 116 117 118 119 120 121 123 124 125 126 127 129 130 131 132 133 134 135 137 138 139 140 141 142 143 144 145 147 148 152 153 154 155 156 157 158 159 161 162 163 164 165 166 168 169 171 172 173 174 175 176 177 178 179 180 182 183 184 185 187 188 190 191 192 193 194 197 198 199 200 202 204 206 207 208 209 210 212 213 214 216 217 218 219 220 221 222 223 224 225 226 227 228 229 230 231 235 238 239 240 241 242 243 245 247 248 251 253 256 257 258 259 260 261 263 264 265 266 267 268 269 270 271 272 273 275 276 278 279 280 281 282 284 285 288 289 290 291 292 293 294 295 297 298 300 2 42 50 59 66 78 95 136 146 150 167 181 205 232 234 246 254 287 296 299 6 14 19 24 25 30 32 34 37 41 46 47 49 53 56 62 83 85 100 103 106 107 114 118 125 128 131 139 140 149 152 178 182 189 190 191 192 196 199 216 226 231 236 241 244 253 260 267 273 279 285 286 1 4 5 9 16 22 27 29 35 36 39 48 64 71 72 74 75 79 92 97 109 110 117 123 124 126 151 155 159 166 168 173 185 193 195 202 208 209 210 212 215 218 225 228 229 235 243 249 256 258 262 264 268 274 277 280 283 293 298 78 167 181 246 2 59 95 98 136 146 150 205 232 234 3 4 5 6 9 10 14 15 16 17 19 22 24 25 27 28 30 32 34 35 36 39 41 43 44 46 47 48 49 50 53 54 56 60 62 63 64 66 67 69 70 71 72 73 77 82 83 84 86 90 93 99 100 102 103 104 105 106 107 109 110 111 112 114 115 118 121 122 123 124 125 126 127 128 131 132 133 138 139 140 141 142 145 147 148 149 153 154 159 162 166 170 171 174 175 176 178 179 182 183 184 187 188 189 190 191 192 193 194 196 197 199 200 211 213 214 216 217 219 220 224 226 228 230 231 233 236 238 239 240 241 242 243 244 245 247 250 256 258 259 260 261 262 266 267 269 270 271 273 274 276 277 279 280 281 283 285 286 293 294 295 296 298 299 1 8 11 12 13 18 21 26 29 40 45 51 55 57 58 61 74 75 79 87 88 92 94 96 101 108 113 116 117 120 129 130 135 137 151 155 156 157 160 161 163 165 168 169 173 177 180 185 186 202 204 206 207 209 210 212 215 218 221 222 225 227 229 237 249 251 252 255 257 264 265 268 272 275 278 288 289 290 297 300 42 59 78 98 146 150 167 181 205 232 234 246 6 30 46 47 50 66 83 85 95 100 103 136 189 199 236 254 267 285 287 296 3 4 7 8 9 10 11 12 13 14 15 17 18 19 21 22 24 25 26 29 32 33 34 37 39 40 41 43 44 48 49 51 52 53 55 56 57 58 60 61 62 63 65 67 68 69 70 71 72 73 74 75 76 80 81 82 86 87 89 91 92 94 96 104 106 107 108 109 110 112 114 115 116 117 118 119 120 123 124 125 126 127 129 131 133 135 138 139 143 145 147 148 151 152 157 160 161 162 163 164 166 168 169 171 173 174 175 176 177 178 179 180 183 185 187 190 193 194 195 196 197 198 200 202 203 204 207 210 212 213 215 216 217 218 219 220 221 222 223 224 225 226 227 229 238 239 240 241 242 243 244 245 247 248 251 252 253 255 256 257 259 260 261 263 265 266 268 270 274 277 278 279 280 281 282 284 288 289 290 291 292 295 297 298 78 78 167 181 205 246 2 50 59 95 136 146 150 232 234 254 6 30 46 47 62 83 85 100 103 189 191 199 236 267 285 287 299 3 4 5 8 9 10 11 12 13 14 15 17 19 21 22 23 24 25 27 28 29 31 32 33 34 37 38 39 40 41 43 44 45 48 49 51 52 53 55 56 57 58 60 61 63 65 67 68 69 71 72 73 74 75 76 77 79 80 81 82 84 86 87 88 89 91 92 93 94 96 99 101 102 104 105 106 107 108 109 110 112 114 115 116 117 118 120 122 123 124 125 126 127 128 129 130 131 132 133 135 137 138 139 141 142 143 144 145 147 148 149 151 152 153 154 156 157 158 159 160 161 162 163 164 165 166 168 169 171 172 173 174 175 176 177 179 182 183 184 185 187 188 190 193 194 195 196 197 198 200 202 204 206 207 209 210 211 212 213 215 216 217 218 219 220 221 222 223 225 226 227 229 230 231 233 238 239 240 241 242 243 245 247 251 252 255 256 257 260 261 263 265 266 268 269 270 271 272 273 274 275 276 277 278 279 280 281 284 288 289 290 291 292 294 295 297 298 300 78 246 2 6 30 46 47 50 59 62 66 83 85 95 98 100 103 136 140 146 150 181 189 191 199 205 232 234 236 244 254 267 285 287 296 299 4 5 7 9 12 13 14 15 16 17 19 20 22 31 32 34 35 36 37 38 39 40 41 43 44 45 48 49 52 53 54 56 58 60 63 64 67 68 69 70 71 72 73 74 77 82 84 86 87 88 90 91 93 96 99 102 104 105 106 107 109 110 111 112 113 114 118 119 121 122 123 124 125 126 127 131 132 133 135 138 139 141 142 143 145 147 148 152 153 154 155 158 162 166 169 170 171 172 174 175 176 177 178 179 180 182 183 184 187 188 190 192 193 194 196 197 200 204 213 214 216 217 218 219 220 224 226 227 228 230 231 233 238 239 240 241 242 243 245 247 249 251 253 255 256 257 258 259 260 261 262 263 264 266 270 273 276 277 279 280 281 282 283 284 286 291 292 293 294 295 297 298 65 76 120 130 137 235 237 268 272 275 42 78 167 181 205 246 2 6 30 47 50 59 62 66 83 85 95 98 100 103 136 140 189 191 199 232 234 236 244 254 267 285 287 296 3 4 5 9 10 14 15 16 17 19 20 22 24 25 27 32 34 35 36 37 38 39 41 43 44 48 49 52 53 54 56 60 63 64 67 68 69 70 71 72 73 77 82 84 86 90 91 93 99 102 104 105 106 107 109 110 111 112 118 122 123 125 126 127 131 132 133 134 138 141 142 144 145 147 148 149 152 153 154 159 162 166 170 171 174 175 176 178 179 182 184 187 188 190 192 193 194 196 197 200 213 214 216 217 219 224 226 228 230 231 233 238 239 240 241 242 243 245 247 253 256 258 259 260 261 262 266 269 270 271 273 274 276 277 279 280 281 282 283 284 286 291 292 293 294 295 298 1 7 8 13 26 33 57 61 65 76 81 96 97 113 119 120 130 135 137 143 169 177 186 203 215 227 235 237 248 264 272 275 2 42 59 78 95 98 136 146 150 167 205 232 234 246 254 6 19 25 30 41 46 47 50 53 62 66 83 85 100 103 107 114 118 125 140 152 189 191 196 199 236 244 253 267 285 287 296 299 3 4 7 9 10 12 14 16 17 18 22 23 24 26 29 33 34 35 37 38 39 43 48 49 51 52 55 57 58 65 68 71 72 73 74 75 77 79 80 81 84 87 89 92 93 94 96 104 105 106 108 109 110 111 112 116 117 119 123 124 126 127 131 133 134 135 138 139 143 145 151 160 161 163 166 168 171 172 173 176 177 178 180 183 185 186 187 193 194 195 197 198 200 202 204 207 209 212 213 215 216 217 218 221 222 224 237 238 241 242 248 249 250 251 252 255 256 260 261 262 263 265 266 268 270 274 275 276 277 278 281 283 284 286 289 290 291 295 2 42 59 78 98 146 150 167 181 205 232 234 246 6 30 50 66 83 85 95 100 136 189 199 236 267 285 287 296 299 3 4 7 8 9 10 11 12 13 14 15 17 18 19 21 22 24 25 26 29 32 34 37 39 40 41 43 44 45 46 48 51 52 53 55 57 58 60 61 62 63 65 67 68 69 70 72 73 74 75 76 77 79 80 81 82 84 86 87 89 91 93 94 96 99 104 107 108 109 110 112 114 115 116 117 118 119 122 123 124 125 126 127 129 131 133 137 138 139 144 145 148 151 152 157 158 160 161 162 163 164 166 168 169 171 173 174 175 176 177 178 179 180 183 185 187 190 191 193 195 196 197 198 202 203 204 207 209 210 212 213 215 216 217 218 219 220 221 222 223 224 225 226 227 229 233 238 239 240 241 242 243 245 247 248 251 252 253 256 257 259 260 261 263 265 266 268 269 271 272 275 276 277 278 279 280 281 282 284 288 289 290 291 292 294 295 297 298 42 78 167 181 205 246 2 59 98 146 150 232 234 6 14 19 25 30 32 34 37 38 41 46 47 49 50 53 56 66 83 85 95 100 103 107 114 118 125 136 140 149 152 178 182 189 190 191 196 199 216 226 236 244 253 254 267 273 279 285 286 287 299 3 4 5 8 9 10 11 12 13 15 16 17 18 20 21 22 23 24 26 27 28 29 31 33 35 36 39 40 43 44 45 48 51 52 55 57 58 60 61 63 64 65 67 68 69 71 72 73 74 75 76 77 79 80 81 82 84 86 87 88 89 90 91 92 93 94 96 97 99 101 102 104 105 108 109 110 111 112 113 115 116 117 120 121 122 124 126 127 128 129 130 131 132 133 135 137 138 139 141 142 143 144 145 147 148 151 154 155 156 157 158 159 160 161 162 163 164 165 168 169 170 171 172 173 174 175 176 177 179 180 183 184 185 186 187 188 192 193 194 195 197 198 200 202 203 204 206 207 209 210 211 213 214 215 217 218 219 220 221 222 223 224 227 229 230 231 233 235 237 238 239 240 242 245 247 248 249 250 251 252 255 256 258 259 260 261 262 263 264 265 266 268 269 270 271 272 274 275 276 277 278 280 281 283 284 288 289 290 291 292 293 294 295 297 300 2 42 50 59 66 78 95 98 136 146 150 181 205 232 234 246 254 6 14 19 25 30 32 41 46 47 49 53 62 83 100 103 107 114 118 125 140 149 152 178 182 189 190 191 196 199 226 236 244 253 267 273 285 287 299 4 9 16 18 22 24 29 33 34 35 37 38 39 43 48 51 64 68 71 72 74 75 79 81 84 90 92 96 106 108 109 110 112 113 117 123 124 126 127 131 138 139 143 151 155 159 160 166 173 177 183 185 186 192 193 195 202 207 209 210 212 215 217 218 221 222 225 228 229 235 237 241 242 245 249 251 252 255 256 258 260 261 262 263 265 270 274 275 276 277 278 280 283 291 293 295 298 78 78 167 181 205 246 42 2 3 6 9 14 15 19 22 24 25 30 32 34 37 38 41 46 47 49 53 54 56 59 63 66 73 83 85 86 93 95 100 103 104 105 106 107 109 110 114 118 122 125 131 136 139 140 146 147 150 152 153 162 170 178 182 189 190 191 192 193 194 196 199 216 226 231 232 234 236 241 244 245 253 254 260 267 271 273 279 285 286 287 296 299 1 4 5 8 10 12 13 16 17 18 20 21 26 27 29 31 33 35 36 39 40 43 44 45 48 51 52 55 57 58 60 61 64 65 67 68 69 70 71 72 74 75 76 77 79 80 81 84 87 88 89 90 91 92 94 96 97 99 102 108 111 112 113 115 116 117 119 120 123 124 126 129 130 132 133 135 137 138 141 142 143 145 148 151 154 155 157 158 159 160 161 163 164 165 168 169 171 173 175 176 177 179 180 183 184 185 186 187 188 197 200 203 204 206 207 208 209 210 212 213 214 215 217 218 220 221 222 223 224 225 228 229 230 233 235 237 238 240 242 243 247 249 251 252 255 256 257 258 259 261 262 263 265 266 268 269 270 272 275 276 277 278 280 281 282 283 284 288 289 290 291 292 293 294 295 297 298 300 78 167 181 205 246 2 3 6 9 14 15 19 22 24 25 30 32 34 37 38 41 46 47 49 50 53 54 56 59 62 63 66 83 85 86 93 95 100 103 104 105 106 107 109 110 114 118 122 125 131 136 139 140 146 147 150 152 153 162 178 182 189 190 191 192 193 194 196 199 216 219 226 231 232 234 236 241 244 245 253 254 260 267 271 273 279 285 286 287 296 1 4 5 8 10 12 13 16 18 20 21 23 26 27 29 31 33 35 36 40 43 44 45 48 51 52 55 57 58 60 61 64 65 67 68 69 71 72 75 76 77 79 80 81 84 87 88 91 92 94 96 97 99 102 108 111 112 113 115 116 117 119 120 123 124 126 127 129 130 132 133 135 137 138 141 142 143 144 145 148 151 154 155 156 157 158 160 161 163 164 165 166 168 169 171 172 174 175 176 177 179 180 183 184 185 186 187 188 195 197 198 200 202 203 206 207 208 209 210 213 214 215 217 218 220 221 222 223 224 225 227 228 230 233 235 237 239 240 242 243 247 248 249 251 252 256 257 258 259 261 262 263 264 265 266 268 269 270 272 274 275 276 277 278 280 281 283 284 288 289 290 291 292 293 294 295 297 298 300 78 167 246 181 42 205 2 50 59 66 95 98 136 146 150 232 234 254 287 296 299 6 19 30 41 46 47 53 85 100 103 107 114 118 125 140 152 189 191 196 199 236 244 253 267 285 3 4 8 9 10 12 14 17 18 22 23 24 26 28 29 33 34 35 37 39 43 44 48 49 51 52 55 57 58 63 64 65 67 68 69 71 72 73 74 75 77 79 80 81 82 84 87 89 91 92 93 94 96 101 104 105 106 108 109 110 111 112 115 116 117 120 123 124 126 127 128 129 131 133 134 135 138 139 143 145 147 149 151 157 160 163 166 168 171 173 174 176 177 178 179 180 182 183 185 187 193 194 195 197 200 202 204 207 209 210 211 213 215 216 217 218 220 221 222 223 224 225 229 237 238 241 242 245 248 249 250 252 255 256 260 261 262 263 265 266 268 270 274 275 276 277 278 279 281 283 284 288 289 290 291 295 297 298 42 78 167 181 205 246 2 59 98 150 232 234 3 5 6 9 10 14 15 16 19 20 22 27 28 30 32 34 35 37 39 41 43 44 46 47 48 49 50 53 54 56 60 62 63 64 66 67 68 69 72 73 82 83 84 86 91 95 99 102 103 104 105 106 107 109 112 114 115 118 122 123 124 125 126 127 128 131 132 133 134 138 139 140 141 142 145 146 147 149 152 153 154 158 159 162 170 171 174 176 178 182 187 189 190 191 192 193 194 196 199 211 214 216 217 219 220 224 226 228 230 233 236 241 243 245 247 254 256 258 260 262 266 267 271 273 274 276 279 281 285 286 292 293 294 296 299 8 11 12 13 18 23 26 29 33 36 40 45 51 55 57 58 61 65 71 74 75 76 77 79 87 89 90 92 94 96 97 101 108 113 116 117 120 129 135 137 143 148 151 155 156 157 160 161 163 165 166 168 169 173 175 177 180 183 184 185 188 197 200 202 204 206 207 208 209 210 212 213 215 218 221 222 225 227 229 235 238 239 240 251 252 255 257 259 261 263 264 265 268 269 270 272 275 277 278 280 283 289 290 295 297 298 300 78 167 246 2 6 25 30 42 46 47 59 62 66 83 85 98 100 103 136 140 146 150 181 189 199 205 232 234 244 254 267 285 287 296 299 3 4 5 8 9 10 11 12 13 14 15 16 17 19 20 21 24 29 31 32 33 34 35 36 38 39 40 41 43 44 45 48 49 51 52 53 56 57 58 60 61 63 64 65 67 68 69 70 71 72 73 74 76 77 79 80 81 82 84 86 87 88 89 90 91 92 94 96 99 102 104 106 107 108 109 110 111 112 113 114 115 118 119 121 122 123 124 125 126 127 129 130 131 132 133 135 137 138 139 141 142 143 145 147 148 152 153 154 155 156 157 158 159 160 162 164 165 166 168 169 170 171 173 174 175 176 177 178 179 182 183 184 185 187 188 192 193 194 196 198 202 203 204 206 212 213 214 215 216 217 218 219 220 221 223 224 226 227 228 229 230 231 233 239 240 241 242 243 245 247 249 251 252 255 256 257 258 259 260 261 262 263 264 266 268 269 270 271 273 274 276 277 278 279 280 281 283 284 286 288 289 291 292 293 294 295 297 298 78 78 167 181 246 205 2 6 14 19 25 30 32 34 41 42 47 49 50 53 59 62 66 83 85 95 98 100 103 107 114 118 125 136 140 150 152 178 182 189 190 191 196 199 226 232 234 236 244 253 254 267 273 285 287 296 1 3 4 5 8 9 12 15 16 17 18 20 21 22 23 24 26 27 29 31 33 35 36 37 39 40 43 44 45 48 51 52 56 57 58 60 61 63 64 65 67 68 69 70 71 72 73 74 75 76 77 79 80 81 82 84 86 87 88 89 90 91 92 93 94 96 97 99 102 104 105 106 108 109 110 111 112 113 115 116 117 119 120 122 123 124 126 127 129 130 131 132 133 135 137 138 139 141 142 143 145 147 148 151 153 154 155 156 157 158 159 160 161 162 163 164 165 166 168 169 170 171 172 173 174 176 179 180 183 184 185 186 187 188 192 193 197 200 202 203 204 206 207 208 209 210 212 213 214 215 216 217 218 219 220 221 222 223 224 225 227 228 230 231 233 235 237 238 239 241 242 243 245 247 248 249 251 252 255 256 257 258 259 260 261 263 264 265 266 268 269 270 271 272 274 275 276 277 278 279 280 281 282 283 284 286 288 289 290 291 292 293 294 295 298 300 2 42 59 78 150 167 181 205 232 234 246 6 30 46 47 66 85 95 136 189 199 236 254 267 285 287 296 299 1 3 4 5 8 9 10 11 12 13 14 15 17 18 19 21 22 23 24 25 26 27 29 32 33 34 37 39 40 41 43 44 45 48 49 51 52 53 55 56 57 60 61 62 63 65 67 68 69 70 71 72 73 74 75 76 77 79 80 81 82 84 86 87 88 89 92 93 94 96 99 102 103 104 106 109 110 112 114 115 116 117 118 119 120 122 123 124 125 126 127 129 130 131 133 135 137 138 139 141 142 143 144 145 147 148 151 152 153 154 156 157 158 159 160 161 162 163 164 165 166 168 169 171 172 173 174 175 176 177 178 179 180 183 184 185 187 188 190 191 193 194 195 196 197 198 200 202 203 204 206 207 209 210 213 215 216 217 218 219 220 221 222 223 224 225 226 227 229 230 233 238 239 240 241 242 243 244 245 247 251 252 255 256 257 259 260 261 263 265 266 268 269 270 271 272 275 277 278 280 281 282 284 288 289 290 294 295 297 298 300 2 42 59 78 98 150 167 181 205 232 234 246 46 47 50 66 83 85 95 100 136 146 189 199 236 254 267 285 287 296 299 1 3 4 5 7 8 9 10 11 12 13 14 15 17 18 19 21 22 24 25 26 27 29 31 32 33 36 37 38 39 40 41 43 44 45 48 49 51 52 53 54 55 56 57 58 60 61 62 63 65 67 68 70 71 72 73 74 75 76 77 79 80 82 86 87 88 89 91 92 93 94 96 97 99 102 103 104 106 107 108 109 110 112 114 115 116 117 118 119 120 121 122 123 124 125 126 127 129 131 132 133 135 137 138 139 140 141 142 143 145 147 148 151 152 153 154 156 157 158 159 160 161 162 163 164 165 166 168 169 171 173 174 175 176 177 178 179 180 182 183 184 185 187 188 190 191 193 194 197 200 202 204 206 207 208 209 210 213 215 216 217 218 219 220 221 222 223 224 225 226 227 229 230 231 233 238 240 241 242 243 244 245 247 248 251 252 253 255 256 257 259 260 261 263 264 265 266 268 269 270 271 272 273 275 276 277 278 279 280 282 284 288 289 290 291 292 294 295 297 298 78 167 181 246 2 42 50 59 66 95 98 136 150 232 234 254 3 6 9 14 15 19 22 24 25 28 30 32 34 37 41 46 47 49 53 56 62 63 73 82 83 85 93 100 103 104 105 106 107 109 110 114 118 122 125 128 131 139 140 147 149 152 153 162 170 178 182 189 190 191 192 193 194 196 199 216 219 226 231 236 241 244 245 253 260 271 273 279 285 286 296 299 1 4 5 7 8 10 11 12 13 17 18 20 21 26 27 29 31 33 35 36 40 43 44 45 48 51 52 55 57 58 60 61 64 65 67 68 69 70 71 72 74 75 76 77 79 81 84 87 88 89 90 91 92 94 96 97 99 101 102 108 111 112 113 115 116 117 120 123 124 126 127 129 130 132 133 135 137 138 141 142 143 145 148 151 154 155 156 157 158 159 160 161 163 164 165 166 169 171 173 174 175 177 179 180 183 184 185 186 187 188 197 200 202 203 204 206 207 208 209 210 211 212 213 214 217 218 220 221 222 223 224 225 227 228 229 230 233 235 237 238 239 240 242 243 247 248 250 251 256 257 259 261 262 263 264 265 266 268 269 270 272 274 275 276 277 278 280 281 283 288 289 290 291 292 293 294 297 298 300 2 59 78 98 167 181 205 232 246 6 14 19 25 30 32 34 37 38 41 46 47 50 53 56 62 66 83 85 95 100 103 107 114 118 125 128 131 136 139 140 146 150 152 178 182 189 190 191 192 196 199 216 226 231 234 241 244 253 254 260 267 273 279 285 286 287 296 299 1 3 4 5 8 10 11 12 13 15 16 17 18 20 21 22 23 24 26 27 28 29 31 33 35 36 39 40 44 45 48 51 52 55 57 58 60 61 63 64 65 67 69 71 72 73 74 75 76 77 79 80 81 82 84 86 87 88 91 92 93 96 97 99 101 102 104 105 106 108 109 110 111 113 115 116 117 119 120 122 123 124 126 127 129 130 132 133 135 137 138 141 142 143 145 147 148 151 153 154 156 158 159 160 161 162 163 164 165 166 168 169 170 171 172 173 174 175 176 177 179 180 183 184 185 186 187 188 193 194 197 198 200 202 203 204 206 208 209 210 212 213 214 215 217 218 219 220 221 222 223 224 225 227 229 230 233 235 237 238 239 240 242 243 247 248 249 251 252 255 256 257 258 261 262 263 264 265 266 268 269 270 271 272 274 275 276 277 278 280 281 283 284 288 289 291 292 294 295 297 298 300 78 167 181 246 2 6 14 19 22 25 30 34 37 38 41 42 46 47 49 50 53 54 56 62 73 82 83 85 86 93 95 100 103 106 107 109 114 118 122 125 131 136 139 140 146 150 162 178 182 189 190 191 192 194 196 199 205 216 219 226 231 232 234 236 241 244 245 253 260 267 271 273 279 285 286 287 296 299 1 3 4 5 7 8 10 11 12 13 15 16 17 18 20 21 26 27 29 31 33 35 36 39 40 43 44 45 48 51 55 57 58 60 61 63 64 65 67 68 69 71 72 74 75 76 77 79 80 81 84 87 88 89 91 92 94 96 97 99 102 104 105 108 110 111 112 113 115 116 117 119 120 123 124 126 127 129 130 132 135 137 138 141 142 143 145 147 148 151 154 155 156 158 159 160 161 163 164 165 166 168 169 170 171 173 174 175 176 177 179 180 183 184 185 186 187 188 193 195 197 198 200 202 204 206 207 208 209 210 212 213 214 217 218 220 221 222 223 224 225 227 228 229 230 233 237 238 239 240 242 243 247 248 249 251 252 255 256 257 258 261 263 264 265 266 268 269 270 272 274 275 276 277 278 280 281 283 284 289 290 291 292 293 294 295 297 298 300 2 42 59 78 98 150 167 205 232 234 246 6 46 47 50 62 66 83 85 95 100 103 136 146 189 191 199 236 244 254 267 287 296 299 3 4 5 7 8 9 10 11 13 14 15 17 18 19 21 22 23 24 25 26 27 29 31 32 33 34 37 39 40 41 43 44 45 48 49 51 52 53 55 56 57 58 60 61 63 65 67 68 69 70 71 72 73 74 75 76 77 79 80 81 82 84 86 87 88 89 92 93 94 96 99 102 104 105 106 107 108 109 110 112 114 115 116 117 118 119 120 122 123 124 125 126 127 130 131 133 135 137 138 139 141 142 143 145 147 148 151 152 153 154 157 158 159 160 161 162 163 164 165 166 168 169 171 173 174 175 176 177 178 179 180 182 183 184 185 187 188 190 193 194 195 196 197 198 202 203 204 206 207 209 210 212 213 215 216 217 218 219 220 221 222 223 224 225 226 227 229 230 233 238 239 240 241 243 245 247 248 249 251 252 253 257 259 260 261 263 266 268 269 270 271 272 274 275 277 278 279 280 281 284 286 288 289 290 291 292 294 295 297 298 78 2 42 59 98 150 167 181 205 232 234 246 6 30 47 50 66 83 85 95 100 136 146 189 199 236 254 267 285 287 299 3 4 7 8 9 10 11 12 13 14 15 17 18 19 21 22 23 24 25 26 29 32 33 34 37 39 40 41 43 44 46 48 49 51 52 53 55 58 60 61 62 63 65 67 68 69 70 71 72 73 74 75 76 77 79 80 81 82 84 86 87 89 91 92 93 94 96 99 104 106 107 108 109 110 112 114 115 116 117 118 120 121 122 123 124 125 126 127 129 131 133 135 137 138 143 147 148 151 152 153 157 158 160 161 162 163 164 166 168 169 171 173 174 175 176 177 178 179 180 183 185 187 190 193 194 195 196 197 200 203 204 207 209 210 212 215 217 218 219 220 221 222 223 224 225 226 227 229 233 238 239 240 241 242 243 245 247 248 251 252 253 257 259 260 261 263 265 266 268 269 271 272 275 276 277 279 280 281 282 284 288 289 290 292 294 295 297 298 2 42 59 78 95 98 150 167 181 205 232 234 246 30 46 47 50 62 66 83 85 100 103 140 189 191 199 236 254 267 285 287 296 299 3 4 7 8 9 10 11 12 14 15 17 19 21 22 24 25 26 29 32 33 34 37 39 40 41 43 44 45 48 49 51 52 53 55 56 57 58 60 61 63 65 67 68 71 72 73 74 75 76 77 79 80 81 82 84 86 87 89 91 92 93 94 96 99 104 105 106 107 108 109 110 112 114 115 116 117 118 119 120 122 123 124 125 126 127 129 131 133 135 137 138 139 143 145 147 148 151 152 157 158 160 161 162 163 168 169 171 172 173 174 175 176 178 179 180 182 183 185 187 190 193 194 195 197 198 200 202 203 204 207 209 210 212 213 215 216 217 218 219 220 221 222 223 224 225 226 227 229 233 238 239 240 241 242 243 244 245 247 248 251 252 255 256 257 259 260 261 263 265 266 268 269 270 271 272 274 276 277 278 279 280 281 284 286 288 289 290 291 292 294 295 297 298 2 42 50 59 66 95 98 136 146 150 167 181 189 205 232 234 236 246 254 287 296 299 3 6 9 10 14 15 19 20 22 24 25 28 30 32 34 37 38 41 46 47 49 53 54 56 62 63 64 68 69 70 73 82 83 85 86 91 93 100 103 104 105 106 107 109 110 112 114 118 121 122 124 125 126 128 131 139 140 142 144 149 152 153 162 170 174 178 179 190 191 192 193 194 199 211 216 219 226 231 241 244 245 253 260 267 271 273 276 279 281 284 285 286 291 5 27 36 61 76 158 175 186 208 212 249 252 264 269 283 300 2 6 30 42 47 50 59 66 78 83 85 98 100 136 150 167 181 189 199 205 232 234 236 246 254 267 285 287 296 299 3 4 5 9 10 14 15 16 17 19 20 22 24 25 27 28 32 34 35 37 38 39 43 44 46 48 49 53 56 60 62 63 64 67 68 69 70 72 73 82 84 86 91 99 102 103 104 105 106 107 109 110 111 112 114 115 118 122 123 124 125 126 127 128 131 132 133 134 138 139 140 141 142 144 147 149 152 153 154 158 159 162 170 171 174 176 178 179 182 184 187 190 191 192 193 194 196 211 214 216 217 219 220 224 226 228 230 231 233 240 241 243 244 245 247 253 256 258 260 262 266 271 273 274 276 279 281 284 286 291 292 293 294 1 7 8 11 13 18 21 23 26 29 36 40 51 52 57 58 61 71 74 75 76 77 79 80 81 89 90 92 94 97 101 108 113 116 117 119 120 129 130 137 151 155 156 157 160 161 163 164 165 166 168 169 173 175 177 180 185 186 188 195 202 203 204 207 208 209 210 212 213 218 221 222 225 227 229 235 237 238 239 242 248 249 251 252 257 259 263 264 268 269 270 272 277 278 280 283 289 295 300 78 181 246 205 2 59 95 98 136 146 150 232 234 254 6 30 46 47 50 62 66 83 85 100 103 140 189 191 199 236 244 267 285 287 296 299 3 4 7 8 10 11 12 13 14 15 17 18 19 21 22 23 24 25 26 29 32 33 34 37 39 40 41 43 44 48 49 51 52 53 55 57 58 60 61 63 65 67 68 69 71 72 73 74 75 76 79 80 81 82 84 86 87 89 91 92 93 94 96 104 105 106 107 108 109 110 112 114 115 116 117 118 119 120 123 125 126 127 129 131 133 135 138 139 143 145 147 148 151 152 161 162 163 166 168 169 171 173 174 175 176 177 178 179 180 182 183 185 190 193 194 195 196 197 200 202 203 207 209 210 212 213 215 216 217 218 219 220 221 222 223 224 225 226 227 229 238 239 240 241 242 243 245 247 248 249 251 252 253 255 256 257 259 260 261 263 265 266 268 270 271 274 275 276 277 278 279 280 281 284 286 289 290 291 292 295 297 298 78 167 181 205 246 42 98 2 6 30 46 47 50 59 62 66 83 85 95 100 103 136 150 189 191 199 232 234 236 254 267 285 287 296 299 3 4 5 7 9 10 13 14 15 16 17 19 20 22 24 25 27 32 34 35 36 37 38 39 41 43 44 48 49 52 53 54 56 58 60 63 64 67 68 70 71 72 73 77 82 84 86 88 90 91 93 99 102 104 105 106 107 109 110 111 112 114 115 118 122 123 124 126 127 131 132 133 134 138 139 140 141 142 143 144 145 147 148 149 152 153 154 158 159 162 166 169 170 171 172 174 175 176 178 179 182 183 184 188 190 192 193 194 196 197 198 200 213 214 216 217 219 220 224 226 228 230 231 233 238 240 241 242 243 244 245 247 249 250 253 257 258 259 260 261 262 263 266 269 270 271 273 274 276 277 279 281 282 283 284 286 291 292 293 294 295 21 57 76 81 94 96 116 120 137 156 157 165 168 208 229 235 237 264 272 300 78 78 181 246 2 6 14 19 25 30 32 41 42 46 47 49 50 53 59 62 66 83 85 95 98 100 103 107 114 118 125 140 149 150 152 178 182 189 190 191 196 199 205 226 232 234 236 244 253 254 267 273 285 287 296 299 1 3 4 5 7 8 9 11 12 13 15 16 17 18 20 21 22 24 26 27 28 33 34 35 36 37 39 40 43 44 45 48 51 52 55 56 57 58 60 61 63 64 65 67 68 69 71 72 73 74 76 77 79 80 81 82 84 86 87 88 89 90 91 92 93 94 96 97 99 102 104 105 108 109 110 111 112 113 115 116 117 119 120 122 123 124 126 127 129 130 131 132 133 135 138 139 141 142 143 144 145 147 148 151 153 154 155 157 158 159 160 161 162 163 164 165 166 168 169 170 171 172 173 174 175 176 177 179 180 183 184 185 186 187 188 192 193 194 195 197 200 202 203 204 206 207 208 209 210 211 212 213 214 216 217 218 219 220 221 222 223 224 225 227 228 229 230 231 233 235 237 238 240 242 243 245 247 248 249 251 252 255 256 257 258 259 260 261 263 264 265 266 268 269 270 271 272 275 276 277 278 279 280 281 282 283 286 288 289 290 291 292 293 294 295 298 300 2 42 59 78 98 146 150 167 181 205 232 234 246 6 30 46 47 50 62 66 83 85 95 100 103 136 189 191 199 236 254 267 285 287 296 299 3 4 7 8 9 10 11 12 13 14 15 17 18 19 21 22 24 25 26 29 32 33 34 37 39 40 41 43 44 48 49 51 52 53 55 56 57 58 60 61 63 65 68 69 70 71 72 73 74 75 76 77 79 80 81 82 84 86 87 89 91 92 93 94 96 104 105 106 107 108 109 110 112 114 115 116 117 118 119 123 124 125 126 127 129 131 133 135 138 139 143 145 147 148 151 152 157 160 161 162 163 164 166 168 169 171 173 174 175 176 177 179 180 183 185 187 190 193 194 195 196 197 200 202 203 204 207 209 210 213 215 216 217 218 220 221 222 223 225 226 227 229 238 239 240 241 242 244 245 247 248 251 252 253 255 256 257 259 260 261 263 265 266 268 270 274 276 277 278 279 280 281 282 284 286 288 289 291 292 295 297 78 167 181 205 246 2 42 50 59 66 95 98 136 146 150 232 234 254 6 25 30 41 46 47 53 62 83 85 100 103 107 114 118 140 152 189 191 199 236 244 253 267 296 299 3 4 7 8 9 10 11 12 13 14 15 16 17 18 21 22 24 26 28 29 31 32 33 34 37 39 40 43 44 45 48 49 51 55 56 57 58 60 61 63 65 67 68 69 70 71 72 73 74 75 76 77 80 81 82 84 86 87 88 89 91 92 93 94 96 99 101 102 104 105 106 108 109 110 111 112 115 116 117 120 122 123 124 125 126 127 128 129 130 131 133 135 137 138 139 141 142 144 145 147 148 149 151 153 154 156 157 158 160 161 162 163 164 165 166 168 169 170 171 172 173 174 175 176 177 178 179 180 182 183 186 187 188 190 193 194 195 196 197 198 200 202 203 204 206 207 209 210 211 212 213 215 216 217 218 219 220 221 222 223 224 225 226 227 229 230 238 239 240 241 242 243 245 247 248 249 251 252 256 257 259 260 261 262 263 265 266 268 269 270 271 272 274 275 276 277 278 280 281 282 283 286 288 289 290 292 294 295 297 298 300 78 2 42 59 98 150 167 181 205 232 234 246 6 30 47 50 66 83 85 95 100 136 146 189 199 236 254 267 285 287 296 299 3 4 7 8 9 10 11 12 13 14 15 17 18 19 21 22 23 24 26 29 32 33 37 39 40 41 43 44 46 48 49 52 53 55 57 58 60 61 62 63 65 69 70 71 72 73 74 75 76 77 79 80 81 82 84 86 87 89 91 92 93 94 96 99 104 106 107 108 109 110 112 114 115 116 117 118 119 120 122 123 126 127 129 131 133 135 137 138 139 143 145 147 148 151 152 157 160 161 162 163 164 166 168 169 173 174 175 176 177 178 179 180 182 183 185 187 190 191 193 194 195 196 197 200 202 203 207 209 210 212 213 215 216 217 218 219 220 221 222 223 224 225 226 227 229 233 238 239 240 241 243 245 247 248 251 252 255 256 257 259 260 261 263 265 266 268 269 270 271 272 275 276 277 278 279 280 281 282 284 288 290 291 292 294 295 297 298 2 42 50 59 66 78 95 98 136 146 150 167 181 205 232 234 246 254 287 296 299 6 14 25 30 34 37 38 41 46 47 49 53 56 62 83 85 100 103 107 114 118 125 128 139 140 149 152 178 182 189 190 191 192 196 199 216 226 236 241 244 253 260 267 273 279 285 286 3 4 8 9 10 11 12 13 16 17 18 20 21 23 24 26 29 35 36 39 40 43 44 48 51 52 54 55 57 58 60 61 63 64 65 67 68 69 70 71 72 73 74 75 77 79 80 81 82 84 86 89 90 91 92 93 94 96 97 101 104 105 106 108 109 110 111 112 113 115 116 117 120 121 123 124 126 127 129 131 132 133 134 135 138 143 144 145 147 148 151 155 157 159 160 161 162 163 166 168 169 172 173 174 175 176 177 180 183 185 187 193 194 195 197 198 200 204 208 209 210 211 212 213 214 217 220 221 222 223 224 225 227 228 229 231 235 238 239 240 242 243 245 247 248 250 251 252 255 256 257 258 261 262 263 264 265 266 268 270 271 274 275 276 277 278 281 282 283 284 288 289 290 291 292 293 295 297 298 78 246 2 6 14 25 30 32 34 37 38 42 46 47 49 50 53 56 59 62 66 83 85 100 103 107 114 118 125 131 136 139 140 146 150 152 167 178 181 182 189 190 191 192 196 199 205 216 226 231 232 234 236 241 244 253 254 260 267 273 279 285 287 296 299 1 3 4 5 7 8 9 10 12 15 16 17 18 20 21 22 24 27 29 31 33 35 36 39 40 43 44 45 48 51 52 55 57 58 60 61 63 64 65 67 68 69 71 72 73 74 75 76 77 79 80 81 82 84 86 87 88 89 90 91 92 94 96 97 99 102 104 106 108 110 111 113 115 116 117 119 120 122 123 124 126 127 129 130 133 135 137 138 141 142 143 145 147 148 151 153 154 155 156 157 158 159 160 161 162 163 164 165 166 168 169 170 171 172 173 175 176 177 179 180 183 184 185 186 187 188 193 194 195 200 202 203 204 206 207 208 209 210 212 213 214 215 217 218 219 220 222 223 224 225 227 228 229 230 233 235 237 238 239 240 242 243 245 247 248 249 251 252 255 256 257 258 259 261 262 263 264 265 266 268 269 270 271 272 274 275 276 277 278 280 284 288 289 290 291 292 293 294 295 297 298 300 42 59 78 95 98 136 146 150 167 181 205 232 234 246 254 6 30 46 47 50 62 66 83 85 100 103 140 189 191 199 236 267 285 287 296 299 3 4 7 8 11 12 13 14 15 17 18 21 22 23 24 25 26 29 31 32 33 34 37 38 40 41 43 44 45 48 49 52 53 55 56 57 58 60 61 63 65 67 68 69 71 72 73 74 75 76 77 79 80 81 82 84 86 87 88 89 91 93 94 96 99 101 102 104 105 106 107 108 109 110 112 114 115 116 117 118 119 120 122 123 124 125 126 127 128 129 130 133 134 135 137 138 139 141 142 143 144 145 147 148 152 153 154 157 158 159 160 161 162 163 164 165 166 168 169 171 172 173 174 175 176 177 178 179 182 183 184 185 187 188 190 193 194 195 196 197 198 200 202 203 204 206 207 209 210 211 212 213 215 216 217 218 219 220 221 222 223 224 225 226 227 229 230 233 238 239 240 241 242 243 245 247 248 250 251 252 253 255 256 257 259 260 261 263 265 266 268 269 270 271 274 275 276 277 278 279 280 281 286 288 289 290 291 292 294 295 297 298 300 78 167 181 205 42 59 98 146 150 232 234 6 30 46 47 50 66 83 85 95 100 136 189 199 236 254 267 285 287 296 299 3 4 5 9 10 14 15 16 19 20 22 24 25 32 34 37 38 41 43 49 54 56 62 63 64 68 69 70 73 82 86 91 93 99 103 104 105 106 107 109 110 112 114 118 122 123 124 125 126 127 128 131 139 140 141 142 144 145 147 149 152 153 158 162 170 171 174 179 182 190 191 192 193 196 211 214 216 219 224 226 230 231 241 243 245 247 253 256 258 260 262 271 273 276 279 281 284 286 291 293 1 7 8 11 12 13 17 18 21 27 29 31 33 35 39 40 44 48 51 52 55 57 58 60 61 65 71 72 74 75 76 77 79 80 81 84 87 88 89 90 92 96 97 101 102 108 111 113 115 116 119 129 130 132 133 134 135 137 138 143 148 151 155 156 157 159 160 163 164 165 166 168 173 175 177 180 183 184 186 187 195 197 198 200 202 203 204 207 208 209 210 212 213 215 217 218 220 221 222 225 227 229 233 237 242 248 250 251 252 255 257 259 263 264 265 266 268 269 270 272 274 275 277 278 280 282 283 288 289 292 294 295 297 298 300 78 2 42 59 98 136 146 150 167 232 234 246 254 6 30 46 47 50 66 83 85 100 189 199 236 267 285 287 296 299 3 4 7 8 9 10 11 12 13 14 17 18 19 21 22 24 25 26 29 32 33 34 37 39 40 43 44 48 49 51 52 55 56 57 58 60 61 62 63 65 67 69 71 72 73 75 77 79 80 81 82 84 86 87 89 91 92 93 94 96 104 106 108 109 110 112 114 115 116 117 118 119 120 123 124 125 126 127 133 134 135 138 139 143 145 147 148 151 152 157 160 161 162 163 166 168 169 171 173 174 175 176 177 178 179 180 182 183 185 187 190 191 193 194 195 196 197 200 202 203 204 207 209 210 212 213 215 216 217 218 220 221 222 223 224 226 227 229 238 239 240 241 242 243 244 245 247 248 250 251 252 253 255 256 257 260 261 263 265 266 268 270 271 275 276 277 278 279 280 281 284 288 289 290 292 295 297 298 2 59 78 150 167 181 205 232 234 246 6 30 50 66 83 85 95 100 136 146 189 199 236 254 267 285 287 296 299 1 3 4 5 7 8 9 10 11 12 13 14 15 17 18 19 21 22 24 25 26 27 29 31 32 33 34 37 38 39 40 41 44 45 46 48 49 51 52 53 55 56 57 58 60 61 62 63 65 67 68 69 70 71 72 73 74 75 76 77 79 80 81 82 84 86 87 88 91 92 93 94 96 99 102 103 104 107 108 109 110 112 114 115 116 117 118 119 120 121 122 123 124 125 126 127 129 131 133 137 138 139 141 142 143 147 148 151 152 153 154 156 157 158 159 160 161 162 163 164 165 166 168 169 171 172 173 174 175 176 177 178 179 180 182 183 184 185 187 188 190 191 193 194 195 197 198 200 202 203 204 207 209 210 212 213 215 217 218 219 220 221 222 223 225 226 227 229 230 233 238 239 240 241 242 245 247 251 252 253 255 256 257 259 260 261 263 265 266 268 269 270 271 272 273 275 276 277 278 279 280 281 282 284 288 289 291 294 295 297 298 300 78 167 181 246 2 6 14 19 25 30 32 34 37 38 41 42 46 47 49 50 53 56 59 62 66 83 85 95 100 103 107 114 118 125 131 136 139 140 146 150 152 178 182 189 190 191 192 199 205 216 226 232 234 244 253 254 260 267 279 285 286 287 296 1 3 4 5 7 9 10 12 13 15 16 17 18 20 21 24 26 27 29 31 33 35 36 39 40 43 44 45 48 51 52 55 57 58 60 61 63 64 67 68 69 71 72 73 74 75 76 77 79 80 81 82 84 86 87 88 89 90 91 92 94 96 97 99 102 104 105 106 108 109 110 111 112 113 115 116 117 119 120 122 123 124 126 127 129 130 132 133 135 137 138 141 143 144 145 148 151 153 154 155 156 157 158 159 160 161 162 163 164 165 166 168 170 171 172 173 174 175 176 177 179 180 183 184 186 187 188 194 197 198 200 202 203 204 206 207 208 209 210 212 213 214 215 217 218 219 220 221 222 223 224 225 227 228 229 230 231 233 235 237 238 240 242 243 245 247 248 249 251 252 255 256 257 258 259 261 262 263 264 265 266 268 269 270 271 272 274 275 276 277 280 281 283 284 288 289 290 291 292 293 294 295 297 298 300 78 2 50 59 66 95 98 136 146 150 167 181 189 205 232 234 236 246 254 287 296 299 6 14 19 25 30 32 34 37 38 41 46 47 49 53 56 62 83 85 100 103 107 114 118 125 128 131 139 140 149 152 178 182 190 191 192 196 199 216 226 244 253 260 267 273 279 285 286 78 167 181 205 246 1 2 4 5 6 8 9 10 11 12 13 14 15 16 17 19 20 21 22 23 24 25 26 27 29 30 31 32 33 34 35 36 37 39 40 41 42 43 44 45 46 47 48 50 51 52 53 54 56 57 58 59 60 61 62 63 64 65 66 67 68 69 71 72 73 74 76 77 79 81 82 83 84 86 87 88 89 90 91 92 93 94 95 96 99 100 102 103 104 105 107 108 109 111 112 113 114 115 116 118 120 122 123 124 125 126 127 129 130 132 133 135 136 137 138 142 143 144 145 146 147 148 150 152 153 154 155 156 157 160 162 164 165 166 168 169 170 171 172 173 174 175 176 177 178 179 180 182 183 184 187 188 189 190 191 192 193 194 197 198 199 200 204 209 210 213 214 215 216 217 218 219 220 221 222 223 224 226 227 228 229 230 231 232 233 234 235 236 237 238 239 240 241 243 245 247 248 249 251 254 256 257 258 259 260 262 263 264 266 267 268 269 270 271 273 274 275 276 277 278 279 280 281 283 284 285 286 288 289 292 293 294 295 296 297 298 299 42 78 167 181 205 246 2 59 98 150 232 234 6 14 19 25 30 41 46 47 49 50 53 62 66 83 85 100 103 107 114 118 125 136 140 146 149 152 182 189 190 191 196 199 236 244 253 254 267 285 287 296 299 1 4 5 7 8 9 10 12 13 15 16 17 18 20 21 22 24 26 27 28 29 31 33 34 35 36 37 38 39 40 43 44 45 48 51 52 56 57 58 60 61 63 64 65 67 68 69 71 72 73 74 76 77 79 80 82 84 86 87 88 89 90 91 92 93 94 96 97 99 101 102 104 105 106 108 109 110 111 112 115 116 117 119 120 122 123 124 126 127 128 129 130 131 132 133 135 137 138 139 141 142 143 144 145 147 148 151 153 154 155 156 157 158 159 160 162 163 164 165 166 168 170 171 172 173 174 175 176 177 178 179 180 183 184 185 186 187 188 192 193 194 195 197 198 200 202 203 204 206 207 208 209 210 211 214 215 216 217 218 219 220 221 222 223 224 225 226 227 228 229 230 231 233 235 237 238 239 240 242 243 245 247 248 249 250 252 255 256 257 258 259 260 262 263 264 265 266 268 269 270 271 272 273 274 275 276 277 278 279 280 281 283 284 286 289 290 291 292 293 294 295 297 298 300 2 59 95 98 136 146 150 167 181 205 232 234 246 254 6 30 46 47 50 62 66 83 85 100 103 140 189 191 199 236 244 267 285 287 296 3 4 7 9 10 12 14 17 18 19 22 24 25 26 29 33 34 37 39 41 43 44 48 49 51 52 58 67 68 69 71 72 73 74 75 77 79 80 84 86 87 89 91 92 93 96 104 105 106 108 110 112 114 115 116 117 119 120 123 124 125 126 127 129 131 133 135 138 139 143 145 147 148 151 157 160 161 162 163 168 169 171 173 174 176 177 178 179 180 182 183 185 187 190 193 195 197 202 203 204 207 209 210 212 213 215 216 217 218 220 221 222 223 224 225 229 238 240 241 242 245 247 248 249 251 252 253 255 256 260 261 263 265 266 268 274 275 276 277 278 279 281 284 286 288 289 291 295 297 298 42 78 167 181 205 246 2 59 95 98 136 146 150 232 234 254 6 14 19 25 30 32 34 37 41 46 47 49 50 53 56 62 66 83 85 100 103 107 114 118 128 131 139 140 149 152 178 182 189 190 191 192 196 199 216 226 231 236 241 244 253 260 267 273 279 285 286 287 296 299 1 3 5 8 9 10 13 15 16 17 18 20 21 22 23 24 26 27 28 29 31 33 35 36 39 40 43 44 45 48 51 52 55 57 58 60 61 63 64 65 67 68 69 70 71 72 73 74 75 76 77 79 80 81 82 84 86 87 88 89 90 91 92 93 94 96 97 99 101 102 104 105 106 108 109 110 111 112 113 115 116 117 119 120 121 122 123 124 126 129 130 132 133 135 137 138 141 142 143 144 145 148 151 153 154 155 156 157 158 159 160 161 162 163 164 165 166 168 169 171 172 173 174 175 177 179 180 184 185 186 187 188 193 194 195 197 200 202 204 206 207 208 209 211 212 213 214 215 217 218 219 220 221 222 223 224 225 227 228 229 233 235 237 238 240 242 243 245 247 248 249 250 251 252 255 257 258 259 262 263 264 265 266 268 269 270 271 274 275 276 277 278 280 282 284 288 289 290 291 292 293 294 295 297 298 300 2 42 50 59 66 78 83 85 95 100 136 146 150 167 181 189 205 232 234 236 246 254 287 296 299 3 6 14 15 19 20 22 24 25 30 32 34 37 38 41 47 53 54 56 62 63 73 82 86 91 103 104 105 106 107 109 110 114 118 121 122 124 125 128 131 139 140 147 149 152 153 162 170 178 182 190 191 192 193 194 196 199 216 219 226 231 241 244 245 253 260 267 271 273 284 285 286 5 27 76 81 158 172 184 208 235 249 78 2 42 59 95 98 136 146 150 167 181 205 232 234 246 254 6 46 47 50 62 66 83 85 100 103 140 189 191 199 236 244 285 287 296 299 3 4 7 8 9 10 11 12 13 14 15 17 18 19 21 22 24 25 26 28 29 31 32 33 37 38 39 40 41 43 44 45 49 51 52 53 55 56 57 58 60 61 63 65 67 68 69 70 71 72 73 74 75 76 77 79 80 81 82 84 86 87 88 89 91 92 94 96 99 101 102 104 105 106 107 108 109 110 112 114 115 116 117 118 119 120 121 122 125 126 127 128 129 130 131 133 135 137 138 139 141 142 143 145 147 148 149 151 152 153 154 156 157 158 159 160 161 162 163 164 165 166 168 169 171 173 174 175 176 177 178 179 180 182 183 185 187 188 190 193 194 195 196 200 202 203 204 206 207 209 210 211 212 213 215 216 217 218 219 220 222 223 224 225 226 227 229 230 233 238 239 240 241 242 243 245 247 248 251 253 255 256 257 259 260 261 263 265 266 268 270 271 272 274 275 276 277 278 279 280 281 282 284 288 289 290 291 292 294 297 298 300 78 167 181 205 246 2 6 14 19 25 30 32 41 46 50 53 59 62 66 83 85 98 103 107 114 118 125 136 140 146 150 152 178 182 189 190 191 196 199 226 232 234 236 244 253 254 267 273 285 287 296 299 1 3 4 5 7 8 9 10 11 12 13 15 16 17 18 20 21 22 23 24 26 27 29 33 34 35 36 37 38 39 40 43 44 45 48 51 52 57 58 60 61 63 64 65 67 68 69 70 71 72 73 74 75 76 77 79 80 81 82 86 87 90 91 92 93 94 97 99 102 104 105 106 108 109 110 111 112 115 116 119 120 121 122 123 124 126 127 129 130 131 132 133 135 137 138 139 141 142 144 145 147 148 151 153 154 155 156 157 158 160 161 162 163 164 165 166 168 169 170 171 172 173 174 175 176 177 179 180 183 185 186 187 188 192 193 194 195 197 198 200 202 203 204 206 207 208 209 210 212 213 214 215 216 217 218 219 220 221 222 223 224 225 227 228 229 230 231 233 235 237 238 239 240 241 242 243 245 247 248 249 251 252 255 256 257 258 259 260 261 262 263 264 266 268 269 270 271 272 274 275 277 278 279 280 281 283 284 286 288 289 290 292 293 294 295 297 298 300 78 167 181 246 205 2 6 42 50 59 66 83 85 95 100 136 146 150 189 232 234 236 254 267 287 299 3 9 14 15 19 20 22 24 25 28 30 32 34 37 38 41 47 49 53 54 56 62 63 64 68 69 73 82 86 91 93 103 104 105 106 107 109 110 114 118 121 122 124 125 126 128 131 139 140 147 149 152 162 170 174 178 182 190 191 192 193 194 196 199 211 216 219 226 231 241 244 245 253 260 271 273 276 279 284 285 286 1 5 16 23 27 31 35 36 52 55 61 70 74 76 81 88 92 97 99 101 111 113 117 123 130 137 156 158 159 164 166 172 175 184 185 186 206 208 212 227 228 230 235 249 255 258 261 262 264 269 272 274 277 283 294 298 300 78 42 78 167 181 205 246 2 59 95 98 136 146 150 232 234 6 14 19 22 24 25 30 34 37 41 47 49 50 54 56 62 66 83 85 86 93 100 106 107 109 114 118 122 125 128 131 139 140 149 152 153 162 178 182 189 190 191 192 196 199 216 226 231 236 241 244 253 260 267 271 273 285 286 287 296 1 3 4 5 8 9 10 12 13 15 16 17 18 20 21 26 27 28 29 31 33 35 36 39 40 43 44 45 48 51 52 55 57 60 61 63 64 65 67 68 69 70 71 72 73 74 75 76 77 79 80 81 82 84 87 88 89 90 91 92 94 96 99 101 102 104 105 108 110 111 112 113 115 116 117 119 120 121 123 124 127 129 130 132 135 137 138 141 142 143 144 145 147 148 151 154 155 156 157 158 159 160 161 163 164 165 166 168 169 171 172 173 174 175 176 177 179 180 183 184 185 186 187 188 193 194 197 198 200 202 204 206 207 208 209 210 211 212 213 214 215 217 218 219 220 221 222 223 224 227 228 229 230 233 235 237 238 239 240 242 243 245 247 249 250 251 252 255 256 257 258 259 261 263 264 265 266 268 269 270 272 275 276 277 278 280 281 282 283 288 289 290 291 292 293 294 295 297 298 300 78 167 2 42 59 95 98 146 150 205 234 254 50 66 83 85 100 136 189 236 267 287 296 299 3 4 7 8 9 10 11 12 13 14 15 17 18 19 21 22 24 25 26 29 32 33 34 37 39 40 44 46 48 51 52 53 55 57 58 60 61 62 65 67 68 69 70 71 72 73 74 75 77 79 80 81 82 84 86 87 89 91 92 93 94 96 104 108 109 110 114 116 117 118 119 120 124 125 126 127 131 133 135 138 139 143 145 148 151 152 157 160 161 162 163 166 168 169 171 173 174 175 176 177 178 179 180 182 183 185 187 190 191 193 194 195 197 199 200 202 203 204 207 209 210 212 213 215 216 217 218 220 221 222 223 224 225 226 227 229 238 239 240 241 242 243 245 247 248 251 252 253 256 257 259 260 261 263 265 266 268 270 275 276 277 278 279 280 281 284 285 288 289 290 291 292 295 297 298 78 78 167 181 246 42 205 98 2 6 25 30 46 47 50 53 59 62 66 83 85 95 100 103 118 136 140 150 189 191 199 232 234 236 244 254 267 285 296 299 3 5 7 9 10 11 12 13 14 15 19 20 22 23 24 27 31 32 33 34 35 36 37 39 40 41 43 44 45 48 49 52 54 58 60 63 64 67 68 69 70 71 73 74 77 81 82 86 87 89 90 91 92 96 99 102 104 105 106 107 109 110 111 112 113 114 115 119 122 123 124 125 126 127 131 132 133 135 138 141 142 143 144 145 147 148 152 153 154 155 156 158 159 162 165 166 168 169 170 171 172 173 174 175 176 177 178 179 180 182 183 184 185 187 188 190 192 193 194 196 197 198 200 204 206 212 213 214 215 216 217 218 219 220 223 224 226 227 230 231 233 238 240 241 242 243 245 247 249 251 252 253 255 256 257 258 259 260 261 262 263 264 266 269 270 271 273 274 276 277 279 280 281 282 283 284 286 288 289 291 292 293 294 295 298 137 151 161 164 229 272 2 42 59 78 95 146 150 181 205 232 234 246 6 25 30 46 47 50 53 62 66 83 85 100 103 118 136 140 189 191 199 236 244 254 267 287 299 3 4 7 8 9 10 11 12 13 14 15 17 18 19 21 22 23 26 29 32 33 34 37 38 39 40 41 43 44 48 49 52 55 57 58 60 61 63 65 67 68 69 70 71 72 73 74 75 76 77 79 80 81 82 84 86 87 89 91 92 93 94 96 99 104 105 106 107 108 109 110 112 114 115 116 117 122 123 124 125 126 129 131 133 134 135 137 138 139 143 144 145 147 148 151 152 157 158 160 161 162 163 164 166 168 169 170 171 172 173 174 175 176 177 178 179 180 183 185 186 187 190 193 194 196 197 200 202 203 204 207 209 210 212 213 215 216 217 218 219 220 221 222 223 224 225 226 227 229 233 238 239 240 241 243 245 247 248 249 251 252 253 256 257 259 260 262 263 265 268 269 270 271 272 274 275 276 277 278 279 280 281 284 286 288 290 291 292 294 295 297 298 78 167 181 2 3 4 5 9 10 14 15 16 17 19 20 24 25 30 32 34 35 37 39 41 43 44 46 47 49 50 53 54 56 59 60 62 63 64 66 67 68 69 72 73 82 83 85 86 91 93 95 99 100 102 104 105 106 107 109 110 112 114 115 118 122 123 124 125 127 131 136 139 140 141 142 144 145 146 147 150 152 153 154 158 159 162 170 171 174 176 178 179 182 187 189 190 191 192 193 194 196 199 205 214 219 220 224 226 230 231 232 234 236 241 243 244 245 247 253 254 256 258 260 267 271 273 274 276 279 281 284 285 286 287 291 292 293 294 296 299 1 8 11 12 13 18 26 27 29 33 40 45 48 51 55 57 58 61 65 71 74 76 77 79 80 81 84 87 88 89 92 94 108 113 116 117 119 120 129 132 133 135 137 138 143 148 151 155 156 157 160 161 163 164 165 166 168 169 173 175 177 180 183 184 185 186 188 195 198 200 202 204 206 207 208 209 210 212 213 217 218 221 222 225 227 228 229 233 235 237 239 240 242 249 251 252 255 257 259 263 264 265 266 268 269 270 272 275 277 278 280 288 289 290 295 297 298 300 78 78 167 181 246 2 42 50 59 66 83 85 95 100 136 146 150 189 205 232 236 254 287 296 299 14 19 22 24 25 28 30 32 34 37 38 41 46 47 49 53 54 56 62 86 93 103 106 107 109 114 118 122 125 128 131 139 140 149 152 153 162 178 182 190 191 192 196 199 216 219 226 231 241 244 253 260 267 271 273 279 285 286 78 167 181 2 42 50 59 66 95 98 136 146 150 205 232 234 254 287 296 299 6 14 19 22 24 25 30 32 34 37 38 41 46 47 49 53 54 56 62 83 85 86 93 100 103 106 107 109 114 118 125 128 131 139 140 149 152 178 182 189 190 191 192 196 199 226 231 236 241 244 253 260 267 271 273 279 285 286 1 4 5 16 27 29 31 36 55 64 68 71 74 75 79 80 90 111 112 113 117 123 154 155 159 166 173 185 195 208 209 212 218 228 230 235 242 243 249 258 261 268 274 280 283 298 78 246 167 181 205 42 2 6 14 19 25 30 32 34 37 38 41 46 47 49 50 53 56 59 62 66 83 85 103 107 114 118 125 139 140 146 150 152 178 182 189 190 191 196 199 216 226 232 234 236 241 244 253 254 260 267 273 279 286 287 296 299 1 3 4 5 7 8 9 10 12 13 15 16 17 18 20 21 22 24 26 27 29 31 33 35 36 39 40 43 44 45 48 52 55 57 58 60 63 64 65 67 68 69 71 72 73 75 76 77 79 80 81 84 86 87 88 89 90 91 92 93 94 96 97 99 102 104 106 108 109 110 111 112 113 115 116 117 119 120 122 123 124 126 127 129 130 131 133 134 135 137 138 141 142 143 145 147 148 151 153 154 155 156 157 158 159 160 161 162 163 164 165 166 168 169 170 172 173 174 175 176 177 179 180 183 184 185 186 187 188 192 193 194 195 197 200 202 203 204 206 207 208 209 210 212 213 214 215 218 219 220 221 222 223 224 225 227 228 229 230 231 233 235 237 238 239 240 242 243 245 247 248 249 251 252 256 257 258 259 261 262 263 264 265 266 268 269 270 271 272 274 275 276 277 278 280 281 283 284 289 290 292 293 294 295 297 300 78 167 181 246 42 205 2 50 59 66 95 136 146 150 232 234 254 287 296 299 6 14 19 25 30 32 34 41 46 47 49 53 62 83 85 100 103 114 118 125 140 149 152 178 189 190 191 196 199 226 236 244 253 267 273 285 3 4 9 10 16 17 18 20 22 23 24 28 29 33 35 36 37 39 43 48 51 55 57 58 64 65 68 71 72 73 74 75 77 79 81 84 87 89 92 93 96 101 104 105 106 108 109 110 112 113 116 117 123 124 126 127 129 133 134 135 138 139 143 145 148 151 155 160 163 166 168 169 171 173 176 177 179 183 185 186 187 192 193 197 200 202 204 207 209 210 211 212 213 215 216 217 218 220 221 222 224 225 228 229 237 241 242 245 248 249 251 252 255 256 258 260 261 262 263 265 268 270 274 275 276 277 278 280 281 283 288 289 290 291 293 295 297 298 167 181 246 2 42 50 59 66 83 85 95 98 100 136 146 150 189 205 232 234 236 254 287 296 299 6 14 19 22 24 25 28 30 32 34 37 38 41 47 49 53 54 56 62 73 82 86 93 103 106 107 109 114 118 122 125 128 131 139 140 149 152 153 162 182 190 191 192 196 199 216 219 226 231 241 244 245 253 260 267 271 273 279 285 286 78 181 205 246 2 6 14 15 19 22 24 25 30 32 37 38 41 47 49 50 53 54 56 59 63 66 73 82 83 85 86 93 95 100 103 104 105 106 107 109 110 114 122 125 131 136 139 140 146 147 150 152 153 162 178 182 189 190 191 192 194 196 199 216 219 226 231 232 234 236 241 244 245 253 254 260 267 271 273 279 285 286 287 296 299 1 3 4 5 7 8 9 10 12 13 16 17 18 20 21 23 26 27 29 31 33 35 36 39 40 43 44 45 48 51 52 55 58 60 61 64 65 67 68 69 71 72 74 75 76 79 81 84 87 88 90 91 92 94 96 97 99 102 108 111 112 113 115 116 117 119 120 123 124 126 127 129 130 133 135 137 138 141 142 143 144 145 148 151 154 155 156 157 158 159 160 161 163 164 165 168 169 170 171 172 173 174 175 176 177 179 183 184 185 186 187 188 193 195 197 200 202 203 204 206 207 209 210 212 213 214 215 217 218 220 221 222 223 224 225 227 229 230 233 235 237 238 239 240 242 243 247 248 249 251 252 255 256 257 258 259 261 262 263 264 265 266 268 269 270 272 274 275 276 277 278 281 283 284 288 289 290 291 292 293 294 295 297 298 300 78 246 167 181 42 205 2 14 19 24 25 30 32 34 37 38 41 46 47 49 50 53 56 59 62 66 83 85 98 100 106 107 114 125 131 136 139 140 146 149 150 152 178 182 189 190 191 192 196 199 216 231 234 236 241 244 253 254 260 267 273 279 285 286 287 296 299 1 3 4 5 7 8 9 10 12 13 15 17 18 20 21 22 26 27 31 33 35 36 39 40 43 44 45 48 51 52 55 57 58 60 61 63 64 65 67 68 69 70 71 72 73 74 75 76 77 79 80 82 84 86 87 88 89 90 91 92 93 96 97 99 102 104 108 109 110 111 112 113 115 116 117 119 120 121 122 123 124 126 127 129 130 132 133 135 138 141 142 143 145 148 151 153 154 155 156 157 158 159 160 161 162 164 165 166 168 169 170 171 173 174 175 176 177 179 180 183 184 185 187 188 193 194 195 197 200 202 203 204 206 207 208 209 210 212 213 214 215 217 218 219 220 221 222 223 224 225 227 228 229 230 233 235 237 238 239 240 242 243 245 247 248 249 251 252 255 256 257 258 259 261 262 263 264 265 266 268 269 270 271 272 274 275 276 277 278 280 281 283 284 288 289 290 291 292 293 294 295 297 300 78 167 246 2 42 50 59 66 95 98 136 146 150 205 232 234 254 6 30 46 47 62 83 85 100 103 140 189 191 199 236 244 267 285 287 296 299 78 167 181 205 42 59 95 98 146 150 232 234 30 46 47 50 66 83 85 100 136 189 199 236 267 285 287 296 299 3 7 8 9 10 12 13 14 15 18 19 21 22 24 25 26 29 31 32 33 34 37 39 40 43 44 45 48 51 52 53 55 56 57 58 60 61 62 63 65 67 68 69 70 71 72 73 75 76 77 79 80 81 82 84 86 87 88 89 91 92 93 94 96 99 102 103 104 106 107 108 109 112 114 115 116 117 118 119 120 122 123 124 125 126 127 129 130 131 134 135 137 138 139 141 142 143 144 145 147 148 151 152 153 154 156 157 158 159 160 161 162 163 164 165 166 168 169 171 173 174 176 177 178 180 182 183 184 185 187 188 190 191 193 194 195 197 198 200 202 203 204 206 207 209 212 213 215 216 217 218 219 220 221 222 223 224 225 226 227 229 230 233 238 239 240 241 242 243 244 245 247 248 253 255 256 257 259 260 261 263 265 266 268 269 270 271 272 275 276 277 278 279 280 281 284 288 289 290 291 292 294 295 297 298 300 2 42 50 59 66 78 95 98 136 146 150 167 205 232 234 246 254 287 6 14 19 25 30 32 34 37 38 41 46 47 49 53 56 62 83 85 100 103 107 114 118 125 128 139 149 152 178 182 189 190 191 192 196 199 216 226 236 241 244 253 260 267 273 279 285 286 296 4 16 18 29 36 43 48 51 55 68 71 74 75 80 84 90 92 97 105 106 111 112 113 117 119 123 124 127 129 131 155 159 160 166 172 173 179 187 193 195 198 202 208 209 210 212 217 218 221 222 225 229 231 235 242 243 249 251 255 256 258 261 263 264 270 274 276 277 278 280 283 291 293 295 298 78 42 167 181 205 246 2 59 98 150 232 234 3 4 5 6 9 10 14 15 16 17 19 20 22 24 25 28 30 32 34 37 41 43 44 46 47 49 50 53 56 60 63 64 66 67 68 69 73 82 83 85 86 91 93 95 99 100 102 103 104 106 107 109 112 114 115 122 123 124 125 126 127 128 131 136 139 140 141 142 145 146 147 149 152 153 158 162 170 171 174 176 178 179 182 190 191 192 193 194 196 199 211 214 216 219 224 226 230 231 236 241 243 244 245 247 253 254 258 267 271 273 276 279 281 284 285 286 291 293 296 299 1 8 11 12 13 18 21 23 26 27 29 31 33 35 36 39 40 45 48 55 57 58 61 65 71 72 74 75 77 79 81 84 87 88 89 90 92 94 96 97 101 108 111 113 116 117 120 129 132 133 134 135 137 138 143 148 151 154 155 156 157 159 160 163 164 166 168 169 173 175 177 180 183 184 185 186 187 188 197 200 202 204 206 207 208 209 210 212 213 215 217 218 220 221 225 227 228 229 235 237 238 239 240 249 250 251 252 255 257 259 263 264 265 266 268 269 270 272 274 275 277 278 280 283 288 289 290 292 295 297 298 300 2 42 50 59 78 95 98 136 146 150 181 205 232 234 246 254 6 14 19 25 30 41 46 47 49 53 62 66 83 85 100 103 107 114 118 125 140 152 178 182 189 190 191 196 199 236 244 253 267 285 287 296 299 3 4 8 10 11 12 13 15 16 17 18 21 22 23 24 26 28 29 32 33 34 35 37 38 39 40 43 44 45 48 51 52 55 57 58 60 61 63 64 65 67 68 69 71 73 75 76 77 79 80 81 82 84 86 87 89 91 92 93 94 96 99 101 104 105 106 108 109 110 111 112 115 116 117 120 121 122 123 124 126 127 128 129 131 133 134 135 137 138 139 143 145 147 148 151 153 155 158 159 160 161 162 163 164 168 169 170 171 172 173 174 175 179 180 183 185 186 187 193 194 195 197 200 202 203 204 207 209 210 211 212 213 215 216 218 219 220 221 223 224 225 226 227 228 229 233 235 237 238 239 240 241 242 245 247 248 249 250 251 252 255 256 258 259 261 262 263 265 266 268 269 270 271 274 275 276 277 278 279 280 281 282 283 284 286 288 289 290 291 292 293 294 295 297 298 6 30 42 50 59 66 78 83 85 95 98 100 136 146 150 167 181 189 199 205 232 234 236 246 254 267 285 287 296 299 3 4 5 9 10 14 15 16 17 19 20 22 24 25 28 32 34 37 38 39 41 43 44 46 47 49 53 54 56 60 62 63 64 67 68 69 70 72 73 82 86 93 99 102 103 104 105 106 107 109 110 112 114 115 118 121 122 123 125 126 127 128 131 139 140 141 142 144 145 147 149 152 153 154 158 159 162 170 171 174 176 178 179 182 187 190 191 192 193 194 196 211 214 216 219 220 224 226 230 231 243 244 245 247 250 253 256 258 260 262 271 273 274 276 279 281 282 284 286 291 293 294 8 13 61 120 130 186 206 213 237 272 283 78 167 246 42 181 205 98 2 3 4 5 6 9 10 14 16 17 19 20 22 24 25 27 30 32 34 35 37 39 41 43 44 46 47 48 50 53 54 56 59 60 62 63 64 66 67 68 69 72 73 82 84 86 91 93 95 99 100 102 103 104 105 106 107 109 110 111 112 114 115 118 122 123 124 125 126 127 131 136 138 139 140 141 142 145 146 147 150 152 153 154 158 162 170 171 172 174 176 178 179 182 187 189 190 191 193 194 196 199 214 216 217 219 224 226 228 230 231 232 233 234 236 243 244 245 247 253 256 258 260 262 266 267 273 274 276 279 281 284 285 286 291 292 293 294 296 299 1 8 11 12 13 18 26 29 33 36 40 45 51 55 57 61 65 71 74 75 77 79 81 87 89 92 94 96 97 108 116 117 120 129 132 135 137 143 148 151 156 157 160 161 163 164 166 168 169 173 175 177 180 183 184 185 186 188 197 198 200 202 204 206 207 209 210 212 213 215 218 221 222 225 227 229 237 238 239 240 242 249 251 252 255 257 259 263 264 265 268 269 270 272 275 277 278 280 283 288 289 290 295 297 298 300 78 167 181 246 2 42 50 59 66 95 98 136 146 150 205 232 234 254 6 30 46 47 83 100 103 140 189 191 199 236 244 267 285 287 296 299 3 4 8 11 12 13 14 15 17 18 21 22 24 25 26 28 29 32 33 34 37 38 39 40 41 43 44 45 48 49 51 52 53 55 57 58 60 61 63 65 67 68 69 70 71 72 73 74 75 76 77 80 81 82 84 86 87 89 91 92 94 96 99 101 105 106 107 108 109 110 112 114 115 116 117 118 119 120 121 122 123 124 125 126 127 128 129 130 133 135 138 139 142 143 144 145 148 149 151 152 153 157 158 159 160 161 162 163 164 166 168 169 171 172 173 174 175 176 178 179 180 182 183 185 187 188 190 193 194 195 196 197 198 200 202 204 206 207 210 211 212 213 215 216 217 218 219 220 221 222 223 224 225 226 227 229 233 238 239 240 241 242 243 245 247 248 249 251 252 253 255 256 257 259 260 261 263 265 266 268 269 270 271 272 274 275 276 277 278 279 280 281 282 284 288 289 290 291 292 294 295 297 298 300 78 167 246 2 3 4 5 6 8 9 10 11 12 13 14 15 16 17 19 20 21 22 24 25 27 29 30 31 32 33 34 35 36 37 39 41 42 43 44 45 46 47 48 49 50 51 52 53 56 58 59 60 61 62 63 64 66 67 68 69 71 72 73 74 76 77 79 81 82 83 84 86 87 88 89 90 91 92 93 94 95 96 99 100 102 103 104 105 106 107 109 110 111 112 113 115 118 122 123 124 125 126 129 131 132 135 136 137 138 139 140 141 142 143 145 146 147 148 150 152 153 154 155 156 157 158 159 162 165 166 168 169 170 171 172 173 174 175 176 177 178 179 180 182 183 184 185 187 188 191 192 193 194 197 198 199 200 202 205 206 212 213 215 216 217 218 219 221 223 224 226 227 228 229 230 231 232 233 236 238 239 240 241 242 243 244 245 247 249 251 255 256 257 258 259 260 261 262 263 264 266 267 268 269 270 271 273 274 276 277 278 279 281 283 284 285 286 289 292 293 294 296 297 298 299 2 42 50 59 66 78 83 95 100 136 146 150 167 181 189 205 232 234 236 246 254 287 299 6 14 15 19 22 24 25 28 32 34 38 41 46 47 49 53 54 56 62 82 86 93 103 105 106 107 109 114 118 122 125 128 131 139 140 149 152 153 162 178 182 190 191 192 194 196 199 216 219 226 231 241 244 245 253 260 267 271 273 279 285 286 16 64 70 88 101 156 170 255 300 78 2 42 50 59 66 95 98 136 146 150 167 181 189 232 234 236 246 254 287 296 299 6 14 19 24 25 30 32 34 37 38 41 46 47 49 53 56 62 85 103 106 107 114 118 125 128 131 139 140 149 152 178 182 190 191 192 196 199 226 231 241 244 253 260 267 273 279 285 286 78 167 246 181 42 98 205 2 59 150 232 234 6 19 25 30 41 46 47 50 53 62 66 83 85 95 100 103 107 114 136 140 146 152 189 191 199 236 244 253 254 267 285 287 296 299 3 4 5 7 8 9 10 11 12 13 14 15 16 17 20 21 22 23 24 27 28 29 31 32 33 34 35 36 37 38 39 40 43 44 45 48 49 51 52 54 56 58 60 61 63 64 67 68 69 71 72 73 74 76 77 79 80 81 82 84 86 87 88 89 90 91 92 93 94 96 99 102 104 105 106 109 110 111 112 113 115 119 122 124 125 127 129 131 132 133 135 137 138 139 141 142 143 144 145 147 148 149 153 154 155 156 158 159 165 166 168 169 170 171 172 173 174 175 176 177 178 179 180 182 183 184 185 187 188 190 192 193 195 196 197 200 202 204 206 211 212 213 214 215 216 217 218 219 220 221 223 224 226 227 228 229 230 231 233 239 240 241 242 243 245 247 249 251 252 255 257 260 261 262 263 264 266 268 269 270 271 273 274 276 277 278 280 281 283 284 286 288 289 291 292 293 294 295 297 298 65 130 275 2 42 59 78 95 98 136 146 150 167 181 205 232 234 246 254 6 19 25 30 41 46 47 50 53 62 66 83 85 100 103 107 114 118 140 189 191 199 236 244 253 267 285 287 296 299 3 4 7 9 10 12 14 16 17 22 24 29 34 37 39 43 48 49 51 52 55 57 58 65 68 71 72 73 74 75 77 79 80 81 87 89 92 93 96 105 106 108 111 112 116 117 119 123 124 127 129 131 133 135 138 139 143 148 151 163 166 168 169 171 172 173 176 177 178 179 180 183 185 187 193 194 195 196 197 200 202 207 209 210 212 213 216 217 218 220 221 222 224 237 242 245 248 249 251 252 255 256 260 261 263 265 266 268 274 275 276 277 278 281 283 284 288 289 290 291 295 297 298 42 78 181 205 246 50 59 66 95 136 146 150 232 234 254 6 14 19 25 30 32 34 38 41 46 47 49 53 56 62 83 85 100 103 106 107 114 118 125 131 139 140 149 152 178 182 189 190 191 192 196 199 216 226 231 236 241 244 253 260 267 273 279 285 286 287 296 299 1 3 4 5 8 9 10 12 13 15 16 17 18 20 21 22 26 27 29 31 33 35 36 39 40 43 44 45 48 51 52 54 57 58 60 61 63 64 65 68 69 70 71 72 73 74 75 76 77 79 80 81 82 84 86 87 88 89 90 91 92 93 94 96 97 99 101 102 105 108 109 111 112 113 116 117 119 120 121 122 123 124 126 127 129 130 132 133 137 138 141 142 143 144 145 147 148 153 154 155 156 157 158 159 160 161 162 163 164 165 166 168 169 170 171 172 173 174 175 176 177 179 180 183 184 185 186 187 188 193 194 195 197 200 202 203 204 206 207 209 210 211 212 213 214 215 217 218 219 220 221 222 223 224 225 227 228 229 230 233 235 237 238 239 240 242 243 245 247 248 249 251 252 255 256 257 258 259 261 262 263 264 265 266 268 269 271 272 274 275 276 277 278 280 281 282 283 284 288 289 290 291 292 293 294 295 297 298 300 2 42 50 59 66 78 83 85 95 100 136 146 150 167 181 189 205 232 234 236 246 254 287 296 299 3 4 5 6 9 10 14 15 16 17 19 20 22 24 25 28 30 32 34 37 38 41 43 44 46 47 49 53 54 56 60 62 63 64 67 68 69 70 73 82 86 91 93 99 102 104 105 107 109 110 112 114 115 118 121 122 123 124 125 126 127 128 131 139 140 142 144 145 147 149 152 153 158 162 170 171 172 174 176 178 179 182 187 190 191 193 196 199 211 214 216 219 224 230 231 241 243 244 245 247 256 258 260 262 267 271 273 274 276 279 281 282 284 285 286 291 293 1 8 13 21 26 27 29 31 36 39 45 52 55 61 71 75 76 81 88 89 90 92 94 97 101 111 113 117 120 129 130 132 134 137 154 156 157 164 166 173 175 177 180 184 185 198 202 206 208 209 210 212 215 221 222 225 227 233 237 238 239 240 249 252 255 257 261 264 269 272 277 278 283 292 294 295 297 298 300 42 78 167 181 205 246 2 59 95 98 136 146 150 232 234 254 6 14 19 25 30 32 34 37 38 41 46 47 49 50 53 56 62 66 85 103 107 114 118 125 128 139 149 152 178 182 189 190 191 192 196 199 216 226 236 241 244 253 260 267 273 279 285 286 287 296 299 1 3 4 5 7 8 9 10 12 13 15 16 17 18 20 21 22 26 27 28 29 31 35 36 39 40 43 44 45 48 51 52 55 57 58 60 61 63 64 65 67 68 69 70 71 72 73 74 75 76 77 79 80 81 82 84 86 87 88 89 90 91 92 93 94 96 99 101 102 104 105 106 108 109 110 111 112 113 115 116 117 119 120 121 122 123 124 126 127 129 130 131 132 133 135 137 141 142 143 145 147 148 151 153 154 155 156 158 159 160 161 162 163 164 165 166 168 169 170 171 173 174 176 177 179 180 183 184 185 186 188 193 194 195 197 200 202 203 204 206 207 208 209 211 212 213 214 215 217 218 219 220 221 222 223 224 225 227 228 229 231 233 235 237 238 239 240 242 243 245 247 248 250 251 252 255 256 257 258 261 262 263 264 265 266 268 269 270 271 272 274 275 276 277 278 280 281 282 283 284 288 289 290 292 293 295 297 298 300 2 42 59 78 95 98 136 146 167 181 205 232 234 246 254 6 19 25 30 41 46 47 50 53 62 66 83 85 100 103 107 114 118 152 189 191 199 236 244 253 267 285 287 296 299 1 3 4 5 7 8 9 10 11 12 13 14 15 16 17 18 21 22 23 26 28 29 31 32 34 37 38 39 40 43 44 45 48 49 51 52 55 56 57 58 60 61 63 65 67 68 69 71 72 73 74 75 76 80 81 82 84 86 87 88 89 91 92 94 99 101 102 104 106 108 109 111 112 115 116 117 119 120 121 122 123 124 125 126 127 128 129 130 131 132 133 134 135 137 138 139 141 142 143 144 145 147 148 149 151 153 154 156 158 159 160 161 162 163 164 165 166 168 169 170 171 172 173 174 175 176 177 178 179 180 182 183 184 185 186 187 188 190 193 194 195 196 197 198 200 202 203 204 206 207 208 209 210 212 213 214 215 216 217 218 219 221 222 223 224 225 226 227 230 231 233 237 238 239 240 241 242 243 245 247 248 249 251 252 255 256 257 259 260 261 262 263 264 265 266 268 269 270 271 272 273 274 275 276 277 279 280 281 283 284 286 288 289 290 291 292 294 295 297 298 300 78 246 167 181 42 98 150 205 232 234 6 19 25 41 46 47 50 53 62 66 83 85 100 103 107 114 118 136 140 146 152 189 199 236 244 253 254 267 285 287 296 299 3 4 5 7 8 9 10 11 12 13 14 15 16 17 20 21 24 27 29 31 32 33 34 35 36 37 38 39 40 44 45 48 49 51 52 54 56 58 60 61 63 64 67 68 69 71 72 73 74 76 77 79 80 82 84 86 87 88 89 90 91 92 93 94 96 99 102 104 106 109 110 111 112 113 115 119 122 123 124 125 126 127 128 129 131 132 133 134 135 137 138 139 141 142 143 145 148 149 153 154 155 156 157 159 162 165 166 168 169 170 171 173 174 175 176 177 178 179 180 182 183 185 187 188 190 192 193 194 197 200 203 204 206 211 212 213 214 215 216 217 218 219 220 221 223 224 226 227 228 229 231 233 238 239 240 241 242 243 245 247 249 250 251 255 256 257 258 259 260 261 262 263 264 266 268 269 270 271 273 274 276 277 278 279 280 281 283 286 288 289 291 292 293 294 295 297 298 65 130 275 78 2 42 59 78 95 98 136 146 150 167 181 205 232 234 246 254 6 30 46 47 50 62 66 83 85 100 103 140 189 191 199 236 244 267 285 287 296 299 3 4 10 12 14 18 19 22 23 29 33 34 37 39 43 48 49 51 52 55 57 58 65 68 71 72 73 75 79 81 84 87 89 92 93 96 104 105 106 108 109 110 112 114 116 117 123 124 125 126 127 129 133 134 135 138 139 143 145 148 151 160 163 166 168 171 172 173 176 177 178 179 180 183 187 193 194 195 196 197 198 200 202 204 207 210 212 213 215 216 217 218 220 221 222 224 225 229 238 241 242 245 248 249 252 253 255 256 260 263 265 266 270 274 276 277 278 281 284 288 289 290 291 295 297 298 78 2 42 59 98 167 181 205 232 246 66 95 136 146 150 234 254 287 296 299 1 3 5 6 8 9 10 11 12 13 14 15 17 18 19 21 22 23 24 25 26 27 29 30 31 32 33 34 36 37 38 39 40 41 43 44 45 46 47 48 51 52 53 54 55 56 57 60 61 62 63 65 67 68 69 70 71 72 73 74 75 76 77 79 81 82 83 84 86 87 88 89 91 92 93 94 96 97 99 102 103 104 108 109 110 114 115 116 117 118 119 120 121 122 124 125 127 129 130 131 132 133 135 137 138 139 141 142 143 145 147 148 149 151 152 153 154 156 157 158 159 160 161 162 163 164 165 166 168 169 171 173 174 175 176 177 178 180 182 183 184 185 187 188 189 190 191 193 194 197 199 200 202 203 204 206 207 208 209 210 211 212 213 214 215 216 217 218 219 220 221 222 223 224 225 226 227 229 230 231 233 236 238 239 240 241 242 243 245 247 248 251 256 257 259 260 261 263 264 265 266 267 268 269 270 271 272 273 276 277 278 279 280 281 284 285 288 289 290 294 295 297 298 78 78 2 42 50 59 66 95 98 136 146 150 167 181 205 232 234 246 254 287 296 299 6 14 19 25 30 32 37 38 41 46 47 49 53 56 62 83 85 103 107 114 118 125 128 139 140 149 152 178 182 189 190 191 196 199 216 226 236 244 253 260 267 273 279 285 286 4 9 10 12 16 22 24 28 29 33 39 48 51 52 55 58 64 68 71 73 74 75 79 84 87 89 90 92 96 97 101 105 106 109 111 112 113 117 121 123 126 129 131 132 138 143 151 155 159 160 166 168 173 177 179 180 183 185 187 192 193 194 195 197 202 207 208 209 210 211 212 215 218 221 222 228 229 231 235 237 243 245 249 250 252 255 256 258 261 262 263 266 268 270 274 275 276 277 278 280 283 290 297 298 78 42 167 181 205 246 2 59 98 150 232 234 3 6 9 10 14 15 20 22 24 25 28 30 32 34 37 41 46 47 49 50 53 54 56 62 63 64 66 68 69 73 82 83 85 86 91 93 95 103 104 105 106 107 109 110 112 114 118 122 124 125 126 127 128 131 136 139 140 142 144 147 152 153 162 170 171 174 178 179 189 190 191 192 194 196 199 211 216 219 226 231 236 241 244 245 253 254 258 260 262 267 271 273 276 281 284 285 286 296 299 1 4 5 11 12 13 16 17 18 26 29 33 35 36 39 43 44 45 51 52 55 57 58 60 61 65 67 71 72 74 75 76 77 79 80 81 84 87 88 89 92 94 96 97 99 101 102 108 111 113 115 116 117 123 129 130 132 133 135 137 138 141 143 148 151 154 155 156 157 158 159 160 161 163 164 165 166 168 169 173 175 176 177 180 183 184 185 186 187 188 195 197 200 202 204 206 207 208 209 210 212 213 215 217 218 220 221 222 223 224 225 227 228 229 230 233 238 239 240 242 243 247 249 250 251 252 255 256 257 259 261 263 264 265 266 268 269 270 272 274 275 278 280 283 288 289 290 292 293 294 295 297 298 300 42 78 167 205 246 2 59 95 98 146 150 234 6 30 47 50 66 83 85 100 136 189 236 254 267 285 287 296 3 9 14 15 19 22 24 25 28 32 34 37 38 46 53 56 62 73 82 86 93 103 104 106 107 109 110 114 118 121 122 125 131 139 140 147 149 152 153 162 170 178 182 191 192 194 196 216 219 226 231 241 244 245 253 260 271 273 279 286 1 4 5 7 10 12 17 18 20 23 27 29 31 33 35 36 39 43 45 48 51 55 57 58 64 65 68 71 72 74 75 77 79 80 84 87 89 90 92 96 97 101 102 108 111 112 113 116 117 119 123 124 126 127 132 133 134 135 137 138 142 143 145 148 151 154 156 158 159 160 165 166 168 169 173 176 177 179 180 183 184 185 186 187 188 195 197 200 202 203 204 206 207 208 209 210 211 212 213 214 215 217 218 220 221 222 224 225 228 229 230 233 235 237 238 242 243 248 249 250 251 252 255 256 258 261 262 263 264 265 266 268 269 270 272 274 275 276 277 278 280 281 282 283 284 288 289 290 291 295 297 298 300 78 167 181 205 246 2 42 59 95 98 136 146 150 232 234 254 3 4 5 6 10 14 15 16 17 20 22 24 25 27 28 30 32 34 35 36 37 39 41 43 44 46 47 48 52 53 54 56 60 62 63 64 66 67 68 72 73 77 82 83 84 90 91 99 100 102 103 104 105 106 107 109 110 111 112 114 115 118 121 122 123 124 125 126 127 128 132 133 138 139 140 141 142 145 147 152 153 154 158 159 162 170 171 174 175 176 178 179 182 184 187 190 191 192 193 194 196 211 214 216 217 219 220 224 226 228 230 233 236 238 239 240 241 242 243 244 245 247 256 258 259 260 262 266 267 271 273 274 276 277 279 280 281 284 285 286 292 293 294 295 296 298 299 8 11 12 18 21 23 26 29 33 40 45 51 55 57 58 61 71 74 75 76 79 87 88 89 92 94 96 97 101 108 113 116 117 120 129 130 135 143 148 151 156 157 163 164 165 166 168 169 173 177 180 183 185 186 188 197 200 202 204 206 207 208 210 212 213 215 218 221 222 225 229 235 248 249 251 252 255 257 261 263 264 265 268 269 270 272 275 278 283 288 289 300 2 59 78 98 146 150 167 181 205 232 234 246 6 50 66 83 85 95 100 136 189 236 254 267 287 296 299 3 7 8 9 10 12 13 14 15 17 18 19 21 22 23 24 25 26 27 29 30 31 32 33 37 39 40 41 43 44 45 46 48 51 52 53 55 56 57 60 61 62 63 65 67 68 69 70 71 72 73 74 75 76 79 80 81 82 84 86 88 91 92 93 94 96 99 102 103 104 108 109 110 112 114 115 116 117 118 119 120 122 123 124 125 126 127 129 130 131 133 137 138 139 141 142 143 144 145 147 148 151 152 153 154 156 157 158 159 160 161 162 163 164 165 166 168 169 171 173 174 175 176 177 178 179 180 182 183 184 185 187 188 190 191 193 194 195 196 197 198 199 202 203 204 206 207 209 210 212 213 215 216 217 218 219 220 221 222 223 224 225 226 227 229 230 233 238 239 240 241 242 243 245 247 248 251 252 253 256 257 259 260 261 263 266 268 269 270 271 272 275 276 277 278 280 281 282 284 285 288 289 290 291 292 294 295 297 298 300 2 42 50 59 66 78 95 146 150 167 181 205 232 246 254 6 19 25 30 41 46 47 53 62 83 85 100 103 107 114 118 140 149 152 189 190 191 196 199 236 244 253 267 285 287 296 299 3 4 9 10 12 14 16 17 18 22 23 24 29 33 34 37 38 39 43 48 49 51 55 57 58 64 65 68 71 72 73 74 75 77 80 81 84 87 89 90 96 105 106 108 110 111 112 117 119 123 124 126 127 129 131 133 135 138 139 143 144 148 151 163 168 169 173 177 178 179 180 183 185 186 187 193 194 195 197 198 200 202 207 209 210 212 215 216 217 220 221 222 224 225 229 241 242 245 249 252 255 256 260 261 262 263 265 266 268 270 274 275 276 277 278 280 283 284 288 289 290 291 293 295 297 298 42 59 98 150 167 181 205 232 234 246 50 66 83 85 95 100 136 146 189 236 254 287 296 299 3 4 6 7 8 9 11 12 13 14 15 17 18 19 21 24 25 26 29 30 32 33 34 37 39 40 41 43 44 45 46 48 51 52 53 55 57 58 60 61 62 63 65 67 68 69 70 71 72 73 74 75 76 77 79 80 82 84 86 87 89 91 93 94 96 99 107 108 109 110 112 114 115 116 117 118 119 120 121 122 123 124 125 126 127 129 130 131 133 134 135 137 138 142 143 145 147 151 152 153 157 158 159 160 161 162 163 164 166 168 169 171 173 174 175 176 177 178 179 180 182 183 185 187 188 190 191 194 195 197 199 200 202 203 204 207 209 210 212 213 215 216 217 218 219 220 221 222 223 224 225 226 227 229 233 238 239 240 241 242 243 245 248 250 251 253 256 259 260 261 263 265 266 267 268 269 270 271 272 275 276 277 278 279 280 281 282 284 288 289 290 291 292 294 295 297 298 300 42 78 181 205 246 2 6 19 25 30 41 46 47 49 50 53 59 62 66 83 85 95 98 100 103 107 114 118 125 136 140 146 149 150 152 182 189 190 191 196 199 232 234 236 244 253 254 267 285 287 299 1 3 4 5 7 9 10 11 12 13 15 16 17 18 20 21 22 23 24 26 27 29 31 32 33 34 36 37 38 39 40 43 44 45 48 51 52 56 57 58 60 61 64 65 67 68 69 70 71 73 75 76 77 79 80 81 82 84 86 87 88 89 90 91 92 93 94 96 97 99 102 104 105 106 108 109 110 111 112 113 115 116 117 120 121 122 123 124 126 127 129 131 132 133 134 135 137 138 139 141 142 143 144 145 147 148 151 153 154 155 156 157 158 159 160 161 162 163 164 165 166 168 169 170 171 172 173 174 175 176 177 178 179 180 183 184 185 186 187 192 193 194 195 197 200 202 203 204 206 207 208 209 210 212 214 215 216 217 218 219 220 221 222 223 225 226 227 228 229 230 231 233 235 237 238 239 240 241 242 243 247 248 249 251 252 255 256 257 258 259 260 261 262 264 265 266 269 270 271 272 273 274 275 276 277 278 279 280 281 282 283 284 286 288 289 291 292 293 294 295 297 298 300 78 167 181 246 2 6 14 19 25 30 32 34 37 38 42 47 49 50 53 56 59 62 66 83 85 95 98 100 103 107 114 118 125 131 136 139 140 146 150 152 178 182 190 191 192 196 199 205 216 226 231 232 234 236 241 244 253 254 260 273 279 285 286 287 296 299 1 3 4 5 7 8 9 10 11 12 13 15 17 18 20 21 22 24 26 27 29 31 33 35 36 39 40 43 44 45 48 51 52 55 57 58 60 61 63 64 65 67 68 69 70 71 72 73 74 75 76 77 79 81 82 84 86 87 88 89 90 91 92 93 94 96 97 99 102 104 105 108 109 110 111 112 113 115 116 117 119 120 122 123 124 126 127 129 130 132 133 135 137 138 141 142 143 145 147 148 151 153 154 156 157 158 159 160 161 162 163 164 165 166 168 169 170 171 173 175 176 177 179 180 183 184 185 186 187 188 193 194 195 197 203 206 207 208 209 210 212 213 214 215 217 218 219 220 221 222 223 224 225 227 229 230 233 235 238 239 240 242 243 245 247 248 249 251 252 255 257 258 259 261 262 263 264 265 266 268 269 270 271 272 274 275 276 277 278 280 281 283 284 288 289 290 292 293 294 295 297 298 300 78 2 42 50 59 66 78 95 98 136 146 150 167 181 189 205 232 234 246 254 287 296 299 6 14 19 22 24 25 28 30 32 34 37 38 41 46 47 49 53 54 56 62 83 85 86 93 100 103 106 107 109 114 118 122 125 128 131 139 140 149 152 153 162 178 182 190 191 192 196 199 216 226 231 236 241 244 253 260 267 271 273 279 286 78 78 167 246 2 42 50 59 66 95 98 136 150 181 205 234 254 6 19 25 30 41 46 47 53 62 83 85 100 103 107 114 118 125 140 152 189 191 196 199 236 244 253 267 285 287 296 299 3 8 9 10 11 12 14 15 16 18 21 22 24 26 29 32 33 34 35 37 38 39 40 43 44 45 48 49 51 52 55 57 58 60 61 63 64 65 67 69 70 71 72 73 74 75 76 77 79 80 81 82 84 86 87 89 91 92 93 94 96 99 101 104 105 106 108 109 110 111 112 115 116 117 119 120 122 123 124 126 129 131 133 134 135 137 138 139 143 145 147 148 149 151 157 158 160 161 162 163 166 168 169 170 171 172 174 175 176 177 179 180 182 183 185 186 187 190 193 194 195 197 198 200 202 204 207 209 210 211 212 213 215 216 217 218 219 220 221 222 223 224 225 226 227 229 233 237 238 240 241 242 243 245 248 249 250 251 252 255 256 257 260 261 262 263 265 266 268 269 270 271 272 274 275 276 277 278 279 280 281 282 283 284 286 288 289 290 291 292 294 295 297 298 42 78 167 181 205 246 2 59 95 146 232 234 254 6 19 25 30 32 34 37 38 41 46 47 49 50 56 62 66 83 85 100 103 107 114 118 125 128 136 139 140 149 152 178 189 190 191 196 199 216 226 236 241 244 260 267 273 285 286 287 296 299 1 3 4 5 7 8 9 10 13 15 16 17 20 21 22 24 26 27 28 29 31 33 35 36 39 40 43 44 45 48 51 52 55 57 58 60 61 63 64 65 67 68 69 71 72 73 74 75 76 79 80 81 82 84 86 87 88 89 90 91 92 93 96 97 99 101 102 104 105 106 108 109 110 111 112 113 116 117 119 120 121 122 123 124 126 127 129 130 131 132 133 135 137 138 141 142 143 144 145 147 148 151 153 154 155 156 157 158 159 160 161 162 163 164 165 166 168 169 170 171 172 173 174 176 177 179 180 183 184 185 186 187 188 192 193 194 195 197 198 200 202 204 206 207 208 209 210 212 213 214 215 217 218 219 220 221 222 224 225 227 228 229 230 231 233 235 237 238 239 240 242 243 245 247 248 249 251 252 255 256 257 258 259 261 262 263 264 265 266 268 269 270 271 274 275 276 277 278 280 281 282 283 284 288 289 290 291 292 293 294 295 297 298 300 78 167 181 2 42 59 98 150 205 232 50 66 95 136 146 234 254 3 4 5 6 7 8 9 10 11 12 13 14 15 16 17 19 20 21 22 24 25 26 27 29 30 32 33 34 35 36 37 39 40 41 43 44 45 46 47 48 49 51 52 53 54 56 57 58 60 61 62 63 64 65 67 68 69 70 71 73 74 75 77 79 82 83 84 86 87 88 89 90 91 92 93 94 96 97 99 100 102 103 104 105 106 107 108 109 110 111 112 114 115 116 118 120 121 122 123 124 125 126 127 129 130 131 132 133 135 137 138 139 140 141 142 143 145 147 148 149 152 153 154 155 156 158 159 160 161 162 163 164 165 166 168 169 170 171 173 174 175 176 177 178 179 180 182 183 184 185 186 187 188 189 190 191 192 194 197 199 200 202 203 204 206 207 209 210 212 214 215 216 217 218 220 221 222 223 226 227 228 229 230 231 233 235 236 237 239 240 241 242 243 244 245 247 248 251 256 257 258 259 260 261 262 263 264 266 267 268 269 270 271 273 274 275 276 277 278 279 280 281 283 284 285 286 288 289 292 293 294 295 296 297 298 299 78 78 246 78 181 246 2 42 50 59 66 85 95 98 136 150 189 205 232 234 236 254 287 296 299 6 14 15 19 22 24 25 28 30 32 34 37 38 41 46 47 49 53 54 56 62 73 82 83 86 93 100 103 105 106 107 109 110 114 118 121 122 125 128 131 139 140 149 152 153 162 178 182 190 191 194 196 199 216 219 226 231 241 244 245 260 267 271 273 279 285 286 1 3 4 5 9 16 18 27 31 35 36 39 45 48 51 52 55 68 71 74 75 79 81 88 90 92 97 101 111 112 113 117 123 124 126 130 142 154 155 156 158 159 165 166 170 172 173 184 185 202 206 208 209 210 212 215 217 222 225 228 230 235 243 249 250 256 258 261 262 264 276 277 278 280 283 291 293 295 300 78 246 167 42 181 205 2 59 98 150 232 6 14 19 24 25 30 32 34 38 41 46 47 50 53 62 66 83 85 106 107 114 118 125 128 131 136 139 140 146 152 178 182 189 190 191 192 196 199 216 226 231 234 236 241 244 253 254 260 267 273 287 296 299 1 3 4 7 8 9 10 11 12 13 15 16 17 18 20 21 22 27 28 29 31 33 35 36 39 40 43 44 48 51 52 55 57 58 60 61 63 64 65 67 68 69 71 72 73 74 75 76 77 79 80 82 84 86 87 88 89 90 91 92 93 94 96 97 101 102 104 105 108 109 110 111 112 113 115 116 117 119 120 122 123 124 126 127 129 130 132 133 135 137 138 141 142 143 145 147 148 151 153 154 155 156 157 158 159 160 161 162 163 164 165 166 168 169 170 171 173 174 175 176 177 179 180 183 184 185 186 187 188 193 194 195 197 200 202 203 204 206 207 209 210 211 212 213 214 215 217 218 219 220 221 222 223 225 227 228 229 233 235 237 238 239 240 242 243 245 247 248 249 250 251 252 256 257 258 259 261 262 263 264 265 266 268 269 270 271 272 275 276 277 278 280 281 283 284 288 290 292 293 294 295 297 298 300 78 167 246 42 181 205 2 6 30 46 47 59 62 83 85 95 98 103 136 140 146 150 189 191 199 234 236 244 254 267 285 287 296 299 3 4 5 9 11 12 13 14 15 16 17 19 20 22 24 25 27 29 31 32 33 34 35 36 37 39 40 41 43 44 45 48 49 52 53 54 56 58 60 61 63 64 67 68 69 71 72 73 74 77 82 84 86 87 88 89 90 91 92 93 96 99 102 104 105 106 107 109 110 111 112 113 115 118 119 121 122 123 124 125 126 127 131 132 133 134 135 138 139 141 142 143 145 147 148 152 154 155 156 158 159 162 165 166 168 169 170 171 173 174 175 176 177 178 180 182 183 184 185 187 188 190 192 193 194 196 197 200 204 206 212 213 214 215 216 217 218 219 220 223 224 226 227 228 230 231 233 238 239 240 241 242 243 245 247 249 251 252 253 255 256 257 258 259 260 261 262 263 264 266 269 270 271 273 274 276 277 279 280 281 282 283 288 289 292 293 294 295 297 298 18 21 57 65 75 76 94 97 116 120 130 137 151 157 161 164 186 195 208 221 225 229 235 237 248 268 272 275 300 2 3 4 5 6 9 10 14 16 17 19 20 22 24 25 30 32 34 37 39 41 42 43 44 46 47 49 50 53 54 56 59 60 62 63 64 66 67 68 69 72 73 82 85 86 91 93 95 99 100 102 103 104 105 106 107 111 112 114 115 118 122 124 125 127 131 136 139 140 141 142 145 146 147 150 152 153 154 158 159 162 167 170 174 176 178 179 181 182 187 189 190 191 192 193 194 196 199 205 214 216 219 220 224 226 230 231 232 234 236 241 243 244 245 246 247 253 254 256 258 260 262 267 271 273 274 276 279 281 284 285 286 291 292 293 294 296 299 1 8 11 12 13 18 26 27 29 33 35 36 40 45 48 51 55 57 58 61 65 74 75 77 79 80 84 87 92 94 96 97 108 113 116 117 120 129 132 133 135 137 138 143 148 151 155 156 157 160 161 163 164 165 168 169 173 175 177 180 183 184 185 188 195 197 200 202 204 206 207 209 210 212 215 217 218 221 222 225 227 228 229 233 237 238 239 240 249 251 252 255 257 259 261 263 264 265 266 268 269 270 272 275 277 278 280 283 288 289 290 295 297 298 300 42 78 167 181 205 246 2 4 5 6 9 10 13 14 15 16 17 19 20 22 23 24 25 27 30 31 32 34 35 36 37 39 40 41 43 44 45 46 47 48 49 50 52 54 56 58 59 60 62 63 64 66 67 68 69 71 72 73 74 77 82 83 84 86 87 88 90 91 93 95 99 100 102 103 104 105 106 107 109 111 112 113 114 115 118 122 123 124 125 126 131 132 133 134 135 136 138 139 140 142 143 144 145 146 147 148 152 153 154 155 158 159 162 166 169 170 171 172 174 175 176 177 178 179 180 182 184 187 188 189 190 191 192 193 194 196 197 199 200 204 213 214 216 217 218 219 220 224 226 227 228 230 231 232 233 234 236 238 239 240 241 242 243 244 245 247 249 254 255 256 257 258 260 261 262 263 264 266 269 270 271 273 274 276 277 279 280 281 283 285 286 292 294 295 296 297 298 299 78 2 6 30 42 46 47 50 59 66 83 85 95 98 100 103 136 150 181 189 191 205 232 234 236 246 254 267 287 296 299 3 4 5 9 10 14 15 16 17 19 20 22 24 25 27 28 34 35 36 37 38 39 41 43 44 48 49 52 53 54 56 60 62 63 64 67 69 72 73 82 84 86 90 91 93 99 102 104 105 106 107 109 110 111 112 114 115 118 122 123 124 126 127 131 132 133 138 139 140 141 142 145 147 149 152 153 154 158 159 170 171 174 175 176 178 179 182 184 187 190 192 193 194 196 211 214 216 217 219 220 224 226 228 230 231 233 238 239 240 241 242 243 245 247 253 256 258 259 260 262 266 271 273 274 277 279 280 281 282 284 286 291 292 293 294 298 1 7 8 13 26 40 57 61 65 76 77 81 94 97 113 120 135 137 156 169 186 188 203 206 213 235 237 248 264 269 272 283 288 300 42 78 167 181 205 2 3 6 9 14 15 19 22 24 30 32 34 37 41 46 47 49 53 54 56 59 62 63 66 73 82 83 85 86 91 93 95 100 103 104 105 106 107 109 114 118 122 124 125 131 136 139 140 146 147 150 152 153 162 170 178 182 189 190 191 192 193 194 196 199 216 219 226 231 232 234 236 241 244 245 260 267 271 279 284 285 287 296 299 1 4 5 8 10 12 13 16 17 20 21 23 27 29 31 33 35 39 40 43 44 45 48 51 52 55 57 58 60 61 64 65 67 68 69 71 72 74 75 76 77 79 80 81 84 87 88 89 90 92 94 96 97 99 102 108 111 112 113 115 116 117 119 120 123 126 127 129 130 132 134 135 137 138 141 142 143 144 148 151 154 155 156 157 158 159 160 163 164 165 166 168 169 173 174 175 176 177 179 180 183 184 185 186 187 188 195 197 198 200 202 203 204 206 207 208 209 210 212 213 214 217 218 220 221 222 223 224 225 227 228 229 230 233 235 237 238 239 240 242 243 247 248 249 251 252 255 256 257 258 261 263 264 265 266 268 269 270 272 274 275 277 278 280 281 283 288 289 290 291 292 293 294 295 297 298 300 78 2 59 98 167 181 205 232 50 66 83 85 95 100 136 146 150 189 234 254 287 296 299 1 3 4 5 6 7 8 9 10 11 12 14 15 17 18 19 20 21 22 24 25 26 27 29 30 31 32 33 34 36 37 38 39 40 41 43 44 45 46 47 51 53 54 55 56 58 60 61 62 63 65 67 68 69 71 72 73 74 75 76 77 79 80 81 82 84 86 87 88 89 91 92 93 94 96 97 99 102 104 107 108 109 110 112 113 114 115 116 117 118 119 120 121 122 123 124 125 126 127 129 130 131 132 133 135 137 138 139 140 141 142 145 147 148 149 151 152 153 154 155 156 157 158 159 160 161 162 163 164 165 168 169 171 173 174 175 176 177 178 179 180 182 183 184 185 187 188 190 191 192 193 194 197 199 200 202 203 204 206 207 208 210 211 212 213 214 215 216 217 218 219 220 221 222 223 224 225 226 227 229 230 231 233 235 238 239 240 242 243 245 247 248 250 251 253 256 257 258 259 260 261 263 264 265 266 267 268 269 270 271 272 273 275 276 277 278 279 280 282 284 285 288 289 290 291 292 293 294 295 297 298 300 78 167 181 246 2 42 50 59 66 85 95 136 146 150 189 205 232 234 236 254 287 296 299 6 14 19 25 32 34 37 38 41 46 47 49 53 56 62 83 100 103 107 114 118 125 128 131 139 140 149 152 178 182 190 191 192 196 199 216 226 231 244 260 267 273 279 285 286 2 42 59 78 95 98 136 146 150 167 181 205 232 234 246 254 3 4 5 6 9 10 14 15 16 17 19 20 22 24 25 28 30 32 37 39 41 43 44 46 47 49 50 53 54 56 60 62 63 64 66 67 68 69 70 73 82 85 86 91 93 99 102 103 104 105 106 107 109 110 112 114 115 118 121 122 123 124 125 127 128 131 139 140 141 142 144 145 147 149 152 153 158 162 170 171 172 174 176 178 179 182 187 189 190 191 192 193 194 196 199 211 214 216 219 224 226 231 236 241 243 244 245 247 253 256 258 260 262 267 271 273 274 276 279 281 282 284 285 286 291 293 299 1 8 12 13 18 21 23 26 27 29 31 33 35 40 45 48 51 55 58 61 65 71 72 74 75 76 77 79 81 84 87 88 89 90 92 94 96 97 101 111 113 116 117 120 129 132 134 135 137 138 143 151 154 155 156 157 160 161 163 164 165 166 168 169 173 175 177 180 183 184 185 186 188 197 198 200 202 206 208 209 210 212 213 215 217 218 220 221 222 225 227 228 229 233 235 237 238 239 242 248 249 250 251 252 255 257 261 264 265 266 268 269 270 275 277 278 280 283 288 289 290 292 294 295 297 298 300 78 167 181 1 2 3 4 5 6 8 9 10 11 12 13 14 15 16 17 18 19 20 21 22 24 25 26 27 29 30 31 33 34 35 37 40 42 43 44 45 46 47 48 50 51 52 53 54 56 57 58 59 60 61 62 63 64 65 66 67 69 71 72 73 74 75 76 77 79 81 82 83 84 86 87 88 89 90 91 92 93 94 97 99 100 102 103 104 107 108 110 111 112 113 114 115 116 118 120 122 123 124 125 126 127 129 130 131 132 133 135 136 137 138 139 140 141 142 143 144 145 146 147 148 150 152 153 154 155 156 157 158 159 160 161 162 163 164 165 166 168 169 170 171 173 174 175 176 177 178 179 180 182 183 184 185 186 187 188 189 190 191 192 194 197 198 199 200 202 204 205 206 207 209 212 213 214 215 216 217 218 219 220 222 223 224 225 226 227 228 229 230 231 232 233 234 235 236 237 238 239 240 241 242 245 247 248 249 251 257 258 259 260 261 262 263 264 265 266 267 268 269 270 271 272 273 275 276 277 278 279 280 281 283 284 288 289 290 292 293 294 295 296 297 298 299 300 78 42 167 181 205 246 2 6 14 19 25 30 32 34 38 41 46 47 49 50 53 59 62 66 83 85 95 98 100 103 107 118 125 136 140 146 150 152 178 189 190 191 196 199 216 226 232 236 244 253 254 267 273 279 286 287 299 1 3 4 5 7 9 10 11 12 13 15 16 17 18 20 21 22 23 24 26 27 29 31 33 35 36 37 39 40 43 44 45 51 52 55 56 57 58 60 61 63 64 65 67 68 69 70 71 72 73 74 75 76 79 80 82 84 86 87 88 89 90 91 92 93 94 96 97 99 102 104 105 106 108 109 110 111 112 113 115 116 117 121 122 124 126 127 129 130 131 132 133 135 137 138 139 141 142 143 144 145 147 148 151 153 154 155 156 157 158 159 160 161 163 164 165 166 168 169 170 171 172 173 174 175 177 179 180 183 184 185 186 187 188 192 193 194 195 197 198 200 203 204 206 207 209 210 212 213 214 215 217 218 219 220 221 222 223 224 225 228 229 230 231 233 235 237 238 239 240 241 242 243 245 247 248 249 251 252 256 257 258 259 260 261 262 263 264 265 266 268 269 270 271 272 274 275 276 277 278 280 281 282 283 284 288 289 290 291 292 293 294 295 297 298 300 2 42 59 78 95 98 136 150 167 205 232 234 246 254 3 4 5 6 9 10 14 15 16 17 19 20 22 24 25 27 30 32 34 35 37 39 41 44 46 47 48 49 50 53 54 56 60 62 63 64 66 67 68 69 70 72 73 82 83 84 86 91 93 99 100 102 103 104 105 106 107 109 110 112 114 115 118 122 123 124 125 126 127 128 134 138 139 140 141 142 145 147 149 152 153 154 158 159 162 170 171 172 174 176 178 179 182 187 189 190 191 192 193 194 196 199 211 214 216 217 219 220 224 226 230 231 233 236 241 243 244 245 247 250 253 256 258 260 262 267 271 273 274 276 279 281 282 284 286 291 292 293 294 296 299 1 8 11 12 13 18 21 23 26 33 36 40 45 51 52 55 57 58 61 65 71 74 75 76 77 79 81 88 90 94 96 97 101 108 113 116 117 120 130 132 133 135 143 148 151 155 156 157 160 161 163 164 165 166 168 169 173 175 177 180 183 184 185 186 188 197 198 200 202 204 207 208 209 210 212 215 218 221 222 225 227 229 235 238 242 249 251 252 257 259 261 263 264 265 266 268 269 270 272 275 277 280 283 288 289 290 295 298 300 42 78 167 181 205 246 2 59 98 146 150 232 234 3 4 5 6 9 10 14 16 17 20 22 25 27 28 30 32 34 35 39 41 43 44 46 47 48 50 53 54 56 62 63 64 66 67 68 69 72 73 82 83 84 86 91 93 95 100 102 103 104 105 106 107 109 110 111 112 114 115 118 121 122 123 124 126 127 128 131 136 139 140 141 142 145 147 149 152 153 154 158 159 170 174 176 178 179 182 187 189 190 191 192 193 194 196 199 211 214 216 219 220 224 226 230 231 236 241 243 244 245 247 250 254 256 258 260 262 267 271 273 274 276 281 284 285 286 292 293 294 296 299 1 8 11 12 13 18 21 26 29 33 36 40 45 55 57 61 65 71 74 75 79 87 88 89 90 92 94 96 97 101 108 113 116 117 120 129 132 133 134 135 137 138 143 148 151 156 157 160 161 163 164 166 168 169 173 175 177 180 183 184 185 186 188 197 200 202 204 206 207 209 210 212 213 215 218 221 225 227 228 229 233 238 239 240 249 251 252 255 257 259 263 264 265 266 268 269 270 272 275 277 278 280 283 288 289 290 295 297 298 300 78 167 181 246 1 2 3 4 5 6 8 9 10 11 12 13 14 15 16 17 18 20 22 24 25 26 27 29 30 31 32 33 35 36 37 39 40 42 43 44 45 46 47 48 50 51 52 54 56 57 58 59 60 61 62 63 64 65 66 67 68 69 72 73 74 75 76 77 81 82 83 84 86 87 88 89 90 91 92 93 94 96 97 99 102 103 104 107 108 110 111 112 113 114 115 116 117 118 120 122 123 124 125 126 127 129 130 131 132 133 135 136 137 138 139 140 141 142 143 144 145 146 147 148 150 151 152 153 154 155 156 157 158 159 160 161 162 163 164 165 166 168 169 170 172 174 175 176 178 179 180 182 183 184 185 186 187 188 189 190 191 192 193 194 197 198 199 200 202 204 205 206 207 208 209 210 212 213 214 215 216 217 218 219 220 221 222 223 224 225 226 227 228 229 230 231 232 233 234 236 237 238 239 240 242 243 245 247 248 251 254 256 257 258 259 260 261 262 263 264 265 266 267 268 269 270 271 272 275 276 278 279 280 281 284 285 288 289 290 292 293 294 295 296 297 298 299 300 2 6 30 42 46 47 50 59 62 66 78 83 85 95 98 100 103 136 140 146 150 167 189 191 199 205 232 234 236 244 246 254 267 285 287 296 299 3 4 5 7 9 10 11 12 13 14 15 16 19 20 23 24 25 27 31 32 34 35 36 37 38 39 40 41 43 44 45 48 49 52 53 54 58 60 63 64 67 68 69 70 71 72 73 74 77 82 84 86 87 89 90 91 92 93 99 102 104 105 106 107 109 110 111 112 113 114 115 118 119 121 122 123 124 125 126 127 128 131 132 133 134 135 138 139 141 142 143 145 147 148 149 152 153 154 155 156 158 159 162 165 166 169 170 171 172 173 174 175 176 177 178 179 180 182 183 184 185 187 188 190 192 193 194 197 198 200 204 206 211 212 213 214 216 218 219 220 223 224 226 227 228 230 231 233 238 239 240 241 242 243 245 247 249 250 251 252 253 255 256 257 258 259 260 261 262 263 264 266 269 271 273 274 276 277 279 280 281 282 283 284 286 288 292 293 294 295 297 298 21 33 57 65 94 101 116 129 130 137 151 157 161 163 164 186 210 225 237 248 268 272 275 290 300 2 42 59 78 98 146 150 167 181 205 232 234 6 30 46 47 50 62 66 83 85 95 100 103 136 140 189 191 199 236 244 254 267 285 287 299 3 4 7 8 9 10 11 12 13 14 15 17 18 19 22 24 25 26 29 32 33 34 37 39 40 41 43 44 45 48 49 51 52 53 55 57 58 60 61 63 65 67 68 69 70 71 72 73 74 75 76 77 79 80 81 82 84 86 87 89 91 92 93 94 96 99 104 105 106 107 108 109 110 112 114 115 116 117 118 120 122 123 125 126 127 129 131 133 135 137 138 139 143 144 145 147 148 151 152 157 158 160 161 162 163 164 166 168 169 171 173 174 175 176 178 179 180 182 185 187 190 193 194 196 197 200 202 203 204 207 209 210 212 213 216 217 218 219 220 221 222 223 224 226 227 238 239 240 241 242 243 245 247 248 249 251 252 253 255 257 259 260 261 263 265 266 268 269 270 271 272 274 275 276 277 278 279 280 281 282 284 286 288 289 290 292 294 297 298 2 42 59 95 98 136 146 150 167 181 205 232 246 254 6 30 46 47 50 66 83 85 100 103 189 199 236 267 285 287 296 299 3 4 7 8 9 10 12 13 14 17 18 19 21 22 24 25 26 29 32 33 34 37 39 40 43 44 48 49 51 52 55 56 57 58 60 61 63 65 67 68 69 71 72 73 74 75 77 79 80 82 84 86 87 89 91 92 93 94 96 104 106 109 110 112 114 115 116 117 119 120 123 124 125 126 127 129 131 133 135 138 139 143 144 145 147 148 151 152 157 160 161 162 163 166 169 171 172 173 174 176 177 178 179 180 182 185 190 193 194 195 196 197 200 202 203 204 207 209 210 212 213 215 216 218 220 221 222 223 224 225 226 227 229 238 239 240 241 242 243 244 245 248 251 252 253 255 256 257 260 261 263 265 266 268 270 274 276 277 278 280 281 284 288 290 291 292 295 297 298 78 246 42 50 59 66 85 95 98 100 136 146 150 167 181 189 205 232 234 254 267 287 299 3 6 9 14 15 19 22 24 25 30 32 37 38 41 46 47 49 53 54 56 62 63 73 82 86 93 103 104 105 106 107 109 110 114 118 121 122 125 128 131 139 140 147 149 152 153 162 170 178 182 190 191 192 193 194 196 216 219 226 231 241 244 245 253 260 271 273 279 285 286 1 4 5 16 18 27 29 31 35 39 43 45 48 51 52 55 58 64 68 70 71 72 74 75 79 88 92 97 99 101 102 111 112 113 117 123 124 126 127 130 132 137 142 154 155 156 158 159 165 166 172 173 180 184 185 187 188 202 208 209 210 211 212 215 217 221 222 225 228 230 235 243 249 255 256 258 261 262 264 268 269 272 274 276 277 278 280 283 293 294 295 297 298 300 42 78 98 167 181 205 246 2 59 95 136 146 150 232 234 254 3 6 9 14 15 19 20 22 25 28 30 32 34 37 38 41 46 47 49 50 53 54 56 62 63 64 66 68 69 73 82 83 85 86 91 93 100 103 104 105 106 107 109 110 114 118 122 124 125 126 128 131 139 140 142 147 149 152 153 162 170 174 178 182 189 190 191 192 194 196 199 211 216 219 226 231 236 241 244 245 260 267 271 273 276 279 281 284 285 287 296 299 1 5 7 8 10 11 12 13 16 17 21 27 29 31 33 35 36 39 40 43 44 45 48 51 52 55 57 58 60 61 65 67 70 71 72 74 75 76 77 79 80 84 87 88 89 90 92 94 96 97 99 101 102 108 111 112 113 115 117 119 120 123 127 129 130 132 133 135 137 141 143 145 148 151 154 155 156 158 159 160 161 163 164 165 166 168 169 171 173 175 176 177 179 180 183 184 185 186 187 188 195 197 200 202 203 204 206 207 208 209 210 212 213 214 215 217 218 220 221 222 223 224 227 228 229 230 233 235 237 238 239 240 242 243 247 249 251 252 255 256 257 258 259 261 262 263 264 265 266 268 269 270 272 275 277 278 280 282 283 288 289 290 292 294 295 297 298 300 42 78 167 181 205 246 2 6 30 46 47 59 66 83 85 95 98 100 136 150 189 199 232 234 236 254 267 285 287 296 299 3 4 5 9 10 14 15 16 17 19 20 22 24 25 27 28 32 34 35 37 38 39 41 44 48 49 53 54 56 60 62 63 64 67 68 69 70 72 73 82 84 86 91 93 99 102 103 104 105 106 109 110 111 112 114 115 118 122 123 124 125 126 127 131 132 133 134 138 139 140 141 142 144 145 147 149 152 153 154 158 159 162 170 171 172 174 176 178 179 182 187 190 191 192 193 194 196 211 214 216 217 219 220 224 226 228 230 231 233 241 243 244 245 247 253 260 262 266 271 273 274 276 279 281 282 284 286 291 292 293 294 8 13 21 26 36 40 57 76 81 94 97 113 116 120 130 137 156 157 161 169 186 188 206 208 212 235 237 238 239 240 248 249 264 269 272 283 300 78 78 2 6 14 19 25 34 37 38 41 42 46 47 49 50 53 56 59 62 66 83 85 95 98 100 103 107 114 118 125 131 136 139 140 146 150 167 178 181 182 190 191 192 196 199 205 216 226 231 232 234 236 241 244 253 254 260 267 273 279 285 286 287 296 299 1 3 4 5 7 8 10 11 12 13 15 17 18 20 21 22 24 26 27 29 31 33 35 39 40 43 44 45 48 51 52 55 57 58 60 61 63 64 65 68 69 70 71 72 73 74 75 76 77 79 81 82 84 86 87 88 89 90 91 92 93 94 96 97 99 102 104 105 106 108 109 110 111 112 113 115 116 117 119 120 122 123 124 126 129 130 132 133 135 137 138 141 142 145 147 148 151 153 154 155 156 157 158 159 160 161 162 163 164 165 166 168 169 171 173 174 175 176 179 180 183 184 185 186 188 193 194 195 197 200 202 203 204 206 207 208 209 210 212 213 214 215 218 219 220 221 222 223 224 225 227 228 229 230 233 235 237 238 240 242 243 245 247 248 249 251 252 255 256 257 258 259 261 262 263 264 265 266 268 269 270 271 274 275 276 277 278 280 281 283 284 288 289 290 291 292 293 294 295 297 298 300 78 246 42 167 205 2 59 98 150 232 234 6 14 22 24 25 30 32 34 37 38 41 46 47 49 53 54 56 62 66 73 82 83 85 86 93 95 100 103 106 107 109 114 118 122 125 128 131 136 139 140 146 149 152 153 182 189 190 191 192 194 196 199 216 219 226 231 236 241 244 245 253 254 260 267 271 273 279 285 286 287 296 299 1 3 4 5 8 9 10 11 12 13 15 16 17 18 20 21 26 27 29 31 33 35 36 39 40 43 44 45 48 51 52 55 57 58 60 61 63 65 67 68 69 71 72 74 75 76 77 79 80 81 84 87 88 89 90 91 92 94 96 97 99 101 102 105 108 110 111 112 113 115 116 117 119 120 123 124 126 127 129 130 132 133 135 137 138 141 142 143 145 147 148 151 154 155 156 157 158 159 160 161 164 165 166 168 169 170 171 173 174 175 176 177 179 180 183 184 185 186 187 188 193 195 197 200 202 206 207 208 209 210 211 212 213 214 215 217 218 220 221 222 223 224 225 227 228 229 230 233 237 238 239 240 242 243 247 248 249 250 251 252 255 256 257 258 259 261 262 263 264 265 266 268 269 270 272 274 275 276 278 280 284 288 290 291 292 294 295 297 298 300 78 42 78 167 181 205 246 2 59 98 150 232 234 50 66 83 85 95 100 136 146 189 236 254 287 296 299 6 14 19 25 32 37 38 41 46 49 53 56 62 103 107 114 118 125 139 140 149 152 178 190 191 196 199 216 226 241 253 260 267 273 279 285 286 3 4 7 8 9 10 11 12 13 15 16 17 18 20 21 22 23 24 26 28 29 33 35 39 40 43 44 48 51 52 54 57 58 60 61 63 64 65 67 68 69 70 71 74 75 76 77 79 80 81 84 86 87 89 90 92 93 94 96 97 101 104 105 108 109 110 111 112 113 115 116 117 119 122 123 124 126 128 129 131 132 133 134 135 138 143 144 145 147 148 151 155 157 160 161 162 163 164 166 168 169 170 171 172 173 174 175 176 177 179 180 183 185 186 187 192 193 194 195 198 200 202 203 204 207 208 209 210 211 212 213 214 215 217 218 219 221 222 223 224 225 227 229 231 233 237 238 240 242 243 245 247 248 250 251 252 255 256 257 258 259 261 263 264 265 266 268 270 271 274 275 276 277 278 280 281 282 283 284 288 289 290 292 293 294 295 297 298 42 78 167 181 205 246 2 6 14 19 22 24 25 30 32 34 37 38 41 46 47 49 50 53 56 59 62 66 85 95 100 103 106 107 109 114 118 125 131 139 150 152 178 189 190 191 192 196 199 216 226 231 232 234 236 241 244 253 254 260 267 273 279 285 286 287 296 299 1 3 4 5 7 8 9 10 12 13 15 16 17 18 20 21 23 26 27 29 31 33 35 36 39 40 43 44 45 51 52 55 57 58 60 61 63 64 65 67 68 69 71 72 73 74 75 76 77 79 81 82 84 86 87 88 89 90 91 92 93 94 96 97 99 102 105 110 111 112 113 115 116 117 119 120 122 123 124 126 127 129 132 133 134 135 137 138 141 142 143 144 145 147 148 151 153 154 155 156 157 158 159 160 161 162 163 164 165 168 169 170 171 172 173 175 176 177 179 180 183 184 185 186 187 188 194 195 197 198 200 202 203 204 206 207 208 209 210 212 213 214 215 217 218 219 220 221 222 223 224 225 227 228 229 230 233 235 238 239 240 242 243 245 247 248 249 251 252 255 257 258 259 261 262 263 264 265 266 268 269 270 271 272 274 276 277 278 281 283 284 288 289 290 291 292 293 294 295 297 298 300 42 78 167 181 205 246 2 59 98 150 232 234 50 66 95 136 146 254 287 6 30 46 47 62 83 85 100 103 140 189 191 199 236 244 267 285 296 299 3 4 5 9 10 14 15 16 17 19 20 24 25 32 34 37 38 39 41 43 44 49 53 54 56 60 63 64 67 68 73 82 86 91 93 102 104 105 106 107 109 110 112 114 115 118 121 122 123 124 125 126 127 128 131 139 141 142 144 145 147 149 152 153 158 159 170 171 172 174 178 179 182 190 192 193 194 196 211 214 216 219 224 226 230 231 241 243 245 247 253 256 258 260 262 271 273 274 276 279 281 282 284 286 291 293 1 7 8 11 12 13 18 21 23 27 29 31 35 36 45 48 51 52 55 57 61 65 71 72 75 76 79 80 81 84 87 88 89 90 92 94 96 97 101 108 111 113 117 120 129 130 132 133 134 135 137 138 143 148 151 154 155 156 157 160 161 163 164 165 166 168 173 175 177 180 183 184 185 186 188 195 197 198 200 202 203 204 207 208 210 212 215 217 218 221 222 225 227 228 229 235 237 239 240 242 248 249 250 251 252 255 257 259 261 263 264 266 268 269 270 272 275 277 278 283 288 289 290 292 295 297 298 300 78 2 6 30 47 50 59 62 66 83 85 95 98 103 136 140 146 167 181 189 191 199 205 232 234 236 244 246 254 267 285 287 296 299 3 4 5 7 9 10 13 14 16 17 19 20 22 24 25 27 32 34 35 36 37 38 39 40 41 43 48 49 52 53 54 58 60 63 64 67 68 69 70 71 72 77 82 84 86 88 90 91 93 99 102 104 105 106 107 109 110 111 112 114 118 119 121 122 123 124 125 126 127 131 132 133 135 138 139 141 142 143 145 147 148 152 153 154 155 158 159 162 166 169 170 171 174 175 176 178 182 183 184 187 188 190 192 193 194 196 197 200 213 214 216 217 220 224 226 228 230 231 233 238 239 240 241 242 243 245 247 253 256 257 258 259 260 261 262 263 264 266 269 270 271 273 274 276 277 279 280 281 282 283 284 286 292 293 294 295 297 1 61 65 76 96 120 130 137 186 203 204 218 227 235 237 248 268 272 275 290 78 167 181 246 205 2 42 59 98 150 232 234 50 66 95 136 146 254 287 296 299 1 3 4 5 6 7 8 9 10 11 12 13 14 15 17 18 19 21 22 23 24 25 26 27 29 30 31 32 33 34 37 38 39 40 43 44 45 46 48 51 52 55 56 57 58 60 62 63 65 67 68 69 70 71 72 73 74 75 76 77 79 81 82 83 84 86 87 88 89 91 92 93 94 96 99 102 103 104 108 109 112 114 115 116 117 118 119 120 121 122 123 124 125 126 127 129 130 131 133 135 137 138 139 141 142 143 144 145 147 148 151 152 153 154 156 157 158 159 160 161 162 163 165 166 168 169 171 172 173 174 175 176 177 178 179 180 182 184 187 188 189 190 191 193 194 197 200 202 203 204 206 207 209 210 212 213 215 216 217 218 219 220 221 222 223 224 225 226 229 230 233 236 238 239 240 241 242 243 245 247 248 250 251 256 257 259 260 261 263 265 266 267 269 270 271 272 273 275 276 277 278 279 281 284 285 288 289 290 292 294 295 297 298 300 42 59 78 95 98 136 146 150 167 181 205 232 234 246 254 6 30 46 47 50 66 83 85 100 103 140 189 191 199 236 244 267 285 287 299 3 4 7 8 9 10 11 12 13 14 15 17 18 19 21 22 23 24 25 26 29 32 33 34 37 38 39 40 41 43 44 45 48 49 51 52 53 55 57 58 60 61 63 65 67 68 69 71 72 73 74 75 76 77 79 80 82 84 86 87 89 91 92 93 94 96 99 101 104 105 106 107 108 109 110 112 114 115 116 117 118 120 122 123 124 125 126 127 128 129 131 133 134 135 137 138 139 144 145 147 148 152 157 158 160 161 162 163 164 166 169 171 172 173 174 175 176 179 180 182 183 185 187 190 193 194 195 196 197 198 200 203 204 207 209 210 212 213 215 216 217 218 219 220 221 222 223 224 225 226 227 229 238 239 240 241 242 243 245 247 248 249 250 251 253 255 257 259 260 261 263 265 266 268 270 271 272 274 275 276 277 278 279 280 281 284 288 290 291 292 294 295 297 298 78 167 246 2 42 59 98 150 205 232 234 50 66 95 136 146 189 236 254 287 296 299 1 3 4 5 6 7 8 9 10 11 12 13 14 15 17 18 19 20 21 22 23 24 25 26 27 29 30 31 32 33 34 36 37 38 39 40 41 43 45 46 47 48 51 52 53 54 55 56 57 58 60 61 62 63 68 70 71 72 73 74 75 76 77 79 80 81 82 83 84 86 87 88 89 91 92 93 94 96 97 99 102 103 104 107 108 109 110 112 113 114 115 116 117 118 119 120 121 122 123 124 125 126 127 129 131 132 133 135 137 138 139 140 141 142 143 145 148 151 152 153 154 156 157 158 159 160 161 162 163 164 165 166 168 169 171 172 173 174 175 176 177 178 179 180 182 183 184 185 187 188 190 191 192 193 194 195 197 199 200 202 203 204 206 207 208 209 210 212 213 214 215 216 217 218 219 220 222 223 224 225 226 227 229 230 231 233 238 239 240 242 243 245 247 248 251 256 257 259 260 261 263 264 265 266 267 268 269 270 271 272 273 275 276 277 279 280 281 284 285 288 289 290 292 294 297 298 300 2 4 5 9 10 11 12 13 14 15 16 17 19 20 22 24 25 27 30 32 35 36 37 39 40 41 42 43 44 45 46 47 48 49 50 52 53 54 56 58 59 60 62 63 64 66 68 69 71 72 73 74 77 78 82 83 86 87 88 89 90 91 92 93 95 96 99 100 102 103 104 105 106 107 109 110 111 112 113 115 118 122 123 124 125 126 127 131 132 133 135 136 138 139 140 141 142 143 145 147 148 152 153 154 155 156 158 159 165 166 167 169 170 171 173 174 175 176 177 178 179 180 181 182 183 184 185 187 188 189 190 191 192 193 194 196 199 200 204 205 206 213 214 216 217 218 219 223 224 226 227 228 230 231 232 233 234 236 238 239 240 241 242 243 244 245 246 247 249 251 252 253 254 255 256 257 258 259 260 261 262 263 264 266 267 269 270 271 273 274 276 277 281 283 284 285 286 288 291 292 293 294 295 296 298 299 78 167 181 246 42 205 2 50 59 66 98 136 146 150 232 234 254 6 46 47 62 83 85 100 103 140 191 199 236 244 267 285 287 296 299 1 3 4 5 8 9 10 11 12 14 15 17 18 19 21 22 23 24 25 26 27 28 31 32 33 34 37 38 40 41 43 44 45 48 49 51 52 53 55 56 57 58 60 61 63 65 67 68 69 70 71 72 73 74 75 76 77 79 81 82 84 86 87 88 89 91 92 93 94 96 99 101 102 104 105 106 107 108 109 110 112 114 115 116 117 118 119 120 121 122 123 125 126 127 128 129 130 131 132 133 134 135 137 138 139 141 142 143 145 147 148 149 151 152 153 154 156 157 158 159 160 162 163 164 165 166 168 169 171 172 173 174 175 176 177 178 179 180 182 183 184 185 187 188 190 193 194 195 196 197 198 200 202 204 206 207 209 210 212 215 216 217 218 219 220 221 222 223 224 226 227 229 230 231 233 238 239 240 241 242 243 245 247 248 249 251 252 253 255 256 257 259 260 261 263 265 266 268 269 270 271 272 273 274 275 276 277 279 280 281 284 286 288 289 290 291 292 294 295 297 298 300 2 59 78 98 146 150 167 181 205 232 234 246 6 30 46 47 50 66 83 85 95 100 103 136 189 199 236 254 267 285 287 296 299 1 3 4 5 7 8 9 10 11 12 13 14 15 17 18 19 20 21 22 24 25 26 27 29 31 32 34 36 38 39 40 41 43 44 45 48 49 51 52 53 54 55 56 57 58 60 61 62 63 65 67 68 69 70 71 72 73 74 75 76 77 79 80 82 84 86 87 89 91 92 93 94 96 97 99 102 104 106 107 108 109 110 112 114 115 117 118 119 120 122 123 124 125 126 127 129 131 132 133 135 137 138 139 140 141 143 145 147 148 151 152 153 156 158 159 160 161 163 165 166 168 169 171 173 174 175 176 177 178 179 180 182 183 184 185 187 188 190 191 193 194 195 196 197 200 202 204 206 207 208 209 210 212 213 214 215 216 217 218 219 220 221 222 223 224 225 226 227 229 230 231 233 238 239 241 242 243 244 245 247 248 251 252 253 255 256 257 259 260 261 263 264 265 266 268 269 271 272 273 274 275 276 277 278 279 280 281 282 284 288 289 290 291 292 294 295 297 298 300 78 78 78 42 78 95 98 136 146 150 167 181 205 232 246 254 6 14 19 25 30 32 34 38 41 46 47 49 50 53 56 62 66 83 85 100 103 107 114 118 125 140 152 178 182 189 190 191 196 199 216 226 236 244 253 267 273 285 286 287 296 299 1 3 4 5 7 8 9 10 11 12 13 15 16 17 18 20 21 22 23 24 26 27 29 33 35 36 37 39 40 43 44 45 48 51 52 57 58 60 61 64 65 67 69 70 71 72 74 75 76 77 79 80 81 82 84 86 87 88 90 91 92 93 94 96 97 99 102 104 105 106 108 109 110 111 112 113 115 116 117 119 120 121 122 123 124 126 127 128 129 131 132 133 135 137 138 139 141 142 143 144 145 147 148 153 154 155 156 157 158 159 160 161 162 163 164 165 166 168 169 170 171 172 173 174 175 176 177 179 180 183 185 186 187 188 192 194 195 197 198 200 202 203 206 207 208 209 210 211 212 214 215 217 218 219 220 221 222 224 225 227 228 229 230 231 233 235 237 238 239 240 241 242 243 245 247 248 249 250 251 255 256 257 258 259 260 261 262 263 264 265 266 268 269 270 271 272 274 275 276 277 278 281 282 283 284 288 289 290 291 292 293 294 295 297 298 300 78 167 181 246 205 2 6 25 30 41 42 46 47 50 53 59 62 66 83 85 98 103 118 136 140 146 150 189 191 199 232 234 236 244 253 254 267 285 287 296 299 3 4 5 7 8 9 10 11 12 14 15 16 17 19 20 21 22 23 24 27 29 31 32 33 34 35 36 37 38 43 44 45 48 49 51 52 54 56 58 61 63 64 65 67 68 69 70 71 72 73 74 76 77 79 80 81 82 84 86 87 88 89 90 91 92 93 96 99 102 104 105 106 107 109 110 111 112 114 115 119 121 122 123 124 125 126 127 129 131 132 133 135 137 138 141 142 143 145 147 152 153 154 155 156 157 158 159 162 165 166 168 170 171 172 173 174 175 176 178 180 182 183 184 185 187 188 190 192 193 194 195 196 197 200 202 203 204 206 212 213 214 215 216 217 218 219 220 221 223 224 226 227 229 230 231 233 238 239 240 241 242 243 245 247 249 251 252 255 256 257 258 259 260 261 262 263 264 266 268 269 270 271 273 274 276 277 278 279 280 281 283 284 286 288 289 291 292 293 294 295 297 298 78 167 246 42 181 205 98 2 6 14 19 25 30 32 46 47 49 50 59 62 66 83 85 95 100 103 107 114 118 125 136 140 152 178 182 189 190 191 199 226 232 234 236 244 253 254 267 285 287 296 299 1 3 4 5 7 8 9 10 11 12 13 15 16 17 18 20 21 22 23 24 26 27 29 31 33 34 35 36 37 38 39 40 43 44 45 48 51 56 57 58 60 61 63 64 65 67 68 71 72 73 75 76 77 79 80 81 82 84 86 87 88 89 90 91 92 93 94 96 97 99 102 104 105 106 108 109 110 111 112 113 115 117 120 122 123 124 126 127 129 130 131 132 133 134 135 137 138 139 141 142 143 145 147 148 151 153 154 155 156 157 158 159 160 161 162 163 164 165 166 168 169 170 171 172 173 174 175 176 177 179 183 184 185 186 187 188 192 193 194 195 197 198 200 202 203 204 206 207 209 210 212 213 214 215 216 217 218 219 220 221 222 223 224 225 227 228 229 230 231 233 235 237 238 239 240 241 242 243 245 247 248 250 251 252 255 256 257 258 259 260 261 262 263 264 265 266 268 269 270 271 272 274 275 276 277 278 279 281 283 284 286 288 290 291 292 293 294 295 297 298 300 78 167 181 246 2 42 50 59 66 95 98 136 146 150 205 232 234 254 6 30 46 47 83 85 100 103 140 189 191 199 236 244 267 285 287 296 299 3 9 10 12 14 17 18 19 22 24 26 28 29 33 34 37 38 39 41 43 48 49 51 52 53 55 57 58 63 65 68 71 73 74 75 77 79 80 81 82 84 87 89 92 93 94 96 101 104 105 106 108 110 114 115 116 117 119 120 123 124 125 126 127 128 129 131 133 135 138 139 143 144 145 147 148 149 151 160 166 169 171 172 176 177 178 179 180 182 183 185 187 190 194 195 196 197 198 200 202 204 207 209 211 212 213 215 216 217 218 220 221 222 223 224 225 229 238 240 241 242 245 248 249 250 251 252 253 255 256 260 261 263 265 266 268 270 274 275 276 277 278 279 281 284 288 289 290 291 295 297 2 42 59 95 98 136 146 150 167 181 205 232 234 246 254 6 25 30 46 47 50 62 66 83 85 100 103 140 189 191 199 236 244 267 285 287 296 3 4 7 10 12 14 17 18 22 23 24 29 33 34 37 39 43 49 51 52 55 57 58 65 68 71 72 73 74 75 79 87 89 92 96 105 106 108 110 112 114 117 119 123 124 126 127 129 135 138 139 143 148 151 163 168 169 173 177 178 179 180 183 185 186 187 193 194 195 196 197 200 202 209 210 212 215 216 217 218 220 221 222 224 225 229 241 242 245 248 249 252 253 255 256 261 263 265 266 268 274 275 276 277 278 284 289 290 291 295 297 298 2 42 50 59 66 95 136 146 150 167 181 205 234 246 254 6 14 19 24 25 30 32 34 37 38 41 46 47 53 56 62 83 85 100 103 106 107 114 118 125 128 131 139 140 149 152 178 182 189 190 191 192 196 199 216 226 231 236 241 244 253 260 267 273 279 285 286 287 296 299 1 3 4 5 9 10 12 16 17 18 20 23 27 29 33 35 36 39 43 48 51 54 55 57 58 64 68 71 72 73 74 75 79 84 87 89 90 92 96 97 105 108 109 110 111 112 113 117 119 123 124 126 127 129 132 134 135 138 143 144 148 151 159 160 163 166 168 173 177 179 180 183 185 186 187 193 194 195 197 198 202 208 210 212 215 217 218 220 222 224 225 228 229 235 237 242 243 248 249 251 255 256 258 261 262 263 264 268 270 274 275 276 277 278 280 283 284 288 289 290 291 293 295 298 2 42 59 78 98 150 167 181 232 246 50 66 95 136 146 189 234 236 254 296 299 1 3 4 5 6 8 9 10 11 12 13 14 15 16 17 18 19 20 21 22 24 25 27 29 30 31 32 33 34 35 36 37 39 40 43 44 45 47 48 52 53 54 56 57 58 60 61 62 63 64 65 67 68 69 70 71 72 73 74 75 76 77 79 82 83 84 86 87 88 89 90 91 92 93 94 96 97 99 102 103 104 107 108 109 110 111 112 113 114 115 116 117 118 119 120 121 122 123 124 125 126 127 129 130 131 132 133 135 137 138 139 140 141 142 143 145 147 148 149 151 152 153 154 155 156 157 158 159 160 161 162 163 164 165 166 169 170 171 173 174 176 177 178 179 180 182 183 184 185 186 187 188 190 191 192 193 194 195 197 199 203 204 206 207 208 209 210 212 213 214 215 216 217 218 219 220 221 222 223 224 225 226 227 228 229 231 233 235 237 238 239 240 241 242 243 245 247 248 251 256 257 258 259 260 261 262 263 264 265 266 267 268 269 270 271 272 275 276 277 278 279 280 281 283 284 285 288 289 290 292 293 295 297 298 300 2 42 78 98 150 167 181 205 232 234 246 6 30 50 66 83 85 95 100 136 146 199 236 254 267 285 287 296 299 1 3 4 5 8 9 10 11 12 13 14 15 17 18 19 20 21 22 23 24 25 26 27 29 31 32 33 34 36 37 38 39 40 41 43 44 45 46 48 49 51 53 54 56 57 58 60 61 62 63 65 67 68 69 70 71 72 73 74 75 76 77 79 81 82 84 86 88 89 91 92 93 94 96 97 99 102 103 104 107 108 109 110 112 113 115 116 117 118 119 120 121 122 123 124 125 126 127 129 130 132 133 135 137 138 139 140 141 142 143 144 145 148 151 152 153 154 155 156 157 158 159 160 162 163 164 165 166 168 169 171 173 174 175 176 177 178 179 180 182 183 184 185 187 188 190 191 192 193 194 195 196 197 198 202 203 206 207 208 209 210 212 213 214 215 216 217 218 219 220 221 222 223 224 226 227 228 229 230 231 235 238 239 240 241 242 243 245 247 248 251 252 253 255 256 257 258 259 260 261 263 264 265 266 268 269 270 271 272 273 275 276 277 278 279 280 281 282 284 288 289 290 291 292 293 294 295 297 298 300 78 246 167 78 167 181 205 246 42 98 2 6 19 25 30 41 46 47 50 53 59 62 66 83 85 100 103 107 114 118 136 140 146 150 152 189 191 199 232 234 236 244 253 254 267 285 287 296 1 3 4 5 7 8 9 10 11 12 13 14 15 16 17 20 21 24 26 27 29 31 32 33 34 35 36 37 38 39 40 43 44 45 48 49 51 52 54 56 58 60 61 63 64 65 67 68 69 71 72 73 74 76 77 79 80 82 84 86 87 88 89 90 91 92 93 94 96 99 102 104 105 106 108 109 110 111 112 113 115 116 119 122 123 124 125 126 127 129 130 132 133 134 135 137 138 139 141 142 143 144 145 147 148 153 154 155 156 157 158 159 160 162 163 164 165 166 168 169 170 173 175 176 177 179 182 183 184 185 187 188 190 192 193 194 195 196 197 200 202 203 204 206 210 212 213 214 215 216 217 218 219 220 221 222 223 224 226 227 228 229 230 231 233 235 238 239 240 241 242 243 245 247 249 251 252 255 256 257 258 260 261 262 263 264 266 268 270 273 274 276 277 278 279 280 281 283 284 286 288 289 291 292 293 294 295 297 298 2 42 59 78 95 98 136 146 150 167 181 205 232 234 246 254 6 14 15 19 22 24 25 28 30 32 34 37 41 46 47 49 50 53 54 56 62 63 66 73 82 83 85 86 93 103 105 106 107 109 110 114 118 121 122 125 128 131 139 140 149 152 153 162 178 182 189 190 191 192 194 196 199 216 219 226 231 236 244 245 253 260 267 271 273 279 286 296 299 1 3 4 5 8 9 10 11 12 13 16 18 20 21 26 27 29 31 33 35 36 39 40 43 44 45 48 51 52 55 57 58 60 61 64 65 68 69 71 72 74 76 77 80 81 84 87 88 89 90 91 94 96 97 99 101 102 104 108 111 112 113 115 116 117 120 124 126 127 129 130 132 133 134 135 137 138 141 142 143 144 145 147 148 151 154 155 156 157 158 159 160 161 163 164 165 166 168 169 170 171 172 173 174 175 176 177 180 183 184 185 187 188 193 195 197 198 200 202 204 206 207 208 209 210 211 212 213 214 215 218 220 221 222 223 224 225 227 228 229 230 233 237 238 239 240 242 243 248 249 250 251 252 256 257 259 261 262 263 265 266 268 269 270 272 274 275 276 277 278 280 281 282 283 284 288 289 290 292 293 294 295 297 298 300 42 59 78 98 150 167 181 205 232 234 246 6 30 47 50 66 83 85 95 100 136 146 189 199 236 254 267 285 287 296 299 3 4 7 8 9 10 11 12 13 14 15 17 18 19 21 22 24 25 26 27 29 31 32 33 34 37 39 40 41 43 44 45 46 48 49 52 55 56 57 58 60 61 62 63 67 68 69 70 71 72 73 74 75 76 77 79 80 81 82 84 86 87 88 89 91 92 93 94 96 99 102 103 104 107 108 109 110 114 115 116 117 118 119 120 121 122 123 124 126 129 130 131 133 137 138 139 141 142 143 145 147 148 152 153 154 156 157 158 159 160 161 162 163 165 166 168 169 173 174 175 176 177 178 179 180 182 183 184 185 187 188 190 191 193 194 195 196 197 200 202 204 206 207 209 210 212 213 215 216 217 218 219 220 221 222 223 224 225 226 227 229 230 233 238 239 240 241 242 243 245 247 248 251 252 253 255 256 257 259 260 261 263 265 266 268 269 270 271 272 275 276 277 278 279 280 281 282 284 288 289 290 291 292 294 295 297 298 300 2 50 59 66 78 95 98 136 146 150 167 181 205 232 234 246 254 287 6 19 25 30 41 46 47 53 62 83 85 100 103 107 114 118 125 140 149 152 189 190 191 196 199 236 244 253 267 285 296 299 3 4 9 10 14 16 17 18 22 29 33 34 35 37 39 43 48 49 51 52 55 57 58 64 65 68 71 72 73 74 75 79 80 81 84 87 90 92 96 105 106 108 110 111 112 123 124 126 127 129 131 133 135 138 139 143 148 151 160 163 166 168 173 177 179 180 183 185 186 187 193 194 195 197 200 202 207 209 210 212 215 218 221 222 224 225 229 237 241 242 245 248 249 252 255 256 260 261 262 263 265 266 268 270 275 277 278 280 283 284 288 290 291 293 295 297 298 2 42 59 78 95 98 136 146 150 167 181 205 232 234 246 254 6 30 46 47 62 66 83 85 100 103 140 189 191 236 244 267 285 287 296 299 1 3 4 5 8 9 10 11 12 13 14 15 17 19 20 21 24 25 26 27 29 31 32 33 34 35 36 37 38 39 40 41 43 44 45 48 51 52 53 56 57 58 60 61 63 64 65 67 68 69 70 71 72 73 74 75 76 77 79 80 81 82 84 86 87 88 89 90 91 92 93 94 96 99 101 102 104 105 107 108 109 110 112 113 114 115 116 118 119 120 121 122 123 124 125 126 127 128 129 130 131 132 133 134 135 137 138 139 141 142 143 144 145 147 148 149 152 153 154 155 156 157 158 159 160 161 162 163 164 165 166 168 169 171 172 174 175 176 177 178 179 180 182 183 184 185 187 188 190 192 193 194 195 196 197 198 200 202 203 204 206 207 209 210 211 212 213 214 215 216 217 218 219 220 222 223 224 227 230 231 233 235 238 239 240 241 242 243 245 247 248 249 250 251 252 253 255 256 257 258 259 260 261 263 264 266 269 270 271 273 274 275 276 277 279 281 282 284 286 288 289 291 292 293 294 295 297 78 167 181 205 246 2 42 59 95 146 150 232 234 254 6 30 46 50 62 66 83 85 100 103 140 189 191 199 236 244 267 285 287 296 299 1 3 4 5 7 9 10 11 12 13 14 15 17 18 19 21 23 24 25 26 27 31 32 33 34 37 39 40 41 43 44 45 48 49 51 52 53 55 56 57 58 60 61 63 65 67 68 69 71 72 73 74 75 76 77 80 81 82 84 86 87 88 89 91 92 93 94 96 101 102 104 105 107 108 109 110 112 114 115 116 117 118 119 120 121 122 123 124 125 126 127 128 129 130 131 133 135 137 138 139 141 142 143 144 145 147 148 149 151 154 156 157 158 159 160 161 162 163 164 165 166 168 169 171 172 173 174 175 176 177 178 179 180 182 183 184 187 188 193 194 195 196 197 200 202 203 204 206 207 209 210 211 212 213 215 216 217 218 219 220 221 222 223 225 226 227 229 230 233 238 239 240 241 242 243 245 247 248 249 251 252 253 255 256 257 259 260 261 263 265 268 269 270 271 272 273 274 275 276 277 278 279 280 281 284 286 288 289 290 291 292 294 295 297 298 300 78 167 181 205 246 42 98 2 6 25 30 41 46 47 50 53 59 62 66 83 85 95 100 118 136 140 146 150 189 191 199 232 234 236 244 267 285 287 296 299 3 4 5 7 9 10 11 12 13 14 16 17 19 20 22 24 27 28 29 31 32 34 35 36 37 38 39 40 43 44 45 48 49 52 54 56 58 60 61 63 64 67 68 69 71 72 73 74 77 79 86 87 88 89 90 91 92 93 96 99 102 104 105 106 107 109 110 111 112 113 114 115 119 121 122 123 125 126 127 128 131 132 133 134 135 138 139 141 142 143 145 147 148 149 152 153 156 158 159 162 165 166 168 169 170 171 173 174 175 176 177 178 179 180 182 183 184 185 187 188 190 192 193 194 196 197 200 204 206 211 212 213 214 215 216 217 218 219 220 221 223 224 226 227 228 230 231 233 238 239 240 241 242 243 245 247 249 251 252 253 255 256 257 258 259 260 261 262 263 264 266 268 269 270 271 273 274 276 277 279 280 281 282 283 284 286 288 289 291 292 293 294 297 298 51 76 101 116 129 157 163 208 225 229 235 248 300 42 50 59 66 78 95 98 136 146 150 167 181 205 232 234 246 254 287 296 299 6 14 19 24 25 30 32 34 37 38 41 46 47 49 53 56 62 83 100 103 106 107 114 118 125 128 131 139 140 149 152 178 182 189 190 191 192 196 216 226 231 236 241 244 260 267 273 279 285 1 4 5 9 16 18 27 29 36 48 55 64 68 71 73 74 75 79 80 84 89 92 97 105 111 112 113 117 124 132 155 166 168 173 180 185 187 193 195 202 208 209 212 217 221 222 225 228 229 237 242 243 249 256 258 261 263 264 268 270 274 276 277 278 280 283 291 293 297 298 78 167 181 205 246 2 50 59 66 98 136 146 150 189 232 234 236 254 287 296 299 6 14 19 25 30 32 34 37 38 41 46 47 49 53 56 62 83 100 103 106 107 114 118 125 128 139 140 152 178 182 190 191 192 196 199 216 226 231 241 253 260 267 273 279 285 286 1 3 4 5 9 10 12 16 17 18 20 22 23 24 28 29 33 35 36 39 43 48 51 52 54 55 57 58 64 65 68 70 71 72 73 74 75 81 87 92 93 96 97 101 108 110 111 112 113 117 121 123 124 126 127 129 132 133 135 138 143 144 148 151 155 163 166 168 169 171 172 173 177 179 180 183 185 186 187 193 197 198 200 207 208 209 210 211 212 215 217 218 221 222 224 225 229 237 242 243 245 248 252 255 256 258 261 262 263 264 266 268 274 275 276 277 278 280 281 283 284 288 289 290 291 293 295 297 298 42 78 167 181 205 246 2 59 98 146 150 232 234 3 4 5 6 9 10 14 15 16 17 19 20 22 24 25 27 30 32 34 35 37 39 41 43 44 46 47 48 49 50 53 54 56 60 62 63 64 66 67 68 69 72 73 82 84 85 86 93 95 99 100 103 104 105 106 107 109 110 111 112 114 115 118 121 122 124 125 126 127 128 131 136 139 140 142 145 147 149 152 153 154 158 159 162 170 171 174 176 178 179 182 187 189 190 191 192 193 194 196 199 211 214 216 217 219 220 224 226 230 231 236 241 243 244 245 247 250 253 254 256 258 260 262 267 271 273 274 276 279 281 284 285 286 291 292 293 294 296 299 1 8 11 12 13 18 21 26 29 33 36 40 45 55 58 65 71 74 75 76 77 79 80 81 87 88 89 90 92 94 96 97 108 113 116 117 120 129 132 133 135 137 143 148 151 155 156 157 160 161 163 164 165 166 168 169 173 175 177 180 183 185 186 188 195 200 202 204 207 208 209 210 212 213 215 218 221 222 225 227 228 229 237 238 239 240 242 249 252 255 257 259 261 263 264 265 266 268 269 270 272 275 277 278 280 283 288 289 290 295 297 298 300 42 59 78 98 167 181 205 232 2 50 66 85 95 100 136 146 150 189 234 236 254 287 296 299 3 4 5 6 7 9 10 14 15 16 17 20 22 23 24 25 27 28 30 32 35 37 38 39 41 43 44 46 47 48 52 53 54 56 58 60 62 63 64 67 68 69 70 71 72 73 77 82 83 84 86 88 90 91 93 99 102 103 105 106 107 109 110 111 112 114 115 121 122 123 124 125 126 127 131 132 133 134 138 139 140 141 142 143 144 145 147 148 149 152 153 154 158 159 162 166 169 170 171 174 175 176 178 179 182 183 184 187 188 190 191 192 193 194 197 198 199 200 211 213 214 216 217 219 220 224 226 228 230 231 233 238 239 240 241 242 243 244 245 247 249 257 258 259 260 261 263 266 267 269 270 271 273 274 276 277 279 280 281 283 284 285 286 292 294 295 298 1 8 11 18 21 26 29 33 45 51 55 57 61 74 75 76 79 81 87 92 94 96 108 116 117 119 120 129 130 135 137 151 156 157 160 161 163 164 165 173 177 185 186 195 202 203 206 209 210 212 218 222 225 227 235 248 264 272 278 288 290 297 300 78 167 181 246 42 205 2 6 30 46 47 50 59 66 83 85 95 98 100 136 146 150 189 199 232 234 236 267 285 287 296 299 4 5 9 10 14 15 16 17 19 20 22 24 25 27 28 32 34 35 37 38 39 41 43 44 48 49 53 60 62 63 64 67 68 69 70 72 73 82 84 86 91 93 99 103 104 105 106 107 109 110 112 115 118 121 122 123 124 125 126 127 128 131 139 140 141 142 145 147 149 152 153 154 158 159 162 170 171 174 176 178 179 182 187 190 191 193 194 196 211 214 216 217 219 220 224 226 230 231 241 243 244 245 247 250 253 256 258 262 271 273 274 276 279 281 282 284 286 291 293 294 13 21 26 36 61 76 113 116 130 132 137 156 157 169 186 206 208 213 235 249 264 272 300 78 167 246 42 205 2 6 14 19 24 25 30 32 34 37 38 41 46 47 49 50 53 56 59 62 66 83 85 95 100 103 107 109 114 118 125 131 136 140 146 150 152 178 182 189 190 191 192 196 199 216 226 231 232 234 236 241 244 253 260 267 279 285 286 287 296 299 1 3 5 8 9 10 11 12 13 15 17 18 21 26 27 29 31 33 35 36 39 40 43 44 45 48 51 52 55 57 58 60 61 63 64 65 67 68 69 71 72 73 74 75 76 77 79 80 81 82 84 86 87 88 89 90 91 92 93 94 96 99 102 104 105 108 110 111 112 113 115 117 119 120 122 124 126 127 129 130 132 133 135 138 141 142 143 145 147 148 151 153 154 155 156 157 158 159 160 161 163 164 166 168 169 170 171 173 174 175 176 177 179 180 183 184 185 186 187 188 193 194 195 197 198 200 202 203 204 206 207 208 209 210 212 213 214 215 217 218 219 220 221 222 223 224 225 227 228 229 230 233 235 237 238 239 240 242 243 245 247 248 249 251 252 255 256 257 258 259 261 262 263 264 265 266 268 269 270 271 272 274 275 276 277 278 280 281 283 284 288 289 290 291 292 293 294 295 297 298 300 2 42 59 95 98 136 146 150 167 181 205 232 234 246 254 6 30 46 47 50 62 66 83 85 100 140 189 191 199 236 244 267 285 287 296 299 3 4 7 9 10 12 14 17 18 19 23 24 29 33 34 37 43 48 51 52 55 57 58 65 68 72 73 74 75 77 79 84 87 89 92 93 96 105 106 108 109 110 112 114 116 117 119 123 124 125 126 127 129 131 133 134 135 139 143 148 151 163 166 168 171 173 176 177 178 179 180 183 185 187 193 194 195 196 197 200 202 207 209 210 212 213 215 217 218 220 221 222 224 225 229 241 242 245 248 249 251 252 255 256 260 261 263 265 266 268 270 276 277 278 281 284 288 289 290 291 295 297 298 2 42 50 59 66 78 95 98 136 146 150 167 181 189 205 234 246 254 287 296 299 6 14 15 19 22 24 25 28 30 32 34 37 38 41 46 47 49 53 56 62 73 82 83 85 86 100 103 105 106 107 109 110 114 118 121 125 128 131 139 140 149 152 153 162 178 182 191 192 194 196 199 216 219 226 231 236 241 244 245 253 260 267 271 273 279 286 27 36 158 170 185 208 228 235 249 42 78 167 181 205 246 2 59 95 98 136 146 150 232 234 254 3 4 5 6 9 10 14 15 17 19 20 22 24 25 27 28 30 32 35 37 39 41 43 44 46 47 48 49 50 53 54 56 60 62 63 64 66 67 68 69 70 72 73 82 83 84 85 86 91 93 99 100 102 103 104 106 107 109 110 111 112 114 115 118 121 122 123 124 125 126 127 128 131 140 141 142 145 147 149 152 153 154 158 159 162 170 172 176 178 179 182 187 189 190 191 192 193 194 196 199 211 214 216 217 219 220 224 226 230 231 233 236 241 243 244 245 247 250 253 256 258 260 266 267 271 273 274 276 279 281 282 284 285 286 291 292 293 294 296 299 1 8 11 12 13 18 26 29 33 45 51 55 57 58 61 65 71 74 75 76 77 79 81 87 88 89 90 92 94 96 97 101 108 113 116 120 129 133 135 137 143 148 151 155 156 157 160 161 163 164 166 168 169 173 175 177 180 183 184 185 186 188 197 200 202 204 206 207 208 209 210 212 213 215 218 221 222 225 227 228 229 235 237 238 239 240 249 251 252 255 257 259 261 263 264 265 268 270 272 275 277 278 280 283 288 289 295 297 298 300 78 246 2 6 30 42 46 47 50 53 59 62 66 83 85 95 98 100 103 118 136 140 150 167 181 189 191 199 205 232 234 236 254 267 285 287 296 299 3 5 7 9 10 11 12 13 14 15 16 17 19 20 22 24 27 29 31 32 33 34 35 36 38 39 40 41 43 44 45 48 49 52 54 56 58 60 61 63 64 67 68 69 70 71 72 73 74 77 81 82 84 86 87 88 89 90 91 92 93 96 99 102 104 105 106 107 109 110 111 112 113 114 115 119 122 123 124 125 126 127 131 132 133 135 138 139 141 142 143 145 147 148 149 152 153 154 155 156 158 159 162 165 166 168 169 170 171 172 173 174 175 176 179 180 182 183 184 185 187 188 190 192 193 194 196 197 200 204 206 212 213 214 215 216 217 218 219 220 223 224 226 227 228 230 231 233 238 239 240 241 242 243 245 247 249 251 253 255 256 257 258 259 260 261 262 263 264 266 269 271 273 274 276 277 279 280 282 283 284 286 289 291 292 293 294 295 298 65 76 120 130 137 151 161 164 229 235 237 268 272 275 78 167 246 3 4 6 8 9 10 11 12 13 15 16 17 19 20 21 22 24 25 27 29 30 31 32 33 34 35 36 37 40 41 42 43 44 45 46 47 48 49 50 51 52 53 54 56 58 59 60 61 62 63 64 65 66 67 68 71 72 73 74 76 77 79 81 82 83 84 86 87 88 89 90 91 93 94 95 96 100 102 103 104 105 106 107 109 110 111 112 113 114 115 118 122 123 124 125 126 127 129 131 132 133 135 136 137 138 139 140 141 142 143 145 147 148 150 152 153 154 155 156 157 158 159 162 165 166 168 169 170 171 172 173 174 175 176 177 178 179 180 181 182 183 184 185 187 188 189 190 192 194 197 198 199 200 202 204 205 206 212 213 214 215 216 218 219 220 221 223 226 227 228 229 231 232 233 234 236 238 239 240 241 242 243 244 245 247 249 251 254 255 256 257 258 259 260 261 262 263 264 266 267 268 269 270 271 273 274 276 277 278 279 280 281 283 284 285 286 288 289 292 293 294 296 298 299 78 1 2 3 4 5 6 8 9 10 11 12 13 14 15 16 17 20 21 22 24 25 26 27 29 30 31 32 33 34 35 36 37 39 40 41 42 44 45 46 47 50 51 52 53 54 56 57 58 59 60 61 62 63 64 65 67 68 69 71 72 73 74 75 76 77 79 81 82 84 86 87 89 90 91 92 93 94 95 96 99 100 102 103 104 105 107 108 110 111 112 113 114 115 116 118 120 123 124 125 126 127 129 130 131 132 133 135 136 137 138 139 140 141 142 143 145 146 147 148 150 152 153 154 155 156 157 158 159 160 161 162 163 164 165 167 168 169 170 171 173 174 175 176 177 178 179 180 181 182 183 184 185 186 187 188 189 190 191 192 193 194 197 199 200 202 204 205 206 207 209 210 212 213 214 215 216 217 218 219 220 221 222 223 224 226 227 228 229 230 231 232 233 234 235 236 237 238 239 240 242 243 244 245 246 247 248 251 254 256 257 258 259 260 261 262 263 264 266 267 269 270 271 273 274 275 276 277 278 279 280 281 283 284 285 286 288 289 292 293 294 296 297 298 42 59 78 98 146 150 167 181 205 232 234 246 6 30 46 47 50 66 83 85 95 100 103 136 189 199 236 254 267 285 287 296 299 3 4 7 8 9 10 11 12 13 15 17 18 19 21 22 24 25 26 29 32 33 34 37 39 40 41 43 44 45 48 49 51 52 53 55 56 57 58 60 61 62 63 65 67 68 71 73 74 75 76 77 79 80 81 82 84 87 89 91 92 93 94 99 104 106 107 108 109 110 112 114 115 116 117 118 119 120 122 123 124 125 126 127 129 131 133 135 137 138 139 143 144 145 147 148 152 153 157 158 160 161 162 163 164 166 168 169 171 173 174 175 176 177 178 179 180 182 183 185 187 190 191 193 194 195 196 197 198 202 203 204 207 209 210 212 215 216 217 218 219 220 221 222 223 224 225 226 227 233 238 239 241 242 243 244 245 247 248 251 252 255 257 259 260 261 263 265 266 268 269 270 271 272 274 275 276 277 278 279 280 281 282 284 288 289 290 291 292 294 295 297 298 42 59 78 98 150 167 181 205 232 234 246 6 30 50 66 83 85 95 100 146 189 199 236 254 267 285 287 296 299 1 3 4 5 7 8 9 10 11 12 13 14 15 17 18 19 21 22 24 25 26 27 29 31 32 33 34 37 38 39 40 41 43 44 45 46 48 49 51 52 53 55 56 57 58 60 61 62 63 65 67 68 69 71 72 73 75 76 77 79 80 82 84 86 87 88 89 91 92 93 94 96 99 102 103 104 108 109 110 112 114 115 116 117 119 120 121 122 124 125 126 127 129 130 131 132 133 135 137 138 139 141 142 143 144 145 147 148 152 153 154 156 157 158 159 160 161 162 163 164 166 169 171 172 173 174 175 176 177 178 179 180 182 183 184 185 187 188 190 191 193 194 195 196 197 198 200 202 203 204 206 207 209 210 212 213 215 216 217 218 219 220 221 222 223 224 225 226 227 229 230 231 233 238 239 240 241 242 243 245 247 248 252 253 255 256 257 260 261 263 265 266 268 269 270 271 272 273 275 276 277 278 279 280 281 282 284 288 289 290 291 292 295 297 300 42 78 167 181 205 246 2 6 14 19 22 24 25 30 34 37 38 41 46 47 49 50 53 56 59 62 83 85 95 100 103 106 107 109 114 118 125 131 136 140 146 150 152 178 182 189 190 191 196 199 216 226 231 232 234 236 241 244 253 254 260 267 273 279 285 286 287 296 1 3 4 5 7 8 9 12 13 15 16 17 18 20 21 23 26 27 29 31 33 35 36 39 40 43 44 45 48 51 52 57 58 60 61 63 64 65 67 68 69 71 72 74 75 76 77 79 80 81 82 84 86 87 88 89 90 91 92 93 94 97 99 102 104 105 108 110 111 112 113 115 116 117 119 120 122 123 124 126 127 129 130 132 133 134 135 137 138 141 142 143 144 145 147 148 151 153 154 155 156 157 158 159 160 161 162 163 164 165 166 168 169 170 171 172 173 174 175 176 177 179 180 183 184 185 186 187 188 193 194 195 197 198 200 202 204 206 207 208 209 210 212 213 214 215 217 218 219 220 221 222 223 224 225 227 228 229 230 233 235 237 239 242 243 245 247 248 249 251 252 255 256 257 258 261 262 263 265 266 268 269 270 271 272 274 275 276 278 280 281 283 284 289 290 291 293 294 295 297 298 300 2 42 59 78 98 136 146 150 167 181 205 232 234 246 254 6 30 46 47 50 62 66 83 85 100 103 189 191 236 244 267 285 287 296 299 4 5 9 10 14 15 16 17 19 20 22 24 25 28 32 34 37 38 39 41 43 44 54 56 60 63 64 67 68 69 70 72 73 82 86 91 99 102 104 105 106 107 109 110 114 115 118 121 122 123 124 125 126 127 128 131 139 141 142 144 145 147 149 152 153 154 158 159 162 170 171 172 174 176 178 179 182 187 190 192 194 196 211 214 216 219 220 224 226 230 231 241 243 245 247 253 256 258 260 262 271 273 274 276 279 281 284 286 291 293 294 1 7 8 11 13 18 21 23 26 27 35 36 40 45 48 51 52 55 58 61 71 74 75 76 81 84 88 89 90 94 97 101 108 111 113 116 120 129 130 132 134 137 156 157 160 161 164 166 173 175 177 180 183 184 185 186 188 195 198 202 203 204 206 208 209 210 212 213 215 217 218 221 222 225 229 237 238 239 240 249 251 252 255 257 261 263 264 268 269 270 272 277 278 280 283 292 295 297 298 300 78 167 246 1 2 3 5 6 8 9 10 11 12 13 15 16 17 19 20 21 22 24 25 26 27 29 30 31 32 33 34 35 36 37 39 40 43 44 45 46 47 48 50 51 52 53 54 56 57 58 59 60 61 62 63 64 65 66 67 68 71 72 73 74 75 76 77 79 81 83 84 86 87 88 90 91 92 93 94 95 96 97 99 100 102 103 104 105 107 108 109 110 111 112 113 114 115 116 118 120 122 123 124 125 126 127 129 130 131 132 133 135 136 138 139 140 141 142 143 145 146 147 148 150 152 153 154 155 156 157 158 159 160 161 162 163 165 166 168 169 170 171 172 174 175 176 177 178 180 182 183 184 185 186 187 188 189 190 191 192 193 194 197 198 199 200 202 204 205 206 207 209 210 212 213 214 215 216 217 218 219 220 221 222 223 224 226 227 228 229 230 231 232 233 234 235 236 237 238 239 240 241 242 243 245 247 248 249 251 254 256 257 258 259 261 262 263 264 267 268 269 270 271 273 274 275 276 277 278 279 280 281 284 285 286 288 289 292 293 294 295 296 297 298 299 78 167 181 246 205 2 50 59 66 95 98 136 146 150 189 232 234 236 254 287 299 6 9 14 15 19 22 24 25 28 30 32 34 37 38 41 47 49 53 54 56 62 63 73 82 83 85 86 93 100 103 104 105 106 107 109 110 114 118 121 122 125 128 131 139 140 147 149 152 153 162 170 178 190 191 192 193 194 196 199 216 219 226 231 241 244 245 253 260 267 271 273 285 286 137 272 78 78 167 181 246 42 50 59 66 95 98 136 146 150 205 232 234 254 30 46 47 62 83 100 103 140 189 191 199 236 244 267 285 287 296 299 3 4 9 12 14 17 18 19 22 23 29 33 34 37 39 43 48 51 52 55 57 58 65 68 72 73 74 75 77 79 84 87 89 92 93 96 105 106 108 109 110 112 114 116 117 119 123 124 125 126 127 129 131 133 134 135 138 143 148 160 163 166 168 169 171 173 176 177 178 179 180 183 185 187 193 194 195 197 200 202 207 209 210 212 213 215 216 217 218 220 221 222 224 225 229 241 242 245 248 249 251 252 255 256 260 261 263 265 266 268 270 275 276 277 278 281 284 288 290 291 295 297 298 78 78 167 246 2 42 50 59 66 95 98 136 146 150 232 234 254 287 299 6 19 25 30 41 46 47 53 62 83 85 100 103 107 114 152 189 199 236 244 253 267 285 296 3 4 9 10 12 16 17 18 22 26 28 29 33 34 37 39 43 48 49 51 52 55 58 63 65 68 71 72 73 74 75 77 79 80 81 84 87 89 92 93 94 96 101 104 106 110 111 112 116 117 119 120 123 124 125 126 127 128 129 131 133 135 138 139 145 147 148 149 151 160 163 166 168 169 171 172 173 176 177 178 179 180 182 183 185 186 187 193 194 195 196 197 198 200 202 204 207 209 210 211 212 213 215 216 217 218 220 221 223 224 225 229 237 238 241 242 245 248 250 251 252 255 256 260 261 263 265 266 268 270 274 275 276 277 278 279 281 283 284 286 289 290 291 295 297 2 42 59 78 98 150 167 181 205 232 234 6 30 46 47 50 62 66 83 85 95 100 103 136 146 189 191 199 236 254 267 285 287 296 299 3 4 7 10 11 12 13 14 15 17 18 19 21 22 24 25 26 29 32 33 34 37 39 40 41 43 45 48 49 51 53 55 56 57 58 60 61 63 65 67 68 69 70 72 73 74 75 76 77 79 80 81 82 84 86 87 89 91 92 93 96 99 104 105 106 107 108 109 110 112 114 115 116 117 118 119 120 122 123 124 125 126 127 129 131 133 135 137 138 139 143 145 147 148 151 153 157 158 160 161 162 163 164 166 168 169 171 173 174 175 176 177 178 179 180 182 183 185 187 188 190 193 194 195 196 197 198 200 202 203 204 207 209 210 212 213 216 217 218 219 221 222 223 224 225 226 227 229 233 238 239 240 242 243 244 247 248 251 252 253 255 256 257 259 260 261 263 265 266 268 269 270 271 272 274 275 276 277 278 279 280 281 282 284 286 288 289 290 291 292 294 295 297 298 2 42 59 78 150 167 181 205 246 50 66 95 136 146 234 254 287 296 299 1 4 5 6 7 8 9 10 11 12 13 14 15 16 17 19 20 21 22 23 24 25 26 27 29 30 31 32 33 34 35 36 37 39 40 43 44 45 46 47 48 51 52 53 54 56 57 58 60 61 62 63 64 65 67 68 69 70 71 72 73 74 76 77 79 81 82 83 84 86 87 88 89 90 91 92 93 94 96 99 100 102 103 104 107 108 109 110 111 112 113 114 115 116 118 119 121 122 123 124 125 126 127 129 130 131 132 133 135 137 138 139 140 141 142 143 144 145 147 148 149 152 153 154 155 156 157 158 159 162 163 164 165 166 168 169 170 171 172 173 174 175 176 177 178 182 183 184 185 187 188 189 190 191 192 193 194 197 198 199 200 202 203 204 206 210 212 213 214 215 217 218 219 220 221 222 223 224 226 229 230 231 233 235 236 237 238 239 240 241 242 243 245 247 249 251 256 257 259 260 261 262 263 264 266 267 268 269 270 271 273 275 276 277 278 279 280 281 283 284 285 288 289 292 293 294 295 297 298 78 167 181 246 2 42 59 95 98 136 146 150 205 232 234 254 6 14 15 19 22 24 25 28 30 34 37 41 46 47 49 50 53 54 56 62 66 73 82 83 85 86 100 103 105 106 107 109 110 114 118 121 122 125 128 131 139 140 149 152 153 162 178 182 189 190 191 192 194 196 199 216 219 226 231 241 244 245 253 267 271 273 285 286 296 299 1 3 4 5 8 9 10 11 12 13 16 17 18 20 21 26 27 29 33 35 36 39 40 43 44 45 48 51 52 55 57 58 60 61 63 64 65 67 68 69 70 71 72 75 76 77 79 81 84 87 88 89 90 91 94 96 97 99 101 102 104 108 111 112 113 115 116 120 123 124 126 127 129 130 132 133 135 137 138 141 142 143 145 147 148 151 154 155 156 157 158 159 160 161 163 164 165 166 168 169 170 171 172 173 174 175 176 177 179 180 183 184 186 187 188 197 198 200 202 204 206 207 208 209 210 212 213 215 217 218 220 221 222 223 224 225 227 228 229 230 233 235 237 238 239 240 242 243 247 248 249 251 252 255 257 258 259 261 262 263 264 265 266 268 269 270 272 274 275 277 278 280 281 284 288 289 290 291 292 293 294 295 297 298 300 2 42 59 78 98 146 150 167 181 205 232 234 246 6 46 47 50 62 66 83 85 95 100 103 136 189 191 199 236 254 285 287 296 299 3 4 7 9 10 11 12 13 14 15 17 18 19 21 22 24 25 26 29 32 33 34 37 39 40 41 43 44 48 49 51 52 53 55 56 57 58 60 61 63 65 68 69 70 71 72 73 74 75 76 77 79 80 81 82 84 86 87 89 91 92 93 94 96 104 105 106 107 108 109 110 112 114 115 117 118 119 120 123 124 125 126 127 129 131 133 138 139 143 145 147 148 151 157 160 161 162 163 164 166 168 169 171 173 175 176 177 178 179 180 182 183 185 187 190 193 194 195 196 197 200 202 203 204 207 210 212 213 215 216 217 218 219 220 222 223 225 226 227 229 238 239 240 241 242 243 244 245 247 248 251 253 255 256 257 259 260 261 263 265 266 268 270 271 274 275 276 277 278 279 280 281 282 284 286 288 289 290 291 292 295 297 298 78 167 181 246 2 6 14 19 24 25 30 32 34 37 38 41 42 46 47 49 50 53 56 59 62 66 83 85 95 98 100 103 106 107 109 114 118 125 131 136 139 140 146 149 150 152 178 182 189 190 191 192 196 199 205 216 226 231 232 234 236 241 244 253 254 260 267 273 279 285 286 287 296 299 1 3 4 5 7 8 9 10 11 12 13 15 17 18 21 22 26 27 31 33 35 36 39 40 43 44 48 51 52 55 57 58 60 61 63 64 65 67 69 70 72 73 74 75 76 77 79 80 81 82 84 86 87 88 89 90 91 92 93 94 96 97 102 104 105 108 110 111 112 113 115 116 117 119 120 121 122 123 124 126 127 129 130 132 133 135 137 138 141 142 143 145 147 148 151 153 154 156 157 159 160 161 162 163 164 165 166 168 169 170 171 173 174 176 177 179 180 183 184 185 186 188 193 194 195 197 200 202 203 204 206 207 208 209 210 212 213 215 217 218 219 220 221 222 223 224 225 227 228 229 233 235 237 238 239 242 243 245 247 248 249 251 252 255 256 257 258 259 262 263 264 265 266 268 270 271 272 274 275 276 277 278 280 281 282 283 284 288 289 290 291 292 293 294 295 297 298 300 78 2 4 5 6 9 10 14 15 16 17 19 20 22 25 30 32 34 37 38 41 42 43 44 46 47 49 50 53 54 56 59 60 62 63 64 66 67 68 69 73 82 83 85 86 91 93 95 99 100 103 104 105 106 107 109 110 112 114 115 118 122 124 126 127 131 136 139 141 142 145 146 147 150 152 153 158 162 167 170 171 174 176 178 179 181 182 189 190 191 192 193 196 199 205 214 216 219 224 226 230 231 232 234 236 241 243 244 246 247 253 254 256 258 260 262 267 271 273 276 281 284 285 286 287 291 293 296 299 1 8 12 13 18 26 29 33 35 36 39 40 45 48 51 55 57 58 61 71 74 75 76 77 79 80 81 84 87 89 90 92 94 96 97 108 111 113 116 117 119 120 129 132 133 135 137 138 143 148 151 155 156 157 159 161 163 164 165 166 168 169 173 175 180 183 184 185 186 187 188 195 197 200 202 206 207 208 209 210 212 213 215 217 218 220 221 222 225 227 228 229 233 235 237 238 240 242 249 251 252 255 257 259 261 264 265 266 268 269 270 272 274 275 277 278 280 283 288 289 290 292 294 295 297 298 300 78 78 167 181 246 2 6 14 19 25 30 32 34 38 41 42 46 47 49 53 59 62 66 85 95 98 100 103 107 114 118 125 136 140 146 150 152 178 182 189 190 191 196 199 205 216 226 232 234 236 244 253 254 267 273 285 286 287 296 299 1 3 4 5 8 9 10 11 12 13 17 18 20 21 22 24 26 27 29 31 33 35 36 37 39 40 43 44 45 48 51 52 55 57 58 60 61 63 64 65 67 68 69 70 71 72 74 75 76 77 79 80 84 86 87 88 89 90 91 92 93 94 96 97 99 102 104 105 106 108 109 110 111 112 113 115 116 117 119 120 121 122 123 124 126 127 129 130 131 132 133 135 138 139 141 142 143 145 147 148 151 153 154 155 156 157 158 159 160 161 162 163 164 165 168 169 171 173 174 175 176 177 179 180 183 184 185 186 187 188 192 193 194 195 197 200 202 203 204 206 207 208 209 210 212 213 214 215 218 219 220 221 222 223 224 225 227 228 229 230 231 233 235 237 238 239 240 241 242 243 245 247 248 249 251 252 255 256 257 258 260 261 262 263 265 266 268 269 270 271 272 274 275 276 277 278 280 281 282 283 284 289 290 291 292 293 294 295 297 298 300 2 42 59 78 98 167 181 205 232 246 6 19 25 30 46 47 50 53 62 66 83 85 95 100 103 107 118 136 140 146 152 189 191 199 234 236 244 253 254 267 285 287 296 299 1 3 4 5 7 8 9 10 11 12 13 14 15 17 18 20 21 22 23 24 27 28 29 31 32 33 34 36 38 39 40 43 44 45 49 51 52 54 56 57 58 60 61 63 65 67 68 69 71 72 73 74 75 76 77 79 80 81 82 84 86 87 88 89 90 91 92 93 94 96 97 99 102 104 105 106 108 109 110 111 112 113 114 115 116 117 119 120 122 123 124 125 126 127 128 129 130 131 132 133 134 135 137 138 139 141 142 143 144 145 147 148 153 154 155 156 157 158 159 160 161 162 164 165 166 168 169 170 171 172 173 174 175 176 177 178 179 180 182 183 184 186 188 190 192 193 194 195 196 198 200 202 203 204 206 209 210 212 213 214 215 216 217 218 219 220 222 223 224 226 227 228 229 230 231 233 235 237 238 239 240 241 242 243 245 247 248 249 250 252 255 256 257 258 260 261 262 263 264 265 266 268 269 270 271 273 274 275 277 278 279 280 281 284 288 289 290 291 292 293 294 295 297 298 300 2 6 14 19 22 24 25 32 34 37 41 42 46 47 49 50 53 56 59 62 66 83 85 93 95 98 100 103 106 107 109 114 118 125 131 136 139 140 150 152 178 181 182 189 190 191 192 196 199 205 216 231 232 234 236 241 244 246 253 260 267 273 279 285 286 287 296 299 1 3 4 5 7 8 9 10 11 12 13 15 17 18 20 21 26 27 29 31 33 35 36 39 44 45 48 51 52 55 57 58 60 61 63 64 65 67 68 69 70 71 72 73 74 75 76 77 79 80 82 84 86 87 89 90 91 94 96 97 99 104 105 108 110 111 112 113 115 116 117 119 120 122 123 124 126 127 129 130 132 133 135 137 138 141 142 143 145 147 148 151 153 155 156 157 158 159 160 161 162 163 164 165 166 168 169 170 171 173 174 175 176 177 179 180 183 184 185 186 187 193 194 195 197 200 202 203 204 206 208 209 210 212 213 214 215 218 219 220 221 222 223 224 225 227 228 229 230 233 235 237 238 239 240 242 243 245 247 248 249 251 252 255 256 257 258 261 262 264 265 266 268 269 270 272 274 275 276 277 278 280 281 282 283 284 288 289 290 291 292 293 294 295 298 300 78 167 181 205 246 2 6 14 19 25 30 32 34 37 38 41 42 47 49 50 53 56 59 62 66 83 85 95 100 103 107 114 118 125 136 139 140 150 152 178 189 190 191 192 196 199 216 226 234 236 241 244 254 260 267 273 279 285 286 287 296 299 1 3 4 5 7 8 9 10 11 12 13 15 16 17 20 21 22 23 24 26 27 29 31 33 35 36 39 40 43 44 45 48 51 52 55 57 58 60 61 63 64 65 67 68 69 71 72 73 74 75 76 77 79 80 81 82 84 86 87 88 89 90 91 92 93 94 96 97 99 104 105 106 108 109 110 111 112 113 115 116 119 120 122 123 124 126 127 129 130 132 133 135 137 138 142 143 144 145 147 148 151 153 154 155 156 157 158 159 160 161 162 163 164 165 166 168 169 170 171 172 173 174 175 176 177 179 183 184 185 186 187 188 193 194 195 197 198 200 202 203 204 206 207 208 209 210 212 213 214 215 217 218 219 220 221 223 224 225 227 228 229 230 231 233 235 237 238 239 240 242 243 245 247 248 249 251 252 255 256 257 258 259 261 263 264 265 268 269 270 271 272 274 275 277 278 280 281 283 284 289 290 291 292 293 294 295 297 298 300 78 167 205 246 2 42 50 59 66 95 98 136 146 150 189 232 234 236 254 287 296 299 6 14 19 25 30 32 34 37 38 41 46 47 49 53 56 62 83 85 100 103 107 118 125 128 140 149 152 178 190 191 196 199 216 226 241 244 253 260 267 273 279 285 3 7 9 12 16 17 18 20 22 23 24 28 29 33 35 43 48 51 55 57 58 64 65 68 70 71 72 73 74 75 77 79 81 84 87 89 90 92 93 96 97 101 105 106 108 109 110 111 113 116 117 123 126 127 129 131 133 135 138 143 148 151 155 160 163 166 168 169 171 173 176 177 179 180 183 186 187 193 197 200 202 203 207 208 209 210 211 214 217 218 220 221 222 224 225 228 229 231 237 242 243 245 248 249 251 252 255 256 258 261 262 263 264 266 268 270 274 275 277 278 280 281 284 288 289 290 291 295 297 298 42 78 167 181 205 246 2 59 98 146 150 232 234 3 4 5 6 9 10 14 15 16 17 19 20 22 24 25 27 28 30 32 34 35 36 37 39 41 43 44 46 47 48 49 50 52 53 56 60 62 63 64 66 67 68 69 71 72 73 77 82 83 84 86 88 90 91 93 95 99 100 102 103 104 105 106 107 109 110 111 112 114 115 118 123 124 125 126 127 128 131 132 133 136 138 139 140 141 142 143 145 147 152 154 158 159 162 166 169 170 171 174 175 176 178 179 182 183 184 187 188 189 190 191 192 193 196 197 199 211 213 214 216 217 219 220 224 226 228 230 231 233 236 238 239 240 241 243 244 245 247 250 253 254 256 258 259 260 261 263 266 267 269 270 271 273 274 276 277 279 280 281 283 285 286 291 292 293 294 295 296 298 299 1 8 11 12 13 18 21 26 33 40 51 55 57 58 61 74 75 76 79 81 87 92 94 96 101 108 116 117 120 129 130 135 137 151 155 156 157 161 163 164 168 177 180 185 186 202 206 208 209 210 212 218 221 222 225 227 229 235 237 248 251 252 255 257 264 265 268 272 278 288 289 290 297 300 2 42 50 59 66 78 95 98 136 146 150 167 181 205 232 254 287 6 14 19 25 30 32 34 38 41 46 47 49 53 56 62 83 85 100 103 107 114 118 125 140 149 152 178 182 189 190 191 196 216 226 236 244 253 267 273 279 285 286 296 299 4 9 10 12 16 17 20 22 23 24 29 33 35 37 39 43 48 54 55 57 58 64 65 68 71 72 73 74 75 77 81 84 87 89 90 92 96 97 105 106 108 110 112 113 117 119 123 124 126 127 129 131 133 135 138 139 143 144 151 155 160 163 166 168 169 173 177 179 180 183 185 186 187 192 193 194 195 197 198 200 202 207 209 210 212 214 215 217 220 221 222 224 225 229 237 242 245 248 249 252 256 258 260 261 262 263 266 268 270 274 275 276 277 278 280 284 288 289 290 291 293 297 298 78 167 181 205 42 6 30 47 59 66 83 85 95 98 100 136 146 150 189 199 232 234 236 254 267 285 287 296 299 3 4 5 9 10 14 15 16 17 19 20 22 24 25 32 34 37 38 39 41 43 44 46 49 53 54 56 60 62 63 64 67 68 69 70 72 73 82 86 91 93 99 102 104 105 106 107 109 110 112 114 115 118 121 122 123 124 125 126 127 131 139 140 141 142 147 149 152 154 158 159 162 170 171 174 176 178 179 182 187 190 191 192 193 194 196 211 214 216 219 220 224 226 230 231 241 243 244 245 247 250 253 256 258 260 262 271 274 276 279 281 282 284 286 291 293 8 21 26 40 94 116 120 137 156 157 177 186 188 233 237 238 264 269 272 283 300 78 167 181 246 59 98 205 232 2 95 136 146 150 254 3 4 5 6 9 10 11 12 13 14 15 16 17 19 20 22 25 27 28 30 31 32 33 34 36 37 39 40 41 43 44 45 46 47 48 50 52 53 54 56 58 60 62 63 64 66 68 69 70 71 72 73 74 77 81 82 83 84 86 87 88 90 92 93 96 100 103 104 105 106 107 109 111 112 113 114 115 118 122 123 124 125 126 127 131 132 133 134 135 138 139 140 141 142 143 144 145 147 148 152 153 154 155 156 158 159 162 165 166 168 169 170 171 172 173 174 175 176 177 178 179 180 182 183 184 185 187 188 189 190 191 192 193 194 197 198 199 200 204 206 211 212 213 214 215 216 217 218 219 220 223 224 226 227 228 230 231 233 236 238 239 240 241 243 244 245 247 249 250 251 256 257 258 259 260 261 262 263 264 266 267 269 270 271 273 274 276 277 279 280 281 283 284 285 286 288 289 292 293 294 295 296 297 298 299 120 137 186 237 272 78 2 3 5 6 9 13 14 16 17 19 20 22 24 25 27 30 31 32 34 35 36 40 41 42 43 44 45 46 47 48 49 50 52 53 54 56 58 59 60 62 63 64 66 67 68 69 71 72 77 82 83 84 85 86 88 90 91 93 95 99 100 102 103 104 105 106 107 109 110 111 113 114 118 122 123 124 125 126 127 131 132 133 135 136 138 139 140 141 142 143 145 146 147 148 150 152 153 154 155 158 159 162 166 167 169 170 171 174 175 176 177 178 179 181 182 183 184 187 188 189 190 191 192 193 194 196 197 199 200 205 213 214 216 219 220 224 226 227 228 230 231 233 234 236 238 239 240 241 242 243 244 245 246 247 249 253 254 255 256 257 258 259 260 261 262 263 264 266 267 269 270 271 273 274 276 277 279 280 281 283 285 286 291 292 293 294 295 296 297 298 299 78 167 181 246 42 205 2 59 98 146 150 232 234 50 66 95 136 189 236 254 287 296 299 3 4 5 6 9 10 15 16 17 19 20 22 24 27 28 30 32 34 35 36 37 38 39 41 43 44 46 47 48 52 53 54 56 60 62 63 64 67 68 69 70 71 72 73 77 82 83 84 86 90 91 93 99 100 102 103 104 107 109 111 112 114 115 118 122 123 124 125 126 127 128 131 132 133 134 138 139 140 141 142 144 145 147 149 152 153 154 158 159 162 170 171 172 174 175 176 178 179 182 183 184 190 191 193 194 199 211 214 216 217 219 220 226 228 230 231 238 239 240 241 242 243 245 247 256 258 259 260 262 266 267 271 276 277 279 280 281 282 284 285 292 293 294 295 298 1 7 8 11 12 18 21 23 26 29 33 40 51 55 57 61 74 75 76 79 80 81 88 89 92 94 96 97 108 116 117 119 120 129 130 135 137 143 148 151 156 157 160 161 163 164 165 168 169 177 180 185 188 195 197 200 202 203 204 206 207 208 209 210 212 213 215 218 221 222 225 227 229 235 248 251 261 263 264 265 269 270 272 275 278 283 288 290 297 300 2 42 59 78 95 98 136 146 150 167 181 205 232 234 246 254 6 30 46 47 50 66 83 85 100 103 189 191 199 236 267 285 287 296 299 3 4 7 8 9 12 13 14 17 18 19 21 22 23 24 25 26 29 32 33 34 37 39 40 43 48 49 51 52 55 57 58 60 63 65 67 68 69 71 72 73 74 75 77 79 80 81 84 86 87 89 91 92 94 96 104 105 106 108 109 110 112 114 115 116 117 119 123 124 125 126 127 129 131 133 134 135 138 139 144 147 148 151 152 157 160 161 162 163 166 168 169 171 172 173 174 176 177 178 179 180 183 185 187 193 194 195 196 197 198 200 202 203 204 207 209 210 212 213 215 217 218 220 221 222 223 224 225 226 229 238 239 241 242 243 244 245 247 248 251 253 256 257 260 261 263 265 266 268 270 271 274 275 276 277 278 279 281 284 288 289 290 291 292 295 297 298 78 2 42 59 95 136 146 150 167 181 205 232 246 254 6 25 30 46 47 50 53 62 66 83 85 100 103 118 140 189 191 199 236 244 267 285 296 299 3 4 7 9 10 12 14 17 18 19 22 26 29 33 37 39 41 48 49 51 52 55 57 58 65 68 72 73 74 75 77 79 80 81 82 84 87 89 92 93 94 101 104 105 108 110 112 114 115 116 117 119 120 123 125 126 127 128 129 131 133 135 138 139 143 145 148 151 160 161 163 166 168 169 171 173 176 177 178 179 180 182 183 185 186 187 190 194 195 196 197 200 202 203 204 207 209 210 212 213 215 216 217 218 220 221 222 223 224 225 229 238 240 241 242 245 249 251 252 253 255 256 260 261 262 263 265 266 268 270 275 276 277 278 279 281 284 286 288 289 290 291 295 297 298 42 78 167 181 205 246 2 59 150 232 3 4 5 6 9 10 11 12 13 14 15 16 17 19 20 22 23 25 27 28 30 31 32 34 35 36 37 39 40 41 43 44 45 46 47 48 50 52 53 54 56 58 62 63 64 66 67 68 69 71 72 73 74 77 82 83 84 86 87 88 89 90 91 92 93 95 96 99 100 102 103 104 105 107 109 110 111 112 113 114 115 118 123 124 125 126 127 128 131 132 133 135 136 138 139 140 141 142 143 145 147 148 152 153 154 156 165 166 169 170 171 173 174 175 176 177 178 179 180 182 183 184 185 187 188 189 190 191 192 193 194 197 199 200 204 206 211 213 214 216 217 218 219 220 223 224 227 228 230 231 233 236 238 239 240 241 242 245 247 249 251 254 256 257 258 259 260 261 262 263 264 266 267 269 270 271 273 274 276 277 279 280 281 283 284 285 286 288 292 293 294 295 297 298 299 18 21 51 57 75 76 94 101 116 120 129 130 137 157 163 186 209 221 225 235 237 248 272 278 289 300 78 246 167 181 2 42 59 95 98 146 150 205 232 234 254 6 30 50 66 83 85 100 189 199 236 267 285 287 299 3 4 7 9 10 11 12 13 14 15 17 18 19 22 24 25 26 28 29 32 33 34 37 38 39 41 43 45 46 48 49 51 52 53 55 57 58 60 61 62 63 65 67 68 69 71 72 73 74 75 76 77 79 80 81 82 84 86 87 89 91 92 93 94 96 99 101 103 104 107 108 109 110 112 114 115 116 117 118 120 122 123 124 125 126 127 128 129 130 131 133 135 137 138 139 141 142 143 145 147 148 149 151 153 157 158 159 160 161 162 163 164 165 168 169 171 172 173 174 175 176 177 179 180 182 183 184 185 187 188 190 191 193 194 195 196 197 198 200 202 203 204 206 207 209 210 212 213 215 216 217 218 219 220 221 222 223 224 225 226 227 229 230 233 239 240 241 243 245 247 248 250 251 252 253 255 256 257 259 260 261 265 266 268 269 270 271 272 275 276 277 278 279 280 281 284 288 289 290 291 292 294 295 297 300 78 78 167 181 2 42 50 59 66 95 98 136 146 150 232 234 254 287 6 14 19 25 30 32 41 47 49 53 62 83 85 100 103 107 114 118 125 140 149 152 178 182 189 190 191 196 199 226 236 244 253 267 273 285 296 299 3 4 9 10 12 17 20 22 24 29 33 34 35 37 39 43 48 51 55 58 64 65 68 71 72 73 74 75 79 80 81 87 89 90 92 93 96 105 106 108 109 110 111 112 113 117 119 123 124 126 127 129 131 133 134 135 138 139 143 148 151 155 159 163 166 168 171 173 177 179 180 183 185 186 187 192 193 194 195 197 200 202 207 209 210 212 215 216 217 218 220 221 222 224 225 229 235 237 242 245 248 249 251 252 255 256 258 260 261 262 263 265 266 268 270 274 276 277 278 280 281 283 284 288 289 290 291 293 295 297 298 2 6 30 42 50 59 66 78 83 85 95 98 100 136 146 150 181 189 199 205 232 234 236 246 254 267 285 287 296 299 3 4 5 7 9 13 14 15 16 17 19 20 22 23 24 25 27 28 32 34 35 36 37 38 39 41 43 44 46 47 48 49 52 53 60 62 63 64 67 68 69 70 71 72 73 77 82 84 86 90 91 99 102 103 104 105 106 107 109 110 111 112 114 115 118 121 122 123 124 125 126 127 128 131 132 133 138 139 140 141 142 143 144 145 147 148 149 152 153 154 158 159 162 166 169 170 171 174 175 176 178 179 182 183 184 187 191 192 193 194 196 197 211 213 216 217 219 220 224 226 228 230 231 233 238 239 240 241 242 243 245 247 253 256 258 259 260 261 262 266 269 270 273 274 276 277 280 281 282 283 284 286 291 292 293 294 295 298 21 40 57 65 76 81 94 96 116 120 130 135 137 157 186 235 237 248 251 264 272 275 290 300 78 78 167 181 246 2 6 30 42 46 47 50 59 62 66 85 98 100 103 136 140 146 150 189 199 205 232 236 244 254 267 285 287 296 299 3 4 5 7 9 10 13 14 15 16 17 19 20 22 25 27 32 34 35 36 37 38 39 40 41 43 44 48 49 52 53 54 56 58 60 63 64 67 68 69 70 71 72 77 82 84 86 88 90 91 93 99 102 104 105 106 107 109 110 111 112 114 115 118 119 121 122 123 124 125 126 127 131 132 133 135 138 139 141 142 143 144 145 147 148 152 153 154 155 158 159 166 169 171 172 174 175 176 178 179 182 183 184 188 190 192 193 194 196 197 198 200 213 214 216 217 219 220 224 226 228 230 231 238 239 240 241 242 243 245 247 249 253 255 256 258 259 260 261 262 263 264 266 269 270 271 273 274 276 277 279 280 281 283 284 286 291 292 293 294 295 297 298 1 61 65 76 120 130 137 161 186 203 204 218 227 235 237 248 268 272 275 290 78 246 167 181 205 42 2 6 30 47 50 59 66 83 85 95 98 100 136 146 150 189 199 232 234 236 254 267 285 287 296 299 3 4 5 9 10 14 15 16 17 19 20 22 24 28 34 37 39 41 43 44 46 49 53 54 56 60 62 63 64 67 68 69 70 72 73 82 86 91 93 99 102 103 104 105 106 107 109 110 114 115 118 121 122 123 124 125 126 127 128 131 139 140 142 145 147 149 152 153 158 162 170 171 174 176 178 179 182 187 190 191 193 194 196 211 214 216 224 230 231 241 243 244 245 247 253 256 258 260 262 271 273 274 276 279 281 282 284 286 291 293 294 8 13 26 40 61 94 97 101 120 130 137 156 161 188 206 213 237 238 250 264 272 300 78 167 246 181 42 59 205 232 2 50 66 83 85 95 100 136 146 150 189 234 236 254 287 296 299 3 4 5 6 9 10 12 13 14 15 16 17 20 22 24 25 28 30 31 32 34 35 36 37 38 39 40 41 43 44 45 46 47 48 52 53 54 56 58 60 62 63 64 67 68 69 70 71 72 73 74 77 82 84 86 87 88 90 91 93 96 99 102 103 104 105 107 109 110 111 112 113 114 115 118 119 121 122 123 124 125 126 127 131 132 133 135 138 139 140 141 142 143 145 147 148 149 152 153 154 155 158 159 162 166 169 170 171 174 175 176 177 178 179 180 182 183 184 185 188 190 191 192 194 197 199 204 211 213 214 216 217 218 219 220 224 226 228 230 231 233 238 239 241 242 243 244 245 247 249 251 253 256 257 258 259 260 261 262 263 264 266 267 269 270 271 273 274 276 279 280 281 282 283 284 285 286 291 292 293 294 295 297 298 1 18 29 33 51 55 57 76 94 116 117 120 129 130 151 156 157 161 163 164 165 168 173 186 195 202 203 206 208 209 210 212 215 225 229 235 268 272 290 300 78 246 42 98 181 205 2 59 95 146 150 232 234 6 25 30 46 47 50 62 66 83 85 100 103 136 140 189 191 199 236 244 254 267 285 296 299 3 5 9 10 15 16 17 19 20 22 24 27 28 32 34 36 37 39 41 43 44 48 49 52 53 54 56 60 63 64 68 69 71 72 73 77 82 84 86 90 91 93 99 102 104 105 106 107 109 111 114 115 118 121 122 123 124 125 126 127 128 131 132 133 134 138 139 141 142 145 147 148 149 152 153 154 158 159 162 170 171 172 174 175 176 178 179 182 183 184 187 190 192 193 194 196 200 211 213 214 216 217 219 220 224 226 230 231 233 238 239 240 241 242 243 245 253 256 258 259 260 261 262 266 269 270 271 273 274 276 277 279 280 281 282 283 284 286 291 292 293 294 295 298 1 8 11 13 18 26 29 33 40 45 51 55 61 65 74 75 76 80 81 87 88 92 94 96 97 101 108 113 116 119 120 130 135 137 156 160 163 169 177 185 188 195 197 202 203 206 209 215 222 227 235 237 248 255 264 265 272 278 288 297 300 78 167 42 205 2 59 66 95 98 136 146 150 189 232 234 254 287 296 299 6 14 19 22 24 25 30 32 34 37 38 41 46 47 49 53 54 56 62 83 85 86 93 100 103 107 109 114 118 125 128 131 139 140 149 152 178 182 190 191 192 196 199 216 226 231 236 241 244 253 260 267 271 273 279 285 286 1 3 4 8 9 10 11 12 13 15 16 17 18 20 21 26 27 28 29 31 33 35 39 40 43 44 48 51 52 55 57 58 60 61 63 65 67 68 69 70 71 72 73 74 75 76 77 79 81 82 84 87 88 89 90 91 92 94 96 97 101 102 104 105 108 110 111 112 113 115 116 117 120 121 123 124 126 127 132 133 135 138 143 145 147 148 151 154 155 156 157 159 160 162 163 164 166 168 169 170 171 173 174 175 176 177 179 180 183 185 186 187 193 194 195 197 200 202 204 207 208 209 210 211 213 215 217 218 219 220 221 222 223 224 225 227 228 229 230 235 237 238 239 240 242 243 245 247 248 249 251 252 255 256 257 258 259 261 262 263 264 265 266 268 270 274 275 276 278 280 281 283 284 288 289 291 292 293 295 297 78 78 2 6 14 19 25 30 32 41 42 46 47 49 53 59 62 66 83 85 95 98 100 103 107 114 118 125 136 140 150 152 167 178 181 182 189 190 191 196 199 205 226 232 234 236 244 246 253 254 273 285 287 296 299 1 4 5 8 9 10 11 12 13 15 16 17 18 20 21 22 24 26 29 31 33 34 35 36 37 38 39 40 43 44 45 48 51 52 55 56 57 58 60 61 63 64 65 67 68 69 70 71 72 73 74 75 76 77 79 80 81 82 84 86 87 88 89 90 91 92 93 94 96 97 99 102 104 105 106 108 109 110 111 113 115 116 117 119 120 122 123 127 129 130 131 132 133 135 137 138 139 141 142 143 145 147 151 153 154 155 156 157 158 159 161 162 163 164 165 166 168 169 170 171 173 174 175 176 177 179 180 183 184 185 186 187 188 192 193 194 195 197 200 202 203 204 206 208 209 210 212 213 214 215 217 218 219 220 221 222 223 224 225 227 228 229 230 231 233 237 238 239 240 241 242 243 245 247 248 249 251 252 255 256 257 258 260 261 262 263 264 265 266 268 269 270 271 272 274 275 276 277 278 279 280 281 282 283 284 286 288 289 290 292 293 294 295 297 298 300 78 167 246 42 181 205 98 2 3 4 5 6 9 10 14 15 19 20 22 24 25 30 32 34 37 41 43 46 47 49 50 53 54 56 59 63 64 66 68 69 73 82 83 85 86 91 93 103 104 105 106 107 109 110 112 114 118 122 123 124 125 126 127 131 136 139 140 141 142 145 146 147 150 152 153 158 162 170 171 174 178 179 189 190 191 192 193 194 196 199 216 219 224 226 230 231 234 236 241 243 245 247 253 258 260 262 267 271 273 276 279 281 285 286 291 293 296 299 1 8 11 12 13 16 17 18 21 26 27 29 31 33 35 36 39 40 45 48 51 52 55 57 58 60 65 67 71 72 74 75 76 77 79 80 81 84 87 88 89 9
[truncated: 70,850,635 more chars]
