# Supplementary material for: Redundant Design in Interdependent Networks
Source: PLoS One. 2016 Oct 20;11(10):e0164777. doi: 10.1371/journal.pone.0164777 (PMC5072686; doi:10.1371/journal.pone.0164777)
Supplement: S3 File — Text 14: Interdependent failed nodes accounts in network A over 100000 simulations times. Text 15: Interdependent failed nodes accounts in network B over 100000 simulations times. Text 16: Overload failed nodes accounts in network A over 100000 simulations times. Text 17: Overload failed nodes accounts in network B over 100000 simulations times. (ZIP) [file pone.0164777.s003.zip › Text 17.txt]

78 42 167 181 205 59 98 150 232 234 3 6 9 14 15 19 22 24 25 28 30 32 34 37 38 41 46 50 53 54 56 62 63 66 73 82 85 86 93 95 100 103 105 106 107 109 110 114 118 121 122 125 136 139 140 146 147 149 153 162 170 178 189 190 191 192 193 194 196 199 219 226 231 236 241 244 245 253 254 260 267 271 273 279 285 287 296 299 4 7 8 10 11 12 13 16 17 18 20 21 23 26 27 29 31 39 40 44 45 48 51 52 55 58 60 61 64 65 67 68 69 70 71 72 74 75 77 79 80 81 84 87 88 89 90 91 92 94 96 97 99 101 102 108 111 112 113 115 116 119 120 123 124 126 127 129 130 132 133 135 137 138 141 142 143 144 145 148 151 156 157 158 159 160 161 163 164 165 166 168 169 171 172 173 174 175 176 177 179 180 183 184 185 186 187 188 197 198 200 202 203 204 206 207 209 210 211 212 213 214 215 217 218 220 221 222 223 224 225 227 228 229 230 237 238 239 240 242 243 247 248 249 250 251 252 255 256 257 258 261 262 263 264 265 266 268 269 270 272 275 277 278 280 281 282 283 284 288 289 290 291 292 293 294 295 297 298 78 167 181 205 246 42 2 6 30 46 47 50 59 62 66 83 85 95 100 103 136 140 146 150 189 191 199 232 234 236 244 267 285 287 296 299 3 4 5 7 9 10 11 12 13 14 15 16 17 19 20 22 23 24 25 27 28 31 32 34 35 36 38 39 40 41 43 44 45 49 52 53 54 56 58 64 68 69 70 71 72 73 74 77 81 82 84 86 87 88 91 93 96 99 102 104 105 106 107 109 110 111 112 113 114 115 118 119 122 123 124 125 126 127 128 131 133 134 135 138 139 141 142 143 144 145 147 148 149 153 154 155 156 158 159 162 166 169 170 171 172 174 175 176 177 178 179 180 182 183 184 185 187 188 190 192 193 194 196 197 200 204 211 213 214 216 217 218 219 220 223 224 226 227 228 230 231 233 238 239 240 241 242 243 245 247 249 250 251 253 256 257 258 260 261 262 263 264 266 269 270 271 273 274 276 279 280 281 282 283 284 286 291 292 293 294 297 298 18 21 33 55 75 97 101 116 161 173 195 208 215 221 229 268 278 167 181 1 2 3 4 5 6 9 10 11 13 14 15 16 17 18 19 20 22 23 24 25 26 27 28 29 31 32 33 34 37 39 40 41 45 46 47 48 49 50 51 54 55 58 59 60 61 62 63 64 66 68 69 71 72 73 74 75 77 79 81 82 83 84 86 87 88 91 92 93 94 95 96 97 98 99 100 101 102 103 104 106 107 108 109 110 111 112 113 114 115 116 117 118 119 120 121 122 124 125 126 127 128 129 130 132 134 135 136 138 139 141 143 144 145 146 147 148 149 150 151 153 154 155 156 158 159 160 161 162 163 164 165 166 169 170 171 172 173 174 175 176 177 178 179 180 182 183 184 185 186 187 188 189 191 192 193 194 195 196 197 198 199 200 203 204 205 206 207 208 209 210 211 212 213 214 215 216 217 218 220 222 223 224 225 226 227 228 229 230 232 233 234 236 237 238 240 241 242 243 244 245 247 248 249 250 251 252 255 256 258 260 261 262 263 264 265 266 267 269 270 271 272 273 276 278 279 280 281 283 284 285 286 288 289 290 291 292 293 294 295 297 298 42 78 167 181 205 246 2 59 95 98 146 150 234 3 4 5 6 9 10 14 16 17 19 20 22 24 25 28 32 34 35 36 37 38 39 41 44 46 47 48 49 50 52 54 56 62 63 64 66 67 68 69 70 72 73 82 83 84 86 91 93 99 100 102 103 104 105 106 107 109 110 111 112 114 115 118 121 122 123 124 125 126 127 128 131 132 133 134 136 138 139 141 142 144 145 149 153 154 158 159 162 170 171 172 174 175 176 178 179 182 184 187 189 190 191 192 193 194 196 199 211 214 216 217 224 226 228 230 231 233 236 238 239 240 241 243 244 245 250 256 258 260 262 266 267 271 273 276 277 279 280 281 282 284 285 287 291 292 293 294 296 298 1 8 11 12 13 18 21 29 33 40 51 55 57 61 65 75 76 77 79 80 81 88 89 92 96 97 101 108 113 116 117 119 120 129 130 135 143 148 151 155 156 157 160 161 163 164 165 166 168 169 173 177 180 183 185 186 188 195 198 200 203 204 206 207 210 212 213 218 221 222 225 227 229 235 237 242 248 249 251 252 255 257 261 263 264 265 268 269 270 272 275 278 283 288 289 290 295 78 167 181 205 246 2 3 4 5 6 9 10 14 15 19 20 22 24 25 28 30 32 34 38 41 46 47 49 50 53 54 56 59 62 63 64 66 68 69 70 73 82 83 85 86 91 93 95 98 100 103 105 106 107 109 110 112 114 118 122 123 124 125 126 127 128 131 136 140 141 144 145 146 147 149 150 153 158 162 170 171 174 178 179 182 189 190 191 192 193 194 196 199 211 216 219 224 226 230 231 232 234 236 241 243 244 245 247 253 258 260 262 267 271 273 276 279 281 284 285 286 287 291 296 299 1 7 8 11 12 13 16 17 18 21 23 26 27 29 31 33 36 39 40 44 45 48 51 52 57 58 60 61 65 67 71 72 74 75 77 79 80 81 84 88 92 94 96 97 101 102 108 111 113 115 116 117 119 120 129 130 132 137 138 143 148 151 154 155 156 159 160 161 163 164 165 166 172 175 176 177 180 183 184 185 186 187 188 195 197 202 203 204 206 207 209 210 214 215 217 218 220 221 222 223 225 227 228 229 233 235 237 238 239 240 248 249 250 251 256 257 261 263 264 265 266 268 269 270 272 274 275 278 280 282 288 289 290 292 294 295 297 298 300 78 78 246 2 42 50 59 66 95 98 136 146 150 167 181 189 205 232 234 236 254 287 296 299 6 19 22 24 25 28 30 32 34 37 38 46 47 49 53 56 62 73 82 83 85 86 93 100 103 106 107 109 114 118 122 125 131 140 152 153 162 178 182 190 192 196 199 216 219 226 231 241 244 245 253 260 267 271 273 279 285 286 55 158 170 235 78 42 181 205 246 2 59 95 98 150 232 234 1 3 4 5 9 10 11 12 13 14 15 16 17 18 19 20 21 22 23 24 25 26 27 28 29 31 32 34 35 36 37 39 40 41 44 45 46 47 48 49 50 51 53 54 56 58 60 61 62 63 64 65 68 69 71 72 73 74 75 77 79 80 81 82 83 84 86 87 88 89 90 91 92 93 94 96 97 99 100 101 102 103 104 106 107 108 109 110 111 112 113 114 115 116 117 118 119 120 121 122 123 124 125 126 127 129 130 132 133 134 135 136 138 139 141 142 143 144 145 147 148 149 152 153 154 155 156 157 158 159 160 161 162 163 164 165 166 169 170 171 172 173 174 175 176 177 178 179 180 182 183 184 185 186 187 188 189 190 191 192 193 194 195 196 197 198 199 206 207 209 210 214 215 216 217 218 219 220 221 222 223 224 226 227 228 229 230 231 233 237 238 239 240 241 242 243 244 245 247 248 249 251 252 255 256 258 260 261 262 263 264 265 266 267 268 269 270 271 273 275 276 277 278 279 280 281 282 283 284 285 286 287 288 290 291 292 293 294 295 296 297 298 2 42 59 95 98 136 146 150 167 181 205 232 234 246 254 6 46 47 50 62 66 83 85 100 103 140 191 199 236 244 267 285 287 296 299 1 7 8 10 12 14 17 19 20 21 22 23 24 25 27 28 29 34 36 37 40 45 48 49 51 52 54 57 58 60 61 63 65 68 71 72 74 77 79 81 82 86 87 91 93 94 101 104 105 106 107 108 109 110 111 113 114 115 116 118 119 120 121 122 123 124 125 126 127 130 131 132 133 135 138 139 141 142 145 147 149 153 154 155 156 159 160 162 163 164 165 166 171 172 173 174 175 176 178 179 180 182 184 185 187 188 194 195 196 197 200 202 203 204 206 207 208 209 210 212 216 217 218 219 220 221 222 223 224 225 226 227 228 229 230 231 233 235 237 238 239 240 241 242 245 247 248 249 251 252 253 256 257 258 261 262 263 264 265 268 269 270 271 272 273 274 275 278 279 280 283 288 289 291 292 293 294 295 297 298 300 2 6 30 42 46 47 50 59 66 78 83 85 95 98 100 136 146 150 167 181 189 199 205 232 234 236 246 267 285 287 296 299 3 4 5 9 10 14 15 16 17 19 20 22 24 25 27 28 32 34 35 36 37 38 39 41 43 44 49 52 53 54 56 60 62 63 64 67 68 69 70 72 73 77 82 84 86 90 91 93 99 102 103 104 105 106 107 109 110 111 112 114 115 118 121 122 123 125 126 127 128 131 132 134 138 139 140 141 142 144 145 147 149 152 153 154 158 159 170 171 172 174 175 176 178 179 182 183 184 187 190 191 192 193 194 196 211 213 214 216 217 219 220 224 226 228 230 231 233 238 239 240 241 242 243 244 245 247 250 253 256 258 260 262 266 271 273 274 276 277 279 280 281 282 284 291 292 293 294 295 298 7 11 21 23 26 29 40 51 55 58 65 74 75 76 79 81 87 88 94 96 97 101 108 116 117 119 120 129 130 135 137 143 151 155 156 157 160 161 163 164 165 168 169 173 177 180 186 188 195 198 202 203 206 208 209 210 212 215 221 222 225 248 249 251 255 264 265 268 269 270 272 275 283 289 290 297 300 78 246 2 42 59 98 150 167 181 205 232 50 66 95 136 189 236 254 287 296 299 1 3 4 5 7 9 10 11 12 13 14 15 16 17 18 19 20 21 22 23 24 27 28 29 30 32 34 35 36 37 39 41 43 45 47 48 49 51 53 54 55 58 60 61 63 67 68 71 72 73 74 75 77 79 80 81 82 86 87 88 91 93 94 96 100 101 102 103 104 106 107 108 109 110 111 113 114 115 116 119 120 121 122 123 124 125 126 127 129 131 132 133 135 138 139 141 145 148 149 151 153 155 156 158 159 160 161 162 163 164 165 166 169 170 171 172 173 174 175 176 177 178 179 180 183 184 185 186 187 188 191 194 195 196 197 198 200 202 203 204 206 207 208 209 210 211 212 213 214 216 217 218 220 221 222 223 224 225 226 227 228 229 230 231 233 237 238 239 240 241 242 244 245 247 249 251 252 253 255 256 258 259 260 261 262 263 264 265 266 267 268 269 270 271 272 273 274 275 276 278 279 280 281 282 283 284 285 288 289 290 291 292 293 294 295 298 300 78 2 3 4 9 10 14 15 19 20 22 25 28 30 32 34 37 38 41 46 49 50 53 54 56 59 63 64 66 68 69 70 73 82 83 85 86 91 93 95 100 103 104 105 106 107 109 110 112 114 118 121 122 124 125 126 127 136 139 140 141 142 144 146 147 149 150 153 158 162 170 171 174 178 179 182 189 190 191 192 193 194 196 199 205 211 216 219 226 230 231 232 234 236 241 244 245 247 253 258 260 262 271 273 276 279 281 284 285 286 287 291 296 299 1 7 8 11 12 13 17 18 21 23 26 27 29 31 39 40 44 45 48 51 52 57 58 60 61 71 72 77 79 81 92 94 96 97 101 102 108 111 113 115 116 117 119 120 123 130 132 133 137 138 143 145 148 151 154 155 156 159 160 161 163 164 165 166 169 172 175 177 180 183 184 185 186 187 188 195 197 198 200 202 203 204 206 207 209 210 212 213 214 215 217 218 220 221 223 225 227 228 229 233 237 238 240 242 243 248 249 250 252 255 256 257 261 263 264 265 266 268 269 270 272 274 275 278 280 283 288 289 290 292 293 294 295 297 298 300 42 78 167 205 246 2 3 4 5 6 9 10 14 15 16 17 19 20 22 24 25 27 28 30 32 34 36 38 39 41 44 46 47 48 49 50 52 53 54 56 59 60 62 63 64 66 68 69 70 71 72 73 77 82 83 84 85 86 91 93 95 98 99 102 103 104 105 106 107 109 110 111 112 114 115 118 121 122 123 124 125 126 127 128 131 132 133 134 136 138 139 140 141 142 144 145 146 147 149 150 153 154 158 159 162 166 170 171 172 174 175 176 178 179 183 184 187 189 190 191 192 193 194 196 199 211 213 214 216 217 219 220 224 226 228 230 231 232 233 234 236 238 241 242 243 245 247 250 253 256 258 260 261 262 266 267 269 270 271 273 276 280 281 282 284 285 287 291 292 293 294 295 296 298 299 1 7 8 11 12 18 21 26 29 40 45 51 55 57 58 65 74 75 79 88 92 96 97 101 119 129 130 135 137 143 148 155 160 161 163 164 165 168 177 180 185 198 200 202 203 204 206 207 210 215 218 221 222 225 227 229 237 248 249 263 264 272 275 278 289 290 297 78 2 42 59 78 98 146 150 167 181 205 232 234 246 6 30 50 66 83 85 95 100 136 189 199 236 267 285 287 296 299 1 3 4 5 9 10 11 12 13 14 15 16 17 18 19 20 21 22 23 24 25 27 28 29 32 34 36 37 39 40 43 45 47 48 49 51 52 53 54 57 58 60 61 62 63 68 70 71 73 74 75 77 79 80 81 82 84 86 87 88 91 93 94 96 101 102 103 104 105 106 107 108 109 110 111 113 114 115 116 118 119 120 121 122 123 124 125 126 127 129 130 132 133 135 137 138 139 140 141 145 147 148 149 151 153 154 155 156 158 159 160 161 162 163 164 165 166 169 170 171 172 173 174 175 176 178 179 180 182 183 184 185 186 187 188 190 193 194 195 196 197 198 200 202 203 206 207 208 209 210 211 212 213 214 216 217 218 220 221 222 223 225 226 227 228 229 230 231 233 235 238 239 240 241 244 245 248 249 251 252 255 256 257 258 260 261 263 264 265 266 268 269 270 271 272 273 274 275 279 280 281 283 284 288 289 290 291 292 293 294 295 297 298 300 2 6 14 19 25 32 34 37 38 41 46 49 50 53 56 59 62 66 83 85 98 100 103 107 114 118 125 136 139 140 146 149 150 167 178 181 182 189 190 191 192 196 199 205 216 226 231 232 234 236 241 244 246 253 260 267 273 279 285 286 287 296 299 1 3 4 5 7 8 10 11 12 13 15 16 17 18 20 21 22 23 24 26 27 28 29 31 36 39 40 43 44 52 54 55 57 58 60 61 65 68 69 71 73 74 75 76 77 79 81 82 84 86 87 88 91 93 94 96 97 99 101 102 104 105 106 108 109 110 112 113 115 116 117 119 120 121 122 123 124 126 127 129 130 132 133 134 135 137 138 141 142 143 144 145 147 148 151 153 154 155 156 158 160 161 162 163 164 165 166 169 170 171 172 173 174 175 176 179 180 183 184 185 186 187 188 193 194 195 197 198 200 202 203 204 206 207 208 209 210 211 212 213 214 215 218 220 221 222 223 224 225 227 229 230 233 235 237 238 239 240 242 243 245 247 248 249 250 251 252 255 256 257 258 261 262 263 264 265 266 268 269 270 271 272 274 275 276 278 280 281 283 284 288 289 290 291 292 293 294 295 297 298 300 2 59 78 98 167 181 205 232 246 3 4 5 6 9 10 14 15 16 17 19 20 22 24 25 27 28 30 32 34 36 37 38 39 41 44 46 47 48 49 50 52 53 54 56 60 63 64 66 67 68 69 70 71 72 77 82 83 84 85 86 90 91 93 95 99 100 102 103 104 106 107 110 111 112 114 118 121 122 123 124 125 126 127 128 131 132 134 136 138 139 140 141 142 143 144 146 147 148 149 150 152 153 154 158 159 162 166 170 171 172 174 175 178 182 183 184 187 188 189 190 191 192 193 194 196 197 198 199 200 211 213 214 216 217 219 220 224 226 228 230 231 233 236 238 239 240 241 242 243 244 245 247 250 256 258 260 261 262 266 267 269 270 271 273 276 279 280 281 282 283 284 285 286 287 291 292 293 294 295 296 1 8 11 13 18 21 23 26 29 33 40 51 57 74 75 79 80 92 94 96 97 108 113 116 117 119 120 129 130 135 151 155 157 160 163 165 169 173 177 180 185 186 195 203 204 206 207 208 210 218 221 222 225 227 229 237 248 249 251 255 257 263 264 265 268 272 275 278 288 290 78 167 205 246 42 2 50 59 66 83 85 95 98 100 136 146 150 189 232 234 236 254 287 296 6 14 19 24 25 30 32 34 37 38 41 46 47 49 53 56 62 103 106 107 114 118 125 139 140 149 152 178 182 190 191 192 196 199 216 226 231 241 244 253 260 267 273 279 285 286 1 5 8 9 10 11 12 17 20 23 26 27 29 36 44 45 48 51 52 58 60 61 65 68 69 70 74 77 79 80 84 88 91 92 94 96 97 99 104 105 108 109 112 113 115 117 119 120 121 122 124 126 130 134 135 142 143 147 153 155 156 157 160 161 163 164 165 166 168 169 172 174 175 176 180 184 185 187 188 194 197 198 200 203 206 213 215 217 219 220 225 229 230 233 237 238 239 240 242 243 245 247 248 249 250 251 252 257 261 263 265 269 272 275 276 277 278 282 283 289 291 294 295 298 78 78 246 42 59 98 167 181 205 232 2 50 95 136 146 150 234 254 3 6 9 10 11 13 14 15 16 17 18 19 20 21 23 24 25 26 28 29 30 31 32 34 35 36 37 39 41 43 44 45 47 48 49 51 53 54 58 60 61 62 63 64 66 67 69 71 72 73 74 75 76 77 79 80 81 82 83 84 86 87 88 89 91 92 93 94 96 97 99 100 101 102 103 104 106 108 110 111 112 113 114 115 116 117 118 119 120 121 122 123 124 125 126 127 129 131 132 133 134 135 138 139 141 143 144 145 147 148 149 151 153 154 155 156 158 159 160 161 162 163 164 165 166 168 169 170 171 172 173 174 175 176 177 178 179 180 182 183 184 185 186 187 188 189 190 192 193 194 195 196 197 198 199 200 203 204 206 207 208 209 210 211 212 213 214 215 216 217 218 220 221 222 223 224 225 226 227 228 229 230 231 233 236 237 238 239 240 241 242 243 244 245 247 248 249 250 251 252 255 256 258 259 260 261 262 263 264 265 266 267 268 269 270 271 272 273 274 275 276 278 279 280 281 282 283 284 285 287 288 289 290 291 292 293 294 295 296 297 78 167 181 42 2 6 14 19 25 30 32 34 37 38 41 46 47 49 50 53 56 59 62 66 83 85 95 98 100 103 107 114 118 136 139 140 146 149 150 178 182 189 190 191 196 199 216 226 232 234 236 241 244 260 267 273 279 285 286 287 296 299 3 4 5 7 8 9 10 11 12 13 15 16 17 18 20 21 22 23 24 26 27 28 29 31 35 36 39 40 43 44 45 48 51 52 54 55 57 58 60 61 63 65 68 69 70 71 72 74 75 76 77 79 81 82 84 86 87 88 91 92 93 94 96 97 99 101 102 105 106 108 109 110 111 112 113 115 116 117 119 120 121 122 123 124 126 127 129 130 132 133 134 135 137 138 141 142 143 144 145 147 148 151 153 154 156 158 160 161 162 163 164 165 166 168 169 172 173 174 175 176 179 180 183 184 185 186 187 188 192 193 194 195 197 198 200 202 203 204 206 207 208 209 210 211 213 214 215 217 218 219 220 221 222 223 224 225 227 228 229 230 231 233 235 237 238 239 240 242 243 245 247 248 249 250 251 252 255 256 257 258 261 262 263 264 265 266 268 269 270 271 272 274 275 276 278 281 283 284 288 289 290 291 292 293 294 295 297 298 300 78 167 181 246 3 6 9 14 15 19 22 24 28 32 34 37 38 41 46 47 49 50 53 56 62 63 66 73 82 83 85 86 93 98 100 103 104 105 106 107 109 110 114 118 121 122 125 136 139 146 147 150 153 162 170 178 182 189 190 191 192 193 194 196 199 205 216 219 231 232 234 236 241 244 245 253 260 267 271 273 279 285 286 287 296 299 1 4 7 8 10 11 12 13 16 17 18 21 23 26 27 29 31 36 39 40 43 44 45 48 51 52 55 57 58 60 64 65 68 69 71 72 74 75 77 79 80 84 87 88 91 92 94 96 97 101 108 111 112 113 115 116 117 119 120 123 124 126 127 129 130 132 133 134 135 137 138 141 142 144 145 148 151 154 155 156 158 159 160 161 163 164 165 166 169 171 172 173 174 175 176 177 179 180 183 184 185 186 187 188 195 197 198 202 203 204 206 207 209 210 211 212 213 214 215 217 218 220 221 222 223 224 225 227 228 229 230 233 235 237 238 239 240 242 247 248 249 250 251 252 255 256 257 258 261 262 263 264 265 266 268 269 270 272 274 275 276 278 280 281 282 283 288 289 291 292 293 294 295 297 298 300 78 2 50 59 66 83 85 95 98 100 136 146 150 167 181 189 232 234 236 246 287 296 299 6 9 14 15 19 22 24 25 30 32 34 38 41 46 47 49 53 54 56 62 63 73 82 86 93 103 104 105 106 107 109 110 114 118 121 122 125 139 140 147 149 153 162 170 178 182 190 191 192 193 194 196 199 216 219 226 241 244 245 253 260 267 271 273 279 285 286 4 16 39 43 48 64 70 88 117 255 257 266 281 2 42 50 59 66 78 85 95 98 100 136 146 150 167 181 189 205 232 234 246 254 287 296 299 6 14 15 19 22 24 25 28 30 32 34 37 38 41 46 47 53 54 56 62 73 82 86 93 103 105 106 107 109 114 118 122 125 128 131 139 140 149 152 153 162 178 182 190 191 192 194 199 216 219 226 231 241 244 245 253 260 267 271 273 279 285 286 4 8 9 10 11 12 13 26 29 31 45 48 51 52 55 58 60 65 67 68 70 74 75 79 84 88 92 94 97 99 112 115 119 120 121 126 142 143 144 147 148 151 155 156 158 159 166 169 170 171 185 198 203 206 213 214 220 228 233 235 237 239 240 243 249 250 265 266 268 275 281 283 298 78 2 42 59 98 167 181 205 232 246 50 66 136 146 150 234 254 287 299 1 3 4 5 6 9 10 11 12 13 14 15 16 17 18 19 20 21 22 23 24 25 26 27 28 29 31 32 34 36 37 39 40 43 44 47 48 49 51 53 54 58 60 61 62 68 71 72 73 74 75 76 77 79 80 81 84 86 87 88 89 90 91 93 94 96 97 100 101 102 103 104 106 107 108 109 110 111 112 113 114 115 116 117 118 119 120 121 122 123 124 125 126 127 129 130 132 133 135 138 139 141 144 145 147 148 149 151 152 154 155 156 157 158 160 161 162 163 164 165 166 169 170 171 172 173 174 175 176 177 178 179 180 182 184 185 186 187 188 189 190 191 192 193 194 195 196 197 198 199 200 203 204 206 207 208 209 210 211 212 213 214 215 216 217 218 220 221 222 223 224 225 226 227 228 229 230 231 233 236 237 238 239 240 241 242 244 245 247 248 249 251 252 253 255 256 258 259 260 261 262 263 264 266 267 268 269 270 271 272 273 274 275 276 277 278 279 280 281 282 283 284 286 288 289 290 291 292 293 294 295 297 298 300 78 167 246 181 2 42 59 98 205 232 95 136 146 234 254 1 3 4 5 6 9 10 11 12 13 14 15 16 17 18 19 20 21 22 23 24 25 26 27 28 29 31 32 33 34 35 36 37 39 40 41 43 44 45 46 47 48 49 50 51 53 54 56 60 61 62 63 64 65 66 67 68 69 71 72 73 74 75 76 77 79 80 82 84 86 88 89 91 92 93 94 96 97 99 100 101 102 103 106 108 109 110 111 112 113 114 115 116 117 118 119 120 121 122 123 124 125 126 127 129 130 132 133 134 135 138 139 141 142 143 145 147 148 149 153 154 155 156 158 159 160 161 162 163 164 165 166 169 170 171 172 173 174 175 176 177 178 179 180 182 184 185 186 187 188 189 190 191 192 193 194 195 196 197 198 199 200 203 204 206 207 209 210 211 212 213 215 216 217 220 221 222 223 224 226 227 228 229 230 231 233 236 237 238 240 241 242 243 244 245 247 248 249 250 251 252 255 256 258 259 260 261 262 263 264 265 266 267 268 269 270 271 273 275 276 278 279 280 281 282 283 284 285 286 287 288 289 290 291 292 293 295 296 297 298 42 78 167 181 205 246 2 59 95 98 136 146 150 232 234 254 6 30 50 66 83 85 100 189 199 236 267 285 287 296 299 4 5 10 14 15 16 17 19 20 22 24 25 27 28 32 34 35 36 37 39 41 43 44 47 48 52 53 54 60 62 63 64 67 68 69 70 71 72 73 77 82 84 86 90 91 93 99 102 103 104 105 106 107 109 110 111 112 114 115 118 121 122 123 124 125 126 127 128 131 132 133 134 138 139 140 141 144 145 147 149 152 153 154 158 159 162 170 172 174 175 176 178 179 182 183 184 187 190 191 192 193 194 196 213 214 216 217 220 224 226 228 230 231 233 238 239 240 241 242 243 244 245 247 250 253 256 258 259 260 261 266 269 271 273 274 276 277 279 280 281 282 284 291 292 293 295 298 7 11 12 13 18 21 23 29 33 40 45 51 55 57 58 74 75 76 79 81 87 88 92 96 97 101 108 113 116 117 119 120 130 135 137 143 148 151 155 156 160 161 163 164 165 166 168 169 173 177 180 185 188 195 198 202 203 204 207 208 209 210 212 215 218 221 222 225 229 235 237 248 249 251 252 255 263 264 265 268 272 278 289 290 297 300 2 50 59 66 78 95 98 136 146 150 167 181 205 232 234 246 254 3 4 5 6 9 10 14 15 16 17 19 20 22 24 28 30 32 34 37 38 39 41 43 44 46 47 49 53 54 56 60 62 63 64 67 68 69 70 72 73 82 83 86 91 93 99 100 102 103 104 105 106 107 109 110 112 114 115 118 121 122 123 124 125 127 128 131 139 141 142 144 145 147 149 153 154 158 159 162 170 171 172 174 176 178 179 182 187 189 190 191 192 193 194 196 199 211 214 216 219 220 224 226 230 231 241 243 244 245 247 256 258 260 262 267 271 273 274 276 279 281 282 284 285 286 287 291 293 294 296 1 8 11 13 18 21 23 26 27 29 33 35 36 40 45 48 51 52 55 58 65 71 74 75 76 77 79 80 84 88 90 92 94 96 97 101 108 111 113 116 117 119 120 129 130 132 133 134 135 138 143 148 151 155 156 157 160 161 164 165 166 169 173 175 180 183 185 186 188 195 197 198 200 203 206 207 208 209 212 213 215 217 218 221 222 225 227 228 229 233 235 237 238 239 240 242 249 250 251 252 255 257 259 261 263 264 265 266 268 270 272 275 277 278 280 283 288 290 292 295 297 298 300 78 246 1 2 3 4 5 6 8 9 10 11 12 13 14 15 16 17 19 20 21 22 23 24 25 26 27 28 29 30 31 32 34 36 38 39 40 41 44 45 46 47 48 49 50 52 54 56 57 58 59 60 61 62 63 64 65 66 68 69 70 71 72 74 77 79 80 81 82 83 84 86 87 88 91 92 93 94 95 96 98 99 100 101 104 105 106 107 108 109 110 111 112 113 114 115 116 118 119 121 122 123 124 125 126 127 129 130 131 132 133 134 135 136 138 139 140 141 142 143 144 145 146 147 148 149 150 153 154 155 156 158 159 160 163 164 165 166 167 169 170 171 172 173 174 175 176 178 179 181 182 183 184 185 187 188 189 190 191 192 193 194 195 196 198 200 203 204 206 210 211 212 213 214 215 216 217 218 219 220 221 222 223 224 226 227 228 229 230 231 232 233 234 235 236 237 238 239 240 241 242 243 244 245 247 249 250 251 252 255 256 257 258 260 261 262 263 264 266 267 268 269 270 271 273 275 278 279 280 281 282 283 284 285 286 287 288 289 293 294 295 296 297 78 2 42 50 59 66 95 98 136 146 150 167 181 189 205 232 234 236 287 296 299 6 14 19 25 30 32 37 38 41 46 47 49 53 56 62 83 85 100 103 107 114 118 125 139 140 149 152 182 190 191 192 196 199 226 231 241 244 253 260 267 273 285 286 78 78 2 3 4 5 6 9 10 14 15 16 19 20 22 24 25 28 30 32 34 37 41 46 47 49 50 53 54 56 59 62 63 64 66 69 70 73 82 83 85 86 91 93 98 99 100 103 104 105 106 107 109 110 112 114 118 122 123 124 125 126 136 139 140 141 142 144 145 146 147 149 150 153 158 162 167 170 171 172 174 178 179 181 182 189 191 192 193 194 196 199 205 211 216 219 224 226 230 231 234 236 241 243 244 246 247 253 256 258 260 262 271 273 276 279 281 284 285 286 287 293 296 299 1 7 8 11 12 13 17 18 21 23 27 29 31 36 39 40 44 45 48 51 52 57 58 60 61 71 72 74 75 77 79 80 81 88 92 94 96 97 101 102 108 111 113 115 116 117 119 120 129 130 132 133 137 138 143 148 151 154 155 156 159 160 161 163 164 165 166 169 175 176 177 180 183 184 185 186 187 188 195 197 198 200 202 204 206 207 209 210 213 215 217 218 220 221 222 223 225 227 228 229 233 237 238 239 240 242 248 250 252 255 257 261 263 264 265 266 268 269 270 272 274 275 278 280 282 283 288 289 290 292 294 297 298 300 2 42 59 78 95 98 146 150 167 205 232 234 246 254 6 19 25 30 41 46 47 50 53 62 83 85 100 103 107 114 118 140 152 189 191 199 236 244 253 267 285 287 296 299 1 3 4 5 7 8 9 10 11 12 13 14 15 16 17 20 21 22 23 24 26 27 28 29 31 32 34 36 37 38 39 40 44 45 48 49 51 52 54 56 57 58 60 61 63 64 65 67 68 69 70 71 72 73 74 75 76 77 79 80 81 82 84 86 87 88 89 90 91 92 93 94 96 97 99 101 102 104 105 106 108 109 110 111 112 113 115 116 117 119 120 121 122 123 124 125 126 127 128 130 131 132 133 134 135 137 138 139 141 142 143 144 145 147 148 149 153 154 155 156 157 158 159 160 161 162 163 164 165 166 169 170 171 172 173 174 175 176 177 178 179 180 182 183 184 185 186 187 188 190 192 193 194 195 196 197 198 200 203 204 206 207 209 210 211 212 213 214 215 216 217 218 221 222 223 224 227 228 229 230 231 233 235 237 238 239 240 241 242 243 245 247 248 250 251 252 255 256 257 258 260 261 262 263 264 266 270 271 273 274 275 276 278 279 280 281 282 283 284 286 288 289 290 291 292 294 295 297 298 78 181 246 2 42 59 95 98 136 150 205 232 234 254 6 30 50 66 83 85 100 189 199 236 267 285 287 296 299 1 3 4 5 7 9 10 11 12 13 14 15 16 17 18 19 20 21 22 23 24 25 27 28 29 32 33 34 36 37 39 41 45 47 48 49 51 52 53 54 55 57 58 60 61 68 70 71 72 73 74 75 77 79 80 81 82 84 86 87 88 90 91 93 94 96 97 101 102 103 104 105 106 107 108 109 110 111 112 113 114 115 116 118 119 120 121 122 123 124 125 126 127 129 130 133 135 137 138 139 140 144 147 148 149 151 153 154 155 156 157 158 159 160 162 163 164 165 166 169 170 171 173 174 175 176 178 179 180 182 183 184 185 186 187 188 190 191 192 193 194 195 196 197 198 200 202 203 204 207 208 209 210 211 212 213 215 216 217 218 220 221 222 223 224 225 226 227 228 229 230 231 235 237 238 239 240 241 242 244 245 247 248 249 251 252 253 255 256 257 258 260 263 264 265 266 268 269 270 271 272 273 274 275 276 278 279 280 281 282 283 284 288 289 290 291 292 293 294 295 298 300 2 42 78 95 98 136 146 150 167 205 232 234 246 254 6 19 25 41 46 47 50 53 62 66 83 85 100 103 107 114 140 152 189 191 199 236 244 253 267 285 287 296 299 1 3 4 7 8 9 10 12 13 14 15 16 17 18 20 21 22 23 24 27 28 29 34 36 37 38 39 40 48 49 51 52 54 57 58 60 61 63 64 65 67 68 71 72 73 74 77 79 80 81 82 86 87 91 92 93 101 102 104 105 106 108 109 110 111 113 115 116 120 121 123 124 125 126 127 128 130 131 132 133 134 135 137 138 139 141 142 143 145 147 148 149 153 154 155 156 158 159 160 161 162 163 165 166 168 170 171 172 173 174 175 176 177 178 179 182 183 184 185 186 187 188 190 193 194 195 196 197 200 202 203 204 206 208 209 210 211 212 213 214 216 217 218 220 221 222 223 224 225 226 227 228 229 230 231 233 235 237 238 239 240 241 242 243 245 247 248 249 251 252 255 256 257 258 261 262 263 265 266 268 269 270 271 272 273 274 275 276 278 280 281 283 284 288 289 290 291 292 293 294 295 297 300 42 167 181 205 246 2 6 14 19 24 25 32 34 37 38 41 46 47 49 50 53 56 59 62 66 83 85 95 98 100 103 106 107 114 118 125 128 131 136 139 140 146 149 150 178 182 189 190 192 196 199 216 226 231 232 234 236 241 244 253 260 267 273 279 285 286 287 296 299 1 3 4 5 7 8 9 10 11 12 13 15 16 17 18 20 21 22 23 26 27 28 29 31 33 35 36 39 40 43 44 45 48 51 54 55 57 58 60 61 63 65 67 68 69 71 72 73 74 75 77 79 81 84 86 87 88 91 93 94 96 97 101 102 104 105 108 109 110 111 112 113 115 116 117 119 120 121 122 123 124 126 127 129 130 132 133 134 135 137 138 141 143 144 145 147 148 151 153 154 155 156 158 159 160 161 162 163 164 165 166 168 169 170 171 172 173 174 175 176 177 179 180 183 184 185 186 188 194 195 197 198 200 202 203 204 206 207 208 209 210 211 212 213 214 215 217 218 219 220 221 222 223 224 225 227 228 229 230 233 235 237 238 239 240 242 243 247 248 249 250 251 252 255 256 257 258 261 262 263 264 265 266 268 269 270 271 274 276 278 280 281 283 284 288 289 290 291 292 293 294 295 297 298 78 167 181 246 205 2 42 50 59 66 83 85 95 98 100 136 146 150 189 232 234 236 287 296 299 6 19 22 24 25 28 30 32 34 37 38 41 46 47 49 53 54 56 62 86 93 103 106 109 114 118 125 131 139 140 149 152 153 162 178 182 190 191 192 196 199 216 226 231 241 244 253 260 267 271 273 279 285 286 4 5 8 9 10 11 12 15 17 23 26 29 31 35 43 45 48 51 52 55 58 60 61 65 67 68 69 70 74 75 76 80 84 88 89 90 92 94 96 97 99 108 112 115 119 120 121 126 127 134 142 143 144 147 151 155 156 157 158 159 160 161 164 166 169 171 175 176 180 185 197 198 203 206 213 215 219 220 228 230 233 235 237 239 240 243 247 248 249 250 251 252 257 261 265 266 268 275 276 281 282 283 289 295 298 2 42 59 78 95 98 146 150 167 181 205 232 234 246 254 6 30 47 50 83 85 100 136 189 199 236 267 285 287 296 299 1 3 7 10 12 14 16 17 18 19 20 21 22 23 24 25 27 28 29 33 34 36 37 39 40 43 45 48 49 52 53 54 57 58 60 61 63 68 71 72 73 74 77 79 81 82 86 87 91 93 94 101 102 103 104 105 106 107 108 109 110 111 113 114 115 116 119 120 121 122 123 124 125 126 127 129 130 131 132 133 135 137 138 139 140 141 145 147 149 153 154 155 156 159 161 162 163 164 165 166 171 172 173 174 175 178 179 180 182 184 185 186 187 188 190 193 194 195 196 197 200 202 203 204 206 207 208 209 210 212 213 216 217 218 220 221 222 223 224 225 226 227 228 229 230 231 233 235 237 238 239 240 241 242 244 245 247 248 249 251 252 253 255 256 257 258 261 262 263 264 265 268 269 270 271 272 273 274 275 278 279 280 283 288 290 291 292 293 294 295 297 298 78 167 181 246 205 3 4 5 6 9 10 14 15 16 17 19 20 22 24 25 28 32 34 37 38 39 41 44 46 47 49 50 53 54 56 59 60 62 63 64 66 67 68 69 70 72 73 82 83 85 86 91 93 95 98 99 100 102 103 104 105 106 107 109 110 112 114 115 118 121 122 123 124 125 126 127 136 139 140 141 142 144 145 146 147 149 150 158 159 162 171 172 174 176 178 179 182 187 189 190 191 192 193 194 196 199 211 214 216 219 224 226 230 231 232 234 236 241 243 244 245 247 253 256 258 260 262 267 271 273 274 276 281 282 284 285 287 291 293 294 296 299 1 7 8 11 12 13 18 21 23 26 27 29 31 36 40 48 51 55 57 58 61 65 71 74 75 77 79 80 81 84 88 92 94 96 97 101 108 111 113 116 119 120 129 132 133 135 137 138 143 148 151 154 155 156 160 161 163 164 165 166 169 175 177 180 183 184 185 186 188 195 197 198 200 202 203 204 207 208 209 210 212 215 217 218 220 222 225 227 229 233 235 237 238 239 240 242 248 250 251 252 255 257 261 263 264 265 266 268 269 270 272 275 278 280 283 288 290 292 295 297 298 300 42 50 59 66 78 95 136 146 150 167 181 205 232 234 246 296 299 6 14 19 25 30 32 34 37 38 41 46 47 49 53 56 62 100 103 107 114 118 125 131 139 140 149 178 182 189 190 191 192 196 199 216 226 231 236 241 244 253 260 267 273 279 285 286 1 3 4 5 8 9 10 11 12 13 15 16 17 18 20 21 22 23 24 26 27 28 29 31 33 35 36 39 40 43 44 45 48 51 52 54 58 60 61 63 64 67 68 69 70 71 72 73 74 75 76 77 79 81 82 84 86 87 89 90 91 92 93 94 96 97 101 102 104 105 106 109 110 111 112 113 115 116 117 119 120 121 122 123 124 126 127 129 130 132 134 135 137 138 141 142 143 144 145 147 148 151 153 154 155 156 157 158 159 160 161 162 163 164 165 166 168 169 170 171 172 173 174 175 176 177 180 183 184 185 186 187 188 193 195 197 198 200 202 203 204 206 207 208 209 210 211 212 214 215 217 218 219 220 221 222 223 224 225 227 228 229 230 233 235 237 238 239 242 243 245 247 248 250 251 252 255 256 257 258 262 263 264 265 268 269 270 271 272 274 275 276 277 278 280 281 283 284 288 289 290 291 292 293 294 295 297 298 300 78 167 181 246 2 42 59 98 150 205 232 234 3 9 14 15 19 22 25 28 32 34 37 41 46 47 49 50 53 54 56 62 63 66 73 82 83 85 86 91 93 95 100 103 104 105 107 109 110 114 118 121 122 124 125 136 139 140 146 147 149 152 153 162 170 178 182 189 190 191 192 193 194 196 216 219 226 236 241 244 245 254 260 267 271 279 284 285 286 287 296 1 4 5 8 10 11 12 13 16 17 18 20 21 23 26 27 29 31 36 39 44 45 51 55 57 58 60 61 64 65 69 71 74 75 77 79 80 81 84 87 88 89 90 92 94 96 97 99 101 102 108 111 112 113 115 116 117 119 120 123 126 127 129 130 132 133 134 135 137 138 141 142 144 145 148 151 154 155 156 157 159 161 163 164 165 166 168 169 171 172 173 174 175 176 177 179 180 183 184 185 186 187 188 197 198 200 202 203 204 206 207 208 209 210 211 212 213 214 215 217 218 220 221 222 223 224 225 227 228 229 230 233 235 237 238 239 240 242 243 247 248 249 250 251 252 255 256 257 258 261 262 263 264 265 266 268 269 270 272 275 276 277 278 280 281 282 283 288 289 290 291 292 293 294 295 297 298 42 78 167 181 205 246 2 59 95 98 136 146 150 232 234 254 6 14 19 25 30 32 34 37 38 41 46 47 49 53 56 62 66 83 85 100 103 107 114 118 125 140 149 152 178 182 189 190 191 196 216 226 236 241 244 253 267 279 285 286 287 296 299 1 3 4 5 7 8 9 10 11 12 13 15 16 17 18 20 21 22 23 24 26 27 28 29 31 35 36 39 40 43 44 45 48 51 54 55 57 58 61 63 64 65 68 69 70 71 72 73 74 75 76 79 80 81 82 86 87 88 89 90 91 92 93 94 96 97 99 101 102 104 105 108 109 110 111 112 113 115 116 117 119 120 121 122 123 124 126 127 129 130 132 133 134 138 139 142 143 144 145 147 148 151 153 154 155 156 157 158 159 160 161 162 163 164 165 166 169 170 171 172 173 174 175 176 177 179 180 183 184 185 186 187 188 192 193 194 195 198 200 203 204 206 207 208 209 210 211 212 213 214 215 217 218 220 221 222 223 224 225 227 228 229 230 231 233 235 237 238 239 240 242 243 245 247 248 249 250 251 252 255 256 257 258 260 261 262 263 264 266 268 269 271 272 275 276 277 278 280 281 282 283 284 288 289 290 291 292 293 294 295 297 298 300 78 167 246 2 42 50 59 66 95 98 136 146 150 181 189 205 232 234 236 254 287 296 299 6 14 19 25 30 32 34 37 38 41 46 47 49 53 56 62 83 85 100 103 107 114 118 125 128 131 139 140 149 152 178 182 190 191 192 196 199 216 226 231 241 244 253 260 267 273 279 285 286 5 8 9 10 11 12 17 23 26 28 29 31 36 44 45 48 51 54 57 58 60 61 65 68 69 75 76 79 84 89 90 91 92 96 99 104 108 109 112 113 115 117 119 120 126 127 134 142 143 144 147 155 156 157 159 160 161 166 169 176 180 185 197 198 200 203 206 213 215 217 219 220 229 230 233 237 238 239 240 243 245 247 248 249 251 252 257 261 263 265 268 275 276 277 278 283 289 291 295 298 78 167 181 246 2 6 14 15 19 22 24 25 32 34 37 38 41 46 47 53 54 56 59 66 73 82 83 85 86 95 98 100 103 106 107 109 118 121 122 125 136 139 140 146 149 150 153 162 178 182 189 190 191 192 194 196 199 205 216 219 226 232 234 236 241 244 253 260 267 271 273 285 286 287 296 299 1 3 4 5 7 8 9 10 11 12 13 16 17 18 21 23 26 27 29 31 36 39 40 44 45 48 51 52 55 57 58 60 64 68 69 71 72 74 77 79 80 81 84 87 88 91 92 94 96 97 101 102 104 108 110 111 112 113 115 116 117 119 120 123 124 126 127 129 130 133 134 135 137 138 141 142 144 145 147 148 151 154 155 156 158 159 160 161 163 164 165 166 169 170 171 172 173 174 175 176 177 179 180 183 184 185 186 187 188 193 197 198 200 202 203 204 206 207 208 209 210 211 212 213 214 215 217 218 220 221 222 223 224 225 227 228 229 230 233 235 237 238 239 240 242 243 247 248 249 250 251 252 255 256 257 258 261 262 264 265 266 268 269 270 272 275 276 278 280 283 284 288 289 290 291 292 293 294 295 297 298 300 2 42 59 78 95 98 136 146 150 167 181 205 232 234 246 6 30 46 47 50 62 66 83 85 100 103 189 191 199 236 267 285 287 296 299 1 3 4 5 7 8 9 10 11 12 15 16 17 18 19 21 22 23 24 25 26 27 28 29 31 32 33 34 36 37 38 39 40 41 44 45 48 49 51 52 53 54 57 58 60 65 67 68 70 71 72 73 74 75 77 79 80 81 82 84 86 87 88 89 90 91 93 94 96 97 101 102 104 105 106 107 108 109 110 111 113 114 115 116 117 118 119 120 121 122 123 124 125 126 127 128 129 130 131 133 135 137 138 139 140 141 142 145 148 149 151 152 153 154 155 156 157 158 159 160 161 162 163 164 165 166 168 169 170 171 173 174 175 176 177 178 179 180 182 183 184 185 186 188 190 192 193 194 195 196 197 198 200 202 203 204 206 207 208 209 210 211 212 213 214 215 216 217 218 219 220 221 222 223 224 226 227 228 229 230 231 233 235 237 238 239 240 241 242 244 245 247 248 249 252 253 255 256 258 260 261 262 263 264 265 266 268 269 270 271 274 275 276 277 278 279 280 281 282 283 284 286 288 289 291 292 293 294 295 297 298 300 78 246 2 42 50 59 66 78 95 98 136 150 167 181 205 232 234 246 254 287 296 299 6 19 25 30 32 34 37 38 41 46 47 49 53 56 62 83 85 100 103 107 114 118 125 140 149 152 178 182 189 190 191 196 199 216 226 236 241 244 253 267 273 279 285 286 8 9 10 11 12 17 20 23 26 27 28 29 31 36 44 45 48 51 52 58 60 61 65 68 69 70 74 77 79 80 84 91 92 94 97 99 104 105 108 109 112 113 119 120 121 122 126 127 130 131 134 135 137 142 143 147 153 155 156 159 160 161 163 164 165 166 169 174 175 176 180 185 187 188 192 197 200 202 203 206 213 215 217 219 220 225 228 229 230 231 237 238 239 240 243 245 247 249 250 251 252 257 261 262 263 265 268 269 272 275 276 278 282 283 289 291 294 295 298 2 42 59 78 150 167 181 205 232 234 246 50 66 83 85 95 100 136 146 189 236 254 287 296 299 1 3 4 5 7 9 10 11 12 13 14 15 16 17 18 19 20 21 22 23 24 25 27 28 29 30 32 34 35 36 37 39 40 41 43 44 45 47 48 49 51 53 54 57 58 60 61 62 63 68 71 72 73 74 75 76 77 80 81 82 84 86 87 88 91 93 94 96 97 101 102 103 104 106 107 108 109 110 111 112 113 114 115 116 117 118 119 120 122 123 124 125 126 127 129 130 132 133 135 137 138 139 140 141 144 145 147 151 153 154 155 156 158 160 161 162 163 164 165 166 169 170 171 173 174 175 176 177 178 179 180 182 183 184 185 186 187 188 190 191 192 193 194 195 196 197 198 199 200 202 203 204 206 207 208 209 210 211 212 213 214 215 216 217 218 220 221 222 223 224 225 226 227 228 229 230 231 233 237 238 240 241 242 244 245 247 249 251 252 253 255 256 258 259 261 262 263 264 265 267 268 269 270 271 272 274 275 276 278 279 280 281 282 283 284 285 288 289 290 291 292 293 295 297 298 78 78 246 2 6 14 19 24 25 30 32 38 41 46 47 49 50 53 56 59 62 66 83 85 95 98 100 103 106 107 114 118 125 136 139 140 146 149 150 167 178 181 182 189 190 191 196 199 205 216 226 231 232 234 236 244 253 260 267 273 279 285 286 287 296 299 1 3 4 5 7 8 9 10 11 12 13 16 17 18 20 21 22 23 26 27 28 35 36 39 40 43 44 48 51 52 54 55 57 58 60 61 63 64 65 68 69 70 71 72 73 74 75 76 77 79 80 81 82 84 86 87 88 91 92 93 94 96 97 99 101 102 104 108 109 110 111 112 113 115 116 117 119 120 121 122 123 124 126 129 130 132 133 134 135 137 138 141 142 143 144 147 148 151 153 154 155 156 159 160 161 162 163 164 165 166 169 170 171 172 173 174 175 176 179 180 183 184 185 186 187 188 193 194 195 197 198 200 202 203 204 206 207 208 209 210 211 212 213 214 215 217 218 219 221 222 223 224 225 227 228 229 230 233 235 237 238 239 242 243 245 247 248 249 250 251 252 255 256 257 258 261 262 263 264 265 266 268 269 270 271 272 274 275 276 278 280 281 282 283 284 288 289 291 292 293 294 295 297 298 300 78 2 3 4 5 6 9 10 14 15 16 17 20 22 24 25 27 28 32 34 36 37 38 39 41 44 46 47 48 49 50 52 53 56 59 60 62 63 64 66 68 69 70 71 72 73 77 83 84 85 86 91 93 95 98 99 100 102 103 104 105 106 107 109 110 111 112 114 115 121 122 123 124 125 126 127 132 133 134 136 138 139 140 141 142 144 145 146 147 149 150 153 154 158 159 162 170 171 174 175 176 178 179 181 182 183 184 187 189 190 191 193 194 196 199 205 213 214 216 217 219 220 224 226 228 230 231 233 234 236 238 239 240 241 242 243 244 245 246 247 250 253 256 258 260 262 266 267 271 273 279 280 281 282 284 285 286 287 291 293 294 295 296 298 299 1 7 8 11 12 13 18 21 23 26 29 40 45 51 55 58 61 65 74 79 81 88 92 94 96 97 101 108 113 116 117 119 120 129 130 135 137 143 148 151 156 160 161 163 164 165 166 169 173 177 180 186 188 197 198 200 202 203 204 206 207 208 210 212 215 218 221 225 227 229 237 248 249 251 255 257 263 264 265 268 269 270 275 278 283 288 289 290 297 78 78 246 167 181 42 98 205 59 150 232 234 3 4 5 6 9 10 12 13 14 15 16 17 19 20 22 23 24 25 27 28 30 31 32 34 36 37 38 39 40 41 44 45 46 47 48 49 50 52 53 54 56 58 60 62 63 64 66 68 69 70 71 72 73 74 77 81 82 83 84 86 87 88 90 91 93 95 96 99 100 102 103 104 105 106 107 109 110 112 113 114 115 118 119 121 122 123 124 125 126 127 131 132 133 134 135 136 139 141 142 143 144 145 147 148 149 153 154 155 158 159 162 166 169 170 171 172 174 175 176 177 178 180 182 183 184 187 188 189 190 191 192 193 196 197 198 199 200 204 211 213 214 216 218 219 220 226 227 228 230 231 233 238 239 240 241 242 243 244 245 247 249 251 255 256 257 258 260 262 263 264 266 267 269 270 271 273 276 277 279 281 282 283 284 285 286 287 292 293 294 295 296 298 1 11 33 65 75 97 108 130 195 203 206 215 225 248 268 275 288 42 59 78 98 167 181 205 246 2 50 66 95 136 146 189 234 236 254 287 296 299 1 3 4 5 6 7 9 10 12 13 14 16 17 18 19 20 21 22 23 24 26 27 28 29 30 31 32 34 35 36 37 39 40 41 43 44 45 46 47 48 49 51 53 54 56 58 60 61 62 63 64 68 69 71 72 74 75 76 77 79 80 81 82 83 84 86 87 88 89 91 92 93 94 96 97 99 100 101 102 103 104 106 107 108 109 110 111 112 113 114 115 116 117 118 119 120 121 122 123 124 125 126 127 129 130 132 133 134 135 137 139 141 143 144 145 147 148 149 152 153 154 155 156 158 159 160 161 162 164 165 166 169 170 171 172 173 174 175 176 177 178 179 180 182 183 184 185 186 188 190 191 192 193 194 195 196 197 198 199 200 203 204 206 209 210 211 212 213 214 215 216 217 218 220 221 222 223 224 226 227 228 229 230 231 233 237 238 239 240 241 242 243 244 245 247 248 249 250 251 253 255 258 259 260 261 262 263 264 265 266 267 268 269 270 271 273 274 275 276 278 279 280 281 282 283 285 286 288 289 290 291 292 293 294 295 297 298 300 78 167 181 205 246 2 3 4 5 6 9 10 14 15 16 17 19 20 22 24 25 28 30 34 37 41 44 46 47 49 50 53 54 56 59 60 62 63 64 67 68 69 70 73 82 83 85 86 91 93 95 98 99 100 102 103 104 105 106 107 110 112 121 122 123 124 125 126 127 128 131 136 139 140 141 142 144 145 146 147 149 150 153 158 162 170 171 172 174 176 178 179 182 187 189 190 191 192 193 194 196 199 211 214 216 219 224 226 230 231 232 234 236 241 243 244 245 247 253 256 258 260 262 267 271 276 279 281 282 284 285 286 287 291 293 296 299 1 7 8 11 13 18 21 23 27 29 31 33 36 39 40 45 48 51 52 57 58 61 65 71 72 74 75 77 79 80 81 84 88 94 96 97 101 108 113 116 117 119 120 129 130 132 133 137 138 143 148 151 155 156 159 160 161 163 164 165 166 169 177 180 185 186 188 195 197 198 200 204 206 207 209 210 212 213 215 217 218 220 221 222 225 227 228 229 233 237 238 239 240 242 249 250 251 252 255 257 261 263 264 265 266 269 270 272 275 278 280 283 288 289 290 292 294 295 297 298 2 4 5 6 9 10 14 15 16 17 19 20 22 24 27 28 32 34 37 38 39 41 44 46 47 48 49 50 53 54 56 59 60 62 63 64 66 68 69 70 72 73 82 83 84 85 86 91 93 95 98 100 102 103 104 105 106 109 110 111 112 114 115 118 121 122 123 124 125 127 134 136 138 139 140 141 142 144 145 146 147 149 150 153 154 158 159 162 167 170 171 172 174 176 179 182 187 189 190 191 192 193 194 196 199 205 211 214 216 217 219 220 224 226 228 230 231 232 233 234 236 241 243 244 245 246 247 250 253 256 258 260 262 266 267 271 273 276 279 282 284 285 286 287 291 293 294 299 1 8 11 12 13 18 21 23 26 29 36 40 45 51 52 57 61 65 71 74 75 77 79 80 81 88 92 94 96 97 101 108 113 116 117 119 120 129 130 132 133 135 137 143 148 151 156 160 161 163 164 165 166 169 173 177 180 183 184 185 186 188 197 198 200 202 203 204 206 207 208 209 210 212 213 218 221 222 225 229 237 238 239 240 242 248 249 251 252 255 257 261 263 264 265 268 269 270 272 275 278 280 288 290 295 297 298 78 2 42 50 59 66 78 83 85 95 98 100 136 150 167 181 189 205 232 234 236 246 254 287 296 299 3 6 9 15 19 22 24 25 28 30 32 34 37 38 41 46 47 49 53 54 56 62 63 73 82 86 93 103 104 105 106 107 109 110 118 121 122 125 128 131 139 140 147 149 152 153 162 170 178 182 190 191 193 194 196 199 216 219 226 231 241 244 245 253 260 267 271 273 279 285 286 16 17 48 64 69 75 88 102 129 142 164 186 211 255 257 266 281 42 59 78 98 136 146 150 167 181 205 232 234 246 254 6 30 46 50 62 66 83 85 100 103 140 189 191 199 236 244 267 285 287 296 299 1 3 4 9 10 12 13 14 15 16 17 18 19 20 21 22 23 24 25 27 28 29 33 34 36 37 39 40 45 48 49 51 52 53 55 56 58 60 61 63 65 67 68 70 71 72 73 74 77 79 80 81 82 86 87 88 93 94 101 102 104 105 107 108 109 110 111 113 114 115 116 119 120 121 122 123 124 125 126 127 128 129 130 131 132 133 135 137 138 139 141 142 145 147 148 149 153 154 155 156 158 159 160 161 162 163 165 166 170 171 172 173 174 175 176 178 179 182 183 184 185 186 187 188 190 193 194 195 196 197 200 202 203 204 206 207 208 209 210 211 212 213 214 216 217 218 219 220 221 222 223 224 225 226 227 228 229 230 231 233 235 237 238 239 240 241 242 245 247 248 249 251 253 255 256 257 258 261 262 264 265 266 268 269 270 271 272 273 274 275 278 279 280 281 283 284 288 289 290 291 292 293 295 297 298 300 2 42 59 78 98 150 167 181 205 232 246 50 66 85 95 100 136 146 189 236 254 287 296 299 1 3 4 5 6 7 9 10 11 12 13 14 16 17 18 19 21 22 23 24 25 26 27 28 29 30 31 32 33 34 35 36 37 39 40 41 43 44 45 47 48 49 51 53 54 60 61 62 63 67 68 71 72 73 74 75 76 77 79 80 81 82 84 87 88 91 93 94 96 97 101 102 103 104 106 107 109 110 111 112 113 114 115 116 117 118 119 120 121 122 123 124 125 126 127 128 129 130 131 132 133 135 137 138 139 140 141 143 144 145 147 148 149 151 153 155 156 158 159 160 161 162 163 164 165 166 169 170 171 172 173 174 175 176 177 178 179 180 182 183 184 185 186 187 188 190 191 192 193 194 195 196 197 198 199 200 202 203 204 206 207 208 209 210 211 212 214 215 216 217 218 220 221 222 223 224 225 226 227 228 229 230 231 233 237 238 239 240 241 242 244 245 247 248 249 252 255 256 258 259 260 262 263 264 265 266 267 268 269 270 271 272 273 274 275 276 278 279 280 282 284 285 286 288 289 290 291 292 293 294 295 297 298 42 78 167 205 246 2 50 59 95 98 136 146 150 232 234 287 296 299 3 5 6 9 10 14 15 16 17 19 20 22 24 25 27 28 30 32 34 35 36 37 38 39 41 43 44 46 47 48 49 52 53 56 60 62 63 64 68 69 70 72 73 82 83 84 86 91 93 100 102 103 104 105 106 107 109 110 111 112 114 118 121 122 123 124 125 126 127 128 131 132 133 134 138 139 141 142 144 145 147 149 152 153 154 158 159 162 170 171 172 174 176 178 179 182 184 187 189 190 191 192 193 194 196 199 211 214 216 217 219 220 224 226 230 233 236 238 239 240 241 243 244 245 247 250 253 258 260 262 266 267 271 273 274 276 277 279 280 281 282 284 285 286 291 292 293 294 298 1 7 8 11 12 13 18 21 23 26 40 45 51 55 58 61 65 71 74 75 76 77 79 80 81 88 89 90 92 94 96 97 101 108 113 116 117 119 120 129 130 135 143 148 151 155 156 157 160 161 164 165 166 169 175 177 180 183 185 186 188 195 197 198 200 203 206 207 208 210 212 213 215 218 221 222 225 227 229 235 237 242 248 249 251 252 255 257 261 263 264 265 268 269 270 272 275 283 288 289 290 295 297 78 246 42 98 205 2 59 146 150 232 234 3 6 9 14 15 19 20 22 24 25 28 30 32 34 37 38 41 46 47 49 50 53 56 62 63 64 66 68 69 82 85 86 91 93 95 100 103 104 105 106 107 109 110 114 118 121 122 124 126 131 136 139 140 147 149 152 153 162 170 174 178 182 189 190 191 192 193 194 196 199 211 216 219 226 231 236 241 244 245 253 260 267 271 273 276 279 284 285 287 296 299 1 4 7 8 10 11 12 13 16 17 18 21 23 26 27 29 31 36 39 40 44 45 48 51 52 55 58 60 61 65 70 72 74 75 76 77 79 80 81 84 87 88 89 90 92 96 97 99 101 102 108 111 112 113 115 116 119 120 123 127 129 130 132 133 134 137 138 141 142 143 144 145 148 151 154 155 156 157 158 159 160 161 163 164 165 166 169 171 172 173 175 176 177 179 180 183 184 185 186 187 195 197 198 200 202 203 204 206 207 209 212 213 214 215 217 220 221 222 224 225 227 228 229 230 233 235 237 238 239 240 242 243 247 248 249 250 251 252 255 256 257 258 261 262 263 264 265 266 268 270 272 275 277 278 280 282 283 288 289 290 291 292 293 294 295 297 298 42 59 78 95 98 136 150 167 181 205 232 234 246 254 6 30 46 47 50 66 83 85 100 189 199 236 267 285 287 296 299 1 3 4 7 8 9 10 12 13 14 15 16 17 18 19 20 21 22 23 24 25 27 28 29 34 36 37 38 39 40 41 45 48 49 52 53 54 57 58 60 61 63 68 70 71 72 73 74 77 79 80 81 82 91 93 94 101 102 103 104 105 106 107 108 109 110 111 113 114 115 116 118 119 120 121 122 123 124 125 126 127 129 130 132 133 135 137 138 139 140 141 145 147 148 149 153 154 155 156 158 159 160 161 162 163 164 165 166 170 171 172 173 174 175 176 177 178 179 180 182 183 184 185 187 188 191 194 195 196 197 200 202 203 204 206 207 208 209 212 213 214 216 217 218 220 221 223 224 225 226 227 228 229 230 231 233 235 237 238 239 240 241 242 245 247 248 249 251 252 253 255 256 257 258 261 263 264 265 269 270 271 272 273 274 275 276 278 279 280 283 284 288 289 290 291 292 293 294 295 297 298 300 78 2 3 4 5 6 9 10 13 14 15 17 20 22 23 24 25 27 28 30 31 32 34 36 37 38 39 40 41 44 45 46 47 49 50 52 53 54 56 58 59 60 62 63 64 66 68 69 70 71 72 73 74 77 82 84 85 86 87 88 91 93 95 98 99 100 102 103 104 105 106 107 110 111 112 113 114 115 118 119 121 122 123 124 125 126 127 132 133 134 135 136 138 139 140 141 142 143 144 145 146 147 148 149 150 153 154 155 158 159 162 167 169 170 171 172 174 175 176 177 178 179 180 182 183 184 187 188 189 190 191 192 193 194 197 198 199 200 204 211 213 214 216 217 218 219 220 224 226 227 228 230 231 232 233 234 236 238 239 240 241 242 244 245 246 247 250 255 256 257 258 260 262 263 264 266 267 269 270 271 273 276 279 280 281 282 283 284 285 286 287 291 292 293 294 295 296 297 298 2 42 59 78 98 150 167 181 205 232 234 50 66 83 85 95 100 136 146 189 236 287 296 299 1 3 4 5 7 9 10 11 12 13 14 15 16 17 18 19 20 21 22 23 24 25 26 27 28 29 32 34 35 37 39 40 41 43 44 45 48 49 51 53 54 55 57 58 60 61 62 63 68 71 72 73 74 75 76 77 79 80 81 82 86 87 88 91 93 94 96 97 101 102 103 104 106 107 108 109 110 111 112 113 114 115 116 117 118 120 121 122 123 124 126 127 129 130 132 135 138 139 140 141 144 145 147 148 149 151 153 154 155 156 158 160 161 162 163 164 165 169 170 171 172 173 174 175 176 177 178 179 180 182 183 184 185 186 187 188 190 191 192 193 194 195 196 197 198 199 200 202 203 204 206 207 208 209 210 211 212 213 214 215 216 217 218 220 221 222 223 224 225 226 227 228 229 230 231 233 237 238 239 240 241 242 244 245 247 248 249 251 252 253 255 256 258 260 261 262 263 264 265 266 267 268 269 270 271 272 273 274 275 276 278 279 280 281 282 283 284 285 286 288 289 291 292 293 294 295 297 298 78 167 181 246 205 2 6 19 25 30 41 46 47 50 53 59 62 66 83 85 95 98 100 107 114 118 125 136 140 150 189 191 196 199 232 234 236 244 253 267 285 287 296 299 3 4 5 7 8 9 10 11 12 13 14 15 17 18 20 21 22 23 24 26 27 28 29 31 32 34 35 36 37 38 39 40 43 44 45 48 49 51 52 54 57 58 60 61 63 64 65 67 68 69 70 71 72 73 74 75 77 80 81 82 84 86 87 88 89 91 92 93 96 97 99 101 102 104 106 108 109 110 112 113 115 116 117 119 120 121 122 123 124 126 127 129 130 131 132 133 134 135 137 138 139 141 142 143 144 145 147 148 149 153 154 155 156 158 159 160 161 163 164 165 166 169 170 171 172 173 174 175 176 177 178 179 180 182 183 184 185 186 187 188 190 192 193 194 195 197 198 200 202 203 204 206 207 210 211 212 213 214 215 216 217 218 219 220 221 222 223 224 226 228 229 230 231 233 235 237 238 239 240 241 242 243 245 247 248 249 250 251 252 255 256 257 258 260 261 263 264 265 266 268 269 270 271 273 274 275 276 277 278 279 280 281 282 283 284 286 288 289 290 292 293 294 295 298 300 78 167 181 246 2 42 98 150 205 232 234 6 30 50 66 83 85 100 136 146 189 199 236 254 267 285 287 296 299 3 4 9 10 14 15 16 17 19 20 22 24 25 27 28 32 34 37 39 41 43 44 46 47 48 49 53 54 56 60 62 63 64 68 69 70 72 82 84 86 91 93 99 102 103 104 105 106 109 110 111 112 115 118 122 123 124 125 126 127 128 131 133 134 138 139 140 141 142 144 145 147 149 152 153 158 159 162 170 171 172 174 176 178 179 182 187 190 191 193 194 196 211 214 216 217 219 220 224 226 228 230 231 233 241 243 244 245 247 250 253 256 258 260 262 266 271 273 274 276 279 281 282 284 286 291 292 293 294 1 7 11 12 18 21 23 26 29 33 36 40 45 51 52 55 57 58 61 65 71 74 75 76 77 79 80 81 87 88 90 92 94 96 97 101 108 113 116 117 119 129 130 132 137 148 151 155 156 160 161 164 165 166 169 173 175 177 180 184 185 186 188 195 197 198 200 202 203 204 206 207 208 209 210 212 213 215 218 221 222 225 227 229 235 238 239 240 242 248 249 251 252 257 259 261 263 264 265 268 269 270 272 277 278 280 283 288 289 290 295 297 298 300 2 42 59 78 95 98 146 181 205 232 234 254 1 3 4 5 6 8 9 10 11 12 13 14 15 16 17 19 20 21 22 23 24 25 26 28 29 30 31 32 33 34 35 37 38 39 40 41 44 45 46 47 48 49 50 51 53 54 56 58 60 61 63 64 65 66 67 68 69 71 72 73 74 76 77 81 82 83 84 86 87 88 89 90 91 92 93 94 96 99 100 101 102 103 104 106 107 108 109 110 111 112 113 114 115 116 118 119 120 121 122 123 124 125 126 127 129 130 132 133 134 135 138 139 141 142 143 144 145 147 148 149 152 153 154 155 156 157 158 159 160 162 163 165 166 168 169 170 171 172 174 175 177 178 179 180 182 183 184 185 187 188 189 190 191 192 193 195 196 197 198 199 200 203 206 209 210 211 212 213 214 215 216 217 218 219 220 221 222 224 226 227 228 229 230 231 233 236 237 238 239 240 241 242 243 244 245 247 248 249 250 251 252 255 256 258 259 260 261 262 263 264 266 267 268 269 270 271 273 275 276 278 279 280 281 283 284 285 286 287 288 289 291 292 293 294 295 296 297 298 42 78 167 181 205 2 59 95 98 136 146 150 232 234 254 6 50 66 85 100 189 236 267 285 287 296 3 9 10 15 19 20 22 24 25 28 30 32 34 37 38 41 46 47 49 53 54 56 62 63 64 68 69 73 86 91 93 103 104 105 106 107 109 110 112 114 118 121 122 124 125 126 127 128 139 140 142 144 147 149 152 162 170 171 178 179 182 190 191 192 193 194 196 199 211 216 219 226 231 241 244 245 258 260 262 271 273 276 279 281 284 286 291 4 5 7 8 11 12 13 16 17 18 21 23 26 27 29 31 33 35 36 39 43 44 45 48 51 55 58 60 61 65 67 71 72 74 76 77 80 81 84 87 88 89 90 92 94 96 97 101 102 108 111 113 115 116 119 120 123 129 130 132 133 134 135 137 138 141 145 148 151 154 155 156 157 158 159 161 164 165 166 169 172 173 175 176 177 180 183 184 185 186 187 188 195 197 198 200 202 203 204 206 207 208 209 210 212 213 215 217 218 220 221 222 224 225 227 229 230 233 235 237 238 239 240 242 243 247 248 249 250 251 252 255 256 257 259 261 263 264 265 266 268 269 270 272 274 275 277 278 280 282 283 288 289 290 292 293 294 295 297 298 300 167 181 246 42 205 2 6 14 19 24 25 32 34 37 38 41 46 47 49 50 53 56 59 62 66 83 85 95 98 100 103 107 114 118 128 131 136 139 140 146 149 150 178 182 189 190 191 192 196 199 216 231 232 234 236 241 244 253 260 267 273 279 285 286 287 296 299 1 3 4 7 8 9 10 11 13 15 17 18 20 21 22 23 26 27 28 29 31 33 36 39 40 44 45 48 51 52 55 57 58 60 61 63 64 65 68 69 70 71 73 74 75 77 79 80 81 82 86 87 88 91 93 94 96 97 99 101 102 104 105 108 109 110 111 112 113 115 117 119 120 121 122 123 124 126 127 129 130 132 133 134 135 137 138 141 142 143 144 145 147 148 151 153 154 155 156 158 159 160 161 162 163 164 165 166 169 170 171 172 173 174 175 176 177 179 180 183 184 185 186 187 188 193 194 195 197 198 200 202 203 204 206 207 208 209 210 211 212 213 214 215 217 218 219 220 221 222 223 224 225 227 228 230 233 235 237 238 239 240 242 243 245 247 248 249 250 251 252 255 257 258 261 262 263 264 265 266 268 269 270 271 272 274 275 278 280 281 282 283 284 288 289 290 291 292 293 294 295 297 298 300 2 59 78 136 146 150 167 181 205 232 234 246 254 6 30 46 47 50 66 83 85 100 189 199 236 267 285 287 296 299 1 3 4 5 7 9 10 11 12 13 14 15 16 17 18 19 21 22 24 25 27 28 29 32 34 36 37 38 39 40 41 44 45 48 49 51 52 53 54 55 58 60 62 63 68 70 71 72 73 74 75 77 79 80 81 82 84 86 87 88 91 93 94 97 101 102 103 104 105 106 107 108 109 110 111 112 113 114 115 116 117 118 119 120 122 123 124 125 126 127 128 129 130 131 132 133 135 137 138 139 140 141 144 145 147 148 149 151 153 154 155 156 158 159 160 161 162 163 164 165 166 169 171 172 173 174 175 176 177 178 179 182 183 184 185 186 187 188 190 191 192 193 194 195 196 197 198 200 202 203 204 206 207 208 210 211 212 213 214 215 216 217 218 220 221 222 223 224 225 226 227 229 230 231 233 235 237 238 239 240 241 242 244 245 247 248 249 251 252 253 255 256 257 258 260 261 262 263 264 265 266 268 269 270 271 272 273 274 275 276 278 279 280 281 282 283 284 288 289 291 292 293 294 295 297 298 300 78 167 181 246 42 59 98 205 232 2 3 4 5 6 9 10 14 15 16 17 19 22 24 25 27 28 30 32 37 38 39 41 44 46 47 48 49 50 53 56 60 62 63 66 68 69 70 72 73 82 83 84 85 86 91 93 95 99 100 102 103 104 105 106 107 109 110 111 112 114 115 118 121 122 124 125 127 136 139 140 141 142 144 145 146 147 149 150 153 154 158 159 162 170 171 172 174 176 178 179 182 187 189 191 192 193 194 196 211 214 216 217 219 224 226 230 231 234 236 241 243 244 245 247 250 254 256 260 262 267 276 281 282 284 285 286 287 291 292 293 294 296 1 8 11 12 13 18 21 23 29 36 45 51 55 57 58 61 65 71 74 77 79 81 88 90 92 94 96 101 108 113 116 117 119 120 129 130 132 133 134 137 138 143 148 151 155 157 160 163 164 165 166 168 169 173 175 177 180 183 184 185 186 188 195 197 198 202 203 204 206 207 208 209 210 212 213 215 218 221 225 227 228 229 233 237 238 239 240 242 248 249 251 252 255 257 263 264 266 268 269 270 272 275 278 280 283 288 289 290 295 297 298 78 167 181 2 3 4 5 6 9 10 14 15 16 17 19 20 22 24 25 28 30 32 34 37 38 41 44 46 47 49 50 53 54 56 59 60 62 63 66 68 69 70 73 82 83 85 86 91 93 95 99 100 102 103 104 105 106 107 110 112 114 115 118 121 122 123 124 125 126 127 128 136 139 140 141 142 144 145 147 149 150 153 158 162 170 171 172 174 176 178 179 182 189 190 191 192 193 194 196 199 211 214 216 219 224 226 231 232 234 236 241 243 244 245 247 253 256 258 260 262 267 271 273 276 279 281 282 284 286 287 291 293 296 299 7 8 11 12 18 21 23 27 29 31 33 40 45 48 51 52 57 58 61 71 72 74 75 79 80 81 84 94 96 97 101 108 111 113 116 117 119 120 129 130 132 133 137 138 143 148 151 155 156 159 160 161 163 164 165 166 169 175 177 180 183 184 185 186 187 188 195 197 198 200 202 204 206 207 209 210 212 213 215 217 218 220 221 222 225 227 228 229 237 238 239 240 242 248 249 250 251 252 255 261 263 264 265 266 269 270 272 274 275 278 280 283 288 289 290 292 294 295 298 300 78 42 78 167 181 205 246 2 59 98 146 150 232 234 6 46 47 62 66 83 85 95 100 103 136 140 189 191 199 236 244 254 267 285 287 296 299 1 3 4 5 8 9 10 12 13 14 15 16 17 18 19 20 21 22 23 24 25 26 28 29 31 32 34 35 36 37 38 39 40 41 43 44 45 48 49 51 52 53 54 56 58 60 61 63 64 65 68 71 72 73 74 75 77 79 80 81 82 84 86 87 88 91 92 93 94 96 97 99 101 104 105 106 107 108 109 110 111 112 113 114 115 116 117 118 119 120 121 122 123 124 125 126 127 129 130 132 133 135 137 138 139 141 142 143 144 145 147 148 149 153 154 155 156 158 159 160 161 162 163 164 165 166 170 171 172 173 174 175 176 177 178 179 180 182 183 184 185 186 187 188 190 192 193 194 195 196 197 198 200 202 203 204 206 207 209 210 211 212 213 214 216 217 218 219 220 221 223 224 225 226 227 228 229 231 233 235 237 238 239 240 241 242 245 247 248 249 250 251 252 253 256 257 258 259 260 261 262 263 264 265 266 268 269 270 271 272 273 275 276 278 279 280 281 282 283 286 288 289 290 291 292 293 294 295 297 298 300 42 78 167 181 205 246 2 59 98 150 232 234 3 4 5 6 9 10 14 15 16 17 19 22 24 25 28 30 32 34 37 38 41 46 47 49 50 53 54 56 60 62 63 64 66 68 69 70 73 82 85 86 91 93 95 99 100 103 104 105 107 109 110 112 114 115 118 121 122 123 124 125 126 127 128 131 136 139 140 141 142 144 145 146 147 149 152 153 158 162 170 171 172 174 176 178 179 189 190 191 192 193 194 196 199 211 214 216 219 224 226 230 231 236 241 243 244 245 247 256 258 262 271 276 279 281 282 284 285 286 287 291 296 299 1 7 8 12 13 18 21 23 27 29 31 33 36 39 40 45 48 51 52 58 61 65 71 72 74 75 77 79 80 81 88 89 90 92 94 96 97 101 102 111 113 116 119 129 130 133 134 137 138 143 148 151 155 156 157 159 160 161 163 164 165 166 169 175 177 183 184 185 186 187 188 195 197 198 200 202 203 204 206 207 209 210 212 213 215 217 218 220 221 222 227 228 229 233 237 238 239 240 248 249 250 251 252 255 257 261 263 264 265 266 268 269 270 272 275 277 278 280 283 288 289 290 292 294 295 297 298 78 167 246 1 2 3 4 5 6 9 10 11 13 14 15 16 17 18 19 20 21 22 23 24 25 26 27 28 29 30 31 32 34 36 37 39 40 41 44 45 47 48 49 50 51 53 54 55 58 59 60 61 62 63 64 66 68 71 72 73 74 75 77 79 80 81 82 83 84 86 87 88 91 92 93 94 95 96 97 98 99 100 101 102 103 104 106 107 108 109 110 111 112 113 114 115 116 117 122 123 125 126 127 128 130 131 132 133 135 136 138 139 141 143 144 145 146 147 148 149 151 153 154 155 156 158 159 160 161 162 163 164 165 166 169 170 171 172 173 174 175 176 177 179 180 183 184 185 186 187 188 189 190 191 192 193 194 195 196 197 198 199 200 203 204 205 206 207 208 209 210 211 212 213 214 215 216 218 220 221 222 223 224 225 226 227 228 229 230 231 232 233 234 236 237 238 239 241 242 244 245 247 248 249 250 251 252 255 258 260 261 262 263 264 265 266 267 268 269 270 271 273 275 276 278 279 280 281 282 283 284 285 286 287 288 289 290 291 292 293 294 295 296 297 298 78 167 181 246 205 2 6 14 19 24 30 32 34 37 38 41 46 47 49 50 53 59 62 66 83 85 95 98 100 103 106 107 114 118 136 139 140 146 149 150 178 182 189 190 191 192 196 199 216 226 231 232 234 236 241 244 260 273 279 285 286 287 296 299 1 3 4 5 7 8 9 10 11 12 13 15 16 17 18 20 21 22 23 26 27 28 29 31 33 35 36 39 40 43 44 45 48 51 54 55 60 61 63 64 65 67 68 69 70 71 72 73 74 75 77 79 80 82 84 86 87 88 91 92 93 94 96 97 99 101 102 104 105 108 109 110 111 112 113 115 116 117 119 120 121 122 123 124 126 127 129 130 132 133 134 135 137 138 141 142 143 144 145 147 148 151 153 154 155 156 158 159 160 161 162 163 165 166 169 170 171 172 173 174 175 176 177 179 180 183 184 185 186 187 188 193 194 195 197 198 200 202 203 204 206 207 208 209 210 211 212 214 215 217 218 219 220 221 222 223 224 225 227 228 229 230 233 237 238 239 240 242 243 245 247 248 249 250 251 252 255 256 257 258 261 262 263 264 265 266 268 270 271 272 274 275 276 280 281 282 283 284 288 289 290 291 292 293 294 297 298 300 2 42 59 78 98 150 167 205 232 246 50 66 95 136 146 189 234 236 254 287 296 299 1 3 4 5 6 7 9 10 11 12 13 14 16 17 18 19 20 21 22 23 24 25 26 27 28 29 30 31 32 34 35 36 37 39 40 41 43 45 47 48 49 51 53 54 55 58 60 61 62 63 68 71 72 73 74 75 76 77 79 80 81 82 86 87 88 89 91 93 94 96 97 100 101 102 103 106 107 108 109 110 111 112 113 114 115 116 117 118 119 120 121 122 124 125 126 127 130 132 133 135 138 139 141 144 145 147 148 149 151 153 154 155 156 158 159 160 161 163 164 165 166 169 170 171 172 173 174 175 176 177 178 179 180 182 183 184 185 186 187 188 190 191 192 193 194 195 196 197 198 199 200 202 203 206 207 208 209 210 211 212 213 214 215 216 217 218 220 221 222 224 225 226 227 228 229 230 231 233 237 238 239 240 241 242 244 245 247 248 251 252 253 255 256 259 260 261 262 263 264 266 267 268 269 271 272 273 274 275 276 278 279 280 281 282 283 284 285 286 288 289 290 291 293 294 295 297 298 300 78 42 59 98 167 181 205 232 246 2 50 66 95 136 146 150 234 1 3 4 6 9 10 11 12 13 14 15 16 17 18 19 20 21 22 23 24 25 26 27 28 30 31 32 34 35 36 37 39 40 41 43 45 47 48 49 51 53 54 55 58 60 61 63 67 68 71 72 73 74 75 76 77 79 80 81 82 84 86 87 88 89 91 93 94 96 97 100 101 102 103 104 106 107 108 109 110 111 112 113 114 115 116 117 118 119 120 121 122 123 124 125 126 127 129 130 132 135 138 139 141 144 145 147 148 149 151 152 153 155 156 158 159 160 161 162 163 164 165 168 169 170 171 172 173 174 175 176 177 178 179 180 182 183 184 185 186 187 188 189 190 191 192 193 194 195 196 197 198 199 200 203 204 206 207 208 209 210 211 212 213 214 215 216 217 218 220 221 222 223 224 225 226 227 228 229 230 231 233 236 237 238 239 240 242 244 245 247 249 251 252 255 258 260 261 263 264 265 266 267 268 269 270 271 272 273 274 275 276 277 278 279 280 281 282 283 284 285 286 287 289 290 291 292 293 294 295 297 298 300 78 2 6 30 42 46 47 50 59 62 66 85 95 98 100 103 136 140 150 167 181 189 191 199 205 232 236 246 267 287 299 1 3 5 8 9 10 11 12 13 14 15 16 17 19 20 21 22 23 24 25 26 27 28 29 31 32 34 35 36 37 38 39 40 41 43 44 45 48 49 51 52 53 54 56 58 60 61 63 64 65 68 70 71 72 73 74 75 77 79 80 81 82 84 86 87 88 91 92 93 94 96 99 101 102 104 105 106 107 109 110 111 112 113 114 115 116 119 120 121 122 123 125 126 127 129 130 132 133 134 135 137 138 139 141 142 143 144 145 147 148 149 153 154 155 156 158 159 160 161 162 163 165 166 169 170 171 172 173 174 175 176 177 178 179 180 182 183 184 185 186 187 188 190 192 193 194 195 196 197 198 200 202 204 206 207 209 210 211 212 213 214 215 216 217 219 220 221 222 223 224 226 227 228 229 230 231 233 235 237 238 239 240 241 242 243 245 247 248 249 250 251 252 253 255 256 257 258 260 261 262 263 264 266 268 269 270 271 273 274 275 276 277 278 279 281 282 283 284 286 288 289 291 293 294 295 298 42 78 167 181 205 246 2 59 95 98 146 150 232 234 254 3 4 5 10 14 15 17 19 20 24 25 27 28 30 32 34 35 37 38 39 41 44 46 47 48 49 50 53 54 56 60 62 63 64 66 68 69 70 72 73 82 83 84 85 86 91 93 99 100 102 103 104 105 106 107 109 110 111 112 114 115 118 121 122 123 124 125 126 131 139 140 141 142 144 145 147 149 152 153 154 158 159 162 170 171 172 174 176 179 182 187 189 190 191 192 193 196 199 211 214 216 217 219 220 224 226 230 231 236 241 243 244 245 247 250 256 258 260 262 267 271 273 276 279 281 282 284 285 286 287 291 292 293 294 296 8 11 12 13 18 21 26 29 33 36 40 45 51 52 57 61 71 74 75 76 77 80 81 88 89 90 92 94 96 97 101 108 113 116 117 119 120 129 130 133 134 135 138 143 148 151 155 156 157 160 161 163 164 166 169 173 175 177 180 184 185 188 195 198 200 203 204 206 207 209 210 212 218 221 222 225 227 229 233 235 237 238 239 240 242 248 249 251 252 257 259 261 263 264 265 268 269 270 272 275 277 278 280 289 295 297 298 78 167 181 205 246 2 42 59 95 98 136 150 232 234 254 6 14 19 22 24 25 30 32 34 37 38 41 46 47 49 50 53 56 62 66 83 85 86 93 100 103 106 107 109 114 118 125 139 140 149 152 162 178 182 189 190 192 196 199 216 226 231 236 241 244 253 260 267 271 273 279 285 287 296 299 1 3 4 7 9 10 11 12 15 16 17 18 20 21 23 27 28 29 31 36 39 40 43 44 45 48 51 52 55 57 58 60 61 64 65 68 69 70 71 72 73 74 75 77 79 80 81 82 84 87 88 89 90 92 94 96 97 99 101 102 104 105 108 110 111 112 113 115 116 117 119 120 121 122 123 124 126 127 129 130 132 133 134 135 138 143 144 147 148 151 153 154 155 156 157 158 159 160 161 163 164 165 166 168 169 170 171 172 173 174 175 176 177 179 183 184 185 186 187 188 194 195 197 198 200 202 203 204 206 207 208 209 210 211 212 213 214 215 218 219 220 221 222 223 224 225 227 228 229 230 233 235 237 238 239 240 242 243 245 247 248 249 250 251 252 255 256 257 258 259 261 262 263 264 265 266 268 269 270 272 274 275 276 277 278 280 281 283 284 288 289 290 291 292 293 294 295 298 300 2 42 59 95 98 146 150 167 181 232 234 246 254 6 47 50 83 85 100 136 189 199 236 267 285 287 296 299 1 3 4 7 9 10 12 13 14 15 16 17 18 19 20 21 22 23 24 25 27 28 29 32 34 36 37 38 39 40 41 43 45 49 51 52 53 54 55 57 58 60 61 63 68 71 72 73 74 75 77 79 80 81 82 86 87 88 90 91 93 94 102 103 105 106 107 108 109 110 111 113 114 115 116 118 119 120 121 122 123 124 125 126 127 129 130 132 133 135 137 138 139 140 141 145 147 148 149 151 153 154 155 156 157 158 159 160 161 162 163 164 166 168 170 171 172 173 174 175 176 177 178 179 180 183 184 185 187 188 190 191 193 194 195 196 197 200 202 203 204 206 207 208 209 210 211 212 213 214 216 217 218 220 221 222 223 224 225 226 227 228 229 230 231 233 235 237 238 239 240 241 242 244 245 247 248 249 252 253 255 256 257 258 260 261 263 264 265 266 268 270 271 272 273 274 275 276 278 279 280 281 283 288 289 290 291 292 293 294 295 297 298 78 167 181 246 205 2 42 59 98 136 146 150 232 234 254 6 50 66 83 85 100 189 236 267 285 287 296 299 3 4 7 9 10 11 12 13 14 15 16 17 18 19 20 21 22 23 24 25 27 28 29 30 32 34 36 37 39 40 45 47 48 49 51 53 55 57 58 60 61 63 67 68 71 72 73 74 75 77 79 80 81 82 86 87 88 91 93 94 101 103 104 105 106 107 108 109 110 113 114 115 116 118 119 120 121 122 123 124 125 128 129 130 131 132 133 135 137 138 139 140 141 145 147 148 149 151 154 155 156 158 159 160 161 162 163 164 165 166 169 170 171 172 173 174 175 176 177 178 179 180 182 183 184 186 187 188 190 191 193 194 195 196 197 198 202 203 204 206 207 208 209 210 211 212 213 214 216 217 218 220 221 222 223 224 225 226 227 228 229 230 231 233 235 237 238 239 240 241 242 244 245 247 248 249 251 252 253 255 256 257 258 260 261 262 263 264 265 266 268 269 270 271 272 273 274 275 276 278 279 280 281 283 284 289 290 292 293 294 295 297 298 300 78 246 2 42 59 98 167 181 205 232 50 66 95 136 146 150 234 287 1 4 5 9 10 11 12 13 14 15 16 17 18 19 20 21 22 23 24 25 26 27 28 29 30 32 34 35 36 37 39 40 41 43 44 45 47 48 49 51 53 54 55 58 60 61 62 63 67 68 71 72 73 74 75 77 79 80 81 82 84 86 87 88 89 91 94 96 97 100 101 102 103 104 106 107 108 109 112 113 114 115 116 117 118 120 121 122 123 124 125 126 127 129 130 131 132 135 139 141 144 147 148 149 151 153 154 155 156 158 159 160 161 162 163 164 165 166 169 171 172 173 174 175 176 177 178 179 180 182 183 184 185 187 188 189 190 192 193 194 195 196 197 198 199 200 203 204 206 207 208 209 210 211 212 213 214 215 216 217 218 220 221 222 223 224 225 226 227 228 229 230 231 233 236 237 238 239 240 241 242 244 245 247 248 249 251 252 255 256 258 260 261 262 264 265 266 268 269 270 271 272 273 274 275 276 277 278 279 280 281 282 283 284 285 286 288 289 290 291 292 293 294 295 296 297 299 300 78 167 181 205 246 59 232 2 3 4 5 6 9 14 15 16 17 19 20 22 24 25 27 28 30 32 34 37 38 39 41 44 46 47 48 49 50 53 54 56 60 63 64 66 67 68 69 70 72 73 82 85 86 91 93 95 99 100 102 103 104 105 106 107 109 110 111 112 114 115 118 121 122 123 124 125 126 134 138 139 140 141 142 144 145 146 147 149 150 154 158 159 162 170 171 172 174 176 178 179 182 187 189 190 191 192 193 194 196 211 214 216 217 219 220 224 226 228 230 231 233 234 236 241 243 244 245 247 250 256 258 260 262 267 271 273 276 279 281 284 285 286 287 291 292 293 294 296 1 8 11 12 13 18 21 23 26 29 36 40 45 51 55 61 71 74 75 77 79 81 88 90 92 94 96 97 101 113 116 117 119 120 129 130 132 133 135 137 143 148 151 155 156 157 160 161 163 164 165 166 169 175 177 183 185 186 188 197 198 200 202 203 204 206 207 208 209 210 212 213 215 221 227 229 237 238 239 240 242 248 249 251 252 255 257 263 264 265 268 269 270 272 275 278 280 283 288 289 290 295 297 298 78 167 181 246 2 6 30 50 59 66 83 85 98 100 136 146 150 189 199 205 232 234 236 254 267 285 296 299 3 4 5 9 10 14 15 16 17 19 20 22 24 25 28 32 34 37 38 39 41 43 44 46 47 49 53 54 56 60 63 64 68 69 70 72 82 86 91 93 102 103 104 105 106 107 109 110 111 112 114 115 118 121 122 123 124 125 126 127 139 140 141 142 144 145 147 149 152 153 154 158 159 170 171 172 174 176 178 179 182 190 191 192 193 194 196 211 214 216 219 220 224 226 230 231 241 243 244 245 247 250 253 256 260 262 271 273 274 276 279 281 282 284 286 291 292 293 294 8 11 12 18 26 48 55 71 74 76 79 90 96 97 108 119 138 143 148 151 173 177 185 186 203 208 209 212 228 249 264 277 290 78 2 6 14 25 30 34 37 38 46 47 49 50 53 56 59 62 66 85 95 98 100 103 107 114 118 125 136 139 140 146 149 150 167 178 181 182 189 190 191 192 196 199 205 216 226 232 234 236 241 244 246 253 260 267 273 279 285 286 296 299 3 4 5 7 8 9 10 11 12 13 16 17 18 20 21 22 23 24 26 27 28 29 31 35 36 39 40 43 44 45 48 51 52 54 55 58 60 61 63 64 65 68 69 70 71 72 73 74 75 76 77 79 80 81 82 84 86 87 88 91 92 93 94 96 97 99 101 104 105 106 109 110 111 112 113 115 116 117 119 120 121 122 123 124 126 127 129 130 132 133 134 135 137 141 142 143 144 145 147 148 151 153 154 155 156 158 159 160 161 162 163 164 165 169 170 171 172 173 174 175 176 177 179 180 183 184 185 186 187 188 194 195 197 198 200 202 203 204 206 207 208 209 210 211 212 213 215 217 218 219 220 221 222 223 224 225 227 228 229 230 231 233 235 237 238 239 240 242 243 245 247 248 249 250 251 252 255 256 257 261 262 263 264 265 266 268 269 270 271 272 274 275 276 278 280 281 282 283 284 288 289 290 292 293 294 297 298 300 78 167 181 246 2 6 19 25 30 41 42 46 47 50 53 59 62 66 83 85 95 98 100 103 107 118 136 140 146 150 189 191 199 205 232 234 236 244 253 267 285 287 296 299 3 4 5 7 8 10 11 12 13 14 15 16 20 21 22 23 24 26 27 28 29 31 32 33 34 35 36 37 39 40 43 45 48 49 51 52 54 56 57 58 60 63 65 69 70 71 72 73 74 75 76 77 79 80 81 82 84 86 87 88 89 91 92 93 94 96 99 101 102 104 105 106 108 109 110 111 112 113 115 116 119 120 121 122 123 124 125 126 127 128 129 130 131 132 133 134 135 137 138 139 141 142 143 144 145 147 148 153 154 155 156 158 160 161 162 163 164 165 166 169 170 171 172 173 174 175 176 177 178 180 182 183 184 185 187 188 190 192 193 194 195 196 197 198 200 202 203 204 206 207 209 210 211 212 213 214 216 217 218 219 220 221 222 223 224 226 227 228 229 231 233 235 237 238 239 240 241 242 243 245 247 248 249 250 251 252 255 256 257 258 260 261 262 264 266 268 269 270 271 273 274 275 276 278 279 280 281 282 283 284 286 288 289 291 292 293 294 295 297 298 78 2 3 4 5 6 9 10 15 16 17 19 20 22 24 25 28 30 32 34 37 38 41 44 47 49 50 53 54 56 59 62 63 64 66 68 69 70 72 73 82 83 85 86 93 95 98 99 100 102 103 104 105 107 109 110 112 114 115 118 121 122 123 124 125 126 127 136 139 140 141 142 144 145 147 149 150 153 158 159 162 167 170 171 172 174 176 178 179 181 182 187 189 190 191 192 193 194 196 199 205 211 214 216 219 224 226 230 231 232 234 236 241 243 244 246 247 253 258 260 262 267 271 273 276 279 281 282 284 285 286 287 291 293 296 299 1 7 11 12 13 18 21 23 26 27 29 31 36 40 45 48 51 52 57 58 65 71 74 75 77 79 80 81 84 88 92 94 96 97 101 108 111 113 116 117 119 120 129 130 132 135 137 138 143 148 151 154 155 156 160 161 163 164 166 169 175 177 183 185 188 195 197 198 200 202 203 204 206 207 209 210 212 213 215 218 220 222 225 227 228 229 233 235 237 238 239 240 242 248 249 250 251 252 255 257 261 263 264 265 266 268 269 270 272 275 278 280 283 288 290 292 294 295 297 298 300 2 42 50 59 66 78 95 98 136 146 150 167 181 189 205 232 234 236 246 254 287 296 299 6 14 19 24 30 32 34 37 38 41 46 47 49 53 56 62 83 85 100 106 107 114 118 125 128 131 139 140 149 152 178 182 190 191 192 196 216 226 231 241 244 253 260 267 273 279 285 286 2 42 50 59 66 78 95 98 136 146 150 167 181 232 234 246 254 287 296 299 1 3 4 5 6 7 9 10 11 12 13 14 15 16 17 19 20 21 22 23 24 25 26 28 29 30 31 32 33 34 35 36 39 40 41 43 44 45 46 47 48 49 53 54 56 58 60 61 62 63 64 65 68 69 71 72 73 74 76 77 79 80 81 82 83 84 86 87 88 89 90 91 92 93 94 96 99 100 101 103 104 106 107 108 109 110 112 113 114 115 116 118 119 121 123 124 125 127 128 129 130 131 132 133 134 135 138 139 141 143 144 145 147 148 149 152 153 154 155 156 157 158 159 160 162 163 164 165 166 168 169 170 171 172 173 174 175 176 177 178 179 180 183 184 185 187 188 189 190 192 193 194 196 197 198 199 200 203 204 206 210 211 212 213 214 215 216 217 218 220 221 222 223 224 226 227 229 230 231 233 236 237 238 239 240 241 242 243 244 245 249 250 251 253 255 256 258 259 260 261 262 263 266 267 268 269 270 271 273 274 275 276 277 278 279 280 281 282 283 284 285 286 288 289 291 292 293 294 295 297 298 78 78 2 42 59 78 95 98 136 146 150 167 181 205 232 234 246 254 6 30 46 47 50 66 83 85 100 103 140 189 191 199 236 244 267 285 287 296 299 1 3 4 7 8 9 10 12 13 14 15 16 17 18 19 20 21 22 23 24 25 27 28 29 33 34 36 37 38 39 40 41 45 48 49 51 52 53 54 55 56 57 58 60 61 63 67 68 70 71 73 74 77 79 80 81 82 86 87 88 91 94 101 102 104 106 107 108 110 111 113 114 115 116 118 119 120 121 122 123 124 125 126 127 128 129 130 131 132 133 135 137 138 139 141 142 145 147 149 151 153 155 156 158 159 160 161 162 163 164 166 168 170 171 172 173 174 175 177 178 179 180 182 183 184 185 186 187 188 190 193 194 195 196 197 200 202 203 204 206 207 209 210 211 212 213 214 216 217 218 219 220 221 222 223 224 226 227 228 229 230 233 235 237 238 239 240 241 242 245 247 248 249 251 252 253 255 256 258 261 262 263 264 265 266 268 270 271 272 273 274 278 279 280 281 283 284 288 289 290 291 292 293 294 295 297 298 300 78 167 181 205 246 42 98 2 3 4 5 6 9 10 14 15 16 17 20 22 24 25 28 30 32 34 37 38 39 41 44 46 47 49 50 53 56 59 60 62 63 64 66 68 69 70 73 82 83 85 86 91 93 95 99 100 102 103 104 105 106 107 109 110 112 114 115 118 121 122 124 125 126 127 136 139 140 141 142 144 145 146 147 149 150 153 158 159 162 170 171 172 174 176 178 179 187 189 190 191 192 193 194 196 199 211 214 216 219 226 230 231 232 234 236 241 243 244 245 247 253 254 256 258 260 262 267 273 274 276 279 281 282 284 285 286 287 291 293 296 1 7 8 11 12 13 18 23 26 27 29 31 36 40 45 48 51 52 57 58 61 71 74 75 77 79 80 81 84 88 92 94 96 97 101 108 111 113 116 117 119 120 129 130 132 133 135 137 138 143 148 151 154 155 156 160 161 163 164 165 166 169 175 180 183 184 185 186 188 197 198 200 202 203 204 206 207 209 212 213 217 218 220 221 222 225 227 228 229 233 235 237 238 239 240 242 248 249 251 252 255 257 261 263 264 265 266 268 269 270 272 278 280 283 290 292 294 295 297 298 300 42 78 167 181 205 246 2 59 95 98 136 146 150 232 234 254 3 4 5 6 9 10 13 15 16 17 19 20 22 23 24 25 27 28 30 32 34 35 36 37 38 39 40 41 43 44 45 46 47 48 49 50 52 53 54 56 58 60 63 66 68 69 70 71 72 73 77 82 83 84 86 88 90 91 93 99 100 102 105 106 107 109 110 111 112 114 115 118 119 121 122 123 124 125 126 127 132 133 134 135 138 139 140 141 142 143 144 145 147 148 149 152 153 154 155 158 159 162 166 169 170 171 172 174 175 176 177 178 179 182 183 184 187 188 189 190 191 192 193 194 196 197 198 199 200 211 213 214 216 217 219 220 224 226 228 230 231 233 236 238 239 241 242 243 244 245 247 249 250 255 256 257 258 259 260 261 262 263 264 266 267 269 270 271 273 276 277 279 280 281 282 283 284 285 286 287 291 292 293 294 295 296 297 298 2 42 59 78 98 167 181 205 232 234 246 1 3 4 5 6 9 10 11 12 13 14 15 16 17 18 19 20 21 23 24 25 26 27 30 31 32 33 34 36 37 39 40 41 44 45 46 47 48 49 50 51 53 54 56 60 61 62 63 64 65 66 67 68 69 71 72 73 74 75 77 79 81 82 83 84 86 87 88 89 90 91 92 93 95 96 97 99 100 101 102 103 104 106 107 108 109 110 111 112 113 114 115 116 117 118 119 120 122 123 124 125 126 127 128 129 130 131 132 133 134 135 136 138 139 141 142 143 144 145 146 147 148 149 152 153 154 155 156 157 158 159 161 162 163 164 165 166 168 169 170 171 172 173 174 175 176 177 178 179 180 183 184 185 186 187 188 190 191 192 193 194 195 196 197 198 199 200 203 204 206 207 209 210 211 212 213 214 215 216 217 218 219 220 221 222 223 224 226 227 228 229 230 231 233 236 237 239 240 241 242 243 244 245 247 248 249 250 251 254 255 256 258 260 261 262 263 264 265 266 267 269 270 271 273 275 276 278 279 281 282 283 284 285 286 287 288 289 290 291 292 293 294 295 296 297 298 78 246 167 181 205 42 2 59 98 146 150 234 6 50 66 83 85 95 100 189 236 267 287 296 299 14 15 19 22 24 25 28 30 32 34 37 38 41 46 47 49 53 54 56 62 63 82 86 93 103 104 105 106 107 109 110 114 118 121 122 125 128 139 140 149 152 153 162 178 182 190 191 192 194 196 216 219 226 231 241 244 245 253 260 271 273 279 285 286 1 3 4 5 7 8 9 10 11 12 16 17 18 20 21 23 26 27 29 31 33 35 36 39 40 44 45 48 51 55 57 58 60 61 64 65 68 69 70 71 72 74 76 77 80 81 84 87 88 89 91 92 94 96 97 99 101 102 108 111 112 113 115 116 117 119 120 124 126 127 129 130 132 133 134 135 137 138 141 142 143 144 145 147 148 151 154 155 156 157 158 159 160 161 163 164 165 166 168 169 170 171 172 174 175 176 177 179 180 183 184 185 186 188 193 195 198 202 203 204 206 207 208 209 210 211 212 213 214 215 217 218 220 221 223 224 225 227 228 229 230 233 237 239 240 242 243 248 249 251 252 255 256 257 258 261 262 263 264 265 266 268 269 270 272 274 275 276 277 278 280 281 282 283 284 288 289 290 291 292 293 294 295 297 298 300 2 42 50 59 66 78 95 98 136 146 150 167 181 205 232 234 246 254 287 296 299 6 14 19 25 30 34 37 38 41 46 47 49 53 56 62 85 100 103 107 114 118 125 128 139 140 149 152 178 182 189 190 191 192 196 199 216 226 236 241 244 253 260 267 273 279 286 1 3 5 8 9 10 11 12 17 18 20 22 23 24 26 27 28 29 31 33 36 40 44 45 51 52 54 58 60 61 63 64 65 67 68 69 70 71 72 73 74 77 79 80 81 82 84 86 87 89 90 92 93 94 96 99 101 104 105 106 108 109 110 111 112 113 115 116 117 119 120 121 122 123 124 126 127 130 131 132 133 134 135 137 138 142 143 147 153 154 155 156 157 159 160 161 162 163 164 165 166 168 169 171 172 173 174 175 176 177 179 180 184 185 188 193 194 195 198 200 202 206 207 208 212 213 215 217 218 219 220 221 222 223 224 225 227 228 229 230 231 233 237 238 239 240 242 243 245 247 248 249 251 252 256 258 261 262 263 264 265 268 269 270 271 275 276 277 278 280 282 283 288 289 291 292 293 294 295 297 298 2 42 50 59 66 78 95 98 136 150 167 181 205 232 234 246 254 287 296 299 6 14 19 25 30 32 34 37 38 41 46 47 49 53 56 62 85 100 103 107 114 118 125 139 140 149 152 178 182 189 191 196 199 216 226 236 241 244 253 260 267 273 279 285 286 1 9 10 11 12 17 20 23 27 28 29 31 36 45 48 51 52 58 60 61 65 68 69 70 74 77 79 84 92 94 97 99 104 105 109 112 113 115 117 119 120 121 122 124 126 127 130 134 135 142 143 144 147 153 155 156 159 160 161 163 164 165 166 169 172 174 175 176 180 184 185 187 188 192 194 197 198 200 202 203 206 213 215 219 220 225 228 229 230 231 237 238 239 240 242 243 245 247 248 249 252 257 261 262 263 265 269 272 275 276 278 283 289 291 294 295 298 78 98 167 181 205 246 2 59 95 136 146 150 232 234 254 4 6 9 10 14 15 19 20 22 24 25 28 30 34 37 38 41 46 47 50 53 54 56 63 64 66 68 69 70 73 82 83 85 86 91 93 100 103 104 105 106 107 109 110 112 114 118 121 122 124 125 126 127 139 140 141 142 144 147 149 152 153 162 170 171 174 178 179 182 189 190 191 192 193 194 196 199 211 216 219 226 231 236 241 244 245 253 258 260 262 267 271 273 276 279 284 285 286 287 291 296 299 1 7 8 11 12 16 17 18 21 23 26 27 29 31 35 36 39 40 43 44 45 51 52 57 58 60 61 71 72 74 75 77 79 80 87 88 89 90 92 94 96 97 99 101 108 111 113 116 117 119 120 123 129 130 132 133 134 135 137 138 143 145 148 151 154 155 156 157 158 159 161 163 164 165 166 169 173 175 176 177 180 183 184 185 186 187 188 195 197 198 200 202 203 204 207 212 213 214 215 217 218 220 221 222 223 224 225 227 228 229 230 233 237 238 239 240 242 243 247 248 249 250 251 252 255 256 257 259 261 263 264 265 266 268 269 270 272 275 277 278 280 282 283 288 289 290 292 293 294 295 297 298 78 2 42 59 95 136 146 150 167 181 205 232 234 254 6 30 46 47 50 66 83 85 100 103 189 191 199 236 267 285 287 299 1 3 4 8 9 10 12 13 15 16 17 18 19 20 21 22 23 24 25 27 28 29 34 35 37 38 39 40 41 45 48 49 51 52 53 54 57 58 60 61 63 68 70 71 72 73 74 76 77 79 80 81 82 86 87 89 90 91 93 94 101 102 104 105 106 107 108 109 110 111 113 114 115 116 118 119 120 121 122 123 126 127 129 130 132 133 135 137 138 139 140 141 142 145 147 148 149 152 153 154 155 156 157 158 159 160 161 162 163 164 165 166 170 171 172 173 174 175 176 177 178 179 182 183 184 185 186 187 188 190 193 194 195 196 197 200 202 203 204 206 207 208 209 210 212 213 214 217 219 220 221 222 223 224 225 226 227 228 229 230 231 233 235 237 238 239 240 241 242 244 245 247 248 249 251 252 253 255 256 257 258 259 261 262 263 264 265 268 269 271 272 273 274 275 278 279 280 283 284 288 289 290 291 292 294 295 297 298 300 2 42 50 59 66 78 95 98 136 146 150 167 181 205 232 234 246 254 287 299 6 14 19 25 30 32 34 38 41 46 47 49 53 62 83 85 100 103 107 114 118 125 140 149 152 178 182 189 190 191 196 199 216 226 236 244 253 267 273 279 285 286 296 1 3 7 8 9 10 12 17 20 23 24 26 27 28 29 31 36 37 45 48 52 54 57 58 60 61 68 69 70 74 77 79 80 84 91 92 93 94 99 104 105 108 109 112 115 116 117 119 120 122 126 127 130 134 135 137 139 142 143 144 147 153 155 156 159 160 161 163 164 165 166 171 172 174 175 176 179 180 185 187 188 192 193 194 197 200 202 203 206 212 213 215 217 218 219 220 225 228 229 230 231 233 238 239 240 241 242 243 245 247 248 249 251 252 257 261 265 268 269 270 271 272 275 276 278 282 283 289 291 294 295 297 298 78 167 181 246 205 2 6 15 19 22 24 25 28 30 32 34 37 38 41 46 47 49 50 53 54 56 59 62 66 73 82 83 85 86 93 95 98 100 103 105 106 107 109 114 118 125 136 139 140 149 150 153 162 178 182 189 190 191 194 199 216 226 231 232 234 236 241 244 245 253 260 267 271 273 279 285 286 287 296 299 1 3 4 7 8 9 10 11 12 13 16 17 18 20 21 23 26 27 29 31 35 36 39 40 44 45 48 51 52 55 57 58 60 63 64 65 67 68 69 70 71 72 74 75 77 79 80 81 84 87 88 91 92 94 96 97 99 101 102 104 108 110 111 112 113 116 117 119 120 121 123 124 126 127 129 130 132 133 134 135 137 138 141 142 143 144 145 147 148 151 154 155 156 159 160 161 163 164 166 169 170 171 172 173 174 176 177 180 183 184 185 186 187 188 193 195 197 198 200 203 204 206 207 209 210 211 212 213 214 215 218 220 221 222 223 224 225 227 228 229 230 233 235 237 238 239 240 242 243 247 248 249 250 251 252 255 256 257 258 261 262 263 264 265 266 268 269 270 272 274 275 276 278 280 281 282 283 284 288 289 291 292 293 294 295 298 300 42 59 78 98 167 181 205 232 246 2 3 4 5 9 10 14 15 16 19 20 22 24 25 27 28 30 32 34 37 38 39 41 46 47 48 49 53 54 56 60 62 63 64 66 67 68 69 70 72 73 82 83 84 86 91 93 95 99 100 102 103 104 105 106 107 109 111 112 114 118 121 122 123 124 125 126 127 128 131 132 133 134 136 138 139 140 141 142 144 145 146 147 149 150 154 158 159 162 170 171 172 174 176 178 179 182 187 189 190 191 192 193 194 196 199 211 214 216 217 219 220 224 226 228 230 231 233 234 240 241 243 245 247 250 254 256 258 260 262 266 267 271 273 276 279 281 284 285 286 287 291 292 293 294 296 1 8 11 12 13 18 21 26 29 33 36 40 45 51 55 58 61 65 74 75 77 79 80 81 90 92 94 96 97 101 108 113 116 117 119 120 129 135 137 143 148 151 155 156 157 160 161 163 164 165 166 168 169 173 175 177 180 184 185 188 195 198 200 203 204 206 207 210 212 213 215 218 222 225 227 229 237 238 239 242 248 249 251 255 257 261 263 264 265 268 269 270 272 275 278 280 288 290 295 297 298 78 167 181 246 205 2 42 59 95 98 136 146 150 232 234 254 6 30 50 66 83 85 100 189 199 267 285 287 296 299 3 4 7 9 10 12 13 15 16 17 18 19 20 21 22 23 24 25 27 28 29 33 34 36 37 39 40 45 48 49 51 52 53 54 57 58 60 61 63 67 68 70 71 72 73 74 77 79 80 82 86 87 91 94 101 103 104 105 106 107 108 109 110 111 113 114 115 116 118 119 120 121 122 124 125 127 128 129 130 131 132 133 135 137 138 139 140 141 145 147 148 149 151 153 154 155 156 158 159 160 161 162 163 164 165 166 170 172 173 174 175 176 178 179 180 183 184 185 186 187 188 190 191 193 194 195 196 197 203 204 206 207 208 209 210 211 212 213 214 216 217 218 220 221 222 223 224 225 226 227 228 229 230 231 233 238 239 240 241 242 245 247 248 249 251 252 253 255 256 257 258 261 262 263 264 265 266 268 269 270 271 272 273 274 275 276 278 279 280 281 283 284 288 289 290 291 292 293 294 295 297 298 300 2 42 59 78 98 146 150 167 181 205 232 234 246 6 30 50 66 83 85 95 100 136 189 199 236 254 267 285 287 296 299 3 4 7 10 11 12 13 14 15 16 17 18 19 20 21 22 23 24 25 28 29 32 33 34 35 36 37 39 40 41 43 45 47 48 49 51 52 53 55 58 60 61 62 63 67 68 70 71 72 73 74 75 77 79 80 81 82 84 86 87 88 91 93 94 96 97 102 103 104 105 106 107 108 109 110 111 112 113 114 115 116 119 120 121 122 123 124 125 126 127 128 129 131 132 133 135 137 138 139 140 141 145 147 148 149 151 153 154 155 156 158 159 160 161 162 163 164 165 166 168 169 170 171 172 173 174 175 176 178 179 180 182 183 184 185 186 187 188 190 193 194 195 196 197 198 200 202 203 204 206 207 208 209 210 211 212 213 214 217 218 221 222 223 224 225 226 227 228 229 230 231 233 235 237 238 239 240 241 242 244 245 247 248 249 251 253 255 256 257 258 259 260 261 263 264 265 266 268 269 270 271 272 273 274 275 278 279 280 281 282 283 284 289 290 291 292 294 295 297 298 300 78 167 181 246 2 3 4 6 9 10 14 15 16 17 19 20 22 24 25 28 30 32 34 37 38 41 44 46 47 49 50 54 56 59 60 62 63 64 66 68 69 70 82 85 86 91 93 95 98 99 100 102 103 104 105 106 109 110 112 114 115 118 121 122 123 124 126 127 128 131 136 139 140 141 142 144 145 146 147 149 150 153 158 162 170 171 172 174 176 178 179 182 189 190 191 192 193 194 196 199 205 211 214 216 219 224 226 230 231 234 236 241 243 244 245 247 253 256 258 260 262 267 271 273 279 281 282 284 285 286 287 291 293 296 299 1 7 8 11 12 13 18 21 23 26 27 29 33 36 39 40 45 48 51 52 55 57 58 61 65 71 72 74 75 77 79 80 81 84 88 92 94 96 97 101 111 113 116 117 119 120 129 130 132 133 135 137 138 143 148 151 154 155 156 159 160 161 163 164 165 169 177 180 183 184 185 186 187 188 195 197 198 200 202 203 204 206 207 209 210 212 215 218 220 221 222 225 228 229 233 235 237 238 239 240 242 248 249 250 251 255 257 261 263 264 265 266 268 269 270 272 274 275 278 280 283 289 290 292 294 295 297 298 300 78 167 181 246 42 205 59 95 98 136 150 232 234 254 6 50 66 83 85 100 189 236 267 287 296 299 1 3 4 5 9 10 12 13 14 15 16 17 18 19 20 21 22 23 24 25 26 27 28 29 30 31 32 34 36 37 39 40 41 44 47 48 49 51 53 54 57 58 60 61 64 67 68 69 71 72 73 74 75 77 79 80 81 82 84 86 87 88 91 92 93 94 96 97 99 101 102 104 105 106 107 108 109 110 111 112 113 114 115 116 117 118 119 120 121 122 123 124 125 126 127 128 129 130 131 132 133 134 135 137 138 139 140 141 143 144 145 147 148 149 151 153 154 155 156 158 159 160 161 162 163 164 165 168 169 170 171 172 173 174 175 177 178 179 180 182 183 184 185 186 187 188 190 191 192 193 194 196 197 198 199 200 202 203 206 207 208 209 210 211 213 214 215 216 217 218 220 221 223 224 225 226 227 228 229 230 231 233 235 237 238 239 240 241 242 244 245 247 248 249 250 251 252 253 255 256 258 260 261 262 263 264 265 266 268 269 270 271 272 273 274 275 276 278 279 280 282 283 284 285 286 288 289 290 291 292 294 295 297 298 300 78 181 246 205 2 95 98 150 232 234 254 6 30 46 47 50 66 83 85 100 189 199 236 267 285 287 296 299 3 4 5 7 9 10 11 12 13 14 16 17 19 20 21 22 23 24 25 27 28 29 31 32 34 36 37 38 39 40 41 44 45 48 49 52 53 54 56 58 60 61 62 63 64 67 68 69 70 71 72 73 74 77 79 81 82 84 86 87 88 91 92 93 96 99 102 103 104 105 106 107 109 110 111 112 113 114 115 118 119 121 122 123 124 125 126 127 131 132 133 134 135 138 139 140 141 142 143 144 145 147 149 153 154 155 156 158 159 162 165 166 169 170 171 172 173 174 176 177 178 179 180 182 183 184 185 187 190 191 192 194 196 197 198 200 204 206 211 212 213 214 215 216 217 218 219 220 221 223 224 226 227 228 230 231 233 238 239 240 241 242 243 244 245 247 249 251 252 253 255 256 257 258 260 261 262 263 264 266 268 269 270 271 273 274 276 278 279 280 281 282 283 288 289 291 292 293 294 295 298 120 137 186 237 272 78 167 181 246 42 205 2 6 14 19 24 25 30 32 34 37 38 41 46 47 49 50 53 56 59 62 66 83 85 95 98 100 103 106 107 114 118 125 128 136 139 140 146 149 150 178 182 189 191 192 196 199 216 226 231 232 234 236 241 244 253 267 273 279 285 286 287 296 299 3 4 5 7 8 9 10 11 12 13 15 16 17 18 20 21 22 26 27 28 29 31 33 36 39 40 43 44 45 48 51 52 54 55 57 58 60 61 63 64 65 67 68 70 72 73 74 75 77 80 81 82 84 86 87 88 91 93 94 96 97 99 101 102 104 105 108 109 110 111 112 113 115 116 117 120 122 123 126 127 129 130 132 133 134 135 137 138 141 142 143 144 145 147 148 151 153 154 155 156 158 159 160 161 162 164 165 166 169 171 172 173 174 175 176 177 179 180 183 184 185 186 187 188 193 194 195 197 198 200 202 203 204 206 207 208 209 210 211 212 213 214 215 217 218 219 220 221 222 223 224 225 227 228 229 230 233 235 237 238 239 240 242 243 245 247 248 249 250 251 252 255 256 257 258 261 262 263 264 265 266 268 270 271 272 274 275 276 278 280 281 283 284 288 289 290 291 292 293 294 295 297 298 300 2 42 59 78 95 98 136 146 150 167 181 205 232 234 246 254 6 14 19 25 30 32 47 49 50 53 62 66 83 85 100 103 107 114 118 125 140 149 152 178 182 189 190 191 196 199 236 244 253 267 273 285 287 296 299 1 3 7 9 12 16 17 18 20 22 23 24 26 27 28 31 33 34 36 38 39 44 45 48 51 52 54 57 58 60 61 63 64 67 68 69 70 71 72 73 74 77 79 80 81 82 86 87 91 93 94 99 101 102 104 105 106 108 109 110 111 113 115 116 117 119 120 121 122 123 124 126 127 128 129 130 131 132 133 134 137 138 139 141 143 144 145 147 153 154 155 156 159 160 161 162 163 164 165 166 171 172 174 175 176 177 179 180 184 185 186 187 188 193 194 195 197 200 202 203 204 206 207 208 209 210 212 213 215 216 217 218 219 220 221 222 223 224 225 226 227 228 229 230 231 233 235 239 240 241 242 243 245 247 248 249 250 251 252 255 256 257 258 261 262 263 264 265 268 269 270 271 272 274 276 278 279 280 283 288 289 290 291 292 293 294 295 297 298 300 78 167 246 1 2 3 4 5 6 8 9 10 11 12 13 14 15 16 17 19 21 22 23 24 25 26 27 28 29 30 32 34 36 38 39 40 41 44 45 46 47 48 49 50 51 52 53 54 56 58 59 60 61 62 63 64 65 66 68 69 70 71 72 74 75 77 79 80 81 82 83 84 86 87 88 91 92 93 94 95 96 97 98 99 100 101 102 103 104 105 106 107 108 109 110 111 112 113 114 115 116 118 120 121 124 125 126 127 128 129 130 131 132 133 134 135 136 138 139 141 142 143 144 145 147 148 149 150 153 154 155 156 158 159 160 161 162 163 164 165 166 169 170 171 172 173 174 175 176 177 178 179 180 181 182 183 184 185 186 187 188 190 191 192 193 194 195 196 197 198 199 200 203 204 205 207 210 211 212 213 214 215 216 217 218 219 220 221 222 224 226 227 228 229 230 231 232 233 234 235 236 237 238 239 240 241 242 243 244 247 248 249 250 251 252 255 256 257 258 261 262 263 264 266 267 268 269 270 271 273 275 276 278 279 280 281 282 283 284 285 286 287 288 291 292 293 294 295 296 298 78 167 246 78 2 50 59 66 95 98 136 146 150 167 181 205 232 234 246 254 287 296 299 6 14 19 25 30 32 34 37 38 41 46 49 53 56 62 83 85 100 103 107 114 118 125 140 149 152 178 182 189 190 191 199 216 226 236 241 244 253 267 273 279 285 286 1 3 8 9 10 11 17 20 23 24 26 27 31 35 36 44 45 48 51 52 54 57 60 61 65 68 69 70 74 76 77 79 80 84 89 90 91 92 93 97 99 104 105 108 109 112 113 115 116 117 119 120 121 122 124 126 130 134 137 138 139 142 143 144 147 155 156 157 159 160 161 163 164 165 166 169 171 175 176 179 180 184 185 187 188 192 194 197 200 203 206 213 215 217 218 219 220 221 225 228 229 230 231 233 235 237 238 239 240 242 243 245 247 248 249 250 251 252 257 261 262 263 265 268 270 271 272 275 276 277 282 283 289 291 294 295 298 2 42 50 59 66 78 95 98 136 146 150 167 181 205 232 234 246 254 6 19 25 30 41 46 47 53 62 83 85 100 103 107 114 118 140 152 191 199 236 244 253 267 285 287 296 299 1 3 7 9 10 12 17 20 23 24 27 28 29 33 34 36 37 38 40 45 49 51 52 54 57 58 60 61 64 65 68 69 70 74 77 91 92 93 94 104 105 108 109 115 116 119 120 121 122 124 125 126 127 130 131 134 135 138 142 143 147 149 153 155 156 160 161 163 164 166 171 172 174 175 176 178 179 180 182 184 185 188 193 197 200 202 203 206 208 210 212 213 216 217 218 219 220 221 225 229 230 231 233 237 238 239 240 242 243 245 247 249 251 252 257 261 263 265 268 269 270 271 272 273 275 276 278 283 289 291 294 295 297 78 2 3 4 5 6 9 10 14 15 16 17 19 20 24 25 28 30 32 34 37 38 41 44 46 47 49 53 54 56 59 60 62 63 64 66 68 69 70 73 82 83 85 86 91 93 95 98 99 100 102 103 104 105 106 107 109 110 112 114 115 118 121 122 123 124 125 126 127 136 139 140 141 142 144 145 146 147 149 150 153 158 162 167 170 174 176 178 179 181 182 189 190 191 192 193 194 196 205 211 214 219 224 226 230 231 232 234 236 241 243 244 245 246 247 253 256 258 260 262 267 271 273 279 281 282 284 285 286 287 291 293 296 1 7 8 11 12 13 18 21 23 26 27 29 31 36 39 40 45 48 51 57 58 65 72 74 75 77 79 80 81 84 88 92 94 97 101 108 113 116 117 119 120 129 130 132 133 135 137 138 143 148 151 154 155 156 159 160 161 163 164 165 166 169 175 177 180 183 184 185 186 187 188 195 197 198 200 202 203 204 206 207 209 210 212 213 215 217 218 220 221 222 225 227 228 229 233 235 237 238 239 242 248 249 250 251 252 255 257 261 263 264 266 268 269 270 272 275 278 280 288 289 290 292 294 295 297 298 300 78 167 181 246 205 2 6 30 42 50 59 66 83 85 95 98 100 136 146 150 189 199 232 234 236 254 267 285 287 296 299 3 4 5 10 14 15 19 20 22 24 25 28 32 34 37 38 41 43 46 47 49 53 54 56 62 63 64 68 69 70 73 82 86 91 93 103 104 105 106 107 109 110 112 122 123 124 125 126 127 139 140 141 142 144 145 147 149 153 158 162 170 171 174 178 179 182 190 191 192 193 194 196 211 216 219 224 226 230 231 241 243 244 245 247 253 258 262 271 273 276 279 281 286 291 293 11 16 17 18 26 39 44 48 55 60 65 67 72 74 79 84 87 90 96 97 102 108 117 132 133 151 160 169 177 183 185 186 203 204 207 214 222 227 228 240 250 277 290 292 78 2 6 14 19 25 30 32 34 37 38 41 47 49 53 56 59 62 66 85 95 98 100 103 107 114 118 125 136 139 140 146 149 167 178 181 182 189 191 192 196 199 205 216 226 232 234 236 241 244 246 253 260 267 273 279 285 286 287 296 299 1 3 4 5 7 8 9 10 11 12 13 15 16 18 20 21 22 23 26 27 28 29 31 35 36 39 40 43 45 51 52 54 55 58 60 61 63 64 65 68 69 70 71 72 73 74 75 76 77 79 80 81 82 84 86 87 88 91 92 93 94 96 97 99 101 102 105 106 108 109 110 111 112 113 115 116 117 119 120 121 122 123 124 126 127 129 130 132 133 134 135 137 138 141 142 143 144 145 147 148 151 153 154 155 156 158 159 160 161 162 163 164 165 169 170 171 172 173 174 175 176 177 179 180 184 185 186 187 188 193 194 195 197 198 200 202 203 204 206 207 208 209 210 211 212 213 214 215 217 218 219 220 221 222 223 224 225 227 228 229 230 231 233 235 237 238 239 243 245 247 248 249 250 251 252 255 256 258 261 262 263 264 266 268 269 270 271 272 275 276 278 280 281 282 283 284 288 289 290 291 292 293 294 295 297 298 300 78 181 205 246 2 42 59 98 136 146 150 232 234 3 4 5 6 10 13 14 15 16 17 19 20 22 23 24 25 27 28 30 32 34 36 37 38 39 41 43 44 46 47 48 49 50 52 53 54 56 58 60 62 63 64 66 68 69 70 71 72 77 82 84 86 88 90 91 93 99 100 102 103 104 105 106 107 109 110 111 112 114 118 121 122 123 124 125 126 127 132 133 134 138 139 141 142 143 145 147 148 149 152 153 154 158 159 162 166 169 170 171 172 174 175 176 178 179 182 183 184 187 188 189 190 191 192 193 194 196 197 198 199 200 211 213 214 216 217 219 220 224 226 228 230 231 233 236 238 239 241 242 243 244 245 247 250 256 258 260 261 262 263 266 267 270 271 273 276 277 279 280 281 282 283 284 285 286 287 291 292 293 294 295 296 298 1 8 11 18 21 26 29 40 45 51 55 61 65 74 76 79 81 87 92 94 96 97 101 108 116 117 119 120 130 135 151 156 157 160 163 164 165 173 177 180 185 195 203 204 206 207 208 209 210 212 218 225 227 229 235 237 248 249 251 255 264 265 268 272 275 278 288 290 42 78 167 181 205 246 2 3 6 9 14 15 19 20 22 24 25 28 30 32 34 38 46 49 50 53 54 56 59 62 63 64 66 68 69 73 82 83 85 86 91 93 98 100 103 104 106 107 109 110 114 118 121 122 124 125 126 128 131 136 139 140 142 146 149 150 153 162 170 174 178 182 189 190 191 192 193 194 196 199 211 216 219 226 231 234 236 241 244 245 253 260 267 271 273 276 279 281 284 285 286 287 296 299 1 4 5 7 8 10 12 13 16 17 18 21 26 27 29 31 33 36 40 44 45 48 51 52 55 57 58 60 61 65 67 70 71 72 74 75 77 79 80 81 87 88 92 96 97 99 101 102 111 112 113 115 116 117 119 120 123 127 129 130 132 133 137 138 141 143 144 145 148 151 154 155 156 158 159 160 161 163 164 165 166 168 169 171 172 173 175 176 177 179 183 184 185 186 188 195 197 198 200 202 203 204 206 207 209 210 212 213 214 215 217 218 220 221 222 223 224 225 227 228 229 230 233 237 238 239 240 242 243 247 248 249 250 251 252 255 256 257 258 261 263 264 265 266 268 269 270 272 274 275 278 280 282 283 288 289 290 291 292 293 294 297 298 78 167 246 181 42 205 2 59 98 150 232 234 50 66 95 136 146 254 6 30 46 47 62 83 100 103 189 191 199 236 244 267 285 287 296 3 4 5 9 10 14 15 16 17 19 22 24 25 28 32 34 37 38 39 41 43 44 49 53 54 60 63 64 67 68 69 70 73 82 86 91 93 99 102 104 105 106 107 109 110 112 114 115 118 122 123 124 125 126 127 139 141 142 144 145 147 149 153 158 159 162 170 171 172 174 176 178 179 182 187 190 192 193 194 196 211 214 216 219 224 226 230 231 241 243 245 247 256 258 260 262 271 273 274 276 281 284 286 291 293 1 8 11 12 13 18 21 23 26 27 29 31 33 35 36 40 45 51 52 55 57 58 61 65 71 72 74 76 77 79 80 81 84 87 89 90 92 94 96 97 101 108 111 113 116 117 119 120 129 130 132 133 134 135 137 143 148 151 154 155 156 157 160 161 164 165 166 169 173 175 177 180 183 184 185 188 195 197 198 200 202 203 204 207 208 209 210 213 215 217 218 220 221 222 225 227 229 233 235 237 239 240 242 248 249 250 251 252 255 257 259 261 263 264 265 266 268 269 270 272 275 277 278 280 283 288 289 290 292 294 295 297 298 300 78 246 2 42 59 98 167 205 232 50 95 136 146 254 287 296 299 1 3 4 5 6 7 9 10 11 12 14 15 16 17 18 19 20 21 22 24 25 26 27 28 29 30 31 32 34 35 36 37 39 40 41 43 44 45 47 48 49 51 53 54 55 58 60 61 62 63 68 71 72 73 74 76 77 79 80 81 82 84 86 87 88 91 93 94 96 97 100 101 102 103 104 106 107 108 109 110 111 112 113 114 115 116 117 118 119 120 122 123 124 125 127 130 132 133 135 138 139 141 144 145 147 148 149 151 153 154 155 156 158 159 160 161 162 163 164 165 166 169 170 171 172 173 174 175 176 177 178 179 180 182 183 184 185 186 188 189 190 191 192 193 194 195 196 197 198 199 200 203 204 206 207 208 209 211 212 213 214 215 216 217 220 221 222 223 224 225 226 227 228 229 230 231 233 236 237 238 239 240 241 242 244 245 247 248 249 251 252 253 255 256 258 259 260 261 262 263 264 265 266 267 268 269 270 271 272 273 274 275 276 278 279 280 281 282 283 284 285 286 288 289 290 291 292 293 295 297 298 167 181 246 2 50 59 66 95 98 136 146 150 205 232 234 254 6 46 47 62 83 85 100 103 140 189 191 199 236 244 267 285 296 299 1 3 4 8 9 10 13 14 15 16 17 18 19 20 22 23 24 25 27 28 29 33 34 35 36 37 38 39 40 41 45 48 49 51 52 53 54 57 58 60 61 63 65 68 71 72 73 74 76 77 79 80 81 82 86 87 90 91 93 94 101 102 104 105 106 107 108 109 110 111 113 114 115 116 118 119 120 121 122 123 124 125 126 127 128 129 130 131 132 133 135 137 138 139 141 142 145 147 148 149 153 154 156 157 158 159 160 161 162 163 164 165 166 170 171 172 173 174 175 176 178 179 180 182 184 185 186 187 188 190 193 194 195 196 197 202 203 204 206 207 208 209 210 211 212 213 214 216 217 218 219 220 221 222 223 224 225 226 227 228 229 231 233 235 237 238 239 240 241 242 247 248 249 251 252 253 255 257 258 259 261 262 263 264 265 268 269 270 271 272 273 275 277 278 279 280 283 284 288 289 290 291 292 293 294 295 297 298 78 42 78 98 167 181 205 246 2 59 95 136 146 150 232 234 254 3 5 6 9 10 14 15 16 17 19 20 22 24 25 27 28 30 32 34 35 37 38 39 41 43 44 46 47 48 49 50 53 54 56 60 62 63 64 66 68 69 70 72 73 82 83 86 91 93 99 100 102 103 104 105 106 107 109 110 111 112 114 115 118 121 122 123 124 125 126 127 134 138 139 141 142 144 147 149 152 154 158 159 162 170 171 172 174 176 178 179 187 189 190 191 192 193 194 196 211 214 216 217 219 220 224 226 230 231 233 236 241 243 244 245 247 250 256 260 262 267 271 273 276 279 282 284 285 286 287 291 292 293 294 296 1 8 12 13 18 21 26 36 40 45 51 55 57 61 65 71 74 76 77 79 80 81 88 89 90 92 94 97 101 113 116 117 119 120 129 130 132 133 135 143 148 151 155 156 157 160 161 163 164 165 166 169 173 175 177 180 185 186 188 195 198 200 203 204 206 207 209 210 212 213 215 218 221 222 225 227 228 229 235 237 238 239 240 242 248 249 251 252 255 257 261 263 264 265 268 269 270 272 275 277 280 283 288 289 290 295 297 298 42 78 167 181 205 246 2 3 6 9 14 15 19 20 22 24 25 28 30 32 34 37 38 41 46 47 49 50 54 56 59 62 63 64 66 69 73 82 85 86 91 93 95 98 100 103 104 105 106 107 109 110 114 121 122 124 125 126 128 131 136 139 140 146 147 149 153 162 170 174 178 182 189 190 191 192 193 194 196 199 211 219 226 232 234 236 241 244 245 253 260 267 271 273 276 279 284 285 286 287 296 299 1 4 7 8 10 11 12 13 16 17 18 21 23 26 27 29 31 36 39 40 45 48 51 52 55 58 60 65 67 68 70 71 74 77 79 80 81 84 87 88 92 94 96 97 99 101 102 108 111 112 113 115 116 117 119 120 123 127 129 130 132 133 135 137 138 141 142 143 144 145 148 151 154 155 156 158 159 161 163 164 165 166 168 169 172 173 175 176 177 179 180 183 186 187 188 195 197 198 200 202 203 204 206 207 209 210 212 213 215 217 218 220 221 222 224 225 227 228 229 230 233 235 237 238 239 240 242 247 248 249 250 251 252 255 256 257 258 261 262 263 264 265 266 268 269 270 272 274 275 278 280 281 282 283 288 289 290 291 292 293 294 295 297 298 300 2 42 59 78 95 98 136 146 150 167 181 205 232 234 246 6 19 25 30 41 46 50 53 62 66 83 100 103 107 114 118 140 152 189 191 199 236 244 253 267 285 287 296 299 1 3 4 5 7 8 9 10 11 12 13 14 15 16 17 18 20 21 22 23 24 28 29 32 33 34 35 36 37 39 40 43 45 48 49 51 52 54 56 58 60 61 63 64 65 67 69 70 71 72 73 74 75 76 77 79 80 81 82 84 86 87 88 89 90 91 92 93 94 96 97 99 101 102 105 106 108 109 110 111 112 113 116 119 120 121 122 124 125 126 127 128 129 130 131 132 133 134 135 137 139 141 142 143 145 147 148 149 151 153 154 155 156 157 158 159 160 161 162 164 165 166 169 170 171 172 173 174 175 176 177 178 179 180 182 183 184 185 186 187 188 190 193 194 195 196 197 198 200 202 203 204 206 207 208 209 210 211 212 213 214 217 218 219 220 221 222 223 224 225 226 227 228 229 230 233 235 237 238 239 240 241 243 245 247 248 249 250 251 255 256 257 258 260 261 262 263 264 265 266 268 269 270 271 272 273 274 275 276 277 279 280 281 282 283 284 288 289 290 291 292 293 294 295 297 298 42 78 167 181 205 246 2 59 95 146 150 232 234 254 3 4 5 6 9 10 14 15 16 17 19 20 22 24 25 28 30 32 34 37 38 39 41 44 46 47 49 50 53 54 56 60 62 63 64 66 68 69 70 72 73 82 83 85 86 91 93 99 100 102 103 104 105 106 107 109 110 114 115 118 121 122 123 124 125 126 127 131 136 139 141 142 144 145 147 152 153 154 158 159 162 170 171 172 174 176 178 179 182 187 189 190 191 192 193 194 196 199 211 214 216 219 220 226 230 231 236 241 243 244 245 247 256 258 260 267 271 273 276 279 281 282 284 285 286 287 291 293 294 296 1 8 11 12 13 18 21 23 26 27 29 35 36 40 45 48 51 52 55 57 58 61 65 71 75 76 77 79 80 84 88 89 90 92 94 96 108 111 113 116 117 119 120 129 130 132 133 134 135 137 138 143 148 151 155 156 157 160 161 163 164 165 166 175 177 180 183 184 185 186 188 195 197 198 200 202 203 204 206 207 208 209 210 212 213 215 217 218 221 222 225 227 228 229 237 239 240 242 248 250 251 252 255 257 259 261 263 264 265 266 268 269 270 272 275 277 280 283 288 289 290 292 295 297 298 2 42 59 78 98 146 150 181 205 232 234 246 6 50 66 83 85 95 100 136 189 236 267 287 296 299 1 3 4 7 9 12 13 14 15 16 17 18 19 20 21 22 23 24 25 27 28 29 33 34 35 36 37 39 40 43 45 48 49 51 53 54 55 57 58 60 61 63 68 71 72 73 74 77 79 80 81 82 86 87 88 91 93 94 101 102 103 104 105 106 107 108 109 110 111 113 114 115 116 118 119 120 121 122 123 124 125 126 127 129 130 131 132 133 135 138 139 140 141 145 148 149 151 153 154 155 156 158 160 161 162 163 164 165 166 170 171 172 173 174 175 176 177 178 179 180 182 183 184 185 186 187 191 193 194 195 196 197 200 202 203 204 206 207 208 209 210 211 212 213 216 217 218 220 221 223 224 225 226 227 228 229 230 231 233 235 237 238 239 240 241 244 245 247 249 251 252 253 255 256 258 261 262 263 264 265 266 268 269 270 271 272 273 274 275 276 278 279 280 281 283 284 285 288 290 291 292 293 294 295 297 298 78 246 78 167 181 246 42 205 2 59 98 146 150 232 234 6 14 19 25 32 41 46 47 49 53 62 66 83 85 95 100 103 107 114 118 125 136 140 149 178 182 189 190 191 196 226 236 244 253 254 267 273 285 287 296 299 1 3 4 5 7 8 9 10 12 13 15 16 17 18 21 22 23 24 26 27 28 29 31 34 35 36 37 38 39 43 44 45 48 51 54 56 57 58 60 61 63 64 65 68 69 72 73 74 77 79 80 81 82 84 86 87 88 90 91 92 93 94 97 99 101 102 104 105 106 108 109 110 111 112 113 115 116 117 119 120 121 122 123 124 126 127 129 130 132 133 134 135 137 138 139 141 142 143 144 145 147 148 151 153 155 156 157 158 159 160 161 162 163 164 165 166 169 170 171 172 173 174 175 176 177 179 180 183 184 185 186 187 188 192 193 194 195 197 198 200 202 203 204 206 207 208 209 210 212 213 214 215 216 217 218 219 220 221 222 223 224 225 227 228 229 230 231 233 235 237 238 239 240 241 242 243 245 247 248 249 250 252 255 256 257 258 259 261 262 263 264 265 266 268 269 270 271 272 275 276 277 278 279 280 281 283 284 286 288 289 290 291 292 293 294 295 297 298 78 167 246 2 6 14 19 25 30 32 34 38 41 47 49 53 62 66 83 85 95 98 100 103 107 114 118 125 136 140 146 149 150 178 181 182 189 190 191 196 199 205 216 226 232 234 236 253 267 273 279 285 286 287 296 299 1 3 4 5 7 8 9 10 11 12 13 15 16 17 18 21 22 23 24 26 27 28 29 36 37 39 40 43 44 45 48 52 54 55 56 57 58 60 61 63 65 68 69 70 71 72 73 74 75 76 77 79 81 82 84 86 87 88 91 92 93 94 96 97 99 101 102 104 105 106 108 109 110 111 112 113 115 116 117 119 120 121 122 123 124 126 127 128 129 130 131 132 133 134 135 137 138 139 141 142 143 144 145 147 148 151 153 154 155 156 158 159 160 161 162 164 165 166 169 170 171 173 175 176 177 179 180 183 184 185 186 187 188 192 193 194 195 197 198 200 202 203 204 206 207 208 209 210 211 212 213 214 215 218 219 220 221 222 223 224 225 227 228 229 230 231 233 235 237 238 239 240 241 242 243 247 248 249 250 251 252 255 256 257 258 260 261 262 263 264 265 266 268 269 270 271 272 275 276 278 280 281 283 284 288 289 290 291 293 294 295 297 298 300 78 167 181 2 3 4 5 6 9 10 14 15 16 17 19 20 22 24 25 28 30 32 34 38 41 44 46 47 49 50 53 54 56 59 62 63 64 66 68 69 70 73 82 83 85 86 91 93 95 98 99 100 102 103 104 105 106 107 109 110 112 114 115 118 121 122 123 124 125 126 127 128 136 139 140 141 142 144 145 146 147 149 150 153 158 162 170 171 172 174 176 178 179 182 189 190 191 193 194 196 199 211 214 216 219 224 226 230 231 232 234 236 241 243 244 245 247 253 256 258 267 271 273 274 276 279 281 282 284 285 287 291 293 296 299 1 7 8 11 12 13 18 21 23 27 29 31 33 36 39 40 45 48 51 57 58 61 65 71 72 74 77 79 80 81 88 92 94 96 97 101 108 111 113 116 117 119 120 129 130 132 133 137 138 143 148 151 154 155 156 159 160 161 163 164 165 166 169 175 177 180 183 184 185 186 187 188 195 198 200 202 203 204 206 207 209 210 212 213 215 218 220 221 222 225 227 228 229 233 237 238 239 240 242 248 249 250 251 252 255 257 261 264 265 266 268 269 270 275 278 280 283 288 290 292 294 295 297 298 300 2 42 59 98 150 167 181 205 232 234 246 6 50 66 83 85 100 136 146 189 236 254 267 285 287 296 299 1 3 4 5 7 9 10 11 12 13 14 15 16 17 18 19 20 21 22 23 24 25 27 28 29 32 33 34 36 37 39 40 41 43 45 47 48 51 53 54 57 58 60 61 62 63 67 68 71 72 73 74 75 76 77 80 81 82 84 86 87 88 91 93 94 96 97 101 102 103 104 105 106 107 108 109 110 111 112 113 114 115 116 118 119 120 121 122 123 124 126 127 128 129 130 131 132 133 135 137 138 139 140 141 145 147 148 149 151 153 154 155 156 158 159 160 161 162 163 164 165 166 169 170 171 172 173 174 175 176 178 179 180 182 184 185 186 188 190 191 192 193 194 196 197 198 200 202 203 204 206 207 208 209 210 211 212 213 214 215 216 217 218 220 221 222 223 224 225 226 227 228 229 230 233 235 237 238 239 241 242 244 245 247 248 249 251 252 253 255 256 257 258 259 260 261 262 263 264 265 266 268 270 271 272 273 274 275 276 278 279 280 281 282 283 284 288 289 290 291 292 293 294 295 297 298 300 78 2 42 50 59 66 95 98 136 146 167 181 189 205 232 234 236 246 287 299 6 14 15 19 22 24 25 28 30 32 34 37 38 41 46 47 49 53 54 62 73 83 85 86 93 100 103 105 106 107 109 110 114 118 125 139 140 149 152 153 162 178 190 191 192 194 196 199 219 226 231 241 244 245 253 260 267 271 273 285 286 4 8 9 11 12 13 23 26 29 35 43 45 48 51 55 57 58 60 61 65 68 70 74 76 79 88 89 90 92 94 96 97 99 108 112 117 119 120 126 127 134 143 144 147 148 151 155 156 158 159 166 169 171 175 185 197 198 203 206 213 215 220 228 233 235 237 239 240 243 247 248 249 251 257 265 266 268 269 272 275 281 283 284 290 295 2 42 59 78 95 98 136 146 150 167 181 205 232 234 246 254 6 30 46 47 50 62 66 85 100 103 189 191 199 236 267 285 287 296 299 1 3 7 8 9 10 12 13 14 15 16 17 18 19 21 22 23 24 25 27 28 33 34 36 37 38 39 40 41 45 48 49 51 52 53 54 58 60 61 63 65 67 68 70 71 72 73 74 77 79 80 81 86 87 91 93 94 101 102 104 105 106 107 109 110 111 114 115 116 118 119 120 121 122 123 124 125 126 127 128 129 131 132 133 135 137 138 139 140 141 142 145 147 148 154 155 156 158 160 161 162 163 164 165 166 170 171 172 173 174 175 176 177 178 179 180 182 183 184 185 186 187 188 193 194 195 196 197 200 202 203 204 206 207 208 209 210 211 212 213 214 216 217 218 219 220 221 222 223 224 225 226 227 228 229 230 231 233 235 237 238 239 240 241 242 244 245 247 248 249 251 252 253 255 256 257 258 261 262 263 264 265 268 269 270 271 272 273 274 275 278 279 280 283 284 288 289 290 291 292 293 294 295 297 298 78 167 181 246 2 59 95 98 136 146 150 232 234 254 3 4 5 6 9 10 14 15 16 17 19 20 22 24 25 28 32 34 37 38 39 41 43 44 46 47 49 50 53 54 56 60 62 63 64 66 68 69 70 72 73 82 83 86 91 93 99 100 102 103 104 105 106 107 109 111 112 114 115 118 121 122 123 124 125 126 127 139 141 142 144 145 147 149 153 154 158 159 162 170 171 172 176 178 179 182 189 190 191 192 193 194 196 199 211 214 216 219 220 224 226 230 231 241 243 244 245 247 250 256 258 260 262 267 271 273 276 279 282 284 285 286 287 291 292 294 296 1 8 11 12 13 18 21 23 26 27 29 35 36 40 45 51 52 55 58 61 65 71 76 77 79 80 81 84 88 89 90 94 96 97 101 108 113 116 117 119 120 129 130 132 133 134 135 138 143 148 151 155 156 157 160 161 163 164 165 166 169 173 175 177 180 184 185 186 188 195 197 198 200 203 204 206 207 208 209 210 212 213 217 218 222 225 227 228 229 233 235 237 238 239 240 242 248 249 251 252 255 257 261 264 265 268 269 270 272 275 277 278 280 283 288 290 295 297 298 78 246 167 181 205 2 42 59 98 146 150 232 234 3 6 9 14 15 19 20 22 24 25 28 32 34 37 38 41 46 47 49 50 53 54 56 62 63 64 66 69 73 82 83 85 91 93 95 100 103 104 105 106 107 109 114 118 121 122 124 125 136 139 140 147 149 152 153 162 170 174 178 182 189 190 192 193 194 196 216 219 226 231 236 241 244 245 254 260 267 271 276 284 285 286 287 296 1 4 8 10 12 13 16 17 18 21 23 26 27 29 31 36 39 40 44 45 51 55 57 58 60 61 65 68 71 72 74 75 76 77 79 80 81 84 87 89 90 92 94 96 97 99 101 102 111 112 115 116 117 119 120 123 126 127 129 130 132 133 134 135 137 138 141 143 144 145 148 151 154 155 156 157 158 160 161 163 164 165 166 168 169 171 172 173 175 176 177 179 180 183 184 185 186 187 188 195 197 198 200 202 203 204 206 209 210 212 213 214 215 217 218 220 221 222 223 224 225 227 228 229 230 233 235 237 238 240 242 243 247 248 249 250 251 252 255 256 257 258 261 262 263 264 265 266 268 269 270 272 275 277 278 280 281 282 283 288 289 290 291 292 293 294 295 297 298 78 78 2 50 59 66 85 95 98 136 146 167 181 189 205 232 234 236 246 254 287 296 6 14 19 22 24 25 28 30 32 34 37 38 41 46 47 49 53 54 56 62 73 82 83 86 93 100 103 106 107 109 114 118 122 125 139 140 149 152 153 162 178 182 190 191 192 196 199 216 219 226 231 241 244 245 253 260 267 271 273 279 285 5 8 9 11 12 13 15 23 26 29 31 45 51 52 55 57 58 61 68 70 74 79 88 89 90 92 94 96 97 99 108 112 119 120 121 126 127 134 143 144 147 148 151 156 158 159 161 164 166 169 170 171 175 176 185 197 198 203 206 213 214 215 220 228 230 233 235 237 239 240 243 248 249 250 251 257 265 266 268 275 281 283 284 295 298 78 167 246 181 2 42 59 98 150 205 232 234 6 30 50 66 85 95 100 136 189 199 254 267 285 287 296 299 3 4 5 7 9 10 11 12 13 14 15 16 17 18 19 20 21 22 23 24 25 27 28 29 32 33 34 36 37 39 40 41 43 45 47 48 49 51 52 53 54 55 58 60 61 62 63 68 70 71 72 73 74 75 77 79 80 81 84 86 87 91 93 94 101 102 103 105 106 107 108 109 110 111 113 114 115 116 118 119 120 121 122 123 124 125 126 127 129 130 132 133 135 137 138 139 140 141 145 147 148 149 151 153 155 156 158 159 160 161 162 163 164 165 166 169 170 171 172 173 174 175 176 178 179 180 182 183 184 185 186 187 188 190 193 194 196 197 198 200 203 204 206 207 208 209 210 211 212 213 214 216 217 218 222 223 224 225 226 227 228 229 230 231 233 235 237 238 239 240 241 242 244 245 247 248 249 251 252 253 256 257 258 259 260 261 262 263 264 265 266 268 269 270 271 272 273 274 275 278 279 280 281 282 283 284 288 289 290 291 292 293 294 295 297 298 300 2 42 59 78 95 98 136 146 150 167 181 205 232 234 246 254 6 30 46 47 50 62 66 83 85 100 103 189 191 199 236 267 285 287 296 299 3 4 5 7 9 10 13 14 15 16 17 20 22 23 24 25 27 28 31 32 34 36 37 38 39 40 41 44 45 48 49 52 53 54 60 63 64 67 68 70 71 73 77 82 84 86 87 88 90 91 99 102 104 105 106 107 109 110 111 112 113 114 115 118 119 121 122 123 124 125 126 127 128 131 132 133 134 138 139 140 141 143 144 145 147 148 149 152 153 154 155 158 159 162 169 170 171 172 175 176 177 178 179 182 183 184 187 188 190 192 193 194 196 197 198 200 211 213 214 216 217 218 219 220 224 226 227 228 231 233 238 239 240 241 242 244 245 247 249 250 253 255 256 257 258 260 261 262 263 264 266 269 270 271 273 274 276 277 279 280 281 282 283 284 286 291 292 293 294 295 297 298 1 11 18 21 29 33 51 55 65 74 75 94 96 97 101 108 116 117 120 129 130 137 151 156 157 160 161 163 164 165 168 180 185 186 195 202 203 204 206 207 209 210 215 222 225 237 248 251 268 272 275 278 288 290 300 78 181 246 2 42 50 59 95 98 136 146 150 205 232 234 254 6 30 46 47 62 66 83 100 103 140 189 191 199 236 244 285 296 299 1 3 4 7 8 9 10 12 13 14 15 16 17 18 20 21 22 23 24 25 28 32 33 34 35 36 37 38 39 40 41 45 48 49 51 52 53 54 55 56 57 58 60 61 63 65 68 70 71 72 73 74 75 76 77 79 80 81 82 86 87 88 89 91 93 94 101 104 106 107 108 109 110 111 113 114 115 116 118 119 120 121 123 124 125 126 127 129 130 131 132 133 135 137 139 141 142 145 147 148 149 151 152 153 154 155 156 157 158 159 160 162 163 164 165 166 170 171 172 173 174 175 176 177 178 179 180 182 183 184 185 186 187 190 193 194 195 196 197 200 202 203 204 206 208 209 210 211 212 213 214 216 217 218 219 220 221 222 223 224 225 226 227 228 229 230 231 233 237 238 239 240 241 242 245 248 249 251 252 253 255 256 257 258 260 261 262 263 264 265 266 268 269 270 271 272 273 275 277 278 279 280 281 283 284 288 289 290 291 292 293 294 295 297 298 300 2 42 50 59 66 78 95 98 136 150 167 181 189 205 232 234 246 287 296 299 3 6 9 14 15 19 22 24 25 28 30 32 34 37 38 41 46 47 49 53 54 56 62 63 73 82 83 85 86 93 100 103 104 105 106 107 109 110 114 118 121 122 125 128 131 139 140 147 149 152 153 162 170 178 182 190 191 192 193 194 196 199 216 219 226 231 241 244 245 253 260 267 271 273 279 285 1 4 5 10 11 12 13 16 17 20 23 26 27 29 31 33 35 36 39 43 44 45 48 51 52 55 57 58 60 61 64 67 68 69 70 75 77 79 80 84 88 89 90 91 92 94 96 97 99 108 112 113 115 116 117 119 120 124 126 127 129 130 134 135 138 142 144 148 151 155 156 157 158 159 160 161 163 164 165 166 168 169 171 172 174 175 176 179 180 183 184 185 186 187 188 195 197 198 200 206 208 210 211 212 214 215 217 218 220 225 228 229 230 233 235 237 238 239 240 242 243 247 248 249 250 251 252 255 257 261 262 263 265 266 268 269 270 272 275 277 278 281 282 283 284 290 291 294 295 298 78 167 181 246 2 42 59 95 98 136 150 205 232 234 254 6 30 46 47 66 83 85 100 189 199 236 267 285 287 296 299 1 3 4 8 9 10 12 13 14 15 16 17 18 19 20 21 22 23 24 25 27 28 29 34 36 37 38 39 40 41 45 48 49 51 52 53 55 57 58 60 61 63 68 70 71 72 73 74 77 79 80 81 82 86 87 91 93 94 101 102 103 104 106 107 108 109 110 111 113 114 115 116 118 119 120 121 122 123 124 126 127 128 129 131 132 133 135 137 138 139 140 141 145 147 148 149 151 154 155 156 158 159 160 161 162 163 164 165 170 171 172 173 174 175 176 177 178 179 180 182 183 184 186 187 188 190 191 193 194 195 196 197 200 202 203 204 206 207 208 209 210 211 212 213 214 216 217 218 220 222 223 224 225 226 227 228 229 230 231 233 235 237 238 239 240 241 242 244 245 247 248 249 251 252 253 255 256 257 258 261 262 263 264 265 266 268 269 270 272 273 275 276 278 280 283 284 288 289 290 291 292 293 294 295 298 300 78 167 246 181 2 42 50 59 95 98 136 146 205 232 234 254 6 25 30 41 46 47 53 62 66 83 85 103 118 140 189 191 199 236 244 253 267 285 287 299 1 4 8 10 12 13 14 15 16 17 18 19 20 21 22 23 24 27 28 29 33 34 36 37 38 39 40 45 48 49 51 52 54 55 56 57 58 60 61 63 65 68 69 70 71 72 73 74 77 79 80 82 86 87 88 89 90 91 92 93 94 101 102 104 105 106 107 108 109 110 113 114 115 116 119 120 121 123 124 125 126 127 129 130 132 133 134 135 137 138 139 141 142 145 147 148 149 151 152 153 154 155 156 157 158 159 160 162 163 164 165 170 171 172 173 174 175 176 177 178 179 180 182 183 184 185 187 188 190 193 194 195 196 197 200 202 203 204 206 207 208 209 210 211 212 213 214 216 217 218 219 220 221 222 223 224 225 226 227 228 229 230 231 233 235 237 238 239 240 241 242 243 245 247 248 249 251 252 256 257 258 261 262 263 264 265 266 268 269 270 271 272 273 275 276 278 279 280 281 283 284 288 289 290 291 292 293 294 297 298 300 2 42 59 78 95 98 136 146 181 205 232 234 246 254 3 4 6 9 10 11 12 13 14 15 16 17 18 19 20 21 22 23 24 25 26 27 29 30 31 32 33 35 36 37 39 40 41 43 44 45 47 48 49 50 51 53 60 61 62 63 64 66 67 68 69 71 72 73 75 76 77 79 80 81 82 83 84 86 87 88 89 90 91 92 93 94 96 97 99 100 101 102 103 104 106 107 108 109 111 112 113 114 115 116 117 118 119 120 121 122 123 124 125 126 127 129 130 132 133 134 135 138 139 141 143 144 145 147 148 149 151 152 153 154 155 156 157 158 159 160 161 162 163 164 165 166 168 169 170 171 172 173 174 175 176 177 178 179 180 182 183 184 185 186 187 189 190 191 192 193 194 195 196 197 198 199 200 203 204 206 207 208 209 210 211 212 213 214 215 216 217 218 220 221 222 223 224 225 226 227 228 229 230 231 236 237 238 239 240 241 242 243 244 245 247 248 249 250 251 252 255 256 258 259 260 261 262 263 264 266 267 268 269 270 271 273 275 276 278 279 280 281 282 283 284 285 286 287 288 289 290 291 292 293 294 295 297 42 78 98 181 205 246 2 50 59 66 95 136 146 150 232 234 254 6 14 19 22 24 25 28 30 32 34 37 38 41 46 47 49 53 54 56 62 73 82 83 85 86 93 100 103 107 109 114 118 122 125 131 140 149 152 153 162 178 182 189 190 191 192 196 199 216 219 226 236 241 244 245 260 267 271 273 279 285 286 287 296 1 3 4 5 8 9 11 12 13 15 16 17 18 20 21 23 26 27 29 31 33 35 36 39 40 43 44 45 48 51 52 55 57 58 60 61 63 64 65 68 69 70 71 72 74 75 77 79 80 81 84 87 88 89 90 91 92 94 97 99 101 102 104 105 108 110 111 112 113 115 116 117 119 120 121 123 124 126 127 129 130 132 133 134 135 138 141 142 143 144 145 147 151 154 155 157 158 159 160 161 163 164 166 169 170 171 172 173 174 175 176 177 179 180 183 184 185 186 187 188 193 194 195 198 200 202 203 204 206 207 208 209 210 211 212 213 214 215 217 218 220 222 223 224 225 227 228 229 230 233 235 237 238 239 240 242 243 247 248 249 250 251 252 255 256 257 259 261 262 263 264 265 266 269 270 272 274 275 276 277 278 280 281 282 283 284 288 289 291 292 293 294 295 297 298 300 78 167 181 205 246 2 42 95 98 136 146 150 232 234 254 6 25 30 46 47 50 53 62 66 83 85 100 103 118 189 191 199 236 244 267 285 287 296 299 1 4 5 7 8 9 11 12 13 14 15 16 17 19 20 21 22 23 24 26 27 28 31 32 33 34 36 37 38 39 40 41 44 45 48 49 51 52 54 57 58 60 61 63 65 67 68 69 70 71 72 73 74 77 79 80 81 82 84 86 87 88 89 90 91 93 94 96 101 102 105 106 107 108 109 110 111 112 113 114 115 116 119 120 121 122 124 125 126 127 128 129 130 131 132 133 134 135 137 138 139 142 144 145 147 148 149 153 154 155 156 158 159 162 163 164 165 166 169 170 171 172 173 174 175 176 177 178 179 180 182 183 184 185 187 188 190 192 193 194 195 196 197 198 200 202 203 204 206 209 210 211 212 214 215 216 217 218 219 221 222 223 224 226 227 228 229 230 231 233 235 237 238 239 240 241 242 243 245 247 249 251 252 253 255 256 257 258 260 261 262 263 264 266 268 269 270 271 273 274 275 276 277 278 279 280 281 282 283 284 286 288 289 291 292 293 294 295 297 298 2 42 50 59 66 78 95 98 136 146 150 167 181 205 232 234 246 254 6 25 30 41 46 47 53 62 83 100 103 107 114 118 140 152 189 191 199 236 244 253 267 285 287 296 299 1 3 8 9 10 12 17 20 23 24 27 28 29 34 36 38 45 48 49 51 52 54 57 58 60 61 65 68 69 70 74 77 79 91 92 93 94 99 104 105 108 109 115 116 119 120 121 122 124 125 126 127 130 131 134 135 137 138 139 142 143 147 149 153 155 156 160 161 163 164 165 166 171 172 174 175 176 178 179 180 182 185 187 188 193 194 197 200 202 203 206 212 213 216 217 218 219 220 221 225 228 229 230 231 233 237 238 239 240 241 242 243 245 247 248 249 251 252 257 261 263 265 268 269 270 271 272 273 275 276 278 283 289 291 294 295 297 298 78 2 42 59 95 98 136 146 150 167 181 205 232 234 246 254 6 30 46 47 62 66 83 85 100 103 191 199 236 267 285 287 296 299 7 8 9 10 12 14 17 18 19 20 22 23 25 27 28 29 34 36 37 38 40 41 45 51 52 54 58 60 61 63 65 68 70 71 72 73 74 77 79 80 81 86 91 93 94 101 104 105 106 107 108 109 110 111 113 114 115 116 118 119 120 121 122 123 124 125 126 127 130 132 135 138 139 140 141 142 147 149 153 154 155 156 159 160 161 162 163 164 165 166 168 171 172 174 175 176 177 178 179 180 182 184 185 187 188 190 193 194 195 197 202 203 206 208 210 212 213 216 217 218 219 220 221 222 225 227 228 229 230 231 233 235 237 238 239 240 241 242 245 248 249 251 252 253 256 257 261 262 263 265 268 269 270 271 272 273 275 278 279 280 283 288 289 291 292 293 294 295 297 300 2 42 59 98 150 167 181 205 232 234 246 6 14 19 25 32 34 37 38 41 46 47 49 50 53 56 66 83 85 95 100 103 107 114 118 128 131 136 139 140 146 149 152 178 182 189 190 191 192 199 216 226 231 236 241 244 253 260 267 273 279 285 287 296 299 1 3 4 5 7 8 9 10 12 13 15 16 17 18 20 21 22 23 24 27 28 29 36 39 40 44 45 48 51 52 54 55 57 58 60 61 63 64 67 68 69 71 72 73 75 77 79 80 82 84 86 87 88 89 90 91 92 93 94 96 97 99 101 102 104 105 106 108 109 110 111 112 113 115 116 117 119 120 121 122 123 124 126 127 129 130 132 134 135 137 138 142 143 144 145 147 148 151 153 154 155 156 157 158 159 160 161 162 163 164 166 168 169 170 171 172 173 174 175 176 177 179 180 183 184 186 187 188 193 194 195 197 198 202 203 204 206 207 208 209 210 211 212 213 214 215 217 218 219 220 221 222 223 224 225 227 228 229 230 233 235 237 238 239 242 243 245 247 248 249 250 251 252 255 256 257 258 261 262 263 264 265 266 268 269 270 271 272 274 275 276 277 278 280 281 282 283 284 288 289 290 291 293 294 295 297 298 300 78 2 3 4 5 6 9 10 14 15 16 17 19 20 22 24 27 28 30 32 34 36 37 38 41 44 46 47 48 49 50 52 53 54 56 59 60 62 63 64 66 68 70 71 72 73 82 83 84 85 86 91 93 95 98 99 100 102 103 104 105 106 107 109 110 111 112 114 115 118 121 122 124 125 127 132 133 134 136 138 139 140 141 142 144 145 146 147 148 149 150 153 154 158 159 162 166 167 170 171 172 174 175 176 178 179 181 183 184 187 188 189 190 191 192 193 194 196 197 198 199 205 213 214 216 217 219 220 224 226 230 231 232 233 234 236 239 240 241 242 243 244 246 247 250 253 256 258 260 261 262 266 267 269 270 271 273 276 279 280 281 282 283 284 285 286 287 291 292 293 294 295 296 298 299 78 246 167 2 3 9 10 14 15 19 20 22 24 25 28 32 34 37 38 41 46 47 49 50 53 54 59 62 63 64 66 68 69 73 82 83 85 86 91 93 95 98 100 103 104 105 106 107 109 110 112 114 118 121 122 124 125 126 136 139 140 142 146 147 149 150 153 162 170 174 178 179 182 189 190 191 192 193 194 196 199 205 211 216 219 226 231 232 241 244 245 253 258 267 271 273 276 281 284 285 286 287 291 296 299 1 4 7 8 11 12 13 16 17 18 21 23 26 27 31 36 39 40 44 45 48 51 52 57 58 60 61 65 72 74 75 77 79 80 81 84 87 88 92 94 96 97 101 102 108 111 113 116 117 120 123 127 129 130 132 133 137 138 141 143 145 148 151 154 156 158 159 160 161 163 164 165 166 169 171 172 175 176 177 180 184 185 186 187 188 197 198 200 203 204 206 207 208 209 210 212 213 214 215 217 218 220 221 222 223 224 225 227 228 229 230 233 235 237 238 239 240 242 243 247 248 249 250 251 252 255 257 262 263 264 265 266 268 269 270 272 274 275 278 280 282 283 288 289 290 292 293 294 295 297 298 300 78 78 167 181 205 246 2 59 98 146 150 232 234 6 14 25 30 32 34 37 41 46 47 49 50 53 56 62 66 83 85 95 100 103 107 114 118 125 128 131 136 139 140 149 152 178 182 189 190 191 192 196 199 216 226 231 236 241 244 253 254 260 267 273 279 285 286 287 296 299 1 3 4 5 7 8 9 10 11 12 13 15 16 17 18 20 22 23 24 26 27 28 29 31 36 39 40 44 45 48 51 52 54 55 57 58 60 61 63 64 65 68 69 70 71 72 73 74 75 76 77 79 80 81 82 84 86 87 88 90 91 92 93 94 96 97 99 101 102 104 105 106 108 109 110 111 112 113 115 116 117 119 120 122 124 126 127 129 130 132 133 134 135 138 141 142 143 144 145 147 148 151 153 154 155 156 157 158 159 160 161 162 163 164 169 170 172 173 174 175 176 177 179 180 183 184 185 186 188 193 194 195 197 198 200 203 204 206 207 208 209 210 211 212 213 214 215 217 218 219 220 221 222 223 224 225 227 228 229 230 233 235 237 238 239 240 242 243 245 247 248 249 250 251 252 255 256 258 261 262 263 264 265 266 268 269 270 272 274 276 277 278 280 281 282 283 284 288 289 290 291 292 293 294 295 297 298 300 42 78 167 181 205 246 2 59 95 98 136 146 150 232 234 6 30 46 47 50 62 66 85 100 103 140 191 199 236 244 267 285 287 296 299 1 3 4 5 7 8 9 10 11 12 13 14 15 16 17 18 20 21 22 23 24 25 27 28 29 32 33 34 35 36 37 38 39 40 41 43 48 49 51 52 53 54 56 58 60 61 63 65 67 68 70 71 72 73 74 75 77 79 80 81 82 84 86 87 88 89 90 91 93 94 96 97 101 104 105 106 107 108 109 110 111 112 113 114 115 116 118 119 120 121 122 123 124 125 126 127 128 129 130 131 132 133 135 138 139 141 142 144 145 147 148 149 151 152 154 155 156 157 158 159 160 162 164 165 166 169 171 172 173 174 175 176 177 178 179 180 182 183 184 185 187 188 190 192 193 194 195 196 197 198 200 202 203 204 206 207 208 209 210 211 212 213 214 215 216 217 218 219 220 221 222 223 224 225 226 227 228 229 230 231 233 235 237 238 239 240 241 245 247 248 249 251 252 253 255 256 257 258 260 261 263 264 265 266 268 269 270 271 272 275 277 278 279 280 281 282 283 284 288 289 290 291 292 293 294 295 297 298 300 2 42 59 78 98 150 167 181 205 232 234 246 50 66 83 85 95 100 136 146 189 236 254 287 296 299 1 3 4 5 7 9 10 11 12 13 14 15 16 17 18 19 20 21 22 23 24 25 27 28 29 30 32 34 35 36 37 39 40 41 43 45 47 48 49 51 53 54 55 57 58 60 61 62 63 71 72 73 74 75 76 77 79 80 81 82 84 86 87 88 91 93 94 96 97 101 102 103 104 106 107 108 109 110 111 112 113 114 115 116 118 119 120 121 122 123 124 126 127 129 130 132 133 135 137 138 139 140 141 144 145 147 148 149 151 153 154 156 158 159 160 161 162 163 164 165 166 169 170 171 172 173 174 175 176 178 179 180 182 183 184 185 186 187 188 190 191 192 194 195 196 198 202 203 204 206 208 209 210 211 212 213 214 215 216 217 218 220 221 222 223 224 225 226 227 228 229 230 231 233 237 238 239 240 241 242 244 245 247 248 251 252 253 255 256 258 259 260 261 262 263 264 265 266 267 268 269 270 271 272 273 274 275 276 278 279 280 281 282 283 285 288 289 290 291 292 293 294 295 297 298 300 2 42 59 78 98 150 181 205 232 234 246 50 66 83 85 95 100 136 146 189 236 287 296 299 3 4 5 6 7 9 10 11 12 13 14 15 16 17 18 19 20 21 22 23 24 25 26 27 28 29 30 31 32 34 35 36 37 41 43 44 47 48 49 51 53 54 55 57 58 60 61 62 63 68 71 72 73 74 75 76 77 79 80 81 82 84 86 87 88 91 93 96 97 101 102 103 104 106 107 108 109 110 111 112 113 114 115 116 117 118 119 120 121 122 123 124 125 126 127 129 130 132 133 135 137 138 139 140 141 144 145 147 148 149 151 153 154 155 156 158 159 160 161 162 163 164 165 166 169 170 171 172 173 174 175 176 177 178 179 180 182 183 184 185 186 187 188 190 191 192 193 194 195 196 197 198 199 200 202 203 204 206 207 209 210 211 212 213 214 215 216 217 218 220 221 222 223 224 225 226 227 228 229 230 231 233 237 238 239 240 241 244 245 247 248 249 251 252 253 255 256 258 260 261 262 263 264 265 266 267 268 269 271 272 273 275 276 278 280 281 282 283 284 288 289 290 291 292 293 294 295 297 298 300 2 42 59 95 98 136 146 150 167 181 205 232 234 246 254 6 46 47 50 62 66 83 85 100 103 140 189 191 199 236 244 267 285 287 296 299 1 3 7 8 9 10 12 14 17 19 20 21 22 23 24 25 27 28 29 33 34 36 37 38 40 41 45 48 49 51 52 54 57 58 60 61 65 67 71 72 73 77 79 80 81 82 86 87 91 93 94 101 104 105 106 107 108 109 110 111 113 114 115 116 119 120 121 122 123 124 125 126 127 130 131 132 133 135 138 139 141 142 145 147 153 154 155 156 159 160 161 162 164 165 166 171 172 173 174 175 176 177 178 179 180 182 184 185 187 188 193 194 195 196 197 200 202 203 204 206 207 208 209 210 212 213 216 217 218 219 220 221 222 223 224 226 229 230 231 233 235 237 238 239 241 242 245 247 248 249 251 252 253 256 257 258 261 262 263 264 265 268 269 270 271 272 273 274 275 278 279 280 283 288 289 291 292 293 294 295 297 298 300 78 246 42 98 167 181 205 2 59 95 136 146 150 232 234 254 4 5 6 9 10 14 15 16 17 19 20 22 24 25 28 30 32 34 37 39 41 43 44 46 47 49 50 53 54 60 63 64 66 67 68 69 70 72 73 82 83 86 91 93 99 100 102 103 104 105 106 107 109 110 112 114 115 118 121 122 123 124 125 126 127 131 139 141 142 144 145 147 149 152 153 154 158 159 162 170 171 172 174 176 178 179 182 187 189 190 191 192 193 194 196 199 211 214 216 219 220 224 226 230 231 241 243 244 245 247 256 258 260 262 267 271 273 276 279 281 282 284 285 287 291 293 294 296 8 12 13 18 21 26 27 29 35 36 40 51 52 55 61 71 74 75 76 77 79 80 81 84 88 89 90 92 94 96 97 101 108 111 113 116 117 119 120 129 130 132 133 134 135 138 143 148 151 155 156 157 160 161 163 164 165 166 168 169 173 175 177 184 185 188 195 197 198 200 204 206 207 209 210 212 213 215 217 218 221 222 225 227 228 229 233 235 237 238 239 242 248 249 250 252 255 257 259 261 263 264 265 266 268 269 270 272 275 277 278 280 283 289 290 292 295 297 298 78 246 167 42 181 205 2 59 98 150 232 234 6 14 19 25 30 32 34 37 38 41 46 47 49 53 56 62 66 83 85 95 100 103 107 114 118 125 128 136 139 140 146 149 152 178 182 189 190 191 192 196 199 216 226 231 236 241 244 254 260 267 273 279 285 286 296 299 1 3 4 5 7 8 9 10 11 12 13 15 17 18 20 21 22 23 24 26 27 28 29 31 36 39 40 44 45 48 51 52 54 55 57 58 60 61 63 64 65 67 69 70 71 72 73 74 75 77 79 80 81 82 84 87 88 89 90 91 93 94 96 97 99 101 102 104 106 108 109 110 111 112 113 115 116 117 119 120 121 122 123 124 126 127 129 130 132 133 135 137 138 141 142 143 144 145 147 148 151 153 154 155 156 157 158 159 160 161 162 163 164 165 166 169 170 171 172 173 174 175 176 177 179 180 184 185 186 187 188 193 194 195 197 198 200 202 204 206 207 208 209 210 211 212 213 214 215 217 218 220 221 222 224 225 227 229 230 233 235 237 238 239 240 242 245 247 248 250 251 252 255 256 257 258 261 262 263 265 266 268 269 270 271 272 275 276 277 278 280 281 282 283 284 288 289 290 291 292 293 294 295 297 298 300 78 42 167 181 205 246 2 59 98 150 232 234 3 4 5 6 9 10 11 12 13 14 15 16 17 19 20 21 22 23 24 25 27 28 29 31 32 34 36 37 38 39 40 41 44 45 46 47 48 49 50 52 53 56 58 60 61 62 63 66 67 68 69 70 71 72 73 74 77 79 81 82 83 86 87 88 89 90 92 93 95 96 99 100 102 103 104 105 107 109 110 111 112 113 114 115 118 119 121 122 123 124 125 126 127 132 133 134 135 138 139 141 142 143 144 146 147 148 149 152 153 154 155 156 157 158 159 162 165 166 169 170 172 173 174 175 176 177 178 179 180 182 183 184 185 187 188 189 190 191 192 193 194 196 197 198 200 204 206 211 212 213 214 215 216 217 218 219 221 223 224 226 227 228 230 231 233 236 238 239 240 241 242 243 244 245 247 249 250 251 252 254 255 257 258 260 261 262 263 264 266 267 268 269 270 273 276 277 279 280 281 282 283 284 285 286 287 288 289 291 292 293 294 295 296 297 298 42 78 181 205 246 2 59 98 150 232 234 3 4 5 6 9 10 15 16 17 19 20 22 24 25 27 28 30 32 37 38 39 41 44 46 47 48 49 50 53 54 56 60 62 63 64 66 68 69 70 72 73 82 83 84 85 86 91 93 95 99 100 102 103 104 105 106 107 109 110 111 112 114 115 118 121 122 123 124 125 126 127 134 136 138 140 142 145 146 147 149 153 154 158 159 162 170 171 174 176 178 179 182 187 189 190 191 192 193 194 196 199 211 214 216 217 219 220 224 226 230 231 233 236 241 243 244 245 247 250 253 254 256 260 262 267 271 273 276 279 281 282 284 285 287 291 292 293 294 296 1 7 8 11 13 18 21 29 36 40 45 51 52 61 65 71 74 75 77 79 80 81 89 90 92 94 96 97 101 108 113 116 117 119 120 129 130 133 137 143 148 151 155 156 157 160 161 163 164 165 166 175 177 180 184 185 186 195 197 198 200 203 204 206 207 209 210 212 213 215 218 221 222 225 227 228 229 237 238 239 240 242 248 249 251 252 255 257 261 263 264 265 268 269 270 272 275 277 278 280 283 288 289 290 295 297 298 78 2 42 50 59 66 95 98 136 150 167 181 205 232 234 246 287 296 299 6 14 19 22 24 25 28 30 32 34 37 38 41 46 47 49 53 54 56 62 73 82 85 86 93 100 103 105 106 107 109 110 114 118 121 122 125 139 140 149 152 153 162 178 182 189 190 191 192 194 196 216 219 226 231 236 241 244 245 253 260 271 273 279 285 286 1 4 5 8 9 10 11 12 13 23 26 27 29 31 35 36 43 44 45 48 51 55 58 60 64 65 68 69 70 74 79 80 88 89 90 92 94 96 97 99 104 112 113 115 117 119 120 126 127 130 134 135 137 142 143 144 147 148 151 155 156 157 158 159 160 161 163 164 166 169 170 171 174 175 176 180 183 185 187 188 195 197 198 200 202 203 206 213 214 215 217 220 225 228 229 230 233 237 238 239 240 243 247 248 249 250 251 257 262 263 265 266 268 269 272 275 277 278 281 282 283 284 290 291 294 295 297 298 78 167 246 181 2 6 14 19 25 30 32 37 38 41 46 47 49 50 53 56 59 66 83 85 95 98 103 107 114 118 125 136 140 146 149 150 178 182 189 191 196 199 205 216 226 232 234 236 241 244 253 267 273 279 285 286 287 296 299 1 3 4 5 8 9 10 11 12 13 15 16 18 20 21 22 23 24 26 27 28 29 31 35 36 39 40 43 45 51 52 54 55 57 61 65 68 69 70 71 72 73 74 75 76 77 79 80 81 82 84 86 87 88 91 92 93 94 96 97 99 101 102 104 105 106 108 109 110 111 112 113 115 116 117 119 120 121 122 123 124 126 127 129 130 132 133 134 137 138 139 141 142 143 144 145 147 148 151 153 154 155 156 158 159 160 161 162 163 164 165 166 169 170 171 172 173 174 175 176 177 179 180 183 184 185 186 187 188 192 193 194 195 197 198 200 202 203 204 206 207 208 209 210 211 212 213 214 215 217 218 219 221 222 223 224 225 227 228 229 230 231 233 235 237 238 239 240 242 243 245 247 248 249 250 251 252 255 256 257 258 260 261 262 263 264 265 266 268 269 270 271 272 274 275 276 278 280 281 282 283 284 288 289 290 291 292 293 294 295 297 298 300 78 78 167 246 2 6 42 46 47 50 59 66 85 95 98 100 136 146 150 181 199 205 232 234 236 267 285 296 299 3 4 5 7 9 10 12 13 14 15 17 19 20 22 24 25 27 28 31 32 34 35 36 37 38 39 40 41 43 44 45 49 52 53 54 56 58 60 62 63 64 69 71 72 73 74 84 86 87 88 91 93 96 99 102 103 104 105 106 107 109 110 111 113 114 115 119 121 122 123 124 125 126 127 132 133 134 135 138 139 140 141 142 143 144 145 147 148 149 153 154 155 158 159 162 166 169 170 171 172 174 175 176 177 178 179 180 182 183 184 187 188 190 191 193 194 196 197 198 200 204 211 213 214 216 217 218 219 220 224 226 227 228 230 231 233 238 239 240 241 242 243 244 245 247 249 250 251 253 255 256 257 258 260 262 263 266 269 270 271 273 274 276 277 279 280 281 282 283 284 286 291 292 293 294 295 297 298 18 55 65 76 92 97 101 130 161 195 209 212 225 235 268 275 78 167 181 246 205 2 50 59 66 83 85 95 98 100 136 146 150 189 232 234 236 254 287 296 299 6 14 19 22 24 25 30 32 34 37 38 41 46 47 49 53 54 56 62 86 93 103 106 107 109 114 118 125 128 131 139 140 149 152 178 182 190 191 192 196 199 216 226 241 244 253 260 267 271 273 285 286 1 5 8 9 11 12 17 23 26 28 29 31 36 44 45 48 51 52 58 61 65 67 70 75 77 79 88 90 92 94 96 97 99 104 105 108 112 113 117 119 120 121 126 127 143 144 147 151 155 156 159 160 161 163 164 166 169 171 176 185 188 197 198 200 203 206 213 215 217 219 220 228 229 230 233 237 238 239 240 245 248 249 250 251 252 261 263 265 266 276 278 283 289 291 294 298 2 42 59 66 78 83 85 95 98 100 136 146 150 167 181 189 205 232 234 236 246 254 287 296 299 3 6 9 14 15 19 22 24 25 28 30 32 34 37 38 41 46 47 49 53 54 56 62 63 73 82 86 93 103 104 105 106 107 109 114 118 121 122 125 128 131 139 140 147 149 152 153 170 178 182 190 191 192 193 194 196 199 216 219 226 231 241 244 245 253 260 267 271 273 279 285 17 48 55 75 96 97 99 102 142 186 211 250 257 281 78 167 181 205 246 42 59 98 232 2 95 136 146 150 234 1 3 4 5 6 9 10 11 12 13 14 15 16 17 18 19 20 21 22 23 24 25 26 27 28 29 30 31 33 34 35 36 37 39 40 41 43 44 45 46 47 48 49 50 51 53 54 56 58 60 61 63 64 65 67 68 71 72 73 74 75 76 77 79 80 81 82 83 84 86 87 88 89 91 92 93 94 96 97 99 100 102 103 104 106 107 108 109 110 111 112 113 114 115 116 117 119 120 121 122 124 125 126 127 128 129 130 131 132 133 134 135 138 141 142 143 144 145 147 148 149 152 153 154 155 156 158 159 160 161 162 163 165 166 168 169 170 171 172 173 174 175 177 178 179 180 182 183 184 185 186 187 188 189 190 192 193 194 195 196 197 198 199 200 203 204 206 207 209 210 211 212 213 214 215 217 218 219 220 221 222 223 224 226 227 228 229 230 231 233 236 237 238 239 240 241 242 243 244 245 247 248 249 251 255 256 260 261 262 263 264 265 266 267 268 269 271 273 275 276 277 278 279 280 281 282 283 284 285 286 287 289 290 291 293 294 295 296 297 298 2 42 59 78 98 150 167 205 232 234 246 6 30 46 47 50 66 95 100 103 136 146 189 199 236 254 267 285 287 296 299 3 4 5 9 10 14 15 16 17 19 20 22 24 25 28 32 34 37 38 39 41 43 44 49 53 54 56 60 62 63 64 67 68 69 70 72 73 82 86 91 93 99 102 104 105 106 107 109 110 112 114 118 121 122 123 124 125 126 127 128 131 139 140 141 142 144 147 149 152 153 158 159 162 170 171 172 174 176 178 179 182 190 191 192 193 194 196 211 214 216 219 224 226 230 231 241 243 244 245 247 253 256 260 271 273 274 276 279 281 282 284 286 291 293 1 7 11 12 13 18 21 23 26 27 29 31 35 36 45 51 55 58 61 65 71 74 75 76 77 79 80 81 84 87 88 89 90 92 94 96 97 101 111 113 117 119 120 130 132 133 134 135 137 138 143 148 151 155 156 157 160 161 163 164 165 166 168 169 173 175 177 180 183 184 185 186 188 195 197 198 200 202 203 204 206 207 208 209 210 212 213 215 217 218 220 221 222 227 228 229 233 237 238 239 242 248 249 251 252 255 259 261 263 264 265 266 268 269 270 272 275 277 278 280 283 288 289 290 292 295 297 298 300 78 167 2 42 59 95 98 136 146 150 205 232 234 6 30 46 47 50 62 66 83 85 100 103 140 189 199 236 244 267 285 287 296 299 1 3 4 8 9 10 12 13 14 15 16 17 18 19 20 21 22 23 24 25 27 28 29 32 34 36 37 38 39 40 41 45 48 49 51 52 54 55 56 57 58 60 61 65 68 70 72 73 74 75 76 77 79 80 81 82 86 87 88 89 90 91 93 94 101 102 104 105 106 107 108 109 110 111 113 114 115 116 118 119 120 121 122 123 124 125 126 127 130 132 133 135 137 138 139 141 145 147 148 149 151 152 153 154 155 156 157 158 159 160 161 162 163 165 166 170 171 172 173 174 175 176 177 178 179 180 183 184 185 186 187 188 190 193 194 195 197 200 202 203 204 206 207 208 209 210 211 212 213 214 216 218 219 221 222 223 224 225 226 227 228 229 230 231 233 235 237 238 239 240 241 242 245 248 249 251 252 253 255 256 257 258 260 261 262 263 264 265 266 268 269 270 271 272 273 274 275 277 278 279 280 281 283 284 288 289 290 291 292 293 294 295 297 298 300 42 59 78 150 167 181 205 232 246 50 66 95 136 146 234 254 287 296 299 1 3 4 7 9 10 11 12 13 14 15 16 17 18 20 21 22 23 24 25 26 27 28 29 30 31 32 33 34 35 36 37 39 40 41 43 44 46 47 48 49 51 54 56 58 60 61 63 64 68 69 72 73 74 75 76 77 80 81 82 83 84 86 87 88 89 91 92 93 94 96 97 99 100 101 102 103 104 106 107 108 109 110 111 112 113 114 115 116 117 118 119 120 121 122 123 124 125 126 127 128 129 130 131 132 133 134 135 138 139 141 143 144 145 147 148 149 153 154 155 156 158 159 160 161 162 163 164 165 166 169 170 171 172 173 174 175 177 178 179 180 182 183 184 185 186 187 188 189 190 191 192 193 194 195 196 197 198 199 200 203 204 206 208 209 210 211 212 213 214 215 216 217 218 220 221 222 223 224 226 227 228 229 230 231 233 236 237 238 239 240 241 242 243 244 245 247 248 249 250 251 252 253 255 256 258 259 260 261 262 263 265 266 267 268 269 270 271 272 273 274 275 276 278 279 280 281 282 283 284 285 286 288 289 290 291 292 293 294 295 297 298 300 2 42 50 59 66 78 95 98 136 146 150 167 181 205 232 234 246 254 6 19 25 30 41 46 47 53 62 83 85 100 103 107 114 118 125 140 152 189 191 196 236 244 253 267 285 287 296 299 3 7 8 9 10 12 17 20 23 24 27 29 31 34 37 38 45 48 49 51 54 57 58 60 61 65 68 69 70 74 77 79 91 92 94 99 104 105 108 109 115 116 119 120 121 122 124 127 130 134 135 137 138 142 143 147 149 153 156 159 160 161 163 164 165 166 172 174 175 176 178 179 180 182 187 188 193 194 200 202 203 206 213 216 217 218 219 220 221 225 228 229 230 231 237 238 239 240 241 242 243 245 247 248 249 251 252 257 261 263 268 269 270 271 272 273 275 276 278 283 289 291 294 295 297 298 42 59 78 167 181 205 232 246 2 6 30 50 66 83 85 95 100 136 146 150 189 199 234 236 267 285 287 296 299 3 4 9 10 14 15 19 20 22 24 25 28 32 34 38 46 47 49 53 54 56 62 63 64 68 69 70 73 82 86 91 103 104 105 106 107 109 110 112 114 118 121 122 124 125 126 127 128 131 139 140 141 142 144 147 149 153 158 162 170 174 178 182 190 191 192 193 194 196 211 216 219 230 231 241 244 245 247 253 258 260 262 271 273 276 279 281 284 286 291 5 7 8 11 12 13 16 17 23 26 29 31 33 35 39 44 45 48 51 55 58 60 65 67 71 74 75 79 80 84 87 88 89 90 94 96 97 101 108 111 113 117 119 120 129 133 134 137 143 145 148 151 155 160 161 164 166 168 176 177 183 186 197 198 202 203 204 206 207 209 213 214 215 217 220 224 228 233 237 239 240 248 249 250 251 252 255 261 265 268 269 272 275 282 283 290 295 298 42 78 167 181 205 246 59 98 150 232 234 3 4 5 6 9 14 15 16 17 19 20 22 24 25 28 30 32 34 37 41 44 46 47 49 50 53 54 56 60 62 63 64 66 68 69 70 73 82 83 85 86 91 93 95 100 102 103 104 105 106 107 109 110 112 114 115 118 122 123 124 125 127 128 131 136 139 140 141 142 144 145 146 147 149 153 158 162 170 171 172 174 176 178 179 182 187 189 190 191 192 193 194 196 199 211 214 216 219 224 226 230 231 241 243 244 245 247 253 254 256 258 260 262 267 271 273 276 279 281 282 284 285 287 291 293 296 299 1 7 8 11 12 13 18 21 23 26 27 31 36 39 40 45 48 51 52 58 61 65 71 72 75 77 79 80 81 88 89 90 94 96 97 101 108 111 113 116 117 119 120 129 130 132 133 134 137 138 143 148 154 155 156 157 159 160 161 163 164 165 166 169 175 177 180 185 186 188 195 197 198 200 203 204 206 207 209 210 212 213 215 217 218 220 221 222 225 227 228 229 233 235 237 238 239 240 242 248 249 250 251 252 255 257 261 263 264 265 266 268 269 270 272 275 277 280 283 288 289 290 292 294 295 297 298 78 167 181 205 2 6 19 25 41 42 46 50 53 59 62 66 85 95 98 100 103 107 114 125 136 140 146 150 189 191 196 199 232 234 236 244 253 267 285 287 296 299 1 3 4 7 8 10 11 12 13 14 15 16 17 18 20 21 22 23 24 26 27 28 29 31 32 33 34 35 37 38 39 40 43 44 48 51 52 56 58 60 61 63 64 65 67 68 69 71 72 73 74 75 77 79 80 81 82 84 86 87 88 89 91 92 93 94 96 97 99 101 102 104 105 106 109 110 111 113 115 116 117 119 120 121 122 123 124 126 128 129 130 132 133 134 135 137 138 139 142 143 144 145 147 149 153 154 155 156 158 159 160 161 162 163 164 165 166 169 170 171 172 173 174 175 176 177 178 179 180 182 183 184 185 186 187 188 190 192 193 194 195 197 198 200 202 203 204 206 207 209 210 211 212 213 214 215 216 217 218 219 220 221 222 223 224 225 226 227 228 229 230 231 233 235 237 238 240 241 242 243 245 247 248 249 250 251 252 255 256 257 258 260 261 262 263 264 265 266 268 269 270 271 272 273 274 275 276 278 279 280 281 282 283 284 286 288 289 290 291 292 293 294 295 297 298 2 42 59 78 98 146 150 167 181 205 232 234 246 6 30 50 66 83 85 95 100 136 189 199 236 254 267 285 287 296 299 3 4 5 7 9 10 11 12 13 14 15 16 17 18 19 20 21 22 23 24 25 27 28 32 33 34 35 36 37 39 40 41 43 45 47 48 49 51 52 53 54 55 57 58 60 61 62 63 67 68 70 71 72 73 74 75 77 79 81 82 84 86 87 88 91 93 94 96 97 101 102 103 105 106 107 108 109 110 111 112 113 114 115 116 118 119 120 121 122 123 124 125 126 127 128 129 130 131 133 135 137 138 139 140 141 144 145 147 148 149 151 153 154 155 156 158 159 160 161 162 163 164 165 166 168 169 170 171 172 173 174 175 176 178 182 183 185 186 187 188 190 192 193 194 195 196 197 198 202 203 204 206 207 208 209 210 211 212 213 214 215 216 217 218 220 221 222 223 224 225 226 227 228 229 230 231 233 235 237 238 239 240 241 242 244 245 248 249 251 252 253 255 256 257 258 260 261 262 263 264 265 266 268 269 270 271 272 273 274 275 278 279 280 281 282 283 284 288 289 290 291 292 294 295 297 298 300 78 167 181 205 246 42 98 2 3 4 5 6 10 15 17 19 20 22 25 30 32 34 37 38 39 41 44 46 47 49 50 53 54 56 59 60 62 63 64 66 68 69 70 72 73 82 83 85 86 91 93 95 99 100 102 103 104 105 106 107 109 110 111 112 114 115 118 121 122 123 124 125 126 127 136 139 140 141 142 144 145 146 147 149 150 153 154 158 159 162 170 171 172 174 176 178 179 182 187 189 190 191 192 193 194 196 199 211 214 216 219 220 224 226 230 231 232 234 236 241 243 244 245 247 250 253 254 256 258 260 262 267 271 273 274 276 279 281 282 284 285 286 287 291 292 293 294 296 1 7 8 11 12 13 18 21 27 36 40 45 48 51 52 57 58 61 65 71 74 77 79 80 81 96 97 101 108 113 116 117 119 120 130 132 133 137 138 148 151 155 156 160 163 165 166 168 169 175 180 183 184 185 186 188 195 197 200 202 203 204 206 207 209 212 213 215 217 218 222 225 228 229 233 237 238 239 240 242 248 249 251 252 255 257 261 263 265 268 269 270 272 275 280 283 288 295 297 298 300 167 181 42 50 59 66 95 98 136 146 150 189 205 232 234 236 254 287 296 299 6 14 25 32 34 37 38 41 46 47 53 56 62 83 85 100 103 107 114 118 125 128 139 140 149 178 182 190 191 192 196 199 216 226 231 241 244 253 260 267 273 279 285 286 1 5 8 9 10 11 12 17 20 23 26 27 28 29 31 33 35 44 48 51 52 54 57 58 60 61 64 65 68 69 74 76 77 79 80 84 89 91 92 94 96 97 104 105 108 109 112 115 119 120 121 126 127 134 142 143 144 147 153 155 156 157 159 160 161 163 164 165 166 169 175 176 180 188 194 198 200 203 206 213 215 217 219 220 228 229 230 233 235 237 238 239 245 248 249 251 252 261 262 265 268 272 275 276 277 278 282 283 289 291 294 297 298 78 167 246 42 98 181 205 232 2 95 136 146 150 234 254 4 5 6 9 10 14 15 16 17 19 20 22 23 24 25 27 28 30 32 34 35 36 37 38 39 41 43 44 46 47 48 49 50 52 53 54 56 60 62 63 64 66 67 68 69 70 71 73 77 82 83 84 86 88 91 93 99 100 102 103 104 105 106 109 110 112 114 115 118 121 122 123 124 125 126 127 128 131 132 133 134 138 139 141 142 143 144 145 147 148 149 153 154 158 159 162 166 170 171 172 174 175 176 178 179 182 183 184 187 188 189 190 191 192 193 194 196 197 198 199 200 211 213 214 217 219 220 224 226 228 230 231 233 238 239 240 241 242 243 244 245 247 250 256 258 259 260 261 262 266 267 269 270 271 273 276 277 279 280 281 282 283 284 285 286 287 291 292 293 294 295 296 298 1 8 11 13 18 21 26 29 40 45 51 55 57 65 74 75 79 80 92 94 96 97 108 113 116 117 120 129 130 135 151 155 160 163 164 165 169 173 177 180 185 186 195 203 204 206 207 208 210 215 218 221 222 225 227 229 237 248 249 251 255 263 264 265 268 272 275 278 288 289 290 78 246 2 42 59 78 95 98 136 146 150 167 181 205 232 234 246 254 6 30 47 50 62 66 83 85 100 103 140 189 191 199 236 244 267 285 287 296 299 1 3 7 9 10 12 14 17 18 19 20 21 22 23 24 25 27 28 29 33 34 36 37 38 40 41 45 48 49 51 52 54 57 58 60 61 63 65 71 72 73 74 77 79 82 87 91 94 101 104 105 106 107 108 109 110 111 113 114 115 116 120 121 122 123 124 125 126 127 128 130 131 132 133 135 137 138 139 141 142 145 147 149 153 154 155 156 159 160 161 162 163 165 172 173 174 175 176 177 178 179 180 182 184 185 186 187 188 190 193 194 196 197 200 202 203 204 206 207 208 209 212 213 216 218 219 220 221 222 223 224 226 227 228 229 230 231 233 235 237 239 240 241 242 245 247 248 249 251 252 253 256 257 258 262 263 264 265 268 269 270 271 272 273 274 275 278 279 280 283 289 291 292 293 294 295 297 298 300 78 2 42 59 95 136 146 150 167 205 232 234 246 254 6 30 46 47 50 66 83 85 100 103 189 191 199 236 267 285 287 299 1 3 8 9 10 12 14 17 18 19 20 21 22 23 24 25 27 28 29 34 36 37 38 40 41 45 49 51 52 57 58 60 61 63 68 70 71 72 73 74 77 79 80 81 82 86 87 89 90 91 93 94 101 104 105 106 107 108 110 111 113 114 115 116 118 119 120 121 122 123 124 125 126 127 130 132 133 135 137 138 139 140 141 142 149 152 153 154 155 156 159 160 161 162 163 164 165 166 171 172 173 174 175 176 177 178 179 180 182 184 185 187 188 190 194 195 196 197 200 202 203 204 207 208 209 210 212 213 216 217 219 220 221 222 223 224 225 226 227 228 229 230 231 233 235 237 238 239 240 241 242 244 245 247 248 249 251 252 253 256 257 258 261 262 263 264 265 268 269 270 272 273 274 275 277 278 279 280 283 288 289 291 293 294 295 297 298 300 78 181 205 246 2 42 59 95 98 136 146 150 232 234 3 4 6 9 14 15 16 17 19 20 22 24 25 27 28 30 32 35 36 37 38 39 41 43 44 47 48 49 50 52 53 56 60 62 63 64 66 68 69 70 71 72 77 82 83 84 86 90 91 93 99 100 102 103 104 105 106 107 109 110 111 112 114 115 118 121 122 123 124 125 126 127 132 134 138 139 141 142 144 145 147 148 149 152 153 154 158 162 166 170 171 172 174 175 176 178 179 182 183 184 187 189 190 191 192 193 194 196 199 211 213 216 217 219 220 224 226 228 230 231 233 236 238 239 240 241 242 243 244 245 247 250 256 258 260 261 262 266 269 270 271 273 276 277 279 280 281 282 283 284 285 286 287 291 292 293 294 295 296 298 1 11 18 21 23 26 29 40 45 51 55 65 74 76 79 80 81 88 92 94 96 101 108 113 116 117 119 120 129 130 135 143 151 155 156 157 160 163 164 165 169 173 177 180 185 186 203 204 206 207 208 210 212 215 218 221 222 225 227 229 248 249 251 257 263 264 265 268 272 275 278 288 289 290 78 78 167 181 205 246 98 2 3 4 6 9 10 14 15 16 17 20 22 24 25 28 30 32 34 37 38 39 41 44 46 47 48 49 50 53 54 56 59 60 63 64 66 68 69 70 72 73 82 83 85 86 91 93 95 99 100 102 103 104 106 107 109 110 111 112 114 115 118 121 122 123 124 125 126 127 136 139 140 141 142 144 145 146 147 149 150 153 154 158 159 162 170 171 172 174 178 179 182 187 189 190 191 192 193 194 196 199 211 216 217 219 220 224 226 230 231 232 234 236 241 243 244 245 247 250 253 254 256 258 260 262 267 271 273 274 276 279 281 282 284 285 286 287 291 292 293 294 296 299 1 7 11 12 13 18 29 36 40 45 51 52 57 58 61 71 74 77 80 88 94 96 97 101 108 113 116 117 119 120 130 132 133 137 138 143 148 151 156 160 161 163 164 166 169 175 177 180 183 184 185 188 195 197 198 200 202 203 204 206 207 209 210 212 213 215 218 221 222 225 227 229 233 237 238 239 240 248 249 251 252 255 257 261 263 264 265 268 269 270 272 275 278 280 283 288 289 290 295 297 298 300 2 42 59 78 98 150 167 181 205 232 234 246 50 66 83 85 95 100 136 146 189 236 287 296 299 1 3 4 7 9 10 12 13 14 15 16 17 18 19 20 21 22 23 24 25 27 28 30 35 36 37 39 43 45 47 48 49 51 53 54 55 57 58 60 61 63 68 71 72 73 74 75 76 79 80 81 82 86 87 88 91 93 94 101 102 103 104 106 107 108 109 110 111 113 114 115 116 118 119 120 121 122 123 124 125 126 127 129 130 132 133 135 137 138 139 140 141 145 147 148 149 151 153 154 155 156 158 159 160 161 162 163 164 165 166 170 171 172 174 175 176 177 178 179 180 182 184 185 186 187 188 190 191 193 194 195 196 197 200 202 203 204 206 207 208 209 210 211 212 213 214 216 217 218 220 221 222 223 224 226 228 229 230 231 233 237 238 239 240 241 242 244 245 247 248 249 251 252 255 256 258 260 261 262 264 265 266 267 268 269 270 271 272 273 274 275 276 278 279 280 283 284 285 288 290 291 293 295 297 298 300 2 50 59 66 78 95 98 136 150 167 181 205 232 234 246 254 6 14 19 30 32 34 37 38 41 46 47 49 53 56 62 83 85 100 103 107 114 118 125 139 140 149 152 178 182 189 190 191 196 199 216 226 236 241 244 253 260 273 279 285 286 287 296 299 1 3 5 7 8 9 10 11 12 17 18 20 21 22 23 24 26 27 28 29 31 33 36 40 44 45 48 51 52 54 57 58 60 61 63 64 65 67 68 69 70 71 72 73 74 77 79 80 81 82 84 87 91 92 94 96 97 99 101 104 105 106 108 109 110 111 112 113 115 116 117 119 120 121 122 123 124 126 127 130 131 132 133 134 135 137 138 141 142 143 144 147 153 154 155 156 159 160 161 162 163 164 166 169 171 172 175 176 177 179 180 184 185 187 188 192 193 194 195 197 198 200 202 203 206 207 208 210 212 213 215 217 218 219 220 221 222 223 224 225 227 228 229 230 231 233 237 238 240 242 245 247 248 249 250 251 252 256 257 258 261 262 263 264 265 268 269 270 271 272 275 276 278 280 282 283 288 291 292 294 295 298 42 78 98 167 205 246 2 50 59 66 85 95 100 136 146 150 189 232 234 236 254 296 299 6 14 19 30 32 37 38 41 46 47 49 53 56 62 83 103 114 118 125 128 139 140 149 152 178 182 190 191 192 196 199 216 226 231 241 244 260 267 273 279 285 286 1 3 5 7 8 9 10 11 12 16 17 18 20 21 22 23 24 26 27 28 31 35 36 39 40 43 44 45 48 51 52 54 57 58 60 61 63 65 67 68 69 70 71 72 73 74 76 77 79 80 81 82 86 87 89 90 91 92 93 94 96 99 101 102 104 105 106 108 110 111 112 113 115 116 117 119 120 121 122 123 124 126 127 130 132 133 134 135 137 141 142 143 144 145 147 153 154 155 156 157 159 161 162 163 164 165 166 168 169 171 172 173 174 175 176 177 179 180 184 185 186 187 188 193 194 195 197 198 200 203 204 206 207 208 209 210 212 213 215 217 218 219 220 221 222 223 224 225 227 228 230 233 235 237 238 239 240 242 245 247 248 249 250 251 252 255 256 257 258 259 261 262 263 264 265 268 269 270 271 272 274 275 276 277 278 280 282 283 288 289 291 292 293 294 297 298 300 78 1 3 4 5 6 8 9 10 11 12 13 14 15 16 17 20 21 23 24 25 26 27 28 29 30 31 32 34 36 37 38 39 40 41 44 45 46 47 48 49 50 51 52 53 56 58 59 60 61 62 63 64 65 66 68 69 70 71 72 73 74 75 77 79 80 81 82 83 84 86 87 88 93 94 95 96 97 98 99 100 101 102 103 104 106 107 108 109 110 111 112 113 114 115 116 117 118 119 120 121 122 123 124 125 126 127 129 130 132 133 134 135 136 138 139 141 142 143 144 145 146 147 149 150 153 154 155 156 158 159 160 161 162 163 164 165 166 167 169 170 171 172 173 174 175 176 177 178 179 181 182 183 184 185 186 187 188 189 190 191 192 194 195 196 197 198 199 200 203 204 205 206 207 209 210 211 212 213 214 215 216 217 218 220 221 222 223 224 226 227 228 229 230 231 232 233 234 236 237 238 239 241 242 243 244 246 247 248 249 250 251 252 255 256 257 258 260 261 262 263 264 265 266 268 269 270 271 273 275 276 278 279 280 281 282 283 284 285 286 287 288 289 290 292 293 294 295 296 297 298 42 59 78 98 150 167 181 205 232 234 246 50 66 83 95 100 136 146 189 236 254 287 296 299 1 3 4 5 6 7 9 10 11 12 13 14 15 16 18 19 21 22 23 24 25 26 27 28 29 30 32 33 34 35 36 37 39 40 41 43 45 48 49 51 53 54 57 58 60 62 63 64 67 68 71 72 73 74 77 79 80 81 82 84 86 87 88 91 93 96 97 99 101 102 103 104 106 107 108 109 110 111 112 113 114 115 116 117 119 120 121 122 123 124 125 126 127 128 129 130 131 132 133 135 137 138 139 140 141 143 144 145 147 148 149 151 153 154 155 156 158 159 160 161 163 165 166 168 169 170 171 172 173 174 175 176 177 178 179 180 182 183 184 185 186 187 188 190 191 192 193 194 195 196 197 198 199 200 202 203 204 206 207 208 209 210 211 212 213 214 215 216 217 218 220 221 222 223 224 225 226 227 228 229 230 231 233 237 238 239 240 241 242 244 245 248 249 250 251 252 253 255 256 258 259 260 261 262 263 264 265 266 267 268 269 270 271 272 273 274 275 276 278 279 280 281 282 284 285 286 288 289 290 291 292 293 295 297 298 300 78 167 181 205 246 2 42 59 98 150 232 6 19 25 30 41 47 50 53 62 66 83 85 95 103 107 114 118 136 140 146 152 189 191 199 234 236 244 253 267 285 287 296 299 3 4 5 7 9 10 11 12 13 14 15 16 17 20 21 22 23 24 26 27 28 29 31 32 34 36 37 39 40 43 44 45 48 49 51 52 54 56 57 58 60 63 64 68 69 72 73 74 76 77 79 80 81 82 84 86 87 88 90 91 92 93 94 96 99 102 104 105 106 108 109 110 111 112 113 115 116 119 121 122 123 124 125 126 127 129 130 132 133 134 135 137 138 139 141 142 143 144 145 147 148 149 153 154 155 156 157 158 159 160 162 164 165 166 168 169 170 171 172 173 174 175 176 177 178 179 180 182 183 184 185 187 188 190 192 193 195 196 197 198 200 202 203 204 206 211 212 213 214 215 217 218 219 220 221 223 224 226 227 228 229 230 231 233 238 239 240 241 243 245 247 249 250 251 252 255 256 257 258 260 261 262 264 266 268 269 270 271 273 274 276 277 278 279 281 282 283 284 286 288 289 291 292 293 294 295 297 298 42 59 78 95 98 136 146 150 167 181 205 232 234 246 254 6 30 46 47 50 66 83 85 100 103 189 191 199 236 267 285 287 296 299 1 3 7 8 9 10 12 14 17 18 19 20 21 22 24 25 27 28 29 34 36 37 38 40 41 45 48 49 51 52 53 54 57 58 60 61 63 68 70 71 72 73 74 77 79 80 81 82 86 87 91 93 94 101 102 104 105 106 107 108 109 110 111 113 114 116 118 119 120 121 122 123 124 125 126 127 129 131 132 133 135 138 139 140 141 142 145 147 149 154 155 156 159 160 161 162 163 164 165 166 171 172 173 174 175 176 177 178 179 180 182 184 185 186 187 188 190 193 194 195 196 197 200 202 203 204 206 207 208 209 210 211 212 213 216 217 218 219 220 221 222 223 224 225 226 227 228 229 230 231 233 235 237 238 239 240 241 242 244 245 247 248 249 252 253 255 256 257 258 261 262 263 264 265 268 269 270 271 272 273 274 278 279 280 283 288 289 290 291 292 293 294 295 297 298 300 78 2 42 50 66 95 98 136 146 150 167 181 205 232 234 246 6 14 19 25 46 47 49 53 83 85 100 103 107 114 118 125 140 149 152 182 189 190 191 196 199 236 244 253 273 285 287 296 299 1 3 7 8 10 12 17 20 23 24 26 27 28 29 31 34 35 36 43 44 45 48 51 52 54 57 58 60 61 68 69 74 76 77 79 89 91 93 94 99 104 105 108 109 115 116 117 119 120 121 122 124 126 127 130 134 135 137 138 139 142 143 147 153 155 156 159 160 161 163 164 165 166 171 172 174 175 176 179 180 184 185 187 188 192 193 194 197 200 202 203 206 208 210 212 213 216 217 218 219 220 221 225 228 229 230 231 233 237 238 239 240 241 242 243 245 247 248 249 251 252 257 261 263 265 268 270 271 272 275 276 277 278 283 289 291 294 295 297 298 2 42 50 59 66 78 95 98 136 150 167 205 232 234 246 254 287 6 14 19 25 30 32 34 37 38 46 47 49 53 56 62 83 85 100 103 107 114 118 125 128 131 139 140 149 152 178 182 189 190 191 192 196 199 216 226 231 236 241 244 253 260 267 273 279 285 286 296 1 3 5 7 8 9 10 11 12 17 18 22 23 24 26 27 28 31 36 40 44 45 48 51 52 58 61 63 64 65 67 68 69 70 72 74 75 77 79 80 81 82 84 86 91 93 94 96 97 99 101 104 105 106 108 109 110 112 113 115 116 117 119 120 121 122 123 124 126 127 132 134 135 137 138 141 142 143 144 147 153 154 155 156 159 160 161 162 163 164 165 166 168 169 171 172 173 174 175 176 177 179 180 184 185 187 188 193 194 195 197 198 200 202 203 206 208 210 212 213 215 217 218 219 220 221 223 225 228 229 230 235 237 238 239 240 242 243 245 247 248 249 250 251 256 257 258 261 262 263 265 268 269 270 271 272 275 276 278 280 282 283 288 289 291 292 294 295 298 78 2 42 59 98 146 150 167 181 205 232 234 246 6 50 66 83 85 95 100 136 189 254 267 285 287 296 299 1 3 7 9 10 12 14 17 18 19 20 21 22 23 24 27 28 29 30 34 36 40 43 45 48 49 51 57 58 60 61 63 68 71 72 73 74 77 79 80 81 82 86 87 91 93 94 101 103 104 105 106 107 108 109 110 111 113 114 115 116 118 119 120 121 122 123 124 125 126 127 130 132 133 135 137 138 139 140 141 145 149 153 154 155 156 159 160 161 162 163 164 165 166 171 172 173 174 175 176 177 178 179 180 182 184 185 187 188 190 193 194 195 196 197 200 203 204 206 207 208 209 212 213 216 217 218 222 223 224 225 226 227 228 229 230 231 233 235 237 238 239 240 241 242 244 245 247 248 249 252 253 256 257 258 259 261 262 263 264 265 268 269 270 272 273 274 275 278 279 280 283 288 289 291 292 293 294 295 297 298 300 2 6 30 42 46 47 50 59 66 78 83 85 95 98 100 103 136 146 150 167 181 189 199 205 232 234 236 246 254 267 285 287 299 3 4 5 9 10 14 15 16 17 19 20 22 24 25 27 28 32 34 35 37 38 39 41 43 44 48 49 53 54 56 60 62 64 67 69 70 72 73 82 84 86 91 93 99 102 104 105 106 107 109 110 111 112 114 118 121 122 123 124 125 126 127 128 131 132 133 134 138 139 140 141 142 144 145 147 149 152 153 154 158 159 162 171 172 174 176 178 179 182 187 190 191 192 193 194 196 211 214 216 217 219 220 226 228 230 231 233 241 243 244 245 247 250 253 256 258 260 262 266 271 273 274 276 279 281 282 284 291 292 294 13 18 92 208 210 270 2 42 59 78 95 98 136 146 150 167 181 205 232 234 246 254 6 30 46 47 50 62 66 85 100 103 140 189 191 199 236 244 267 285 287 296 299 1 3 4 5 7 8 9 10 11 12 13 14 15 16 17 19 20 21 22 23 24 25 26 27 28 29 32 33 34 35 36 37 38 39 40 41 44 45 48 49 51 52 53 54 58 60 61 63 65 67 70 71 72 73 74 75 76 77 79 80 81 82 84 86 87 88 89 90 91 93 94 96 97 101 104 105 106 107 109 110 111 112 113 114 115 116 117 118 119 120 122 123 124 125 126 127 128 129 130 131 132 133 135 137 138 139 141 142 144 145 147 148 149 152 153 154 155 156 157 158 159 160 161 162 164 165 166 170 171 172 173 174 175 176 177 178 179 180 183 184 185 186 187 188 190 192 193 194 195 196 197 198 200 202 203 204 206 207 209 210 211 213 214 215 216 217 218 219 221 222 223 224 226 227 228 229 230 231 233 235 237 238 239 240 241 242 245 247 248 249 251 252 253 255 256 257 258 259 260 261 262 263 264 265 266 268 269 270 271 274 275 276 277 278 279 281 282 283 284 286 288 290 291 292 293 294 295 297 298 300 42 50 59 66 78 95 98 136 146 150 167 205 232 234 246 254 287 296 299 6 14 19 25 30 32 34 37 38 41 46 47 49 53 56 62 83 85 100 103 107 114 118 125 128 139 140 149 178 189 190 191 192 196 199 216 226 236 241 244 253 260 267 273 279 285 286 1 3 5 9 10 12 17 18 20 21 22 23 24 26 27 28 29 31 36 40 45 48 51 52 54 57 58 60 61 63 64 65 67 68 69 70 71 72 73 74 77 80 81 82 84 86 87 89 90 91 92 94 96 97 101 104 105 106 108 109 110 111 112 113 115 116 117 119 120 121 122 123 126 127 130 131 132 133 134 135 137 138 141 142 143 144 145 147 153 154 155 156 157 159 160 161 162 163 164 165 166 168 169 171 172 173 174 175 176 177 180 184 185 187 188 193 194 195 197 198 202 203 204 206 207 209 210 212 213 215 217 218 219 220 221 222 223 224 225 227 229 230 231 233 235 237 238 239 240 242 243 247 248 249 250 251 252 256 257 258 261 262 263 264 265 268 269 270 271 272 275 276 277 278 280 282 283 288 289 292 293 294 295 297 298 78 2 42 59 95 98 136 146 150 167 181 232 234 246 3 6 9 14 15 19 20 22 24 25 28 32 34 37 38 46 47 49 50 53 54 56 62 63 64 66 69 73 82 83 85 86 91 93 100 103 104 105 106 107 109 110 114 118 121 122 124 125 139 140 147 149 152 153 162 170 174 182 189 190 191 192 193 194 196 199 211 216 219 226 231 236 241 244 245 260 267 271 273 279 284 285 286 287 296 1 4 5 8 10 11 12 13 16 17 18 23 26 27 29 31 35 36 39 40 43 44 45 48 51 52 55 57 58 61 65 68 71 72 74 76 77 79 80 81 84 87 88 89 90 94 96 97 99 101 102 108 111 112 113 115 116 117 119 120 123 126 127 129 130 132 134 135 137 138 141 142 143 144 145 148 151 154 155 156 157 158 160 161 163 164 165 166 169 171 172 173 175 176 177 180 183 184 185 186 187 188 195 197 198 200 202 204 206 208 209 210 212 213 214 217 218 220 221 222 223 225 227 229 230 233 235 237 238 239 240 242 243 247 248 250 251 252 255 256 257 258 261 262 263 265 266 268 269 270 272 275 276 277 278 280 281 282 283 288 289 290 291 293 294 295 297 298 78 2 3 4 5 6 7 9 10 14 15 16 17 19 20 22 23 24 25 27 28 32 34 36 37 38 39 41 44 46 47 48 49 50 52 53 56 59 60 62 63 64 66 68 69 70 71 72 73 77 82 83 84 85 86 88 91 93 95 99 100 102 103 104 105 106 109 110 111 112 114 115 118 121 122 123 124 125 126 127 132 133 134 136 138 139 141 142 143 144 145 146 148 149 150 153 154 158 159 162 167 170 171 172 174 175 176 178 179 181 182 183 184 187 188 189 190 191 192 193 194 196 197 198 199 200 205 211 213 214 216 217 219 220 224 226 228 230 231 232 233 236 238 239 240 241 242 243 244 245 246 247 253 256 258 260 261 262 269 270 271 273 276 279 280 281 282 283 284 285 286 287 291 292 293 294 295 298 299 1 8 11 12 13 18 21 26 29 40 45 51 55 57 58 65 74 92 94 96 97 108 113 116 117 119 120 129 130 135 137 151 155 156 160 163 164 169 173 177 180 202 203 204 208 210 212 215 218 221 225 229 237 248 249 251 255 263 264 265 268 275 288 290 78 167 181 205 246 2 6 14 19 22 24 25 28 30 32 34 37 38 41 46 47 49 50 53 54 56 62 66 73 82 83 85 86 93 98 100 103 105 106 107 109 110 114 121 122 125 128 131 136 139 140 146 149 150 153 162 178 182 189 190 191 192 194 196 199 219 226 231 232 234 236 241 244 245 253 260 267 271 273 279 285 286 287 296 299 1 3 4 7 8 9 10 11 12 13 16 17 18 20 21 23 26 27 29 33 36 39 40 43 44 45 51 52 55 58 60 61 63 64 65 67 68 69 70 71 72 74 75 77 79 80 81 84 87 88 91 92 94 96 97 99 101 102 104 108 111 112 113 115 116 117 119 120 123 124 126 127 129 130 132 133 134 135 137 138 141 142 143 144 145 147 148 151 154 155 156 158 159 160 161 163 165 166 169 170 171 172 173 174 176 177 180 183 184 185 186 187 188 193 195 197 200 202 203 204 206 207 209 210 211 212 213 214 215 217 218 221 222 223 224 225 227 228 229 230 233 235 237 238 240 242 243 247 248 249 250 251 252 255 256 257 258 261 262 263 264 265 266 268 270 272 274 275 276 278 280 281 282 283 284 288 289 290 291 292 293 294 295 297 298 300 78 167 181 246 3 4 5 6 8 10 11 12 13 14 15 16 17 19 20 21 22 23 24 25 26 28 29 30 31 32 33 34 36 37 38 39 40 41 44 45 46 47 48 49 50 51 52 53 54 56 57 59 60 61 62 63 64 65 66 68 69 70 71 72 73 74 77 79 80 81 82 83 84 86 87 88 91 92 93 94 95 96 98 99 100 103 104 105 106 108 109 110 111 112 113 114 115 116 118 119 122 123 124 125 126 127 128 129 130 131 132 133 134 135 136 138 139 141 142 143 144 145 146 147 148 149 150 153 154 155 156 158 159 162 164 165 166 169 170 171 172 173 174 175 176 177 178 179 182 183 184 185 187 188 189 190 191 192 193 194 195 196 198 199 200 203 204 205 206 211 212 213 214 215 216 217 218 219 220 221 223 224 226 227 228 229 231 232 233 234 236 238 239 241 242 243 244 245 247 249 250 251 252 255 256 257 258 260 262 263 266 267 268 269 270 271 273 276 278 279 280 281 282 283 284 285 286 287 288 289 291 292 293 294 295 296 297 298 78 167 181 205 246 42 98 2 50 59 66 83 85 100 136 146 150 189 232 234 236 287 296 299 3 6 9 14 15 22 24 25 28 30 32 34 37 38 41 46 47 49 53 54 56 62 63 73 82 86 91 93 104 105 106 107 109 110 114 118 121 124 125 128 131 139 140 147 149 152 153 162 170 178 182 190 191 192 193 194 196 199 216 219 226 231 241 244 245 253 260 267 271 273 279 284 285 286 1 4 5 8 11 12 13 16 17 20 23 26 27 29 33 36 39 43 44 45 48 51 52 55 58 60 61 65 67 68 69 70 75 76 77 79 80 84 88 89 92 94 96 97 99 102 108 113 115 116 117 119 120 126 127 129 130 134 135 142 143 144 145 148 151 155 156 158 159 160 161 163 164 165 166 168 169 171 172 174 175 176 180 183 184 185 186 187 188 195 197 198 200 203 204 206 209 211 213 214 217 218 220 225 228 229 230 233 235 237 239 240 242 243 247 248 249 251 252 255 257 261 265 266 268 269 270 272 274 275 276 277 278 281 282 283 289 290 291 294 295 297 298 300 2 42 59 78 95 98 136 146 150 167 181 205 232 234 3 4 5 6 9 10 13 14 15 16 17 19 20 22 23 24 25 27 32 35 36 37 39 41 43 44 46 47 48 50 52 53 54 56 58 60 62 63 66 68 69 70 71 72 73 77 82 83 84 86 88 90 91 93 99 100 102 103 104 105 106 107 109 110 111 112 114 115 118 121 122 123 124 125 126 127 132 134 135 139 141 143 144 145 147 148 152 153 154 155 158 162 166 169 170 171 172 174 175 176 178 179 182 183 187 188 189 190 191 192 193 194 196 197 198 199 211 213 214 216 217 219 220 224 226 228 230 231 233 238 239 240 241 242 243 244 245 247 249 250 256 257 258 259 260 261 262 263 264 266 267 269 270 273 276 277 279 280 281 283 284 285 286 287 292 293 294 295 296 298 1 8 11 18 21 26 29 40 45 51 55 65 74 76 79 81 92 94 96 101 108 116 117 119 120 129 130 151 156 157 160 161 163 164 165 173 177 180 185 186 195 203 204 206 207 209 210 212 218 221 222 225 227 229 235 237 248 251 252 255 265 268 272 275 278 288 289 290 42 78 167 181 246 59 98 150 234 6 14 19 25 30 32 34 37 38 41 46 47 49 50 53 56 62 66 83 85 95 100 103 107 114 118 125 136 139 140 149 178 182 189 190 191 192 196 216 231 236 241 244 253 254 260 267 273 279 285 286 287 296 299 1 4 5 7 9 10 11 12 13 15 16 17 18 20 21 22 23 24 26 27 28 29 31 35 36 39 40 43 44 45 51 52 54 55 57 58 60 61 63 64 65 68 69 70 71 73 74 75 77 79 80 81 82 84 86 87 88 89 91 92 93 94 96 97 99 101 104 105 106 108 109 110 111 112 113 115 116 117 119 120 121 122 123 124 126 127 129 130 132 133 134 135 137 138 141 142 143 144 145 147 148 153 154 155 156 157 158 159 160 161 162 163 164 165 166 169 170 171 172 173 174 175 176 177 179 180 183 184 185 186 188 193 194 195 197 198 203 204 206 207 208 209 210 211 212 213 214 215 217 218 219 220 221 222 223 224 225 227 228 229 230 233 237 238 239 240 242 243 245 247 248 249 250 251 252 255 256 257 258 259 261 262 263 264 265 266 268 269 270 271 272 274 275 276 277 278 280 281 282 283 284 288 289 290 291 292 293 294 298 300 42 78 167 181 205 246 2 59 95 136 150 232 234 254 6 14 19 25 32 34 37 38 41 46 47 49 50 53 56 62 66 83 85 100 103 107 114 118 125 128 131 139 140 149 152 178 182 189 190 191 192 196 199 216 226 231 236 241 244 253 260 267 273 279 285 286 287 296 1 3 5 7 8 9 10 11 12 13 15 16 17 18 20 21 22 23 24 26 27 28 29 31 33 35 36 39 40 43 44 45 48 51 52 54 55 57 58 60 61 63 64 65 67 68 69 71 72 73 74 75 77 79 80 81 82 84 86 87 88 89 90 91 92 93 96 97 99 101 102 104 106 108 109 110 111 112 113 115 116 117 119 120 121 122 123 124 127 129 130 132 133 134 135 137 138 142 143 144 145 147 148 151 153 154 156 157 158 159 160 161 162 163 166 168 169 171 172 173 174 175 176 177 179 180 183 184 185 186 187 188 193 194 195 197 198 200 202 203 204 206 207 208 209 210 211 212 213 214 215 217 218 219 220 221 222 223 224 225 227 228 229 230 233 235 237 238 239 240 242 243 245 247 249 250 251 252 255 257 258 259 262 263 264 265 268 269 270 271 272 275 276 277 278 280 281 282 283 284 288 289 290 291 292 293 294 295 298 78 167 181 42 205 2 3 6 9 15 19 20 22 24 25 28 30 32 34 37 38 41 46 49 50 53 54 56 59 62 63 64 66 69 73 82 83 85 86 91 93 95 100 103 104 105 106 107 109 110 114 118 121 124 125 136 139 140 146 147 149 153 162 170 174 178 182 189 190 191 192 193 194 196 211 216 219 226 231 232 234 236 241 244 245 253 260 267 271 273 276 279 284 285 286 287 296 299 1 4 7 8 10 11 12 13 16 17 18 21 23 26 27 29 31 39 40 44 45 48 51 55 57 58 60 61 65 68 70 71 72 74 75 77 79 80 81 84 87 88 92 94 96 97 99 101 102 108 111 112 113 115 116 117 119 120 126 127 129 130 132 133 135 137 138 141 142 143 145 148 151 154 155 156 158 159 160 161 163 164 165 168 169 171 172 173 175 176 179 180 183 184 185 186 187 188 195 197 198 200 202 203 204 206 207 209 210 213 214 215 217 218 220 221 222 223 224 225 227 228 230 233 235 237 238 239 240 242 243 247 248 249 250 251 252 255 256 257 262 263 264 265 268 269 270 272 274 275 278 280 282 283 288 289 290 291 292 293 294 295 297 298 300 78 181 2 42 59 95 136 146 150 205 232 234 254 3 6 9 14 15 19 22 24 25 28 32 34 37 38 46 47 49 50 53 54 56 62 63 66 73 82 83 85 86 93 100 103 104 105 106 107 109 110 114 118 121 122 125 139 140 147 149 152 153 162 170 178 182 189 190 191 192 193 194 196 199 216 219 226 231 236 241 244 245 260 267 271 273 279 286 287 296 1 4 5 8 10 11 12 13 16 17 18 20 21 23 26 27 29 31 35 39 40 43 44 45 51 52 55 57 58 60 61 64 65 68 69 71 72 74 77 79 80 81 84 87 88 89 90 91 94 96 97 99 101 102 108 111 112 113 115 116 117 119 120 123 124 127 129 130 132 133 134 135 138 141 142 143 144 145 148 151 154 156 157 158 159 161 163 164 165 166 169 171 172 173 175 176 177 179 180 183 184 185 186 187 188 195 197 198 200 202 203 204 206 207 208 209 210 211 212 213 214 215 217 218 220 221 222 223 224 225 227 228 229 230 233 235 237 238 239 240 242 243 247 248 249 250 251 252 255 256 258 259 261 262 263 264 265 266 268 269 270 272 275 276 277 278 280 283 288 289 290 291 292 293 294 295 297 298 2 42 50 59 66 78 95 98 146 150 167 181 205 232 234 246 254 6 25 30 41 46 47 53 62 83 85 100 103 118 140 189 191 199 236 244 253 267 285 287 296 299 3 7 8 9 10 12 14 17 18 19 20 22 23 24 27 28 29 34 36 37 38 40 45 49 51 52 54 58 60 61 63 65 68 69 70 71 72 74 77 79 80 81 82 86 91 92 93 94 101 104 105 106 107 108 109 110 113 114 115 116 119 120 121 122 123 124 125 126 127 130 132 134 135 137 138 139 141 142 147 149 153 154 155 156 159 160 163 164 165 166 171 172 173 174 176 177 178 179 180 182 184 185 188 190 193 194 195 197 200 202 203 206 208 210 213 216 217 218 219 220 221 222 223 225 227 228 230 231 233 235 237 238 239 240 241 242 243 245 247 248 249 251 257 258 261 262 263 265 268 269 270 271 272 273 275 276 278 279 280 283 288 289 291 292 293 294 295 297 298 2 42 59 78 95 98 136 146 150 167 205 232 234 246 254 3 4 6 9 10 14 19 20 22 24 25 28 30 32 34 37 38 41 46 47 50 53 54 56 62 63 64 66 68 69 70 73 82 83 86 91 93 100 103 104 105 106 107 109 110 112 114 118 121 122 124 125 126 127 128 131 139 141 142 144 147 149 153 158 162 170 171 174 178 179 182 189 190 191 192 193 194 196 199 211 216 219 226 231 236 241 244 245 258 260 262 267 271 273 279 281 284 285 286 287 296 1 5 8 11 13 16 17 18 21 23 26 27 29 31 35 36 39 40 43 44 45 51 52 55 57 58 60 61 65 67 71 72 74 75 76 77 79 80 81 84 88 89 90 92 94 96 97 101 102 108 111 113 116 117 119 120 123 129 130 132 133 134 135 138 143 145 148 151 154 155 156 157 159 160 161 163 164 165 166 168 169 172 173 175 176 177 180 183 184 186 187 188 195 197 198 200 203 204 207 208 210 212 213 214 215 218 220 221 222 223 224 225 227 228 229 230 233 235 237 239 242 243 248 249 250 251 252 255 256 257 259 261 263 264 265 266 268 269 270 272 275 277 278 280 282 283 288 289 290 292 293 294 295 297 298 78 246 167 181 2 3 5 6 9 10 14 16 17 19 20 22 24 25 28 32 34 37 38 39 41 44 46 49 53 56 59 60 62 63 64 66 68 69 70 72 73 82 83 85 86 91 93 95 98 99 100 102 104 105 106 107 110 112 114 115 118 121 123 124 125 126 136 139 140 142 144 145 146 147 149 150 153 154 158 159 162 170 171 172 174 176 178 179 182 187 189 190 191 192 193 194 196 199 205 211 214 216 219 224 226 230 231 232 234 236 241 243 244 247 253 256 258 262 267 271 273 276 279 281 282 284 285 286 287 291 293 294 296 299 1 7 8 11 12 13 18 21 23 26 27 29 31 36 40 45 48 51 52 55 57 58 61 65 71 74 77 79 80 81 84 88 92 96 97 101 108 111 113 116 117 119 120 129 130 132 133 135 137 138 143 148 151 155 156 160 161 163 164 165 166 169 173 175 177 180 183 184 185 186 188 197 200 202 203 204 206 207 208 209 210 212 213 215 217 218 220 221 222 225 227 228 229 233 237 238 239 240 242 248 249 250 251 252 255 257 261 263 264 265 266 269 270 272 275 278 288 289 290 292 295 297 298 78 246 2 42 50 59 66 95 98 136 146 150 167 181 189 205 232 234 236 254 287 296 299 6 14 19 22 24 28 30 32 38 41 46 47 49 53 54 56 83 85 86 93 100 103 106 107 109 114 118 122 125 139 140 149 152 153 162 178 182 190 191 192 196 199 216 226 231 241 244 253 260 267 271 273 279 285 286 4 5 8 9 11 15 17 23 29 31 35 43 44 48 51 52 55 57 60 61 68 69 70 74 76 79 84 88 89 90 94 96 99 108 112 117 119 120 121 126 127 134 143 147 151 155 156 157 158 159 160 161 164 166 170 171 175 176 180 185 197 198 203 206 213 215 219 220 228 233 235 237 239 240 245 247 248 250 251 252 257 261 265 266 268 275 276 277 281 283 289 295 298 42 78 167 181 205 246 2 59 95 98 136 146 150 232 234 254 3 4 5 6 9 10 14 15 16 17 19 20 22 24 25 28 30 32 34 37 39 41 43 44 46 47 49 50 53 54 56 60 62 63 64 66 68 69 70 72 73 82 83 85 86 91 93 99 100 102 103 104 105 106 107 109 110 112 114 115 118 121 122 123 124 125 126 127 139 140 142 144 145 147 149 152 153 154 158 159 162 170 171 172 174 176 178 179 182 187 189 190 191 192 193 194 196 211 214 216 219 220 224 226 230 231 236 241 243 244 245 247 250 256 260 262 267 271 273 276 281 282 284 285 287 291 293 294 296 1 8 12 18 21 26 27 29 35 36 40 45 51 57 61 65 74 75 76 79 81 84 88 89 90 92 94 96 97 101 108 111 113 116 117 119 120 129 130 132 133 134 135 137 138 143 148 151 155 156 157 160 161 163 164 165 166 169 173 175 177 180 183 184 185 186 188 195 197 198 200 202 203 204 206 207 209 210 212 213 215 217 218 221 225 227 228 229 235 237 238 239 240 242 248 251 252 255 257 259 263 264 265 266 268 270 272 275 277 278 280 289 290 292 295 297 298 2 42 59 78 98 150 167 181 205 232 234 246 6 14 19 24 25 30 32 34 37 38 41 46 47 49 50 53 56 62 66 83 85 95 100 103 106 107 114 118 125 128 131 136 139 140 146 149 152 178 182 189 190 191 192 196 199 216 226 231 236 241 244 253 254 260 267 273 279 285 286 287 296 299 1 3 4 5 7 8 9 10 11 12 13 15 16 17 18 20 21 22 26 27 28 29 31 33 36 39 40 44 45 48 51 54 55 57 60 61 63 64 65 67 69 70 71 72 73 75 79 80 81 82 84 86 87 88 89 90 91 92 93 94 96 97 99 102 104 105 108 109 111 112 115 116 117 119 120 121 122 123 124 126 127 129 130 132 133 134 135 137 138 141 142 143 144 145 147 148 151 153 154 155 156 157 158 159 160 161 162 163 164 165 166 168 169 170 171 172 173 174 175 176 177 179 180 183 184 185 186 187 188 193 194 195 197 198 200 202 203 204 206 207 208 209 210 211 213 214 215 217 218 219 220 221 222 223 224 225 227 228 229 230 233 235 237 238 239 240 242 243 245 248 249 250 251 252 255 256 257 258 261 262 263 265 266 268 269 270 271 275 276 277 278 280 281 282 283 284 288 289 290 291 293 294 295 297 298 300 78 181 246 205 2 42 59 95 98 136 146 150 232 234 254 6 30 46 47 66 83 85 100 103 189 199 236 285 287 296 299 3 4 5 7 8 9 10 11 12 14 15 16 17 19 20 21 22 23 24 25 27 28 29 31 32 34 36 37 38 39 40 44 45 48 49 52 53 54 56 58 60 61 62 63 64 68 69 70 71 72 73 74 77 79 80 81 82 84 86 87 88 89 90 91 92 93 94 96 99 102 104 105 106 107 109 110 111 112 113 114 115 118 119 121 123 124 125 126 127 129 131 132 133 134 135 137 138 139 140 141 143 144 145 147 148 149 152 153 154 155 156 157 158 159 162 165 166 168 169 170 171 172 173 174 176 177 178 179 180 182 183 184 185 187 190 191 192 193 194 195 196 197 198 200 202 203 204 206 211 212 213 215 216 217 218 219 220 221 223 224 227 228 229 230 231 233 238 239 240 241 242 243 244 245 247 249 250 251 252 253 256 257 258 260 261 262 263 264 266 268 269 270 271 273 276 277 278 279 280 282 283 286 288 289 291 292 293 294 295 297 298 167 181 246 205 42 2 50 59 66 95 98 136 146 150 232 234 254 6 14 19 25 32 34 37 38 41 46 47 49 53 62 83 85 100 103 107 114 125 139 140 149 152 178 182 189 190 191 196 199 216 226 236 241 244 253 260 267 273 279 285 286 287 296 299 1 3 8 9 10 11 12 17 18 20 22 23 24 26 27 28 29 31 36 40 44 45 48 51 52 58 60 61 63 64 65 68 72 73 74 77 79 80 81 82 84 86 91 92 93 94 96 97 99 101 104 105 106 108 109 111 112 113 115 117 119 120 121 122 123 124 126 127 130 132 133 134 135 137 138 142 143 144 147 153 154 155 156 159 160 161 162 163 164 166 169 171 172 173 174 175 176 177 179 180 184 185 187 188 192 193 194 195 197 198 200 202 203 206 207 208 210 212 213 215 217 218 219 220 221 222 223 225 227 228 229 230 231 233 235 237 238 239 240 242 243 245 247 248 249 250 252 256 257 258 261 262 263 264 265 268 269 270 271 272 275 276 278 280 282 283 288 289 291 292 293 294 295 297 298 78 246 2 50 59 66 98 136 150 167 181 205 232 234 254 287 296 299 6 14 19 25 30 41 46 47 49 53 62 83 85 100 103 107 114 118 125 140 149 152 189 190 191 196 199 236 253 267 285 1 3 8 9 10 12 17 18 20 22 23 24 26 27 28 29 31 34 36 37 38 40 45 51 52 54 57 58 60 61 63 64 65 68 69 70 72 77 79 80 81 82 86 89 91 92 93 94 99 106 109 110 113 115 116 117 119 120 121 122 123 124 126 127 130 131 132 134 135 137 138 139 141 142 143 147 153 154 155 156 157 159 160 161 162 163 164 165 166 171 172 173 174 175 176 177 178 179 180 182 184 185 188 193 194 195 197 200 202 206 208 210 212 213 216 218 219 220 221 223 225 227 228 229 230 231 233 235 237 238 239 240 241 242 243 245 247 248 249 251 252 256 257 258 261 263 265 268 269 270 271 272 273 275 276 277 278 279 280 283 288 289 292 293 294 295 298 78 167 246 181 2 42 59 98 146 150 205 232 234 50 66 83 85 95 100 136 189 236 254 287 296 3 4 6 7 9 10 11 12 13 14 15 16 17 19 20 22 23 24 25 26 28 29 30 31 32 33 34 35 36 37 39 40 41 43 44 45 47 48 49 51 53 54 57 58 60 61 62 63 64 68 69 71 72 73 74 77 79 80 81 84 86 87 88 89 90 92 93 94 96 99 102 103 104 106 107 108 109 110 111 112 113 114 115 116 118 119 121 122 124 125 126 127 129 130 132 133 134 135 137 138 139 140 141 143 144 145 147 148 149 152 153 154 155 156 157 159 160 162 164 165 166 169 170 171 172 173 174 175 176 177 178 179 180 182 183 184 185 187 188 190 191 192 193 194 196 197 198 199 200 202 203 204 206 212 213 214 215 216 217 218 220 221 222 223 224 226 227 228 229 230 231 238 239 240 241 242 243 244 247 249 250 251 252 255 256 258 259 260 261 262 263 264 266 267 268 269 270 271 273 274 276 278 279 280 281 282 283 284 285 286 288 289 291 292 293 294 295 297 298 78 2 42 59 78 98 150 167 181 205 232 234 246 6 14 25 30 32 34 37 38 41 46 47 49 50 53 56 62 66 83 85 95 100 103 107 114 118 128 136 139 140 149 152 178 182 189 190 191 192 196 199 216 226 236 244 253 254 260 273 279 285 286 287 296 299 1 3 4 7 8 9 10 11 12 13 15 16 17 18 20 21 22 23 24 26 27 28 29 33 36 39 40 44 45 48 51 52 55 58 60 61 63 64 65 67 68 69 70 71 72 73 74 75 77 79 80 81 82 84 86 87 88 89 90 91 92 93 94 96 97 99 101 102 104 105 106 108 109 110 111 112 113 115 116 117 119 120 121 122 123 124 126 127 129 130 131 132 133 134 135 137 138 141 142 143 144 145 147 148 151 153 154 155 156 157 158 159 161 162 163 164 165 166 168 169 171 172 173 174 175 176 177 179 180 183 184 185 186 188 193 194 195 197 198 200 203 204 207 208 209 210 211 212 213 214 215 217 218 219 220 221 222 223 224 225 227 228 229 230 231 233 237 238 239 240 242 243 245 247 248 249 250 251 255 256 257 258 261 262 263 264 265 266 268 269 270 271 272 274 275 276 280 281 282 283 284 288 289 290 291 292 293 294 295 298 300 2 59 78 98 181 205 232 6 30 46 47 50 62 66 83 85 95 100 103 136 140 146 150 189 191 199 234 236 244 254 267 285 287 296 299 3 4 5 7 9 10 13 14 15 16 17 19 22 23 24 25 27 28 32 34 35 37 38 39 41 43 44 48 49 52 53 54 56 58 60 63 64 67 68 69 70 71 72 73 77 82 84 86 88 90 91 93 99 102 104 105 106 107 110 111 112 114 115 118 122 123 124 125 126 127 132 133 134 138 139 141 143 144 145 147 148 149 152 153 154 158 159 166 169 170 171 172 174 175 176 178 179 182 183 184 187 188 190 192 193 194 196 198 200 211 213 214 216 217 219 220 224 226 228 230 231 233 238 240 241 242 243 245 247 249 250 253 256 257 258 259 260 261 262 263 266 269 271 273 274 276 279 280 281 282 283 284 286 291 292 293 294 295 298 1 8 11 18 21 26 29 33 51 57 65 79 87 92 94 96 108 116 119 130 135 137 151 165 173 177 185 186 195 203 206 208 209 210 215 218 221 222 227 229 255 264 265 272 275 278 288 290 297 300 78 78 167 181 205 246 42 2 6 14 24 25 30 32 34 37 38 41 46 47 49 50 53 56 59 62 66 83 85 95 100 103 106 107 114 118 125 128 131 136 139 140 146 149 150 178 182 189 190 191 192 196 199 216 226 232 234 236 241 244 253 260 267 273 279 285 286 287 296 299 1 3 4 5 7 8 9 10 11 12 15 17 18 20 21 22 23 26 27 28 29 33 35 36 39 40 43 44 45 48 51 52 54 55 57 60 61 63 64 65 68 69 70 71 72 73 74 77 80 81 82 84 86 87 88 91 92 93 94 96 97 99 101 102 104 105 108 109 110 111 112 113 115 116 117 119 120 121 123 124 126 129 130 132 133 134 135 138 141 142 143 144 145 147 148 151 153 154 155 156 158 159 160 161 162 163 164 165 166 168 169 171 172 173 174 175 176 177 179 180 184 185 187 188 193 194 195 197 198 200 202 203 204 206 207 208 209 210 211 212 213 214 215 217 218 219 220 221 222 223 224 225 227 228 229 230 235 237 238 239 240 242 243 245 247 248 249 250 251 252 255 256 257 258 261 262 263 264 265 266 268 269 270 271 272 274 275 276 278 280 281 282 283 284 288 289 290 291 292 293 294 295 297 298 300 2 6 30 42 46 47 59 66 78 83 85 95 98 136 146 150 167 181 189 199 205 232 234 236 254 267 285 287 296 299 3 4 5 9 10 14 16 17 19 20 22 24 25 28 32 34 35 37 38 39 43 44 49 53 54 56 60 62 63 64 67 68 69 70 72 73 82 86 91 93 99 102 103 104 105 106 107 109 110 111 112 114 115 118 121 122 123 124 125 126 127 128 139 140 141 142 144 145 147 149 152 153 158 159 162 170 171 172 174 176 178 179 182 187 190 191 192 193 194 196 211 214 216 219 220 224 226 230 231 241 243 244 245 247 250 253 256 258 260 262 271 273 274 276 279 281 282 286 291 292 293 294 11 12 18 26 48 55 71 74 76 79 90 96 97 108 117 132 133 143 148 151 169 173 177 186 203 207 208 212 228 249 259 264 277 290 42 59 78 98 146 150 181 205 232 234 246 66 83 85 95 100 136 189 236 254 287 296 299 1 3 4 5 7 9 10 11 12 13 14 15 16 17 18 19 20 21 22 23 24 25 26 27 28 29 30 31 32 34 35 36 37 39 40 41 43 44 45 47 49 51 53 54 55 57 58 60 61 62 63 68 71 72 73 74 75 79 80 81 82 84 86 88 91 93 94 96 97 101 102 103 104 106 107 108 109 111 112 113 114 115 116 117 118 119 120 121 122 123 124 125 126 127 129 130 131 132 133 135 137 138 139 140 141 144 145 147 149 153 154 155 156 158 159 160 161 162 163 164 165 166 169 170 171 172 173 174 175 176 177 178 179 180 182 183 184 185 186 188 190 191 192 193 194 195 196 197 198 199 200 202 203 204 207 208 209 211 212 213 214 215 216 217 218 220 221 222 223 224 225 226 227 228 229 230 231 233 238 239 240 241 242 244 245 247 248 249 251 252 253 255 256 258 259 260 261 262 263 265 266 267 268 269 270 271 272 273 275 276 278 279 280 281 282 283 284 285 286 288 289 290 291 292 293 294 295 297 298 300 2 42 59 78 95 98 136 146 150 167 181 205 232 234 246 6 46 47 50 62 83 85 100 103 140 189 191 199 236 244 267 285 287 296 299 1 3 7 8 9 10 12 14 17 18 19 20 21 22 23 24 25 27 28 29 34 36 37 38 40 41 45 48 49 51 52 54 57 58 60 61 65 67 68 71 72 74 77 79 80 81 82 87 91 93 104 105 106 107 108 109 110 111 113 114 115 116 118 119 120 121 123 124 125 126 127 128 130 131 135 137 138 139 141 142 145 147 149 153 154 155 156 159 160 161 162 163 164 165 166 168 171 172 173 174 175 176 177 178 179 180 182 184 187 188 190 193 194 195 196 197 200 202 203 204 206 207 208 209 212 213 216 217 218 219 220 221 222 223 224 225 226 227 228 229 230 231 233 235 237 238 239 240 241 242 245 247 248 249 251 252 253 256 257 258 261 264 265 268 269 270 271 272 273 274 275 278 279 280 288 289 291 292 293 294 295 297 298 2 42 59 78 95 98 150 167 181 205 232 234 246 6 30 66 83 85 100 136 189 199 236 254 267 285 287 296 299 1 3 4 7 9 10 12 13 14 15 16 17 18 19 20 21 22 23 24 25 27 28 29 34 36 37 39 40 43 45 47 48 49 51 52 53 54 55 58 60 61 63 68 70 71 73 74 77 79 80 81 82 86 87 88 91 93 94 101 102 103 104 105 106 107 108 109 110 113 114 115 116 118 119 120 121 122 123 124 125 126 127 129 130 133 135 137 138 139 140 141 145 147 148 149 151 153 154 155 156 158 159 160 161 162 163 164 165 166 170 171 173 174 175 176 178 179 180 182 183 184 185 186 187 188 190 191 193 194 195 196 197 200 202 203 204 206 207 208 209 210 211 212 213 214 216 218 220 221 222 223 224 225 226 228 229 230 231 233 235 237 238 240 242 244 245 247 248 249 251 253 255 256 257 258 259 261 262 263 264 265 266 268 269 270 271 272 273 275 276 278 279 280 281 283 284 288 289 291 292 293 294 295 297 298 300 78 167 181 205 246 2 42 59 95 98 150 232 234 254 3 5 6 9 10 14 16 17 19 20 22 24 25 27 28 30 32 34 35 36 37 38 39 41 44 46 47 48 49 50 52 53 54 56 60 62 63 64 66 67 68 69 70 72 73 77 82 83 84 86 90 91 93 99 100 102 103 104 105 106 107 109 110 111 112 114 115 118 121 122 123 124 125 126 127 132 133 134 138 139 141 144 145 147 149 152 153 154 158 159 162 170 171 172 174 175 176 178 179 182 184 187 189 190 191 193 194 196 199 211 216 217 219 220 224 226 228 230 233 236 238 239 240 241 242 243 244 245 247 250 256 258 259 260 262 266 267 271 273 276 277 279 280 282 284 285 286 287 291 292 293 294 298 1 8 11 12 13 18 23 26 29 40 45 51 55 57 58 61 65 71 74 79 88 89 92 94 96 97 101 108 113 117 119 120 129 130 135 143 148 151 155 156 157 160 161 164 165 166 169 173 177 180 183 186 188 195 197 198 200 203 204 206 207 208 210 212 213 215 218 221 225 227 229 237 248 249 252 255 257 263 264 265 268 269 270 278 283 288 289 290 295 78 78 167 181 246 2 42 59 95 98 136 146 150 205 232 234 254 6 14 19 25 30 34 37 38 41 46 47 49 50 53 56 62 66 83 85 100 103 107 114 118 125 131 139 140 149 152 178 182 189 190 191 192 196 199 216 226 236 241 244 253 267 273 279 285 286 287 296 299 1 3 4 5 7 8 10 11 12 13 15 16 17 18 20 21 22 23 24 26 27 28 29 31 33 35 36 39 40 43 44 48 54 55 57 58 61 63 65 68 69 70 71 72 73 74 75 76 77 79 80 81 82 84 86 87 88 89 90 91 92 93 94 96 97 99 102 104 105 106 108 109 110 111 112 113 115 116 117 119 120 121 122 123 124 126 127 129 130 132 133 134 135 137 138 141 142 143 145 151 153 154 155 156 157 158 159 160 161 162 163 164 165 166 169 170 171 172 173 174 175 176 177 179 180 183 184 185 186 187 188 193 195 197 200 202 203 204 206 207 208 209 210 211 212 213 214 215 218 219 220 221 222 223 224 225 227 228 229 230 231 233 235 237 239 240 242 243 245 247 248 249 250 251 252 255 256 257 258 259 261 262 263 264 265 266 268 269 270 271 272 275 276 277 278 280 281 282 283 284 288 289 290 291 292 293 294 295 297 298 2 42 59 78 150 167 205 232 246 50 66 95 136 146 234 254 287 296 299 3 4 5 6 7 9 10 11 12 13 14 15 16 17 18 19 20 21 22 23 24 25 26 27 28 29 30 31 32 34 35 36 37 39 40 41 44 45 47 48 49 51 53 54 58 60 61 62 63 64 68 69 71 72 73 74 75 76 77 79 80 81 82 83 84 86 87 88 89 92 93 94 96 97 99 100 101 102 103 104 106 107 108 109 110 111 112 113 114 115 116 117 118 119 120 121 122 123 124 125 126 127 128 130 131 132 133 134 135 138 139 141 144 145 147 148 149 151 153 155 156 158 159 160 161 162 163 164 165 166 169 170 171 173 174 175 176 177 178 179 180 182 183 184 185 186 187 188 189 190 191 192 193 194 195 196 197 198 199 200 203 204 206 207 208 209 210 211 212 213 214 215 216 217 218 221 222 223 224 225 226 227 228 229 231 233 236 237 238 239 240 241 242 243 244 245 247 249 250 251 252 253 255 256 258 259 260 261 262 263 264 265 267 268 269 270 271 272 273 274 275 276 278 279 280 281 282 283 284 285 286 288 290 291 292 293 294 295 297 298 300 2 6 30 46 47 50 59 62 66 78 83 85 95 98 100 103 136 140 146 150 167 181 189 191 199 205 234 236 244 254 267 285 287 296 299 1 3 4 5 7 8 9 10 11 12 13 14 15 16 17 19 20 21 22 23 24 25 26 27 28 29 32 33 34 35 37 38 39 40 41 43 44 45 48 49 51 52 53 54 58 60 61 63 64 65 67 68 69 70 71 72 73 74 76 77 79 80 81 82 84 86 87 88 91 93 94 96 99 101 102 104 105 106 107 108 109 110 111 112 113 114 115 116 118 119 121 122 123 124 125 126 127 128 129 130 132 133 134 135 137 138 139 141 142 143 144 145 147 148 152 153 154 155 156 158 159 160 162 163 164 165 166 169 170 171 172 173 174 175 176 177 178 179 180 182 183 185 187 188 190 192 193 194 195 196 197 198 200 202 203 204 206 210 211 212 214 215 216 217 218 219 220 221 222 223 224 226 227 228 229 230 231 233 235 238 239 240 241 242 245 247 250 251 253 255 256 257 258 260 261 262 263 266 268 269 270 271 273 274 275 276 277 278 279 280 281 282 284 286 288 289 292 293 294 295 297 298 2 42 50 59 78 83 85 95 98 100 136 146 150 167 181 189 205 232 234 236 246 254 287 296 299 3 6 9 14 15 19 22 24 25 28 30 34 38 41 46 47 49 53 54 56 62 63 73 82 86 93 103 104 105 106 107 109 110 114 118 121 122 125 128 131 139 140 147 149 152 153 162 170 178 182 190 191 192 193 194 196 216 226 231 241 244 245 253 260 267 271 273 279 285 286 4 16 17 39 48 55 64 70 75 88 96 97 99 142 158 186 235 248 250 255 257 266 281 78 2 42 59 98 150 167 181 205 232 234 50 66 85 95 100 136 146 189 236 254 287 296 299 1 3 7 9 10 12 13 15 16 17 18 19 20 21 22 23 24 25 27 28 29 30 34 35 37 39 40 43 45 47 48 49 51 53 54 55 58 61 63 67 68 71 72 73 74 75 76 77 79 80 81 82 86 87 88 91 93 94 102 103 104 106 107 108 110 113 114 115 116 118 119 120 121 122 123 124 125 126 127 129 130 132 133 135 137 138 139 140 141 145 147 148 149 151 153 154 155 156 158 159 160 161 162 163 164 165 166 170 171 172 173 174 175 176 177 178 179 180 183 184 185 186 187 188 190 191 193 194 195 196 197 200 202 203 204 206 207 208 209 211 212 213 214 216 217 218 220 221 222 223 224 225 226 227 228 229 230 231 233 237 238 239 240 241 242 244 245 248 249 251 252 253 255 256 258 259 260 261 263 264 265 266 267 268 269 271 272 273 274 275 276 278 280 281 283 284 285 288 289 290 291 292 293 294 295 297 298 300 2 42 59 78 95 98 136 146 150 167 181 205 232 234 246 254 6 19 30 41 46 47 50 53 62 66 83 85 100 103 107 114 118 140 189 191 199 236 244 253 267 285 287 296 299 1 3 4 7 8 9 10 11 13 14 15 16 17 18 20 21 22 23 24 27 28 29 32 34 35 36 37 38 39 40 43 45 48 49 51 56 57 58 60 61 63 64 65 67 68 69 70 71 72 73 74 76 77 79 81 82 84 86 87 88 89 90 91 92 93 94 96 97 101 102 104 105 106 108 110 111 112 113 115 116 119 120 121 122 123 124 125 126 127 128 129 130 131 132 133 134 135 137 138 139 141 142 143 145 147 148 149 151 153 154 156 157 158 159 160 161 162 163 164 165 166 168 169 170 171 172 173 174 175 176 177 178 179 180 182 183 184 185 186 187 188 190 193 194 195 196 197 198 200 202 203 204 206 207 208 210 211 212 213 214 216 217 218 219 220 221 222 224 225 226 227 229 230 231 233 235 237 238 239 240 241 242 245 247 248 249 250 251 252 255 256 257 258 259 260 261 262 264 265 266 268 269 270 271 272 273 275 276 277 278 279 280 281 283 284 288 289 290 292 293 294 297 298 300 78 167 181 205 2 6 30 42 50 59 66 85 95 98 100 136 146 150 189 232 234 236 254 267 285 287 296 299 3 9 14 15 19 20 22 24 25 28 32 34 37 38 41 46 47 49 53 54 56 63 64 68 69 73 86 91 93 103 104 105 106 109 110 114 118 121 122 125 126 139 140 142 147 149 152 153 162 170 174 178 182 190 192 193 194 196 199 211 216 219 226 231 241 244 245 253 260 271 273 276 279 284 286 12 39 48 67 87 96 97 99 117 129 143 148 163 183 207 209 250 277 2 6 30 42 46 47 50 59 62 66 78 83 85 95 98 100 103 136 140 146 167 181 189 191 199 205 232 234 236 244 246 254 267 285 287 296 299 3 4 7 8 9 11 12 13 14 15 16 17 19 20 21 22 23 24 25 26 27 28 29 31 32 34 36 37 38 39 40 41 43 44 45 48 49 51 52 53 56 57 58 60 63 64 65 68 69 70 71 72 73 74 76 77 79 81 82 86 87 88 89 90 91 93 94 96 99 102 104 105 106 107 108 109 110 111 112 113 114 115 116 118 119 121 122 123 124 125 126 127 128 129 130 131 132 133 134 135 138 139 141 142 143 144 147 148 149 152 153 154 156 157 158 159 160 162 164 165 166 169 170 171 173 174 175 176 177 178 179 180 182 183 184 187 188 190 192 193 194 195 196 197 198 200 202 203 204 206 211 212 213 214 216 217 218 219 220 221 223 224 226 227 228 229 230 231 233 238 239 240 241 242 243 245 247 249 250 251 252 253 255 256 257 258 259 260 261 262 263 264 266 268 269 270 271 273 274 276 277 278 279 280 281 282 283 284 286 288 289 291 292 293 294 295 297 298 42 78 98 167 181 246 2 59 95 136 146 150 232 234 3 4 5 6 9 10 14 15 19 20 22 24 25 28 30 32 34 37 38 41 46 47 49 50 53 54 56 62 64 66 68 69 70 82 83 85 86 91 93 100 103 104 105 106 109 110 112 114 118 121 122 123 124 125 126 127 139 140 141 142 144 145 147 149 152 153 158 162 170 171 174 178 179 182 189 190 191 192 193 194 196 211 216 219 224 226 230 231 236 241 243 244 245 247 258 260 262 267 271 273 276 279 281 284 285 287 291 293 296 1 8 11 12 13 16 17 18 23 27 29 31 35 36 39 40 44 45 48 51 55 57 58 60 61 65 71 72 74 75 76 77 79 80 81 84 88 89 90 92 94 97 99 101 102 108 111 113 116 117 119 120 129 130 132 134 137 138 143 148 151 154 155 156 157 159 160 161 163 164 165 166 169 172 173 175 176 177 180 183 184 185 186 187 188 195 197 198 200 202 203 206 208 209 210 212 214 215 217 218 220 221 222 223 225 227 228 229 233 235 237 238 239 240 242 248 249 250 251 252 255 256 257 261 263 264 265 266 268 269 270 272 277 278 280 282 283 288 289 290 292 294 295 297 298 78 167 181 205 246 42 2 3 6 8 9 10 11 13 14 15 16 17 19 20 22 23 24 25 27 28 29 30 31 32 34 36 37 38 39 40 41 44 45 46 47 48 49 50 51 52 53 54 56 58 59 60 62 63 64 65 66 68 69 70 71 72 73 74 77 79 80 81 82 83 84 86 87 88 91 92 93 94 95 96 98 99 100 102 103 105 107 109 110 111 112 113 114 115 118 119 121 123 124 126 127 129 130 132 133 134 135 138 139 141 142 143 144 145 147 148 149 150 153 154 155 156 158 159 162 164 165 166 168 169 170 171 172 173 174 175 176 177 178 179 180 182 183 184 185 187 188 189 190 191 192 193 194 195 196 197 198 199 200 203 204 206 212 213 214 215 216 217 218 219 220 223 224 226 227 228 229 230 231 232 233 234 236 238 239 240 241 242 243 244 245 247 249 250 251 252 255 256 257 258 260 261 262 263 264 266 267 268 269 270 271 273 278 279 280 281 282 283 284 285 286 287 288 289 291 292 293 294 295 296 297 298 78 167 246 42 205 2 4 5 6 8 9 10 11 12 13 14 15 16 17 19 20 21 22 23 24 25 26 27 28 29 31 32 34 36 37 38 39 40 41 44 45 46 49 50 51 52 53 54 56 58 59 60 61 62 63 64 65 66 68 69 70 71 72 73 74 77 79 80 81 82 83 84 86 87 88 91 92 93 94 95 96 98 99 100 102 103 104 105 106 108 109 111 112 113 114 115 116 118 121 122 123 124 125 126 129 130 132 133 134 135 136 138 139 141 142 143 144 145 146 147 148 149 153 154 155 156 159 160 162 164 165 166 168 169 170 171 172 173 174 175 176 177 178 179 180 182 183 184 185 187 188 189 190 191 192 193 194 195 196 197 198 199 200 203 204 206 211 212 213 214 215 216 217 218 219 220 221 223 224 226 227 228 229 231 232 233 236 238 239 240 241 242 243 244 245 247 250 251 252 255 256 257 258 260 261 262 263 264 266 267 268 270 271 273 276 278 279 280 281 282 283 284 285 286 287 288 289 291 292 293 294 295 296 297 298 78 78 167 181 246 42 205 50 59 66 83 85 95 98 100 136 146 150 189 232 234 287 296 299 6 14 15 19 22 24 25 28 30 32 34 37 38 41 46 47 49 53 54 56 62 63 73 82 86 93 103 104 105 106 107 109 110 114 118 121 122 125 128 131 139 140 147 149 153 162 182 190 191 192 194 196 199 216 219 226 241 244 245 253 260 267 271 273 279 285 286 1 3 4 5 7 8 9 10 11 12 13 16 17 18 23 26 27 29 31 33 35 36 39 40 43 45 51 52 55 60 61 64 65 68 69 70 71 72 74 75 76 77 79 80 81 84 88 89 91 92 94 96 97 101 102 108 112 113 115 116 117 119 120 123 124 126 127 130 132 134 135 137 138 141 142 143 144 148 151 154 155 156 158 159 160 161 163 164 166 168 169 170 171 172 174 175 176 177 179 180 183 184 185 187 188 193 195 198 200 203 206 208 210 211 212 213 214 217 218 220 221 222 223 225 227 228 229 230 233 235 237 238 239 240 242 243 247 248 249 250 251 252 256 258 261 262 263 265 266 268 269 272 274 275 276 277 278 280 281 282 283 284 288 289 290 291 292 293 294 295 297 298 300 78 167 181 246 2 6 25 30 42 46 47 50 53 59 62 66 83 85 95 98 100 103 107 114 118 125 136 140 150 189 190 191 196 199 205 232 234 236 244 253 267 285 296 299 1 3 4 5 7 8 9 10 11 12 13 14 15 16 17 18 20 21 22 23 24 26 27 28 29 31 32 33 35 36 37 38 39 40 43 45 48 49 51 52 54 56 57 58 60 61 63 64 65 68 69 70 71 72 73 74 75 77 79 80 81 82 84 86 87 88 89 91 93 94 96 97 101 102 104 105 106 108 109 110 111 112 113 115 116 117 119 121 122 123 124 126 127 128 129 130 133 134 135 137 138 139 141 142 143 144 145 147 148 153 154 155 156 158 159 160 161 162 163 164 165 166 169 170 171 172 173 175 176 177 178 179 180 183 184 185 186 187 188 192 193 194 195 197 198 200 202 203 204 206 207 210 211 212 213 214 215 216 217 218 220 221 222 223 224 225 226 229 230 231 233 235 237 238 239 240 241 242 243 245 247 248 249 250 251 252 255 256 257 258 260 261 262 263 264 265 266 268 269 270 271 272 273 274 275 276 278 279 280 281 282 283 284 286 288 289 290 291 292 293 294 295 298 300 78 42 59 66 78 83 85 95 98 100 136 146 150 167 181 189 205 232 234 236 246 254 287 296 299 3 6 9 14 15 19 22 24 25 28 30 32 34 37 38 41 46 47 49 53 54 62 63 73 82 86 93 103 104 105 106 107 109 110 114 121 122 125 128 131 139 140 147 149 152 153 162 170 178 182 191 192 193 194 196 199 216 219 226 231 241 244 245 253 260 267 271 273 279 285 286 16 55 60 64 70 75 84 88 96 97 99 102 142 158 211 235 250 255 266 281 78 167 181 246 205 2 42 50 59 66 95 98 136 146 150 232 234 254 6 30 46 47 62 85 100 103 140 189 191 236 244 267 285 287 296 299 1 3 7 8 9 10 12 13 14 15 16 17 18 19 20 21 22 23 24 25 27 28 29 34 36 37 38 39 40 41 45 48 49 51 53 54 58 60 61 63 65 67 68 70 71 72 73 74 76 77 79 80 81 82 86 87 89 91 93 94 101 102 104 105 106 107 109 110 111 113 114 115 116 118 119 120 121 122 123 124 125 126 127 129 130 132 133 135 137 138 139 141 145 147 148 149 152 153 154 155 156 157 159 161 163 164 165 166 171 172 173 174 175 176 177 178 179 180 182 183 184 185 186 187 188 190 193 194 195 196 197 200 202 203 204 206 207 208 209 211 212 213 214 217 218 219 220 221 222 223 224 225 226 227 228 229 230 231 233 235 237 238 239 240 241 242 245 248 249 251 252 255 256 257 258 261 262 263 264 265 268 269 270 271 272 273 275 278 279 283 284 288 289 290 291 292 293 294 295 297 298 78 181 246 1 2 3 4 5 8 9 10 11 13 14 15 16 17 20 21 22 23 24 25 26 27 28 29 30 31 32 34 36 37 38 39 40 41 44 45 46 47 48 49 50 51 52 53 54 56 58 59 60 61 62 63 64 65 66 68 69 70 71 73 75 77 79 80 81 82 83 84 86 87 88 91 92 93 94 95 96 98 99 100 101 102 103 104 105 106 107 108 109 110 112 113 114 115 116 118 119 120 121 122 123 124 125 126 127 129 130 131 132 133 135 136 138 139 141 142 143 144 145 146 147 148 149 150 154 155 156 158 159 160 161 162 163 164 165 169 170 171 172 173 174 175 176 177 178 179 180 182 183 184 187 188 189 190 191 192 193 194 195 196 197 198 199 200 203 204 205 206 209 210 211 212 213 215 216 217 218 219 220 221 223 224 226 227 228 229 231 232 233 234 235 236 237 238 239 240 241 242 243 244 245 247 248 249 250 251 252 255 256 257 258 260 261 262 263 264 266 267 268 269 270 271 273 275 276 278 280 281 282 283 284 285 286 287 288 289 291 292 293 294 295 296 297 298 78 246 78 246 167 2 6 14 15 19 22 24 25 28 32 34 37 38 41 46 47 49 50 53 54 56 59 62 73 82 83 85 86 93 95 98 100 103 105 106 107 109 110 114 118 121 122 125 139 140 146 149 150 153 162 178 181 182 189 190 191 192 194 199 205 219 226 231 232 234 236 244 245 253 260 267 271 273 285 286 287 296 299 1 3 4 7 8 9 10 11 12 13 16 17 18 20 21 23 26 27 29 36 39 40 44 45 48 51 52 55 57 58 60 61 63 64 65 68 69 71 72 74 75 77 79 80 81 84 87 88 91 94 96 97 99 101 102 104 108 111 112 113 115 116 117 120 123 124 126 127 129 130 132 133 134 135 137 138 141 142 143 144 145 147 148 151 154 155 156 158 159 160 161 163 164 165 166 169 170 171 172 173 174 175 176 177 179 180 183 184 185 186 187 188 193 195 197 198 200 202 203 204 206 207 209 210 211 212 214 215 218 220 221 222 223 224 225 227 228 229 230 233 235 237 238 239 240 242 243 247 248 249 250 251 252 255 256 257 258 261 262 263 264 265 266 269 270 272 274 275 276 278 280 281 282 283 284 288 289 290 291 292 293 294 295 297 298 2 42 50 59 78 95 98 136 146 150 167 181 205 232 234 246 254 6 19 25 30 41 46 47 53 62 83 85 100 103 107 118 140 152 189 191 199 236 244 267 285 287 296 299 1 3 4 5 7 8 9 10 11 12 13 14 15 16 17 18 20 21 22 23 24 27 28 29 32 33 34 36 37 38 39 40 45 48 49 54 56 57 58 60 61 63 64 65 67 68 69 70 71 72 73 74 75 77 79 80 81 82 84 86 87 88 90 91 92 94 96 97 99 101 102 104 105 106 108 110 111 112 113 114 115 116 119 120 121 122 123 124 125 126 127 128 129 130 131 132 133 134 135 137 138 139 141 142 145 147 148 149 151 153 154 155 156 157 158 159 160 161 162 163 164 165 166 168 169 170 172 173 174 175 176 177 178 179 180 182 183 184 185 186 188 190 192 193 194 195 196 197 198 200 202 203 204 206 207 208 210 211 212 213 214 216 217 218 220 221 222 223 224 225 226 227 229 230 231 233 235 237 238 239 240 241 242 243 245 247 248 250 252 255 256 257 258 260 262 264 265 266 268 269 270 271 272 273 275 276 277 278 279 280 281 282 283 284 288 289 290 291 292 293 294 295 297 298 2 42 59 78 95 98 146 167 181 205 232 234 246 254 6 30 46 47 50 66 83 85 100 103 189 199 236 267 285 287 296 299 3 4 7 8 9 10 12 13 14 15 16 17 18 19 21 22 23 24 25 27 28 29 34 36 37 38 39 40 41 45 48 49 51 52 53 54 55 57 58 60 61 68 70 71 72 73 74 77 79 80 81 82 86 87 88 91 93 94 101 102 104 105 106 107 108 109 110 111 113 114 115 118 119 120 121 122 123 124 125 126 127 129 130 132 133 135 137 138 139 140 141 145 147 148 149 151 153 154 155 156 158 159 161 162 163 164 165 166 170 171 172 173 174 175 176 177 178 179 180 182 183 185 186 187 188 190 191 193 194 195 196 197 200 202 203 204 207 208 209 210 211 212 213 214 216 217 218 219 220 221 222 223 224 225 226 227 228 229 230 231 233 235 237 238 239 240 241 242 244 245 247 248 249 251 252 253 255 256 257 258 261 262 263 264 265 266 268 269 270 271 272 273 274 275 276 278 279 280 281 283 284 288 289 291 292 293 294 295 297 298 42 50 59 66 78 85 100 136 146 150 167 181 189 205 232 234 236 246 254 287 296 299 3 6 9 14 15 22 24 25 28 30 32 34 37 38 41 46 47 49 53 54 56 62 63 73 82 83 86 93 103 104 105 106 107 109 110 114 118 121 122 125 128 131 139 140 147 149 153 162 170 178 182 190 191 192 193 194 196 199 216 219 226 231 241 244 245 253 260 271 273 279 285 286 1 4 5 8 10 11 12 13 16 20 23 26 27 29 31 33 36 39 43 45 51 57 58 60 61 64 65 67 69 70 74 75 77 80 84 88 89 90 91 92 94 96 97 102 108 112 113 115 117 119 120 126 127 129 130 134 135 142 143 144 148 155 156 157 158 159 160 161 163 164 165 166 168 169 171 174 175 176 180 183 185 186 188 195 197 198 200 203 206 211 213 214 215 217 220 225 229 233 237 238 239 240 243 247 248 249 251 252 255 257 261 262 263 265 266 268 269 272 275 276 277 278 281 282 284 289 290 291 294 295 297 298 2 42 50 59 78 95 98 136 146 150 181 205 232 234 246 6 19 25 41 46 47 49 53 62 83 85 100 103 107 114 118 140 149 152 189 190 191 196 199 236 244 253 267 285 287 296 299 1 3 7 8 9 10 12 20 23 24 26 27 28 29 34 35 36 38 43 45 51 52 54 57 58 61 65 68 69 74 76 77 79 89 91 92 94 99 104 108 109 115 116 119 120 121 122 124 126 127 130 134 135 137 138 139 142 143 147 153 155 156 159 160 161 163 164 165 166 172 174 175 176 179 180 182 184 185 194 197 200 202 203 206 213 216 217 218 219 220 221 225 228 229 230 231 233 235 237 238 239 240 241 242 243 245 247 248 249 251 252 257 261 263 265 268 270 271 272 273 275 276 277 278 283 289 291 294 295 298 78 78 78 167 181 205 246 2 42 59 98 150 232 6 30 46 47 50 62 66 83 85 95 100 103 136 140 146 189 191 199 234 236 244 267 285 287 296 299 3 4 5 9 10 14 15 16 17 19 20 22 24 25 27 28 32 34 35 36 37 39 41 43 44 48 49 52 53 54 56 60 63 64 68 70 71 72 73 77 82 84 86 90 91 93 99 102 104 105 106 107 109 110 111 112 114 115 118 122 123 125 126 127 128 131 133 138 139 141 142 145 147 149 152 154 158 159 162 170 171 172 174 175 176 178 179 182 183 187 190 192 193 194 196 211 214 216 219 220 224 226 228 230 233 238 239 240 241 243 245 247 250 253 256 258 260 262 266 271 273 274 276 277 279 280 281 282 284 286 291 292 293 294 295 298 1 7 11 12 13 18 23 26 29 40 45 51 55 57 58 61 74 75 76 79 80 81 88 92 94 96 97 101 108 113 119 120 129 135 137 143 148 151 155 156 157 160 161 164 165 166 168 169 173 177 180 185 188 195 197 198 200 202 203 206 208 209 210 212 213 215 218 221 222 225 227 235 237 248 249 251 252 261 264 265 268 269 270 272 275 283 288 289 290 300 2 6 14 19 25 32 34 37 38 41 46 47 50 53 56 59 62 66 83 85 95 98 103 107 114 118 125 136 139 140 146 149 150 167 178 181 182 189 190 191 196 199 205 216 226 231 232 234 236 241 244 253 260 267 273 279 285 286 296 299 1 3 4 5 7 8 9 10 11 12 13 15 16 17 18 20 21 22 23 24 26 27 28 29 31 35 36 39 40 43 44 45 48 51 52 54 55 57 58 60 61 63 64 65 68 69 71 72 74 75 76 79 80 81 82 84 86 87 88 91 92 93 96 97 101 102 104 105 106 108 109 110 111 112 113 115 116 117 119 120 121 122 123 124 126 127 129 130 132 133 134 135 137 138 141 142 143 144 145 147 148 151 153 154 155 156 158 159 160 162 163 164 165 166 170 171 172 173 174 175 176 177 179 180 183 184 185 186 187 188 193 194 195 197 200 202 203 204 206 207 208 209 210 212 213 214 215 217 218 219 220 221 222 223 224 225 227 228 229 233 235 237 238 239 240 242 243 245 247 248 249 250 251 252 255 256 257 258 261 262 263 264 265 266 268 269 270 271 274 275 276 278 280 281 282 283 284 288 289 290 291 292 293 294 295 297 298 300 42 78 167 205 246 2 50 59 66 83 85 95 98 100 136 146 150 189 232 234 236 254 287 296 299 3 6 9 10 14 15 19 20 22 24 25 28 30 32 34 37 38 41 46 47 49 53 54 56 62 63 64 68 69 70 73 82 86 91 103 104 105 106 110 112 114 118 121 122 124 125 126 127 128 131 139 140 142 144 147 149 152 153 162 170 171 174 178 179 182 190 192 193 194 196 199 211 219 226 231 241 244 245 253 258 260 262 267 271 273 276 279 281 284 285 286 291 1 4 5 11 12 13 16 17 21 23 26 27 29 31 36 39 43 44 45 48 51 52 61 65 71 74 75 76 77 79 80 87 88 89 90 92 94 96 97 99 101 102 108 111 113 115 116 117 119 120 130 133 135 143 145 148 151 155 156 157 158 159 160 163 165 166 169 172 175 176 180 183 184 185 186 187 188 195 197 198 200 203 204 206 207 209 213 214 215 217 218 220 221 222 224 227 228 229 230 233 235 237 238 239 240 242 243 247 248 249 250 251 252 255 257 259 261 263 264 265 268 269 270 272 274 275 277 278 282 283 289 294 295 297 298 300 42 78 167 181 205 246 2 59 98 146 150 232 3 4 5 6 9 10 11 12 13 14 15 16 17 19 20 22 24 25 27 28 30 32 34 36 37 38 39 40 41 44 45 46 47 48 49 50 52 53 54 56 58 60 62 63 64 66 68 69 70 71 72 73 74 77 81 82 83 84 85 86 87 88 90 91 93 95 96 99 100 102 103 104 105 106 107 109 110 111 112 113 114 115 118 119 121 122 123 125 126 127 132 133 134 135 136 138 139 140 141 142 143 144 145 147 148 149 152 153 154 155 156 158 159 162 165 166 169 170 171 172 173 174 175 176 177 178 179 180 182 183 184 185 187 188 189 190 191 192 193 194 197 198 199 200 204 211 213 215 216 217 218 219 220 223 224 226 227 228 230 231 233 236 238 239 240 241 242 243 244 245 247 249 250 251 252 254 255 256 257 258 260 261 262 263 264 266 267 269 270 271 273 276 277 279 280 281 283 284 285 286 287 288 289 291 292 293 295 296 297 78 42 98 167 181 205 246 2 59 95 136 146 150 232 234 254 3 4 5 6 9 10 11 12 13 14 15 16 17 19 20 21 22 23 25 27 28 29 30 31 32 34 36 38 39 40 41 43 44 45 46 47 48 49 50 51 53 54 56 58 60 62 63 64 66 67 69 71 72 73 74 76 77 79 80 81 82 83 84 86 87 88 89 90 91 92 94 96 99 100 102 103 104 106 107 109 110 111 112 113 115 118 119 121 123 124 125 126 127 129 132 133 134 135 138 139 141 142 143 144 145 147 148 149 152 153 154 155 156 157 158 159 162 165 166 168 169 170 171 172 173 174 175 176 177 178 179 180 182 183 184 185 187 188 189 190 191 192 193 194 195 196 197 198 200 203 204 206 211 212 213 214 215 216 217 218 219 220 221 223 224 226 227 228 229 230 231 233 236 238 239 240 241 242 243 245 247 249 250 251 252 255 256 258 260 261 262 263 264 266 267 268 269 270 271 273 276 277 278 279 280 281 282 283 284 285 286 287 288 289 292 293 294 295 296 297 298 65 130 186 225 248 275 78 78 246 2 42 59 95 98 136 146 150 167 181 205 232 234 254 6 30 46 47 50 62 66 83 85 100 103 189 191 236 267 285 287 296 299 1 3 7 8 9 10 12 14 17 18 19 20 21 22 23 24 25 27 28 29 34 36 37 38 40 41 45 48 49 51 54 57 58 60 61 63 65 68 70 71 72 73 74 77 79 80 81 82 86 87 91 94 101 104 105 106 107 108 109 110 111 113 114 115 116 118 119 120 121 122 123 124 125 126 127 130 131 132 133 135 137 139 140 141 142 147 149 153 154 155 156 159 160 161 162 163 164 165 166 168 171 172 173 174 175 176 177 178 179 180 182 184 185 187 188 190 193 194 195 196 200 202 203 204 206 207 208 209 210 212 213 216 217 218 219 221 222 223 224 225 227 228 229 230 233 235 238 239 240 241 242 244 245 247 249 251 252 253 256 257 258 261 262 264 265 268 269 271 272 273 274 275 278 279 280 283 288 289 291 292 293 294 295 297 298 300 42 78 167 181 205 246 2 59 98 150 232 234 3 4 6 9 10 14 15 16 17 19 20 22 24 25 28 32 34 37 38 39 41 44 46 47 49 50 53 54 56 60 62 63 64 66 68 69 70 72 82 83 85 86 91 93 95 99 100 102 103 104 105 106 107 109 110 112 114 115 118 121 122 123 124 125 126 127 136 140 141 142 144 145 146 147 153 154 158 159 162 170 171 172 174 176 178 179 182 187 189 190 191 192 193 194 196 199 211 214 216 219 220 224 226 230 231 236 241 243 244 245 247 254 256 258 260 262 267 271 273 276 279 281 282 284 285 286 287 291 293 294 296 1 8 11 13 18 21 26 27 29 36 40 48 51 52 55 57 58 61 65 71 74 75 77 79 80 81 84 88 89 90 92 94 96 97 101 108 111 113 116 117 119 120 129 130 132 134 135 138 143 148 151 155 156 157 160 161 163 164 165 166 169 175 177 180 183 184 185 186 188 197 198 200 202 203 204 206 208 209 210 212 213 215 217 218 221 222 225 227 228 229 233 237 238 239 240 242 248 249 251 252 255 257 261 263 264 265 266 268 269 270 272 275 277 278 280 283 288 289 290 292 295 297 298 78 167 181 246 2 42 50 59 98 136 146 150 205 232 234 6 30 46 47 62 66 83 100 103 140 189 199 236 244 267 285 287 296 299 1 3 4 7 8 9 10 12 13 14 15 16 17 18 19 21 22 23 24 25 28 29 32 33 34 36 37 38 39 40 41 43 45 48 49 51 52 53 54 55 56 57 60 61 63 65 68 70 71 72 73 74 75 76 77 79 80 81 82 86 87 88 89 90 91 101 102 104 105 106 107 108 109 110 111 113 114 115 116 118 119 120 121 122 123 124 125 126 127 128 129 130 131 132 133 135 137 138 139 141 145 147 148 149 151 152 153 154 155 156 157 158 159 160 161 162 163 164 165 166 170 171 172 173 174 175 176 177 178 179 180 182 183 185 186 187 188 190 193 194 196 197 200 202 203 204 206 207 208 209 210 211 212 213 214 216 217 218 219 220 221 222 223 224 225 226 227 228 229 230 231 233 235 237 238 239 240 241 245 247 248 249 251 252 253 255 256 257 258 260 261 262 263 264 265 266 268 269 270 271 272 273 275 277 278 279 280 283 284 288 289 290 292 294 295 297 300 78 167 181 246 42 205 2 59 95 98 136 146 150 232 234 254 6 19 25 30 41 46 50 53 62 66 83 85 100 103 107 114 118 140 152 189 191 199 236 244 253 267 285 287 296 299 3 4 5 7 9 10 11 12 13 14 15 16 17 21 22 23 24 27 28 29 31 32 34 36 37 39 40 43 44 45 48 49 52 54 56 58 60 61 63 64 68 69 70 71 72 73 74 79 81 82 84 86 87 88 89 90 91 92 93 96 99 102 104 105 106 109 110 111 112 113 115 121 122 123 124 125 126 127 132 133 134 135 138 139 141 142 143 144 145 147 148 149 153 154 155 156 157 158 159 162 166 169 170 171 172 173 174 175 176 177 178 179 180 182 183 184 185 187 188 190 192 193 194 196 197 198 200 206 211 212 213 214 215 217 219 221 223 224 226 227 228 230 231 233 238 239 240 241 242 243 245 247 249 250 251 252 255 256 257 258 259 260 261 262 263 264 266 268 269 270 271 273 274 276 277 278 279 281 282 283 284 286 288 289 291 292 293 294 295 297 298 51 76 97 101 120 129 130 163 186 195 202 225 235 248 78 167 181 246 205 2 6 14 19 25 30 32 41 46 49 50 53 59 62 66 83 85 95 100 103 107 114 136 140 146 149 150 178 182 189 190 191 196 199 226 234 236 244 253 267 273 285 287 296 299 1 3 4 5 7 8 9 10 11 12 13 15 16 17 18 20 21 22 23 24 26 27 28 29 31 33 34 35 36 37 38 39 40 43 44 45 48 51 54 56 57 58 60 61 63 64 65 67 68 69 70 71 72 73 74 75 77 79 80 81 82 84 87 88 91 92 93 96 97 99 101 102 104 105 106 108 109 110 111 112 113 115 116 117 119 120 122 123 124 126 127 129 130 132 133 134 135 137 139 141 142 143 144 145 147 148 151 153 154 155 156 158 159 160 161 162 163 164 165 166 169 170 171 172 173 174 175 176 177 179 180 183 184 185 186 187 188 192 193 194 195 197 198 200 202 203 204 206 207 208 209 210 211 212 213 214 215 216 217 218 219 220 221 222 223 224 225 227 228 229 230 231 233 235 237 238 240 242 243 245 247 248 249 250 251 252 255 256 257 258 260 261 262 263 264 268 269 270 271 272 274 275 276 278 279 280 281 282 283 284 286 288 289 290 291 292 293 295 297 298 300 42 78 167 181 205 246 2 59 98 146 150 234 3 6 9 14 15 19 20 22 24 25 28 32 34 37 38 41 46 47 49 50 53 54 56 62 63 66 73 82 83 85 86 91 93 95 100 103 104 105 106 107 109 110 114 118 122 124 125 136 139 140 147 149 152 153 162 178 182 189 190 191 192 193 194 196 199 216 219 226 231 236 241 244 245 253 254 267 271 273 279 284 285 286 287 296 299 1 4 5 7 8 10 11 12 16 17 18 21 26 27 29 31 36 39 40 44 45 48 51 52 55 58 60 61 64 65 68 69 71 72 74 75 76 77 79 80 81 84 87 88 89 92 94 96 97 99 101 102 108 111 112 113 115 116 117 119 120 123 126 127 129 130 132 133 134 135 137 138 141 142 143 145 148 151 155 156 157 158 159 160 161 163 164 165 166 169 171 172 173 174 175 176 177 179 180 184 185 186 187 188 195 197 198 203 204 206 207 210 211 212 213 214 215 217 220 221 222 223 224 225 227 228 229 230 233 235 237 238 239 240 242 243 247 248 249 250 251 252 255 256 257 258 261 262 263 264 265 266 269 270 272 274 275 276 277 278 280 281 282 283 288 289 290 291 292 293 294 295 297 298 300 78 2 42 50 59 66 95 98 136 146 150 167 181 205 232 234 246 254 287 296 299 14 19 25 30 32 34 37 41 46 47 49 53 56 62 83 85 100 103 107 114 118 125 139 140 149 152 178 182 190 191 192 196 199 216 236 241 244 253 260 267 273 279 285 286 1 5 8 9 10 12 17 23 26 27 28 29 31 35 36 44 45 48 51 52 54 57 58 60 65 68 69 70 74 76 77 79 80 84 89 90 91 92 94 96 97 99 108 109 113 115 116 117 119 120 121 122 124 126 127 130 134 135 142 143 144 147 153 155 156 157 159 160 161 163 164 165 166 169 172 174 175 176 179 180 184 185 188 194 197 200 202 203 206 213 215 217 218 219 220 221 225 229 230 231 233 235 237 238 239 242 243 245 247 248 249 250 251 252 257 261 262 263 265 268 269 270 272 277 278 282 283 291 294 295 298 78 167 181 205 246 42 59 98 232 2 6 14 19 25 32 34 37 38 41 46 47 49 50 53 56 62 66 83 85 95 100 103 107 114 118 125 136 139 140 146 149 150 178 182 189 190 191 192 196 216 226 231 236 241 244 253 254 260 267 273 279 285 287 296 299 1 3 4 5 7 8 9 10 11 12 13 15 16 17 18 20 21 22 23 24 26 27 28 29 31 35 36 39 40 43 44 45 48 51 54 55 57 58 60 61 64 65 68 69 70 71 72 73 74 75 76 77 79 80 81 82 84 86 87 88 90 91 92 93 94 96 97 99 101 102 104 105 106 108 109 110 111 112 113 115 116 117 119 120 121 122 124 126 127 129 130 132 133 134 135 137 138 142 143 144 145 147 148 151 153 154 155 156 157 158 159 160 162 163 164 165 166 168 169 170 171 173 174 175 176 177 179 180 183 184 185 186 187 188 193 194 195 197 198 200 202 203 204 206 207 208 210 211 212 213 214 215 217 218 219 220 221 222 223 224 225 227 228 229 230 233 235 238 239 240 242 243 245 247 249 250 251 252 255 256 257 258 261 262 263 265 266 268 269 270 271 272 274 275 276 278 280 282 283 284 288 289 290 291 292 293 294 295 297 298 300 78 246 181 205 2 42 59 95 98 136 146 150 232 234 46 47 50 62 66 83 85 100 103 189 191 236 267 285 287 296 299 3 4 5 7 8 9 10 11 12 13 14 15 16 17 19 20 21 22 23 24 25 27 28 29 31 32 34 36 37 38 39 41 44 45 48 49 53 54 58 60 61 63 64 68 69 71 72 73 74 77 79 81 82 84 86 88 89 90 91 92 93 99 102 104 106 109 110 111 112 113 114 115 118 119 121 122 124 125 126 127 132 133 134 135 138 139 140 141 142 143 144 145 147 148 149 152 153 154 155 156 157 159 162 165 166 168 169 170 171 172 173 174 175 176 177 178 179 180 182 183 184 185 187 190 193 194 197 198 200 204 206 211 212 213 214 215 216 217 218 219 220 221 223 224 226 227 228 230 231 233 238 239 240 241 243 245 247 249 250 251 252 253 255 256 257 258 260 261 262 263 264 266 268 269 270 271 273 274 276 277 278 279 280 281 282 283 284 286 288 289 291 292 293 294 295 297 298 57 101 129 137 151 161 164 229 237 272 78 2 42 50 59 66 78 83 85 95 98 100 136 146 150 167 181 189 205 232 234 236 246 254 287 296 299 3 9 14 15 19 22 24 25 28 32 34 38 41 46 47 49 53 54 56 62 63 73 82 86 91 93 103 104 105 106 107 109 110 114 118 121 122 124 125 128 131 139 140 147 149 152 153 162 170 178 182 190 191 192 193 194 196 199 216 219 226 231 241 244 245 253 260 267 271 273 279 284 285 4 5 8 11 13 16 17 23 29 31 33 35 43 45 48 51 55 60 61 64 65 67 68 69 74 75 76 79 84 88 89 90 92 94 96 97 99 102 108 112 117 119 120 126 127 134 142 144 145 151 155 156 157 158 159 166 168 171 175 185 186 198 203 204 206 209 211 213 214 215 228 233 235 237 240 243 247 248 249 250 251 252 255 257 265 266 268 269 272 275 276 277 281 283 289 295 298 42 78 167 181 205 246 2 59 98 150 232 234 3 4 5 6 9 10 14 15 16 17 19 22 24 25 27 28 32 34 36 37 38 39 41 44 46 47 48 49 50 52 53 54 56 60 62 63 64 66 68 69 70 71 72 73 77 82 83 84 85 86 90 91 93 95 99 100 102 103 104 105 106 107 110 111 112 114 115 118 121 122 123 124 125 126 127 132 134 136 138 139 140 141 142 144 146 147 149 152 153 154 158 159 162 170 171 172 174 175 176 178 179 182 183 184 187 189 190 191 192 193 194 196 199 211 213 214 216 217 219 220 224 226 228 231 233 236 238 239 240 241 242 243 244 245 247 256 258 260 261 262 266 267 269 270 271 273 276 277 280 281 282 284 285 286 287 292 293 294 295 296 298 1 8 11 12 18 21 26 29 40 45 51 61 65 74 79 92 94 97 108 113 116 117 119 120 130 135 137 143 148 151 155 156 157 160 161 163 164 165 166 169 173 177 180 188 198 200 202 203 204 206 210 215 218 221 225 227 229 237 248 249 251 255 263 264 265 268 272 275 278 288 289 290 297 78 246 2 3 5 6 9 10 14 15 16 17 19 20 22 24 25 28 30 32 34 37 39 41 44 46 47 49 50 53 54 56 60 62 63 64 66 68 69 70 73 82 83 85 86 91 93 95 98 99 100 102 103 104 105 106 107 109 110 112 114 115 118 121 122 123 124 125 127 131 136 139 140 141 142 144 145 146 147 149 150 153 158 159 162 167 170 172 174 176 178 179 181 187 189 190 192 193 194 196 199 205 211 214 216 224 226 230 231 232 234 243 244 245 247 253 256 258 260 262 267 271 273 274 276 281 282 284 285 286 287 291 293 296 299 1 7 8 11 12 13 21 23 27 29 31 36 40 45 48 51 52 57 58 65 71 74 75 77 79 80 81 84 88 92 94 96 97 101 108 111 113 116 117 119 129 130 132 133 137 138 143 148 151 154 155 156 160 161 163 164 165 166 175 177 180 185 186 188 195 197 198 200 203 204 206 207 209 210 212 213 215 218 220 221 222 225 227 228 229 233 235 237 238 239 240 242 248 249 250 251 252 257 261 263 264 265 266 268 269 270 272 275 280 283 288 289 290 292 294 295 297 298 300 2 42 50 59 66 78 95 98 136 146 150 181 189 205 232 234 236 246 254 287 296 299 6 14 22 24 25 30 32 34 37 38 41 46 47 49 53 54 56 62 83 85 86 93 100 103 106 107 109 114 118 125 131 139 140 149 152 178 182 190 191 196 199 216 226 231 241 244 253 260 267 271 273 279 285 286 57 112 215 78 2 3 4 5 6 9 10 14 15 16 17 19 20 22 24 25 30 32 34 37 38 41 43 46 47 49 50 53 56 59 62 63 64 66 68 69 70 73 83 86 91 93 95 98 99 100 103 104 105 106 107 109 110 112 114 118 121 122 123 124 125 126 127 139 140 141 142 144 145 146 147 149 150 153 158 162 167 171 172 174 178 179 181 182 189 190 191 192 193 196 199 205 211 214 216 219 224 226 230 232 234 236 241 243 244 245 246 247 253 256 258 260 262 267 273 276 279 281 282 284 285 286 287 291 293 296 299 1 7 11 12 13 18 21 23 27 29 31 36 39 40 45 48 51 52 57 58 60 61 65 71 72 74 75 77 79 80 81 84 88 92 94 96 97 101 102 108 111 113 116 117 120 129 130 132 133 137 138 143 148 151 154 155 156 159 160 161 163 164 165 166 169 175 176 177 183 184 185 187 188 195 197 198 202 203 204 206 207 209 210 212 213 215 217 218 220 221 222 225 227 229 233 235 237 238 239 240 242 248 249 250 251 252 255 257 261 263 264 265 266 268 269 270 272 274 275 278 280 283 288 289 290 292 294 295 297 298 300 78 2 6 46 47 50 59 62 66 83 85 98 100 103 136 140 146 150 167 181 189 191 199 205 232 234 236 244 246 267 285 287 296 299 3 4 5 7 9 10 11 12 14 15 16 17 19 20 22 23 24 25 27 31 32 34 36 37 38 39 40 41 43 44 45 48 49 52 53 54 56 58 60 63 64 68 69 71 72 73 74 77 81 82 84 86 87 88 91 92 93 96 99 102 105 106 107 109 110 111 112 113 114 115 118 119 121 122 123 124 125 126 127 132 133 134 135 138 139 141 142 143 144 145 147 148 149 153 154 155 156 158 159 162 165 166 169 170 171 172 173 174 175 176 177 178 179 180 182 183 184 185 187 188 190 192 193 194 197 198 200 204 206 211 212 213 214 216 217 218 220 223 224 226 227 228 230 231 233 238 239 241 242 243 249 250 251 252 253 255 256 257 258 260 261 262 263 264 266 269 270 271 273 276 280 281 282 283 284 286 288 291 292 293 294 295 297 298 18 21 97 101 116 137 161 195 208 221 229 268 272 278 78 167 181 205 2 42 59 150 232 234 66 95 136 146 287 296 299 3 4 6 9 10 14 15 16 17 19 20 22 24 25 28 30 32 34 37 38 41 43 44 46 47 49 53 54 56 60 63 64 67 68 69 70 73 82 86 91 93 99 100 102 103 104 105 106 107 109 110 112 114 115 118 121 122 123 124 125 126 127 128 139 141 142 145 147 149 152 153 158 162 170 171 172 174 178 179 182 189 190 191 192 193 194 196 211 214 216 219 224 226 230 231 236 241 243 244 245 247 253 256 258 260 262 267 271 273 276 279 281 282 284 285 286 291 293 1 7 8 11 12 21 23 26 27 29 31 33 35 39 40 45 48 51 55 58 61 71 74 75 76 77 79 80 81 84 88 90 92 94 96 97 101 108 111 113 116 117 119 120 129 130 132 133 134 135 138 143 148 151 154 155 156 157 160 161 163 164 165 166 168 169 173 175 177 180 184 185 186 187 188 195 197 198 200 203 204 206 207 208 209 210 212 213 215 218 220 221 222 225 227 228 229 233 235 237 238 240 242 248 249 250 251 252 255 257 261 263 264 266 268 269 270 272 275 278 280 283 288 289 290 292 295 297 298 300 42 78 98 181 205 246 50 59 66 95 136 146 150 232 234 254 3 6 9 14 15 19 20 22 24 25 28 30 32 34 37 38 41 46 47 49 53 54 56 62 63 64 68 69 73 82 83 85 86 91 93 100 103 104 105 106 107 109 110 114 118 121 122 124 125 126 131 147 149 153 162 170 174 178 182 189 190 191 192 193 194 196 211 216 219 226 231 236 241 244 245 260 267 271 273 276 279 281 284 285 286 287 291 1 4 8 10 11 12 13 16 17 18 21 26 27 29 31 33 35 36 39 40 43 44 45 48 51 57 58 60 61 65 70 71 72 74 75 76 77 79 80 81 84 88 89 90 92 94 96 97 101 102 108 111 112 113 115 116 117 119 120 127 129 130 132 133 134 135 138 141 143 144 145 148 151 154 155 156 157 158 159 161 163 164 165 166 169 171 172 173 175 176 177 179 180 185 186 187 188 195 197 198 200 203 204 206 207 208 209 210 212 213 217 218 220 221 222 223 224 225 227 228 229 230 233 235 237 238 239 240 242 243 247 248 249 250 251 252 255 257 261 262 263 264 266 268 269 270 272 274 275 277 278 280 282 283 288 289 290 292 293 294 295 297 298 300 2 6 30 42 50 59 66 78 83 85 95 98 100 136 146 150 167 181 199 205 232 234 236 246 254 267 285 287 296 299 3 4 5 9 10 14 15 16 17 19 20 22 24 25 28 32 34 37 38 39 41 43 44 46 47 49 53 54 56 60 62 63 64 67 68 69 70 72 73 82 86 91 93 102 104 105 106 107 109 110 112 114 115 118 121 122 123 124 125 126 127 128 131 139 140 141 142 144 145 147 149 152 153 154 158 159 162 170 171 172 174 176 178 179 182 187 190 191 192 194 196 211 214 216 219 220 224 226 230 231 241 243 244 245 250 253 258 260 262 273 274 276 279 281 282 284 286 291 293 294 18 75 92 173 186 209 227 292 78 2 6 30 42 46 47 50 59 62 66 85 95 100 136 140 146 150 181 189 199 205 232 234 236 244 246 267 285 287 296 299 3 4 7 9 10 13 14 15 16 17 19 20 22 23 24 25 27 28 32 34 35 36 37 38 39 41 43 44 48 49 52 53 56 60 63 64 68 69 70 71 72 73 77 82 84 86 88 91 93 99 102 105 106 107 109 110 111 112 114 115 118 121 122 123 124 125 126 127 132 133 134 139 141 142 143 144 145 147 148 149 153 154 158 159 162 166 169 170 171 172 175 176 178 179 183 184 187 188 190 192 193 194 196 197 198 200 213 214 216 217 219 220 224 226 228 230 231 233 238 239 240 241 242 243 245 247 250 253 256 258 260 261 262 263 266 269 270 271 273 274 276 277 279 280 281 282 283 284 286 291 292 293 294 295 298 21 55 101 116 151 212 221 225 229 264 278 300 78 246 2 42 59 98 167 181 205 232 234 3 4 5 6 10 14 15 16 17 19 20 22 24 25 28 32 34 37 38 39 41 44 46 47 49 50 53 54 56 60 62 63 64 66 68 69 70 72 73 82 83 85 86 91 93 95 99 100 102 103 104 105 106 107 109 110 112 114 115 118 121 122 123 125 126 127 136 140 141 142 144 145 146 147 149 152 153 154 158 159 162 170 171 172 176 179 182 187 189 190 191 192 193 194 196 199 211 216 219 220 224 226 231 241 243 244 245 247 250 254 256 258 260 262 267 271 273 276 279 281 282 284 285 286 287 291 293 294 296 1 8 11 12 13 18 21 23 26 27 29 36 45 48 51 52 55 57 58 61 65 71 74 77 79 80 81 84 88 89 90 92 94 97 101 108 111 113 116 117 119 120 130 132 133 134 135 138 143 148 151 155 157 160 161 164 165 166 169 173 175 177 180 184 185 186 188 195 197 198 200 203 207 208 209 210 212 213 217 218 221 222 225 227 228 229 233 237 238 240 242 248 249 251 252 255 257 261 263 264 265 266 268 269 270 272 275 278 280 283 288 289 290 292 295 297 298 2 42 59 78 150 167 181 205 232 234 246 50 66 83 85 95 100 136 146 189 236 287 296 299 6 14 19 24 25 30 32 34 38 41 46 47 49 53 56 62 106 107 114 118 125 128 131 139 140 149 152 178 190 191 192 196 216 226 231 241 253 260 267 279 285 286 1 3 4 5 7 8 9 10 11 12 13 15 16 17 20 21 22 23 26 27 28 29 31 33 36 39 40 43 45 48 51 57 58 60 61 63 64 65 67 68 69 71 72 73 74 75 76 77 79 80 81 82 84 86 87 88 89 90 91 92 93 94 96 97 99 101 102 104 105 108 109 110 111 112 113 115 116 117 119 121 122 123 124 126 127 129 130 132 133 135 137 138 141 142 143 145 147 148 151 153 154 155 156 157 158 159 160 161 162 163 164 165 166 168 170 171 172 173 174 175 176 177 179 180 183 184 185 186 187 188 193 194 195 197 198 200 202 203 204 206 207 208 209 210 211 212 213 214 215 217 218 220 221 222 223 224 225 227 228 229 230 233 235 237 238 239 240 242 243 245 247 248 250 251 252 255 256 257 258 261 262 263 264 265 268 269 270 271 272 274 275 276 277 278 280 281 282 283 284 288 289 290 291 292 293 294 295 297 298 300 2 6 30 42 47 50 59 66 78 83 85 95 98 100 136 146 150 167 181 189 199 205 232 234 236 246 254 267 285 287 296 299 3 4 5 7 9 10 14 15 16 17 19 20 22 23 24 25 27 28 32 34 35 36 37 38 39 41 43 44 46 48 49 52 53 54 56 60 63 64 67 68 69 70 71 72 73 77 82 84 86 88 90 91 93 99 102 103 104 105 106 107 109 110 111 112 114 115 118 121 122 123 124 125 126 127 128 131 132 133 134 138 139 140 141 142 143 145 147 148 149 152 153 154 158 159 162 166 169 170 171 172 174 175 176 178 179 182 183 184 187 188 190 191 192 193 194 196 197 198 200 211 213 214 217 219 220 224 226 228 231 233 238 239 240 241 242 243 245 247 250 253 256 258 260 261 262 263 266 269 270 271 273 274 276 277 279 280 281 283 284 286 291 292 293 294 295 298 21 55 101 116 151 212 225 229 264 278 78 167 246 2 3 4 5 6 9 10 14 15 16 19 20 22 24 25 28 30 32 34 37 38 39 41 46 47 49 50 56 59 60 62 63 64 66 68 69 70 72 73 82 85 86 91 93 95 98 99 100 103 104 105 106 107 109 110 111 112 114 115 118 122 123 124 125 126 127 128 131 136 139 140 141 144 145 146 147 149 150 153 154 158 159 162 170 171 174 176 178 179 182 189 190 191 192 193 194 196 205 211 214 216 219 220 224 226 230 231 232 234 236 241 243 244 245 247 250 253 256 258 260 262 267 271 273 274 276 279 281 282 284 285 286 287 291 292 293 294 296 299 1 7 11 12 13 18 21 27 29 36 45 48 51 58 61 65 71 74 75 77 81 84 88 92 94 96 97 101 113 116 117 119 120 129 130 132 133 137 138 143 148 151 155 156 160 163 166 169 175 177 180 183 184 185 188 195 197 198 200 202 203 204 206 207 209 210 212 213 215 217 218 221 222 225 227 229 233 237 238 239 240 242 248 249 251 255 257 261 263 265 268 270 272 275 278 280 288 289 295 297 298 300 6 30 42 46 47 59 66 78 83 85 95 98 100 136 150 167 181 189 199 205 232 234 236 246 254 267 287 296 299 3 4 9 10 14 15 16 17 19 20 22 24 25 28 32 34 37 38 39 43 44 49 53 54 56 60 62 63 64 67 68 69 70 73 82 86 91 93 99 102 103 104 105 106 107 109 112 114 115 118 121 122 123 125 126 127 128 131 139 140 141 142 144 145 147 149 152 153 158 159 162 170 171 172 174 176 178 179 182 187 190 191 192 193 194 196 211 214 216 219 224 226 231 241 243 244 245 247 253 256 258 260 262 271 273 274 276 279 281 282 284 291 293 65 72 87 117 183 207 78 78 167 205 246 2 3 4 5 6 9 10 14 15 16 17 19 20 22 23 24 25 27 28 32 34 36 37 39 41 44 46 47 48 49 50 53 54 56 59 60 62 63 64 66 68 69 70 71 72 73 77 82 83 84 85 86 88 91 93 98 99 100 102 103 104 105 106 109 110 111 112 114 115 118 121 122 123 124 125 126 127 132 133 134 138 139 140 141 142 143 144 145 146 147 148 150 154 158 159 166 170 171 172 174 175 176 178 179 182 183 184 187 188 189 190 191 192 193 194 196 197 198 199 200 211 213 214 216 217 219 220 224 226 228 230 231 232 233 234 236 238 239 240 241 242 244 245 247 250 256 258 260 261 262 266 267 269 270 271 273 276 279 280 281 282 283 284 285 286 287 291 292 293 294 295 296 298 78 2 14 22 24 25 28 30 32 34 37 38 41 46 47 49 50 53 54 56 59 62 63 66 73 82 83 85 86 93 95 98 100 103 104 105 106 107 109 110 114 118 121 122 125 136 139 140 146 149 150 153 167 178 181 182 189 190 191 192 194 196 199 205 216 219 226 231 232 234 236 241 244 246 253 260 267 271 273 279 285 286 287 296 299 1 3 4 5 7 8 9 10 11 12 13 16 17 18 20 21 23 26 27 29 31 35 36 39 40 43 44 45 48 51 52 55 58 60 61 64 65 68 69 70 71 72 74 75 77 79 80 81 84 87 88 91 92 94 96 97 99 101 102 108 111 112 113 116 117 119 120 123 124 126 127 129 130 132 133 134 135 137 138 141 142 143 145 147 151 154 156 158 159 160 161 163 164 165 166 169 170 171 172 173 174 176 177 179 180 183 184 185 186 187 188 193 195 197 198 200 202 203 204 206 207 209 210 211 212 214 215 217 218 220 221 222 224 225 227 228 229 230 233 235 237 238 239 240 242 243 247 248 250 251 252 255 256 257 261 262 263 264 265 266 268 269 270 272 274 275 276 278 280 281 282 283 284 288 289 290 291 292 293 294 295 297 298 300 78 167 181 205 246 42 59 98 232 2 6 30 46 47 50 62 66 83 85 95 100 103 136 140 146 150 189 191 199 234 236 244 254 267 285 287 296 299 3 4 5 9 10 14 15 17 19 20 22 24 25 27 28 32 34 35 36 37 38 39 41 43 44 48 49 52 53 54 56 60 63 64 68 69 70 71 72 73 77 82 84 86 90 91 93 99 102 104 105 106 109 110 111 112 114 115 118 121 122 123 124 125 126 127 132 133 134 138 139 141 142 144 145 147 148 149 153 154 158 159 162 166 170 171 172 174 175 176 178 179 182 183 184 187 188 190 192 193 194 196 197 198 200 211 214 216 217 220 224 226 228 230 231 233 238 239 240 241 242 243 245 247 253 256 259 260 261 266 269 270 271 273 274 276 277 279 280 281 283 284 286 291 292 293 294 295 298 101 116 157 225 229 300 78 181 246 3 6 9 14 15 19 22 24 25 28 32 34 37 38 41 46 47 49 50 53 56 59 62 63 66 73 82 83 85 86 93 95 98 100 103 104 105 106 107 109 110 114 118 121 122 136 139 140 146 147 149 150 153 170 178 189 190 191 192 193 194 196 199 205 216 219 226 231 234 241 244 245 253 260 267 273 279 285 286 287 296 299 1 4 5 7 8 10 11 12 13 16 17 18 20 21 23 26 27 29 36 39 40 45 48 51 52 55 57 58 60 61 64 65 68 69 71 72 74 75 77 79 80 81 84 87 88 91 92 94 96 97 101 108 111 112 113 116 117 119 120 123 124 126 127 129 130 132 133 134 135 137 138 141 142 143 144 145 148 151 154 155 156 158 159 160 161 163 164 165 166 169 171 172 173 174 175 176 179 180 184 185 186 187 188 197 198 200 203 204 206 207 209 210 211 212 213 214 215 217 218 220 221 222 223 224 225 227 228 229 230 233 235 237 238 239 240 242 243 247 249 250 251 252 255 256 257 258 261 262 263 264 265 266 268 269 270 272 274 275 276 278 280 281 282 283 288 289 290 291 292 293 294 295 297 300 6 30 46 47 50 59 66 78 83 85 95 98 100 136 146 150 167 181 189 205 232 234 236 246 254 267 285 287 296 299 3 4 5 9 10 14 15 16 17 19 20 22 24 25 27 28 32 34 35 36 37 38 39 41 43 44 48 49 52 53 54 56 60 62 63 64 67 68 69 70 71 72 73 77 82 84 86 90 91 93 99 103 104 105 106 107 109 110 111 112 114 115 118 121 122 123 124 125 126 127 128 131 132 133 134 138 139 140 141 142 144 147 149 153 154 158 159 162 170 171 172 174 175 176 178 179 182 183 187 190 191 192 193 194 196 211 213 214 217 219 220 224 226 230 231 233 238 239 240 241 242 243 244 245 247 250 253 256 258 260 261 262 266 269 270 271 273 274 276 277 279 280 281 282 284 291 292 293 294 295 298 1 11 13 18 21 33 40 55 75 87 92 108 116 117 135 148 157 173 186 204 207 208 209 210 221 227 263 264 278 288 42 78 98 167 181 205 246 59 95 136 146 232 234 254 3 5 6 9 10 14 15 16 17 19 20 22 24 27 28 30 32 34 35 36 37 38 39 41 43 44 46 47 48 50 52 53 54 56 60 62 63 64 66 68 69 71 72 73 77 82 84 85 86 90 91 93 99 100 102 103 104 105 106 107 109 110 111 112 114 115 118 121 122 124 125 126 127 128 131 132 133 134 138 139 140 141 142 145 147 148 149 153 154 158 159 166 170 171 172 174 175 176 178 179 182 183 184 187 188 189 190 191 192 193 194 196 197 198 199 200 211 213 214 216 217 219 220 224 226 228 230 231 233 236 238 239 240 241 242 243 244 245 247 250 256 258 259 260 261 262 266 267 269 270 271 273 276 279 280 281 282 283 284 285 286 287 291 292 293 294 295 296 298 1 11 18 21 26 29 33 40 45 51 65 74 75 76 79 80 92 96 97 113 117 119 129 130 135 143 157 160 163 169 173 177 185 195 203 204 206 207 208 215 218 221 222 225 227 229 235 248 249 251 263 265 268 275 278 288 289 78 246 2 42 50 59 66 95 98 136 146 167 181 205 232 234 6 14 19 25 30 41 46 47 49 53 62 83 85 100 103 114 118 125 140 182 189 190 191 196 199 236 244 253 267 285 287 296 299 1 3 7 8 9 10 17 20 23 26 27 28 29 31 34 36 37 38 44 45 48 51 52 54 57 58 61 65 68 69 70 74 77 79 89 90 91 92 93 94 104 105 108 109 115 116 117 119 120 121 122 124 126 127 130 131 134 135 137 138 139 142 143 147 153 155 156 157 160 161 163 164 165 166 171 172 174 175 176 178 179 180 184 185 188 193 197 200 202 203 206 208 210 212 213 216 217 218 219 220 221 225 228 229 230 231 233 237 238 240 241 242 243 245 247 248 249 251 252 257 261 263 265 268 269 270 271 272 273 275 278 283 291 294 295 297 298 2 42 50 59 66 78 85 95 98 136 146 150 167 181 189 205 232 234 236 254 287 296 299 6 14 19 24 25 28 30 32 34 37 38 41 46 49 53 54 56 62 73 82 83 86 93 100 103 105 106 107 109 114 118 122 125 128 139 140 149 152 153 162 178 182 190 191 192 194 196 199 216 219 226 231 241 244 245 253 260 267 271 273 279 285 286 55 158 170 235 78 246 2 6 14 19 25 30 32 34 37 38 41 47 50 53 56 59 62 66 83 85 98 100 103 107 114 118 125 136 139 140 146 149 150 167 178 181 189 191 196 199 216 226 232 234 236 241 244 253 267 279 285 286 287 296 299 1 3 4 5 7 8 9 10 11 12 13 15 16 17 18 20 21 22 23 24 26 27 28 29 31 36 39 40 43 44 45 51 52 54 55 57 58 60 61 63 64 65 68 69 70 71 72 75 76 77 79 80 81 82 84 86 87 88 91 92 93 94 96 97 99 101 102 104 105 106 108 109 110 111 112 113 115 116 117 119 120 121 122 123 124 126 127 129 130 131 132 133 134 135 137 138 141 142 143 144 145 147 148 151 153 154 155 156 158 159 160 161 162 163 164 165 166 169 170 171 172 173 174 175 176 177 179 180 183 184 185 186 187 188 192 193 194 195 197 198 200 202 203 204 206 207 209 210 211 212 213 214 215 217 218 219 220 221 222 223 224 225 227 228 229 230 231 233 235 237 238 239 240 242 243 245 247 248 249 250 251 252 256 257 258 262 263 264 266 268 269 270 271 272 274 275 276 278 280 281 282 283 284 288 289 290 291 292 293 294 295 297 298 300 2 42 59 78 95 98 136 146 150 167 181 205 232 234 246 254 6 30 46 47 50 62 66 83 85 100 103 140 189 191 199 236 244 267 287 296 299 1 3 7 8 9 10 12 13 14 16 17 19 20 21 22 23 24 25 27 28 29 33 34 36 37 38 39 40 41 48 51 52 53 54 57 58 60 61 63 65 68 70 71 72 73 74 77 79 80 81 82 86 87 91 93 94 101 102 104 105 106 107 108 109 110 111 113 114 115 116 118 119 120 121 122 123 124 126 127 128 129 130 131 132 133 135 137 138 139 141 142 145 147 148 149 153 156 159 160 161 162 163 164 165 166 171 172 173 174 175 176 177 178 179 180 182 183 184 185 187 188 190 193 194 195 196 197 200 202 203 204 206 208 209 210 211 212 214 216 217 218 219 220 221 222 223 224 225 226 227 228 229 230 231 233 235 237 238 239 241 242 245 247 248 249 251 252 253 255 256 258 261 262 263 264 265 268 269 270 271 272 273 274 275 278 280 283 284 288 289 291 292 293 294 295 297 298 300 2 6 42 50 59 66 78 83 85 98 100 136 146 150 167 189 205 232 234 236 246 254 267 285 287 296 299 3 4 5 9 10 14 15 17 19 22 24 25 28 30 32 34 37 38 39 41 43 44 46 47 53 54 56 60 62 63 64 67 68 69 70 73 82 86 91 93 99 102 103 104 105 106 107 109 110 112 114 115 118 121 122 123 124 125 126 127 128 131 139 140 141 142 144 145 147 149 152 153 158 159 162 170 172 174 176 178 179 182 187 190 191 192 193 194 196 211 214 216 219 224 226 230 231 241 243 244 245 247 253 256 258 260 262 271 273 274 276 279 281 282 284 286 291 293 18 31 55 71 75 92 97 111 117 151 154 173 209 250 264 246 167 181 42 2 3 9 15 19 22 24 25 28 32 34 37 38 41 46 47 49 50 53 56 59 62 63 66 73 82 83 85 86 93 95 98 100 103 104 105 106 107 109 110 114 118 121 122 125 136 139 140 146 147 149 150 153 162 170 178 182 189 190 191 192 193 194 196 199 216 219 226 231 232 234 236 241 244 245 253 260 267 273 285 286 287 296 299 1 4 7 8 10 11 12 13 16 17 18 20 21 23 26 27 29 31 36 40 44 45 48 51 52 55 57 58 60 61 64 65 68 69 71 72 74 75 77 79 80 81 84 87 88 92 94 96 97 101 102 108 111 112 113 115 116 117 120 123 124 126 127 129 130 132 133 134 135 137 138 142 143 144 145 148 151 154 155 156 158 159 160 161 163 164 165 166 169 171 172 173 175 176 177 179 180 183 184 186 187 188 195 197 198 200 202 203 204 206 207 209 210 211 212 213 214 215 217 218 220 221 222 223 224 225 227 228 229 230 233 235 237 238 239 240 242 247 248 249 250 251 252 255 256 257 258 261 262 263 264 265 266 268 269 270 272 274 275 276 278 280 281 282 283 284 288 289 290 291 292 294 295 297 298 300 2 42 50 59 66 78 95 98 136 150 167 181 205 232 234 246 254 287 299 6 14 19 25 30 32 41 46 47 49 53 62 83 85 100 103 107 114 118 125 140 149 152 178 182 189 190 191 196 199 226 236 244 253 267 273 285 296 1 3 7 8 9 10 12 17 20 23 24 26 27 28 29 31 34 36 37 38 44 45 48 51 52 54 57 58 60 61 65 68 69 70 74 77 79 92 93 94 99 104 105 108 109 112 113 115 116 117 119 120 122 124 126 127 130 131 134 135 137 138 139 142 143 147 153 155 156 159 160 161 164 165 166 172 174 175 176 179 180 184 185 187 188 192 193 194 197 200 202 203 206 212 213 215 216 217 218 219 220 221 225 228 229 230 231 233 237 238 239 240 241 242 243 245 247 248 249 251 252 257 261 262 263 265 269 270 271 272 275 276 278 283 289 291 294 295 298 78 167 181 205 246 42 2 3 4 5 6 9 10 14 15 16 17 19 20 22 24 25 27 28 30 32 34 37 38 39 41 46 47 48 49 50 53 54 56 59 60 62 63 64 66 69 72 73 82 83 84 85 86 91 93 95 99 100 102 103 104 105 106 107 109 111 112 114 115 118 121 122 123 124 125 126 127 132 133 134 136 138 139 140 141 142 144 145 146 147 149 150 153 154 159 162 170 171 174 176 178 179 182 187 189 190 191 192 193 194 196 199 211 214 216 219 220 224 226 228 230 231 232 233 234 236 241 243 244 245 247 250 253 256 258 260 262 266 267 271 273 274 276 281 282 284 285 287 291 292 293 294 296 299 1 8 11 12 13 18 21 29 36 40 51 52 57 58 61 65 71 74 77 79 80 81 92 94 96 97 101 108 113 116 117 119 120 130 137 143 148 151 155 156 160 161 163 164 166 168 169 175 180 183 184 185 188 195 197 202 203 204 206 207 209 212 213 215 218 221 222 225 227 229 237 238 239 240 242 248 249 251 252 255 257 261 263 264 265 268 269 270 272 275 280 283 288 289 290 295 297 298 300 2 42 59 78 95 98 146 150 167 181 205 232 246 254 6 30 47 50 66 83 85 100 136 189 199 236 267 285 287 296 299 1 3 7 9 10 12 13 14 15 16 17 18 19 20 22 23 24 25 27 28 29 33 34 36 37 38 39 40 41 43 48 49 51 52 53 54 57 58 60 61 63 68 70 71 72 73 74 77 79 80 81 82 87 91 93 94 101 102 103 104 105 106 107 108 109 110 111 113 114 115 116 118 119 120 121 122 123 124 125 126 127 128 129 130 132 133 135 138 139 140 141 145 147 148 149 153 154 155 156 159 160 162 163 164 165 166 170 171 172 173 174 175 176 177 178 179 180 182 183 184 185 186 187 188 190 191 193 194 195 196 197 200 203 204 206 207 208 209 210 211 212 213 214 217 218 220 221 222 223 224 225 226 227 228 229 230 231 233 235 237 238 239 240 242 244 245 247 248 249 251 252 253 255 256 258 262 263 264 265 268 269 270 271 272 273 274 276 280 283 284 288 289 290 291 292 293 294 295 297 300 42 78 167 181 205 246 2 59 95 98 136 146 150 232 234 3 4 5 6 9 10 14 15 16 19 20 22 24 25 28 30 32 34 37 38 39 41 46 47 49 53 54 56 60 62 63 64 66 67 68 69 70 72 73 82 83 85 91 93 99 100 102 103 104 105 106 107 109 110 112 114 115 118 121 122 123 124 125 126 127 131 139 140 141 142 144 145 147 149 152 153 154 158 159 162 170 171 172 174 176 178 179 182 187 189 190 191 192 193 196 199 211 214 216 219 220 224 226 230 231 236 241 243 244 245 250 256 258 260 262 267 271 273 276 279 281 285 286 287 291 292 294 296 1 8 11 12 13 18 21 23 26 27 29 33 35 36 40 45 48 51 52 55 57 58 61 65 71 74 75 76 77 79 81 84 88 89 90 92 96 97 101 108 113 116 117 119 120 129 130 132 133 134 135 138 143 148 151 155 156 157 160 161 163 164 165 166 168 169 173 175 177 180 183 184 185 186 188 197 198 200 203 204 207 208 209 210 212 213 215 217 218 221 225 227 228 229 233 235 237 238 240 242 248 249 251 252 255 263 264 265 266 268 269 270 272 275 277 278 280 283 288 289 290 295 297 298 78 246 205 2 42 59 98 150 232 234 6 30 50 66 83 85 95 100 136 146 189 236 254 267 285 287 296 1 3 4 5 7 9 10 11 12 13 14 15 16 17 19 20 21 22 23 24 25 26 27 28 29 31 32 34 35 36 37 39 40 41 43 44 45 47 48 49 51 53 54 57 58 60 61 62 63 64 68 69 70 71 72 73 74 75 77 79 80 81 82 84 86 87 91 92 93 94 96 101 102 104 106 108 109 110 111 112 113 114 115 116 118 119 120 121 122 123 124 125 126 127 130 132 133 134 135 137 138 139 140 141 143 144 145 147 148 149 153 154 155 156 158 159 160 161 162 163 164 165 166 168 169 170 171 172 173 174 175 176 177 178 179 180 182 183 184 185 186 187 190 191 192 194 195 196 197 198 199 200 202 203 206 207 209 210 211 212 213 214 215 216 217 218 220 221 222 223 224 226 227 229 230 231 233 235 237 238 239 240 241 242 243 244 245 247 248 249 250 251 252 255 256 257 258 259 260 261 262 263 266 268 269 270 271 273 274 276 278 279 280 281 282 283 284 286 288 289 291 292 293 294 295 297 298 78 42 78 167 181 205 246 2 59 150 232 234 6 14 19 24 25 30 32 34 37 38 41 46 47 49 50 53 54 56 62 66 85 93 95 100 103 106 107 109 114 125 128 131 136 139 140 149 152 178 189 190 191 192 196 199 216 226 231 236 241 244 253 260 267 271 273 279 285 286 287 296 299 3 4 7 8 9 10 11 12 13 15 16 17 18 20 21 23 26 27 28 29 33 36 39 40 45 48 51 52 55 58 60 61 63 64 65 67 68 70 71 72 73 74 75 77 79 80 81 82 84 86 87 88 89 91 92 94 96 97 99 101 102 104 105 108 110 111 112 113 115 116 117 119 121 122 123 124 127 129 130 132 133 134 135 137 138 141 142 143 144 145 147 148 151 153 154 155 156 158 159 160 161 162 163 165 166 169 170 172 173 174 175 176 177 179 183 184 185 186 187 188 193 194 195 197 198 200 202 203 204 206 207 208 209 210 211 212 213 214 215 217 218 219 220 222 223 225 227 228 229 230 233 235 237 238 239 240 242 243 245 247 248 249 250 251 252 255 256 257 258 261 262 263 264 265 266 268 269 270 272 274 275 276 277 278 280 281 282 283 284 288 289 290 291 292 293 294 295 297 298 300 78 167 181 246 42 205 2 50 59 66 95 98 136 150 189 232 234 236 287 296 299 6 14 19 25 30 32 41 46 47 49 53 62 83 85 100 103 107 114 118 125 140 149 152 178 182 190 191 196 199 226 244 253 267 273 285 1 3 8 9 10 12 17 20 23 24 26 27 28 29 34 36 37 38 44 45 48 51 52 54 57 58 60 61 65 67 68 69 70 74 77 79 89 90 91 92 93 94 99 104 105 108 109 112 113 115 116 117 119 120 122 124 126 127 130 134 135 138 139 142 143 144 147 155 156 157 160 161 163 164 166 168 171 172 174 176 179 180 184 185 188 192 193 200 203 210 212 213 215 216 217 218 219 220 221 225 228 229 230 231 233 237 238 239 240 241 242 243 245 247 248 249 251 252 257 261 262 263 265 268 269 270 271 272 275 276 277 278 283 289 291 294 295 298 78 181 2 42 59 136 150 205 232 234 6 14 25 32 34 37 38 41 46 47 49 50 53 56 62 66 83 85 100 103 107 114 118 125 139 149 152 178 182 189 190 191 196 199 216 226 236 241 244 260 267 273 279 285 286 287 296 299 1 3 4 5 7 8 9 10 11 12 13 15 16 17 18 20 21 22 23 24 26 27 28 29 31 36 39 43 44 45 48 51 52 54 55 57 58 60 61 63 64 68 69 71 72 73 74 75 77 79 80 81 82 84 86 87 88 89 90 91 92 93 94 96 97 99 101 102 104 105 106 108 109 110 111 112 113 115 116 117 119 120 121 122 123 124 126 127 129 130 132 133 134 135 137 138 141 143 144 145 147 148 151 153 154 155 156 157 159 160 161 162 163 164 165 166 169 170 172 173 174 175 176 177 179 180 183 184 185 186 187 192 193 194 195 197 198 200 202 203 204 206 207 208 209 210 211 212 213 214 215 217 218 219 220 221 222 223 224 225 227 228 229 230 231 233 235 237 238 239 240 242 243 245 247 248 249 252 255 256 257 258 261 262 263 264 265 268 269 270 271 272 274 275 276 277 278 280 281 282 283 284 288 289 290 291 292 293 294 295 298 300 78 1 2 4 5 6 8 9 10 11 12 13 14 15 16 17 20 21 23 24 25 26 27 28 29 30 31 32 34 36 37 38 39 40 41 44 45 46 47 48 49 50 51 52 53 54 56 57 58 60 61 62 63 64 65 66 68 69 70 72 73 74 77 79 81 82 83 84 85 86 87 88 91 92 93 94 95 96 98 99 100 102 103 104 105 106 107 108 109 110 111 112 113 114 115 116 118 119 121 122 123 125 126 127 129 130 132 133 134 135 136 138 139 140 141 142 143 144 145 147 148 149 150 153 154 155 156 158 159 160 162 164 165 166 167 169 170 171 172 173 174 175 176 177 178 179 180 181 182 183 184 185 187 188 189 190 191 192 193 194 195 196 198 199 200 203 204 205 206 211 212 213 214 215 216 217 218 219 220 221 223 224 226 227 228 229 230 231 232 233 234 236 238 239 241 242 243 244 245 246 249 250 251 252 256 257 258 260 261 262 263 264 266 267 268 269 270 271 273 278 279 280 281 283 284 285 286 287 288 289 291 292 293 294 295 297 298 78 167 181 246 42 2 59 95 98 136 146 150 232 234 254 6 30 46 47 50 62 66 85 100 103 140 189 191 199 236 244 267 285 287 296 299 3 4 5 7 9 10 12 13 14 15 16 17 19 20 22 23 24 25 27 28 31 32 34 36 37 38 39 40 41 44 48 49 52 53 54 56 58 60 63 64 68 69 70 71 72 73 74 77 81 82 84 86 87 88 90 91 93 96 99 104 105 106 107 109 110 111 112 113 114 115 118 119 121 122 124 125 126 127 128 131 132 133 134 138 139 141 143 144 145 147 148 149 153 154 155 158 159 162 166 169 170 171 172 174 175 176 177 179 180 182 183 184 185 187 188 190 192 193 194 196 197 198 200 204 211 214 216 217 218 219 220 224 226 228 230 231 233 238 239 240 241 242 243 245 247 249 250 251 255 256 257 258 260 261 262 263 264 266 269 270 271 273 274 276 277 279 280 281 282 283 284 286 291 292 293 294 295 297 298 1 11 21 29 33 51 55 57 65 75 79 94 97 101 116 117 129 130 137 151 156 157 160 161 163 164 165 173 186 202 203 206 210 212 221 222 225 229 237 248 268 272 278 288 289 290 300 42 59 78 98 150 167 181 205 232 234 246 6 50 66 83 85 95 100 136 146 189 236 254 267 285 287 296 299 14 19 22 24 25 28 30 32 34 37 38 41 46 47 49 53 54 56 62 73 86 93 103 106 107 109 114 118 122 125 128 131 139 140 149 153 178 190 191 192 196 199 216 219 226 231 241 244 253 260 271 279 286 1 3 4 5 7 8 9 10 11 12 13 15 18 20 23 26 27 29 31 33 35 36 40 43 45 48 51 52 55 57 58 60 61 63 64 65 67 68 69 70 71 72 74 75 76 77 79 80 81 84 88 89 90 91 94 97 101 104 108 110 111 112 113 115 116 117 119 120 121 124 126 127 130 132 133 134 135 137 138 141 142 143 144 147 154 155 156 157 159 160 161 163 164 165 166 168 169 170 171 172 173 174 175 176 177 179 184 185 187 188 193 194 195 197 198 200 202 203 206 207 208 210 213 215 217 218 220 221 222 223 225 227 228 229 230 233 237 238 239 240 242 243 245 247 248 249 250 251 252 256 258 259 262 263 264 265 266 268 269 272 274 275 276 277 278 280 281 282 283 284 288 289 291 292 293 294 295 297 298 300 2 42 59 78 146 150 167 181 205 232 246 50 66 85 95 100 136 189 236 254 287 296 299 1 3 4 5 7 9 10 11 12 13 14 15 16 17 18 19 20 21 22 23 24 25 26 27 28 29 30 34 35 36 37 39 40 41 43 44 45 47 48 49 51 53 54 55 58 60 61 62 63 68 71 72 73 75 77 79 80 81 82 86 87 91 93 94 96 97 101 102 103 104 106 107 108 109 110 111 112 113 114 115 116 117 118 119 120 121 122 123 124 125 126 127 129 130 132 133 135 137 138 139 140 141 144 145 147 148 151 153 154 155 158 159 160 161 162 163 164 165 166 169 170 171 172 173 174 175 176 177 178 179 182 183 184 185 186 187 188 190 191 192 193 194 195 196 197 198 199 200 202 203 204 206 207 208 209 210 211 212 213 215 216 217 218 220 221 223 224 226 227 228 229 230 231 233 237 238 239 240 241 242 244 245 247 248 249 251 252 253 255 256 258 259 260 261 262 263 264 265 267 268 269 270 271 272 273 274 275 276 278 279 280 281 282 283 284 285 286 288 289 290 291 292 293 294 295 297 298 300 42 78 98 167 181 205 246 2 59 95 136 146 150 232 234 254 3 4 5 6 9 10 11 12 13 14 15 16 17 19 20 22 23 25 27 28 31 32 35 36 37 38 39 40 41 43 44 45 46 47 48 49 50 52 54 56 58 60 61 62 63 64 66 68 70 71 72 73 74 77 82 83 84 86 87 88 89 90 91 92 93 96 99 100 102 103 104 105 106 107 109 110 111 112 113 114 115 118 119 121 122 123 124 125 126 127 132 133 134 135 138 141 142 143 144 145 147 148 149 152 153 154 155 156 158 159 162 165 166 169 170 171 172 173 174 175 176 177 179 180 182 183 184 185 187 188 189 190 191 192 193 194 196 197 198 199 200 206 211 212 213 214 216 217 218 219 220 223 224 226 227 228 230 231 233 236 238 239 240 241 242 243 244 245 247 249 250 251 252 255 256 257 258 259 260 261 262 263 264 266 267 269 270 271 273 276 277 279 280 281 282 283 284 285 286 287 288 289 291 292 293 294 296 297 298 65 130 268 275 78 167 181 205 246 2 50 59 66 95 98 136 146 150 232 234 254 3 6 9 14 15 19 20 22 24 25 28 30 32 37 38 41 46 47 49 53 54 56 63 64 69 73 83 86 91 93 100 103 104 105 106 107 109 110 114 118 122 124 125 126 139 142 147 149 152 153 162 170 174 178 182 189 190 191 192 193 194 196 199 211 216 219 226 231 236 241 244 245 260 267 271 273 279 281 284 285 286 287 291 296 1 4 5 8 10 11 12 13 16 17 18 21 23 26 27 29 31 35 36 40 43 44 45 48 51 52 55 57 58 60 61 67 70 71 72 74 76 77 79 80 81 84 87 88 89 90 92 94 96 101 102 108 111 113 115 116 117 119 120 123 127 129 130 132 133 134 135 138 141 143 144 145 148 151 154 155 156 157 158 159 160 161 163 164 166 169 171 172 173 175 176 177 179 180 184 185 186 187 188 195 198 200 203 204 206 207 209 210 212 213 214 215 217 218 220 221 222 223 224 225 227 228 229 230 233 235 237 238 239 240 242 243 248 249 250 251 252 255 256 258 259 261 262 263 264 265 266 268 269 270 272 274 275 277 278 280 282 283 288 289 290 292 293 294 295 297 298 300 42 78 167 181 205 246 2 50 59 66 95 98 136 146 150 232 234 254 1 3 4 5 6 8 9 10 11 12 13 14 15 16 17 19 20 21 22 23 24 25 26 27 28 29 31 32 34 36 37 38 39 40 41 43 44 45 46 47 48 49 51 52 53 54 58 60 61 62 63 64 65 68 69 70 71 72 73 74 76 77 79 80 81 82 83 84 86 87 88 89 90 91 92 93 94 96 99 100 101 103 104 106 108 109 110 111 112 113 114 115 116 119 121 122 123 124 125 126 127 129 130 132 133 134 135 138 139 141 142 143 144 145 147 148 149 152 153 154 155 156 157 158 160 162 163 164 165 166 169 170 171 172 173 174 175 176 177 178 179 180 182 183 185 187 188 189 190 192 193 194 195 196 197 198 199 200 203 204 206 210 211 212 213 214 215 216 217 218 219 220 221 222 223 224 226 227 228 229 230 231 233 236 238 239 240 241 242 243 244 245 247 249 250 251 252 255 256 258 260 263 264 266 267 268 269 271 273 274 275 276 277 278 279 280 281 282 283 284 285 286 287 288 289 291 293 294 295 296 297 298 42 167 181 205 246 2 59 95 98 146 150 232 234 3 4 5 6 9 10 14 15 16 17 19 20 22 24 25 27 28 32 34 35 37 38 39 41 44 46 47 49 50 53 54 56 60 62 63 64 66 68 69 70 72 73 82 83 84 85 86 91 93 99 100 102 103 104 105 106 107 109 110 111 112 114 115 118 121 122 123 124 125 126 127 136 139 140 141 142 144 145 147 152 153 154 158 159 162 170 171 172 174 176 178 182 187 189 190 191 192 193 194 196 199 211 214 216 217 219 220 224 226 231 236 241 243 244 245 247 250 254 256 258 260 262 267 271 273 276 279 281 282 284 285 286 287 291 292 293 294 296 1 11 12 13 18 21 23 26 29 36 40 51 52 55 58 61 65 71 74 75 76 77 79 80 81 89 90 92 94 96 97 101 108 113 116 117 119 120 129 130 132 133 135 137 138 143 148 151 155 156 157 160 161 163 164 165 166 169 173 175 177 180 184 185 186 188 195 197 198 200 203 204 206 207 208 209 210 212 213 215 221 222 225 227 228 229 233 235 237 238 239 240 242 248 251 252 255 257 261 263 264 265 268 269 270 272 275 277 278 280 283 288 289 290 295 297 298 78 246 42 98 167 181 205 2 59 95 136 146 232 234 254 4 5 6 9 10 13 14 16 17 19 22 23 24 27 28 30 32 34 35 36 37 38 39 41 43 44 46 47 48 49 50 52 53 54 56 60 62 63 66 67 68 69 70 71 73 77 82 83 84 86 88 90 91 93 99 100 102 103 104 105 106 107 109 110 111 112 114 115 118 122 123 124 125 126 127 131 132 133 138 139 141 142 143 144 145 147 148 149 153 154 158 159 162 166 170 171 172 174 175 176 178 179 182 183 187 188 189 190 191 192 193 194 196 197 198 199 200 211 213 214 216 217 219 220 224 226 228 230 231 233 236 238 239 240 241 242 243 244 245 247 250 256 258 259 260 261 262 263 266 267 269 270 271 273 276 279 280 281 282 283 284 285 286 291 292 293 294 295 296 298 1 8 18 21 26 29 40 45 51 55 65 74 75 76 79 80 81 92 94 96 97 101 117 119 120 129 130 135 151 156 157 160 163 164 165 168 173 177 180 185 195 203 204 206 207 208 212 215 218 222 225 227 229 235 237 248 249 251 255 264 265 268 272 275 278 288 78 246 167 181 78 2 3 4 5 6 9 10 14 15 16 17 19 20 22 24 25 28 30 32 34 37 38 39 41 44 46 47 49 50 53 59 60 62 63 64 66 68 69 72 73 82 83 85 86 91 93 95 98 99 100 102 103 104 105 106 107 109 110 114 115 118 121 122 123 125 126 127 136 139 140 141 142 144 145 146 149 150 153 158 159 162 167 170 171 172 174 176 178 179 181 182 187 189 190 191 193 194 196 199 205 211 216 219 224 226 230 231 232 234 236 241 243 244 245 246 247 253 256 258 260 262 267 273 274 276 279 281 282 284 285 286 291 293 296 299 1 7 8 11 12 13 18 21 23 27 29 31 36 40 45 48 51 52 57 58 65 71 74 75 77 79 80 81 84 88 92 94 96 97 101 108 111 113 116 117 119 120 129 130 132 133 137 138 148 151 154 155 156 160 161 163 164 165 166 169 175 183 185 186 188 195 197 198 200 202 203 204 206 207 209 212 213 215 217 218 220 221 222 225 227 228 229 233 235 237 238 239 242 248 249 250 251 252 255 257 261 263 264 265 266 268 269 270 272 275 278 280 283 288 290 292 294 295 297 298 300 2 42 59 78 98 146 167 181 205 232 234 3 4 5 6 9 10 11 13 14 15 16 17 19 20 22 23 24 25 27 28 30 31 32 34 37 38 39 40 41 44 45 46 47 48 49 50 52 53 54 56 58 60 63 64 66 67 68 69 70 71 72 73 74 77 81 82 83 84 86 87 88 89 90 91 92 93 95 96 99 100 102 103 104 105 106 107 109 110 111 112 114 115 118 119 121 122 123 124 125 126 127 128 132 133 134 135 136 138 139 141 142 143 144 145 147 148 149 153 154 155 156 158 159 165 166 169 170 171 172 173 174 175 177 178 179 180 182 183 184 185 187 188 189 190 191 193 194 196 197 198 199 200 204 206 211 212 213 214 216 217 218 219 220 223 224 226 227 228 230 231 233 236 238 239 240 241 242 243 244 245 247 249 250 251 252 254 255 256 257 258 260 261 263 264 266 267 269 270 271 273 276 279 281 282 283 284 285 286 287 288 291 292 293 294 295 296 297 298 42 78 167 181 205 246 2 6 19 25 30 46 47 50 53 59 62 66 83 85 95 98 100 103 107 114 118 125 136 140 146 150 189 191 196 199 232 234 244 253 267 285 287 296 299 1 4 7 8 9 10 11 13 14 15 16 17 20 21 22 23 24 26 27 28 29 31 32 33 34 35 36 37 38 39 40 44 45 48 49 51 52 54 56 57 58 60 61 63 64 65 67 68 69 70 72 73 74 75 76 77 79 80 81 82 84 86 87 88 91 92 93 94 96 97 99 101 102 104 105 108 109 110 111 112 113 115 116 117 119 120 121 122 123 124 126 127 128 129 130 131 132 133 134 135 137 138 139 141 142 143 144 145 147 148 149 153 154 155 156 158 159 160 161 162 163 165 166 168 169 171 172 173 174 175 176 177 178 179 180 182 183 184 185 186 187 188 190 192 193 194 195 197 198 200 203 204 206 207 209 210 211 212 213 214 215 217 218 219 220 221 222 223 224 226 227 228 229 230 231 233 235 237 238 239 240 241 242 243 245 247 248 249 250 251 252 255 256 257 258 260 261 262 263 264 265 266 268 270 271 273 274 275 276 278 279 280 281 282 283 284 286 288 290 291 292 293 294 295 297 298 2 3 4 5 6 9 10 13 14 15 16 17 19 20 22 23 24 25 27 28 32 34 36 37 38 39 41 44 46 47 48 49 50 52 53 54 56 59 60 62 63 64 66 68 69 70 71 72 73 77 78 82 83 84 85 86 88 91 93 95 98 99 100 102 103 105 106 107 109 110 111 112 114 115 118 121 122 123 124 125 126 132 133 134 138 139 140 141 142 143 144 145 146 150 153 154 158 159 162 166 167 169 170 171 172 174 175 176 178 179 181 182 183 184 187 188 189 190 191 192 193 194 196 197 198 199 200 205 211 213 214 216 217 219 220 224 226 228 230 231 232 233 234 236 239 240 241 242 243 244 245 246 247 250 256 258 260 261 263 266 267 270 271 276 279 280 281 282 283 284 285 291 292 293 294 295 296 298 1 8 11 12 18 26 45 55 57 58 65 74 92 94 96 97 119 120 129 130 135 137 151 155 160 164 173 177 180 202 203 204 206 208 210 212 215 218 225 229 237 248 249 255 264 268 275 288 290 78 167 181 246 42 205 2 50 59 66 83 85 95 98 136 146 150 189 232 234 236 254 296 299 3 6 9 14 15 19 22 24 25 28 32 34 37 38 41 46 47 49 53 54 56 62 63 73 82 86 93 103 104 105 106 107 109 114 118 121 122 125 139 140 147 149 152 153 162 170 178 182 190 191 192 193 194 196 199 216 219 231 241 244 245 253 260 267 271 273 279 285 286 4 5 8 10 11 12 13 16 17 23 29 31 35 43 45 48 51 55 58 60 61 64 65 68 69 74 76 79 80 84 88 89 90 92 94 96 97 108 115 117 119 120 126 127 129 134 143 144 148 151 155 156 157 158 159 160 161 164 166 171 176 180 185 186 197 198 203 206 211 213 214 217 220 228 230 233 235 237 239 240 243 247 248 249 250 251 252 255 257 261 265 266 268 272 275 276 277 281 282 283 284 289 291 295 298 78 167 2 3 6 9 14 15 19 22 24 25 28 30 32 34 37 38 41 46 47 49 50 53 54 56 59 62 66 73 82 83 85 86 95 100 103 104 105 106 107 109 110 114 118 121 122 125 128 136 139 140 146 147 149 150 153 162 170 178 181 189 190 191 192 193 194 196 199 205 216 219 226 232 234 236 241 244 245 260 267 271 273 279 285 286 287 296 299 1 4 5 7 8 10 11 12 13 16 17 18 20 23 26 29 31 35 36 39 40 43 45 48 51 52 55 57 58 60 61 64 65 68 69 70 71 72 74 75 77 79 80 81 84 87 88 91 92 94 96 97 99 101 102 108 111 112 113 115 116 117 119 123 124 126 127 129 130 132 133 134 135 137 138 141 143 144 145 148 151 154 155 156 158 159 160 161 163 164 165 166 169 171 172 173 174 175 176 177 179 180 183 184 185 186 187 188 195 198 200 202 204 206 207 209 210 211 212 213 214 215 217 218 220 222 223 224 225 227 228 229 230 233 235 237 238 239 240 242 243 247 248 249 250 251 252 255 256 257 258 261 262 263 264 265 268 269 270 272 274 275 276 278 280 282 283 284 288 289 290 291 292 293 294 295 297 298 300 78 78 167 181 205 246 42 98 2 59 150 232 234 6 14 19 25 30 32 34 37 38 41 47 50 53 56 66 85 95 100 103 107 114 125 136 140 146 149 152 178 182 189 190 191 196 199 216 226 236 241 244 253 267 273 279 285 286 287 296 299 1 3 4 5 9 10 11 12 13 15 16 17 18 21 22 23 24 26 27 28 29 31 33 36 39 40 44 45 48 51 52 54 55 58 60 61 63 64 67 68 69 70 71 72 73 74 75 77 79 80 81 82 84 86 87 88 89 90 91 92 93 94 96 97 99 101 102 104 105 106 109 110 111 112 113 115 116 117 119 120 121 122 123 124 126 127 128 129 130 131 134 135 137 138 139 141 142 143 144 145 147 148 151 153 154 155 156 157 158 159 160 161 162 163 164 165 166 169 170 171 172 173 174 175 177 179 180 183 184 185 186 187 188 192 193 194 195 197 198 200 202 203 204 206 207 208 209 210 211 212 213 214 217 218 219 220 221 222 223 224 225 227 228 229 230 233 235 237 238 239 240 242 243 245 247 248 249 250 252 255 256 257 258 260 261 262 263 264 265 266 268 269 270 271 272 275 276 277 278 280 281 282 283 284 288 289 290 291 292 293 294 295 297 298 2 42 59 78 98 150 167 232 234 246 50 66 83 85 95 100 136 146 189 236 254 287 296 299 1 3 4 5 6 7 9 10 11 12 13 14 15 16 17 18 19 20 21 22 23 25 26 27 28 29 30 31 32 34 35 36 37 39 40 41 43 44 45 47 48 49 51 53 54 57 58 60 61 62 63 64 68 69 72 73 74 75 76 77 79 80 81 82 84 86 87 91 92 93 94 96 97 99 101 102 106 107 108 109 110 111 112 113 114 115 116 117 118 119 120 121 122 123 124 125 126 127 129 130 131 132 133 134 135 137 138 139 140 141 143 144 145 147 148 149 151 153 154 155 156 158 159 161 162 164 165 166 169 170 171 172 173 174 175 176 177 178 179 180 182 183 184 185 187 188 190 191 192 193 194 195 196 197 198 199 200 202 203 204 207 209 210 211 212 213 214 215 216 217 218 220 221 222 223 224 225 226 227 228 229 230 231 233 237 238 239 240 241 242 244 245 247 248 249 250 251 252 253 255 258 259 260 261 262 263 264 265 266 267 268 269 270 271 272 273 274 275 276 278 279 280 282 283 284 285 286 288 289 290 291 292 293 294 295 297 298 300 2 42 59 78 98 150 181 205 232 6 50 66 83 85 95 100 136 146 189 234 236 254 267 287 296 299 3 4 5 7 9 10 11 12 13 14 15 16 17 19 20 21 22 23 24 25 27 28 29 30 31 32 33 34 35 36 37 39 40 41 43 44 47 49 51 53 54 58 60 61 62 63 64 67 68 69 71 72 73 74 77 79 80 81 82 84 86 87 88 89 91 92 93 94 99 102 103 104 105 106 107 109 111 112 113 114 115 118 119 121 122 123 124 125 126 127 129 132 133 134 135 137 139 140 141 144 145 147 148 149 153 154 155 156 158 159 162 165 168 169 170 171 172 173 174 175 176 177 178 179 180 182 183 184 185 187 190 191 192 193 194 195 196 197 198 199 200 202 203 206 211 212 213 214 215 216 217 218 220 221 223 224 226 227 228 229 230 231 233 238 239 240 241 242 243 244 245 247 249 250 251 252 255 258 259 260 261 262 263 264 266 268 269 270 271 273 274 276 278 279 280 281 282 284 285 286 288 289 291 292 293 294 295 297 298 18 161 164 42 78 98 167 181 205 246 2 3 4 5 6 9 10 14 15 16 17 19 20 22 24 25 28 30 32 34 37 38 41 46 47 49 50 53 54 56 59 62 63 64 66 68 69 70 73 82 83 85 86 91 93 95 99 100 103 104 105 106 107 109 110 112 114 118 121 122 123 124 125 126 127 128 131 136 139 140 141 142 144 145 146 147 149 150 153 162 170 171 172 174 178 179 189 190 191 192 193 194 199 211 214 216 219 224 226 230 231 234 236 241 243 244 245 247 253 254 256 258 260 262 267 271 273 276 281 282 284 285 287 291 293 296 299 1 7 8 11 12 13 18 21 23 27 29 31 36 39 40 48 51 55 57 58 60 61 65 67 71 72 75 77 79 80 81 84 88 92 94 96 97 101 108 111 113 115 116 117 119 120 129 132 133 137 143 151 154 155 159 160 161 163 164 165 166 168 169 175 176 177 180 183 184 186 187 188 195 197 198 200 202 203 204 206 207 209 210 212 213 215 218 220 221 225 227 228 229 233 235 237 239 240 242 248 250 251 252 255 257 261 263 264 265 266 268 269 270 272 274 275 278 280 283 288 289 290 292 294 295 297 300 78 167 181 2 6 14 15 19 22 24 25 28 30 32 34 37 38 41 46 47 49 50 53 54 56 59 62 66 73 82 83 85 86 93 95 98 100 103 105 106 107 109 114 118 122 125 128 136 139 140 146 149 150 153 162 178 182 189 190 191 192 194 196 205 216 219 226 231 232 234 236 241 244 245 253 260 267 271 279 286 287 296 299 3 4 7 8 9 10 11 12 13 18 20 21 23 26 27 29 31 33 35 39 40 43 45 48 51 55 57 58 60 61 63 64 65 68 69 70 71 72 74 75 77 79 80 81 84 87 88 91 92 94 96 97 99 101 102 104 108 110 111 112 113 115 116 117 119 120 121 123 124 126 127 129 130 132 133 134 135 137 138 141 142 143 144 145 147 148 151 154 155 156 158 159 160 161 163 164 165 166 169 170 171 172 173 174 175 176 177 179 180 184 185 186 187 188 193 195 197 198 202 203 204 206 207 209 210 211 212 213 214 215 217 218 220 221 222 223 224 225 227 228 229 230 233 235 237 238 240 242 243 247 249 250 251 252 255 256 258 261 262 264 265 266 268 270 272 274 275 276 278 280 281 282 283 284 288 289 290 291 292 293 294 295 297 298 300 78 167 181 205 246 2 42 50 59 95 98 136 146 150 232 234 254 6 19 25 30 41 46 53 62 66 83 85 100 103 107 114 118 140 152 189 191 199 236 244 253 267 285 287 296 299 1 3 4 8 9 12 13 14 16 17 20 21 22 23 24 27 28 29 32 33 34 36 39 40 45 49 51 52 54 55 56 57 58 60 61 63 64 67 68 69 70 71 72 73 75 76 77 79 80 81 82 86 87 88 89 90 91 92 93 94 96 99 101 102 104 105 106 108 109 110 111 113 115 116 119 120 121 122 123 124 125 126 127 128 129 131 132 133 134 135 137 138 139 141 142 143 145 147 148 149 151 153 154 155 156 157 158 159 160 161 162 163 164 165 166 170 171 172 174 175 176 177 179 180 182 183 184 185 186 187 188 190 193 194 195 196 197 198 200 202 203 204 206 207 208 209 210 211 212 213 214 216 217 218 219 220 221 222 223 224 225 226 227 228 230 233 235 237 238 239 240 241 242 243 245 247 248 249 250 251 252 255 256 257 258 260 261 262 263 264 265 266 268 269 270 271 272 273 275 276 277 278 279 280 281 283 284 288 289 290 291 292 293 294 295 297 298 300 78 2 3 4 6 9 10 14 15 16 17 19 20 22 24 25 27 28 30 32 34 36 37 38 39 41 44 46 47 48 49 50 52 53 54 56 60 62 63 64 68 69 70 71 73 77 82 83 84 86 91 93 95 98 99 100 102 103 104 105 106 107 109 111 112 114 115 118 121 122 123 124 125 126 127 132 133 134 136 138 139 140 141 142 144 145 146 147 149 150 153 158 159 162 167 170 171 172 174 175 176 178 179 181 182 183 184 187 189 190 192 193 196 199 205 211 214 216 217 219 220 224 226 228 230 231 232 233 234 236 238 240 241 242 243 244 245 246 247 250 253 256 258 260 262 266 267 271 273 276 279 280 281 282 284 285 286 287 291 292 293 294 295 296 298 299 1 8 11 12 18 21 23 26 29 45 51 55 57 61 65 74 75 79 81 88 92 94 96 97 101 108 113 116 117 120 129 130 135 137 143 148 151 155 160 161 164 165 169 177 180 188 197 198 200 203 204 206 207 208 210 212 213 215 218 221 225 227 229 237 248 249 252 255 263 264 265 268 269 270 275 278 283 288 289 290 297 78 78 2 59 98 146 150 167 181 205 232 234 246 6 30 46 47 50 62 66 83 85 95 100 136 140 189 191 199 244 267 285 287 296 299 1 3 7 8 9 10 12 14 17 18 19 20 21 22 23 24 25 27 28 29 34 35 36 37 38 40 41 43 45 48 49 51 52 54 57 58 60 61 63 70 71 72 73 74 77 79 80 81 82 86 87 91 93 104 105 106 107 108 110 111 113 114 115 116 118 119 120 121 122 123 124 125 126 127 130 132 135 137 138 139 141 142 145 147 149 153 154 155 156 159 160 161 162 163 164 165 166 171 172 173 174 175 176 177 178 179 180 182 184 185 187 188 190 193 194 195 196 197 200 203 204 206 207 208 209 210 212 213 216 217 218 220 221 222 223 225 226 227 228 230 231 233 235 237 238 239 240 242 245 247 248 249 251 252 253 256 257 258 261 263 264 265 268 269 270 271 272 273 275 278 279 280 283 288 289 291 292 293 294 295 297 298 300 2 42 50 59 78 95 98 136 146 150 167 181 205 232 234 246 254 6 25 30 46 47 62 66 83 85 100 103 118 140 189 191 199 236 244 267 287 296 299 1 3 7 8 9 10 12 14 17 18 19 20 21 22 23 24 27 28 29 33 34 36 37 38 40 41 45 49 51 52 54 57 58 60 61 63 65 67 68 69 70 71 72 73 74 77 79 80 81 82 86 87 91 93 94 101 104 105 106 107 108 109 110 111 113 114 115 116 119 120 121 122 123 124 125 126 127 128 130 131 132 133 135 137 138 139 141 142 145 147 153 154 155 156 160 161 162 164 165 166 171 172 173 174 175 176 177 178 179 182 184 185 188 190 193 194 195 196 197 200 202 203 204 206 207 209 212 213 216 217 218 219 220 221 222 223 224 225 226 227 228 229 230 231 233 235 237 238 239 240 241 242 243 245 247 248 251 252 256 258 261 262 263 264 265 269 270 271 272 273 275 278 279 283 288 289 291 292 293 294 295 297 298 300 78 246 42 167 181 205 2 59 98 150 232 234 3 4 6 9 10 14 15 19 20 22 24 25 28 30 32 34 37 38 46 47 49 50 53 54 56 62 63 64 66 69 70 82 83 85 86 91 93 95 100 103 104 105 106 107 109 110 112 114 118 121 122 124 125 126 127 136 139 140 141 142 144 146 149 152 153 158 162 170 171 174 178 179 182 189 190 191 192 193 194 196 199 211 216 219 226 231 236 241 244 245 254 258 260 262 267 271 273 276 279 281 285 286 296 1 8 11 12 13 16 17 18 21 27 29 31 36 39 40 44 45 51 52 55 58 60 61 67 71 72 74 75 77 79 80 81 84 87 88 89 90 94 96 97 99 101 102 108 111 113 116 117 119 120 123 129 130 132 133 134 137 138 143 145 148 151 154 155 156 157 159 160 161 163 164 165 166 168 169 175 176 177 180 183 184 185 186 187 188 195 197 198 200 202 203 204 206 207 209 210 212 213 214 215 218 220 221 222 223 224 225 227 228 229 230 233 235 237 239 240 242 247 248 249 250 251 252 255 256 257 261 263 264 265 266 268 269 270 272 275 277 278 280 282 283 288 289 290 292 293 294 295 297 298 78 167 181 246 42 205 2 50 59 66 83 85 95 100 136 146 150 189 232 234 236 254 287 296 299 6 14 24 25 32 34 37 38 41 47 49 53 56 62 103 106 109 114 118 125 139 149 152 178 182 190 191 192 196 199 216 226 231 241 244 253 267 273 279 285 286 1 5 9 10 11 12 17 20 23 26 27 28 29 31 36 44 45 48 51 52 55 58 60 61 65 67 68 69 74 77 79 80 84 89 90 91 92 94 96 97 99 104 105 108 112 113 115 117 119 120 121 122 126 127 130 134 135 142 143 144 147 153 155 156 157 159 160 161 163 164 165 166 168 169 172 174 175 176 180 185 187 188 194 197 200 203 206 213 215 217 219 220 225 228 229 230 233 237 238 239 240 245 247 248 249 251 252 257 261 262 263 265 268 269 272 275 276 277 278 282 283 289 291 294 295 42 59 78 150 167 181 205 232 234 6 30 50 66 85 95 100 136 146 189 199 236 254 267 285 287 296 299 1 3 4 5 7 9 10 11 12 13 14 15 16 17 18 19 20 21 22 23 27 28 29 31 32 34 37 39 40 41 43 44 45 47 48 49 51 52 53 54 58 60 61 62 63 64 68 69 70 71 72 73 74 75 76 79 80 81 82 84 86 87 88 91 92 93 94 96 97 99 101 102 103 104 105 106 107 108 109 110 111 112 113 114 115 116 117 118 119 120 121 122 123 124 125 126 127 128 129 130 132 133 134 135 137 138 139 140 141 143 144 145 147 148 149 153 154 155 156 158 159 160 161 162 163 164 165 166 170 171 172 173 174 175 176 177 178 179 180 182 183 184 185 186 188 190 192 193 194 195 196 197 198 200 203 204 206 207 208 209 210 211 212 213 214 215 216 217 218 220 221 222 223 224 225 226 227 228 229 230 231 233 235 237 238 239 240 241 242 244 245 247 248 249 250 252 253 255 256 257 258 259 260 261 262 263 264 265 268 269 270 271 272 273 275 276 278 279 280 281 282 283 284 288 289 290 291 292 293 294 295 297 298 300 78 78 246 42 59 98 150 167 181 205 232 234 66 95 136 146 189 254 287 296 299 1 3 4 5 7 9 10 11 12 13 14 15 16 17 18 19 20 21 22 23 24 25 27 28 29 30 32 34 35 36 37 39 40 41 43 45 47 48 49 51 53 54 55 58 60 61 62 63 67 68 72 73 74 75 77 79 80 81 82 84 86 87 88 91 93 94 96 100 101 102 103 104 106 107 108 109 110 111 113 114 115 116 119 120 121 122 123 124 125 126 127 129 130 131 132 133 135 137 138 139 141 145 147 148 149 151 153 154 155 158 159 160 162 163 164 165 166 169 170 171 173 175 176 177 178 179 180 182 184 185 186 187 188 190 191 193 194 195 196 197 198 200 203 204 206 207 208 209 210 211 212 213 214 216 217 218 220 221 222 223 224 225 226 227 228 229 230 231 233 237 238 239 240 241 242 244 245 247 248 251 252 255 256 258 259 260 261 262 263 264 265 266 267 268 269 270 271 272 273 275 278 279 280 281 282 283 284 285 288 289 290 292 293 294 295 297 298 300 78 167 181 205 246 2 6 14 25 30 32 34 38 41 46 47 49 50 53 56 59 62 66 83 85 95 98 100 103 107 114 118 125 128 136 139 146 149 150 178 182 189 190 191 192 196 199 216 226 234 236 241 244 253 260 267 273 285 286 287 296 299 1 3 4 5 7 8 9 10 11 12 13 15 16 17 18 20 22 23 24 26 27 28 29 31 33 35 36 39 40 43 45 51 52 54 55 58 60 61 63 65 67 68 69 70 71 72 73 74 75 77 79 81 82 84 86 87 88 91 92 94 96 97 99 101 102 104 105 106 108 109 110 111 112 113 115 116 117 119 120 121 122 123 124 126 127 129 130 131 132 134 135 137 138 141 142 143 144 147 148 151 153 154 155 156 158 159 160 161 162 163 164 165 166 169 170 171 172 173 174 175 176 177 180 183 184 185 186 187 188 193 194 195 197 198 200 202 203 204 206 207 208 209 210 211 212 213 214 215 217 218 219 220 221 222 223 224 225 227 228 229 230 231 233 235 237 238 239 240 242 243 245 247 248 249 250 251 255 256 257 258 261 262 263 264 265 266 268 269 270 271 272 275 276 278 280 281 283 284 288 289 290 291 292 293 294 295 297 298 300 2 6 14 19 32 41 46 47 49 50 53 59 62 78 83 85 95 98 100 103 107 114 118 125 136 140 146 150 167 178 181 182 189 190 191 196 199 205 226 232 234 244 246 253 267 273 285 287 296 299 1 3 4 5 7 8 9 10 11 12 13 15 16 17 18 20 21 22 23 24 26 27 28 29 31 34 35 36 37 38 39 40 43 44 45 51 52 54 55 56 57 58 60 61 63 64 65 68 69 71 72 73 74 75 76 77 79 80 81 84 86 88 91 92 93 94 96 99 101 102 104 106 108 109 110 112 113 115 116 117 119 120 121 122 123 124 126 127 129 130 132 133 134 135 137 138 139 141 142 143 144 145 147 148 151 153 154 155 156 158 159 160 161 162 163 164 165 166 169 170 171 172 173 174 175 176 177 179 180 183 184 185 186 187 188 192 193 194 195 197 198 200 203 204 206 207 208 209 210 211 212 213 214 215 216 217 218 219 220 222 223 224 225 227 228 229 230 231 233 235 237 238 239 240 241 242 243 247 248 249 250 251 252 255 256 257 258 260 261 263 264 265 266 268 269 270 271 272 274 275 276 278 280 281 282 283 284 286 288 289 290 291 292 293 294 295 297 298 78 167 181 246 42 205 2 50 59 66 95 98 136 146 150 189 232 234 236 254 287 299 6 19 24 25 30 32 34 37 38 46 47 49 53 56 62 83 85 100 103 106 107 109 114 118 125 139 140 149 152 178 182 190 191 192 196 199 216 226 231 241 253 260 267 273 279 1 3 5 8 9 10 11 12 17 18 20 21 22 23 26 27 28 29 31 35 36 40 43 44 45 48 51 52 54 55 57 60 61 63 64 65 68 69 70 71 72 73 74 77 79 80 81 82 84 86 87 88 89 90 91 93 94 96 97 99 101 104 105 108 110 111 112 113 115 116 119 120 121 122 123 124 126 127 130 132 133 134 135 138 141 142 143 144 145 147 153 155 156 157 159 160 161 162 163 166 169 171 172 173 174 175 176 177 179 180 184 185 187 188 193 194 195 197 198 200 203 204 206 207 208 212 213 215 217 218 219 220 221 222 223 224 225 227 228 229 230 233 237 238 239 240 242 243 245 247 248 249 250 251 252 256 258 259 261 262 263 264 265 268 269 270 271 272 274 275 276 277 278 280 282 283 288 289 291 292 293 294 295 297 298 300 2 42 50 59 78 95 136 146 150 167 205 232 234 246 254 6 14 19 25 30 32 41 46 47 49 53 62 66 83 85 100 103 107 114 118 125 140 149 152 182 189 191 196 236 244 253 267 285 287 296 299 1 3 4 7 8 9 10 12 13 15 16 17 18 21 22 23 24 27 28 29 31 34 36 37 38 39 40 44 45 48 51 54 55 56 57 58 63 64 65 67 68 69 70 71 72 73 74 77 79 80 82 86 87 88 90 91 92 93 94 99 101 102 104 105 106 108 109 110 111 113 115 116 117 119 120 121 122 123 124 126 127 128 130 131 132 133 134 135 137 138 139 141 142 143 144 145 147 151 153 154 155 156 157 158 159 160 161 162 164 165 170 171 172 173 174 175 176 177 179 180 183 184 185 186 187 188 193 194 195 197 200 203 204 206 208 209 210 211 212 213 214 216 217 218 219 220 221 222 223 224 225 226 228 229 230 231 233 235 237 238 239 240 241 242 243 245 248 249 250 251 252 255 256 257 258 261 262 263 264 265 266 268 269 270 271 272 273 275 276 278 279 280 281 283 284 288 289 290 291 292 293 294 295 297 298 300 2 42 59 78 95 98 136 146 150 167 205 232 254 6 14 19 25 30 32 41 46 47 49 50 53 62 66 83 85 100 103 107 114 125 140 149 152 178 189 190 191 196 199 236 244 253 267 273 285 287 296 299 1 3 7 8 9 10 12 16 17 18 21 22 23 24 26 27 28 29 31 34 36 37 38 39 40 45 48 51 52 54 57 58 60 61 63 64 65 68 70 71 72 73 74 77 79 80 81 82 86 87 91 92 93 94 101 102 104 105 106 108 109 110 111 113 115 116 117 119 120 121 122 123 124 126 127 128 130 132 133 134 135 137 138 139 141 142 143 145 147 153 154 155 156 159 160 161 162 163 165 166 171 172 173 174 175 176 177 179 180 185 186 187 188 192 193 194 197 200 202 203 204 206 207 208 209 210 211 212 213 215 216 217 218 219 220 221 222 223 224 225 226 227 228 229 230 231 233 235 237 238 239 240 241 242 243 245 248 249 250 251 252 255 256 257 258 261 262 263 264 265 268 269 270 271 272 274 275 276 278 279 280 283 288 289 290 291 292 293 294 295 297 78 167 181 205 2 6 14 19 25 30 32 34 37 38 41 46 47 50 53 59 62 66 83 85 98 100 103 107 114 118 125 128 136 139 140 149 150 178 182 189 190 191 192 196 199 216 226 231 232 234 236 241 244 253 260 267 273 279 285 287 296 299 1 3 4 5 7 8 9 10 11 12 13 15 16 17 18 20 22 23 24 26 27 28 29 31 39 40 43 44 45 48 51 52 54 55 57 58 60 61 63 64 65 67 68 69 71 72 73 74 75 77 79 80 81 82 84 86 87 88 91 92 93 94 96 97 99 101 102 104 105 106 108 110 111 112 113 115 116 117 119 120 121 122 123 124 126 127 129 130 132 133 134 135 137 138 141 142 143 144 147 148 151 153 154 155 156 158 159 160 161 162 163 164 165 166 169 170 171 172 173 174 175 176 177 179 180 183 184 186 187 188 193 194 195 197 198 200 202 203 204 206 207 208 209 210 211 212 213 214 215 217 218 219 220 221 222 223 224 225 227 228 229 230 233 235 237 238 239 240 242 243 247 248 249 250 251 252 255 256 258 262 263 264 265 266 268 269 270 271 272 274 275 276 278 280 281 282 284 289 290 291 292 293 294 295 298 300 78 167 181 246 205 2 6 14 19 22 24 25 28 30 32 34 37 38 41 46 47 49 50 53 54 56 59 62 66 73 82 83 85 86 93 95 98 103 106 107 109 114 118 122 125 136 139 140 146 149 150 153 162 178 182 189 190 191 192 194 196 199 216 219 226 231 232 234 236 241 244 245 253 260 267 271 273 279 286 287 296 299 1 3 4 8 9 10 11 12 13 15 16 17 18 20 21 23 26 27 29 31 35 36 39 40 43 45 48 52 55 57 58 60 61 63 64 65 67 68 69 70 71 74 75 76 77 79 80 81 87 88 91 92 97 99 101 102 104 105 108 110 111 112 113 115 116 117 119 120 123 124 126 127 129 130 132 133 134 135 137 138 141 143 144 145 147 148 151 154 155 156 158 159 160 161 163 164 165 166 169 170 171 172 173 174 175 176 177 179 180 183 184 185 186 187 188 193 195 197 198 200 202 203 204 206 207 209 210 211 212 213 214 215 217 218 220 221 222 223 224 225 227 229 230 233 235 237 238 239 240 242 243 247 248 249 250 251 252 255 256 258 261 262 264 265 266 268 269 270 272 274 275 276 278 280 281 282 283 284 289 290 291 292 293 295 297 298 300 78 167 246 6 14 15 19 22 24 25 28 30 32 34 37 38 41 46 47 49 50 53 54 56 59 62 66 73 82 85 86 93 95 98 100 103 106 107 118 122 125 128 131 136 139 140 146 149 150 153 162 178 181 182 189 190 191 192 194 196 199 205 216 219 226 232 234 236 244 245 253 260 267 271 273 279 285 286 287 296 299 1 3 4 5 7 8 9 10 11 12 13 16 17 18 20 21 23 26 27 29 31 36 39 40 44 45 48 51 52 55 58 60 61 63 64 65 68 69 70 71 72 74 75 77 79 80 81 84 88 91 92 94 96 97 99 101 102 104 110 111 112 113 115 116 117 119 120 121 123 126 127 129 130 132 133 134 135 137 138 141 142 143 144 145 147 148 151 154 155 156 158 159 160 163 164 165 166 169 170 171 172 173 174 175 176 177 179 180 183 184 185 186 187 188 193 195 198 200 202 203 204 206 207 209 210 211 212 213 214 215 217 218 220 221 222 223 224 225 227 228 230 233 235 237 238 239 240 242 243 247 248 249 250 251 252 255 256 257 258 261 262 263 264 265 266 268 269 270 272 274 275 276 278 280 281 282 283 284 288 289 290 292 293 294 295 297 298 300 78 1 2 3 4 5 8 9 10 11 12 13 15 17 19 20 21 22 23 24 25 26 27 28 29 31 32 34 37 38 39 40 41 45 46 47 48 49 50 52 53 56 57 58 59 60 61 62 63 64 65 66 68 69 70 71 72 73 74 77 79 80 81 82 83 84 85 86 87 88 91 92 93 94 95 96 98 99 100 102 103 104 105 106 107 108 110 111 112 113 114 115 116 118 119 121 122 123 124 125 126 127 129 130 132 133 134 135 136 138 139 140 141 142 143 144 145 146 147 148 149 150 153 154 155 156 158 159 160 162 164 165 166 169 170 171 172 173 174 175 176 177 178 179 180 181 183 184 185 187 188 189 190 191 192 193 194 195 196 197 198 199 200 203 204 205 211 212 213 214 215 216 217 218 219 221 222 223 224 226 227 228 229 230 231 232 233 234 236 238 239 240 241 242 243 244 245 249 250 251 252 255 256 257 258 260 261 262 263 264 266 267 268 269 270 271 273 276 278 279 280 281 282 283 284 285 286 287 288 289 293 294 295 296 297 298 2 6 42 50 59 66 78 83 85 95 100 136 146 150 181 189 205 232 234 236 254 267 287 296 299 3 4 5 9 10 14 15 16 17 19 20 22 24 25 27 30 32 34 37 39 41 43 44 46 47 48 49 53 54 56 60 62 63 64 67 68 69 71 73 77 82 84 86 90 91 99 102 103 104 105 106 107 109 110 111 112 114 115 118 121 122 123 124 125 126 127 132 133 134 138 139 140 141 142 144 145 147 148 149 152 153 154 158 159 162 166 170 171 172 174 175 176 178 179 182 183 184 187 190 191 192 193 194 196 197 198 199 200 211 213 214 216 217 219 220 224 226 228 230 231 233 238 239 240 241 242 243 244 245 247 250 253 256 258 259 260 261 262 269 270 271 273 274 276 277 279 280 281 282 283 284 285 291 292 293 294 298 1 7 8 11 12 13 18 21 23 26 29 33 40 45 51 55 57 58 61 65 74 79 80 81 87 88 94 96 97 101 108 113 116 117 119 120 129 135 137 143 151 155 157 160 161 163 165 168 169 173 177 180 185 186 195 202 203 204 206 207 208 209 210 215 218 221 222 225 227 229 237 248 249 251 252 255 263 264 265 268 275 288 289 290 297 300 78 167 205 246 42 2 3 6 9 14 15 19 22 24 25 28 30 32 34 37 38 41 46 47 49 50 53 54 56 59 62 63 66 73 82 83 85 86 93 95 98 100 103 104 105 106 109 110 114 118 121 122 124 125 136 139 140 147 149 150 153 162 170 178 182 189 190 191 192 193 196 199 216 219 226 234 236 241 244 245 253 260 267 271 273 279 285 286 287 296 299 1 4 7 8 10 11 12 13 16 17 18 20 21 23 26 29 31 36 39 44 45 48 51 52 55 57 58 60 61 64 65 67 68 69 70 71 72 74 75 77 79 80 81 84 87 88 91 92 94 96 97 99 101 102 108 111 112 113 115 116 117 119 120 123 126 127 130 132 133 134 135 137 138 141 142 143 144 145 148 151 154 155 156 158 160 161 163 164 165 166 169 171 172 173 174 175 176 177 179 180 183 184 185 186 187 188 195 197 198 200 202 203 206 207 209 210 211 212 213 214 215 217 218 220 221 222 223 224 225 227 228 229 230 233 235 237 238 239 240 242 243 248 249 250 251 252 255 256 257 258 261 262 263 264 265 266 268 269 270 272 274 275 276 278 280 281 282 283 284 288 290 291 292 293 294 295 297 300 78 167 181 246 2 42 59 98 205 232 50 95 136 146 234 254 1 3 4 5 6 9 10 11 12 13 14 15 16 17 18 19 20 21 22 24 26 27 28 29 30 32 33 34 35 36 37 39 41 43 44 45 46 47 48 51 53 54 56 58 60 61 62 63 64 66 68 69 71 72 73 74 75 77 79 80 81 82 83 84 86 88 89 91 92 93 94 96 97 99 100 101 102 103 104 106 107 108 109 110 111 112 113 114 115 116 117 118 119 120 121 122 123 124 125 126 127 128 129 131 132 133 134 138 139 141 143 144 145 147 148 149 151 153 154 155 158 160 161 162 163 164 165 166 168 169 170 171 172 173 174 175 176 177 178 179 180 182 183 184 185 186 187 188 189 190 191 192 193 194 195 196 197 198 199 200 203 204 206 207 208 209 210 211 212 213 214 215 216 217 218 220 221 222 223 224 225 226 227 228 229 231 233 236 237 238 239 240 241 242 243 244 245 247 248 249 250 251 252 255 256 258 259 260 261 263 264 265 266 268 269 270 271 272 273 274 275 276 278 279 280 281 282 283 284 285 286 287 289 290 291 292 293 294 295 296 297 298 42 59 78 98 167 181 205 232 246 2 50 66 95 136 146 150 189 234 236 254 287 296 299 1 3 4 5 7 10 12 13 14 15 16 17 18 19 20 21 22 23 24 25 27 28 29 30 32 33 34 35 36 37 39 40 41 45 48 49 51 53 54 55 58 60 61 62 63 68 72 73 74 75 77 79 80 81 82 84 86 87 88 89 91 94 96 97 100 101 102 104 106 107 108 110 111 113 114 115 116 119 120 121 122 123 124 125 126 127 129 130 131 132 133 135 137 138 139 141 145 147 148 149 151 152 153 154 155 158 159 161 162 163 165 166 169 170 171 172 173 174 175 176 177 178 179 180 182 183 184 185 186 187 188 190 191 193 194 195 196 197 198 200 202 203 204 207 208 210 211 212 213 214 216 217 218 220 221 222 223 224 225 226 227 228 229 230 231 233 237 238 239 240 241 242 244 245 247 248 249 251 252 253 255 256 258 259 260 261 263 264 265 266 267 268 269 270 271 272 273 274 275 276 277 278 279 280 281 282 283 284 285 288 289 290 291 292 293 294 295 297 298 300 78 3 6 9 14 15 19 22 24 25 28 30 32 34 37 38 41 46 47 49 50 53 54 56 59 62 63 66 73 82 83 85 86 93 95 98 100 103 105 106 107 109 110 114 122 125 136 139 140 146 147 149 150 153 162 170 178 181 182 189 190 191 192 193 194 196 199 205 216 219 226 231 232 234 236 241 244 245 246 253 260 267 271 273 279 285 286 287 296 299 1 4 5 7 8 10 11 12 13 16 18 20 21 23 26 27 29 31 35 36 39 40 43 45 51 52 55 57 58 60 61 64 65 68 69 70 71 72 74 75 77 79 80 81 84 87 88 91 92 94 96 97 99 101 102 108 111 112 113 115 116 117 119 120 124 126 127 129 133 134 135 137 138 141 142 143 144 145 148 151 154 155 156 158 159 160 161 163 164 165 169 171 172 174 175 176 177 179 180 183 184 185 186 187 188 195 198 200 202 203 204 206 207 209 210 211 212 213 214 217 218 220 221 222 223 224 225 227 228 229 230 233 235 237 238 239 240 242 243 247 248 249 250 251 252 255 256 257 258 261 262 263 264 265 266 268 269 270 272 274 275 276 278 280 282 283 288 289 290 291 292 293 294 295 297 298 300 42 78 98 167 181 246 2 50 59 66 95 136 150 232 234 254 287 299 6 14 19 24 25 30 32 34 37 38 41 46 47 49 53 56 62 83 85 103 106 107 114 118 125 128 131 139 140 149 152 178 189 190 191 192 196 199 216 226 231 236 241 244 253 260 267 273 279 285 286 1 4 5 8 9 10 11 12 13 15 16 17 18 20 21 22 23 26 27 28 29 31 33 35 36 39 40 43 44 45 48 51 52 54 55 57 58 60 61 63 64 65 68 69 70 71 72 73 74 75 77 79 80 81 82 84 86 87 88 89 90 91 92 93 94 96 97 99 101 102 104 105 108 109 110 111 112 113 115 116 117 119 121 123 124 126 127 129 130 132 133 134 135 137 138 141 142 143 144 145 147 148 151 153 154 155 156 157 158 159 160 161 162 163 164 165 166 169 170 171 172 173 174 175 176 177 179 180 183 184 185 186 187 188 193 194 197 198 202 203 204 206 207 210 211 212 213 214 215 217 218 219 220 221 222 223 224 225 227 228 229 230 233 235 238 239 240 242 243 245 247 248 249 251 252 255 256 258 259 261 262 263 264 265 266 268 269 270 271 272 274 275 276 277 278 280 281 283 284 288 289 290 291 292 293 294 295 297 298 300 78 167 181 246 205 2 6 14 15 19 22 24 25 28 30 32 34 37 38 41 46 47 49 50 53 54 56 59 62 66 82 85 86 93 95 98 100 103 105 106 107 109 110 114 118 122 125 136 140 149 150 153 162 178 182 189 190 191 192 194 196 199 216 219 226 231 232 234 236 241 244 245 253 260 267 271 273 279 285 286 296 299 1 3 4 7 8 9 10 11 12 13 16 17 18 20 21 23 26 27 29 35 36 39 40 43 44 45 48 51 52 55 58 60 61 63 64 65 67 68 69 70 71 72 74 75 77 80 81 84 87 88 91 92 94 96 99 101 102 104 108 111 112 113 115 116 117 119 120 124 126 127 129 130 132 133 134 135 137 138 141 142 143 144 145 147 148 151 154 155 156 158 160 161 163 164 165 166 169 170 171 172 173 174 175 176 177 179 180 183 184 185 186 187 188 193 195 197 198 200 202 203 206 209 210 211 212 213 214 215 217 218 220 221 222 223 224 225 227 228 229 230 235 237 238 239 240 242 247 248 249 250 251 252 255 256 257 258 261 262 263 264 265 266 268 269 270 272 274 275 276 278 280 281 282 283 284 288 289 290 291 293 294 295 298 300 42 59 78 95 98 136 146 150 167 181 205 232 234 246 254 3 6 9 14 15 19 20 22 24 28 30 32 34 37 38 41 46 47 49 50 53 54 56 62 63 64 66 73 82 83 85 86 91 93 100 103 104 105 106 107 109 110 114 118 121 122 125 128 131 139 140 147 149 153 162 170 178 182 189 190 191 192 193 194 196 199 211 216 219 226 231 236 241 245 260 267 271 273 279 284 285 286 287 296 1 4 5 8 10 11 12 13 16 17 18 21 23 26 27 29 31 33 35 36 39 40 43 44 45 48 51 52 55 57 58 60 65 67 68 69 70 71 72 74 75 76 77 79 80 81 84 87 88 89 90 92 96 97 101 102 108 111 112 113 115 116 117 119 120 123 126 127 129 130 132 133 134 137 138 141 142 143 145 148 154 156 157 158 159 160 161 163 165 166 168 169 171 172 173 174 175 176 177 179 180 183 184 185 186 187 188 195 197 198 200 202 203 204 206 207 208 209 210 212 213 214 215 217 218 220 221 223 224 225 227 228 229 230 233 235 237 238 239 240 242 247 248 249 251 252 255 256 257 258 259 261 262 263 264 265 266 268 270 272 275 276 277 278 280 281 282 283 288 289 290 291 293 294 297 298 2 42 59 78 95 136 146 150 167 181 232 234 246 254 6 30 46 47 50 66 83 85 100 189 199 236 267 285 287 296 299 1 3 4 7 8 9 10 12 13 14 15 16 17 18 19 20 21 22 23 24 25 27 28 29 34 36 37 38 39 40 41 45 48 49 51 52 53 54 57 58 60 61 63 68 70 71 72 73 74 79 80 81 82 86 87 88 91 93 94 101 102 103 104 105 106 107 108 109 110 113 115 116 118 119 120 121 122 123 124 125 126 127 129 130 131 132 133 135 137 138 140 141 145 147 148 149 151 153 154 155 156 158 159 160 161 162 163 164 165 166 170 171 172 173 174 175 177 178 179 180 182 183 184 185 186 187 188 190 193 194 195 196 197 200 202 203 204 206 207 208 209 210 211 212 213 214 216 217 218 220 221 222 223 225 226 228 229 230 231 233 235 237 238 239 240 241 242 244 245 247 248 249 251 252 253 255 256 257 258 261 262 263 264 268 269 270 271 272 273 274 275 278 279 280 281 283 284 288 289 290 292 293 294 295 297 298 300 2 42 59 78 98 150 167 181 205 232 246 6 14 19 24 30 32 34 37 38 41 47 49 50 53 56 62 66 83 85 95 100 103 106 107 109 114 118 125 128 131 139 140 146 149 182 189 190 191 192 196 199 216 226 231 234 236 241 244 253 254 267 273 279 285 286 287 296 299 1 3 4 5 7 9 10 11 13 15 16 17 18 20 21 22 23 26 27 28 29 31 33 36 39 40 44 45 48 51 52 54 55 57 58 60 61 63 64 65 67 68 69 70 72 73 74 77 80 81 82 84 86 87 88 90 91 92 93 94 96 97 99 101 102 104 105 108 110 111 112 113 115 116 117 119 120 121 122 123 124 126 127 130 132 133 134 135 137 138 141 142 143 144 145 148 151 153 154 155 156 157 158 159 160 161 162 163 164 165 166 168 169 170 171 172 173 174 175 176 177 179 180 183 184 185 186 187 188 193 194 195 197 198 200 202 203 204 206 207 208 211 212 213 214 215 217 218 219 220 221 222 223 224 225 227 228 229 230 233 235 237 238 239 240 242 243 245 247 249 252 255 256 257 258 261 262 263 264 265 266 268 269 270 271 272 274 275 276 277 278 280 281 282 283 284 288 289 290 291 292 293 294 295 297 298 300 78 167 181 246 2 42 59 98 150 205 232 234 6 30 47 50 66 83 85 95 100 136 146 189 199 236 254 267 285 287 296 299 3 4 5 9 10 14 15 16 17 19 20 22 24 25 28 32 37 38 41 43 44 49 53 54 56 60 62 63 64 68 69 70 73 82 86 91 93 99 102 103 104 105 106 107 109 110 112 114 115 118 121 122 124 125 126 127 128 139 140 141 142 144 145 147 149 153 158 162 170 171 172 174 176 178 179 190 191 192 193 194 196 211 214 216 219 224 226 230 231 241 243 244 245 247 253 256 258 260 271 273 274 276 279 281 282 284 286 291 293 1 7 11 12 13 21 23 26 27 29 31 33 35 36 39 40 45 48 51 52 55 57 58 61 65 71 72 74 77 79 80 81 84 87 88 89 90 92 94 96 101 108 111 113 116 117 119 120 129 130 132 133 135 137 138 143 148 151 155 156 157 159 160 161 163 164 165 168 169 173 175 177 180 184 185 186 188 195 197 198 200 202 203 204 206 207 208 209 210 212 213 218 220 221 222 225 227 228 229 233 238 239 240 242 248 249 250 251 252 255 257 259 261 263 264 265 266 268 269 270 272 277 280 283 288 289 290 292 294 295 297 298 300 78 167 181 205 246 42 98 2 3 6 9 14 15 19 22 24 25 28 30 32 34 37 38 41 46 47 49 50 53 54 56 59 62 63 64 66 73 82 83 85 86 91 93 95 103 104 105 106 107 109 114 121 122 124 125 136 139 140 146 149 150 153 162 170 178 182 189 190 191 192 193 194 196 199 211 216 219 226 231 232 234 236 241 244 245 253 254 267 271 273 279 284 285 286 287 296 299 1 4 5 7 8 10 11 12 13 16 17 18 21 23 26 27 29 31 36 39 40 44 45 48 51 52 55 57 58 60 61 65 68 69 70 71 72 77 79 80 81 84 87 88 94 96 97 99 101 102 108 111 112 113 115 116 117 119 120 123 126 127 129 130 132 133 135 137 138 141 142 143 144 145 148 151 154 155 156 158 159 160 161 163 164 165 166 168 169 171 172 173 174 175 176 177 179 180 183 184 186 187 188 195 197 198 200 202 203 204 206 209 210 212 213 214 215 217 218 220 221 222 223 224 225 227 228 229 230 233 235 237 238 239 240 242 243 247 248 249 250 251 252 255 256 257 258 261 262 263 264 265 266 269 270 272 274 275 276 278 280 281 282 283 288 289 290 291 292 293 294 295 297 298 300 78 167 246 2 14 19 25 30 32 34 37 38 41 46 47 49 50 53 56 59 62 66 83 85 95 98 100 103 114 118 125 136 139 140 146 149 150 178 182 189 190 191 196 199 205 216 226 232 234 236 241 244 253 260 267 273 279 285 286 287 296 299 1 3 4 5 7 8 9 10 11 12 13 15 16 17 18 20 21 22 23 24 26 27 29 31 35 36 39 40 43 44 45 48 51 52 54 55 57 58 60 61 63 64 65 68 69 70 71 73 74 75 76 77 79 80 86 87 88 91 92 93 94 96 97 99 101 102 104 106 108 109 110 111 112 113 115 116 117 119 120 121 122 123 124 126 127 128 129 130 131 134 135 137 138 141 142 143 144 145 147 148 151 153 154 155 156 158 159 160 161 162 164 165 169 170 171 172 174 175 176 177 180 183 184 185 186 187 188 192 193 194 195 197 198 200 202 203 204 206 207 208 209 210 211 212 213 214 215 217 218 219 220 221 222 223 224 225 227 228 229 230 231 233 235 237 238 240 242 243 245 247 248 249 250 251 252 255 256 257 258 261 262 263 264 265 266 268 269 270 271 272 274 275 276 278 280 281 282 283 284 288 289 290 291 292 293 294 295 297 298 300 42 59 78 95 136 146 150 167 181 205 232 234 246 254 30 46 47 50 62 66 83 85 100 103 140 189 191 199 236 244 267 285 287 296 299 1 3 4 7 8 9 10 12 13 14 15 17 18 19 20 21 22 23 24 25 27 28 29 33 34 36 37 38 39 40 41 45 48 49 52 53 54 55 56 57 58 60 61 63 65 68 70 71 72 74 77 79 80 81 82 86 87 88 91 93 94 101 102 104 106 107 108 109 110 111 113 114 115 116 118 119 120 121 122 123 124 125 126 127 128 129 130 131 132 133 135 137 138 139 141 142 145 147 148 149 153 154 155 156 158 159 160 161 162 163 164 165 166 170 171 172 173 174 176 177 178 179 180 182 183 184 185 186 187 188 190 193 194 195 196 197 200 203 204 206 207 208 209 210 211 212 213 214 216 218 219 220 221 222 223 224 225 226 227 228 229 231 233 235 238 239 240 241 242 245 247 248 249 251 252 256 257 258 260 261 263 264 265 268 269 270 271 272 273 274 275 278 279 280 281 283 284 288 289 290 291 292 293 294 295 297 298 300 42 78 167 181 205 246 2 59 95 146 150 232 234 254 3 4 5 6 9 10 14 15 16 17 19 20 22 24 25 27 28 30 32 34 35 36 37 38 39 41 44 46 47 48 49 50 52 53 54 56 60 62 63 64 66 68 69 70 71 72 73 77 82 83 84 85 86 90 91 93 99 100 102 103 104 105 106 107 109 110 111 112 114 115 118 121 122 123 124 125 126 127 132 133 134 139 140 141 142 143 144 145 147 148 149 152 153 154 159 162 166 170 171 172 174 175 176 178 179 182 184 187 188 189 190 191 192 193 194 196 197 198 199 200 211 213 214 216 219 220 224 226 228 230 231 233 236 238 239 240 241 242 243 244 245 250 256 258 259 262 267 269 270 271 273 276 277 279 280 281 282 283 284 285 286 287 291 292 293 294 295 296 298 2 6 30 42 46 47 50 59 66 78 83 85 95 98 100 136 150 167 181 189 199 205 232 234 236 246 254 267 285 287 296 299 3 4 5 9 10 14 15 16 17 19 20 22 24 25 32 34 37 38 39 41 43 44 49 53 54 60 62 63 64 67 68 69 70 72 73 82 86 91 93 99 102 103 104 105 106 107 109 111 112 114 115 118 121 122 123 124 125 126 127 128 131 139 140 141 142 144 145 147 149 152 153 154 158 159 170 171 172 174 176 178 179 182 187 190 191 192 193 194 196 211 214 216 219 220 224 226 230 231 241 243 244 245 247 250 253 256 258 260 262 271 273 274 276 279 281 282 284 286 291 292 293 294 13 18 33 55 92 209 210 167 181 246 2 42 59 95 98 136 146 150 205 232 234 254 6 46 47 50 62 66 83 85 100 103 189 191 199 236 267 285 287 296 299 1 3 4 5 7 8 9 10 12 13 14 15 16 17 18 19 20 21 22 24 25 27 28 29 32 33 34 36 37 38 39 40 41 45 49 51 52 53 54 55 57 58 60 61 63 65 68 71 72 73 74 75 77 79 80 81 82 84 86 87 88 89 90 91 93 94 96 97 101 102 104 105 106 107 108 109 110 111 112 113 114 116 118 119 120 121 122 123 124 125 126 127 128 129 130 131 132 133 135 137 138 139 140 141 142 145 147 148 149 151 152 153 154 155 156 157 158 159 161 162 163 164 165 166 169 170 171 172 173 174 175 176 177 178 179 180 182 183 184 185 187 188 190 192 193 194 195 196 197 198 200 202 203 204 206 207 208 209 210 211 212 213 214 215 216 218 219 220 221 222 223 224 225 226 227 228 229 230 231 233 235 237 238 239 240 241 242 244 245 247 248 249 251 252 253 255 256 257 258 260 261 262 263 264 265 266 268 269 270 271 272 274 275 277 279 280 281 282 283 284 288 289 290 291 292 293 295 297 300 2 3 6 9 10 14 15 19 20 22 24 25 28 32 34 37 38 41 46 47 49 50 53 54 56 59 62 63 64 66 68 69 70 73 82 83 85 86 91 93 95 98 100 103 104 105 106 107 109 110 112 114 118 121 122 124 125 126 127 136 139 140 142 144 146 147 149 150 153 162 167 170 171 174 178 179 181 182 189 190 191 192 193 194 196 199 205 211 216 219 226 231 232 234 236 241 244 245 258 260 262 267 271 273 276 279 281 284 285 286 287 291 296 299 1 4 7 8 11 12 13 16 17 18 21 23 26 27 29 31 39 40 44 45 48 51 52 57 58 61 65 71 72 74 75 77 79 80 81 84 87 88 92 94 96 97 101 108 111 113 115 116 117 119 120 123 129 130 132 133 137 138 141 143 145 148 151 154 155 156 158 159 160 161 163 164 165 169 172 176 177 180 184 185 186 187 188 195 197 198 200 202 203 204 206 207 209 210 212 213 215 217 218 220 221 222 223 224 225 227 233 235 237 238 239 240 242 243 247 248 249 250 251 252 255 256 257 261 264 265 266 268 269 270 274 275 278 280 282 283 288 289 290 292 293 294 295 297 298 300 78 181 205 246 2 42 50 59 66 95 98 136 146 150 232 234 254 287 6 25 30 46 47 62 83 85 100 103 118 140 189 191 199 236 244 267 285 296 299 1 3 4 7 8 9 10 12 13 14 15 17 18 19 20 21 22 23 24 27 28 29 33 34 35 36 37 38 39 40 41 43 48 49 51 52 54 55 56 57 58 60 61 63 65 67 68 69 70 71 72 73 74 76 77 79 80 81 82 87 88 89 90 91 93 94 102 104 105 106 107 108 109 110 113 115 116 119 120 121 122 123 124 125 126 127 129 130 131 132 133 135 137 138 139 141 142 145 148 149 151 152 153 155 156 157 158 159 160 161 162 163 164 165 166 170 171 172 173 174 175 176 178 179 180 182 183 184 185 186 187 190 193 194 195 196 197 200 202 203 204 206 207 208 209 210 211 212 213 214 216 217 218 219 220 221 222 223 224 225 226 227 228 229 230 231 233 235 237 238 239 240 241 242 243 245 247 248 249 251 252 253 255 256 257 258 259 263 264 265 266 268 269 270 271 272 273 275 277 279 280 281 283 284 289 290 291 292 293 294 295 297 298 42 59 78 205 232 246 1 3 4 5 6 9 10 11 12 13 14 15 16 17 19 20 21 22 23 24 25 26 27 28 29 30 31 32 34 36 37 38 39 40 41 44 45 46 47 48 49 51 52 53 54 56 58 60 62 63 64 65 66 67 68 69 70 71 72 73 74 77 79 80 81 82 83 84 86 87 88 90 91 92 93 94 95 96 99 100 101 102 103 104 105 106 108 109 110 111 112 113 114 115 116 118 119 121 122 123 124 125 126 127 130 131 132 134 135 136 138 139 141 142 143 144 145 146 147 148 149 150 153 154 155 156 157 158 159 160 162 163 164 166 168 169 170 171 172 173 174 175 176 177 179 180 182 183 184 185 187 189 190 191 192 193 194 195 196 198 200 203 204 206 210 211 212 214 215 216 217 218 219 220 221 222 223 224 226 227 228 229 230 231 233 234 235 236 237 238 239 240 241 242 243 244 245 247 249 250 251 252 255 256 257 258 260 261 262 263 264 267 268 269 270 271 273 275 276 278 279 280 281 283 284 285 286 287 288 289 291 292 293 294 295 296 297 298 42 78 167 181 205 246 2 59 95 136 146 150 232 234 254 6 14 19 24 25 30 32 34 37 38 46 47 49 50 53 56 66 83 85 100 103 106 107 114 118 125 139 140 149 152 178 182 189 190 191 192 196 199 216 226 231 236 241 253 260 267 273 279 285 286 287 296 299 1 3 4 5 7 8 9 10 11 12 13 15 16 17 20 21 22 23 26 27 28 29 31 35 36 39 40 43 44 45 48 51 52 54 55 57 58 60 61 63 64 68 69 71 72 73 74 75 76 79 80 81 82 84 86 87 88 89 90 91 92 93 94 96 99 101 102 105 108 109 110 111 112 113 115 116 117 119 120 121 123 124 126 127 129 130 132 133 134 135 137 138 141 142 143 144 145 147 148 151 153 154 155 156 157 158 159 160 161 162 163 164 166 169 170 171 172 173 174 175 176 177 179 180 183 184 185 186 187 188 193 194 195 197 198 200 202 203 206 207 208 209 210 211 212 213 214 215 217 219 220 221 222 223 224 225 227 228 229 230 233 237 238 239 240 242 243 245 247 248 249 250 251 252 255 256 257 258 259 261 262 263 264 268 269 270 271 272 274 275 276 277 278 280 281 282 283 284 288 289 290 291 292 293 294 295 297 298 300 2 42 59 78 98 150 167 181 205 232 234 246 50 66 83 85 95 100 136 146 189 236 254 287 296 299 1 3 4 7 9 10 11 12 13 14 15 16 17 18 19 20 22 23 24 25 27 28 29 30 32 33 34 36 37 39 40 41 43 45 47 48 49 51 53 55 57 58 60 61 62 63 67 68 71 72 73 74 75 76 77 79 80 81 82 84 86 87 88 91 94 96 97 101 102 103 104 106 107 108 109 110 111 113 114 115 116 118 119 120 121 123 124 125 126 127 128 129 130 131 132 133 135 137 138 139 141 145 147 148 149 151 153 154 155 156 158 159 160 161 162 164 165 166 169 170 171 172 173 174 175 176 177 178 179 180 182 183 184 185 186 187 188 190 191 193 194 195 196 197 198 202 203 204 206 207 209 210 211 212 214 216 217 218 220 222 223 224 225 226 227 228 229 230 231 233 237 238 239 240 241 242 244 245 247 248 249 251 252 253 255 256 258 259 260 261 262 263 264 265 266 267 268 269 270 271 272 274 276 278 279 280 281 282 284 285 288 289 290 291 292 293 294 295 297 298 300 78 246 42 98 167 181 205 2 59 95 136 146 150 232 234 3 4 5 6 9 10 11 12 13 14 16 17 19 22 23 24 25 27 28 29 30 31 32 34 35 36 37 38 39 40 41 43 44 45 46 47 48 49 50 52 53 54 56 58 60 62 63 64 66 67 68 69 70 71 73 74 77 81 82 83 84 86 87 88 89 90 91 92 93 96 99 100 102 103 104 106 107 109 110 111 112 113 114 115 118 121 122 123 124 125 126 127 131 132 133 134 135 138 139 141 142 143 144 145 147 148 152 153 154 155 156 158 159 162 165 166 169 170 171 172 173 174 175 176 177 178 179 182 183 185 187 188 189 190 191 192 193 194 196 197 198 199 200 204 206 211 212 214 215 216 217 218 219 220 223 224 226 227 228 230 231 233 236 238 239 240 241 242 243 244 245 247 249 250 251 252 255 256 257 258 260 261 262 263 264 266 267 269 270 273 277 279 281 282 283 284 285 286 287 288 289 291 292 293 294 295 296 297 18 65 75 76 97 130 186 195 208 225 229 248 268 272 275 278 78 167 181 246 2 42 50 59 66 95 98 136 146 150 205 232 234 287 6 25 30 46 47 53 62 83 85 100 103 140 189 191 199 244 267 285 296 299 1 3 7 9 10 12 13 14 16 17 18 19 20 21 22 23 24 27 28 29 33 34 35 36 37 38 39 40 41 43 45 48 49 51 52 54 57 58 60 61 63 65 68 70 71 72 73 76 77 79 81 82 86 87 89 90 91 93 94 101 102 104 105 106 107 108 109 110 111 113 114 115 116 119 120 121 122 123 124 125 126 127 128 129 130 131 132 135 137 138 139 141 142 145 147 148 149 152 153 154 155 156 157 159 160 161 162 163 164 165 166 171 172 173 174 175 176 177 178 179 180 182 183 185 186 187 188 190 193 194 195 196 197 200 203 204 206 207 208 210 211 212 213 214 217 218 220 221 222 223 224 225 226 227 228 229 230 231 233 235 237 238 239 240 241 242 243 245 247 248 249 251 252 255 256 257 258 259 261 262 263 265 268 269 270 271 272 273 275 277 278 279 280 283 284 288 289 290 291 292 293 294 295 297 298 78 167 181 42 205 2 3 6 9 19 22 24 25 28 30 32 34 38 41 46 47 49 50 53 54 56 59 62 63 66 73 82 83 85 86 91 93 95 98 100 103 105 106 107 109 110 114 118 121 122 124 125 136 139 140 146 147 149 150 153 162 170 178 182 189 190 191 192 193 194 196 199 216 219 226 231 232 234 236 241 244 245 253 260 267 271 273 279 285 286 287 296 299 1 4 7 8 10 11 12 13 17 20 21 23 26 27 29 31 36 39 40 43 44 45 48 51 52 55 57 58 60 61 65 68 69 71 72 74 75 77 79 80 84 87 88 94 96 97 99 101 108 111 112 113 115 116 117 119 120 123 126 127 129 130 132 133 134 135 137 138 141 142 143 144 145 148 151 154 155 156 158 159 160 161 163 164 165 166 169 171 172 173 174 175 176 177 179 180 183 184 186 187 188 195 197 198 200 202 203 204 206 207 209 210 211 212 213 214 215 217 218 220 221 222 223 224 225 228 229 230 233 235 237 238 239 240 242 243 247 248 249 250 251 252 255 257 258 261 262 263 264 265 266 268 269 270 272 274 275 276 278 280 282 283 288 289 290 291 292 293 294 295 297 298 300 78 167 181 246 205 2 42 59 146 150 234 50 66 95 136 189 236 287 296 1 3 4 6 7 9 10 11 12 13 14 15 16 17 18 20 21 22 23 24 25 26 27 28 29 30 31 32 33 34 35 36 37 39 40 43 44 45 47 48 49 51 53 58 60 61 62 63 64 67 68 71 72 73 74 75 77 79 80 81 82 83 84 86 87 88 91 92 93 94 97 99 100 101 102 103 104 106 107 108 109 110 111 112 113 114 115 116 117 118 119 120 121 122 123 124 125 126 127 128 129 130 131 132 133 135 137 138 139 141 143 144 145 147 148 149 151 153 154 155 158 159 160 161 162 163 164 165 166 169 170 171 172 173 174 175 176 179 180 182 183 184 185 186 187 188 190 191 192 193 194 195 196 197 198 199 200 202 203 204 206 207 208 209 210 211 213 214 215 216 217 218 222 223 224 225 226 227 228 229 230 231 233 237 238 239 240 241 242 244 245 247 248 249 250 251 252 255 256 258 260 261 263 264 265 267 268 269 270 271 272 273 274 275 276 278 279 281 282 283 284 285 286 288 289 290 291 292 293 294 295 297 298 300 42 78 98 167 181 205 246 2 6 14 15 19 22 24 25 28 30 32 34 37 38 46 47 49 50 53 54 56 59 62 66 73 82 83 85 86 93 100 103 105 106 107 114 118 121 122 125 131 136 139 140 149 150 153 162 178 182 189 190 191 192 196 199 216 219 226 231 232 234 241 244 245 253 260 267 271 273 279 285 286 287 296 299 1 3 4 8 9 10 11 12 13 16 18 20 21 23 26 27 29 31 33 36 39 40 43 45 48 51 52 55 57 58 60 61 63 64 65 67 68 69 70 71 72 74 75 77 80 81 84 87 91 92 94 96 97 99 102 104 108 110 111 112 113 115 116 117 119 120 123 124 126 127 129 130 132 133 134 135 137 138 141 142 143 144 145 147 148 151 154 155 156 158 159 160 161 163 164 165 166 168 169 170 171 172 173 174 175 176 177 179 180 183 184 185 186 187 188 193 195 197 198 200 203 204 206 207 209 210 211 212 213 214 215 217 218 220 221 222 223 224 225 227 228 229 230 235 237 238 239 240 243 247 248 249 250 251 252 255 256 258 261 262 263 264 265 266 268 269 270 272 274 275 276 280 281 282 283 284 288 289 290 291 292 293 294 295 298 300 42 50 59 66 78 95 98 136 146 150 167 181 205 232 234 246 254 287 6 14 19 25 30 32 37 38 41 46 47 49 53 56 62 83 85 100 103 125 128 139 140 149 152 178 182 189 190 191 192 196 199 216 226 236 241 244 253 260 267 273 279 285 286 296 299 1 3 5 7 8 9 10 11 12 17 20 23 24 26 27 28 29 31 33 36 44 45 51 52 54 57 58 60 61 65 68 70 74 79 80 91 92 94 96 99 104 108 109 112 113 115 116 117 119 120 121 122 124 126 127 130 134 135 137 142 144 147 153 155 156 159 161 163 165 166 169 172 174 175 176 180 184 185 188 194 197 198 200 202 203 206 215 217 218 220 221 225 228 229 230 231 233 237 238 239 240 242 243 245 247 248 249 251 252 257 261 262 263 265 268 269 270 272 275 276 282 283 289 291 294 295 297 298 78 78 167 181 246 205 2 3 4 5 6 8 9 10 11 12 13 14 15 16 17 19 20 21 22 23 24 25 27 28 29 31 32 34 36 37 38 40 44 45 46 47 48 49 50 51 52 53 54 56 58 59 60 61 62 64 65 66 67 69 70 71 72 73 74 77 79 80 81 82 83 84 86 88 91 92 93 96 98 99 100 102 103 104 106 107 109 111 112 113 114 115 118 119 121 122 123 124 125 126 127 129 132 133 134 135 136 138 139 141 142 143 144 145 146 147 148 149 153 154 155 156 158 159 162 164 165 166 169 170 171 172 173 174 175 176 177 179 180 183 184 185 187 188 189 190 191 192 193 194 195 196 197 198 199 200 203 204 206 211 212 213 214 215 216 217 218 219 220 221 223 224 226 227 228 229 230 231 232 233 234 236 239 240 241 242 243 244 245 247 249 250 251 252 255 256 257 258 260 261 262 263 264 266 267 268 269 270 271 273 276 278 279 281 282 283 284 285 286 287 288 289 291 292 293 294 295 296 297 298 78 167 246 181 3 4 5 6 9 10 13 14 15 16 17 19 20 22 24 25 27 28 32 34 36 37 38 41 44 46 47 48 49 50 52 53 54 56 58 59 60 62 63 64 66 68 69 70 71 72 73 77 82 83 85 86 88 91 93 95 98 99 100 102 103 104 105 106 107 109 110 111 112 114 115 118 121 123 126 132 133 134 136 138 139 140 141 142 143 144 145 146 147 148 149 150 153 154 158 162 166 169 170 171 172 174 175 176 178 179 182 183 184 187 188 189 190 191 192 193 194 196 197 198 199 200 205 211 213 214 216 217 219 220 224 226 228 231 232 233 234 236 238 239 240 241 242 243 244 245 247 249 250 256 257 258 260 261 262 263 266 267 269 270 271 273 276 279 280 281 282 283 284 285 286 287 291 292 293 294 295 296 298 1 8 11 18 26 57 61 65 92 119 120 130 135 137 155 160 173 177 180 203 206 208 215 227 229 237 268 272 275 278 297 78 246 181 2 42 59 95 98 136 146 150 232 234 254 6 30 46 47 50 66 83 85 100 189 199 236 267 285 287 296 299 1 3 4 7 8 9 10 12 13 14 15 16 17 18 19 20 21 22 23 24 25 27 28 29 32 34 36 37 38 39 40 41 45 48 49 51 52 53 54 55 57 58 60 61 63 68 70 71 72 73 74 75 77 80 81 82 86 87 88 91 93 94 101 102 103 104 105 106 107 108 109 110 111 113 114 115 118 119 120 121 122 123 124 125 127 129 131 132 133 135 137 138 141 145 147 148 149 151 153 154 155 156 158 159 160 161 162 163 164 165 166 168 170 171 172 173 174 175 176 177 178 179 180 182 183 184 185 186 187 188 190 193 194 195 196 197 200 202 203 204 206 207 208 209 210 211 212 213 216 217 218 220 221 222 223 224 225 226 227 228 229 230 231 233 235 237 238 239 240 241 242 244 245 247 248 249 251 252 253 255 256 258 260 261 262 263 264 265 266 269 270 271 272 273 274 275 278 279 280 281 283 284 288 289 290 291 293 294 295 297 300 78 42 167 205 246 2 59 98 150 232 3 4 5 6 9 10 14 15 16 17 19 20 22 24 25 28 30 32 34 37 38 41 46 47 49 50 54 56 60 62 63 66 67 68 69 70 73 82 83 85 86 91 93 95 99 100 102 103 104 105 106 107 109 110 112 114 118 121 122 123 124 125 126 127 136 139 140 141 142 144 145 146 147 152 153 158 162 170 171 172 174 176 178 179 182 187 189 190 191 192 193 194 196 199 211 214 216 219 224 226 230 234 241 243 244 245 247 256 258 260 267 271 273 276 279 281 282 285 286 287 291 293 296 1 8 11 12 13 18 21 23 26 27 29 31 36 39 40 45 48 51 52 55 57 58 61 65 71 72 74 77 79 80 81 84 88 90 92 94 96 97 101 108 111 113 116 117 119 120 129 130 132 133 135 137 138 143 148 151 154 155 156 157 159 160 161 163 164 165 166 168 169 175 177 180 184 185 186 188 197 198 200 203 204 206 207 210 212 213 215 217 218 220 221 222 225 227 228 229 233 235 237 238 239 240 248 249 250 252 255 257 263 264 265 266 268 269 270 272 275 277 278 280 283 288 289 290 292 294 295 297 298 42 78 167 181 205 246 2 59 98 150 232 234 4 5 6 9 10 11 12 13 14 15 16 17 19 20 21 22 23 24 25 27 28 29 31 32 33 34 36 37 38 39 40 41 44 45 46 47 48 49 50 52 53 54 56 58 60 61 62 63 64 66 68 69 70 71 73 74 77 79 81 82 83 84 86 87 88 89 90 91 92 95 96 99 100 102 103 104 105 106 107 109 110 111 112 113 114 118 119 121 122 123 124 125 126 127 128 131 133 134 135 136 138 139 142 143 144 145 147 148 149 152 153 154 155 156 157 158 159 162 165 166 169 170 171 172 173 174 175 176 177 178 179 180 182 183 184 185 187 188 189 190 191 192 193 194 196 197 198 199 200 204 206 211 212 213 214 216 217 218 219 220 221 223 224 226 228 230 231 233 236 238 239 240 241 242 243 244 245 247 250 251 252 254 255 256 257 258 260 261 262 263 264 266 267 268 269 270 271 273 276 277 278 279 280 281 282 283 284 285 286 287 288 289 291 292 293 294 295 2 42 59 78 95 98 136 146 150 167 181 205 232 234 246 254 6 30 46 47 50 62 66 83 85 100 103 140 191 199 236 244 267 285 287 296 299 1 3 7 9 10 12 14 17 18 19 20 21 22 23 24 25 28 29 33 34 36 38 40 41 45 48 49 51 52 53 54 57 58 60 61 63 67 68 70 71 72 73 74 77 79 80 81 82 86 87 91 93 94 101 104 105 106 107 108 109 110 111 113 114 115 116 118 119 120 121 122 123 124 125 126 127 129 130 131 132 133 138 141 142 145 147 149 153 154 155 156 159 160 161 162 164 165 166 171 172 173 174 175 176 177 179 180 182 184 185 186 187 188 190 193 194 195 196 197 200 202 203 204 206 207 208 209 210 212 213 216 217 218 219 220 221 222 223 224 225 226 227 230 231 233 235 237 238 239 240 241 242 245 247 248 249 252 253 255 256 257 258 261 262 263 264 265 268 269 270 271 272 273 274 275 278 279 280 283 288 289 291 292 293 294 295 297 298 300 246 2 42 59 98 150 167 181 205 50 66 83 85 95 100 136 146 189 234 236 254 287 296 299 1 3 4 7 10 12 13 14 15 17 18 19 20 21 22 23 24 27 28 29 34 36 37 39 40 43 45 48 49 51 53 54 55 57 58 61 63 68 71 72 73 74 76 77 79 80 81 82 86 87 89 91 93 94 101 102 103 104 106 107 108 109 110 111 113 114 115 116 118 119 120 121 122 123 124 125 126 127 129 132 133 135 137 138 139 140 141 145 147 148 149 151 153 154 155 156 158 159 160 161 162 163 164 165 166 170 171 172 173 174 175 176 177 178 179 180 182 183 184 185 186 187 188 190 193 194 195 196 197 200 202 203 204 207 208 209 210 211 212 213 214 216 217 218 220 221 222 223 224 225 226 227 228 229 230 231 233 237 238 239 241 242 244 245 247 248 249 251 252 253 255 256 258 259 261 262 263 264 265 266 267 268 269 270 271 272 273 274 275 278 279 280 281 283 284 285 288 289 290 291 292 293 294 295 297 298 300 78 167 181 205 2 3 4 5 6 9 10 14 15 16 17 20 22 24 25 27 28 30 32 34 37 38 39 41 44 46 47 48 49 50 52 53 54 56 59 60 62 63 64 66 68 69 70 72 73 77 82 83 84 85 86 91 93 95 99 100 102 104 105 106 107 109 110 111 112 114 115 118 121 122 123 124 125 126 127 132 133 134 136 138 139 140 141 142 144 145 146 147 149 150 153 154 158 159 162 170 171 172 174 175 176 178 179 182 183 184 187 189 190 191 192 193 194 196 199 211 214 216 217 219 220 224 226 228 230 231 232 233 234 236 238 239 240 242 243 244 245 247 250 253 256 258 260 261 262 266 267 269 270 271 273 276 279 280 281 282 285 286 287 291 292 293 294 295 296 298 299 78 167 181 246 42 205 2 6 14 24 25 30 32 37 38 41 46 47 49 50 53 56 59 62 66 83 85 98 100 103 106 107 114 118 125 128 136 139 140 146 149 150 178 182 189 190 191 192 196 216 226 231 232 234 236 241 244 253 260 273 279 285 286 287 296 299 1 3 4 5 7 8 9 10 11 12 13 15 16 17 18 20 21 22 26 27 28 29 31 33 36 39 40 43 44 48 51 54 55 57 58 60 61 63 64 65 68 69 70 71 72 73 74 75 77 79 80 81 82 84 86 87 88 91 93 94 96 97 99 101 102 104 108 109 110 111 112 113 115 116 117 119 120 121 122 123 124 126 127 129 130 132 133 134 135 137 138 141 142 143 144 145 147 148 151 153 154 155 156 158 159 160 161 162 163 164 165 166 168 169 170 171 172 173 175 176 179 180 183 185 186 187 188 193 194 195 197 198 200 202 203 204 206 207 208 209 210 211 212 213 214 215 217 218 219 220 221 223 224 225 227 228 229 230 233 237 238 239 240 242 243 245 247 248 249 250 251 252 255 256 257 258 261 262 263 264 265 266 269 270 271 272 274 275 278 281 282 283 284 288 289 291 292 293 294 295 297 298 300 78 167 246 2 3 4 5 6 10 14 15 16 17 20 22 24 28 30 32 34 36 37 38 39 41 44 46 47 48 49 50 52 53 54 59 60 62 63 64 66 68 69 70 71 72 73 77 82 83 84 85 86 91 93 95 98 99 100 102 103 104 105 106 107 109 110 111 112 114 115 118 121 122 123 124 125 126 127 128 131 132 133 134 136 138 139 140 141 142 144 145 146 147 148 149 150 153 154 158 159 162 166 170 171 172 174 175 176 178 179 182 183 184 187 188 189 190 191 192 193 194 197 198 199 200 205 211 213 214 216 217 219 220 226 228 230 231 232 233 234 236 238 239 240 241 242 243 244 245 247 250 256 258 260 261 262 266 269 270 271 273 276 279 280 281 282 284 285 286 287 291 292 293 294 295 296 298 1 7 8 11 18 21 23 26 29 40 45 51 57 65 74 75 79 81 92 94 96 97 101 108 113 116 117 130 135 137 143 155 160 165 169 173 177 180 185 203 204 206 207 208 215 218 221 222 225 227 229 248 249 255 263 265 268 272 275 278 288 289 297 78 167 181 246 42 205 2 50 59 66 95 98 136 146 150 189 232 234 236 254 296 299 6 14 19 25 30 32 34 38 41 46 47 49 53 62 83 85 100 103 107 114 125 140 149 152 178 182 190 196 199 226 244 253 267 273 285 1 8 9 10 12 17 20 23 24 26 27 28 31 36 37 40 44 45 48 51 52 54 57 58 60 61 67 68 70 74 77 80 89 90 92 93 94 97 99 104 105 108 109 112 113 116 117 119 120 121 122 124 126 127 130 134 135 138 139 143 144 147 155 156 157 159 160 161 163 164 165 166 168 171 172 174 175 176 179 180 184 185 187 188 192 194 197 200 203 206 208 210 212 213 215 216 217 218 219 220 221 225 228 229 230 231 233 237 238 239 240 241 242 243 245 247 248 249 250 251 252 257 261 262 263 265 268 269 270 271 272 275 276 277 283 289 291 294 295 298 2 42 59 78 95 98 146 150 167 205 232 246 6 14 19 22 24 25 28 30 32 34 37 38 41 46 47 49 50 53 54 56 62 66 73 82 83 85 86 93 100 103 106 107 109 114 118 122 125 131 136 139 140 149 152 153 162 178 182 189 190 191 192 196 199 216 219 226 231 236 241 244 245 253 254 260 267 271 273 279 285 286 287 299 1 3 4 8 9 11 12 13 15 16 17 18 20 21 23 26 27 31 35 36 39 40 44 45 48 51 52 55 57 58 60 61 63 64 65 67 68 69 70 71 72 74 75 76 77 79 80 81 84 87 88 90 91 92 94 96 97 99 101 102 104 105 108 110 111 112 113 115 117 119 120 121 123 124 126 127 130 132 133 134 135 137 138 141 142 143 144 145 148 151 155 156 157 158 159 160 163 164 165 166 168 169 170 171 172 174 175 176 177 179 180 183 184 185 186 187 188 193 195 197 200 202 203 204 206 207 208 209 210 211 213 214 215 217 218 220 221 222 223 224 225 227 228 230 233 235 237 238 239 240 242 243 248 249 250 251 252 255 256 257 258 261 262 263 264 265 266 269 270 272 275 276 277 278 280 281 282 283 284 288 289 290 291 292 293 294 295 297 298 300 78 181 1 2 3 4 5 6 8 10 13 14 15 16 17 18 19 20 21 22 23 24 25 26 28 29 30 31 32 33 34 36 37 38 39 40 41 44 45 46 47 48 49 50 51 53 54 56 58 59 60 61 62 63 64 65 66 68 69 71 72 73 74 75 77 79 80 81 82 83 84 86 87 88 91 92 93 94 95 96 97 98 99 100 101 102 103 104 106 107 108 109 110 111 112 113 114 115 116 117 118 119 120 121 122 123 125 126 127 129 130 132 133 134 135 136 138 139 141 142 143 144 146 147 148 149 150 151 153 154 155 156 158 159 160 161 162 163 164 166 169 170 171 172 173 174 175 176 177 178 179 180 182 183 184 185 186 188 189 190 191 192 193 194 195 196 197 198 199 200 203 205 206 207 208 209 210 211 212 213 214 215 216 217 218 219 220 222 223 224 225 226 227 228 229 230 231 232 233 234 236 237 238 239 240 241 242 243 244 245 247 248 249 250 251 252 255 256 258 260 261 262 263 264 265 266 268 269 271 273 275 276 278 279 280 281 282 283 284 285 286 287 288 289 290 291 292 293 294 295 296 297 298 78 167 181 246 205 2 42 50 59 95 136 146 150 189 232 234 236 254 287 296 299 6 14 19 25 30 41 46 47 49 53 62 83 100 103 107 114 118 125 140 149 152 178 190 191 196 226 244 253 267 285 1 8 9 10 12 17 20 23 26 27 28 29 31 34 36 38 45 48 51 58 60 61 65 67 68 69 70 74 77 79 92 94 99 104 105 108 109 112 113 115 117 119 120 121 122 124 126 127 130 131 134 135 139 142 143 147 155 156 159 160 161 163 164 165 166 172 174 175 176 180 185 187 188 194 197 200 203 206 213 215 216 217 219 220 225 228 229 230 231 233 237 238 239 240 241 243 245 247 248 249 251 252 257 261 262 263 265 268 269 272 275 276 283 289 291 294 295 297 298 42 78 167 181 205 246 2 59 95 136 146 150 232 234 254 6 14 19 22 24 25 30 32 34 37 38 41 46 47 49 50 53 54 56 62 66 83 93 100 103 106 107 109 114 118 122 125 128 131 139 140 149 152 153 162 178 189 190 191 192 196 199 216 226 231 236 241 244 253 260 267 271 279 285 286 287 296 299 1 3 4 7 8 10 11 12 13 15 17 18 20 21 23 26 27 28 29 31 33 35 36 40 43 44 45 48 51 52 55 57 58 60 61 63 64 68 69 70 72 73 74 76 77 79 80 81 82 84 87 88 89 90 91 92 94 96 97 99 101 102 104 105 108 110 111 112 113 115 116 117 119 121 123 124 126 127 130 132 133 134 135 137 138 141 142 143 144 145 147 148 151 154 155 156 157 158 159 160 163 164 165 166 169 170 171 172 173 174 175 176 177 179 180 183 184 185 186 187 188 193 194 195 197 198 200 202 204 206 207 208 209 210 211 212 213 214 215 217 218 219 220 221 222 223 224 225 227 228 229 230 233 235 237 238 239 240 242 243 245 247 248 249 251 252 255 256 257 258 259 261 262 263 264 265 268 269 270 272 275 276 277 278 280 281 282 283 284 288 289 290 291 292 293 294 295 297 298 2 6 50 59 66 78 83 85 95 98 100 136 146 150 167 181 189 205 232 234 236 246 254 267 287 296 299 3 9 14 15 19 20 22 24 25 28 30 32 34 37 38 41 46 47 49 53 54 56 62 63 64 68 69 73 82 86 91 93 103 104 105 106 107 109 110 114 118 121 122 124 125 126 128 131 139 140 142 147 149 152 153 162 170 174 178 182 190 191 192 193 194 196 199 211 216 219 226 231 241 244 245 253 260 271 273 276 281 284 285 291 42 78 98 167 181 205 246 2 59 95 136 146 150 232 234 3 4 5 6 10 11 12 14 15 16 17 19 20 22 23 24 25 27 28 29 31 32 34 35 36 37 38 39 40 41 43 44 45 46 47 48 49 50 52 53 54 56 58 60 61 62 63 64 66 68 69 71 72 73 74 77 79 81 82 83 84 86 87 88 89 90 91 92 93 96 99 100 102 103 105 106 107 109 110 111 112 113 114 115 118 119 121 122 123 124 125 126 127 132 134 135 138 139 141 142 143 144 145 147 148 149 152 153 154 155 156 158 159 162 165 166 170 171 172 173 174 175 176 177 178 179 180 182 183 184 185 187 188 189 190 191 192 193 194 196 197 198 199 200 204 206 211 212 213 214 215 216 217 218 219 220 221 223 224 226 227 228 230 231 233 236 238 239 240 241 242 243 245 247 249 250 251 252 255 256 257 258 260 261 262 263 264 266 267 268 269 270 271 273 276 277 279 280 281 282 283 284 285 286 287 288 289 291 292 293 294 295 296 297 298 78 78 167 181 205 246 2 42 59 98 232 3 4 5 6 9 10 11 12 13 14 15 16 17 19 20 21 22 23 24 25 27 28 29 31 32 34 36 37 38 39 40 44 45 46 47 48 49 50 52 53 54 56 58 60 61 62 63 64 66 68 69 70 71 72 73 74 77 79 81 82 83 85 86 87 88 90 91 92 93 96 99 100 103 104 105 106 107 109 110 111 112 113 114 115 118 119 121 122 123 124 125 126 127 132 133 134 135 136 138 139 141 142 143 144 145 146 147 148 149 150 152 153 154 155 156 157 158 162 165 166 168 169 170 171 172 174 175 176 177 178 179 180 182 183 184 185 187 188 189 190 191 192 193 194 196 198 199 200 204 206 211 213 214 215 216 217 218 219 220 221 223 224 226 227 228 230 231 233 234 236 238 239 240 241 242 243 244 245 247 249 250 251 254 255 256 257 260 261 262 263 264 266 267 268 269 270 271 273 276 279 280 281 282 283 284 285 286 287 288 291 292 293 294 295 296 297 298 78 246 167 181 205 2 42 59 95 98 136 146 150 234 6 30 46 47 50 62 83 85 100 103 189 191 199 236 267 285 287 296 299 1 3 4 5 7 8 9 10 11 12 13 15 16 17 19 21 22 23 24 25 26 27 28 29 31 32 33 34 36 37 38 39 40 41 44 48 49 51 52 53 54 57 58 60 61 63 65 67 68 70 71 72 73 74 75 77 79 80 81 82 84 86 87 88 89 91 93 94 96 97 101 102 104 105 106 107 108 109 110 111 112 113 114 115 116 117 118 119 120 121 122 123 124 125 126 127 129 130 131 132 133 135 137 138 139 140 141 142 144 145 147 148 149 151 152 153 154 155 156 157 159 160 161 162 163 164 165 166 169 170 171 172 173 174 175 176 177 178 179 180 182 184 185 186 188 190 192 193 194 195 196 197 198 200 202 204 206 207 208 209 210 211 212 213 214 215 216 217 218 219 220 221 222 223 224 225 226 227 228 229 230 231 233 235 237 238 239 240 241 242 244 245 248 249 251 252 253 255 256 257 258 260 261 262 263 265 266 268 269 270 271 272 273 274 275 276 277 278 279 280 281 283 284 286 289 290 291 292 293 294 295 297 298 78 246 2 3 4 5 6 9 10 14 15 16 17 19 20 22 24 28 30 32 34 37 38 39 41 44 46 47 49 50 53 54 56 59 60 62 63 64 66 68 69 70 73 82 83 85 93 95 98 100 102 103 104 105 106 107 109 110 112 114 115 118 121 122 123 124 125 127 131 136 139 140 141 142 144 145 146 147 149 150 153 158 159 162 167 170 171 172 174 176 178 179 181 182 187 189 190 191 192 193 194 196 199 205 211 214 216 219 224 226 230 231 232 234 236 241 243 244 245 247 253 256 258 260 262 267 271 274 276 279 281 282 285 286 291 293 296 299 1 7 8 12 13 18 21 23 27 29 36 40 45 48 51 52 57 58 61 65 71 75 77 79 80 81 84 88 92 94 96 97 101 111 113 116 117 119 120 129 130 132 133 137 138 143 148 151 154 155 156 160 161 163 165 166 169 175 177 180 183 184 185 186 188 195 197 198 200 202 203 204 206 207 209 210 212 213 215 217 218 220 222 225 227 228 229 233 235 237 238 239 240 242 248 250 251 252 255 257 261 265 266 268 270 272 275 278 280 283 288 292 294 295 297 298 300 78 167 181 246 2 42 59 66 95 98 136 146 150 205 234 6 14 19 25 30 32 34 37 38 41 46 47 49 53 56 62 83 85 100 103 107 114 118 125 131 139 140 149 178 182 189 190 191 192 196 199 216 226 231 236 241 244 253 260 267 273 279 285 286 287 296 299 1 3 4 5 7 8 9 10 11 13 15 16 17 18 20 21 22 23 24 26 27 28 29 31 33 35 36 40 43 44 45 48 51 52 54 55 57 58 60 61 63 64 65 68 69 70 71 72 73 74 75 76 77 79 80 81 82 84 86 87 89 91 92 93 94 96 97 101 102 104 105 106 108 109 110 111 112 113 115 116 117 119 120 121 122 124 126 127 129 130 132 133 134 135 137 138 141 142 143 144 145 147 148 151 153 154 155 156 157 158 159 160 161 162 163 164 165 166 170 171 172 173 174 175 176 177 179 180 183 184 185 186 187 188 193 194 195 197 198 200 202 203 204 206 207 208 209 210 211 212 213 214 215 217 218 219 220 221 222 223 224 225 227 228 229 230 233 235 237 238 240 242 243 245 247 248 249 250 251 252 255 257 258 261 262 264 265 266 268 269 270 271 275 277 278 280 281 282 283 284 288 289 291 292 293 294 295 297 298 300 2 42 59 78 95 98 136 146 150 167 181 205 232 234 246 3 4 5 6 9 10 13 14 15 16 17 19 20 22 23 24 27 28 30 34 35 36 37 38 39 40 41 43 44 46 48 49 50 52 53 54 56 58 60 62 63 64 67 68 69 70 71 72 73 77 82 84 86 88 90 91 93 99 100 102 103 104 105 106 107 109 110 111 114 118 119 121 122 123 124 125 126 127 128 131 132 134 135 138 139 141 142 143 144 145 147 148 149 152 153 154 155 158 159 166 169 170 171 172 174 175 176 178 179 184 187 188 189 190 191 192 193 194 196 197 198 199 200 211 213 214 216 217 220 224 226 228 230 231 233 236 238 239 240 241 242 243 244 245 247 249 250 256 257 258 260 261 262 263 264 266 267 269 270 271 273 276 277 279 280 281 282 283 284 285 286 287 291 292 293 294 295 296 297 298 1 8 11 18 21 26 29 33 45 51 55 65 74 75 76 81 92 94 96 97 101 117 129 130 151 156 157 160 161 163 164 165 168 173 177 180 185 186 195 203 206 209 210 215 222 225 229 235 237 248 251 255 265 272 275 278 288 290 78 2 42 59 95 98 136 146 150 167 181 232 234 246 254 6 30 46 47 50 62 66 83 85 100 103 189 191 199 236 267 285 287 296 299 1 3 4 7 8 9 10 12 13 14 15 16 17 18 19 21 22 23 24 25 27 28 29 34 35 36 37 38 39 41 43 48 49 51 52 53 54 55 58 60 61 63 65 68 70 71 72 73 74 75 76 77 79 80 81 82 87 89 90 91 93 94 101 102 104 105 106 107 108 109 110 111 113 114 115 116 118 119 120 121 122 123 124 125 126 127 129 130 132 133 135 137 138 139 141 142 145 147 148 149 151 152 153 154 155 156 157 158 159 160 161 162 163 164 165 166 170 171 172 173 175 176 177 178 179 180 182 183 184 185 186 187 188 190 194 195 196 197 200 202 203 204 206 207 208 209 210 211 212 213 214 217 218 219 220 221 222 223 224 225 226 227 228 229 230 231 233 235 237 238 239 240 241 242 245 248 249 251 252 253 255 256 257 258 259 260 261 262 263 264 265 266 268 271 272 273 274 275 277 278 279 280 281 283 284 288 289 290 291 292 293 294 295 297 298 300 2 42 59 78 146 150 167 181 205 232 234 246 6 14 19 25 30 32 34 38 41 46 47 49 50 53 62 66 83 85 95 100 103 107 114 118 125 136 140 149 152 178 189 190 199 216 226 236 244 253 267 273 285 286 287 296 299 1 3 4 5 7 8 9 10 11 12 13 15 16 17 18 20 21 22 23 26 28 29 31 33 36 37 39 40 44 45 48 52 54 57 58 60 61 63 64 65 67 68 69 70 71 72 73 74 75 76 77 79 80 81 82 84 86 87 89 90 91 92 93 94 96 97 99 101 102 104 105 106 108 109 110 111 112 113 115 116 117 119 121 122 123 124 126 127 128 129 130 131 132 133 134 135 137 139 141 143 144 145 147 148 151 153 154 155 156 157 158 159 160 161 162 163 164 165 166 168 169 170 171 172 173 174 175 176 177 179 180 183 184 185 186 187 188 192 193 194 195 197 198 200 202 203 204 206 207 208 209 210 211 212 214 215 217 218 219 220 221 222 223 224 225 227 228 229 230 231 233 235 237 238 239 240 241 242 243 245 248 250 251 252 255 256 257 258 260 261 262 263 264 265 268 270 271 272 274 275 276 278 279 280 281 282 283 284 288 289 291 292 293 294 295 297 298 300 78 246 167 181 205 42 59 95 98 136 146 150 232 234 254 46 47 50 62 66 83 85 100 103 140 189 191 199 244 285 287 296 299 1 3 4 5 7 8 9 10 11 12 13 14 15 17 18 19 20 21 22 23 24 25 26 27 28 29 31 32 34 36 37 38 39 40 41 44 45 48 49 51 52 53 54 56 57 58 60 61 63 65 68 71 72 73 74 75 77 79 80 82 84 87 88 89 90 91 93 94 96 97 101 102 104 106 107 108 109 111 112 113 114 115 116 117 118 119 120 121 123 124 125 126 127 129 130 132 133 135 137 138 139 141 144 145 147 148 149 153 154 155 156 158 159 160 161 162 163 164 165 166 168 169 170 171 172 173 174 175 176 177 178 179 180 182 183 184 185 186 187 188 190 192 193 194 195 196 197 198 200 203 204 206 207 208 210 211 212 213 214 215 216 217 218 219 220 221 222 223 224 225 226 227 228 229 230 231 233 237 238 239 240 241 242 245 247 248 249 251 252 253 255 256 257 258 260 261 262 263 264 265 266 268 269 270 271 272 273 274 275 276 277 278 279 280 281 282 283 284 286 288 289 290 291 292 293 294 295 297 298 300 78 42 78 167 205 246 2 3 4 5 6 9 10 14 15 16 17 19 20 22 24 25 28 30 32 34 37 38 41 44 46 47 49 53 54 56 59 60 62 64 66 67 68 69 70 73 82 83 85 86 91 93 95 98 99 100 102 103 104 105 106 107 109 110 114 115 118 121 122 123 124 125 126 127 128 131 136 139 140 141 142 144 145 147 149 150 153 158 162 170 171 172 174 176 178 179 182 189 190 191 192 193 194 196 199 211 214 219 224 226 230 231 232 234 236 241 243 244 245 247 253 256 258 260 262 267 271 273 276 279 281 282 284 285 286 287 291 293 296 299 1 7 8 11 12 13 18 21 29 31 36 39 40 45 48 51 52 55 57 58 61 65 71 72 74 77 79 80 81 84 94 96 97 101 108 111 113 116 117 120 130 132 133 137 138 143 148 151 154 155 156 159 160 161 163 164 165 166 168 169 175 177 180 183 184 185 186 187 188 195 198 200 202 204 206 207 209 210 212 213 215 218 220 221 222 225 227 228 229 233 235 238 239 240 242 248 249 250 251 252 255 257 261 263 264 265 266 269 270 272 275 283 288 289 290 292 294 295 297 298 300 78 167 181 246 205 2 6 14 19 25 30 32 41 42 46 47 49 50 53 59 66 83 85 95 98 100 103 107 114 118 125 136 140 146 149 150 178 182 189 190 191 199 232 234 236 253 267 273 285 287 296 299 1 3 4 5 7 8 9 10 11 12 13 15 16 17 20 21 22 23 24 26 27 28 29 31 34 35 36 37 38 39 40 43 44 45 48 51 52 54 57 58 60 61 63 65 67 68 69 70 71 72 73 74 75 76 77 79 81 82 84 86 87 88 89 91 92 93 94 96 97 99 101 102 104 105 106 108 109 110 111 112 113 115 116 117 119 120 121 122 123 124 126 127 129 130 132 133 134 135 137 138 139 141 142 143 144 145 147 148 151 153 154 155 156 158 159 160 161 162 163 164 165 166 169 170 171 172 173 174 175 176 180 183 184 185 186 187 188 192 193 194 195 198 200 202 203 204 206 207 208 209 210 211 212 213 214 215 216 217 218 219 220 221 223 224 225 228 229 230 231 233 235 237 238 239 240 241 242 243 247 248 249 250 251 252 255 256 257 258 260 261 262 263 265 266 268 269 270 271 272 275 276 277 278 279 280 281 283 284 286 288 289 290 291 292 293 294 295 297 298 300 78 42 78 167 181 205 246 2 59 95 98 146 150 232 234 3 4 5 6 9 10 14 15 16 17 19 20 22 24 25 27 28 30 32 34 35 36 37 38 39 41 44 46 47 48 49 50 52 53 54 56 60 62 63 64 68 69 70 72 73 82 83 84 85 86 91 93 99 100 102 103 104 105 106 107 109 110 111 112 114 115 118 121 122 123 124 126 127 132 133 134 136 138 139 141 142 144 145 147 149 152 153 154 158 162 170 171 172 174 175 176 178 179 182 184 187 191 192 194 196 199 211 214 216 217 219 220 224 226 228 230 231 233 236 238 239 240 241 243 244 245 247 250 254 256 258 260 266 267 271 273 276 277 279 280 281 282 284 285 286 287 291 292 293 294 296 298 1 12 13 18 21 29 40 45 51 55 57 58 61 65 71 75 76 77 79 80 88 89 90 92 94 96 113 117 119 120 129 130 135 143 148 151 155 156 157 160 161 163 164 166 169 173 177 180 183 185 188 195 197 198 200 202 203 206 207 208 210 213 215 218 221 222 225 227 229 235 237 242 248 249 251 255 257 261 263 264 265 268 269 270 272 275 278 288 289 295 78 167 246 181 2 42 50 59 66 95 98 136 146 150 205 232 254 287 296 299 6 14 19 25 30 32 34 37 38 41 46 47 49 53 56 62 83 85 103 107 114 118 125 139 149 152 178 182 189 190 191 192 196 199 216 226 231 236 241 244 253 260 267 273 279 285 286 1 3 5 8 9 10 11 12 18 20 22 23 26 27 28 29 31 33 36 40 45 48 51 52 54 57 58 60 61 63 64 65 68 69 70 74 77 79 80 81 82 84 86 90 91 92 94 96 97 99 104 105 106 108 109 110 112 113 115 116 117 119 120 121 122 123 124 126 130 132 134 135 137 138 141 142 143 144 147 153 154 155 156 157 159 160 161 162 163 164 165 166 169 172 173 174 175 176 177 179 180 184 185 187 188 193 194 195 197 198 200 202 203 206 208 210 212 213 215 217 219 220 221 223 228 229 233 235 237 238 239 240 242 243 245 247 248 249 251 252 256 257 258 261 262 263 265 268 269 270 271 272 275 276 277 278 280 283 288 289 291 293 294 295 297 298 78 167 181 246 42 205 2 59 95 98 136 146 150 232 234 254 6 50 66 83 85 100 189 199 236 267 285 287 296 299 3 4 5 9 10 14 15 16 17 19 20 22 24 25 28 32 34 37 41 44 46 47 49 53 56 60 62 63 64 67 68 69 73 86 91 93 99 103 104 105 106 107 109 110 112 114 115 118 121 122 123 124 125 126 127 139 140 141 142 144 145 147 149 152 153 158 170 171 172 174 176 178 179 182 190 192 193 194 196 211 214 216 219 224 226 230 231 241 243 244 245 247 256 258 260 262 271 273 276 279 281 282 284 291 293 1 7 8 11 12 13 18 21 23 27 29 31 35 36 39 40 45 48 51 55 57 58 61 65 71 72 74 76 77 79 80 81 84 88 89 94 96 97 101 108 111 113 116 117 119 120 129 130 132 133 134 135 137 138 143 148 151 154 155 156 157 159 160 161 163 164 165 166 168 169 173 175 177 180 183 184 186 187 188 197 198 200 202 203 204 206 207 208 209 210 212 213 215 217 218 220 221 222 225 227 228 229 233 235 237 238 239 242 248 249 250 251 252 257 261 263 264 265 266 268 269 270 272 274 275 277 278 280 283 288 289 290 294 295 297 298 300 78 167 246 42 205 2 50 59 66 83 85 95 100 146 150 189 232 236 254 287 296 299 3 5 6 9 10 14 15 19 20 22 24 25 28 32 34 37 38 41 46 47 49 53 54 56 62 63 64 68 69 70 73 82 86 91 93 103 104 105 106 107 109 110 112 114 118 121 122 123 124 125 126 127 139 140 141 142 144 145 147 149 152 153 158 162 170 171 172 174 178 179 182 190 191 192 193 194 196 211 214 216 219 224 226 230 231 241 243 244 245 247 253 256 258 262 267 271 273 276 279 281 284 285 286 291 293 1 8 11 12 13 16 17 18 21 23 26 29 31 35 36 39 44 45 48 51 55 58 60 61 65 67 71 72 74 76 77 79 80 84 88 90 92 94 96 97 99 101 102 108 111 113 117 119 120 132 133 134 143 148 151 155 157 159 160 161 163 164 169 173 176 180 183 185 186 188 197 200 204 206 207 209 213 217 220 222 227 228 229 233 235 237 238 239 240 248 249 251 252 255 257 259 261 263 264 265 268 269 272 275 277 278 282 283 288 290 292 294 295 298 78 167 181 205 2 6 14 25 30 32 34 37 38 41 46 47 49 50 53 56 59 62 66 83 85 95 98 100 106 107 114 118 125 128 136 139 140 146 149 150 178 182 189 190 191 192 196 199 216 226 231 232 234 236 241 244 253 260 267 273 279 285 286 287 296 299 1 3 4 5 7 8 9 10 11 12 13 15 16 17 18 20 21 22 23 24 26 28 29 31 33 35 39 40 43 44 45 48 51 52 54 55 57 58 60 61 63 65 67 68 69 70 71 72 73 74 75 77 79 81 82 84 86 87 88 91 92 93 94 96 99 101 102 104 105 108 109 110 111 112 113 115 116 117 119 120 121 122 123 124 126 127 129 130 132 133 134 135 137 138 141 142 143 144 145 147 148 151 153 154 155 156 158 159 160 161 162 164 165 166 169 170 171 172 173 174 175 176 179 180 183 184 185 186 187 188 193 194 195 197 198 200 202 203 204 206 207 208 209 210 211 212 213 214 215 217 218 219 220 221 222 223 224 225 227 228 229 230 233 235 237 238 240 242 243 245 247 248 249 250 251 252 255 256 257 258 261 262 263 264 265 266 268 269 270 271 272 274 275 278 280 281 284 288 289 290 291 292 293 294 297 298 300 78 98 167 181 205 3 4 5 6 9 10 14 15 16 17 20 22 24 25 28 30 32 34 37 38 39 41 44 46 47 49 50 53 54 56 59 60 62 63 64 66 67 68 69 70 72 73 82 83 85 86 91 93 95 99 100 102 103 104 105 106 107 109 110 111 112 114 115 118 121 123 124 125 126 128 136 139 140 141 142 144 145 146 147 149 150 153 154 158 159 162 170 171 172 174 176 178 179 187 189 190 191 192 193 194 196 199 211 214 216 219 220 226 230 231 232 234 236 241 243 244 245 247 250 253 256 258 260 262 267 271 273 276 279 281 282 284 285 286 287 291 292 293 294 296 299 1 7 8 11 12 13 18 21 26 27 29 33 36 40 45 48 51 52 57 58 61 65 71 74 75 77 79 80 81 84 88 92 94 96 97 101 108 113 116 117 119 129 130 132 135 137 138 143 148 151 156 160 161 163 164 165 166 169 175 177 180 183 184 185 186 188 197 198 200 202 203 204 206 207 209 210 212 213 215 217 218 221 222 225 227 228 233 237 238 239 240 242 249 251 252 255 257 261 263 264 265 268 269 270 272 275 278 280 283 288 290 295 297 298 78 167 181 205 246 42 98 6 14 19 22 24 25 28 32 34 37 38 41 46 47 50 53 56 59 62 66 83 85 86 93 95 100 103 106 107 109 114 118 122 125 136 139 140 146 149 150 153 162 178 182 189 190 191 192 196 199 216 219 226 231 232 234 236 241 244 253 254 260 267 271 273 279 285 286 287 296 299 1 3 4 7 8 9 11 12 13 15 16 17 18 20 21 23 26 27 29 31 35 36 40 43 44 45 48 51 52 55 57 58 60 61 63 64 65 68 69 70 72 73 74 75 76 77 79 80 81 82 84 87 88 91 92 94 97 99 101 102 104 105 108 110 111 112 113 115 116 117 119 120 121 123 124 126 127 129 130 132 133 134 135 137 138 142 143 144 145 147 148 154 155 156 158 159 160 161 163 164 165 166 168 169 170 171 172 173 174 175 176 177 179 180 183 184 185 186 187 188 193 194 195 197 198 200 202 203 204 206 207 208 209 210 211 212 213 214 215 217 218 220 221 222 223 224 225 227 228 229 230 233 235 237 239 240 242 243 245 247 249 250 251 252 256 258 259 261 262 263 264 265 266 268 269 270 272 274 275 276 278 280 281 282 283 284 288 289 290 291 292 293 294 295 297 298 300 2 42 59 78 98 150 167 181 205 232 246 50 66 85 95 136 146 189 234 236 254 287 296 299 1 3 4 5 9 10 11 12 13 14 15 16 17 18 19 20 21 22 23 24 25 27 28 29 30 32 33 34 35 36 37 39 40 41 43 45 47 48 49 51 53 54 55 58 60 61 62 63 67 68 71 72 73 74 75 76 77 79 80 81 84 86 87 88 89 91 93 94 96 97 100 101 103 104 106 107 108 109 110 111 112 114 115 116 118 120 121 122 123 124 126 127 129 130 131 133 135 137 138 139 141 144 145 147 149 151 153 154 155 156 158 159 160 161 162 163 164 165 168 169 170 171 172 173 174 175 176 177 178 179 180 182 183 184 185 186 187 188 190 191 192 193 195 196 197 198 200 202 203 204 206 207 208 209 210 211 213 214 215 216 217 218 220 221 222 223 224 225 226 227 228 229 231 233 237 238 239 240 241 242 244 245 247 248 249 251 252 253 255 256 258 259 260 261 262 263 264 265 266 267 269 270 271 272 273 274 275 276 278 279 280 281 282 283 284 285 288 289 290 291 292 293 295 297 298 300 78 167 2 42 59 95 98 146 150 181 205 232 50 66 83 85 136 189 236 254 287 296 299 1 3 4 7 9 10 12 13 14 15 16 17 18 20 21 22 23 24 25 27 28 29 30 34 37 39 40 43 45 48 51 53 54 55 57 58 60 61 63 68 71 72 73 74 77 79 80 81 82 86 87 88 91 93 101 102 103 104 106 107 108 109 110 111 113 114 115 116 118 119 120 121 122 123 124 125 126 127 129 130 132 133 135 138 139 141 145 147 148 149 151 153 154 155 156 158 160 161 162 163 164 165 166 170 171 172 173 174 175 176 177 179 180 182 183 184 185 186 187 188 190 191 193 194 195 196 197 200 202 203 204 206 207 208 209 210 211 212 213 214 216 217 218 220 221 222 223 225 226 227 228 229 230 231 233 237 238 239 240 241 242 244 245 247 248 249 251 252 253 255 256 258 259 261 262 263 264 265 266 267 268 269 270 271 272 273 274 275 276 278 279 280 281 283 284 285 289 290 291 292 293 294 295 297 298 300 78 78 167 181 246 2 3 4 5 6 9 11 12 13 14 15 16 17 19 20 22 23 24 27 28 30 31 32 34 36 37 38 39 40 41 44 45 46 47 48 49 50 52 53 54 56 58 59 60 62 63 64 66 68 69 70 71 72 73 74 77 81 82 83 84 85 86 87 88 91 92 93 95 96 98 99 100 102 103 104 105 106 107 109 110 111 112 113 114 118 119 121 122 123 124 125 127 128 131 132 133 134 136 138 139 140 141 142 143 144 145 146 147 148 150 153 154 155 156 158 159 162 165 166 169 170 171 172 173 174 175 176 177 180 182 183 184 185 187 188 189 190 191 192 193 194 196 197 198 199 200 204 205 206 211 212 213 214 216 217 218 219 220 223 224 226 228 230 231 232 233 234 236 238 239 240 241 242 243 244 245 247 250 251 252 255 256 260 261 262 263 264 266 267 269 270 271 273 276 280 281 282 283 284 285 286 287 288 291 292 293 294 296 297 298 78 246 78 167 181 205 246 42 59 95 98 136 146 150 232 234 254 6 14 15 19 22 24 25 28 30 32 34 38 41 46 47 49 50 53 54 56 62 66 73 82 83 85 86 93 100 103 105 106 107 109 114 118 122 125 128 131 139 140 149 162 178 182 189 190 191 192 194 196 199 216 219 226 231 236 241 244 245 253 260 267 271 273 279 285 286 287 296 299 1 3 4 7 8 9 10 11 12 13 16 17 18 21 23 26 27 29 31 35 36 39 40 43 44 45 48 51 52 55 57 58 60 61 63 64 65 68 69 70 71 72 74 75 77 79 80 81 84 87 88 89 91 92 94 96 97 102 104 108 110 111 112 113 115 116 117 119 120 121 123 126 127 129 130 132 133 134 135 137 138 142 143 144 145 147 148 151 154 155 156 157 158 159 160 161 163 164 165 166 168 169 170 171 172 173 174 175 176 179 183 184 185 186 187 188 193 195 197 198 200 202 203 204 206 209 210 211 212 213 214 217 218 220 221 222 223 224 225 227 228 229 230 233 235 237 238 239 240 242 243 247 248 249 250 251 252 255 256 257 258 261 263 264 265 266 268 269 270 272 275 276 277 278 281 282 283 284 288 289 290 292 293 294 295 297 298 78 167 181 246 2 42 59 95 98 136 146 150 205 232 234 6 30 46 47 50 62 85 100 103 140 189 191 199 236 244 267 285 287 296 299 1 3 4 7 8 9 10 12 13 14 15 16 17 18 19 20 21 22 23 24 25 28 29 32 33 34 35 36 37 38 39 40 41 45 48 49 51 52 53 54 55 56 58 61 63 65 68 70 71 72 73 74 75 76 77 79 80 81 82 86 87 88 89 90 91 93 94 101 102 104 105 106 107 109 110 111 113 114 115 116 118 119 120 121 122 123 124 125 126 127 128 129 130 131 132 133 135 137 138 139 141 142 145 148 149 151 152 153 154 155 156 157 158 159 160 161 162 163 164 165 166 170 171 172 173 175 176 177 178 179 180 182 183 184 185 186 187 188 190 193 194 195 196 197 200 202 203 204 206 207 208 209 210 211 212 213 214 216 217 218 219 220 221 222 224 225 226 227 228 229 230 231 233 235 237 238 239 240 241 242 245 247 248 249 251 252 253 255 257 258 260 262 263 264 265 266 268 269 270 271 272 273 274 275 278 279 280 281 283 284 288 289 290 291 292 293 294 295 297 298 78 2 6 42 50 59 66 83 85 95 98 136 146 150 167 181 189 205 232 234 236 246 267 285 287 296 3 4 5 9 10 14 15 16 17 19 20 22 24 25 28 32 34 37 38 41 43 46 47 49 53 54 56 60 62 63 64 68 69 70 73 82 86 99 103 104 105 106 107 109 110 112 114 115 118 121 122 123 124 125 126 127 139 140 141 142 144 145 147 149 153 158 162 170 171 172 174 176 178 179 182 190 191 192 193 194 196 199 211 214 216 219 224 226 230 241 243 245 253 256 258 260 262 271 276 279 281 282 286 291 293 31 55 65 72 87 88 102 111 117 151 154 173 183 207 222 264 300 78 246 78 42 78 167 181 205 246 2 59 98 150 232 234 3 4 5 6 9 10 13 14 15 16 17 19 20 24 25 27 28 30 34 36 37 38 39 41 44 46 47 48 49 50 52 53 54 56 60 62 63 64 68 69 70 71 72 73 77 82 84 86 88 90 91 93 99 100 102 103 104 105 106 107 109 110 111 112 114 115 118 121 122 123 124 125 126 127 131 132 133 134 136 139 140 141 142 143 144 145 146 147 148 149 152 153 154 158 159 162 166 169 170 171 172 174 175 176 178 179 182 183 184 188 189 190 191 192 193 196 197 198 199 200 211 213 214 216 217 219 220 224 226 228 230 231 233 236 238 239 240 241 242 243 244 245 247 250 254 256 258 260 261 262 263 266 267 269 270 271 273 276 277 279 280 281 282 283 284 285 286 287 293 294 295 296 298 1 8 11 18 21 26 29 33 45 51 55 65 74 75 79 94 96 97 108 116 117 120 129 135 157 160 163 164 165 173 177 180 186 195 203 204 207 208 210 215 218 225 227 229 237 248 257 264 268 272 275 278 288 290 78 2 42 59 95 98 136 146 150 181 205 232 234 246 254 6 46 47 50 66 83 85 100 103 189 236 267 285 287 296 299 1 3 4 7 8 9 10 12 13 14 15 16 17 18 19 20 21 22 23 24 25 27 28 29 34 36 38 39 40 41 45 48 49 51 53 54 55 57 58 60 61 68 71 72 73 74 77 79 80 81 82 87 90 91 93 94 101 102 104 105 107 108 109 110 111 113 114 115 116 118 119 120 122 123 124 125 126 127 129 130 133 135 137 138 139 141 145 147 148 149 151 152 153 154 155 156 157 158 159 160 161 162 163 164 165 166 170 171 172 173 174 175 177 178 179 180 182 183 184 185 186 187 188 190 191 193 194 195 196 197 200 202 203 204 206 207 208 209 210 211 212 213 214 216 217 218 220 221 222 223 224 225 226 227 228 229 230 231 235 237 238 239 240 241 242 244 245 247 248 249 251 252 253 255 256 258 261 262 263 264 265 266 268 269 270 271 272 273 274 275 276 277 278 279 280 281 283 284 288 289 290 291 292 293 294 295 297 298 300 78 78 167 246 181 205 2 42 59 98 150 232 6 46 47 50 66 83 85 95 100 103 146 189 199 236 254 267 285 296 299 3 4 5 7 8 9 10 11 12 13 14 16 17 19 20 21 22 23 24 25 27 28 29 31 32 34 35 36 37 38 39 40 41 44 45 48 49 51 52 53 54 57 58 60 61 63 64 68 69 72 73 74 76 77 79 80 81 82 84 86 87 88 91 92 93 94 96 99 102 104 105 106 107 109 110 111 112 113 114 115 118 119 121 122 123 124 125 126 127 129 130 132 133 134 135 137 138 139 141 144 145 147 148 149 153 154 155 156 158 159 162 164 165 166 168 169 170 171 172 173 174 175 177 178 179 180 182 183 184 185 187 188 190 191 192 193 194 195 196 197 198 200 202 203 204 206 211 212 213 214 215 216 217 218 219 220 221 223 224 226 227 228 229 230 231 233 238 239 240 241 242 243 244 245 247 249 250 251 252 253 255 256 257 258 259 260 261 262 263 264 266 268 269 270 271 273 276 278 279 280 281 282 283 284 286 288 289 291 292 293 294 295 297 298 2 50 59 66 78 95 98 136 146 150 167 181 232 234 246 254 287 296 299 6 14 19 32 34 38 41 46 47 49 53 62 83 85 100 103 107 114 118 125 140 149 152 178 182 189 190 191 196 199 216 226 236 244 253 267 273 279 285 286 3 8 9 10 12 17 20 23 24 26 27 28 29 31 36 44 45 48 51 52 58 60 61 65 68 69 74 77 79 80 84 92 94 97 99 104 105 108 109 112 113 115 116 117 119 120 121 122 124 126 127 130 134 135 137 139 142 143 144 147 153 155 156 159 160 161 164 165 166 172 174 175 176 180 184 185 187 188 192 194 197 200 202 203 206 213 215 217 218 219 220 221 225 228 230 231 233 237 238 239 240 241 242 245 247 248 249 250 251 252 257 261 262 263 265 268 269 270 272 275 276 278 282 283 289 291 295 298 2 42 50 59 66 78 85 95 98 100 136 146 150 181 189 205 232 234 236 246 254 287 296 299 3 6 14 15 19 22 24 25 28 30 32 34 37 38 41 46 47 49 53 54 56 62 63 73 82 86 93 103 104 105 106 107 109 110 114 118 121 122 125 131 139 140 147 149 152 153 170 178 182 191 192 193 194 196 199 216 219 226 231 241 244 245 253 260 267 271 273 279 285 286 4 16 39 55 64 67 70 75 88 96 97 99 102 142 211 214 243 250 255 266 281 42 59 78 98 167 181 205 232 246 2 50 66 95 146 150 234 254 287 1 3 4 5 6 9 10 11 12 13 14 15 16 17 18 19 20 22 23 24 25 26 27 28 29 30 32 34 35 36 37 39 40 41 44 45 47 48 49 51 53 54 56 58 60 61 62 63 64 65 68 69 71 72 73 74 75 77 79 80 81 83 84 86 87 88 89 91 92 93 94 96 97 99 100 101 102 103 104 106 107 108 109 110 111 112 113 114 115 116 117 118 119 120 121 122 123 124 125 126 127 129 130 132 133 134 135 138 139 141 143 145 147 148 149 151 152 153 154 155 156 159 160 161 162 163 164 165 166 169 170 171 172 173 174 175 176 177 178 179 180 182 183 184 185 186 187 188 189 190 191 192 193 194 195 196 197 198 199 200 203 204 206 208 209 210 211 212 213 214 215 216 217 218 221 222 224 225 226 227 228 229 230 231 233 236 237 238 239 240 241 242 243 244 245 247 248 249 250 252 255 256 258 259 260 262 263 264 265 266 267 268 269 270 271 272 273 274 275 276 277 278 279 280 281 282 283 284 285 286 288 289 290 291 292 293 294 295 296 297 298 299 300 2 42 59 78 95 98 136 146 150 167 181 205 232 234 246 6 30 46 47 50 66 85 100 103 140 189 191 199 236 244 267 285 296 299 1 3 7 8 9 10 12 14 17 18 19 22 23 24 25 27 28 29 33 36 37 38 40 41 45 48 49 51 52 54 58 60 61 63 67 68 70 71 73 74 77 79 80 81 82 86 87 91 93 94 101 104 105 106 107 109 110 111 113 114 116 119 120 121 122 123 124 125 126 127 128 130 132 133 135 137 138 139 141 142 147 149 153 154 155 156 159 160 161 162 163 165 166 168 171 172 173 174 175 177 178 179 180 182 185 187 188 190 193 194 195 196 197 200 202 203 206 207 208 210 212 213 216 217 218 219 220 221 222 223 224 225 226 227 228 229 230 231 233 235 237 238 239 240 241 242 245 247 248 249 251 252 253 256 257 258 261 262 263 264 265 268 269 270 271 272 273 275 278 279 280 283 288 289 291 293 294 295 297 298 300 78 167 181 205 246 42 98 2 6 19 25 30 41 46 47 50 53 59 62 66 83 85 95 100 103 107 114 118 125 140 146 149 150 189 191 196 199 232 234 236 244 253 254 267 285 287 296 299 1 3 4 5 7 8 9 10 12 13 14 15 16 17 20 21 22 23 24 26 27 28 29 31 32 34 35 36 37 38 39 40 44 45 48 49 51 52 54 56 57 58 60 61 63 64 65 68 69 70 71 72 73 74 75 76 77 79 80 81 82 84 86 87 88 89 91 92 93 94 96 97 99 101 102 104 105 106 108 109 110 112 113 115 116 117 119 120 121 122 123 124 126 127 129 130 132 133 134 135 137 138 139 141 142 143 144 145 147 148 153 154 155 156 158 159 160 161 162 163 164 165 166 169 170 171 172 173 174 175 176 177 179 180 182 183 184 185 186 187 188 190 192 193 194 197 198 204 206 207 209 210 211 212 213 214 215 216 217 220 221 222 223 224 226 227 230 231 233 235 237 238 239 240 241 242 243 245 247 248 249 250 251 252 255 256 257 258 259 260 261 262 263 264 265 266 268 269 270 271 273 274 275 276 277 278 279 280 281 282 283 284 286 288 289 290 292 293 294 295 297 298 300 42 78 98 167 181 205 246 2 59 95 136 150 232 234 3 4 5 6 9 10 13 14 16 17 19 20 22 23 24 25 27 28 30 32 34 35 36 37 38 39 41 43 44 46 47 48 49 50 52 53 54 56 58 60 62 63 64 66 68 69 71 72 73 77 82 84 86 88 90 91 93 99 100 102 103 104 105 106 107 109 110 111 112 114 115 118 119 121 122 123 124 125 126 127 128 131 133 134 135 138 139 140 141 142 143 144 145 147 148 149 152 153 154 155 158 162 166 169 170 171 172 174 175 176 178 179 182 183 184 188 189 190 191 192 193 194 196 197 198 199 200 211 213 214 216 217 219 220 224 226 228 230 231 233 236 238 239 240 241 242 243 244 245 247 249 250 256 257 258 260 261 262 263 264 266 267 269 270 273 276 277 279 280 281 282 283 284 285 286 287 291 292 294 295 296 298 2 42 50 59 66 78 95 98 136 146 150 167 181 189 205 232 234 236 246 254 287 296 299 6 14 19 24 25 30 32 34 37 38 41 46 47 49 53 56 62 83 85 100 103 106 107 114 118 125 128 131 139 149 152 178 182 190 191 192 196 199 216 226 231 241 244 253 260 267 273 279 285 286 1 3 5 8 9 10 11 12 17 20 23 26 27 28 29 31 33 35 36 43 44 45 48 51 52 54 58 60 64 65 67 68 69 70 74 75 76 77 79 80 84 88 89 90 91 92 93 94 96 99 104 105 108 109 112 115 116 117 119 120 121 122 124 126 127 130 134 135 138 142 143 144 153 155 156 157 160 161 163 164 165 166 168 169 171 174 175 176 179 180 184 185 187 188 193 194 197 198 200 203 206 212 213 215 217 218 219 220 221 225 229 230 233 235 237 239 240 242 243 245 247 248 249 251 257 261 262 263 265 268 269 270 271 272 275 277 278 282 283 289 291 294 295 297 298 2 6 30 42 46 47 50 59 62 66 78 83 85 95 98 100 103 136 146 150 167 181 191 199 205 232 234 236 246 254 267 285 287 296 299 3 4 5 7 9 10 11 12 13 14 15 16 17 19 20 22 23 24 25 27 28 29 31 32 33 36 37 38 39 40 41 43 44 48 49 52 53 54 56 58 60 61 63 64 67 68 69 70 71 72 73 74 77 79 81 82 84 86 87 88 89 90 91 93 96 99 102 104 105 106 107 109 110 111 112 113 114 115 118 119 121 122 123 124 125 126 127 128 132 133 134 135 138 139 140 141 142 143 145 147 148 149 152 153 154 155 156 158 159 162 165 166 168 169 170 171 172 174 175 176 177 178 179 180 182 183 184 185 187 188 190 192 193 194 196 197 198 200 204 206 211 212 214 215 216 217 218 219 220 221 223 224 226 227 228 230 231 233 238 239 240 241 242 243 244 245 247 249 250 251 252 253 256 258 260 261 262 263 264 266 268 269 270 271 273 274 276 277 279 280 281 282 283 284 286 289 291 292 293 294 295 297 298 18 21 101 116 120 129 130 151 161 163 164 186 208 225 229 278 78 2 59 78 98 150 167 181 205 232 234 246 6 46 47 50 66 83 85 95 100 103 136 146 189 199 236 254 267 285 287 296 299 1 3 4 5 8 9 10 11 12 13 14 15 16 19 20 21 22 23 24 25 28 29 32 33 34 35 36 38 39 40 41 43 45 48 49 51 52 53 54 55 57 58 60 61 63 67 71 72 73 74 75 76 77 79 80 81 82 86 87 88 91 93 96 101 102 104 105 106 107 108 109 110 111 113 114 115 116 118 119 120 121 122 123 124 125 126 127 128 129 130 131 132 133 135 137 138 139 140 141 145 147 148 149 151 153 155 156 159 160 161 162 163 164 165 166 169 170 171 172 173 174 175 176 177 178 179 180 182 183 184 185 186 187 188 190 191 193 194 195 196 197 198 200 202 203 204 206 207 208 209 210 211 212 213 214 216 217 219 220 221 222 223 224 225 226 227 228 229 231 233 235 237 238 239 240 241 242 244 245 247 248 249 251 252 253 255 256 258 259 260 261 262 263 264 265 266 268 269 270 271 272 273 274 275 276 278 279 280 281 283 284 288 289 290 291 292 293 294 295 297 298 300 42 50 59 66 78 85 95 98 136 146 150 167 181 189 205 232 234 236 246 254 287 296 299 6 14 22 24 25 28 30 32 34 37 38 41 46 47 49 53 54 56 62 73 82 83 86 93 100 103 106 109 114 118 122 125 128 131 139 140 149 153 162 182 190 191 192 196 199 216 219 226 231 241 244 245 253 260 267 271 273 279 285 286 1 4 5 8 10 11 12 13 15 17 20 23 26 27 29 31 35 36 43 45 48 52 55 57 58 60 61 65 67 68 69 70 74 77 79 80 84 88 89 90 91 92 94 96 97 104 105 108 112 113 115 117 119 120 121 124 126 127 130 134 135 142 143 144 147 148 151 155 157 158 159 160 161 164 165 166 168 169 170 171 174 175 176 180 184 187 188 194 195 197 198 200 203 213 214 217 220 225 228 229 230 233 235 237 238 239 240 242 243 247 249 251 252 261 263 265 266 268 269 272 275 276 277 278 281 282 283 284 289 291 297 298 78 167 181 246 42 205 2 50 59 66 83 85 95 98 100 136 146 150 189 232 234 236 254 287 296 299 6 14 19 22 24 25 32 34 37 38 41 46 47 49 53 54 56 62 86 93 103 106 107 109 114 118 125 139 140 149 152 178 182 190 191 192 196 216 226 231 241 244 253 260 267 271 273 279 285 286 1 3 4 5 8 9 10 11 12 17 20 23 26 28 36 44 45 48 51 55 58 60 61 65 67 68 69 74 76 77 84 89 90 92 94 96 97 99 104 105 108 112 113 115 117 119 120 121 122 124 126 127 130 134 135 142 143 144 147 151 155 156 157 159 160 161 163 164 165 166 168 171 172 174 175 176 180 184 185 187 188 194 197 198 200 203 206 213 215 217 219 220 225 228 229 230 233 235 237 238 239 240 242 243 245 247 248 249 251 252 257 261 262 263 265 266 268 269 270 272 275 276 277 281 283 289 291 294 295 298 2 6 30 42 46 47 50 59 62 66 78 83 85 95 98 100 103 136 140 146 167 181 189 191 199 205 232 234 236 244 246 254 267 285 287 296 299 3 4 5 7 9 10 12 13 14 15 16 17 19 20 21 22 23 24 25 27 28 29 31 32 33 34 36 37 38 39 40 41 43 44 45 48 49 52 53 54 56 58 60 61 63 64 67 68 69 70 71 72 73 74 77 79 81 82 84 86 87 88 89 90 91 93 96 99 102 104 105 106 107 109 110 111 112 113 115 118 119 121 122 123 124 125 126 127 128 131 132 133 135 138 139 141 142 143 144 145 147 148 149 152 153 154 155 156 157 158 159 162 165 166 168 169 170 172 173 174 175 176 177 178 179 183 184 185 187 188 190 193 194 196 197 198 200 204 206 211 212 213 214 215 216 217 218 219 220 221 223 224 226 227 228 230 231 233 238 239 240 241 242 243 245 247 249 251 252 253 255 256 257 258 259 260 261 262 263 264 266 268 269 270 271 273 274 276 277 278 279 280 281 282 283 284 286 288 289 291 293 294 295 297 298 42 59 95 98 136 146 150 167 181 205 232 234 246 254 1 3 4 9 10 11 12 13 14 15 16 17 18 19 20 21 22 23 24 25 26 27 28 29 31 32 34 35 36 37 39 40 41 43 44 45 47 48 49 50 51 53 58 60 61 62 63 64 67 68 69 71 72 73 74 75 76 77 79 80 81 82 83 84 86 87 88 89 90 91 92 93 94 96 97 99 101 102 103 104 106 107 108 109 110 111 112 113 114 115 117 118 119 120 121 122 123 124 125 126 127 128 129 130 131 132 133 134 135 138 139 141 143 144 145 147 148 149 153 154 155 156 157 158 159 160 161 162 163 164 165 166 168 169 170 171 172 173 174 175 176 177 178 179 180 183 184 185 186 187 188 189 190 191 192 193 194 195 196 197 198 199 200 203 204 207 208 209 210 211 212 214 215 216 217 218 220 221 222 223 224 225 226 227 228 229 230 231 233 236 237 238 239 240 241 242 243 244 245 247 248 250 251 252 255 256 258 259 260 261 262 264 265 266 267 268 269 270 271 273 275 276 277 278 279 281 282 284 285 286 287 288 289 290 291 292 293 294 295 296 297 298 78 181 246 2 6 14 15 19 22 24 25 28 30 32 34 38 41 46 47 49 50 53 54 56 59 62 66 73 82 83 85 86 93 95 98 103 105 106 107 109 114 118 122 125 136 139 140 149 150 153 162 178 182 189 190 191 192 194 196 199 205 216 219 226 231 232 234 236 241 244 245 253 260 267 271 273 279 285 286 287 296 299 1 4 8 9 10 11 12 13 16 17 18 20 21 23 26 27 29 31 33 35 36 39 40 43 44 45 48 51 52 55 57 58 60 61 63 64 65 68 69 70 71 72 75 77 79 80 81 84 87 88 91 92 94 96 97 99 101 102 104 108 110 111 112 113 115 116 117 119 120 121 123 124 126 127 129 130 132 133 134 135 137 138 141 142 143 144 145 147 148 151 154 155 156 158 159 160 163 166 169 170 172 173 174 175 176 177 179 180 183 184 185 186 187 193 195 197 198 200 202 203 206 207 209 210 211 212 213 214 215 217 218 220 221 222 223 224 225 227 228 229 230 233 235 237 238 239 240 242 243 247 248 250 251 252 255 256 257 258 261 262 263 264 265 266 268 269 270 272 274 275 276 278 280 281 282 283 284 289 290 291 292 293 294 295 297 298 300 181 246 2 3 6 9 14 15 20 22 24 25 28 32 34 37 38 41 46 47 49 50 53 56 59 62 63 64 66 69 82 83 85 86 91 95 98 100 103 104 105 106 107 109 110 114 118 121 122 124 125 131 136 139 140 146 147 149 150 153 162 170 174 178 182 189 190 191 192 193 194 196 199 205 211 216 219 226 231 232 234 236 241 244 245 253 260 267 271 273 276 279 284 285 286 287 296 299 1 4 5 7 8 10 11 12 13 16 17 18 21 23 26 27 29 31 33 36 39 44 45 48 51 52 55 57 60 61 68 71 72 74 75 77 79 80 81 84 87 88 94 96 97 99 101 102 108 111 112 113 115 117 119 120 123 126 127 129 130 132 133 135 137 138 143 144 145 148 151 154 155 156 158 159 160 161 163 164 165 166 169 171 172 173 175 176 177 179 180 183 184 185 186 187 195 198 200 202 203 204 206 207 209 210 212 213 214 215 217 218 220 221 222 223 224 225 227 228 229 230 235 237 238 239 240 242 243 247 248 249 250 251 255 256 257 258 261 262 263 264 265 266 268 269 270 272 274 275 278 280 283 288 289 290 291 292 293 294 295 297 298 300 42 98 167 181 205 246 2 59 95 136 146 150 232 234 254 3 4 5 6 9 10 13 14 15 16 17 19 20 22 23 24 27 28 32 34 35 36 37 38 39 41 43 44 46 47 48 49 50 53 54 56 58 62 63 64 66 68 69 70 71 73 77 82 83 84 86 88 90 91 93 99 100 102 103 104 105 106 107 109 110 111 112 114 115 118 121 122 123 124 125 126 127 131 132 133 134 138 139 141 142 143 144 145 147 148 153 154 158 159 162 166 169 170 171 172 174 175 176 178 179 182 183 184 187 188 189 190 191 192 193 194 196 197 198 199 200 211 213 214 216 217 219 220 224 226 228 230 231 233 236 238 239 240 241 242 243 244 245 247 250 256 258 259 260 261 262 263 266 267 269 270 271 273 276 277 279 280 281 282 283 284 285 286 287 291 292 293 294 295 296 298 1 8 11 18 21 26 29 40 45 51 55 65 74 75 76 79 80 81 92 94 96 101 108 116 117 119 120 129 130 135 151 156 157 160 163 164 165 173 177 180 186 195 203 204 206 207 208 210 212 215 218 225 227 229 237 248 251 255 257 264 265 268 272 275 278 288 290 78 2 42 59 78 95 98 136 150 167 181 205 232 234 246 6 14 19 25 32 34 37 38 41 46 47 49 50 53 56 66 85 107 114 118 125 139 140 149 152 178 182 189 191 196 199 216 226 236 241 244 253 260 267 273 279 285 286 287 296 299 1 3 5 7 8 9 10 11 12 17 18 20 22 23 24 27 28 29 31 35 36 40 43 44 45 48 51 52 54 58 60 61 63 64 68 69 71 72 77 79 80 81 82 84 86 89 90 91 92 93 94 96 97 99 101 104 105 106 109 110 112 113 115 116 117 119 120 121 122 123 124 126 127 130 132 134 135 137 138 141 142 143 144 147 153 154 155 156 157 159 160 161 162 163 164 165 166 169 171 172 173 174 175 179 180 184 185 187 188 192 193 194 195 197 198 200 202 203 206 208 210 212 213 215 217 218 221 222 223 225 227 228 229 230 231 233 235 237 238 239 240 242 243 245 248 249 250 251 252 256 257 258 261 262 263 265 268 269 271 272 274 275 276 277 278 280 282 283 288 289 291 292 293 294 295 297 298 300 42 59 78 98 167 181 205 232 246 2 50 95 136 146 150 234 254 287 299 1 3 4 5 6 9 10 11 12 13 15 16 17 19 20 21 22 23 24 25 26 28 29 30 31 32 33 34 35 36 37 39 40 41 43 44 45 46 47 48 51 53 54 56 58 60 61 62 63 65 67 68 69 71 72 73 74 75 77 79 82 83 84 86 87 88 89 91 92 93 94 96 97 99 100 101 102 103 104 106 107 108 109 110 111 112 113 114 115 116 117 118 120 121 122 123 124 125 127 128 129 130 131 132 133 134 135 138 139 141 142 143 144 145 147 148 149 152 153 154 155 156 158 159 160 161 162 163 164 165 166 168 169 170 171 172 173 174 175 176 177 178 179 180 182 183 184 185 186 187 188 189 190 191 192 193 194 195 196 197 198 199 200 203 204 206 207 209 210 211 212 213 214 215 216 217 218 219 220 221 222 223 224 226 227 228 229 230 231 233 236 237 238 239 240 241 242 243 244 245 247 248 249 250 251 252 253 255 256 258 259 260 261 262 263 264 265 266 267 270 271 273 275 276 277 279 280 281 282 283 284 285 286 289 290 291 292 293 295 296 297 298 78 2 42 59 78 98 146 150 167 205 232 234 246 6 50 66 83 85 95 100 136 189 236 254 267 287 296 299 1 3 4 7 9 10 12 13 14 15 16 17 18 19 20 21 22 23 24 25 27 28 29 30 35 36 37 39 43 45 47 48 49 51 54 55 57 58 60 61 63 68 71 72 73 74 77 79 80 81 82 86 87 88 91 93 94 102 103 104 105 106 107 108 109 110 111 113 114 115 118 119 120 121 122 124 125 126 127 130 132 133 135 138 139 140 141 145 148 149 151 153 154 155 156 158 159 160 162 163 164 165 166 170 171 172 173 174 175 176 177 178 179 180 182 183 184 185 186 187 188 190 191 193 194 195 196 197 202 203 204 206 207 208 209 210 211 212 213 214 216 217 218 220 221 222 223 224 225 226 227 228 229 230 231 233 235 237 238 239 240 241 242 244 245 247 248 249 251 252 253 255 256 258 259 261 263 264 265 266 268 269 270 271 272 273 274 275 276 278 279 280 281 283 284 285 288 289 290 291 292 293 294 295 297 298 300 78 246 167 181 42 50 59 66 95 98 136 146 150 205 232 234 254 6 25 30 46 47 53 62 83 85 100 103 118 140 189 191 199 236 244 267 285 287 296 299 1 3 7 8 9 10 12 14 16 17 18 19 20 21 22 23 24 27 28 29 34 36 37 38 40 41 45 48 49 51 52 54 57 58 60 61 63 65 68 69 70 71 72 73 74 77 79 80 81 82 86 87 89 90 91 93 94 101 102 104 105 106 107 108 109 110 113 115 116 119 120 121 122 123 124 125 126 127 129 130 132 133 134 135 137 138 139 141 142 145 147 149 153 154 155 156 157 160 161 162 163 164 165 166 171 172 173 174 175 176 177 178 179 180 184 185 186 187 188 193 194 195 197 200 202 203 204 206 207 208 209 210 211 212 213 216 217 218 219 220 221 222 223 224 226 227 228 229 230 231 235 237 238 239 241 242 243 245 247 248 249 251 252 253 255 256 257 258 261 262 263 264 265 268 269 270 271 272 273 275 276 277 278 279 280 283 288 289 290 291 292 293 294 295 297 298 78 42 78 167 181 205 246 2 59 98 146 150 232 234 50 66 95 136 189 236 254 287 296 299 6 14 15 19 22 24 25 28 30 32 34 37 41 47 49 53 54 56 62 63 73 82 83 86 93 100 103 104 105 106 107 109 110 114 121 122 125 128 131 139 147 149 152 153 162 182 190 191 192 194 196 199 216 219 226 231 241 244 245 253 260 267 271 273 279 285 286 1 3 4 5 7 10 11 12 16 18 20 21 23 26 27 29 31 33 35 36 39 40 43 45 48 51 52 55 58 60 61 64 65 67 68 71 72 74 75 79 80 81 84 87 88 89 90 91 92 94 96 99 102 108 111 112 113 115 116 117 119 120 123 124 126 127 129 130 132 133 134 135 137 141 142 143 144 148 151 154 155 156 157 158 159 160 161 163 164 165 166 168 169 170 171 172 173 174 175 176 177 179 180 183 184 185 186 187 188 193 195 197 198 200 202 203 204 206 207 209 210 211 213 217 218 220 221 222 223 224 225 227 228 229 230 233 235 237 238 239 240 242 243 247 248 249 250 251 252 255 256 257 258 259 261 263 264 265 266 268 269 270 274 275 276 277 278 280 281 282 283 284 288 289 290 291 292 293 294 295 297 298 300 2 42 59 78 95 98 136 146 150 167 181 205 232 234 246 254 6 30 46 47 50 62 66 83 85 100 103 140 191 199 236 244 267 285 287 296 299 1 3 4 7 8 9 10 12 13 14 15 16 17 18 20 21 22 23 24 25 27 28 29 33 34 36 37 38 40 41 45 48 49 51 52 53 54 58 60 61 63 65 67 68 70 71 72 73 74 77 79 80 81 86 87 91 93 94 101 102 104 105 106 107 108 109 110 111 113 114 115 116 118 119 120 121 122 123 124 125 126 127 128 129 130 131 132 133 138 139 141 142 145 147 148 149 153 154 155 156 158 159 160 161 162 163 164 165 166 168 170 171 172 173 174 175 176 177 178 179 180 182 183 184 185 186 187 188 190 193 194 195 196 200 202 203 204 206 207 208 209 210 211 212 213 214 216 217 219 220 221 222 223 225 226 227 228 230 231 233 235 237 238 239 240 241 242 245 247 248 249 251 253 256 257 258 261 262 263 264 265 266 268 269 270 271 272 273 274 275 278 279 280 281 283 284 289 290 291 292 293 294 295 297 298 300 42 78 167 181 205 246 59 98 150 232 234 50 66 95 146 254 287 296 299 6 30 46 47 62 83 85 100 103 140 189 191 199 236 244 267 285 4 5 9 10 14 15 16 17 19 20 22 24 25 27 28 32 34 35 37 38 39 41 44 48 49 53 54 56 60 64 67 68 69 70 72 73 82 84 86 91 93 99 102 104 105 106 107 109 110 111 112 114 115 118 121 122 123 124 125 126 128 131 139 141 142 144 145 147 149 153 159 162 170 171 172 174 176 178 179 182 187 190 192 194 196 211 214 216 217 219 224 226 230 231 241 243 245 247 250 256 258 260 262 271 273 274 276 279 281 282 284 286 291 292 293 294 1 8 11 12 13 18 21 23 26 29 33 36 45 51 52 55 57 58 61 65 71 74 75 76 77 79 88 89 90 92 94 96 97 108 113 116 117 119 120 129 130 132 133 134 137 143 148 155 156 157 160 161 163 164 165 166 168 169 173 175 177 180 183 184 185 188 195 197 198 200 202 206 207 208 209 210 212 213 215 218 221 222 225 227 228 229 233 235 237 238 239 240 242 248 249 251 252 257 259 261 263 264 265 266 270 272 275 277 278 288 289 290 295 297 298 300 2 42 78 98 150 167 181 205 232 234 246 50 66 85 95 100 136 146 189 236 254 287 296 299 1 3 4 6 7 9 10 11 12 14 15 16 17 18 19 20 21 22 23 24 25 26 27 28 29 30 31 32 34 35 36 37 39 40 41 43 44 45 47 48 49 51 53 54 58 60 61 62 63 64 68 69 71 72 73 74 75 76 77 79 80 81 82 83 84 86 87 88 91 92 93 96 97 99 101 102 103 104 106 107 108 109 110 111 112 113 114 115 116 117 118 119 120 121 122 123 124 125 126 127 129 132 133 134 135 137 138 139 141 143 144 145 147 148 149 151 153 154 155 156 158 159 160 161 162 164 165 166 169 170 171 172 173 174 175 176 177 178 179 180 182 183 184 185 186 187 188 190 191 192 193 194 195 196 197 198 199 200 202 203 204 206 207 208 209 210 212 213 214 215 216 217 218 220 221 223 224 225 226 227 228 229 230 231 233 237 238 239 240 241 242 243 245 247 248 249 250 251 252 253 255 258 259 260 261 262 263 264 265 266 267 268 269 270 271 272 273 274 275 276 278 279 280 281 282 283 285 286 288 289 290 291 292 294 295 297 298 300 78 181 246 42 205 98 2 6 14 19 25 30 32 34 37 38 41 46 47 49 50 53 56 59 62 66 83 85 95 100 103 107 114 118 125 136 140 146 149 150 178 182 189 190 191 196 199 216 226 232 234 236 244 253 254 260 267 273 279 285 286 287 296 299 1 3 4 5 7 8 9 10 11 12 13 15 16 17 18 20 21 22 23 24 26 27 28 29 31 33 35 36 39 40 43 44 45 48 51 54 55 57 58 60 61 63 65 67 69 70 71 72 73 74 75 76 77 79 80 81 82 84 86 87 88 91 93 94 96 97 99 101 102 104 105 106 108 109 110 111 112 113 115 116 117 120 121 122 123 127 129 130 131 132 133 137 138 141 142 143 144 145 147 148 151 153 154 155 156 158 159 160 161 162 163 164 165 166 169 170 171 172 173 174 175 176 177 179 180 183 184 185 186 187 192 193 194 195 197 198 200 202 203 204 206 207 208 209 210 211 212 213 214 215 217 218 219 220 221 222 223 224 225 227 228 229 230 231 233 235 238 239 240 242 243 245 247 248 249 250 251 252 255 256 257 258 259 261 262 263 264 265 266 268 269 270 271 272 274 275 276 278 280 281 282 283 284 288 289 291 292 293 294 295 297 298 300 2 42 59 98 167 181 205 232 246 6 14 15 19 22 24 25 28 32 34 37 38 41 46 47 49 50 53 54 56 62 66 73 82 83 85 86 93 95 100 103 105 106 107 109 114 118 125 128 131 136 139 140 146 149 150 153 162 178 182 189 190 191 192 194 196 199 216 219 226 231 234 236 241 244 245 253 254 260 271 273 279 285 286 287 296 299 1 4 8 9 10 11 13 16 17 18 20 21 23 26 27 29 31 33 36 39 40 44 45 48 51 52 55 57 60 61 63 64 67 68 69 71 72 74 75 77 79 80 81 84 87 88 90 91 92 96 97 99 101 102 108 110 111 112 113 115 116 117 119 120 121 123 124 126 127 129 130 132 133 134 135 137 138 141 142 143 144 145 147 148 151 154 155 156 157 158 159 160 163 164 165 166 168 169 170 171 172 173 174 175 176 177 179 180 183 184 185 186 187 188 193 195 197 198 202 203 204 206 207 209 210 211 212 213 214 217 218 220 221 222 223 224 225 227 228 229 230 237 238 239 240 242 243 247 248 249 250 251 252 255 256 257 258 261 262 263 264 265 266 268 269 270 272 274 275 276 278 280 281 282 283 284 289 290 291 292 293 294 295 297 298 300 78 246 167 181 205 2 6 14 19 25 30 41 46 47 49 50 53 59 62 66 83 85 98 100 103 107 114 118 125 136 140 146 149 150 178 182 189 190 191 196 199 234 236 253 267 285 287 296 299 1 3 4 5 7 8 9 10 12 13 15 17 18 20 21 22 23 24 26 27 28 29 31 32 34 36 37 38 39 40 43 44 45 48 52 54 56 57 58 60 61 63 64 65 67 68 69 70 71 72 73 74 75 76 77 79 80 81 84 86 88 91 92 93 94 96 97 99 101 102 104 105 106 108 109 110 111 112 113 115 116 117 119 120 121 122 124 126 127 129 130 131 132 133 134 135 137 138 139 141 142 143 144 145 147 148 151 153 154 155 156 158 159 160 161 162 163 164 166 169 170 171 172 173 174 176 177 179 180 183 184 185 186 187 188 192 193 194 195 197 198 200 202 203 204 206 207 208 209 210 211 212 213 214 215 216 217 218 219 220 221 222 223 224 225 226 227 228 229 230 231 233 235 237 238 239 240 241 242 243 245 247 248 249 250 251 252 255 256 257 258 260 261 262 263 264 266 268 269 270 271 272 273 274 275 276 278 279 280 281 282 283 284 286 288 289 290 291 292 294 295 297 298 300 2 42 50 59 66 78 85 95 98 136 146 150 167 181 189 205 232 234 236 246 254 287 296 299 6 14 19 22 24 25 28 30 32 34 37 38 41 46 47 49 53 54 56 62 83 86 100 103 106 107 109 114 118 122 125 128 131 139 140 149 152 153 162 178 182 190 191 192 196 199 216 226 231 241 244 253 260 267 271 273 279 285 286 57 112 215 78 167 246 42 98 181 205 2 59 95 136 146 232 234 254 6 14 19 25 30 32 34 37 38 46 47 49 53 56 62 66 83 85 100 103 107 114 118 125 140 149 152 178 182 189 190 191 196 199 216 236 241 244 253 267 273 279 285 286 287 296 299 1 3 4 5 7 8 9 10 11 12 13 15 16 17 18 20 21 22 23 24 26 27 28 29 31 36 39 40 43 44 45 48 52 54 57 58 60 61 63 64 65 67 68 69 71 72 73 75 76 77 79 80 81 82 84 86 87 88 89 90 91 92 93 94 96 97 99 101 102 104 105 106 108 109 110 111 112 113 116 117 119 120 121 122 123 124 126 127 128 129 130 131 132 133 134 135 138 139 141 142 143 144 145 147 148 151 153 154 155 156 157 158 159 160 161 162 163 164 165 166 168 169 170 171 172 173 174 175 176 177 179 180 183 184 185 186 187 188 192 193 194 195 197 198 200 202 203 207 208 209 211 212 213 214 215 217 218 219 220 221 222 223 224 225 227 228 229 230 231 233 235 237 238 239 240 242 243 245 247 248 249 250 251 252 255 256 257 258 259 260 261 262 263 264 265 266 268 269 270 271 272 275 276 278 280 281 282 283 284 288 289 290 292 293 295 297 298 2 6 14 25 32 41 46 47 49 50 53 59 62 78 83 85 95 98 100 103 107 114 125 136 140 146 149 150 167 178 181 182 189 190 191 196 199 205 232 234 236 244 246 253 267 273 285 287 296 299 1 3 4 5 7 8 9 10 11 12 13 15 16 17 18 20 21 22 23 24 26 27 28 29 31 34 35 36 37 38 39 40 43 44 45 48 51 52 55 56 57 58 60 61 63 64 65 68 69 71 72 74 75 77 79 80 81 84 86 87 88 91 92 93 94 96 97 99 101 102 104 105 106 108 109 110 111 112 113 115 116 117 119 120 121 122 123 126 127 129 130 132 133 134 135 137 138 139 141 142 143 144 145 147 148 151 153 154 155 156 159 160 161 162 163 164 165 166 170 171 173 174 175 176 177 179 180 183 184 185 186 187 188 192 193 194 195 197 198 200 202 203 204 206 207 208 209 210 211 212 213 214 215 216 217 218 219 221 222 223 224 225 226 227 228 229 230 231 233 235 237 238 239 240 241 242 243 245 248 249 250 251 252 255 256 257 258 260 261 262 264 265 266 268 270 272 274 275 276 278 279 280 281 282 283 284 286 288 289 290 291 292 293 294 295 297 298 78 78 2 59 78 95 98 136 146 150 167 181 205 232 234 246 254 6 19 25 30 41 46 47 50 53 62 66 83 85 100 103 107 114 118 140 189 191 199 236 244 253 285 287 296 299 1 3 4 7 8 9 10 11 14 15 16 17 18 20 21 22 23 24 27 28 29 32 33 34 35 36 37 38 39 40 43 45 48 49 51 52 54 55 56 57 58 60 61 63 64 65 67 68 69 70 71 72 73 74 75 76 77 79 80 81 86 87 88 90 91 92 94 96 101 104 105 106 108 109 110 111 113 115 116 119 120 121 123 124 125 126 127 128 129 130 131 132 133 134 137 138 139 141 142 143 145 147 148 149 151 153 154 155 156 158 160 161 162 164 165 166 169 170 171 172 173 174 175 176 177 178 179 180 182 183 184 185 186 187 188 190 193 194 195 196 197 198 200 202 203 204 206 208 209 210 211 212 213 214 216 217 218 219 220 221 222 224 225 226 227 228 229 230 231 233 237 238 239 240 241 242 243 245 247 248 249 250 251 252 256 257 258 260 261 262 263 264 265 266 268 269 270 271 272 273 274 275 276 277 278 279 280 281 283 284 288 289 290 291 292 293 295 297 298 300 78 246 2 42 98 150 167 181 205 232 234 50 66 95 136 146 189 236 254 287 296 299 1 3 4 5 6 7 9 10 11 12 13 14 15 16 17 18 19 20 21 22 23 24 25 26 27 28 29 30 31 32 34 36 37 39 40 41 43 44 45 47 48 49 51 53 54 58 61 62 63 64 67 68 71 72 73 74 75 76 77 79 80 81 82 84 86 87 88 91 93 94 97 99 100 101 102 103 104 106 107 108 109 110 111 112 113 114 115 116 117 118 119 120 121 122 123 124 125 126 129 130 131 132 133 135 137 138 139 141 143 144 145 147 148 149 151 153 154 155 156 158 159 160 162 163 164 165 166 169 170 171 172 173 174 175 176 177 179 180 182 183 184 185 186 187 188 190 191 192 193 194 195 196 197 198 199 200 202 203 204 206 207 208 209 211 212 213 214 215 216 218 220 221 223 224 225 226 227 228 229 230 231 233 237 239 240 241 242 244 245 247 248 249 250 251 252 253 255 256 259 260 261 262 263 264 265 266 267 268 269 270 271 272 274 275 276 278 279 280 281 282 283 284 285 286 288 289 290 292 293 294 295 297 298 300 78 167 181 246 42 205 2 59 95 98 136 146 150 232 234 254 30 46 47 50 66 83 85 100 189 199 236 267 285 287 299 1 3 4 5 8 9 10 11 12 13 14 15 16 17 18 19 20 21 22 23 24 25 27 28 29 32 34 36 38 39 40 41 45 48 49 51 52 53 54 55 57 58 60 61 62 63 67 68 70 71 72 73 74 75 77 79 80 81 82 84 86 88 91 93 94 96 97 101 102 103 104 106 107 108 109 110 111 113 114 115 116 118 119 120 121 122 123 124 125 126 127 128 129 130 131 132 133 137 138 139 140 141 145 147 148 149 151 153 154 155 156 158 159 160 161 162 163 164 165 166 168 169 170 171 172 173 174 175 176 177 178 179 180 182 183 184 185 186 187 188 190 191 193 194 196 197 198 200 202 203 204 206 207 208 209 210 211 212 213 214 216 217 218 221 222 223 224 225 226 227 228 229 230 231 235 237 238 239 240 241 242 245 247 248 249 252 253 255 256 257 258 260 261 262 263 264 265 266 269 270 271 272 273 274 275 276 278 279 280 281 282 283 284 288 289 290 291 292 293 294 295 297 298 300 42 78 167 181 205 246 2 59 98 150 232 234 3 4 5 6 10 14 15 19 20 22 24 25 28 30 32 34 37 38 41 46 47 49 50 53 54 56 62 63 64 66 68 69 70 73 82 83 85 86 91 93 95 100 103 104 105 106 107 109 110 112 114 118 121 122 123 124 125 126 127 128 131 136 139 140 141 142 144 145 146 147 149 152 153 162 170 171 174 178 179 182 189 190 191 192 193 194 196 199 211 216 219 224 226 230 236 241 243 244 245 247 253 254 258 260 262 267 271 273 276 279 281 284 285 287 291 293 296 299 1 7 8 11 12 13 16 17 18 21 23 26 27 29 31 33 36 39 40 44 48 51 52 57 60 61 71 72 74 75 77 79 80 81 84 88 89 90 92 94 96 97 101 102 108 111 113 116 117 119 120 129 132 133 134 137 138 143 148 151 154 155 156 157 159 160 161 163 164 165 166 169 172 175 176 183 184 185 186 187 188 195 197 198 200 202 203 204 206 207 209 210 213 214 215 217 218 220 221 222 223 225 228 229 233 235 237 238 239 242 248 249 250 251 252 256 257 261 263 264 265 266 268 269 270 272 275 277 278 280 282 283 288 289 290 292 294 295 297 298 78 167 181 246 205 2 3 4 5 6 9 10 14 15 16 17 19 20 22 24 25 28 32 34 37 38 39 41 44 46 47 49 50 53 54 56 59 60 62 63 66 67 68 69 70 72 82 83 85 86 91 93 95 98 99 100 102 103 104 105 106 107 109 110 111 112 114 115 118 121 122 123 124 126 127 136 139 140 141 142 144 145 146 147 149 150 153 154 158 159 162 170 171 172 174 176 178 179 182 187 189 190 191 192 193 194 196 199 211 216 219 220 224 226 230 231 232 234 236 241 243 244 245 247 250 256 258 260 267 271 273 274 276 279 281 282 284 285 286 287 292 293 294 296 299 1 7 8 11 12 13 18 21 29 36 40 45 48 51 52 57 58 65 71 74 77 79 80 81 84 88 94 96 97 101 108 113 116 117 119 120 130 132 133 137 138 143 148 151 155 156 160 161 163 164 165 166 169 175 177 180 183 185 186 188 195 197 200 202 203 204 206 207 209 210 212 213 215 217 222 225 227 228 233 237 238 239 240 242 248 249 251 252 255 257 261 264 265 268 269 270 272 275 278 280 283 288 290 295 297 300 42 78 98 167 181 205 3 4 5 6 9 10 14 15 16 17 19 20 22 24 25 27 28 32 34 37 38 39 41 44 46 47 48 49 50 53 54 56 59 60 62 64 66 67 68 69 70 72 73 82 83 84 85 86 91 93 95 99 100 102 103 104 105 106 107 109 110 111 112 114 115 118 121 122 123 124 125 126 127 128 136 139 140 141 142 144 145 146 147 149 150 154 158 159 162 170 171 172 174 176 178 179 182 187 190 191 192 193 194 196 211 214 216 219 224 226 230 231 232 234 236 241 243 244 245 247 250 253 256 258 260 262 267 271 273 276 279 281 282 284 285 286 287 291 292 293 294 296 299 1 7 8 11 12 13 18 21 23 26 29 33 40 45 51 55 57 58 65 71 74 77 79 80 81 88 92 94 96 97 101 108 113 116 117 119 120 129 130 132 133 135 138 143 155 160 161 163 164 165 166 168 169 173 177 180 183 185 186 188 197 198 200 202 204 206 207 208 209 210 212 213 215 218 221 222 225 227 228 229 233 237 238 239 240 248 249 251 252 255 257 261 263 264 268 269 270 272 275 278 280 288 289 290 295 297 298 2 6 42 46 47 59 66 78 83 85 95 98 100 103 136 140 146 150 181 191 199 205 232 234 236 244 267 285 287 296 3 4 5 7 9 10 11 12 13 14 15 16 17 19 20 21 22 23 24 25 27 28 29 31 32 34 35 37 38 39 40 41 43 44 45 48 49 51 52 53 54 56 57 60 61 63 64 65 68 69 70 71 72 73 74 76 77 80 81 82 84 87 88 89 91 93 96 99 102 104 105 106 107 109 110 111 112 113 114 115 118 119 121 122 123 124 125 126 127 129 130 132 133 134 135 138 139 141 142 143 144 145 147 148 149 153 154 155 156 158 159 162 164 165 166 169 170 171 172 173 175 177 178 179 180 182 183 184 185 187 188 190 194 195 196 197 198 200 202 203 204 206 211 212 213 214 215 216 217 218 219 220 221 223 224 226 227 228 229 230 231 233 238 239 240 241 242 243 245 247 249 250 251 252 255 256 257 258 260 261 262 263 264 266 268 269 270 271 273 276 278 279 280 281 282 283 284 286 288 289 291 292 293 294 295 297 298 78 167 181 205 2 6 19 30 41 46 47 53 59 62 66 83 85 95 98 100 103 107 114 118 125 136 140 146 149 150 189 196 199 232 234 236 244 253 267 285 287 296 299 1 4 5 7 8 9 10 11 12 13 14 15 17 18 20 21 22 23 24 26 27 28 29 31 32 33 34 35 37 39 40 43 44 45 48 49 51 52 54 56 57 58 60 61 63 64 65 67 68 69 70 71 72 73 76 77 79 80 81 82 84 86 87 88 91 92 93 94 96 97 99 101 102 104 105 106 108 109 110 111 112 113 116 117 119 120 121 122 123 124 126 127 128 129 130 132 133 134 135 138 139 141 142 144 145 147 148 153 154 155 156 158 160 161 162 163 164 165 166 169 170 171 172 173 174 175 176 177 178 179 180 182 183 184 185 186 187 188 190 192 193 194 197 198 200 202 203 204 206 207 209 210 211 212 213 214 215 216 217 218 219 220 221 222 223 224 226 227 228 229 230 231 233 235 237 238 239 240 241 242 243 245 247 248 249 250 251 252 255 256 257 258 260 261 262 263 264 265 266 268 269 270 271 273 275 276 278 279 280 281 282 283 284 286 288 289 290 291 292 293 294 297 298 300 78 78 167 246 181 42 59 95 146 205 232 234 254 50 66 83 85 100 189 236 287 296 299 1 3 4 5 6 7 9 10 11 12 13 14 15 16 17 18 19 21 22 23 24 25 26 27 28 29 31 32 33 34 36 37 39 40 41 44 45 47 48 49 51 53 54 55 57 58 60 61 62 63 68 71 72 73 74 77 79 80 81 82 84 86 87 88 91 93 94 96 97 101 102 103 106 107 108 109 110 111 112 113 114 115 116 117 118 119 120 121 122 123 124 125 126 127 129 130 132 133 135 137 138 139 140 141 144 145 147 148 149 153 154 155 156 158 159 160 161 162 163 164 165 166 168 169 170 171 172 173 174 175 176 177 178 179 180 182 183 184 185 186 187 188 190 191 192 193 194 195 196 197 198 199 200 202 203 204 206 207 208 209 210 211 212 213 214 216 217 218 220 221 222 223 225 226 227 229 230 231 233 237 238 239 240 241 242 244 245 247 248 249 252 255 256 258 260 261 262 263 264 265 266 267 268 269 270 271 272 273 274 275 276 278 279 280 282 283 284 285 286 288 289 290 291 293 294 295 297 298 300 2 42 50 59 66 78 95 98 146 150 167 181 232 234 246 254 287 296 299 6 19 22 24 30 32 34 37 38 41 46 47 49 53 56 62 83 85 100 103 106 107 109 114 118 125 128 131 139 149 152 178 189 190 191 192 196 199 216 226 231 236 241 244 253 260 267 273 279 285 286 1 3 5 8 9 10 12 16 17 20 21 23 26 27 28 29 31 33 35 36 39 40 45 48 51 52 54 55 57 58 60 61 63 64 65 68 69 70 71 72 73 74 75 76 77 79 80 81 82 84 86 87 88 89 90 91 92 93 94 96 97 99 101 104 105 108 110 111 112 113 115 119 121 122 124 126 127 129 130 132 133 134 135 137 138 142 143 144 145 147 151 153 154 155 156 157 159 161 162 163 164 165 166 168 169 171 172 173 174 175 176 177 179 180 184 185 186 187 188 193 194 195 197 198 200 202 203 204 206 207 208 209 210 212 213 215 217 218 219 220 221 223 224 225 227 228 229 230 233 235 237 238 239 240 242 245 247 249 250 251 252 255 256 258 259 261 262 263 264 265 268 269 270 271 272 275 276 277 278 282 283 288 289 291 292 293 294 295 297 298 78 2 6 14 25 30 32 34 37 38 41 49 50 53 56 59 62 83 85 95 98 100 103 106 107 114 118 125 136 139 140 146 149 150 167 178 181 182 189 190 191 192 196 199 205 216 226 231 232 234 236 241 244 246 253 260 267 273 279 285 286 296 299 1 3 4 5 7 8 9 10 11 13 15 16 17 18 20 21 22 23 24 26 27 28 29 35 36 39 40 43 44 45 48 51 52 54 55 57 58 60 61 63 64 65 68 69 70 71 72 73 74 75 76 77 80 81 82 84 86 87 88 91 92 93 94 96 97 99 102 104 105 108 109 110 111 112 113 115 116 117 119 120 121 122 123 126 127 129 130 132 133 135 137 138 141 142 143 144 145 147 148 151 153 154 155 156 158 159 160 161 162 163 164 165 166 169 170 171 172 173 174 176 177 179 180 183 184 185 186 187 188 193 194 195 197 198 200 202 203 204 206 207 208 209 210 211 212 213 214 215 217 218 219 220 221 222 223 224 225 228 229 230 233 235 237 238 240 242 243 245 247 248 249 250 251 252 255 256 257 258 261 262 263 264 265 266 268 269 270 271 272 274 275 276 278 280 281 282 283 284 288 289 290 291 293 294 295 297 298 78 2 3 4 5 6 9 10 14 15 16 17 19 20 22 24 25 28 30 32 34 37 38 39 41 44 46 47 48 49 50 53 54 56 59 60 62 63 64 66 68 69 70 72 73 82 83 84 85 86 91 93 95 98 99 100 102 104 105 106 107 110 111 112 114 115 118 121 122 123 124 125 126 127 134 136 138 139 140 141 142 144 145 146 147 149 153 154 158 162 167 170 171 172 174 176 178 179 181 182 189 190 191 192 193 194 196 199 205 211 216 217 219 224 226 230 231 232 233 234 236 241 243 244 245 246 247 250 253 256 258 260 262 266 267 271 273 279 281 282 284 285 286 287 292 293 294 1 8 11 12 13 18 26 29 36 40 45 51 52 57 58 61 65 71 74 75 77 79 80 81 92 94 96 97 101 108 113 117 119 120 129 130 132 133 135 137 143 148 151 155 156 160 161 164 165 166 169 175 177 180 183 184 185 186 188 195 197 198 200 202 203 204 206 207 209 210 212 213 218 221 222 225 227 228 229 237 238 239 240 242 248 249 251 252 255 257 263 264 265 268 269 270 272 278 280 283 288 289 290 295 297 298 42 59 78 95 98 136 146 150 167 181 232 234 246 254 6 19 25 30 41 46 50 53 62 66 83 85 100 103 107 114 118 140 189 191 199 236 244 253 267 285 287 296 299 3 4 5 7 9 10 11 12 13 14 15 16 17 20 22 23 24 27 28 31 32 33 34 35 36 39 40 43 44 45 48 49 54 56 58 60 63 64 68 69 70 71 72 73 74 77 81 82 84 86 87 88 89 90 91 92 93 96 99 102 104 105 106 109 110 111 113 115 121 122 123 124 125 126 127 128 131 132 133 134 138 139 141 142 143 144 145 147 148 149 153 154 155 156 158 159 162 165 166 168 169 170 171 172 173 174 175 176 177 179 182 183 184 185 187 188 190 192 193 194 196 197 198 200 204 206 211 212 213 214 215 216 217 218 219 220 223 224 226 227 228 230 231 233 238 239 240 241 242 243 245 247 250 251 252 255 256 257 258 259 260 261 262 263 264 266 269 270 271 273 276 277 279 280 281 282 283 284 288 289 291 292 293 294 295 297 298 18 21 57 65 75 76 101 116 129 137 157 161 163 164 186 202 208 209 221 225 229 235 248 268 272 275 278 300 42 78 181 205 246 59 98 136 146 150 232 234 6 14 19 25 30 32 34 37 41 46 47 49 50 53 56 62 66 83 85 100 103 107 114 118 125 139 140 149 178 189 190 191 196 199 216 226 236 241 244 253 260 267 273 279 285 296 299 1 3 4 5 7 8 9 10 11 12 13 16 17 18 20 21 22 23 24 27 28 29 31 33 36 39 40 44 45 48 51 52 54 55 57 58 60 61 64 65 67 68 69 70 71 72 73 74 75 76 77 79 80 81 82 84 86 87 88 89 90 91 92 93 94 96 97 101 102 104 105 106 108 109 110 111 112 113 115 116 117 119 121 122 123 124 126 127 129 130 131 133 134 135 137 138 141 142 143 144 145 147 148 153 154 155 156 157 158 159 160 161 162 163 164 165 166 169 170 171 172 173 174 175 176 177 179 180 183 184 185 186 187 188 192 193 194 195 197 198 200 202 203 204 207 208 209 210 211 212 213 214 215 217 218 219 220 221 222 223 224 225 227 228 229 231 233 235 238 239 240 243 245 247 248 249 250 251 252 255 256 257 258 261 262 263 264 265 266 268 269 270 271 272 274 275 276 277 278 280 281 282 283 284 288 289 290 291 292 293 294 295 297 298 300 42 78 167 181 205 246 2 59 95 98 146 150 232 234 1 3 4 5 6 10 11 12 13 14 15 16 17 18 20 21 22 23 24 25 26 27 28 29 31 32 34 35 36 37 39 40 41 44 45 47 48 50 51 53 54 58 60 61 62 63 64 66 68 71 72 73 74 75 76 77 79 80 81 82 83 84 86 87 88 89 90 91 93 94 96 97 99 100 101 102 103 104 106 107 108 109 110 111 112 113 114 115 116 117 118 119 120 121 122 123 124 125 126 127 129 130 132 133 135 138 139 141 143 144 145 147 148 149 151 152 153 154 155 156 157 158 159 160 161 162 163 164 166 168 169 170 172 173 174 175 176 177 178 179 180 182 183 184 185 186 187 188 189 190 191 192 193 194 195 196 197 198 199 200 203 206 207 208 209 210 212 213 215 216 217 218 220 222 223 224 225 226 227 228 229 230 233 236 237 238 239 240 241 242 244 245 247 248 249 250 251 252 255 256 258 260 261 262 263 264 265 266 267 268 270 272 273 275 276 277 278 279 280 281 282 283 284 285 286 287 288 289 290 291 292 293 294 295 296 297 298 2 3 4 5 6 9 10 14 15 16 17 19 20 22 24 25 27 28 32 34 36 37 38 39 41 44 46 47 48 49 53 54 56 59 60 63 64 66 68 69 70 71 72 73 77 78 82 84 86 91 93 95 98 99 100 102 103 104 105 106 107 109 110 111 112 114 115 118 121 122 123 124 125 127 132 133 134 136 138 139 140 141 142 144 145 146 147 148 150 153 154 158 159 162 166 167 170 171 172 174 175 176 178 179 181 184 187 188 189 190 191 192 193 194 196 197 198 199 200 205 211 213 214 216 219 220 224 226 228 230 231 232 233 234 236 238 239 240 241 242 243 244 246 247 250 256 258 260 261 262 266 267 269 270 271 273 279 280 281 282 283 284 285 286 287 291 292 293 294 295 296 298 1 8 11 13 21 26 29 40 51 58 74 94 97 108 113 116 117 119 120 129 130 135 137 143 156 160 163 169 173 177 180 202 203 204 206 207 215 218 221 225 227 229 237 248 249 251 255 263 265 268 272 275 278 288 297 42 78 98 167 181 205 246 2 59 95 136 146 150 232 254 3 4 5 6 9 10 14 15 16 17 19 20 22 24 25 28 30 32 34 37 38 39 41 43 44 47 49 53 54 56 60 62 63 64 66 67 68 69 70 72 73 82 83 86 91 93 99 100 102 103 104 105 106 107 109 110 112 114 115 118 121 122 123 124 125 126 127 128 131 139 140 141 142 144 145 147 149 152 153 154 158 159 162 170 171 172 174 176 178 179 187 189 190 192 193 194 196 199 211 214 216 219 220 224 226 230 231 241 243 244 245 247 256 258 260 262 267 271 273 276 279 281 282 284 285 286 287 291 293 294 296 1 11 12 13 18 21 26 29 33 36 40 45 48 51 52 57 58 61 65 71 74 76 77 79 80 81 84 88 90 92 96 97 101 108 111 113 116 117 119 129 130 132 133 134 135 143 148 151 155 156 157 160 161 164 165 166 169 173 175 177 180 184 185 186 188 195 197 198 200 203 204 206 207 209 210 212 213 215 217 218 222 225 227 228 229 233 235 237 238 239 240 242 248 249 250 251 252 255 257 259 261 264 265 266 268 269 270 272 275 277 278 280 288 290 292 295 297 298 78 42 50 66 95 98 136 146 150 167 181 205 232 234 246 254 287 296 299 6 14 19 24 25 28 30 32 34 37 38 41 46 47 49 53 54 56 62 83 85 86 93 100 103 106 107 109 114 118 125 139 140 149 153 178 189 190 191 192 196 199 216 226 231 236 241 244 253 260 267 271 273 279 285 286 1 4 5 8 9 10 11 12 15 17 20 26 27 29 31 36 45 48 51 52 55 58 60 61 65 68 69 70 74 76 80 84 88 89 90 91 92 94 96 97 104 105 108 112 113 115 117 119 120 121 124 127 130 134 135 137 142 143 144 147 155 156 159 160 161 163 164 165 166 169 171 172 174 175 176 180 184 185 187 188 194 197 198 200 202 203 206 213 215 217 219 220 225 229 230 233 235 237 238 239 240 242 243 245 247 248 249 250 251 252 257 261 262 263 265 266 268 269 272 275 276 277 278 281 282 283 289 291 294 295 297 298 42 78 167 181 205 246 2 6 30 50 59 66 83 85 95 98 136 146 150 232 234 236 267 285 287 296 299 3 4 5 9 10 14 15 16 17 19 20 22 24 25 28 32 35 37 38 41 43 44 46 47 49 53 54 56 60 62 63 64 67 68 70 72 73 82 86 91 93 99 102 103 104 105 106 107 109 110 111 112 114 115 121 122 123 124 125 126 127 128 139 141 142 144 145 147 149 152 153 154 158 159 162 170 171 172 174 176 178 179 182 187 191 192 193 194 196 211 214 219 220 224 226 230 231 241 243 244 245 247 253 256 258 260 262 271 273 274 276 279 281 282 284 286 292 293 294 7 8 11 12 13 18 29 33 45 48 51 55 65 71 74 79 81 88 89 92 94 96 101 108 117 120 132 133 134 138 143 148 151 155 156 160 161 166 168 169 173 177 180 183 185 186 198 203 204 206 207 209 212 213 215 222 228 233 237 239 240 248 252 264 266 268 269 272 275 277 280 290 295 298 300 78 167 181 246 2 95 98 136 146 150 205 232 234 254 1 3 4 6 9 10 11 12 13 14 15 16 17 20 21 23 24 25 26 27 28 29 31 34 35 36 37 39 40 41 43 44 45 46 47 48 49 50 51 53 54 56 58 61 62 63 64 65 68 69 71 72 73 74 75 76 77 79 80 81 82 83 84 86 87 88 89 90 91 92 93 94 96 97 99 100 101 102 103 104 106 108 109 110 111 112 113 114 115 116 117 118 119 120 121 122 123 124 125 126 127 129 130 132 133 134 135 138 139 141 142 144 145 147 148 149 152 153 154 155 156 158 159 160 161 162 163 164 165 166 169 170 171 172 173 174 175 176 177 178 180 182 183 184 185 187 188 189 190 191 192 193 194 195 196 197 199 200 203 204 206 207 209 210 211 212 213 214 215 216 217 218 219 220 221 222 223 224 226 227 228 229 230 231 233 236 237 238 239 240 241 242 243 244 245 247 248 249 250 251 252 255 256 258 260 261 262 263 264 265 266 267 268 270 271 273 275 276 277 278 279 280 281 282 283 284 285 287 288 289 290 291 292 293 294 295 296 297 298 78 246 167 181 42 59 95 98 136 150 205 232 234 254 6 30 66 83 85 100 189 199 236 267 285 287 296 299 1 3 4 7 10 12 13 14 15 16 17 19 20 21 22 23 24 25 27 28 29 34 36 37 39 40 45 48 49 51 52 53 54 57 58 60 61 63 68 70 71 72 73 74 77 79 80 81 82 86 87 91 93 94 101 102 103 104 105 106 107 108 109 110 111 113 114 115 116 118 119 120 121 122 123 124 125 126 127 128 129 130 132 133 135 137 138 139 140 141 145 147 148 149 154 155 156 159 160 161 162 163 164 165 166 170 171 172 173 174 175 176 178 179 180 182 183 184 185 186 187 188 190 191 193 194 195 196 197 200 202 203 204 206 207 208 209 210 211 212 213 214 217 218 221 222 223 224 225 227 228 229 230 231 233 235 237 238 239 240 241 242 244 245 247 248 249 251 252 253 255 256 257 258 261 262 263 264 265 266 268 269 270 271 272 273 275 276 278 279 280 281 283 284 288 289 290 291 292 293 294 295 297 298 300 78 167 181 246 42 205 3 4 5 6 9 10 14 15 17 19 20 22 24 25 28 32 34 37 38 39 41 44 46 47 49 50 53 54 56 59 60 62 63 64 66 67 69 70 73 82 83 85 86 91 93 95 98 99 100 102 103 104 105 106 109 110 112 114 115 118 121 122 123 124 125 126 127 136 139 140 141 142 144 145 146 147 149 150 153 159 170 171 172 174 176 178 179 182 187 189 190 191 192 193 194 196 211 214 216 224 226 230 231 232 234 236 241 243 244 245 247 253 256 258 260 262 267 271 273 274 276 281 282 284 285 286 287 291 293 296 299 7 8 11 12 13 18 21 23 27 29 31 36 40 45 48 51 55 57 58 61 65 71 74 75 77 79 80 81 88 94 96 97 101 108 111 113 116 117 119 120 129 130 132 133 137 138 143 148 154 155 156 160 161 163 164 165 166 168 169 175 177 180 183 184 185 186 188 195 198 200 202 203 204 206 207 209 212 213 215 218 220 221 222 225 227 228 229 233 235 237 238 239 240 242 248 249 250 251 252 255 257 261 263 264 265 266 268 269 272 275 278 280 283 288 290 292 294 295 297 298 300 78 2 3 4 5 6 9 10 11 12 13 14 15 16 17 19 20 21 22 23 24 27 28 29 30 31 32 34 36 37 38 39 40 41 44 46 47 48 49 50 52 53 56 58 60 61 62 63 64 66 68 69 70 71 72 73 74 77 79 81 82 83 84 85 86 87 88 91 92 93 95 96 99 100 102 103 104 105 106 107 109 110 111 112 114 115 118 119 121 122 124 125 126 127 132 133 134 135 136 138 139 140 141 142 143 144 145 146 147 148 149 150 153 154 155 156 158 159 162 165 166 169 171 172 173 174 175 176 177 178 179 180 181 182 183 184 185 187 189 190 191 192 193 194 196 197 198 199 200 204 205 206 211 212 213 214 215 216 217 218 219 220 221 223 224 226 227 228 230 231 232 233 234 236 239 240 241 242 243 244 247 249 250 251 252 255 256 258 260 261 262 263 264 267 268 269 270 271 273 276 280 281 282 283 284 285 287 288 289 291 292 293 294 295 296 297 298 78 246 2 42 50 59 66 95 98 136 146 150 167 181 205 232 234 236 254 287 296 299 6 14 19 25 30 32 34 37 38 46 47 49 53 56 62 83 85 100 103 107 114 125 131 139 140 149 152 178 182 190 192 196 199 216 226 231 241 244 253 260 267 273 279 285 286 1 5 8 9 10 11 12 17 20 23 26 27 28 29 31 35 36 43 44 45 48 51 52 54 57 58 60 61 65 68 70 74 75 76 77 79 80 84 89 90 91 94 99 105 108 109 112 113 115 117 119 120 121 122 124 126 130 134 135 143 144 147 155 156 157 159 160 161 163 164 165 169 172 174 175 176 180 184 185 187 188 194 197 198 200 203 206 213 215 217 219 220 225 228 229 230 233 235 237 238 239 240 243 245 247 248 249 251 252 257 261 262 263 265 268 269 272 276 277 278 282 283 289 291 294 295 298 2 42 59 78 150 167 181 205 232 246 50 66 95 136 146 189 234 236 254 287 296 299 1 3 4 5 6 7 9 10 11 12 13 14 15 16 17 18 19 20 21 22 23 24 25 26 27 28 29 30 31 32 34 35 36 37 39 40 41 43 44 45 47 48 49 51 53 54 58 60 61 62 63 64 68 71 72 73 74 75 77 79 80 81 82 83 84 86 87 88 89 91 92 93 94 96 97 99 100 101 102 103 104 106 107 108 109 110 112 113 114 115 116 117 118 119 120 121 122 123 124 125 126 127 129 130 131 132 133 135 137 138 139 141 143 144 145 147 148 149 151 153 154 155 158 159 160 162 163 164 165 166 170 171 172 173 174 175 176 178 179 180 182 183 184 185 186 187 188 190 191 192 193 194 195 196 197 198 199 200 202 203 204 206 207 208 209 210 211 212 213 214 216 217 218 221 222 223 224 225 226 227 228 229 230 231 233 237 238 239 240 241 242 244 245 247 248 249 250 251 252 253 255 256 258 259 260 261 262 264 266 268 269 270 271 272 273 274 275 276 278 279 280 281 282 283 284 285 286 288 289 290 291 292 293 294 295 297 300 6 42 50 59 66 78 83 85 95 98 100 136 146 150 167 181 189 205 232 234 236 246 254 267 287 296 299 3 9 14 15 19 20 22 24 25 28 30 32 34 37 38 41 46 47 49 53 54 56 62 64 68 69 73 82 91 93 103 104 105 107 109 110 114 118 121 122 124 125 126 128 131 139 140 147 149 153 162 170 174 178 182 190 191 192 193 194 196 199 211 216 219 226 231 241 244 245 253 260 271 273 276 279 281 284 285 286 291 55 61 158 2 6 30 42 47 50 59 66 78 83 85 95 98 100 136 146 150 167 181 189 199 205 232 234 236 246 254 267 285 287 296 299 3 4 5 9 10 14 15 16 17 19 20 22 24 25 28 32 34 37 38 39 41 43 44 46 49 53 56 60 62 63 64 67 68 69 70 72 73 82 86 91 93 99 102 103 104 105 106 107 109 110 112 114 115 118 121 122 123 124 125 126 127 128 131 139 140 141 142 144 145 147 149 152 153 154 158 159 162 171 172 174 176 178 179 182 187 190 191 192 193 194 196 211 214 216 219 220 224 226 230 231 241 243 245 247 256 258 260 262 271 273 274 276 279 281 282 284 286 291 293 294 8 18 26 71 75 92 97 138 173 177 186 209 215 227 292 78 167 181 2 6 14 19 22 24 25 28 30 32 34 37 38 41 46 47 49 50 53 54 56 62 66 73 82 85 86 93 95 98 100 103 106 107 109 114 118 122 125 128 139 140 146 149 150 153 162 182 189 190 191 192 194 196 199 205 216 219 226 231 232 234 236 241 244 245 253 260 267 271 273 279 285 286 287 296 299 1 3 5 7 8 9 10 11 13 15 16 17 18 20 21 23 26 27 29 31 33 35 39 40 44 45 48 51 52 55 58 60 61 63 64 65 68 69 70 71 72 74 75 77 79 80 81 84 88 91 92 94 96 97 99 101 102 104 105 108 110 111 112 113 115 116 119 120 121 123 124 126 127 129 130 132 133 134 135 137 138 141 142 143 144 145 147 148 151 154 155 156 158 159 160 161 163 164 165 166 169 170 171 173 174 175 176 177 179 180 183 184 185 186 187 188 193 195 197 198 200 202 203 204 206 207 209 210 211 214 215 217 218 220 221 222 223 224 225 227 228 229 230 233 235 237 238 239 240 242 243 247 248 250 251 252 255 256 257 258 261 262 263 264 265 266 268 269 270 272 274 275 276 278 280 281 282 283 284 289 290 291 292 293 295 297 298 300 167 181 246 2 6 14 19 25 32 34 37 38 41 46 47 49 50 53 56 59 62 66 83 85 95 98 100 103 107 118 125 136 140 146 149 150 178 182 189 190 191 196 199 205 216 226 232 234 236 244 253 267 273 279 285 286 287 296 299 1 3 4 5 7 8 9 10 11 13 15 16 17 21 22 24 26 27 28 29 31 33 35 36 39 40 44 45 48 51 52 54 55 57 60 61 63 65 68 71 72 73 74 75 76 77 79 80 81 82 84 86 87 88 91 92 93 94 96 97 99 101 102 104 105 106 108 109 110 111 112 113 115 116 117 119 120 121 122 123 124 126 127 128 129 131 132 133 134 135 137 138 139 141 142 143 144 145 147 148 151 154 155 156 158 159 160 161 162 163 164 165 166 169 170 171 172 173 174 175 176 177 179 180 183 184 185 186 187 188 192 194 195 197 198 200 202 203 204 206 207 208 209 210 211 212 213 214 215 217 218 219 220 221 222 223 224 225 227 228 229 230 231 233 235 237 238 239 240 242 243 245 247 248 249 250 251 252 255 256 257 258 260 261 262 263 264 265 266 269 270 271 272 274 275 276 278 280 281 282 283 284 288 289 290 291 292 293 294 295 297 298 300 2 42 59 78 95 98 136 146 150 167 181 205 232 234 246 254 6 30 46 47 50 62 66 83 85 100 103 140 189 191 199 236 244 267 285 287 296 299 1 3 4 7 8 9 10 12 14 15 16 17 18 19 21 22 23 24 25 27 28 29 33 34 36 37 38 39 40 41 45 48 49 51 52 53 54 57 58 60 61 63 65 67 68 70 72 73 74 77 79 80 81 82 86 87 91 93 94 101 102 104 105 106 107 108 109 110 111 113 114 115 116 118 119 120 121 122 123 124 125 126 127 128 129 130 131 132 133 135 137 138 139 141 142 145 147 148 149 153 154 155 156 158 159 160 161 162 163 164 165 166 168 170 171 173 174 175 176 177 178 180 182 183 184 185 186 188 190 193 194 195 196 197 200 202 203 204 206 207 208 209 210 211 212 214 216 217 218 219 220 221 222 223 224 226 227 228 229 230 231 233 235 237 238 239 240 242 245 247 248 249 251 252 255 256 257 258 261 262 263 264 265 266 268 269 270 271 273 274 275 278 279 280 281 283 284 288 289 290 291 292 293 294 295 297 2 42 59 78 95 136 146 150 167 181 205 232 234 246 254 6 30 46 47 50 62 66 83 85 100 103 140 191 199 236 244 267 285 287 299 3 4 5 9 10 14 15 16 17 19 20 22 24 25 27 28 32 34 36 37 38 39 41 43 44 48 49 53 54 60 63 64 67 69 70 71 72 73 77 82 84 86 90 91 93 99 102 104 105 106 107 109 110 111 112 114 115 118 121 122 123 124 125 126 127 128 131 132 133 138 139 141 142 144 145 147 148 149 152 153 154 158 159 162 166 170 171 172 174 175 176 179 183 184 187 190 192 193 194 196 200 211 213 214 216 217 219 220 224 226 228 230 231 233 239 240 241 242 243 245 247 250 253 256 258 259 260 261 262 269 270 271 273 274 276 277 279 280 281 282 283 284 286 291 292 293 294 295 298 1 8 11 13 18 21 23 26 29 33 40 45 51 55 57 65 74 75 76 79 80 81 87 88 92 94 96 97 101 108 113 116 117 119 129 130 135 143 151 155 156 157 160 161 163 164 165 168 169 173 177 180 185 188 195 198 202 203 204 208 209 210 212 218 221 222 225 229 235 237 249 251 252 263 264 265 268 272 278 288 289 290 300 2 6 30 42 46 47 50 59 66 78 83 85 95 98 100 136 146 150 167 181 189 199 205 232 234 236 246 267 285 287 296 299 3 4 5 10 14 15 16 17 19 20 22 24 25 28 32 34 37 38 39 41 43 44 49 53 54 56 60 62 63 64 67 68 69 70 72 73 82 86 91 93 99 102 103 104 105 106 107 109 110 111 112 115 118 121 122 123 125 126 127 128 131 139 140 141 142 144 145 147 149 152 153 154 158 159 162 170 171 172 174 176 178 179 182 187 190 191 192 193 194 196 211 216 219 220 224 226 230 231 241 243 244 245 247 250 253 256 258 260 262 271 273 274 276 279 281 282 284 286 291 292 293 294 78 167 181 246 42 205 232 2 3 4 5 6 9 10 11 12 13 14 15 16 17 19 20 22 23 24 25 27 28 30 31 32 34 36 37 38 39 40 41 45 46 47 48 49 50 52 53 54 56 58 60 62 63 64 68 69 70 71 72 74 77 81 82 83 84 85 86 87 88 90 92 93 95 96 99 100 102 103 104 105 106 107 110 111 112 113 114 118 119 121 122 123 124 125 126 127 132 133 134 135 136 138 139 140 141 142 143 144 145 146 147 148 149 153 154 155 156 158 159 162 166 169 170 171 172 174 175 176 177 178 179 180 182 183 184 185 187 188 189 190 191 192 193 194 196 197 198 199 200 204 206 211 213 214 216 217 218 219 220 224 226 227 228 230 231 233 234 236 238 239 240 241 242 243 244 245 247 249 250 251 255 256 257 258 260 261 262 263 264 266 267 269 270 271 273 276 279 280 281 283 284 285 286 287 291 293 294 295 296 297 298 78 78 167 181 246 42 205 2 3 4 5 6 9 10 14 15 17 19 20 22 25 28 32 34 37 38 39 41 44 46 47 49 50 53 54 56 59 60 62 63 64 66 67 68 69 70 73 82 83 86 91 93 95 98 99 100 102 104 106 107 109 110 112 114 115 118 121 122 123 124 125 126 127 139 140 141 142 144 145 146 147 149 150 153 158 159 162 170 171 172 174 176 178 179 182 187 189 190 191 193 194 196 211 214 216 219 224 226 230 231 232 234 236 241 243 244 245 247 253 258 260 262 267 271 273 276 279 281 282 284 285 286 287 293 296 299 7 8 11 13 18 21 23 27 29 31 36 40 45 48 51 55 57 58 61 65 74 75 77 79 80 81 84 94 97 101 108 111 113 116 117 119 120 129 130 132 133 137 138 143 148 151 154 155 156 160 161 163 164 165 166 168 169 175 177 180 183 184 185 186 188 195 197 198 200 202 203 204 206 207 209 210 212 213 215 217 218 220 221 222 225 227 228 229 235 237 238 239 240 242 248 249 250 251 252 255 257 261 263 264 265 266 268 269 270 272 275 278 280 283 288 289 290 292 294 295 297 298 78 42 78 167 181 205 246 2 59 98 150 232 234 3 4 5 6 9 10 14 15 19 20 22 24 25 28 30 32 34 37 38 41 46 47 49 50 53 54 62 63 64 66 68 70 73 82 83 85 86 91 93 95 100 103 104 105 106 107 109 110 112 114 118 121 122 123 124 125 126 127 128 131 136 139 140 141 144 145 146 147 149 152 153 158 162 170 171 172 174 178 179 182 189 190 191 192 193 194 196 199 211 214 216 219 224 226 230 231 236 243 247 254 256 258 260 262 267 271 273 276 281 284 285 286 287 291 293 296 1 7 8 11 12 13 16 17 18 21 23 27 31 36 39 40 44 45 48 51 57 58 60 61 65 71 72 74 75 77 79 80 81 84 89 90 92 94 96 97 99 101 102 108 111 113 116 119 120 129 132 133 134 137 138 143 148 151 154 155 156 157 159 160 161 163 164 165 166 169 175 176 177 180 183 184 185 186 187 188 195 197 198 202 203 204 206 207 209 210 212 213 2
[truncated: 74,192,164 more chars]
