# Supplementary material for: Redundant Design in Interdependent Networks
Source: PLoS One. 2016 Oct 20;11(10):e0164777. doi: 10.1371/journal.pone.0164777 (PMC5072686; doi:10.1371/journal.pone.0164777)
Supplement: S3 File — Text 14: Interdependent failed nodes accounts in network A over 100000 simulations times. Text 15: Interdependent failed nodes accounts in network B over 100000 simulations times. Text 16: Overload failed nodes accounts in network A over 100000 simulations times. Text 17: Overload failed nodes accounts in network B over 100000 simulations times. (ZIP) [file pone.0164777.s003.zip › Text 14.txt]

106 289 54 97 53 269 28 172 198 144 233 137 258 153 237 102 27 186 206 192 36 208 16 7 170 88 99 203 142 130 230 31 282 5 111 156 158 283 262 45 184 35 70 132 121 272 90 165 141 122 228 293 273 294 188 64 20 1 264 300 231 252 154 113 214 176 11 224 94 208 201 14 193 150 212 23 28 196 244 106 101 286 253 85 291 274 100 211 80 105 49 128 149 195 249 252 255 38 119 287 182 38 293 151 84 58 200 170 172 98 134 279 222 278 168 101 207 203 225 51 202 18 268 79 75 215 235 80 209 195 221 55 160 153 94 190 159 2 77 157 54 81 28 250 233 137 257 147 120 259 206 200 104 7 88 99 203 227 145 76 291 63 274 269 158 281 161 45 67 164 61 40 224 248 70 220 247 91 165 176 204 21 240 175 65 26 228 292 133 238 80 293 294 169 174 57 8 289 195 148 135 163 115 60 239 11 17 13 171 44 213 119 288 251 223 168 10 225 96 37 208 266 143 265 44 134 28 233 86 56 137 257 258 153 237 259 102 27 206 192 36 16 155 88 101 99 107 227 142 130 230 76 31 282 250 5 111 156 158 226 283 184 67 164 35 61 40 70 247 32 91 121 272 90 211 165 162 141 122 21 175 228 292 235 293 105 273 294 188 64 15 97 174 20 8 1 128 149 264 300 157 60 231 239 154 113 11 214 271 219 54 13 44 254 2 139 185 214 81 66 258 105 19 21 209 132 134 7 203 282 70 121 211 198 144 80 23 195 38 119 287 237 137 76 161 164 248 272 116 157 229 55 65 173 275 205 198 195 72 143 196 81 134 144 23 172 250 71 151 237 251 77 222 200 210 7 278 168 207 225 197 51 58 202 18 263 217 268 79 45 164 298 248 280 218 297 75 177 89 215 295 290 240 65 173 133 129 183 80 52 275 29 169 48 84 223 57 166 289 185 148 135 163 266 92 229 180 108 12 270 221 252 74 33 138 117 261 265 255 87 119 242 288 150 177 294 123 293 58 80 28 134 101 282 250 70 121 211 198 144 23 128 149 98 16 4 11 164 270 248 201 185 10 290 212 98 196 244 106 253 250 144 49 252 255 300 207 235 294 293 262 242 62 121 28 134 101 250 211 198 144 128 80 176 54 135 9 196 200 250 106 144 172 134 28 233 86 137 257 258 153 259 102 206 192 36 208 155 88 101 99 227 142 130 230 76 31 282 269 5 156 158 226 283 45 184 164 35 61 40 70 132 247 32 121 272 90 211 165 162 141 122 21 175 228 292 235 293 273 294 188 64 23 15 97 20 8 1 128 149 264 300 157 60 231 239 154 113 11 214 271 219 54 13 147 279 249 74 14 214 144 208 52 235 23 28 233 86 137 257 258 153 147 120 259 102 27 77 206 200 104 7 88 101 94 99 203 227 10 145 142 197 130 230 76 31 282 250 63 269 5 156 158 281 161 45 184 67 164 61 40 224 248 70 220 132 247 91 121 272 211 165 176 162 204 141 290 122 21 240 175 65 26 292 194 133 238 294 188 15 96 82 169 116 174 57 8 1 128 289 148 266 300 157 115 60 231 12 239 93 33 138 154 11 17 271 219 13 171 44 213 87 288 263 223 251 18 183 108 221 265 70 74 173 155 191 145 286 41 34 291 21 85 266 145 174 157 299 124 140 28 134 101 81 250 121 211 198 144 23 128 149 172 282 119 16 4 11 54 281 145 57 81 212 278 106 134 28 258 237 186 192 36 208 16 155 170 140 101 286 250 274 111 283 262 35 132 90 211 198 228 144 235 293 105 273 64 23 97 20 1 128 149 264 249 172 231 113 214 54 279 151 243 97 119 143 43 246 161 248 234 292 6 160 288 134 98 250 233 86 137 257 153 147 120 259 77 206 200 104 7 88 94 99 203 227 10 145 197 130 230 76 31 282 63 269 158 281 45 184 67 164 61 40 224 70 220 247 121 272 245 90 211 165 176 162 204 141 290 122 21 240 175 65 228 194 133 238 183 80 294 188 275 143 15 96 82 169 116 174 57 8 289 195 148 135 163 266 300 157 115 60 12 239 93 33 138 154 11 17 271 265 219 54 13 171 44 213 87 119 151 168 223 242 215 108 40 57 72 74 236 206 239 144 198 23 172 7 203 253 85 282 291 70 121 80 128 149 195 38 119 90 88 130 248 204 21 240 289 11 298 187 96 192 102 288 71 105 298 86 187 101 250 198 144 128 28 211 206 222 278 207 203 225 51 202 18 79 75 89 215 173 129 80 209 29 223 195 185 92 180 108 221 252 74 55 117 160 122 23 142 21 4 172 35 198 144 279 28 196 258 237 186 192 36 208 47 16 244 106 155 170 140 101 286 250 274 111 283 262 132 90 211 228 235 293 105 64 49 97 20 128 149 264 249 231 252 113 214 255 54 90 43 143 282 186 20 88 81 198 144 172 233 137 258 153 102 27 206 192 36 208 155 99 142 130 230 31 250 291 269 5 156 158 283 45 184 35 132 121 272 211 165 141 122 228 235 293 273 294 188 64 23 97 1 128 149 264 300 231 154 113 214 54 138 59 233 217 150 134 51 98 28 101 253 85 250 291 211 198 144 80 128 195 172 38 119 287 300 151 278 76 268 164 116 57 157 229 120 155 224 178 207 3 18 139 253 28 134 7 101 203 85 282 250 291 70 121 211 80 128 149 98 38 119 287 206 76 164 248 173 180 33 55 58 12 120 65 157 87 210 255 194 100 25 221 119 81 134 198 144 23 172 237 186 18 75 209 55 117 111 43 194 253 69 83 269 81 198 172 28 134 101 250 128 71 151 251 77 206 222 200 210 7 278 207 203 225 197 51 58 130 202 18 263 217 268 79 298 248 280 218 297 75 177 89 215 295 290 240 65 173 133 129 183 80 188 52 275 143 209 29 96 169 84 223 57 166 289 195 185 148 163 266 92 229 180 108 12 270 221 252 74 33 138 117 261 265 255 160 87 119 242 288 277 55 137 59 15 213 29 21 125 54 101 77 200 88 197 35 248 65 133 96 169 57 289 148 135 163 266 249 12 33 87 288 207 265 160 33 195 186 43 100 189 134 28 149 233 257 120 259 206 94 227 145 76 291 161 67 164 40 247 91 90 176 204 21 240 175 26 292 238 80 116 174 8 157 115 60 239 11 13 44 213 119 223 13 208 278 141 274 63 4 275 134 49 71 257 151 120 276 251 77 222 200 187 210 155 7 168 101 94 207 99 203 227 10 145 225 197 51 58 43 69 202 282 250 127 18 281 263 161 217 268 67 61 40 298 224 248 280 70 220 247 211 176 218 297 204 75 89 215 295 290 198 21 240 243 175 65 26 292 144 133 129 238 183 80 52 143 209 29 39 72 96 169 48 116 84 179 223 174 112 57 166 8 289 195 185 148 135 163 266 157 229 180 108 115 60 12 239 270 126 74 33 138 117 261 17 265 256 160 44 213 87 119 242 79 68 159 55 24 97 290 214 36 82 228 98 134 7 203 282 250 70 198 144 80 23 195 38 119 287 186 161 164 165 21 65 229 55 278 225 130 173 206 120 156 218 163 300 157 222 51 29 96 137 272 100 233 156 162 89 231 259 293 229 13 252 128 40 282 134 28 233 86 56 137 257 258 153 147 259 102 27 206 192 36 208 106 155 88 101 286 99 142 130 230 76 31 250 269 5 156 158 226 184 67 164 61 70 132 247 32 91 121 272 211 165 162 141 198 122 21 240 175 228 292 144 235 273 294 188 23 15 97 174 20 8 1 264 172 157 115 60 231 239 154 113 11 214 271 219 54 44 9 103 74 150 70 116 277 144 134 282 211 237 274 111 283 195 225 265 91 12 247 224 29 82 121 172 28 134 282 70 211 23 149 99 4 54 101 210 126 103 202 9 184 144 28 81 282 250 70 121 211 128 149 98 237 274 214 54 152 117 300 279 41 81 55 28 258 237 27 186 192 36 208 47 16 244 106 155 170 140 101 286 203 250 274 5 111 283 262 35 132 121 90 211 228 235 293 273 64 49 97 20 1 128 149 264 249 231 113 214 54 51 184 107 77 138 48 258 198 144 134 7 203 253 85 250 291 211 80 195 38 119 287 76 164 248 33 55 130 47 244 14 192 203 109 137 28 134 101 282 250 121 211 198 23 128 149 98 16 4 11 96 57 28 14 29 59 81 198 144 172 134 214 233 86 56 137 257 258 153 147 120 259 102 27 206 192 36 208 104 88 101 94 99 227 145 142 130 230 76 31 282 250 63 269 5 156 158 226 161 45 184 67 164 61 40 70 132 247 32 91 121 272 211 162 204 141 21 240 175 26 292 238 273 294 188 15 82 97 174 20 8 1 128 264 300 157 115 60 231 239 154 113 11 271 279 219 13 44 213 223 160 292 248 58 109 229 18 163 253 250 98 198 119 287 227 5 113 145 162 1 114 81 198 144 172 23 233 137 153 102 206 106 155 7 88 99 203 142 130 230 76 31 282 269 156 158 283 45 184 164 70 121 272 165 141 122 294 188 64 300 154 219 119 216 247 236 7 103 197 5 49 134 198 144 23 172 258 237 186 192 36 208 16 155 170 140 274 111 283 262 35 90 228 235 80 293 64 97 20 195 264 249 214 54 94 45 267 102 57 104 197 134 7 203 282 70 144 80 23 195 38 119 287 252 164 248 165 215 188 33 55 207 155 224 98 286 206 214 81 198 144 172 134 28 153 102 88 101 142 130 230 282 250 45 184 70 121 211 165 141 188 23 154 54 99 250 182 221 122 152 174 85 180 73 207 277 285 240 110 282 250 70 121 255 99 113 237 146 154 80 125 104 185 172 194 32 220 83 110 48 162 121 28 134 7 101 203 282 250 70 211 198 144 23 128 149 98 38 119 287 90 88 164 248 130 21 45 2 93 113 66 231 250 28 134 101 211 198 144 23 128 149 172 203 204 54 191 204 276 57 16 80 195 144 273 36 110 208 6 153 163 172 134 28 196 258 237 27 186 192 16 155 170 101 250 5 111 283 262 35 132 90 211 198 228 144 235 293 64 23 97 20 1 128 149 231 113 214 54 237 262 171 98 11 88 78 81 134 128 28 233 86 137 257 153 147 120 259 77 206 200 104 7 101 94 99 203 227 10 145 142 197 230 76 31 282 250 63 269 158 281 161 45 184 67 164 61 40 224 248 70 220 247 91 121 272 211 165 176 162 204 141 122 21 175 65 26 292 144 194 133 238 294 188 23 96 82 169 116 174 57 8 289 148 135 163 266 300 172 157 115 60 239 93 154 113 17 271 219 13 44 213 87 288 223 12 269 168 258 96 243 70 143 13 205 242 195 19 169 12 121 198 134 250 23 233 137 257 151 73 153 147 120 237 259 251 77 206 200 104 187 210 7 168 94 99 203 227 10 145 142 225 197 43 130 69 76 282 291 63 269 158 263 161 268 45 184 67 164 61 40 224 248 280 70 247 91 272 245 165 176 218 204 290 122 21 240 175 65 26 4 173 194 133 238 183 80 294 275 143 124 15 96 82 48 116 112 57 8 289 148 135 163 266 300 157 229 180 193 115 60 239 270 126 33 138 11 265 219 171 44 213 87 119 288 223 185 222 202 108 55 160 276 79 9 159 166 142 186 115 220 89 246 134 101 250 198 144 23 172 195 151 251 222 210 278 207 227 225 51 202 18 161 268 79 165 218 297 75 177 215 173 129 209 29 116 223 185 264 92 180 221 252 74 117 255 160 133 156 192 47 283 65 161 134 203 28 233 86 56 137 257 258 153 147 120 237 259 102 27 186 206 36 208 16 182 106 155 7 170 88 101 94 99 107 227 118 142 130 230 76 31 282 250 152 63 269 5 111 158 226 45 184 67 164 35 61 40 70 132 247 32 91 121 272 90 211 165 162 141 122 21 240 175 26 228 292 235 238 293 273 294 188 64 15 82 97 174 20 8 1 128 149 195 264 25 300 157 115 60 231 239 154 11 214 271 279 219 54 13 44 53 223 233 228 65 186 152 81 271 111 134 28 86 137 257 153 147 120 259 102 27 77 206 104 7 88 101 94 99 203 227 145 142 130 230 76 31 282 250 63 269 5 156 158 281 161 45 184 67 164 40 70 220 247 91 121 272 211 165 176 162 204 141 198 122 21 240 175 26 292 238 294 188 23 15 82 169 116 174 57 8 1 128 289 300 172 157 115 60 239 93 154 11 219 13 44 213 223 285 66 125 134 107 225 81 283 226 251 222 30 242 109 121 28 134 7 101 203 253 85 282 250 291 70 211 144 80 23 128 149 195 98 38 119 287 225 76 161 164 248 157 229 65 129 29 163 33 51 128 165 160 282 54 271 56 215 213 282 296 152 106 22 28 134 101 250 70 121 211 128 149 98 119 16 4 54 153 66 299 230 168 149 271 253 28 134 101 250 211 128 203 151 237 186 209 55 117 124 115 161 57 205 1 86 134 23 250 233 137 257 120 259 77 200 94 227 145 230 76 291 281 67 164 61 40 224 248 220 247 91 176 204 21 240 175 26 292 133 238 80 294 169 116 174 8 289 195 148 135 163 157 60 239 11 17 13 171 44 213 288 223 253 14 167 48 144 183 35 198 134 250 23 233 137 258 153 237 259 102 27 186 206 192 36 208 16 155 7 170 99 107 203 227 118 130 230 76 31 282 269 5 111 156 158 283 262 45 184 164 61 70 132 272 90 165 141 122 175 228 235 293 273 294 188 64 15 97 20 1 264 300 231 154 113 11 214 219 3 39 179 273 230 293 28 134 101 81 282 250 70 211 198 144 23 128 149 172 98 249 9 212 25 41 156 55 144 134 28 233 86 137 257 73 153 120 259 102 251 186 77 206 200 104 187 16 210 7 88 168 101 94 99 203 227 10 145 142 225 197 130 230 69 76 31 282 250 63 269 158 281 263 161 268 45 184 67 164 61 40 224 248 280 70 220 247 91 121 272 245 211 165 176 218 162 204 141 198 122 21 240 175 65 26 4 292 173 194 133 238 183 294 188 275 143 124 15 96 82 169 48 116 174 112 57 8 289 148 135 163 266 300 172 157 193 115 60 239 270 126 93 33 138 154 11 17 271 265 219 13 171 44 213 87 119 242 288 151 202 71 18 75 209 159 166 185 261 256 160 200 189 107 248 125 35 172 98 28 134 101 81 250 211 198 144 23 128 149 203 80 204 242 239 274 112 71 13 51 121 198 144 28 196 237 186 16 244 106 170 101 286 253 85 250 291 111 283 262 35 100 80 105 64 49 128 195 249 299 252 255 119 283 89 280 273 101 111 282 134 23 149 120 77 94 145 161 67 248 220 90 204 240 26 238 294 188 169 116 57 289 115 113 213 79 223 26 124 223 58 189 198 55 172 279 71 151 251 222 210 7 278 168 207 203 225 197 202 18 263 217 268 79 164 298 248 280 220 218 297 75 89 295 290 240 65 173 133 129 183 80 52 275 143 209 29 72 96 169 48 116 84 57 166 289 195 185 148 135 163 266 92 229 180 108 12 270 252 74 33 138 117 261 265 255 160 213 87 119 242 288 277 221 165 175 258 75 223 89 152 134 38 233 137 257 259 99 227 76 269 158 283 45 164 61 40 272 21 292 294 188 15 60 239 11 13 57 72 17 140 286 67 151 20 11 5 35 95 216 81 134 23 28 196 258 237 27 186 192 36 208 47 16 244 106 155 170 140 101 286 282 250 274 111 283 262 70 132 121 90 211 228 235 293 105 273 64 49 97 1 128 149 264 249 231 252 113 214 255 54 190 110 46 251 57 139 134 54 28 101 70 121 211 144 23 128 149 98 55 221 187 36 154 214 67 198 144 172 23 88 49 233 137 257 147 120 77 104 155 7 94 99 203 227 145 76 282 63 269 111 158 281 161 45 164 40 70 247 91 121 272 211 176 204 21 240 175 26 292 238 294 188 15 169 174 8 157 115 239 11 13 171 44 213 119 58 297 223 12 242 41 255 197 23 156 71 121 172 134 28 233 86 56 137 257 258 153 147 120 237 259 102 27 206 192 36 208 16 182 155 88 101 94 286 99 227 142 130 230 76 31 282 152 63 269 5 111 158 226 283 161 45 184 67 164 35 61 40 70 132 247 32 91 272 90 211 165 162 141 122 21 240 175 26 228 292 235 293 273 294 188 64 15 82 97 174 20 1 128 149 264 300 157 115 60 231 239 154 113 11 214 271 279 219 54 13 44 104 223 57 67 287 258 259 191 60 81 193 241 30 205 232 83 77 134 81 198 144 23 172 28 101 250 121 211 128 149 253 119 186 208 202 18 75 209 55 117 253 14 224 231 5 252 79 235 134 23 250 233 86 56 137 257 258 153 147 120 102 27 206 192 36 208 155 7 88 94 99 203 227 142 130 230 76 31 282 269 156 158 226 161 45 184 67 164 35 61 40 70 132 247 32 91 121 272 90 165 162 141 122 21 240 175 26 228 292 293 273 294 188 64 15 82 97 174 20 8 1 264 300 157 115 60 239 154 11 214 271 279 219 54 13 18 176 223 77 100 96 73 184 70 72 45 164 103 228 9 211 144 235 134 186 210 101 203 51 18 161 75 209 57 117 96 186 35 199 252 83 198 172 134 28 258 237 27 192 36 208 16 244 155 170 101 286 253 250 274 5 111 283 262 132 121 90 211 228 235 293 105 273 64 49 97 20 1 128 149 264 249 231 113 214 54 60 138 171 9 189 223 229 144 28 134 101 250 211 198 23 128 172 80 119 182 239 232 256 56 222 98 101 250 198 144 128 172 237 186 161 235 55 117 255 18 86 164 215 149 121 118 28 196 134 244 106 101 286 250 274 198 144 105 49 23 128 172 252 96 40 110 70 296 62 51 134 198 23 196 233 86 257 153 120 259 27 77 206 104 7 88 94 99 203 227 145 142 130 230 76 31 63 269 5 156 158 281 161 45 184 67 164 61 247 91 272 165 176 162 204 141 122 21 240 175 26 292 238 80 294 64 15 82 169 116 174 8 195 300 157 115 60 239 154 11 271 219 13 171 44 213 119 168 295 223 57 256 251 189 91 169 242 279 190 76 121 54 198 144 23 172 282 258 237 102 27 192 36 208 155 230 31 5 111 156 283 35 132 90 141 228 235 80 293 273 64 97 20 1 264 231 154 113 214 203 235 33 269 127 23 3 28 282 121 211 198 144 149 172 239 54 88 282 139 61 281 129 144 28 134 101 70 121 211 128 149 16 54 146 248 91 3 158 281 220 98 28 134 101 250 198 144 128 121 55 165 18 250 216 257 93 58 253 198 144 172 279 28 233 86 56 137 153 147 120 259 102 27 77 206 208 104 155 7 88 94 99 203 227 145 142 130 230 76 31 282 63 269 5 156 158 281 161 45 184 67 164 61 220 132 247 91 121 272 211 176 162 204 141 122 21 240 175 26 292 238 294 188 15 82 97 169 116 174 57 8 1 289 264 300 157 115 60 231 239 154 11 214 271 219 54 38 13 171 44 213 119 223 133 12 134 38 60 152 179 52 75 198 144 172 196 7 203 253 85 291 70 80 49 23 149 195 252 255 119 287 94 222 278 65 55 248 29 163 221 18 290 71 63 16 220 237 253 38 134 28 258 186 36 208 47 244 106 155 170 140 101 286 250 274 111 283 262 35 132 90 211 198 228 144 235 293 105 273 64 23 97 20 128 149 264 249 172 231 113 214 54 71 207 283 120 14 204 28 196 237 186 16 134 244 106 170 101 286 253 250 291 274 111 262 100 211 105 49 23 128 249 252 255 84 258 244 5 295 115 76 98 134 28 233 86 56 137 257 153 147 120 259 102 27 206 192 36 208 182 155 7 88 101 99 227 145 142 130 230 31 282 250 63 269 156 158 226 161 45 184 67 164 61 40 70 132 247 32 91 272 211 165 162 204 141 198 122 21 240 175 26 228 292 144 235 238 273 294 188 23 15 82 97 174 20 8 1 128 264 249 172 157 60 231 239 154 113 11 214 271 279 219 54 13 44 223 160 267 274 73 49 294 133 186 28 134 7 101 203 282 250 70 121 211 198 144 80 23 128 149 195 98 38 119 287 252 137 120 225 18 161 164 248 165 290 21 65 29 157 92 229 108 33 55 156 79 116 289 300 221 288 126 57 63 208 110 77 108 235 151 251 222 210 168 207 225 51 58 202 18 263 268 218 297 75 89 215 173 129 80 209 29 223 195 185 229 180 252 74 117 255 160 37 115 191 230 186 162 42 212 244 126 220 140 115 124 1 81 159 117 176 285 156 26 31 28 101 282 70 121 211 128 149 255 11 54 287 174 42 4 256 237 235 198 144 23 172 134 88 28 233 86 56 137 257 153 147 120 259 102 27 206 192 36 208 104 182 101 94 286 99 227 142 130 230 76 31 282 63 269 5 156 158 226 161 45 184 164 61 40 70 132 247 32 91 121 272 211 165 162 204 141 122 21 240 175 26 228 292 238 273 294 188 15 82 97 20 8 1 128 264 300 157 115 60 231 239 113 11 214 271 279 219 54 38 13 44 178 223 145 173 163 286 221 52 107 134 198 144 23 172 233 137 257 73 153 147 120 259 251 77 206 200 104 187 210 7 168 94 99 203 227 10 145 142 197 130 76 63 111 158 281 161 268 45 184 67 164 35 61 40 224 248 280 220 247 91 272 245 165 176 218 204 290 122 21 240 175 65 26 4 228 292 194 133 238 183 80 294 188 275 143 15 96 82 169 116 174 57 8 289 195 148 135 266 300 157 229 193 115 60 12 239 270 126 33 138 11 17 265 219 13 171 44 213 87 119 242 288 151 43 263 39 223 108 117 225 295 185 160 123 215 209 159 166 55 18 29 256 222 79 89 124 68 74 211 80 17 74 45 202 108 71 151 120 251 77 200 210 7 278 207 203 225 197 51 18 263 217 268 79 298 248 280 218 297 177 89 215 295 290 65 173 133 129 183 52 275 143 209 29 96 169 48 84 223 57 166 289 195 185 135 163 266 92 229 180 12 270 221 252 33 138 117 261 265 255 160 87 119 242 288 277 55 19 70 142 51 179 67 238 172 23 250 196 252 237 155 99 269 158 45 64 110 276 253 39 192 76 247 7 203 282 70 121 38 119 287 36 252 238 158 270 152 105 251 192 168 72 8 193 271 293 292 90 182 139 293 109 19 169 121 253 28 134 7 101 203 282 250 70 211 198 144 23 128 149 172 98 38 119 287 237 132 90 235 80 88 248 180 58 130 21 271 75 267 155 201 286 146 212 250 198 144 23 172 121 86 137 257 258 153 259 102 27 206 36 208 7 88 99 203 227 142 130 230 76 31 269 5 156 158 226 45 184 164 61 40 132 247 32 272 165 141 122 21 175 228 292 235 273 294 188 15 97 20 1 264 300 60 231 239 252 154 113 11 214 219 54 13 161 44 150 35 15 260 97 200 250 172 134 70 211 198 144 23 11 278 219 133 15 62 185 239 28 134 7 101 203 282 250 70 121 211 198 144 23 128 149 172 98 38 287 237 36 90 235 263 164 248 130 136 103 184 273 242 295 258 121 198 144 172 134 28 153 237 102 27 186 206 192 36 208 16 244 155 170 88 140 101 286 142 130 230 31 250 274 5 111 156 283 262 35 70 132 90 211 165 141 228 235 293 105 188 97 20 1 128 149 195 264 249 300 231 154 113 214 54 65 275 108 84 196 279 161 125 85 28 233 86 137 257 153 147 259 102 27 77 206 104 88 94 99 203 227 145 142 130 230 76 31 282 63 269 5 156 281 45 184 67 164 35 61 40 224 248 70 220 247 91 121 272 211 176 162 204 141 122 21 240 175 26 292 235 238 294 188 64 15 82 169 116 174 57 8 1 289 163 300 157 115 60 239 93 154 11 214 271 219 13 171 44 213 119 10 223 160 251 143 267 185 235 71 195 21 28 134 101 282 250 70 121 211 128 149 98 252 16 31 4 54 71 62 88 97 108 77 137 28 101 250 121 211 128 149 4 239 11 54 96 256 56 69 35 142 290 134 128 28 233 86 137 257 153 147 120 259 102 27 206 36 208 88 101 94 99 227 130 230 76 31 282 250 63 269 5 156 158 161 45 184 67 164 61 40 70 132 247 91 121 272 211 165 162 141 122 21 240 175 26 292 294 188 23 15 82 97 174 8 1 264 300 157 115 60 231 239 154 214 271 279 219 54 13 44 223 52 44 179 72 99 121 26 144 101 282 70 211 128 149 119 186 222 278 207 51 202 18 268 79 164 75 215 209 221 55 117 160 242 190 219 101 19 183 65 134 121 198 144 28 282 250 211 128 149 98 151 237 251 77 206 222 200 210 88 168 207 225 197 51 263 268 45 248 280 220 90 165 218 297 204 295 290 173 133 129 275 143 29 72 96 169 48 116 84 223 57 289 148 135 163 266 300 229 180 108 12 270 74 33 138 261 265 160 213 87 288 71 58 202 18 75 209 221 277 117 177 166 122 293 164 268 246 45 172 134 28 196 258 237 27 186 192 36 208 47 16 244 106 155 170 140 101 286 282 250 274 5 111 283 262 35 132 121 90 211 228 235 105 273 64 49 97 20 1 128 149 264 249 252 113 214 255 54 185 16 162 257 244 148 273 28 134 101 282 250 70 121 211 128 149 98 90 249 113 24 209 97 7 186 160 300 268 80 242 284 29 121 134 71 257 151 120 251 77 222 200 187 210 7 278 168 101 94 207 203 10 145 225 197 51 58 43 202 282 250 291 127 18 263 161 217 79 45 35 40 298 224 248 280 70 220 247 176 218 297 204 75 177 89 215 295 290 21 240 243 65 26 4 292 173 144 133 129 238 183 52 275 143 209 23 39 72 96 169 48 116 84 179 112 57 166 8 1 289 195 185 148 135 163 266 157 92 229 180 108 115 60 12 239 270 74 33 138 117 261 17 265 256 13 171 44 213 87 119 288 159 55 24 136 295 163 282 30 232 130 260 270 90 21 244 80 28 144 165 202 72 107 175 64 236 7 203 70 198 144 23 172 38 119 287 111 195 151 248 294 130 280 80 264 58 51 37 189 201 212 28 134 7 101 203 282 250 70 121 211 23 128 149 98 130 263 248 204 295 238 57 239 188 240 11 281 7 139 287 21 134 49 28 233 86 56 137 257 258 153 147 120 259 27 206 192 36 208 182 155 88 101 94 99 227 142 130 230 76 31 282 250 63 269 5 156 158 226 161 45 184 67 164 61 40 70 132 247 32 91 121 272 211 165 162 141 198 122 175 26 228 292 144 235 273 294 188 23 15 82 174 20 8 1 128 264 300 172 157 115 60 231 239 154 113 214 271 279 219 54 38 13 44 223 267 229 87 45 231 137 262 198 144 172 28 196 134 7 203 253 85 282 291 70 121 80 49 195 252 255 38 119 287 1 161 65 27 293 244 194 269 266 7 134 28 258 237 186 192 36 208 47 16 106 155 170 140 101 286 250 274 111 283 262 35 132 90 198 228 144 235 105 273 64 23 97 20 128 149 264 249 172 231 113 214 255 54 32 161 3 223 253 160 144 23 172 134 250 233 257 120 251 77 200 7 168 94 203 227 10 145 197 291 281 67 61 40 224 248 220 247 176 204 290 21 240 175 65 26 292 133 238 183 80 275 143 96 169 116 174 57 8 289 195 148 135 266 157 115 60 12 239 270 138 11 17 265 13 171 44 213 87 119 288 151 218 242 108 267 66 239 208 251 87 104 282 28 233 196 137 258 153 237 259 102 27 186 206 192 36 155 170 88 140 101 99 107 203 227 118 142 130 230 76 31 250 269 5 111 156 158 283 262 45 184 164 35 61 70 132 121 90 211 165 141 122 175 228 235 293 273 294 188 64 15 97 20 1 149 264 249 300 231 252 154 113 11 214 271 219 54 18 53 3 148 24 42 2 100 279 212 198 172 134 28 291 38 119 233 27 206 240 13 39 114 213 131 251 73 144 172 28 134 101 250 198 23 128 186 207 55 19 115 4 226 194 276 81 134 28 7 203 70 23 149 119 11 67 112 83 205 183 93 250 198 144 81 222 91 275 139 271 49 133 134 250 198 144 23 172 233 137 257 153 147 120 259 102 77 206 104 155 7 88 94 99 203 227 145 142 130 230 76 31 291 63 269 158 281 161 45 184 67 164 61 40 220 132 247 272 176 162 204 141 122 21 240 175 26 292 238 80 294 188 15 82 97 169 116 174 8 289 195 264 300 157 115 239 154 11 219 13 171 44 213 119 168 18 223 251 182 253 21 129 1 211 223 144 28 233 137 258 153 237 259 102 27 186 206 192 36 208 16 155 88 101 99 107 142 130 230 76 31 282 250 269 5 111 156 158 283 45 184 164 35 61 70 132 121 272 90 165 141 122 175 228 235 293 273 294 188 64 15 20 128 149 264 300 231 154 113 11 214 219 54 77 66 106 97 220 269 261 134 250 203 54 239 100 267 34 289 174 250 134 198 144 23 233 86 137 257 153 147 120 259 102 27 206 36 208 104 7 88 94 99 203 227 145 142 130 230 76 31 291 63 269 5 156 158 161 45 184 67 164 61 40 70 132 247 91 272 165 176 162 204 141 122 21 240 175 26 292 238 294 188 15 82 116 20 8 1 300 157 115 60 231 252 154 11 271 219 13 44 213 119 223 272 189 179 160 183 92 293 198 28 134 101 81 250 121 211 23 128 149 203 80 16 54 213 112 131 128 78 140 81 172 131 259 187 231 241 180 279 81 198 144 172 134 23 28 121 149 258 237 186 192 16 244 155 170 286 203 274 111 283 262 35 90 228 235 293 105 64 20 249 113 45 168 176 74 244 169 240 125 278 259 249 134 28 258 237 186 192 36 47 16 106 155 170 286 282 250 274 111 283 262 35 90 211 228 144 235 293 105 64 23 97 20 128 149 113 214 54 279 267 160 23 231 94 55 208 134 28 233 86 56 137 257 258 153 147 120 259 102 27 206 192 36 182 155 88 101 99 227 142 130 230 76 31 282 250 63 269 5 156 158 226 161 45 184 67 164 35 61 40 70 132 247 32 91 121 272 90 211 165 162 141 122 21 240 175 26 228 292 235 293 294 188 64 49 15 82 97 174 20 8 1 128 149 264 300 157 115 60 252 154 113 11 214 271 279 219 13 44 223 270 42 52 194 32 163 109 35 54 28 134 101 250 211 128 149 4 214 211 288 184 130 19 97 134 7 203 250 198 144 80 23 195 172 38 287 237 76 161 164 248 173 120 160 130 66 18 204 90 95 139 253 28 134 101 282 250 70 121 211 128 149 98 203 11 254 296 41 270 225 175 23 212 81 198 144 172 28 233 86 137 257 153 147 120 259 102 206 104 16 7 88 94 99 203 227 145 142 130 230 76 31 291 63 269 281 161 45 184 67 164 61 40 247 91 272 165 176 162 204 141 122 21 240 26 292 80 294 188 15 82 116 174 8 300 157 115 60 239 154 11 219 13 171 213 119 223 160 201 68 113 241 181 230 214 212 81 172 198 144 23 233 137 258 153 259 102 27 206 192 36 208 155 7 88 99 203 142 130 76 31 282 269 5 156 45 184 164 70 132 272 165 141 122 175 228 235 273 294 188 97 20 1 264 300 231 154 11 219 54 38 119 18 27 279 121 98 276 176 52 81 213 55 94 86 173 54 62 212 7 203 85 282 70 121 198 144 80 23 195 172 38 119 76 161 164 248 33 120 218 157 160 286 257 15 119 274 54 193 11 42 130 269 24 139 105 198 172 28 134 101 211 23 128 149 282 4 116 54 118 41 237 95 280 221 191 282 70 121 253 105 251 186 210 263 268 45 218 65 249 229 151 220 6 157 38 252 68 77 198 134 7 70 23 128 11 54 160 248 209 195 225 46 187 121 98 7 203 250 80 38 119 287 88 283 45 11 6 84 129 290 182 154 298 121 144 28 134 101 282 70 211 23 128 149 119 88 271 54 211 193 281 43 114 3 291 198 172 134 7 282 70 121 23 54 158 211 225 88 55 168 36 198 172 222 278 207 203 51 202 18 268 79 75 215 80 209 29 195 117 160 1 297 132 245 5 275 134 250 23 121 102 27 206 88 142 130 230 31 156 184 165 141 80 300 154 119 19 67 114 2 116 107 257 101 100 28 134 282 70 121 291 237 278 51 202 18 79 209 157 117 58 208 296 133 145 14 85 28 134 7 101 203 282 250 70 121 211 198 144 23 128 149 98 119 263 248 204 239 130 60 241 83 71 233 27 201 212 28 101 282 70 121 211 198 144 23 128 149 172 130 248 249 11 288 295 81 129 286 225 171 248 98 54 250 144 258 192 36 208 155 282 70 132 121 90 228 235 293 273 97 20 1 264 231 113 214 300 148 118 197 67 61 236 134 28 233 86 137 257 153 147 120 259 102 27 77 206 200 208 7 88 101 94 99 203 227 10 145 142 130 230 76 31 282 250 63 269 5 156 158 281 161 262 45 184 164 40 224 248 70 220 132 247 91 121 272 245 211 165 176 162 204 141 290 198 122 21 240 175 65 26 292 144 194 133 238 183 294 188 275 260 23 96 82 169 116 174 8 1 128 289 195 135 163 264 266 172 157 115 60 231 12 239 93 33 138 154 11 17 271 265 219 13 171 44 213 87 288 223 151 123 251 202 18 263 9 215 37 108 193 222 187 4 68 39 48 185 55 160 242 241 276 210 207 43 127 75 173 166 117 222 231 10 214 280 12 161 81 172 198 134 28 233 137 257 153 259 102 27 206 192 36 208 88 101 99 227 142 130 230 76 31 282 250 269 5 156 158 226 45 184 164 61 70 132 121 272 90 211 165 141 122 175 228 292 273 294 188 64 23 15 97 20 1 128 264 300 60 154 113 11 271 219 54 13 13 134 244 200 191 206 171 172 47 285 237 181 290 189 67 134 144 23 149 258 186 192 36 208 16 106 155 170 140 282 111 283 262 35 70 132 90 228 235 80 293 273 64 97 20 1 195 264 249 231 113 214 255 54 3 54 177 239 80 266 146 134 250 121 7 11 294 42 227 218 68 143 275 28 134 101 250 211 198 144 23 128 149 172 54 266 255 50 198 202 199 71 28 134 101 250 211 144 23 128 149 172 7 214 55 225 99 57 90 227 123 112 28 134 101 282 250 70 121 211 198 128 149 98 80 293 11 210 163 47 241 286 296 71 250 198 144 86 137 257 153 147 120 259 102 206 104 7 88 94 99 203 227 145 142 130 230 76 31 291 63 269 158 161 45 184 67 164 61 40 247 91 272 165 176 162 204 141 122 21 240 175 26 292 238 80 294 188 15 82 116 174 8 264 300 157 115 60 239 154 11 271 219 13 44 213 119 209 223 256 251 194 227 147 223 230 53 103 172 134 144 196 258 237 186 192 36 208 16 244 155 170 140 286 282 274 111 283 262 35 70 132 121 90 228 235 293 105 273 64 97 20 1 264 249 231 113 214 54 215 70 49 123 261 107 21 81 134 198 144 172 88 257 151 120 259 276 251 77 222 200 187 210 155 7 168 94 207 203 227 10 145 225 197 51 43 69 282 291 111 281 263 161 268 67 61 40 224 248 280 220 247 176 218 297 204 295 290 240 243 175 65 26 4 292 173 133 129 238 183 80 275 143 29 72 96 97 169 48 84 223 174 112 57 8 289 195 148 135 163 266 157 229 180 108 60 12 239 270 126 74 33 138 11 17 265 256 160 13 171 44 213 87 119 242 288 71 58 18 217 75 52 209 68 159 179 166 185 55 258 236 224 287 132 190 32 198 54 134 144 23 172 28 233 86 56 137 257 153 147 120 259 102 27 77 206 192 208 104 182 155 7 88 94 99 203 227 145 142 130 216 230 76 31 282 63 269 5 156 158 281 226 161 45 184 67 164 61 40 70 220 91 121 272 165 176 162 204 141 122 21 175 26 228 292 235 238 293 273 294 188 15 82 97 169 116 174 20 8 1 289 195 264 300 157 115 231 239 154 113 11 214 271 279 219 38 13 171 44 213 168 223 251 207 147 49 295 76 216 160 253 134 7 203 250 198 144 23 172 38 119 287 155 45 165 97 164 248 11 120 120 286 116 94 36 107 293 198 172 144 134 28 258 237 186 192 208 16 155 170 140 101 250 274 111 283 262 35 90 211 228 235 105 64 23 97 20 128 149 264 249 113 214 54 119 23 124 34 63 85 47 81 251 126 80 38 227 147 197 212 81 198 172 28 134 244 106 101 250 144 23 128 151 272 275 51 55 158 118 1 276 134 294 144 28 7 203 253 85 282 291 70 121 211 80 149 195 38 119 287 186 255 76 164 248 65 173 188 33 87 225 58 130 161 165 157 298 129 24 146 29 174 257 54 28 134 101 203 253 85 282 250 291 70 121 211 144 80 23 128 149 195 98 38 119 287 76 202 161 164 248 65 157 229 33 55 51 163 19 132 60 67 171 105 127 101 250 128 203 118 71 151 237 251 222 210 7 278 168 94 207 225 197 51 58 202 18 263 268 79 40 218 297 75 177 89 295 290 21 65 173 129 183 80 52 275 143 209 29 96 223 166 195 185 135 92 229 180 12 239 270 221 252 74 33 117 261 265 255 160 87 119 242 277 267 9 91 60 18 239 253 144 196 244 106 274 49 252 255 137 237 155 94 76 26 249 170 99 296 235 118 216 64 144 198 134 282 250 70 23 119 11 54 277 56 22 250 47 103 196 28 134 101 211 23 128 71 257 151 251 206 222 200 278 168 207 227 225 197 58 202 18 263 268 79 61 298 280 218 297 75 177 89 215 295 290 65 173 129 183 80 52 275 143 209 29 96 223 166 195 185 148 135 92 229 180 108 12 270 221 252 74 33 55 117 261 265 255 160 87 242 288 42 130 129 246 205 107 49 28 134 7 101 203 282 250 70 121 211 198 144 23 128 149 172 98 111 200 31 263 61 248 132 275 239 58 208 292 16 256 197 173 20 250 28 196 7 203 253 291 121 211 49 252 255 206 155 45 61 13 161 65 129 160 143 47 133 195 152 83 257 22 28 134 144 23 233 86 56 137 258 153 147 120 237 259 102 27 186 206 192 36 208 16 182 106 155 7 170 88 94 99 107 203 227 118 142 130 253 230 76 31 282 63 269 5 111 156 158 226 283 161 262 184 67 164 35 40 70 132 247 32 91 121 272 90 165 162 141 122 21 240 175 26 228 292 235 238 293 273 294 188 64 15 82 97 174 20 8 1 264 25 300 157 115 60 231 239 154 113 11 214 271 279 219 13 44 223 200 88 18 40 155 210 78 253 172 81 28 237 186 16 134 244 170 101 286 203 250 274 111 283 35 121 211 105 64 128 249 224 59 58 157 19 173 269 105 28 101 250 121 211 128 149 4 54 147 114 206 41 260 287 177 198 144 23 172 28 233 86 56 257 153 120 237 259 102 186 192 36 208 104 16 182 155 170 88 101 94 99 107 227 118 145 142 130 230 76 31 282 152 63 269 5 111 156 158 281 226 283 161 262 45 184 67 164 35 61 40 70 132 247 32 91 121 272 90 211 165 176 162 204 141 122 21 240 175 26 228 292 235 238 293 273 294 188 64 15 82 97 116 174 20 8 1 128 149 264 25 300 157 19 115 60 231 239 154 113 11 214 271 279 219 54 38 13 171 44 213 125 53 223 160 251 215 4 200 72 60 275 81 237 175 172 134 7 203 70 80 23 128 195 38 119 287 255 210 164 248 33 87 130 21 157 268 111 297 195 127 101 2 134 250 144 128 28 121 137 257 153 147 120 259 251 77 206 200 104 7 94 99 203 227 10 142 197 130 76 291 63 269 158 161 45 67 164 35 61 40 224 248 220 247 91 272 245 165 176 204 290 21 240 175 65 26 292 194 133 238 183 80 294 188 275 143 15 96 82 169 116 174 57 8 289 148 135 163 266 300 157 115 60 12 239 33 138 11 17 265 219 255 13 171 44 213 87 119 288 151 223 242 246 25 191 125 80 299 83 172 268 58 39 277 31 230 28 134 101 282 250 70 121 211 23 128 149 98 249 21 52 11 227 272 144 171 104 59 294 250 212 119 134 101 282 70 121 198 23 172 88 11 100 260 142 36 82 183 252 198 98 144 23 172 134 250 120 259 77 200 7 94 203 227 10 145 197 130 76 291 281 161 67 164 61 40 224 220 247 91 176 290 21 240 175 65 26 292 133 238 80 294 96 169 116 174 57 8 289 195 148 135 163 266 249 157 115 60 12 239 33 138 11 17 265 13 171 44 213 87 119 288 223 242 151 168 185 108 193 224 111 97 239 211 91 216 218 82 232 26 51 276 198 144 23 172 28 233 86 196 137 257 258 153 147 120 259 102 27 186 206 192 36 208 104 16 182 155 170 88 101 94 99 107 227 118 145 142 130 230 76 31 282 152 63 269 5 111 156 158 281 226 283 161 262 45 184 67 164 35 61 40 70 132 247 32 91 121 272 90 211 165 176 162 204 141 122 21 240 175 228 292 235 238 293 273 294 188 64 15 97 169 116 174 20 8 1 128 149 264 25 300 157 19 115 60 231 239 154 113 11 214 271 279 219 54 13 171 44 213 125 53 295 223 57 251 266 213 277 98 197 171 194 36 28 134 101 250 211 198 144 23 128 149 172 16 54 252 186 243 232 135 295 63 134 121 28 7 101 203 282 250 70 211 128 149 98 90 230 111 166 156 110 186 299 36 144 250 172 85 291 195 97 103 102 252 88 245 76 13 134 71 151 251 77 206 222 200 187 210 7 278 168 101 207 203 225 197 51 58 202 250 274 18 263 217 268 79 298 248 280 220 218 297 204 75 177 89 215 295 290 198 65 133 129 238 183 80 52 275 143 209 23 29 39 72 96 169 48 116 84 223 57 166 289 195 185 148 135 266 92 229 180 108 12 270 221 74 33 138 117 261 265 160 213 87 119 242 288 159 157 106 131 215 53 207 120 85 101 211 128 149 121 186 278 18 75 235 209 55 117 188 46 47 270 68 207 10 198 144 23 172 250 237 186 16 106 170 286 282 274 111 283 262 105 49 149 249 255 104 298 117 180 165 251 147 28 134 101 282 250 70 121 211 198 144 23 128 149 98 80 62 82 16 101 208 228 167 81 134 7 203 250 198 144 23 128 172 263 248 239 58 130 146 242 88 66 9 289 153 121 144 28 7 101 203 282 250 70 211 128 149 98 38 90 248 65 70 37 258 81 32 70 272 91 158 97 150 180 66 101 298 6 47 194 84 208 15 272 186 28 134 101 121 211 198 144 23 128 149 172 282 16 88 116 11 297 179 109 227 190 284 174 54 28 196 134 244 106 7 101 203 253 85 282 250 291 274 70 121 211 80 49 128 149 195 98 252 255 38 287 35 242 88 37 49 32 121 116 235 89 18 45 63 253 134 70 120 237 186 208 210 202 75 209 117 193 300 131 13 46 31 241 144 7 203 282 70 121 38 119 287 264 57 292 204 78 248 171 174 98 81 134 250 198 144 172 7 203 175 119 119 29 252 267 100 149 111 250 81 134 28 233 86 137 257 153 147 120 237 259 102 251 77 206 200 104 7 101 94 99 203 227 10 145 142 197 130 230 76 31 282 291 63 269 156 158 281 161 45 184 67 164 61 40 224 248 70 220 247 91 121 245 90 211 165 176 162 204 141 198 122 21 240 175 65 26 292 144 194 133 238 183 294 188 275 143 23 15 96 82 169 116 174 57 8 289 148 135 163 266 300 172 157 115 60 12 239 33 138 154 11 17 271 265 219 13 171 44 213 87 288 223 112 108 160 116 212 292 282 260 65 33 134 28 258 237 102 27 186 206 192 36 208 16 155 170 88 142 130 253 230 31 250 5 111 156 158 283 45 184 35 132 121 90 211 165 141 228 235 293 273 188 64 20 1 128 149 264 300 231 154 113 214 54 12 8 63 126 163 71 111 134 257 151 120 259 276 251 206 222 200 187 210 7 278 101 94 207 99 203 227 10 145 225 197 51 58 43 69 202 282 250 291 18 281 263 161 217 268 67 61 40 298 224 248 280 70 220 247 211 176 218 297 204 215 295 290 21 240 243 175 65 26 4 292 133 129 238 183 80 52 143 209 23 29 72 96 169 48 116 84 223 174 112 57 166 289 195 148 135 266 157 229 180 108 115 60 239 270 74 33 138 11 261 17 265 256 160 13 171 44 213 87 119 242 288 79 68 159 179 277 185 55 117 148 125 226 256 282 72 178 98 250 101 253 85 291 80 128 195 38 119 287 35 228 239 270 47 13 133 248 191 36 154 155 134 81 250 198 144 23 279 251 7 168 203 218 80 116 229 119 263 233 236 242 201 46 63 267 28 121 212 134 198 144 172 196 258 237 186 192 36 208 47 16 244 106 155 170 140 286 274 111 283 262 35 132 90 228 235 293 105 273 64 97 1 195 264 249 231 252 113 214 255 54 238 12 247 61 78 93 215 122 250 121 81 196 258 237 186 192 36 208 16 155 7 170 203 111 283 262 35 132 90 228 235 293 273 64 97 20 1 264 231 113 214 54 38 290 166 4 93 258 246 211 250 172 198 144 23 28 233 137 153 237 259 102 27 186 206 192 36 208 16 155 170 88 101 99 107 118 142 130 230 76 31 282 269 5 111 156 158 283 262 45 164 35 70 132 121 272 90 165 141 122 175 228 235 293 273 294 188 64 15 97 20 1 128 149 264 300 231 154 113 11 214 219 54 53 250 201 219 299 198 146 200 212 172 81 144 134 121 23 233 137 7 99 203 269 158 45 272 80 294 188 154 214 119 177 108 24 166 70 181 2 212 28 134 7 101 203 282 250 121 211 198 144 23 128 149 172 98 248 65 238 29 11 284 13 169 212 151 28 233 137 257 259 206 7 99 203 227 76 291 269 158 45 164 61 40 247 272 165 21 175 292 80 294 15 195 60 239 119 161 235 250 246 252 262 88 112 74 156 153 202 86 274 231 81 172 198 144 134 28 233 137 257 147 120 259 102 27 206 104 101 94 99 203 227 145 142 130 230 76 31 282 250 63 269 5 158 161 45 67 164 61 70 91 121 272 211 165 176 162 204 141 122 21 240 175 26 292 238 294 188 23 15 82 174 8 1 157 115 60 239 154 11 271 219 13 44 213 223 17 174 208 63 286 82 238 210 172 134 7 203 198 144 80 23 195 38 119 287 76 161 164 248 8 229 33 55 130 197 60 214 54 241 229 10 212 134 198 144 23 172 233 86 137 257 153 147 120 259 102 27 206 104 106 155 7 88 94 99 203 227 145 142 130 230 76 31 63 269 5 156 158 161 45 184 67 164 61 40 91 272 165 176 162 204 141 122 21 240 175 26 292 238 294 188 15 82 116 174 8 1 264 300 157 115 239 154 11 271 219 13 44 213 119 223 251 12 199 157 197 251 168 55 258 237 27 192 36 208 16 155 7 282 5 111 283 35 70 132 121 90 228 235 293 273 64 49 97 20 1 264 231 113 214 54 7 219 278 73 20 184 252 198 144 23 282 70 121 151 259 251 77 222 200 210 168 207 225 197 51 58 130 202 156 263 268 45 248 280 218 297 295 290 173 133 129 52 275 143 209 29 96 169 48 84 223 57 166 289 148 135 163 266 229 180 108 12 270 74 33 138 261 265 160 87 242 288 18 79 75 177 89 215 185 221 55 277 83 30 88 295 167 66 81 198 144 172 23 134 28 7 101 203 282 250 70 121 211 128 149 98 90 119 169 134 37 282 127 50 6 121 212 7 203 70 198 144 23 128 38 119 287 18 248 238 239 52 56 42 162 77 67 76 198 172 134 121 211 23 38 151 251 222 210 278 168 207 225 197 51 58 202 18 263 268 45 218 297 75 215 290 173 129 275 143 209 29 96 223 166 249 229 180 108 12 270 252 74 33 11 261 265 255 160 92 221 6 47 120 122 199 182 81 252 236 264 29 261 88 108 121 211 258 186 192 36 208 16 155 170 253 282 111 283 262 70 132 90 228 235 293 273 64 97 20 195 231 113 214 54 135 127 200 207 275 141 191 134 172 101 121 211 105 149 249 229 151 210 225 79 215 35 111 87 300 143 167 46 260 26 147 30 283 262 73 40 194 131 168 189 250 23 28 196 258 27 186 192 36 208 47 16 244 106 155 170 140 101 286 274 5 111 283 262 35 132 121 90 211 228 235 80 293 105 273 64 49 97 20 128 149 264 249 231 252 113 214 255 54 75 16 131 219 92 89 153 7 196 134 244 106 203 253 85 144 80 49 195 252 255 38 119 287 26 65 163 39 238 7 150 245 185 126 28 134 101 250 121 211 144 23 128 149 300 55 270 78 230 248 224 142 265 98 28 101 81 282 250 70 121 211 144 128 149 99 239 11 281 224 7 135 46 240 169 28 134 101 282 250 211 198 144 23 128 149 172 16 4 54 1 55 119 70 271 146 153 198 144 172 134 233 137 257 147 120 259 77 200 104 7 94 99 203 227 145 197 130 230 76 291 63 269 158 281 161 45 67 164 61 40 224 248 220 247 91 272 165 176 204 21 240 175 65 26 292 133 238 80 294 169 116 174 57 8 289 195 148 135 163 266 157 115 60 239 154 113 11 17 13 171 44 213 288 217 223 12 295 291 153 8 228 191 188 169 272 148 192 199 260 198 134 23 7 203 111 132 76 114 191 116 136 176 71 250 144 28 134 101 211 23 128 70 137 151 251 206 222 210 278 207 225 51 31 202 18 268 79 297 75 177 89 215 26 173 129 80 209 29 223 195 185 163 180 108 221 252 74 55 117 255 108 25 90 13 133 109 265 134 128 172 196 244 106 7 101 286 203 253 85 282 291 274 70 100 121 80 105 49 149 195 249 252 255 38 119 287 74 53 222 89 125 297 103 203 28 134 7 101 253 85 282 250 291 70 121 211 80 23 128 149 195 98 38 119 287 206 76 161 164 248 173 116 157 229 33 11 160 288 51 129 275 163 34 157 156 86 138 214 39 172 28 134 101 250 211 198 144 128 149 16 239 54 218 223 156 186 284 87 270 28 144 7 279 54 247 253 130 111 164 271 82 286 172 198 144 196 134 7 203 85 282 291 70 121 80 195 252 255 38 119 287 18 161 290 173 129 116 157 229 160 29 55 120 51 275 163 108 225 189 91 257 205 89 109 129 28 196 134 244 106 7 101 286 203 253 85 282 250 291 274 70 100 121 144 80 105 49 23 128 149 195 249 98 252 255 38 119 287 139 23 181 117 280 248 96 98 54 134 250 198 144 172 70 233 86 137 257 153 259 102 27 206 155 7 88 203 227 130 230 76 31 269 5 156 158 45 184 67 164 61 40 132 247 91 272 165 162 141 122 21 175 292 293 294 188 15 174 8 1 300 157 60 231 239 154 11 271 219 13 44 119 161 15 269 70 151 276 207 84 198 144 23 172 233 137 257 147 120 259 251 77 222 200 104 187 210 7 278 168 101 94 99 203 227 10 145 225 197 51 58 43 230 69 76 202 282 250 291 63 158 281 263 161 268 45 67 164 61 40 9 298 224 248 280 220 247 91 272 211 176 218 297 204 215 295 290 21 240 243 175 65 26 4 292 173 194 133 129 238 183 80 294 188 52 275 143 209 124 29 72 96 169 48 116 223 174 112 57 166 8 289 195 148 135 163 266 157 229 180 108 193 115 60 12 239 270 126 74 33 138 261 17 265 256 160 13 171 44 213 87 119 242 288 18 217 79 75 68 159 277 92 55 111 268 33 40 158 211 8 81 198 172 23 257 151 120 259 276 251 77 222 36 200 187 210 7 278 168 101 94 207 203 227 10 145 225 197 51 58 43 69 76 202 282 250 291 5 18 281 263 161 217 67 164 61 298 224 248 280 70 220 247 91 90 176 218 297 204 75 141 215 295 290 21 240 243 175 65 26 4 292 173 133 129 238 183 80 52 275 143 209 124 29 72 96 169 48 116 84 223 174 112 57 166 289 195 148 135 163 266 157 180 108 115 60 12 239 270 126 74 138 11 261 17 265 256 160 13 171 44 213 87 119 242 288 79 178 175 33 249 39 87 88 64 19 128 155 53 272 82 295 195 228 138 275 243 212 23 101 253 85 250 291 128 206 235 255 248 57 41 224 16 182 38 79 121 235 172 28 196 186 134 244 106 170 101 286 250 274 111 283 262 35 211 293 105 64 49 23 128 249 252 255 150 106 99 130 95 288 140 86 298 215 108 22 223 28 134 101 203 253 85 282 250 291 70 121 211 80 23 128 149 195 98 38 119 287 186 278 76 161 164 248 157 229 275 29 33 141 75 150 18 157 232 17 253 198 144 172 134 7 203 282 70 211 128 105 11 225 129 145 179 151 8 196 144 134 71 120 251 77 222 200 187 210 7 278 168 101 94 207 203 197 51 58 43 130 202 282 250 18 263 161 217 268 79 67 298 224 248 280 220 176 218 297 204 75 177 89 215 295 240 243 65 26 292 173 133 238 183 80 52 275 143 209 23 29 39 72 96 169 48 116 84 223 57 166 289 195 185 148 135 163 266 157 92 229 180 108 115 12 270 74 33 138 117 261 17 265 256 160 44 213 87 119 242 288 159 277 221 55 181 47 111 241 256 224 291 172 70 2 134 205 214 125 97 81 172 198 28 258 153 237 102 27 186 206 192 36 208 16 155 170 88 101 142 130 230 31 282 250 5 111 156 158 283 262 45 184 35 132 121 90 211 165 141 228 144 235 293 273 188 23 20 1 128 149 300 231 154 113 54 284 32 238 199 103 12 278 7 282 70 121 149 274 31 54 259 75 29 71 99 133 211 28 134 101 81 282 250 121 198 144 23 128 149 172 98 203 54 227 282 120 109 212 237 252 28 7 203 85 291 80 195 38 119 287 206 156 235 164 248 238 57 35 84 262 125 82 253 127 167 94 6 63 203 21 238 198 134 7 101 81 250 144 23 128 172 208 31 263 248 239 58 130 32 171 205 194 131 286 81 205 176 219 8 208 214 100 193 169 133 53 45 165 47 144 23 250 244 106 286 274 105 49 149 249 255 155 248 288 291 260 202 142 15 81 273 134 28 258 237 186 192 36 208 16 244 170 140 101 286 250 274 111 283 262 35 132 90 211 198 228 144 235 293 105 64 23 97 20 1 128 149 264 249 231 113 214 54 97 110 105 46 31 171 144 134 23 253 85 282 291 80 195 38 119 287 137 21 13 251 82 288 41 125 164 149 134 198 144 23 172 233 86 137 257 151 73 153 147 120 259 102 77 206 200 104 187 16 210 7 88 168 94 99 203 227 10 145 142 225 197 43 130 230 69 76 31 282 63 269 156 158 281 263 161 268 45 184 67 35 61 40 224 248 280 70 220 247 91 272 245 90 165 176 218 297 162 204 141 295 290 122 21 240 243 175 65 26 4 292 173 194 133 129 238 183 80 294 188 275 143 124 15 96 169 48 116 223 174 112 57 8 289 195 148 135 163 266 300 157 229 180 108 193 115 60 12 239 270 126 93 33 138 154 11 214 17 271 265 219 256 160 13 171 44 87 119 242 18 209 221 222 89 215 261 283 95 46 207 208 110 31 250 198 144 172 282 151 120 251 77 222 200 187 210 155 7 278 168 94 203 225 197 51 58 202 263 161 268 248 280 220 176 218 297 204 295 290 240 65 26 292 173 133 129 238 183 80 52 275 143 209 29 72 96 169 48 116 84 223 57 166 289 195 148 135 163 266 229 180 108 12 270 252 74 33 138 261 17 265 255 160 213 87 119 242 288 18 217 79 75 159 39 185 221 55 259 123 168 132 150 155 1 185 114 270 86 275 20 28 101 282 70 121 211 198 144 23 128 149 11 167 189 251 69 56 142 210 134 81 198 144 23 172 28 233 86 137 257 153 147 120 237 259 102 27 206 36 208 104 7 88 94 99 203 227 145 130 230 76 31 282 63 269 5 156 158 161 45 184 67 164 61 40 70 247 91 121 272 165 176 162 204 141 122 21 240 175 26 292 238 80 294 188 15 82 97 116 174 8 1 264 300 157 115 60 231 239 154 11 214 271 279 219 54 38 13 44 213 119 248 223 132 286 246 126 258 158 213 77 266 282 279 271 133 52 134 7 250 23 11 54 116 106 97 17 197 95 198 144 172 134 23 282 237 186 16 170 253 111 283 262 80 265 230 146 213 220 45 262 199 250 198 172 134 28 258 237 186 192 16 244 155 170 101 286 274 111 283 121 90 211 228 235 293 105 64 49 20 149 249 113 83 176 143 128 254 251 74 134 81 198 144 23 172 233 137 258 153 237 259 102 27 186 206 192 36 208 16 155 170 88 140 286 99 142 130 253 230 76 31 282 269 5 111 156 158 283 262 184 164 35 70 132 272 90 165 141 228 235 293 273 294 188 64 97 20 1 195 264 249 300 154 113 214 219 54 160 47 269 57 207 163 80 134 7 203 70 198 144 23 172 38 119 287 264 27 130 21 11 185 199 99 149 247 54 126 81 198 144 23 172 28 196 258 237 186 192 36 208 47 16 244 106 155 170 140 286 274 111 283 262 35 132 90 211 228 235 293 105 273 64 97 20 1 264 249 231 252 113 214 255 187 298 69 111 49 139 162 198 81 172 144 23 282 250 70 121 249 151 251 222 210 155 207 225 51 268 45 218 297 173 129 29 223 229 180 108 74 113 160 288 202 18 75 209 92 221 117 278 177 276 227 262 132 255 196 220 173 166 208 30 295 54 7 203 81 253 85 291 80 195 38 119 287 300 161 26 151 248 56 274 5 25 102 160 82 214 19 127 42 83 8 98 134 81 198 144 23 172 250 233 86 137 257 153 147 120 237 102 27 77 206 200 104 7 88 94 99 203 227 10 145 142 197 130 230 76 31 282 63 269 5 158 281 161 45 184 67 164 61 40 224 70 220 247 121 272 165 176 162 204 141 122 21 240 175 65 26 292 194 133 238 294 188 15 96 82 169 116 174 57 289 148 135 163 266 300 157 115 60 12 239 93 33 138 154 11 17 271 219 171 44 213 87 119 288 251 223 109 108 214 86 264 105 261 37 123 235 134 28 233 56 137 257 258 153 147 120 259 102 27 206 192 36 208 104 182 106 155 88 94 99 227 142 130 230 76 31 282 250 63 274 269 5 156 158 226 161 45 184 67 164 40 70 132 247 32 91 121 272 90 211 165 162 204 141 198 122 240 175 26 228 292 144 238 293 273 294 188 23 15 82 97 174 20 8 1 128 149 300 157 115 60 231 239 154 113 11 271 279 219 54 13 44 169 223 145 51 295 265 273 59 24 205 28 134 7 101 203 282 250 70 121 211 80 23 128 149 195 98 38 119 287 113 76 161 164 248 165 65 173 33 55 278 130 120 61 26 129 300 160 92 209 180 221 137 251 222 94 225 29 185 157 116 163 288 154 85 161 188 122 268 143 134 88 28 233 86 56 137 257 258 153 147 120 259 102 27 192 36 208 155 101 99 227 142 230 76 31 282 250 269 5 156 158 226 45 184 67 164 61 40 132 247 32 91 121 272 90 211 165 162 141 198 21 240 175 228 292 144 235 293 273 294 23 15 82 97 174 20 8 128 149 264 300 172 157 115 60 231 239 113 11 214 271 279 219 54 13 44 223 64 73 50 282 157 134 81 28 196 244 106 7 101 286 253 85 250 291 274 100 211 198 144 105 49 23 128 149 195 249 172 252 255 26 200 221 223 135 213 253 172 211 149 49 233 86 137 257 153 147 120 259 102 27 206 155 88 94 99 227 142 130 230 76 31 291 63 269 5 156 158 161 45 184 67 164 61 40 247 91 272 90 165 162 141 122 21 240 175 292 80 294 188 15 82 174 8 1 195 300 157 115 60 239 154 11 271 219 54 13 44 169 145 132 189 191 251 69 115 82 100 49 134 250 23 233 137 153 259 102 27 206 208 155 88 99 227 142 130 230 76 31 291 269 5 156 158 45 184 164 61 272 165 141 122 175 228 80 105 294 188 15 1 195 264 300 231 154 11 271 219 13 60 157 256 154 34 152 17 178 80 28 196 134 7 101 203 253 85 282 250 291 70 121 211 49 128 149 195 98 252 255 38 119 287 120 161 79 2 112 88 105 18 220 253 235 28 196 134 244 106 101 286 85 291 100 144 80 49 23 128 195 249 172 252 255 119 29 164 82 187 132 150 299 81 172 134 198 144 23 257 120 259 7 94 203 227 145 130 282 161 67 61 40 70 247 176 204 21 240 26 292 238 80 188 116 174 157 115 60 239 11 13 44 213 119 223 49 249 229 88 79 109 250 235 282 27 155 170 5 68 193 3 249 286 84 177 28 196 134 106 7 101 203 253 85 282 250 291 70 121 211 198 144 80 49 23 128 149 195 98 252 255 38 119 287 254 49 51 240 191 170 187 238 253 134 28 233 86 56 137 257 258 153 147 259 102 27 206 192 36 208 104 155 101 94 99 227 145 142 130 230 76 31 282 250 269 5 156 158 281 226 161 184 67 164 35 61 40 70 132 247 32 91 121 272 90 211 165 176 162 204 141 122 21 175 26 228 292 235 293 105 273 294 188 64 23 15 82 97 116 174 20 8 1 128 149 264 300 157 115 60 231 239 154 113 11 214 271 279 219 54 13 171 44 213 125 58 295 223 57 251 33 265 109 285 158 176 89 56 164 28 7 54 196 134 244 106 101 203 253 85 282 250 291 70 211 80 49 128 149 195 98 252 38 119 287 26 225 65 275 182 247 47 136 119 243 208 81 71 141 165 25 90 144 199 134 81 198 23 172 28 233 86 56 137 257 258 153 147 120 259 102 251 27 186 77 206 192 36 200 208 104 182 106 7 88 101 94 99 203 227 10 145 142 197 130 216 230 24 76 31 250 63 269 5 156 158 281 226 161 45 184 67 164 61 40 224 248 220 132 247 32 91 121 272 245 211 176 162 204 290 122 21 240 175 65 26 228 292 235 194 133 238 183 273 294 188 275 260 143 15 96 82 97 169 116 174 20 57 8 1 128 289 148 135 163 264 266 300 157 115 60 231 12 239 93 33 138 154 113 11 214 17 271 279 265 219 54 38 13 171 44 213 87 119 288 207 43 112 151 123 222 187 210 225 131 18 14 9 22 215 37 52 124 29 68 39 185 92 108 193 160 34 268 4 166 65 60 245 96 218 223 32 134 28 258 102 27 186 206 192 36 208 16 155 170 88 140 101 99 142 130 253 230 31 250 269 5 111 156 158 283 262 45 184 35 132 121 90 211 165 198 228 144 235 293 273 188 64 23 97 20 1 128 149 264 249 172 231 154 113 214 54 96 225 189 111 270 296 126 198 144 23 172 28 196 244 106 286 253 85 291 274 100 80 105 49 195 249 252 255 119 272 198 35 288 195 128 235 63 81 144 172 134 88 233 137 153 102 27 206 101 99 142 130 230 31 282 250 269 5 156 158 45 184 70 121 272 211 165 122 294 188 23 1 300 49 133 190 91 57 63 22 28 134 54 196 244 106 7 203 253 85 291 70 80 149 195 252 255 38 119 287 248 86 173 46 186 22 155 215 28 253 134 250 23 233 137 257 153 147 120 259 102 27 77 206 200 104 7 88 94 99 203 227 10 145 142 197 130 230 76 31 63 269 5 156 158 281 161 45 184 164 61 40 224 248 220 247 91 272 245 165 176 162 204 290 122 21 240 175 65 26 292 194 133 238 183 80 294 188 275 143 15 96 82 169 116 174 57 8 289 195 148 135 163 266 300 157 115 60 12 239 93 33 138 154 11 17 271 265 219 255 13 171 44 213 87 119 288 151 168 223 242 185 108 39 55 202 218 176 135 56 90 110 188 238 28 134 7 203 282 250 70 121 198 144 23 27 263 248 239 58 130 11 200 110 133 158 117 77 59 212 172 28 134 7 101 203 85 282 250 70 121 211 198 144 80 23 128 149 195 98 38 119 287 137 278 76 202 161 164 248 272 290 21 116 157 229 33 55 120 275 268 221 231 150 155 159 193 201 282 212 134 28 258 237 186 192 36 208 16 170 140 101 286 250 274 111 283 262 35 132 90 211 198 228 144 105 64 97 20 128 149 264 249 214 54 255 68 123 110 155 153 53 28 134 101 282 250 70 121 211 23 128 149 98 11 214 256 147 159 259 197 21 193 282 144 28 196 7 101 203 253 85 291 70 121 211 80 128 149 195 252 255 38 119 287 272 65 248 258 196 42 104 247 129 81 23 172 198 144 134 88 28 233 137 153 102 27 186 206 192 36 208 155 101 99 142 130 230 31 282 250 269 5 156 158 45 184 35 70 132 121 272 90 211 165 141 122 228 235 293 273 294 188 64 97 20 1 128 149 264 300 231 113 54 193 52 3 19 42 242 76 121 28 134 7 101 203 282 250 70 211 198 144 23 128 149 98 38 287 237 90 248 58 130 261 240 162 169 158 295 30 54 198 144 23 172 214 28 233 86 56 137 257 258 153 147 120 237 259 102 27 77 206 192 36 208 104 16 155 88 101 94 99 107 145 142 130 216 230 76 31 282 152 63 269 5 111 156 281 226 283 161 45 184 67 164 35 61 40 224 248 70 220 132 247 32 91 121 272 90 211 165 176 204 141 122 21 175 26 228 292 235 238 293 273 294 188 64 15 82 97 116 174 20 57 8 1 128 289 149 264 300 157 19 115 60 231 239 93 154 113 11 271 279 219 13 171 44 213 119 125 223 251 177 236 232 210 246 261 285 28 134 101 282 250 121 211 23 128 172 98 80 195 255 214 188 157 58 136 44 219 7 198 250 70 279 233 137 257 147 259 104 94 99 203 227 145 142 130 76 63 269 158 161 45 67 164 61 40 247 91 272 176 204 21 240 175 26 292 235 238 80 294 15 82 116 174 8 195 300 115 60 239 11 214 255 13 171 213 119 223 12 294 126 146 57 117 287 111 198 144 172 23 28 101 250 211 128 149 196 121 38 137 151 251 206 222 278 207 51 202 18 79 164 61 75 89 215 129 209 29 223 185 92 108 160 55 253 9 204 125 281 188 124 144 253 173 71 250 84 59 121 235 134 101 128 27 192 36 208 88 31 282 5 156 35 70 132 228 273 97 20 1 264 231 154 113 214 54 125 15 146 275 29 248 98 198 144 172 7 203 282 250 70 80 195 38 119 287 35 204 58 130 165 65 188 299 100 191 282 172 93 162 250 198 81 144 134 23 258 192 36 208 155 286 291 35 132 90 228 235 293 105 64 97 20 264 231 113 214 54 101 102 121 11 233 164 237 134 279 71 257 151 120 259 276 251 77 222 200 187 210 7 278 168 94 207 203 227 145 225 197 51 43 69 76 202 282 250 18 281 263 161 217 268 45 67 61 40 298 224 248 280 70 220 247 91 211 176 218 297 204 75 215 295 290 198 21 240 243 175 65 26 4 292 173 144 133 129 238 183 80 294 52 143 209 124 23 29 72 96 169 48 116 84 223 174 112 57 166 8 289 195 148 135 266 172 229 180 108 115 60 12 239 270 126 74 33 138 261 214 17 265 256 160 13 171 44 213 87 242 288 79 68 185 55 117 23 68 112 191 108 2 96 134 28 282 70 121 105 151 251 206 200 168 227 225 197 263 268 45 248 218 290 65 173 133 129 183 275 143 57 289 148 135 163 266 229 180 12 270 33 138 265 87 242 288 207 58 221 139 130 138 113 173 141 235 28 196 252 255 102 206 16 132 42 297 149 90 253 216 47 250 28 134 101 121 211 198 144 23 128 172 55 43 118 222 36 178 27 228 134 81 250 198 144 23 172 233 137 257 151 147 120 259 251 77 200 187 210 7 168 94 207 203 227 10 145 225 197 69 76 291 281 263 161 262 268 67 164 61 40 224 248 280 220 247 91 272 176 218 297 204 295 290 21 240 243 175 65 26 4 292 173 133 129 238 183 80 294 275 143 29 72 96 169 48 116 223 174 112 57 8 289 195 148 135 163 266 157 229 180 108 193 115 60 12 239 270 126 252 33 138 11 17 265 256 160 13 171 44 213 119 242 288 71 18 75 52 209 39 221 123 276 278 9 166 55 3 92 159 152 130 275 285 286 104 198 144 172 233 137 153 259 102 206 88 99 142 230 76 31 291 269 156 158 184 164 61 272 165 141 122 175 80 294 188 15 20 195 300 154 271 219 255 54 13 119 262 63 171 185 105 204 140 134 81 198 144 23 172 282 71 151 251 77 222 200 187 210 278 168 207 225 197 51 58 202 18 263 217 268 298 248 280 220 218 297 75 89 215 295 290 21 240 65 173 129 238 183 80 52 275 143 209 29 39 72 96 169 48 116 84 223 57 166 289 195 148 135 163 266 229 180 108 270 252 74 33 117 261 265 255 160 213 87 119 242 288 79 177 159 221 55 8 90 48 81 53 201 205 212 134 198 144 23 172 233 86 137 257 153 147 120 259 102 27 77 206 104 7 170 88 94 99 203 227 145 142 130 230 76 31 63 269 5 156 158 281 161 45 184 67 164 61 40 70 132 247 91 272 165 176 162 204 141 122 21 240 175 26 238 294 188 15 82 169 116 174 1 195 264 300 157 115 60 231 239 154 11 271 219 13 171 44 213 119 223 38 45 241 186 53 37 151 250 198 144 28 257 120 251 77 206 200 208 7 94 203 227 10 197 76 291 111 158 281 161 67 164 61 40 224 248 220 247 91 165 176 204 290 21 240 175 65 26 292 238 183 80 275 143 96 169 116 174 57 8 289 195 148 135 163 264 266 157 115 60 12 239 270 33 138 11 17 265 13 171 44 213 87 119 288 168 18 263 218 223 242 39 108 160 29 159 290 154 16 236 223 114 38 163 226 140 30 88 28 233 86 56 137 257 258 153 147 120 259 102 27 206 192 36 208 104 182 155 101 94 99 107 227 145 142 130 230 76 31 282 250 63 269 5 111 156 158 283 161 45 184 67 35 61 40 70 132 247 32 91 121 90 211 165 162 204 141 198 122 21 240 175 26 228 292 144 235 238 293 294 188 64 23 15 97 174 20 8 1 128 149 264 300 172 157 115 60 231 239 113 11 214 271 279 219 54 13 44 4 202 42 298 84 239 151 263 172 28 134 120 251 77 206 187 210 7 168 94 203 145 225 197 43 282 161 268 67 40 224 248 280 220 247 176 218 297 204 295 290 21 240 243 65 4 173 133 129 238 183 80 275 143 29 72 96 169 48 116 223 57 8 289 195 148 135 163 266 157 229 180 108 115 12 270 33 138 113 265 256 171 44 213 87 119 242 288 71 207 51 58 18 75 209 277 185 221 117 160 79 159 74 222 127 39 261 230 180 147 219 283 17 167 5 215 122 136 160 151 97 28 196 237 186 244 106 170 101 286 203 250 274 111 283 262 35 70 211 105 64 49 128 149 249 252 255 54 90 40 239 70 278 272 134 28 233 86 137 257 73 153 147 120 259 102 251 77 206 200 104 7 88 101 94 99 203 227 10 145 142 197 81 130 230 76 31 282 250 63 156 158 281 161 45 184 67 164 61 224 248 220 247 91 121 211 165 176 162 204 141 290 198 122 21 240 175 65 26 292 144 194 133 238 183 294 188 275 143 23 15 96 82 169 116 174 57 8 289 135 163 266 300 172 157 115 60 12 270 93 138 154 11 17 271 265 219 13 171 44 213 87 119 288 263 223 297 108 160 187 18 222 276 112 37 68 291 52 65 38 152 81 198 144 172 134 23 7 203 253 85 80 195 119 287 248 208 76 263 164 33 182 299 275 209 93 77 250 235 134 28 233 137 258 153 237 102 27 186 206 192 36 208 16 155 170 88 140 101 286 142 130 230 269 5 111 156 158 283 262 45 184 35 132 121 272 90 211 165 141 122 228 144 293 105 273 294 188 64 23 97 20 128 149 264 249 300 231 154 113 214 54 100 204 223 38 209 222 178 262 155 180 248 66 253 98 134 250 258 237 186 192 36 208 16 7 170 140 203 282 111 283 35 70 121 90 228 235 293 64 97 20 264 249 113 214 54 119 24 274 27 23 159 115 167 28 134 101 250 211 198 128 149 25 186 206 222 278 207 51 202 18 161 79 215 129 209 223 185 92 108 221 252 33 55 117 160 115 150 265 183 201 124 220 198 212 28 101 250 211 128 121 151 251 206 222 278 168 207 225 51 58 202 263 161 268 45 164 218 297 173 129 209 29 116 223 249 229 180 108 74 255 160 18 79 75 185 92 221 55 129 54 229 128 179 162 169 144 214 28 233 86 56 137 257 258 153 147 120 259 102 27 206 192 36 208 155 88 101 99 227 142 130 230 76 31 282 269 5 156 158 226 45 184 67 164 61 40 70 132 247 32 91 121 272 90 211 165 141 122 21 240 175 228 292 293 273 294 188 15 82 97 174 20 8 1 149 264 300 157 115 60 231 239 154 113 11 271 279 219 13 44 63 223 148 71 254 200 143 134 270 194 172 28 258 153 237 102 27 186 206 192 36 208 47 16 244 106 155 170 88 140 101 286 142 130 230 31 250 274 5 111 156 283 262 184 35 132 121 90 211 165 141 228 235 293 105 273 188 64 23 97 103 20 1 128 149 264 249 300 231 154 214 54 123 1 225 62 208 54 257 134 7 282 70 119 268 101 56 158 296 55 188 134 28 233 86 137 257 153 147 120 259 102 27 77 206 36 200 208 104 7 88 94 99 227 10 142 197 130 216 230 76 31 282 250 63 269 5 156 281 161 45 184 67 164 61 40 224 248 70 220 132 247 91 121 272 211 165 162 204 141 198 122 21 240 175 65 26 292 144 194 133 238 294 23 15 82 97 169 116 174 57 8 1 128 289 148 163 264 266 300 172 157 115 60 231 239 93 154 11 214 17 271 279 219 54 13 171 44 213 87 119 288 223 12 263 210 208 205 59 14 134 195 274 227 156 127 98 28 101 250 121 211 198 144 23 128 149 172 7 239 11 159 173 299 204 39 17 73 212 28 134 7 101 282 250 70 121 211 128 149 98 238 11 13 83 38 16 201 169 272 212 172 198 144 233 86 137 257 258 153 259 102 27 186 206 192 36 208 155 7 88 286 99 203 130 230 76 31 282 269 5 156 158 226 45 184 164 61 40 70 132 247 32 121 90 165 162 141 122 21 175 228 292 235 293 273 294 188 15 97 20 1 264 300 60 231 239 154 113 11 214 271 54 119 161 244 136 110 231 100 17 288 250 81 198 144 172 7 203 253 85 282 291 70 121 80 195 38 119 287 186 1 249 88 164 248 130 21 191 37 200 197 105 236 22 28 250 172 54 134 101 211 144 23 128 149 7 282 195 208 275 55 117 21 219 211 284 210 272 86 194 195 229 177 299 11 175 134 101 250 211 198 144 128 149 121 54 146 276 237 91 182 292 214 212 98 134 128 28 258 186 192 36 16 155 7 170 140 101 286 253 250 291 274 111 283 262 35 132 121 90 211 228 235 293 105 273 64 97 20 149 264 249 231 113 54 279 90 6 186 300 30 130 214 212 134 28 196 258 237 192 16 155 170 101 286 81 250 274 111 283 262 35 211 198 228 144 235 293 105 64 23 20 128 149 249 172 113 146 284 86 258 16 205 267 198 144 172 134 23 121 80 195 38 287 252 176 245 293 290 49 228 236 157 144 134 7 282 70 121 211 149 155 90 195 54 152 153 52 149 288 172 157 144 28 134 101 282 250 70 121 211 23 128 98 203 90 242 265 300 155 276 282 30 121 172 144 134 28 258 237 186 192 36 208 16 170 101 250 111 283 262 35 132 90 211 228 235 293 273 64 97 20 1 128 149 264 231 113 214 255 57 139 202 256 191 45 255 198 144 172 134 28 258 237 102 27 186 206 192 36 208 16 244 155 170 88 140 101 286 142 130 230 31 250 274 5 111 156 283 262 184 35 132 90 211 165 141 228 235 293 105 273 188 64 97 103 20 1 128 149 264 249 300 231 154 113 214 54 119 156 164 18 6 283 177 136 253 134 196 258 153 237 102 27 186 206 192 36 208 16 155 170 88 101 142 130 230 31 282 250 5 111 262 184 35 70 132 121 90 211 165 141 228 144 235 293 273 188 64 23 97 20 128 149 249 300 231 154 113 214 54 171 78 157 182 88 13 278 235 172 81 196 134 71 151 120 251 77 222 187 210 7 168 101 94 207 203 145 225 197 51 58 43 202 282 250 18 263 161 217 268 67 40 298 224 248 280 220 247 272 176 218 297 204 75 215 295 290 21 240 243 65 26 4 173 133 129 238 183 80 52 275 143 209 23 72 96 169 48 84 223 57 166 8 289 195 148 135 163 266 229 180 108 115 60 12 239 270 74 33 138 261 17 265 256 160 44 213 87 119 242 288 159 39 277 55 117 183 95 145 55 87 54 261 250 198 172 282 121 88 197 45 290 65 275 143 96 148 135 12 33 265 255 288 128 42 124 204 157 160 188 198 172 134 28 233 137 258 153 237 102 27 186 206 192 36 208 16 155 170 88 101 99 142 130 230 31 282 250 269 5 156 158 283 262 45 184 164 35 70 132 272 90 211 165 141 122 228 235 293 273 294 64 97 20 149 264 300 231 154 113 214 54 8 251 211 125 69 252 28 101 23 128 121 204 151 206 222 210 278 207 203 225 51 202 18 268 79 45 218 75 177 89 215 173 129 80 209 29 223 195 185 135 92 180 108 221 74 55 117 255 160 119 288 128 230 143 127 19 20 25 144 274 106 156 137 167 29 31 134 101 250 198 23 128 70 121 54 67 120 45 178 275 224 219 134 233 137 258 153 237 102 27 186 206 192 36 208 16 155 170 88 140 101 99 142 130 230 31 250 5 111 156 158 283 184 35 132 121 272 90 211 165 141 122 228 144 235 293 273 294 188 64 23 97 20 1 128 149 264 249 300 172 231 154 113 214 54 23 284 159 19 52 121 184 235 134 250 38 287 258 237 27 192 36 208 155 5 35 132 90 228 293 273 64 97 20 1 264 231 113 214 255 54 51 45 253 34 67 204 68 121 198 144 172 134 28 258 153 237 102 27 186 206 192 36 208 16 244 155 170 88 140 101 286 130 230 31 250 274 5 111 156 158 283 262 184 35 90 211 165 141 228 235 293 105 273 188 64 97 103 20 1 128 149 264 249 300 231 154 113 214 54 186 202 32 19 179 33 87 28 233 137 153 237 259 102 27 206 7 88 99 203 142 130 230 76 31 269 5 156 158 45 184 272 165 141 122 294 188 15 1 300 154 219 119 281 41 23 174 221 112 250 28 134 101 282 70 121 211 198 144 128 149 98 132 11 54 186 10 284 180 131 151 39 28 258 237 27 192 36 208 16 155 170 282 5 111 156 283 262 35 132 121 90 235 293 273 64 97 20 1 149 264 249 113 214 54 185 238 244 239 117 261 2 172 28 23 121 120 206 94 161 45 240 26 228 188 249 169 223 291 262 68 53 259 74 158 198 144 23 172 28 233 137 258 153 237 102 27 186 206 192 36 208 16 155 170 88 140 101 286 99 107 142 130 230 76 31 282 274 269 5 111 156 283 45 184 164 35 70 132 121 90 211 165 141 122 228 235 293 105 273 294 188 64 15 97 103 20 1 128 149 264 249 300 154 113 214 219 54 248 89 196 290 292 145 206 98 134 28 258 237 186 192 36 208 47 16 244 106 155 170 140 101 286 250 274 283 262 35 132 90 211 228 235 293 105 64 23 97 20 128 149 264 249 231 113 214 54 93 278 241 22 239 299 185 28 196 250 134 101 282 70 121 211 23 128 149 98 195 11 54 256 231 250 241 157 126 220 134 198 144 23 172 233 86 137 257 153 147 120 259 102 27 77 206 200 104 7 88 94 99 203 227 10 145 142 197 130 230 76 31 63 269 5 156 158 281 161 45 184 67 164 61 40 224 248 247 91 272 245 165 176 204 141 290 122 21 240 175 65 26 292 133 238 183 80 294 188 275 143 15 96 82 116 174 57 8 1 289 195 148 135 163 264 266 300 115 60 239 33 138 154 11 17 271 265 219 13 171 44 213 87 119 288 151 18 223 242 123 251 278 109 9 22 215 108 222 92 276 79 218 75 112 180 71 209 193 187 225 263 243 173 124 68 48 84 277 270 55 163 261 131 139 3 159 185 121 28 196 134 244 106 7 101 203 253 85 282 250 291 70 211 80 49 128 149 195 98 252 255 38 119 287 290 184 119 153 74 24 246 81 169 213 241 113 261 134 282 70 121 23 11 54 42 63 57 8 78 299 172 134 28 233 137 257 258 153 237 259 102 27 186 206 192 36 208 16 155 170 88 101 99 107 227 118 142 130 230 76 31 282 250 269 5 111 156 158 226 283 262 45 184 164 35 61 40 70 132 32 121 272 90 211 165 141 198 122 21 175 228 292 144 235 293 273 294 188 64 23 15 97 20 1 128 149 264 300 60 231 239 154 113 11 214 271 219 54 13 53 270 147 127 170 210 256 272 4 198 134 7 203 38 239 11 54 228 96 9 275 279 111 46 250 198 144 98 49 71 137 257 151 120 276 251 77 206 222 200 187 210 155 278 168 94 203 227 10 145 225 197 51 58 43 69 31 202 282 291 127 18 281 263 161 217 268 67 61 40 298 224 280 70 220 247 211 176 218 297 204 75 89 215 290 21 240 243 175 65 26 4 292 173 133 129 238 80 52 143 209 29 39 72 169 48 116 84 179 223 174 112 57 166 8 289 195 185 148 135 163 266 157 229 180 108 115 60 12 239 270 126 74 33 138 117 11 261 214 17 265 256 160 13 171 44 213 87 119 242 288 123 68 159 277 92 55 30 123 269 93 249 16 250 134 198 144 23 172 258 237 27 186 192 36 208 155 170 5 111 283 262 35 132 90 228 235 293 273 64 97 20 1 264 231 252 113 214 54 47 88 31 265 100 117 89 28 134 101 250 211 128 149 282 291 54 90 207 145 259 98 46 154 134 250 198 144 257 151 120 251 77 222 200 187 210 7 168 94 203 10 225 197 43 291 281 263 161 67 40 224 248 280 220 247 165 176 218 297 204 295 290 21 240 243 65 26 4 292 129 238 183 80 275 143 29 72 169 48 116 223 112 57 8 289 195 148 135 163 266 157 229 180 108 115 60 12 239 270 252 33 138 265 256 160 13 171 44 213 87 119 242 71 51 58 18 217 75 209 39 179 221 79 144 25 7 62 242 141 121 11 46 262 53 195 103 97 279 134 7 203 23 38 170 274 208 246 123 43 172 269 147 198 144 134 23 28 233 196 137 237 102 27 186 206 192 36 47 16 244 106 155 170 88 140 101 286 99 142 130 230 76 31 282 250 274 6 5 111 156 158 283 262 45 184 164 35 132 121 272 90 211 165 141 122 228 235 293 105 273 294 188 64 49 97 103 20 1 128 149 264 249 300 231 154 113 214 255 54 162 70 192 11 99 25 273 121 84 297 4 17 237 16 139 250 28 134 101 121 211 149 38 120 186 222 278 207 51 202 18 79 75 209 57 221 55 117 261 24 242 282 127 120 188 121 250 198 28 258 153 237 102 27 206 192 36 208 155 88 101 142 130 230 31 5 111 283 45 184 35 132 90 211 165 141 228 235 293 273 64 97 20 1 128 149 264 300 231 154 113 214 255 54 119 126 216 96 215 42 75 36 28 134 7 101 203 282 250 70 121 211 23 128 149 172 98 38 6 90 97 248 130 21 10 264 300 163 73 286 56 234 282 211 17 104 227 69 134 81 198 144 172 233 137 257 151 73 147 120 259 276 251 77 222 200 187 210 7 278 168 101 94 207 203 10 145 142 225 197 51 58 43 130 76 250 291 63 269 281 263 161 268 45 67 164 61 40 9 224 248 280 70 220 247 91 121 272 245 176 218 297 204 215 295 290 21 240 243 175 65 26 4 292 173 194 133 129 238 183 80 294 188 52 275 143 209 124 29 15 72 96 82 169 48 116 84 223 174 112 57 166 8 289 195 135 163 266 300 157 229 180 108 193 115 60 12 239 270 126 74 33 138 11 261 265 256 160 13 171 44 213 87 119 242 288 18 75 68 159 55 28 35 251 204 216 8 81 198 172 144 134 233 137 257 73 153 147 120 259 77 206 200 7 168 101 94 99 203 227 10 145 142 197 130 76 282 250 63 269 158 281 161 45 67 61 224 248 70 220 247 91 121 272 245 211 165 176 162 141 290 122 21 240 175 65 26 292 194 133 238 183 294 188 275 143 23 15 96 82 97 169 116 174 57 289 148 135 163 266 300 157 229 115 60 12 239 270 33 138 11 17 265 219 13 171 44 213 87 119 288 151 263 39 223 276 222 187 225 202 217 9 297 92 180 193 256 160 18 48 285 74 61 136 82 217 105 144 28 101 282 250 70 121 211 128 149 98 291 255 11 54 239 170 1 284 12 219 131 198 172 250 233 86 56 137 257 153 147 120 259 102 27 206 208 7 88 94 99 203 227 142 130 230 76 31 282 63 269 5 111 156 158 45 184 67 164 61 40 70 132 247 91 121 272 165 162 141 122 21 240 175 26 292 235 238 294 188 15 82 97 174 8 264 300 157 115 60 231 154 11 214 271 279 54 38 13 44 119 223 178 31 161 288 242 46 78 121 134 81 23 137 257 151 147 120 259 276 251 77 222 200 104 187 210 7 168 94 207 99 203 227 10 225 197 51 43 69 76 282 291 63 269 158 281 263 268 45 67 164 61 40 248 280 70 220 91 272 176 218 297 204 295 290 21 240 243 175 65 26 4 228 292 173 194 133 129 238 183 80 294 188 275 143 124 29 15 72 96 169 48 116 84 223 174 57 8 289 195 148 135 163 266 157 180 108 193 115 60 12 239 270 126 74 33 138 11 261 17 265 256 160 13 171 44 213 87 71 123 18 217 75 52 209 68 39 179 166 185 221 55 110 298 132 180 62 118 77 46 280 28 134 101 282 250 70 121 211 198 128 149 98 11 154 271 30 167 137 246 5 287 298 186 118 147 232 105 81 172 28 134 101 250 211 198 144 23 282 16 11 54 139 219 134 181 237 96 166 172 198 144 23 28 233 86 56 137 257 258 153 147 120 259 102 27 186 77 206 192 36 208 104 16 182 155 7 170 88 101 94 99 107 203 227 118 145 142 197 130 216 230 76 31 282 152 63 269 5 111 156 158 281 226 283 161 262 45 184 67 164 35 61 40 224 248 53 70 220 132 247 32 91 121 272 90 211 165 176 162 204 141 122 21 240 175 65 26 228 292 235 194 133 238 293 273 294 188 64 15 82 97 169 116 174 20 57 8 1 128 289 149 148 135 163 266 25 300 157 19 115 60 231 12 239 93 33 138 154 113 11 214 17 271 279 54 13 171 44 213 87 288 125 223 151 251 225 245 37 4 143 108 117 71 241 222 210 207 202 127 18 268 215 290 209 29 68 92 74 261 256 178 192 70 270 237 67 11 179 49 252 237 6 175 282 172 23 28 196 258 27 186 192 208 16 155 170 140 101 286 250 274 5 111 283 262 35 132 121 90 211 228 235 293 105 273 64 97 20 1 128 149 264 249 231 113 214 54 77 265 64 72 9 237 174 137 144 134 28 233 86 257 153 147 120 259 102 27 206 200 104 7 88 101 94 99 203 227 10 145 142 197 130 230 76 31 282 250 63 269 5 156 158 281 161 45 184 67 164 61 40 224 248 70 220 247 91 121 272 245 211 165 176 162 204 141 290 122 21 240 175 65 26 292 194 133 238 183 294 188 275 143 23 15 96 82 169 116 57 8 1 289 148 135 163 266 300 157 115 60 12 239 93 33 138 154 11 17 271 219 13 171 44 213 87 288 223 108 151 215 22 39 51 222 62 233 165 38 54 198 144 172 7 203 282 70 121 80 195 119 287 248 294 130 76 188 9 119 149 272 260 166 144 198 102 27 206 192 36 208 7 88 142 130 230 31 5 156 184 70 132 90 165 141 273 97 20 1 264 300 231 154 113 214 54 138 164 91 238 198 151 124 134 71 251 222 200 210 7 278 168 101 207 203 225 197 51 58 76 202 18 263 217 268 79 298 248 280 218 297 75 177 89 215 290 240 65 173 133 129 183 80 52 275 143 209 23 29 96 169 48 223 277 57 166 289 195 185 148 135 163 264 266 92 229 180 108 12 270 221 74 33 117 261 265 255 160 87 119 242 288 220 113 15 85 83 261 21 203 144 28 134 7 101 282 70 121 211 80 128 149 195 38 119 287 155 90 208 88 248 58 130 165 104 93 177 147 137 85 250 235 134 23 258 237 102 27 186 192 36 208 16 155 7 170 88 286 203 31 5 111 156 283 262 184 35 132 90 165 141 228 293 273 64 97 20 1 264 231 154 214 54 280 133 181 114 234 220 134 214 54 28 196 7 101 203 253 85 282 250 291 70 121 211 144 80 23 128 149 195 98 252 38 119 287 275 248 137 269 276 85 298 37 98 134 81 250 198 144 23 172 233 257 151 147 120 259 251 77 222 200 208 104 187 210 7 168 94 207 99 203 227 10 145 142 225 197 51 43 69 76 291 63 158 281 263 161 268 45 67 164 61 40 224 280 220 247 91 272 176 218 297 204 295 290 21 240 243 175 65 26 4 292 173 133 129 238 183 80 294 275 143 124 29 72 96 169 48 116 84 223 174 112 57 8 289 195 148 135 163 266 157 229 180 108 193 115 60 12 239 270 126 74 33 138 11 17 265 256 160 13 171 44 213 87 119 242 288 71 123 278 18 217 79 75 52 209 68 39 277 221 55 9 159 117 196 35 60 256 65 217 219 63 78 243 108 16 60 216 81 198 144 23 172 233 86 137 257 151 73 153 147 120 259 276 102 251 77 206 222 200 104 187 210 7 88 168 94 207 99 203 227 10 145 142 225 197 51 43 130 230 69 76 31 291 269 156 158 281 263 161 268 45 184 67 164 61 40 224 248 280 70 220 247 91 121 272 245 211 165 176 218 297 162 141 295 290 122 21 240 175 65 26 4 292 173 194 133 129 238 183 80 294 188 143 124 29 15 96 82 97 169 48 116 84 223 174 112 57 8 289 195 148 135 163 266 300 157 229 180 193 115 12 239 270 126 93 74 33 138 154 11 17 271 265 219 256 13 171 44 213 87 119 242 288 109 202 18 209 68 123 89 215 166 55 259 238 162 157 203 279 118 198 134 282 250 70 121 237 186 18 75 55 117 125 61 241 270 38 230 229 134 28 233 86 56 137 257 258 153 147 120 259 102 27 206 192 36 208 104 182 155 88 101 94 99 227 142 130 31 282 250 63 269 5 156 158 226 161 45 184 67 164 35 40 70 132 247 32 91 121 272 90 211 165 162 204 141 198 122 21 240 175 26 228 292 144 235 238 293 273 294 188 64 23 15 82 97 174 20 8 1 128 149 264 300 157 115 60 231 239 154 11 214 271 279 54 13 44 18 223 145 33 98 24 11 104 128 151 67 198 28 134 250 23 208 192 194 161 72 18 141 79 253 235 98 250 203 251 77 200 7 168 197 268 280 220 218 204 290 65 133 183 80 188 275 143 96 169 116 57 289 195 148 135 163 266 229 12 270 33 138 265 213 87 119 242 288 151 207 58 263 108 51 160 138 157 187 24 175 230 33 140 134 198 144 172 291 11 54 140 24 229 93 33 27 96 250 235 211 258 192 36 155 282 35 70 90 228 293 97 20 113 54 158 22 147 230 184 59 95 28 81 172 198 144 23 101 282 70 121 105 237 186 18 272 75 108 55 117 279 64 70 259 25 241 42 27 197 47 43 266 49 158 7 268 17 226 99 97 41 144 28 233 86 56 137 257 258 153 147 120 237 259 102 27 186 206 192 36 208 16 182 155 170 88 101 94 107 227 118 142 130 230 76 31 282 250 152 63 269 5 111 156 158 283 161 262 45 184 67 164 35 61 40 70 132 247 32 91 272 90 211 165 162 141 122 21 240 175 26 228 292 235 293 273 294 188 64 15 82 174 20 8 1 128 149 264 25 300 157 115 60 231 239 154 113 11 214 271 279 219 54 13 44 53 223 4 123 249 112 300 64 140 198 144 172 28 196 258 237 186 192 16 134 244 106 155 7 170 101 253 85 250 291 274 111 283 262 35 100 90 228 235 80 293 105 49 128 195 252 113 255 2 127 250 132 56 296 175 204 293 241 80 294 127 100 134 198 144 23 172 233 86 137 257 153 147 120 259 102 27 77 206 36 200 104 7 88 94 99 227 145 142 130 230 76 31 291 63 269 5 156 158 281 161 45 184 67 164 61 40 224 248 70 220 247 91 272 165 176 162 141 122 21 240 175 65 26 292 133 238 188 15 82 169 116 174 57 8 1 289 148 135 163 264 300 157 115 60 93 154 11 17 271 219 13 171 44 213 119 288 225 18 223 108 242 40 8 19 21 149 279 277 198 172 134 7 203 282 70 121 23 38 119 287 237 90 235 214 31 248 41 299 193 232 141 105 54 81 198 144 172 70 128 49 257 120 259 16 155 94 99 227 76 161 67 164 61 40 247 91 21 240 175 26 292 293 294 174 8 157 115 60 239 11 13 44 223 209 49 231 19 199 93 290 250 144 81 198 172 134 7 203 253 85 291 80 195 38 119 287 137 237 155 31 1 13 161 65 160 274 34 135 237 87 89 172 28 258 186 192 36 208 47 16 244 106 155 170 140 101 286 250 5 111 283 262 35 132 121 90 211 228 235 293 105 273 64 49 97 20 1 128 149 264 249 231 113 214 255 54 279 166 237 172 248 40 234 92 134 235 98 250 233 86 56 137 257 258 153 147 120 259 102 27 206 192 36 208 104 182 155 7 88 101 94 99 203 227 145 142 130 230 76 31 282 63 269 5 156 158 281 226 161 45 67 164 35 61 70 132 247 32 91 121 272 211 165 176 162 204 141 122 21 240 175 26 228 292 238 273 294 188 15 82 97 116 20 8 1 128 264 300 157 115 60 231 239 154 113 11 214 271 279 219 54 13 171 44 213 223 251 88 56 148 155 247 78 193 28 81 198 144 23 172 196 258 237 102 27 186 206 192 36 208 47 16 244 106 170 140 101 286 230 31 274 5 111 156 283 262 184 35 132 90 211 165 141 228 235 293 105 273 64 49 97 103 20 1 128 149 264 249 231 252 154 113 214 255 54 268 263 245 224 290 35 8 28 101 250 211 198 128 119 54 228 200 106 267 41 155 174 172 198 28 134 101 282 250 121 211 144 23 128 80 16 54 264 210 38 286 19 63 86 198 214 51 39 292 61 90 87 186 134 233 137 151 73 147 120 259 251 77 200 104 187 210 7 168 101 94 99 203 227 10 145 142 225 197 43 130 69 76 282 250 63 269 158 281 263 268 45 67 164 40 224 248 70 220 247 91 121 272 245 211 176 218 297 204 295 290 21 240 243 175 65 26 4 173 194 133 129 238 183 80 294 188 275 143 124 23 29 15 72 96 82 169 48 116 223 174 57 8 289 148 135 163 266 300 157 180 108 193 115 12 239 270 126 33 138 11 17 265 219 255 256 13 171 44 213 119 242 288 71 58 202 18 75 209 185 110 276 222 9 179 55 160 159 247 20 26 287 104 150 69 81 172 208 17 164 173 146 259 165 144 23 239 121 128 258 153 102 27 206 192 36 155 7 88 203 142 130 230 31 5 156 184 132 90 141 228 235 293 273 188 97 20 1 264 300 231 154 113 214 54 53 279 77 18 223 182 115 253 134 250 70 211 23 11 54 219 213 76 291 157 287 193 81 28 196 134 101 253 85 250 211 198 144 80 23 128 195 172 252 255 38 119 209 68 105 99 144 228 266 37 67 100 186 159 9 144 81 172 166 32 199 88 128 233 27 238 282 180 13 229 253 251 134 198 23 203 233 137 257 147 120 259 77 200 104 7 94 99 227 10 145 197 76 63 269 281 161 67 164 61 40 224 248 70 247 91 272 176 204 290 21 240 175 65 26 292 133 183 80 294 275 143 96 169 116 174 57 8 289 195 148 135 163 266 157 115 60 12 239 270 33 138 11 17 265 44 213 87 119 288 151 187 168 58 263 218 223 221 242 29 108 160 45 285 279 230 103 37 198 81 134 282 70 121 144 23 149 172 291 274 255 99 54 254 279 107 142 83 64 196 81 153 10 284 100 114 38 81 198 172 144 23 28 101 250 211 128 7 203 291 278 51 202 209 213 134 109 110 71 83 186 28 7 101 203 81 282 250 70 121 211 198 144 128 149 172 98 38 119 287 90 208 88 248 130 21 267 284 150 201 110 137 293 253 198 212 28 7 101 203 85 282 250 291 70 121 211 80 128 149 195 98 38 119 287 206 252 76 161 164 248 290 173 157 229 55 251 278 129 29 116 221 288 120 244 70 125 223 180 116 68 130 134 101 250 198 144 23 128 172 121 71 151 251 222 210 278 168 207 227 225 197 51 58 202 18 263 268 79 45 218 297 75 177 89 215 295 290 173 129 183 80 275 143 209 29 96 166 195 185 249 92 229 108 270 221 252 74 33 55 117 11 261 265 255 160 87 119 36 26 161 276 273 259 98 253 28 101 282 250 70 121 211 128 149 172 7 11 166 281 246 236 13 228 198 144 23 172 134 28 196 237 186 16 244 106 170 101 286 274 111 283 262 35 90 105 64 49 128 195 249 252 255 241 187 209 98 238 153 30 253 121 134 250 23 233 86 137 257 73 147 120 259 102 251 27 77 206 200 104 7 88 168 94 99 203 227 10 145 142 197 130 230 24 76 31 63 269 5 156 158 281 161 268 45 184 67 164 61 40 248 280 220 247 91 272 245 165 176 218 162 141 290 122 21 240 175 65 26 292 194 133 183 80 294 188 275 143 15 96 82 169 116 174 57 8 289 195 148 135 163 264 266 300 157 229 115 60 12 239 270 126 93 33 138 11 17 271 265 219 13 171 213 87 119 288 151 263 223 222 225 79 9 297 75 89 295 277 112 185 108 256 160 276 215 129 39 179 55 263 34 108 240 57 230 126 7 203 80 195 38 119 287 36 130 256 117 285 36 68 210 28 196 134 244 106 7 101 286 203 253 85 282 250 291 274 70 121 211 105 49 23 128 149 195 172 98 252 255 38 119 287 254 252 182 227 187 136 192 283 144 81 8 202 296 227 162 114 123 134 28 101 81 250 211 128 149 255 119 54 129 131 43 285 111 237 29 7 203 85 121 144 80 195 38 119 287 206 255 248 239 87 24 19 171 279 125 15 51 81 198 144 172 7 203 253 85 282 291 70 80 195 38 119 287 237 208 155 248 58 130 76 165 109 53 19 71 171 34 241 235 28 196 134 244 106 7 101 286 203 253 85 282 250 291 274 70 100 121 80 105 49 23 128 149 195 249 98 252 255 38 119 287 235 229 29 55 291 265 96 28 81 144 120 222 278 207 51 202 18 79 75 215 80 209 195 221 117 160 291 229 121 198 246 296 124 172 134 28 258 153 237 102 27 186 206 192 36 16 155 170 88 101 142 130 230 31 250 5 111 156 283 262 184 35 132 90 211 165 141 228 235 293 273 188 64 23 97 20 1 128 149 264 300 231 154 113 214 54 119 88 289 142 62 187 217 183 134 81 198 28 233 137 258 153 259 102 27 186 206 192 36 208 16 155 170 140 101 286 99 107 118 130 230 76 282 250 269 5 111 156 158 283 262 45 184 164 35 70 132 121 272 90 211 165 141 122 175 228 235 293 105 273 294 188 64 23 15 97 20 1 128 149 264 249 300 231 154 113 11 214 219 54 53 247 296 90 69 34 83 199 134 250 198 144 23 28 257 120 259 251 77 206 36 200 7 168 203 227 10 197 76 291 281 161 67 164 61 40 224 248 220 247 91 176 204 290 21 240 175 65 26 292 133 238 183 80 275 143 96 169 116 174 57 8 289 195 148 135 163 266 157 115 60 12 239 270 252 33 138 11 17 265 13 171 44 213 87 119 288 263 218 223 229 242 160 236 77 250 220 244 276 81 4 121 116 26 274 138 253 134 81 250 198 144 23 172 248 74 256 261 268 146 43 77 101 250 128 7 121 71 151 251 222 200 210 278 168 207 225 197 51 202 18 263 79 45 298 280 218 297 75 177 89 215 295 290 65 173 129 183 80 52 275 143 209 29 96 223 166 195 185 148 135 163 92 229 180 108 12 270 221 252 117 265 255 160 87 119 242 288 277 55 174 24 148 209 139 47 217 81 143 67 9 239 189 170 152 144 28 134 101 250 121 211 198 23 128 149 172 80 16 54 281 50 64 163 235 19 28 172 198 144 134 7 203 282 70 121 23 293 242 16 220 91 31 188 121 279 61 6 260 172 147 191 66 76 101 167 219 93 250 82 120 55 197 220 34 262 121 153 102 27 206 36 106 88 99 142 130 230 31 291 269 5 156 158 45 184 272 165 141 235 188 1 249 300 154 239 130 104 280 140 193 48 80 28 101 282 250 70 121 211 128 149 98 11 54 99 174 291 45 292 167 280 294 22 33 209 176 233 28 119 77 206 26 238 169 213 58 265 219 150 115 56 101 179 73 28 134 250 211 198 144 23 128 149 172 291 151 251 206 222 210 278 207 225 51 18 161 79 75 177 215 173 129 209 29 223 185 92 229 180 108 221 252 74 55 117 255 160 288 132 227 268 61 110 41 280 134 28 196 258 237 186 192 36 208 47 16 244 106 155 170 140 101 286 253 85 291 274 111 283 262 35 100 90 211 228 235 80 293 105 64 49 97 20 128 149 195 249 231 252 113 214 255 54 177 252 269 168 143 202 296 28 258 153 237 102 27 186 206 192 36 208 16 155 170 88 286 142 130 230 31 282 5 111 156 283 262 35 70 132 121 90 211 165 141 228 235 293 273 188 64 97 20 1 149 264 300 231 154 113 214 54 119 147 295 282 128 278 67 65 198 144 28 196 258 237 186 16 244 106 155 170 101 286 253 85 250 291 274 111 283 262 35 100 90 211 228 235 293 105 64 49 149 252 255 51 6 280 297 162 31 150 28 134 7 101 203 81 85 282 250 70 121 211 198 144 80 23 128 149 195 172 98 38 119 287 137 120 278 225 130 76 161 164 248 272 290 21 65 29 116 163 300 157 229 33 55 211 225 13 29 16 39 213 250 144 282 258 237 186 192 36 208 155 170 203 111 283 262 35 90 228 235 80 293 64 97 264 113 214 54 130 116 164 142 33 262 154 134 28 258 186 192 16 155 170 101 286 81 250 111 283 35 121 90 211 198 228 144 235 293 105 64 23 128 149 249 172 113 88 287 60 259 114 182 244 183 134 198 81 124 38 8 146 235 269 172 259 295 283 31 271 246 59 73 184 204 193 213 31 134 130 28 101 149 54 60 113 228 139 95 40 100 28 134 250 211 198 144 128 149 282 186 18 75 57 55 117 180 69 119 116 280 208 74 144 28 101 282 70 121 211 128 149 249 54 162 4 112 298 1 72 134 23 233 86 56 257 258 153 237 259 102 27 186 206 192 36 208 16 155 7 170 88 286 99 107 203 227 118 142 130 230 76 31 282 269 5 111 156 158 226 283 262 45 184 67 164 35 61 40 70 132 247 32 91 121 272 90 165 141 122 21 175 228 292 235 293 273 294 188 64 15 97 174 20 8 264 25 300 157 60 231 239 154 113 11 214 271 219 13 44 161 159 35 260 207 78 13 48 81 198 144 172 134 28 233 86 56 137 257 258 153 147 120 237 259 102 27 206 192 36 208 104 16 182 155 170 88 101 94 99 227 118 145 130 230 76 31 282 250 152 63 269 5 111 156 158 281 226 283 161 262 45 184 67 164 61 40 70 132 247 32 91 121 272 90 211 165 176 162 204 141 122 21 240 175 26 228 292 235 238 293 273 294 188 64 15 97 116 174 20 8 1 128 149 264 300 157 19 115 60 231 154 113 11 214 271 279 219 54 171 44 213 251 125 53 223 99 266 200 232 78 221 116 28 81 250 49 233 86 137 257 153 147 120 259 102 77 206 104 155 7 88 101 94 203 227 145 142 130 230 76 31 282 63 269 156 158 281 161 45 184 67 164 61 40 70 247 91 121 272 211 176 162 204 141 122 21 240 175 26 292 238 294 188 15 82 174 8 300 157 115 60 239 154 11 271 219 13 171 44 213 297 223 200 168 294 80 51 273 26 172 28 196 134 244 106 101 81 253 85 250 291 274 100 211 144 105 49 23 128 249 252 255 38 59 87 114 105 147 161 52 172 134 28 237 16 244 106 170 101 286 250 274 111 283 262 35 90 211 80 64 128 149 249 299 64 288 91 218 94 152 250 57 22 70 180 131 174 28 81 198 172 101 282 121 23 128 149 237 186 55 117 92 241 217 70 258 79 75 100 235 7 203 38 119 287 291 264 255 125 65 151 127 112 38 106 134 28 258 186 192 36 208 16 155 170 140 101 286 250 274 5 111 283 262 35 132 90 211 198 228 144 235 293 105 273 64 23 97 20 1 128 149 264 249 172 231 113 214 54 156 89 11 238 77 119 211 28 233 86 56 137 257 258 153 147 120 259 102 27 206 192 36 208 104 182 155 7 88 101 94 99 203 227 145 142 130 216 230 76 31 282 250 63 269 5 158 281 226 161 45 184 67 164 61 40 70 220 132 247 32 91 121 272 165 176 162 141 198 122 21 240 175 26 228 292 144 235 273 294 188 23 15 97 169 174 20 8 1 128 289 264 300 172 157 115 60 231 239 93 154 113 214 271 279 219 54 38 171 44 213 223 251 217 229 106 278 22 228 221 298 28 237 186 16 7 170 111 283 262 49 265 79 8 28 224 282 38 29 235 54 134 250 70 258 237 186 192 36 208 16 106 155 170 111 283 262 35 132 90 228 293 64 97 20 264 231 113 214 99 295 155 33 70 21 1 237 81 198 144 23 172 250 186 278 203 130 202 18 164 75 80 209 195 55 117 210 90 160 151 300 235 85 134 28 233 86 137 257 153 147 120 259 102 77 206 200 104 88 101 94 99 203 227 10 145 142 197 81 130 230 76 31 282 250 63 269 156 158 281 161 45 184 67 164 40 224 248 70 220 247 91 121 272 245 211 165 176 162 204 141 290 198 122 21 240 175 65 26 292 144 133 238 183 294 188 275 143 23 15 96 82 116 174 57 8 289 148 135 163 266 172 157 115 60 12 239 93 33 138 154 17 271 265 219 54 13 171 44 213 87 119 288 39 223 123 251 109 218 215 108 22 85 95 131 105 220 7 77 235 134 250 282 233 86 137 257 153 147 120 259 102 27 206 104 88 94 99 203 227 145 142 130 230 76 31 63 269 156 158 161 45 184 67 164 61 40 247 91 272 90 165 176 162 204 141 122 21 240 175 26 292 238 80 294 188 15 82 116 174 8 249 300 157 115 60 239 154 11 271 219 13 44 213 119 251 160 28 83 101 102 141 138 251 134 7 203 282 70 198 144 23 172 38 119 287 206 248 57 130 118 256 19 291 268 49 221 80 172 196 101 253 250 128 252 255 237 155 251 65 229 168 292 102 101 111 260 3 237 203 81 198 144 172 23 71 233 151 251 222 200 210 7 278 88 168 207 225 197 51 58 202 18 263 283 268 79 298 248 280 218 297 75 177 89 215 295 290 240 65 173 133 129 183 80 52 275 143 209 29 96 223 57 166 289 195 185 148 135 163 266 92 229 180 108 12 270 221 252 74 138 117 261 265 255 160 87 119 242 288 55 181 97 273 20 7 139 22 28 172 144 134 101 282 250 70 211 23 128 149 98 16 4 54 138 49 22 162 160 111 214 28 81 198 144 172 233 86 56 137 257 258 153 120 237 259 102 27 186 206 192 36 208 104 16 182 155 170 88 101 94 99 107 118 142 130 230 76 31 282 250 152 63 274 269 5 156 158 226 283 161 262 45 184 67 164 35 61 40 70 132 247 32 91 121 272 90 211 165 204 122 21 240 175 26 228 292 235 238 293 273 294 188 64 15 82 97 174 20 8 1 128 149 264 25 300 157 115 60 231 239 154 113 11 271 279 219 54 13 44 216 53 223 145 93 122 183 210 67 232 172 250 198 54 134 214 233 137 257 151 147 120 259 276 251 77 222 200 104 187 7 168 94 207 99 203 227 10 145 225 197 51 43 69 76 31 282 63 269 281 161 268 184 164 61 40 224 248 280 70 220 247 91 272 211 176 218 297 204 295 290 21 240 243 175 65 26 4 292 173 144 133 129 238 80 293 294 275 143 124 23 29 72 96 169 48 116 84 223 174 112 57 8 289 135 163 266 157 229 180 108 193 115 60 12 239 270 126 74 33 138 11 17 265 255 256 160 13 171 44 213 87 119 242 288 71 202 18 217 75 209 68 123 9 159 166 55 174 34 16 165 290 52 171 134 7 203 198 144 23 195 38 119 287 36 132 248 130 21 116 270 25 252 244 178 28 134 101 211 198 144 23 128 121 186 208 278 51 202 18 79 75 209 108 55 117 151 295 224 28 92 14 5 196 134 7 101 203 253 85 282 250 291 70 121 211 144 80 23 128 149 195 98 252 38 119 287 248 43 299 249 48 295 19 268 28 196 134 106 7 101 203 253 85 282 250 291 70 121 211 198 144 80 49 23 128 149 195 172 98 252 255 38 119 287 200 240 86 229 228 70 151 172 134 28 258 237 102 27 186 206 192 36 208 16 155 170 88 140 286 142 130 230 31 250 5 111 156 283 262 184 35 132 121 90 211 165 141 235 293 105 273 188 64 23 97 20 1 128 149 264 249 300 231 154 113 214 54 165 81 136 294 283 298 74 134 28 258 237 186 192 36 208 47 16 244 106 155 170 140 101 286 250 274 111 262 35 70 90 211 228 235 293 105 64 23 97 20 128 149 249 113 214 54 32 238 299 259 192 139 96 28 101 282 250 70 121 211 128 149 98 203 11 54 29 228 93 193 79 199 95 250 235 119 282 49 233 77 200 155 197 31 248 290 65 133 143 96 169 57 289 135 163 266 12 33 138 265 87 288 207 242 151 168 181 266 283 179 82 89 69 28 196 134 244 106 7 101 203 253 85 282 250 291 70 121 211 144 80 49 23 128 149 195 252 255 38 119 287 250 223 76 58 296 42 171 198 144 172 134 23 279 233 257 151 120 259 251 77 200 187 210 7 168 94 227 10 145 225 197 43 69 282 281 263 268 67 164 61 40 224 248 280 70 220 247 91 176 218 297 204 290 21 240 175 65 26 4 292 173 235 133 129 238 183 80 275 143 124 29 96 169 48 116 174 112 57 8 289 195 148 135 163 266 157 229 180 115 60 12 239 270 126 33 138 11 214 17 265 13 44 213 87 119 242 288 202 18 75 39 185 221 123 278 51 79 295 243 159 108 160 71 222 209 277 166 55 261 69 130 106 262 150 218 125 81 71 147 274 13 139 115 273 81 198 144 172 28 233 86 56 196 137 257 258 153 120 237 259 102 186 206 192 36 208 104 16 182 155 7 170 88 101 94 99 107 203 227 118 142 130 230 76 31 282 250 152 63 269 5 111 156 158 226 283 161 262 45 184 67 164 35 61 40 132 247 32 91 121 272 90 211 165 162 204 141 122 21 240 175 26 228 292 235 238 293 294 188 64 15 82 97 174 20 8 1 128 149 264 25 300 157 60 231 239 154 113 11 214 271 279 219 54 44 53 223 145 259 211 139 290 56 279 278 235 178 260 220 116 21 249 24 214 205 14 143 57 140 134 144 23 233 86 56 137 257 258 153 259 102 27 206 192 36 208 155 7 88 99 203 227 142 130 230 76 31 282 269 5 156 158 226 262 45 184 67 164 35 61 40 70 132 247 32 91 121 272 90 165 162 141 122 21 240 175 228 292 235 293 105 273 294 188 64 15 82 97 174 20 8 1 157 115 60 231 239 154 113 11 271 219 54 38 13 44 161 215 220 155 241 235 94 44 144 172 134 28 258 237 102 27 186 206 192 208 16 170 88 140 101 142 130 230 31 250 5 111 156 283 262 184 35 132 90 211 165 141 293 273 64 23 97 20 1 128 149 264 249 300 231 154 113 214 54 56 150 211 27 104 284 62 81 172 216 227 228 38 41 55 160 28 196 134 244 106 286 253 85 250 291 274 211 80 105 49 128 195 252 255 97 32 260 93 211 117 144 185 250 134 23 7 80 38 119 287 31 195 214 67 116 300 135 97 132 221 134 28 233 137 258 153 237 102 27 186 206 192 36 208 16 155 88 140 101 99 142 130 230 31 250 269 5 111 156 158 283 262 45 184 35 121 272 90 211 165 141 198 122 228 144 235 293 273 294 188 64 23 20 1 128 264 249 172 231 252 154 113 214 54 68 240 99 214 29 261 45 28 134 101 250 211 198 144 23 128 172 16 54 3 125 154 245 65 102 72 28 134 7 101 203 282 250 70 211 198 144 23 128 149 172 98 27 88 31 263 248 204 239 130 11 210 244 286 195 192 224 22 28 279 134 50 166 137 259 288 81 172 28 101 250 211 198 144 23 128 149 7 16 54 137 2 119 233 196 156 91 287 101 221 187 197 26 150 37 282 70 121 211 149 16 283 35 64 208 55 40 92 188 217 154 30 78 28 134 101 81 250 211 198 144 23 128 149 172 121 16 88 271 54 180 266 146 182 18 102 232 253 28 134 101 250 70 121 211 128 149 54 182 121 276 185 293 114 201 212 198 172 134 250 144 233 86 137 257 153 147 120 259 102 27 206 104 88 94 99 227 145 142 130 230 76 31 63 269 5 156 158 283 161 45 184 67 164 61 40 132 91 272 165 162 204 141 122 21 240 175 26 292 235 238 80 294 188 15 82 8 1 195 300 157 115 60 239 154 11 271 219 54 13 44 213 119 4 223 242 65 122 54 215 284 194 121 172 134 7 203 85 70 198 144 80 23 195 38 119 287 45 165 173 160 29 199 234 283 239 145 79 148 134 235 172 28 233 86 137 257 153 147 120 259 102 27 206 208 104 7 88 101 94 99 203 227 142 130 230 76 31 282 250 63 269 5 156 158 281 161 45 184 67 164 61 40 70 132 247 91 121 272 211 165 176 162 204 141 122 21 240 175 26 292 238 294 188 15 82 116 174 8 1 128 264 300 157 115 60 154 11 271 219 13 171 44 213 251 18 295 223 128 71 36 145 50 273 81 198 144 23 172 28 134 151 251 77 206 222 200 210 7 278 168 207 203 225 197 51 58 202 18 263 217 268 298 248 280 165 218 297 75 89 215 295 290 240 65 173 133 129 183 80 52 275 143 209 29 96 169 48 84 223 57 166 289 195 148 135 163 266 180 108 12 270 252 74 33 138 113 261 265 255 160 213 87 242 288 79 277 185 221 102 160 67 229 242 99 121 23 196 101 203 253 85 291 80 49 128 149 195 252 255 38 119 287 76 222 202 75 65 116 55 29 151 51 248 185 156 73 10 37 284 74 28 134 7 101 203 282 250 70 121 211 198 144 80 23 128 149 195 172 98 38 119 287 208 225 76 161 164 248 165 21 65 173 33 55 117 137 278 130 79 120 218 204 290 129 300 157 223 187 166 110 192 14 25 250 196 244 106 286 253 85 291 274 121 105 49 252 255 186 155 45 289 249 113 13 58 65 173 255 82 56 145 159 10 76 250 28 233 137 258 153 237 259 102 27 186 206 192 36 208 16 155 170 88 140 101 286 99 107 118 142 130 230 31 282 269 5 111 156 158 283 262 45 184 164 35 61 70 121 272 90 211 165 141 122 175 228 235 293 273 294 188 64 15 97 20 1 128 149 264 249 300 231 154 113 11 214 219 54 53 248 24 96 287 34 243 106 134 98 198 144 23 172 250 28 233 86 56 137 257 258 153 237 259 102 27 206 192 36 208 16 155 88 99 107 227 142 130 230 76 31 282 269 5 111 156 158 226 283 45 184 67 164 35 61 40 70 132 247 32 91 121 272 90 211 165 162 141 122 21 175 228 292 235 293 273 294 188 64 15 97 174 20 8 1 149 300 157 60 231 239 154 11 214 271 219 54 38 13 44 134 41 262 67 203 198 226 296 98 201 24 60 155 134 282 212 81 198 144 172 196 244 106 7 203 253 85 291 70 121 80 49 149 195 252 255 38 119 287 202 161 79 65 29 229 33 21 211 144 298 263 166 238 121 134 23 258 237 27 186 192 36 208 47 16 244 106 155 170 88 140 286 31 282 274 5 111 156 283 262 35 70 132 90 228 235 293 105 273 64 97 20 1 264 249 231 154 113 214 54 119 201 145 206 3 32 49 33 212 81 205 153 8 84 292 16 275 198 144 172 23 28 233 86 56 137 257 147 120 259 102 27 206 36 208 104 7 88 101 94 99 203 227 145 142 130 230 76 31 282 250 63 269 5 156 158 161 45 184 67 164 61 40 70 132 247 91 121 272 211 165 176 162 204 141 122 240 175 26 238 294 188 15 82 116 174 1 128 264 300 157 115 60 231 239 154 11 214 271 279 219 54 38 13 44 213 18 223 160 10 75 88 200 190 271 210 250 172 54 198 244 214 279 257 151 222 278 168 101 207 203 225 51 31 202 18 268 79 218 297 177 89 215 173 129 80 209 29 223 195 185 249 92 229 180 108 221 252 74 55 117 255 160 119 286 13 24 20 82 279 250 73 108 24 191 187 164 233 134 212 28 101 250 211 23 128 282 149 151 251 206 222 210 278 207 225 51 202 18 79 75 177 89 215 173 129 209 223 289 185 92 180 221 252 74 117 160 197 180 159 157 141 283 112 81 198 144 23 172 25 71 151 251 186 77 222 200 210 7 278 168 207 203 225 51 58 202 18 263 217 268 79 298 248 280 220 218 297 204 75 89 215 295 290 240 65 173 133 129 183 80 52 275 143 209 29 96 169 48 116 84 223 57 166 289 195 185 148 135 163 266 92 229 108 12 270 252 74 33 138 117 261 265 160 87 119 242 288 177 277 221 55 19 196 200 137 7 172 193 81 198 144 134 106 101 250 49 23 128 252 255 237 248 75 65 92 108 160 221 222 288 161 166 21 14 228 247 218 198 144 7 250 70 38 151 251 186 210 168 225 263 268 290 173 129 275 57 249 157 229 180 207 58 221 117 122 64 277 298 36 201 212 172 198 144 134 23 233 137 153 206 7 99 203 142 130 269 5 158 45 184 272 165 80 294 188 300 119 194 237 127 168 249 148 211 146 112 124 160 54 216 207 28 134 101 250 211 198 144 23 128 149 172 7 121 44 62 237 120 232 227 257 144 28 7 101 203 282 70 121 211 128 149 38 119 287 90 249 263 161 248 239 130 106 143 35 112 218 62 98 198 144 172 28 233 137 258 153 237 102 27 186 206 192 36 208 16 155 170 88 140 101 286 99 142 130 230 31 282 250 274 269 5 156 158 283 262 45 184 70 132 90 211 165 141 122 228 235 293 105 273 294 188 64 97 103 20 1 128 149 264 249 300 231 154 113 214 54 263 253 288 125 190 129 54 28 134 101 250 211 144 23 128 149 172 7 291 16 284 290 70 125 244 221 151 144 28 7 258 192 36 208 155 35 132 90 228 235 293 273 97 20 264 249 231 113 214 235 97 110 293 71 294 134 28 101 250 211 23 128 149 282 151 251 206 222 210 278 207 225 51 202 18 79 75 177 89 215 173 129 209 29 223 185 180 108 221 252 74 55 117 14 186 213 133 167 165 196 134 198 23 233 86 56 137 257 258 153 147 120 259 102 206 192 36 208 104 182 155 7 88 94 99 203 227 145 142 130 230 76 31 282 63 269 5 156 158 226 161 45 184 67 164 61 40 70 132 247 32 91 121 272 162 204 141 122 21 240 175 26 228 292 235 238 273 294 188 64 15 82 97 174 20 8 1 264 300 157 115 60 231 239 154 11 214 271 279 219 54 38 13 44 119 223 220 104 136 86 173 201 28 212 198 144 23 172 196 258 237 102 27 186 206 192 36 208 47 16 244 106 155 170 88 140 101 286 142 130 230 31 250 5 111 156 283 262 184 35 70 132 90 211 165 141 228 235 293 105 273 188 49 97 103 20 1 128 149 264 249 300 231 252 154 113 214 255 54 238 264 272 65 20 100 94 241 98 144 28 237 186 16 244 106 170 101 250 291 274 111 283 262 211 105 64 128 149 249 18 225 226 111 36 41 253 198 172 28 258 102 27 186 206 192 208 16 155 170 88 101 230 31 282 250 5 156 283 262 184 35 70 132 121 90 211 165 141 228 235 293 273 64 97 20 1 128 149 264 231 154 113 214 54 269 208 279 207 228 243 114 134 28 233 86 56 137 257 153 147 120 259 102 27 77 206 200 104 7 88 101 94 99 203 145 142 130 216 230 76 31 282 250 63 5 156 281 161 45 184 67 164 61 40 224 248 70 132 247 91 121 272 211 165 176 162 204 141 198 122 21 240 175 26 292 144 238 294 188 23 15 82 97 169 116 174 57 8 1 128 289 148 163 264 300 157 115 60 231 239 93 154 11 214 17 271 219 54 13 171 44 213 223 130 185 265 258 61 42 38 134 49 28 233 86 137 257 153 259 102 27 206 192 36 208 155 88 101 99 227 142 230 76 31 282 250 5 156 158 226 45 184 164 40 70 132 247 121 272 90 211 165 162 141 122 21 175 228 292 235 293 273 294 188 23 15 97 20 8 128 149 264 300 157 60 231 239 154 113 11 214 271 219 54 13 44 131 234 135 45 169 203 254 134 81 198 144 23 172 28 233 137 153 102 27 206 88 101 99 142 130 230 76 31 282 250 269 5 156 158 184 164 70 132 121 272 211 165 141 122 294 188 1 300 154 219 198 103 283 243 88 53 212 134 144 23 172 28 233 137 153 237 102 27 186 206 192 36 208 16 155 170 140 286 99 142 130 230 76 31 282 274 269 5 111 156 158 262 45 184 164 35 132 121 272 90 165 141 122 228 235 293 105 273 294 188 64 97 20 1 149 264 249 300 231 154 113 214 219 54 60 36 106 84 96 173 232 151 28 134 282 70 121 198 144 23 128 16 4 249 56 79 164 198 49 173 75 235 134 28 233 137 257 258 153 259 102 27 206 192 36 208 155 88 101 99 227 142 130 230 76 31 282 250 269 5 156 158 226 45 184 35 61 70 132 32 121 272 90 211 165 141 122 21 175 228 292 293 273 188 64 15 97 20 1 128 149 264 300 60 231 154 113 11 214 271 219 54 13 171 222 294 248 158 266 217 250 211 23 149 71 151 251 77 200 210 168 207 225 197 51 58 202 18 263 268 79 184 35 298 280 220 90 218 297 75 89 215 295 290 21 175 65 173 133 129 183 80 52 275 143 209 29 96 169 48 116 84 223 57 166 289 195 185 148 135 163 92 229 180 108 12 270 252 74 33 138 117 261 265 255 160 213 87 242 288 177 277 221 55 34 191 171 297 1 46 202 98 7 203 253 85 250 291 121 80 195 38 119 287 45 161 173 229 160 264 32 248 134 203 231 139 98 28 196 186 244 106 101 286 253 85 250 291 274 100 211 198 144 80 105 49 23 128 195 249 172 255 174 291 144 238 42 293 296 128 226 180 215 268 145 177 134 28 101 282 250 70 121 211 198 144 23 149 98 225 18 248 117 91 61 279 60 55 22 28 198 81 282 70 121 211 149 195 54 292 198 33 23 139 161 38 81 144 172 28 101 250 186 251 206 210 168 225 130 268 218 297 173 129 80 29 57 195 264 229 180 108 252 255 58 202 18 75 209 185 79 278 197 39 164 194 6 293 198 23 134 196 274 70 249 140 188 248 160 62 170 117 137 232 126 230 81 198 144 23 172 28 233 86 56 257 258 153 147 120 237 259 102 27 186 206 192 36 208 16 182 155 88 140 101 94 286 99 107 227 118 142 130 76 31 282 152 63 274 269 111 156 158 226 283 161 262 45 184 67 164 35 61 40 132 247 191 32 91 121 272 90 211 165 162 141 122 21 240 175 26 228 292 235 293 105 273 294 188 64 15 82 97 103 174 20 8 1 128 149 195 264 25 249 300 157 115 60 231 239 154 113 11 271 279 219 54 13 44 119 53 223 37 19 190 283 29 47 233 264 134 54 81 172 198 28 101 250 211 23 128 149 16 4 55 255 181 117 69 220 297 190 28 253 54 196 186 244 106 7 170 101 286 203 85 282 250 291 274 262 70 100 121 211 144 80 105 49 128 149 195 249 98 252 38 119 287 100 171 37 98 273 248 235 121 134 7 203 85 250 291 144 80 23 195 38 119 287 208 45 113 161 173 160 26 278 229 288 250 8 108 127 79 98 9 144 235 172 196 253 198 252 255 137 40 240 163 65 209 249 11 41 279 182 286 85 121 28 134 101 250 211 198 23 128 149 7 54 60 218 212 4 78 113 291 81 160 240 100 298 20 52 211 28 134 7 101 203 282 250 70 121 128 149 98 291 80 27 230 248 81 112 263 21 118 217 187 134 198 144 196 7 253 85 250 291 80 49 149 195 252 255 38 119 287 210 161 65 29 229 108 160 278 288 168 53 247 141 6 150 149 60 28 235 134 101 282 250 70 121 211 23 128 98 54 18 157 180 119 126 98 272 253 250 134 151 222 278 101 207 203 51 202 268 79 61 89 215 173 80 209 29 223 195 108 221 252 33 55 117 160 235 68 251 228 123 37 185 28 134 7 101 203 85 282 250 70 121 211 198 144 80 23 128 149 195 172 98 38 119 287 208 137 278 130 161 164 248 272 290 300 157 33 55 120 51 129 163 150 200 7 35 201 129 270 212 172 198 144 28 258 237 102 27 186 206 192 36 208 16 244 155 170 88 140 101 286 142 130 230 31 282 250 5 111 156 283 262 184 70 132 121 90 211 165 141 235 293 105 273 64 97 103 20 1 128 149 264 249 300 231 154 113 214 54 110 140 240 268 82 269 134 81 250 198 144 23 172 282 233 137 257 73 147 120 259 251 77 206 200 104 187 16 210 7 168 94 99 203 227 10 145 142 197 130 69 76 63 158 281 263 161 45 67 164 61 40 224 248 280 220 247 91 272 245 165 176 218 204 290 21 175 65 26 4 292 194 238 183 80 294 188 275 143 124 96 169 48 116 174 112 57 8 289 195 148 135 163 266 300 157 229 193 115 60 12 239 270 126 33 138 11 17 265 219 13 171 44 213 87 119 242 151 297 39 223 221 123 225 51 295 108 160 215 52 202 79 209 55 9 89 256 222 277 276 18 217 75 243 173 159 29 234 128 274 167 26 36 9 134 144 287 14 16 262 153 86 132 136 16 115 269 132 245 278 81 134 250 198 144 23 172 70 151 251 222 207 203 51 202 18 161 79 61 248 75 89 215 173 129 80 209 29 223 195 185 300 92 180 108 221 252 33 55 117 160 172 10 212 71 190 208 166 54 257 151 251 222 200 210 7 278 88 168 207 203 225 197 51 58 202 18 263 268 79 298 248 280 218 297 75 177 89 215 295 240 173 133 129 183 80 52 275 143 209 29 96 223 277 57 289 195 185 148 163 266 92 229 180 108 12 270 221 252 74 33 138 117 261 265 255 160 87 119 242 288 281 285 162 90 164 173 82 198 172 134 250 258 237 186 16 244 106 155 170 286 282 274 111 283 262 35 70 121 235 105 64 249 255 49 157 137 116 52 198 115 134 81 250 144 23 172 11 3 156 230 90 9 38 255 198 144 235 134 71 233 137 257 151 120 251 77 222 200 187 210 7 278 168 101 94 207 203 10 225 197 58 43 202 282 127 18 263 161 217 268 67 40 298 224 248 280 70 220 247 176 218 297 204 177 89 215 295 290 21 240 243 65 26 4 173 133 129 238 80 52 275 143 209 23 29 39 72 96 169 48 116 84 223 112 57 166 8 1 289 195 185 148 135 163 266 157 92 229 180 108 115 60 12 239 270 221 74 33 138 117 261 17 265 256 160 171 44 213 87 119 242 288 159 277 55 8 18 260 140 283 189 253 172 260 85 112 237 245 208 174 134 28 258 186 192 36 16 155 170 140 101 286 250 111 283 262 35 132 90 211 228 235 293 105 64 97 128 149 264 249 231 113 214 54 81 241 183 3 176 267 129 198 212 28 134 101 282 250 70 121 211 144 23 128 149 172 98 252 255 11 60 132 221 61 4 76 150 198 144 23 172 28 233 196 137 258 153 237 102 27 186 206 192 36 208 47 16 244 106 155 170 88 140 101 286 99 142 130 230 31 274 269 6 5 111 156 158 283 262 45 184 35 121 272 90 211 165 141 122 228 235 105 273 294 188 64 49 97 20 1 128 149 195 264 249 300 231 252 154 113 214 255 54 275 88 71 24 253 64 184 51 124 205 97 57 203 164 144 23 134 233 137 257 147 120 259 77 7 101 94 99 145 142 130 76 282 250 63 269 158 281 161 45 67 61 40 70 247 91 121 272 211 176 204 21 240 175 26 292 238 294 188 15 82 169 116 174 8 300 157 115 60 239 11 13 171 44 213 295 223 49 259 2 247 106 86 81 16 184 7 233 179 186 182 134 198 144 172 137 257 73 147 120 259 251 77 200 104 187 210 168 94 99 203 227 10 145 142 225 197 130 69 76 282 291 269 158 281 263 161 268 45 67 164 61 40 224 248 280 70 220 91 121 272 245 176 218 204 290 21 240 175 65 26 4 292 235 194 133 238 183 80 294 188 275 143 124 15 96 82 97 169 48 116 174 112 57 289 195 148 135 163 266 300 157 229 193 115 60 12 239 270 126 33 138 11 17 265 219 13 171 44 213 87 119 242 288 151 202 39 223 123 222 51 79 295 159 92 180 108 160 71 276 18 217 243 173 209 166 55 70 62 190 277 198 253 243 54 134 81 144 23 172 28 101 250 121 211 128 149 170 286 262 35 90 64 255 221 45 230 166 201 17 218 212 28 134 7 101 203 81 282 250 70 121 211 198 144 23 128 149 172 98 38 297 206 130 195 76 164 248 290 173 275 161 117 120 157 87 137 272 116 278 168 177 26 265 18 209 33 173 179 288 108 103 72 172 28 7 101 282 250 70 121 211 128 149 98 274 90 285 149 67 266 212 74 272 144 28 134 101 282 250 121 211 198 23 128 255 16 4 54 228 94 115 260 216 61 175 188 116 139 285 57 22 28 198 196 257 120 102 251 77 206 200 187 210 7 168 94 203 10 145 197 282 291 281 161 268 67 40 224 248 280 70 220 132 247 272 176 218 204 290 21 240 65 26 4 292 133 238 183 80 275 143 96 169 8 289 195 148 135 266 157 229 115 60 12 239 270 138 17 265 255 13 171 44 213 87 119 242 288 151 58 263 297 223 185 180 221 108 160 129 271 235 118 258 111 288 284 273 167 39 11 17 259 177 202 136 211 131 64 242 121 198 144 172 28 196 258 237 186 192 36 208 47 16 134 244 106 155 170 140 101 286 85 250 291 274 111 283 262 35 70 132 100 90 228 235 293 105 273 49 97 1 128 264 249 231 252 113 214 255 54 67 72 287 292 217 102 66 250 198 144 233 86 137 257 153 259 206 7 88 99 203 227 142 130 76 31 291 269 156 158 45 184 164 61 40 247 91 165 162 141 122 21 175 80 294 188 15 174 20 8 300 157 60 239 154 11 271 219 13 44 119 161 160 136 102 221 68 17 131 223 134 130 28 196 244 106 7 101 203 253 85 282 250 291 70 121 211 80 49 128 149 195 98 252 255 38 119 287 40 231 266 21 80 178 215 198 144 172 28 7 101 203 282 250 70 121 211 149 38 119 287 90 31 18 248 239 58 130 285 278 152 105 198 42 257 134 250 23 203 282 119 206 255 161 248 32 94 50 125 158 281 259 134 253 28 101 250 211 128 149 7 203 204 186 55 117 79 103 200 222 221 98 150 235 172 28 134 101 250 121 211 23 128 149 132 54 101 157 126 108 127 257 34 7 203 85 282 70 121 80 195 38 119 287 36 155 45 161 148 67 218 122 251 119 3 282 242 76 275 148 82 122 296 121 28 196 237 186 16 244 106 155 170 101 286 250 274 111 283 262 35 90 211 293 105 64 49 128 149 249 252 255 119 191 289 144 206 167 178 64 121 81 198 172 101 250 23 120 77 200 7 94 203 145 197 45 67 248 220 176 204 240 65 26 228 133 238 80 96 169 116 57 195 148 135 163 266 115 12 33 138 17 213 87 119 288 43 223 201 96 235 18 160 297 253 212 98 250 151 222 278 101 207 203 51 202 79 75 89 215 173 129 80 209 223 195 185 92 180 108 221 74 55 117 147 277 60 46 6 84 286 81 198 172 28 101 282 70 121 211 23 128 149 54 67 19 282 219 120 10 290 172 198 88 258 153 237 102 27 186 206 192 36 208 16 155 170 99 142 130 230 31 269 5 111 156 158 283 262 45 184 35 70 132 121 90 211 165 141 228 235 293 273 188 64 97 20 1 149 264 300 231 252 113 214 54 151 82 26 256 61 63 42 28 134 233 137 257 147 120 259 77 206 200 104 7 94 99 203 227 145 197 130 76 282 269 281 161 67 164 40 224 248 70 220 247 91 272 176 204 21 240 175 65 133 238 80 294 169 174 57 8 289 195 148 135 163 266 157 115 60 239 11 17 13 171 44 119 288 168 223 242 108 203 178 126 67 277 280 81 198 172 144 28 196 237 186 16 244 106 170 101 286 274 111 283 262 35 90 211 105 64 49 128 149 249 252 255 177 286 50 176 133 275 22 28 134 144 23 258 237 186 192 36 208 16 155 7 140 5 111 283 262 35 70 132 228 235 293 273 64 97 20 1 264 249 231 113 214 54 140 300 71 221 68 12 97 198 250 49 120 251 77 200 187 155 7 168 94 203 227 145 197 5 161 268 67 40 224 248 280 220 247 176 218 204 290 21 240 65 26 133 238 80 275 143 96 169 116 57 8 289 195 148 135 163 157 229 115 239 270 33 138 17 265 171 44 213 87 242 288 151 210 207 58 72 108 256 43 89 61 31 111 284 251 8 198 144 172 233 86 137 257 153 147 120 259 102 27 77 206 104 7 170 88 94 99 203 227 145 142 130 230 76 282 291 63 269 5 156 158 281 161 45 184 67 164 40 70 220 247 91 121 272 165 176 162 204 141 21 240 175 26 292 238 294 188 15 82 169 116 174 1 289 195 300 157 115 60 239 154 11 271 219 13 171 44 213 119 18 223 284 97 136 242 67 274 114 121 160 212 154 102 239 70 48 198 144 172 88 28 233 137 258 153 237 259 27 206 192 36 208 155 101 99 107 227 142 130 230 76 31 250 269 5 111 156 158 283 45 184 164 35 61 132 121 272 90 211 141 122 175 228 235 293 105 273 294 188 64 15 97 20 1 128 149 264 300 231 113 11 214 219 54 196 72 147 208 219 81 146 98 198 144 172 134 28 101 121 211 128 149 272 45 65 296 130 167 264 277 198 23 28 233 137 258 153 237 259 102 27 186 206 192 36 208 16 155 170 88 101 99 107 118 142 230 76 31 282 269 5 111 156 158 283 262 184 164 35 70 132 121 272 90 165 141 122 175 228 235 293 273 294 188 64 97 20 1 128 149 300 231 154 113 214 219 54 119 238 279 152 5 297 276 180 126 262 75 109 45 214 244 12 13 134 23 258 237 186 192 36 208 16 106 155 170 140 286 282 274 111 283 262 35 70 132 90 228 235 293 105 273 64 97 20 1 264 249 231 113 54 291 234 181 210 267 66 184 134 235 28 196 7 101 203 253 85 282 250 70 121 211 144 80 49 23 128 149 195 98 252 255 38 119 287 176 77 87 267 199 148 104 28 134 101 250 211 198 144 23 128 149 172 80 16 54 213 73 43 263 265 96 168 28 233 86 56 257 258 153 147 120 259 102 27 77 206 192 36 208 104 182 155 7 88 101 94 99 203 227 145 142 130 216 230 76 31 282 250 63 269 5 156 158 226 161 45 184 67 164 61 40 70 132 247 32 91 121 272 90 211 165 176 162 204 141 122 21 240 175 26 228 292 235 238 293 273 294 188 15 82 97 169 116 174 20 1 128 289 149 264 300 157 115 231 239 154 113 11 214 271 279 219 54 13 171 44 251 266 251 203 136 147 93 262 263 250 198 144 23 172 134 28 233 137 258 153 237 259 102 27 206 192 36 208 16 155 88 99 107 227 142 130 230 76 31 282 269 5 111 156 158 283 45 184 164 35 61 70 132 121 272 90 211 165 141 122 175 228 292 235 293 273 294 188 64 15 97 20 1 264 300 60 231 154 113 11 214 271 219 54 13 249 187 218 64 267 277 41 70 134 258 237 186 192 16 244 106 155 170 286 282 274 111 283 262 35 90 235 293 105 20 252 113 12 74 50 140 246 123 203 28 134 101 250 211 144 23 128 149 172 7 204 54 79 149 287 34 123 66 235 212 28 134 101 250 211 23 128 203 38 55 136 266 10 99 173 132 172 198 144 134 7 203 282 250 70 121 23 149 38 119 287 90 263 248 175 238 275 239 130 177 132 156 182 217 190 54 198 172 128 258 237 102 27 186 206 192 36 208 47 16 244 106 155 170 88 140 101 286 253 230 31 250 274 5 111 283 262 184 35 121 90 211 165 141 228 235 105 273 64 49 23 97 103 20 1 149 264 249 231 154 113 214 247 290 105 89 199 81 95 232 134 23 128 258 237 27 186 192 36 208 16 155 7 170 203 282 5 111 283 262 35 70 132 90 235 293 273 64 49 97 20 1 264 231 113 214 54 277 213 65 80 107 232 21 144 134 28 233 86 137 257 258 153 237 259 102 27 186 206 192 36 208 16 155 170 88 101 99 227 118 142 130 230 76 31 282 250 269 5 111 156 158 226 283 262 45 184 164 35 61 40 132 247 32 121 272 90 211 165 162 141 122 175 292 235 273 294 188 64 23 15 97 20 1 128 149 264 300 60 231 239 154 113 11 214 271 219 54 13 53 281 182 185 131 7 133 79 37 87 235 28 101 282 250 70 121 211 128 149 99 11 54 215 252 20 232 251 11 133 212 203 28 101 282 250 121 211 128 149 204 54 89 175 83 35 77 94 52 28 134 101 81 282 250 70 121 211 198 144 23 128 149 172 98 239 225 248 11 65 251 165 156 75 52 248 69 144 98 134 71 137 151 120 77 222 200 187 210 7 278 101 94 207 203 10 145 225 51 58 43 202 282 250 291 127 18 263 161 217 268 79 67 40 298 224 280 70 220 247 176 218 297 204 177 89 215 295 21 240 243 65 26 4 292 173 133 129 238 183 80 275 143 209 23 29 39 72 96 169 48 116 84 179 223 112 57 166 8 1 289 195 185 148 135 163 266 157 92 229 180 108 115 60 12 239 270 74 33 138 117 261 17 265 256 160 13 171 44 213 87 119 242 288 159 277 55 231 147 94 280 86 56 212 98 81 198 144 134 28 258 237 102 27 186 192 36 208 16 155 170 88 140 101 286 230 31 282 250 274 5 111 156 283 262 35 132 121 90 211 141 228 235 293 105 273 97 20 1 128 149 264 249 154 113 214 54 161 250 203 129 213 142 52 212 144 258 237 186 192 36 208 16 155 170 282 111 283 262 35 70 132 121 90 228 235 293 273 49 97 20 149 264 231 113 214 54 279 247 167 86 179 147 265 298 140 28 134 101 282 250 70 121 211 198 144 23 128 149 172 98 211 77 294 290 184 12 22 28 121 244 7 286 274 105 206 200 45 235 148 163 249 213 288 20 217 176 221 115 11 212 250 28 121 258 192 36 208 155 7 203 90 228 235 293 97 264 113 214 38 194 103 182 33 239 171 62 54 28 196 134 106 7 101 203 253 85 282 250 291 70 121 211 198 144 80 49 23 128 149 195 172 98 252 255 38 119 287 253 217 119 177 233 57 213 134 7 203 70 198 144 80 23 128 172 38 287 248 204 65 1 33 55 130 21 265 112 86 48 95 190 191 297 54 28 134 7 101 203 253 85 282 250 291 70 121 211 198 144 80 23 128 149 195 172 38 119 287 237 210 76 161 164 248 290 116 163 157 229 187 99 280 28 11 71 108 105 134 7 101 203 282 250 70 121 211 128 149 172 98 38 283 90 263 248 65 239 33 58 130 71 30 203 121 259 210 27 250 134 28 237 186 16 244 106 170 101 286 81 274 111 262 211 198 144 105 23 128 149 249 172 199 71 18 38 34 168 253 134 198 144 23 172 203 233 86 56 137 257 153 147 120 259 102 27 206 36 208 88 94 99 227 142 130 230 76 31 282 63 269 5 156 158 226 161 45 184 67 164 61 40 70 132 247 91 121 272 165 204 141 122 21 240 175 26 292 238 294 188 15 82 97 174 20 8 1 264 300 157 115 60 231 239 154 11 214 271 279 13 44 241 223 145 33 132 225 184 236 77 21 7 203 70 172 195 31 54 269 68 283 265 94 199 79 144 196 211 252 27 248 72 160 282 109 28 165 214 121 134 7 203 70 144 23 38 119 287 206 156 45 248 87 212 105 300 77 2 114 198 172 144 28 196 237 186 16 244 106 170 101 250 274 111 262 211 49 128 249 252 255 65 294 64 20 43 191 266 81 198 144 172 134 250 23 257 120 259 155 94 145 281 161 67 40 247 176 204 21 240 26 292 238 80 116 8 195 157 60 239 13 171 44 213 119 223 17 161 253 59 290 52 94 28 134 101 250 211 128 149 172 186 54 57 67 111 130 50 178 256 134 198 144 23 172 28 233 86 56 137 257 258 153 237 259 102 27 186 206 192 36 208 16 155 7 170 88 99 107 227 118 142 230 76 31 282 274 269 5 156 158 226 283 262 45 184 164 35 61 40 70 132 247 32 91 121 272 90 211 165 162 141 122 21 240 175 228 292 235 293 273 294 188 64 49 15 82 97 174 20 8 1 149 264 25 300 157 60 231 239 154 113 11 214 271 219 54 13 44 247 32 249 63 257 196 169 250 249 135 243 171 190 54 198 144 23 172 196 244 106 7 203 253 85 291 80 49 128 195 252 255 38 119 287 208 246 270 10 277 187 162 28 134 7 101 203 282 250 70 121 211 23 128 149 172 98 38 90 252 225 263 248 239 58 130 69 142 225 21 52 269 250 172 134 198 144 23 257 120 259 251 77 200 187 7 168 94 203 227 145 197 76 291 281 161 268 67 164 61 40 224 248 70 220 247 91 176 218 204 290 240 175 65 26 292 133 238 183 80 275 143 96 169 116 174 20 57 8 289 195 148 135 163 266 157 229 115 60 12 239 270 126 252 33 138 11 17 265 13 171 213 87 119 242 288 151 58 263 223 108 160 86 41 59 291 224 34 81 156 91 141 11 114 2 118 235 81 198 144 172 28 134 7 23 186 222 278 207 51 76 202 18 75 80 209 195 117 216 137 45 68 89 23 273 144 134 7 203 70 80 195 38 119 287 248 97 113 43 208 139 246 240 134 28 196 115 170 279 123 68 203 32 276 38 198 18 151 253 134 28 233 137 257 258 153 237 259 102 27 206 192 36 16 155 88 101 99 107 227 142 130 230 76 31 282 250 269 5 111 156 158 226 45 184 164 35 61 40 70 132 121 272 90 211 165 141 122 21 175 228 292 144 235 293 273 294 188 64 23 15 97 20 1 128 149 264 300 172 60 231 239 154 113 11 214 271 54 161 241 171 255 99 225 282 126 172 198 144 134 7 203 253 291 70 80 23 195 38 119 287 264 130 76 164 248 188 157 33 87 258 215 51 107 27 263 211 28 233 137 153 237 102 186 206 192 36 208 16 106 155 170 88 140 101 286 99 142 130 230 31 282 250 274 269 5 111 156 158 283 262 45 184 35 132 121 272 90 165 141 122 228 235 293 105 273 294 188 64 103 20 1 128 149 264 249 300 231 154 113 214 54 18 279 127 97 86 35 113 152 20 253 250 134 203 28 233 137 257 153 147 120 259 102 27 206 104 88 101 94 99 227 142 130 230 76 31 282 269 5 158 161 45 184 67 164 61 40 70 247 91 121 272 211 165 162 204 141 198 122 21 240 175 26 292 144 238 294 188 23 15 82 174 8 1 300 172 157 115 239 154 11 271 219 13 44 223 145 217 19 117 10 229 268 31 278 28 233 137 258 153 237 259 102 27 186 206 192 36 208 16 155 170 88 140 101 286 99 107 227 118 142 130 230 76 282 250 269 5 111 156 158 283 262 45 184 164 35 61 70 132 121 272 211 165 141 122 175 228 235 293 273 188 64 15 97 20 1 128 149 264 249 300 231 252 154 113 11 214 271 219 54 53 158 139 216 93 220 125 175 250 23 203 258 237 186 36 16 155 170 282 111 283 262 35 121 90 228 235 293 64 20 149 113 174 176 193 129 223 291 115 134 28 258 237 27 186 192 36 208 16 155 170 140 101 286 5 111 156 283 262 35 132 121 90 211 228 144 235 293 105 273 64 23 97 20 1 128 149 264 249 231 113 214 54 87 177 212 207 292 197 255 144 237 186 16 111 283 262 252 265 222 132 98 159 139 77 217 144 134 7 282 250 70 121 211 149 38 119 287 11 82 4 55 268 267 50 121 28 134 7 101 203 282 250 70 211 198 144 23 128 149 98 252 263 248 176 204 239 185 211 137 182 136 209 285 235 198 144 258 237 186 192 36 208 16 244 155 7 170 140 203 111 262 35 70 132 90 228 293 273 64 97 20 1 264 249 231 113 214 255 54 45 84 17 58 108 35 148 7 203 80 38 287 111 267 254 87 248 157 288 55 212 98 134 250 45 67 40 247 21 240 8 115 239 252 44 160 280 121 132 248 218 257 164 98 134 28 233 86 56 137 258 153 147 120 259 102 27 206 192 36 208 182 155 88 101 94 99 227 142 130 230 76 31 282 250 63 269 5 156 158 283 161 45 184 67 35 61 40 70 247 91 272 90 211 165 162 141 198 122 240 175 26 228 292 144 235 293 273 294 188 64 23 15 82 97 174 20 8 1 128 149 264 300 172 157 115 60 231 239 154 113 11 214 271 279 219 54 13 44 223 180 48 69 171 235 58 271 250 7 203 38 287 95 282 158 88 77 245 28 134 101 81 250 70 121 211 198 144 23 128 149 172 98 203 54 82 94 116 295 225 229 12 134 28 233 86 56 137 257 153 147 120 259 102 27 186 206 192 36 208 7 88 101 99 227 142 130 230 76 31 282 250 269 5 156 158 226 161 45 184 164 61 40 70 132 247 32 91 121 272 211 165 162 141 122 21 175 26 228 292 235 273 294 188 15 97 174 20 8 1 128 264 249 300 157 115 60 231 239 154 113 11 214 271 279 219 54 13 44 145 272 27 109 69 201 212 134 198 144 23 172 211 233 86 137 257 153 147 120 259 77 206 36 104 7 88 94 99 203 227 142 130 230 76 31 282 63 269 5 156 158 281 161 45 67 164 61 40 248 70 220 247 91 165 176 162 204 141 122 21 240 175 26 292 238 294 188 15 82 169 116 174 57 8 289 300 157 115 60 239 93 154 11 271 219 13 171 44 213 119 66 290 37 4 216 107 24 140 81 198 144 23 172 28 101 250 121 211 128 149 192 36 208 203 111 70 132 90 228 235 273 97 20 1 195 264 231 113 214 54 205 257 134 71 23 278 177 203 235 28 233 137 258 153 237 259 102 27 186 206 36 208 16 155 170 88 140 101 99 107 227 118 142 130 230 76 31 282 250 269 5 111 156 158 283 262 45 184 164 35 61 70 132 121 272 90 211 165 141 122 175 228 293 273 294 188 64 15 97 20 1 149 249 300 231 154 113 11 214 271 219 54 161 53 255 176 209 281 107 231 280 144 134 7 203 253 85 282 291 70 121 80 195 119 287 1 259 76 164 248 33 87 130 157 166 96 254 60 144 182 297 282 134 23 121 80 195 38 119 287 257 45 40 247 21 292 235 239 13 97 86 178 124 71 74 249 28 134 101 211 198 144 23 128 149 172 203 186 225 18 164 75 209 55 117 46 298 106 25 296 137 148 81 76 149 25 13 87 267 39 250 196 134 106 7 101 203 253 85 282 291 70 121 211 198 144 80 49 23 128 195 98 252 255 38 119 287 186 251 280 222 100 47 52 286 28 198 144 172 101 282 250 70 128 149 98 291 186 278 207 51 18 79 75 215 209 221 55 117 160 214 145 243 18 296 144 253 81 172 23 28 101 282 250 121 211 128 119 88 4 54 137 7 195 35 263 292 29 144 134 257 151 120 259 276 251 77 222 200 187 210 278 168 101 94 207 203 227 10 145 225 197 51 58 43 69 76 202 282 250 281 161 268 67 164 61 40 224 248 280 70 220 247 91 211 176 218 297 204 295 290 21 240 243 175 65 26 4 173 133 238 183 80 52 275 124 23 72 96 169 48 116 84 223 174 112 57 166 8 289 148 135 163 266 157 229 108 115 60 12 239 270 126 74 33 138 11 261 17 265 256 160 13 171 44 213 87 119 242 288 123 18 217 79 75 68 159 179 185 55 117 136 172 146 211 164 43 153 198 144 23 250 196 106 253 85 291 70 121 80 49 195 252 255 38 119 287 186 65 117 222 29 294 60 117 226 249 72 185 172 134 28 233 86 56 137 257 153 147 120 259 102 27 206 192 208 104 88 101 94 99 227 142 130 230 76 31 282 250 63 269 5 156 158 161 45 184 67 61 40 70 132 247 32 91 121 211 165 162 204 141 198 122 21 26 228 292 144 238 273 188 23 82 97 174 20 8 1 128 264 300 157 115 231 239 154 113 11 214 271 279 219 54 13 44 223 145 149 88 95 144 281 258 54 81 134 23 172 28 237 186 16 170 101 111 283 262 211 128 180 278 257 134 164 213 239 28 196 258 237 186 192 36 47 16 244 106 155 170 140 101 286 250 291 274 111 283 262 35 90 211 228 235 293 105 64 49 23 97 20 128 149 249 113 214 54 2 109 81 216 158 84 198 144 172 134 28 7 203 282 70 54 231 15 270 92 183 13 293 198 146 27 233 291 164 237 14 28 101 250 211 198 144 128 121 55 169 245 66 259 275 286 28 134 101 282 250 70 121 211 198 144 23 128 149 98 203 11 9 88 44 76 217 286 176 144 198 172 134 23 7 203 38 119 287 264 15 172 2 210 293 291 230 270 218 137 76 102 80 253 134 49 71 151 251 77 222 200 210 155 7 278 168 101 207 203 225 197 51 58 202 250 111 263 217 268 79 298 248 280 220 297 75 177 89 215 295 290 198 65 173 133 129 183 52 275 143 209 23 29 72 96 169 48 116 84 223 57 166 8 289 195 185 148 135 163 266 92 229 180 108 12 74 33 138 117 265 160 213 87 119 242 288 277 55 93 172 175 295 192 120 151 250 198 144 28 196 244 106 7 101 286 203 253 85 291 274 100 211 80 105 49 128 149 195 249 252 255 38 119 287 298 107 129 27 89 284 147 212 196 134 7 203 253 85 282 291 70 121 144 80 49 149 195 252 255 38 119 287 272 225 142 61 174 6 74 51 198 144 172 134 28 196 258 237 102 27 186 206 192 36 208 47 16 244 106 155 170 88 140 101 286 130 230 31 250 274 5 111 156 283 262 184 35 132 90 211 165 141 228 235 293 105 273 188 64 97 103 20 1 128 149 195 264 249 300 231 154 113 214 54 150 86 10 208 17 230 141 168 282 159 132 260 245 28 134 101 250 70 121 211 198 144 23 128 149 172 98 64 18 58 152 56 115 166 125 242 121 198 144 134 7 203 253 85 250 291 70 80 23 195 38 119 287 161 65 55 278 29 248 221 213 293 59 231 79 12 235 134 28 237 186 16 244 106 170 101 286 250 274 111 283 262 35 90 211 198 144 105 64 23 128 149 172 149 110 75 166 68 171 252 134 28 233 137 257 258 153 237 259 102 27 206 192 36 155 88 101 99 107 227 142 130 230 76 31 282 250 269 5 111 156 158 226 283 45 184 164 61 40 70 132 32 121 272 211 165 141 122 21 175 228 292 235 293 273 294 188 64 15 97 20 1 128 264 300 60 231 239 154 113 11 214 271 219 54 13 58 194 86 33 168 89 198 144 172 134 196 237 186 16 244 106 170 101 286 253 250 274 111 283 262 35 90 211 293 105 64 49 128 249 252 255 279 153 89 135 272 219 128 69 54 134 282 70 144 23 11 237 28 245 185 132 36 254 40 2 184 78 81 198 144 172 23 134 257 120 259 251 77 200 187 210 7 168 101 94 203 227 10 145 225 197 69 76 282 250 291 281 263 161 268 67 164 61 224 248 280 70 220 247 91 211 176 218 204 290 21 240 175 65 26 4 292 173 133 238 183 80 275 143 124 96 169 48 116 174 112 57 8 289 195 148 135 163 266 157 229 180 115 60 12 239 270 126 33 138 11 17 265 255 13 171 44 213 87 119 242 288 151 58 43 202 297 209 68 223 185 221 222 51 108 256 160 276 293 126 244 157 135 232 79 235 28 134 7 101 203 282 250 70 121 211 198 144 80 23 128 149 195 172 98 38 119 287 237 137 225 76 18 161 164 248 165 75 290 21 65 173 29 300 229 33 55 51 129 18 174 245 103 121 118 193 253 198 45 16 91 218 150 41 286 105 134 81 198 144 23 172 282 211 233 86 137 257 153 147 120 259 102 27 206 208 104 7 88 94 99 203 227 142 130 230 76 31 291 63 269 5 156 158 161 184 67 164 61 40 132 247 272 165 162 204 141 122 21 240 175 26 292 238 80 294 188 15 82 174 8 1 264 300 157 115 60 231 239 252 154 271 219 54 13 44 223 145 122 42 10 244 274 18 84 253 121 134 28 233 137 258 153 237 259 102 27 186 206 192 36 208 16 155 170 88 101 99 107 118 130 230 76 31 282 250 269 5 111 156 158 283 262 45 184 164 35 70 132 272 90 211 165 141 175 228 293 273 294 188 64 15 97 20 1 128 149 264 249 300 231 154 113 11 214 219 54 53 160 270 153 165 274 88 189 156 224 81 134 28 196 186 16 244 106 170 101 286 250 262 211 198 144 80 105 49 23 149 249 172 252 255 59 62 39 233 239 3 28 134 7 101 203 85 282 250 291 70 121 211 198 144 128 149 195 172 98 38 119 287 76 164 248 173 33 55 130 120 218 300 157 160 58 150 46 236 123 148 235 134 250 198 144 23 172 282 211 279 233 137 257 147 120 259 77 200 104 7 94 99 203 227 145 76 291 63 269 158 281 161 45 164 61 40 224 248 220 247 91 272 176 204 21 240 175 26 292 133 238 294 188 15 169 116 174 57 8 289 195 163 264 300 115 60 239 11 214 17 13 171 44 213 119 251 18 223 12 61 174 97 114 120 257 44 134 233 137 151 147 259 276 251 77 222 200 104 210 7 278 168 101 94 207 99 203 227 10 145 197 51 58 43 69 202 282 250 63 269 158 281 283 161 268 67 164 40 9 224 248 280 70 220 247 91 272 211 176 218 297 204 295 290 21 240 243 175 65 26 4 292 173 235 133 129 238 183 80 294 52 275 143 209 124 23 29 72 96 169 116 84 223 112 57 166 8 289 195 148 135 163 266 157 229 180 108 193 115 60 12 239 270 126 74 33 138 11 261 17 265 255 256 160 13 171 213 87 119 242 288 18 217 75 68 159 55 169 292 287 17 72 67 95 81 198 144 23 172 28 196 258 237 186 192 36 208 47 16 244 106 155 170 140 101 286 282 274 111 283 262 35 132 121 90 211 228 235 293 105 273 64 49 97 20 1 128 149 264 249 231 113 214 255 54 38 53 159 38 276 299 169 269 28 134 101 250 211 128 149 186 55 124 243 179 282 170 244 217 253 198 144 7 203 250 70 121 11 54 295 231 65 224 77 157 278 134 101 250 23 128 151 251 222 210 168 207 225 51 58 202 18 263 268 79 218 297 75 177 89 215 173 129 80 209 29 223 1 195 185 92 229 180 108 252 74 55 117 255 160 87 119 33 204 289 271 70 291 22 28 172 198 144 211 23 149 257 120 102 251 77 206 200 187 168 94 10 145 197 161 268 67 40 224 248 220 247 90 176 218 290 21 240 65 26 292 133 238 183 275 143 96 169 116 57 8 148 135 163 266 157 229 115 60 12 239 270 252 138 154 17 265 255 13 171 44 213 87 242 288 151 58 223 221 108 160 129 196 296 197 226 271 291 97 172 198 144 134 7 203 253 85 282 70 121 80 23 195 38 119 287 88 210 94 76 164 248 275 29 33 55 117 23 155 267 89 31 121 193 198 144 7 203 85 282 70 80 38 119 287 262 252 21 25 187 125 167 36 18 247 253 198 172 144 134 28 258 153 237 102 27 186 192 208 16 155 170 88 101 142 130 230 31 282 250 5 111 156 158 283 262 45 184 35 132 121 165 141 228 235 293 273 188 64 23 97 20 1 128 149 264 300 231 154 214 54 30 76 266 69 227 124 193 54 28 101 250 144 128 71 151 259 251 77 206 222 200 210 278 88 168 94 207 225 197 51 58 202 18 263 217 268 79 164 298 248 280 218 297 75 177 89 215 295 290 65 173 133 129 183 80 52 275 143 209 29 96 169 48 84 223 57 166 289 195 185 148 135 92 229 180 108 12 270 221 252 33 138 117 261 265 255 160 87 119 242 288 277 55 271 299 286 166 140 139 209 134 81 198 144 23 172 258 237 102 27 186 206 192 36 208 16 106 155 170 88 203 31 5 111 156 283 262 184 35 132 90 165 141 228 235 293 273 64 97 20 1 264 231 154 113 214 54 152 205 50 159 11 115 91 172 28 134 101 250 211 198 144 23 128 149 7 16 132 54 291 44 62 281 247 89 172 121 28 134 7 101 203 282 250 70 211 198 144 23 128 149 98 38 283 263 248 175 239 130 233 70 51 19 128 145 53 134 23 28 149 258 237 102 27 186 206 192 36 208 16 244 155 170 88 140 286 230 31 282 274 5 111 156 283 262 184 35 132 121 90 165 141 228 235 293 105 273 64 97 20 1 264 249 231 154 113 54 26 131 211 179 77 295 98 198 144 23 172 250 28 258 237 102 27 186 206 192 36 208 16 155 170 88 140 142 230 31 274 5 111 156 283 262 184 35 132 121 90 165 141 228 235 293 105 273 64 97 103 20 1 149 264 249 231 154 113 214 54 83 119 66 126 108 166 204 128 28 196 134 7 101 203 253 85 282 250 291 70 121 211 198 144 80 49 23 149 195 172 252 255 38 287 240 247 221 129 279 89 102 196 134 7 203 253 85 291 121 144 80 49 195 252 255 38 119 287 88 300 133 102 234 45 76 228 127 134 214 145 58 70 187 119 54 28 134 101 250 121 211 198 144 23 128 149 239 11 273 294 276 216 172 51 143 212 134 198 144 23 196 258 237 186 192 36 16 244 106 155 170 286 203 274 111 283 262 35 90 228 235 293 105 64 49 20 249 252 113 255 176 278 206 25 296 1 7 28 134 101 250 211 198 144 128 149 121 119 16 54 263 107 33 12 135 120 251 28 134 101 282 250 70 121 211 198 144 23 128 98 11 245 10 64 267 237 16 225 198 144 172 134 233 137 257 147 120 259 77 200 104 7 94 99 203 227 145 197 76 291 63 269 158 281 161 67 164 61 40 224 248 220 247 91 272 176 204 21 240 175 65 26 292 133 238 80 294 169 116 174 57 8 289 148 135 163 266 249 300 157 115 60 239 252 11 17 13 171 44 213 119 288 223 242 143 12 123 5 159 61 69 164 47 111 134 250 23 233 86 56 137 257 153 147 237 259 102 27 206 36 208 106 7 88 99 203 227 142 130 230 76 31 269 156 158 226 45 184 67 40 132 247 91 272 165 162 122 21 240 292 294 188 15 82 97 174 20 8 1 264 300 157 115 60 231 239 154 11 214 271 219 54 38 13 44 119 161 294 169 118 60 244 172 98 185 25 202 11 9 133 290 144 28 101 282 70 121 128 149 186 54 258 190 51 205 238 1 20 54 134 250 198 144 23 172 121 71 151 259 251 27 77 222 200 210 7 278 88 168 203 227 225 197 58 202 18 263 217 79 45 298 248 280 220 218 297 75 177 89 215 295 290 240 65 173 133 129 183 80 52 275 143 209 29 39 72 96 169 48 116 84 223 57 166 289 195 185 148 135 163 266 92 229 180 108 12 270 252 74 33 138 117 261 265 255 160 213 87 119 242 288 277 221 55 102 127 190 65 273 140 106 98 54 157 299 247 240 280 226 76 134 28 233 86 56 137 257 258 153 259 102 27 206 192 36 208 106 155 170 88 101 99 227 142 130 230 31 282 250 269 156 158 283 45 184 67 164 35 61 40 70 132 32 91 121 272 90 211 165 162 141 122 21 175 228 292 235 293 273 294 188 64 23 15 82 97 174 20 8 1 128 149 264 300 115 60 231 239 154 113 11 214 271 219 54 13 44 270 276 256 59 264 21 69 199 250 172 144 101 121 257 120 259 94 227 145 76 31 281 161 45 67 61 40 247 91 176 204 240 175 26 292 238 116 174 8 1 157 115 60 239 252 11 255 13 171 44 213 223 53 101 44 96 110 72 196 3 145 292 15 80 206 198 144 134 250 70 251 200 168 197 248 290 65 133 183 275 143 96 57 148 135 163 266 249 229 12 270 33 138 265 87 288 151 263 117 117 166 270 274 86 219 91 172 250 196 244 106 121 105 49 149 252 255 208 155 76 45 61 90 240 249 295 160 168 117 214 144 124 23 25 134 250 282 237 186 16 170 111 283 262 35 90 293 64 131 215 212 121 235 246 83 134 198 144 23 172 233 86 137 257 151 73 153 147 120 259 102 251 77 206 200 104 187 210 7 88 168 94 99 203 227 10 145 142 225 197 43 130 230 69 76 31 63 269 156 158 281 263 161 268 45 184 67 164 61 40 224 248 280 70 220 247 272 245 165 176 218 297 162 204 141 290 122 21 240 175 65 26 4 292 173 194 133 129 238 183 80 294 188 275 143 124 15 96 82 169 48 116 174 112 57 8 289 195 148 135 163 266 300 157 229 180 193 115 60 12 239 270 126 93 33 138 154 11 214 17 271 265 219 13 171 44 213 87 119 242 288 202 123 222 18 108 55 160 71 209 262 147 206 131 130 67 172 170 76 240 25 171 286 283 176 275 214 184 25 201 28 212 134 258 237 27 186 192 36 208 16 244 155 170 140 101 286 250 274 5 111 156 262 35 132 90 211 198 228 144 235 293 105 273 64 23 97 20 1 128 149 264 249 172 231 113 238 246 298 120 27 85 83 126 98 28 134 101 282 250 70 121 211 128 149 172 239 11 245 222 288 171 68 65 250 98 203 38 119 287 36 250 204 152 60 27 58 235 198 144 172 134 70 23 279 77 200 94 161 248 220 176 240 65 26 133 238 80 169 116 57 1 289 195 148 163 119 288 223 242 139 86 116 5 144 207 283 134 28 233 137 258 153 237 102 27 186 206 192 36 208 16 155 170 88 140 101 99 142 130 230 31 250 274 111 156 158 262 45 184 35 132 121 272 90 211 165 141 122 228 235 293 105 273 294 188 64 23 97 103 20 1 128 149 264 249 300 231 154 113 214 54 139 41 124 8 284 219 201 212 81 172 28 134 101 250 211 144 23 128 149 16 54 40 121 218 285 288 6 45 253 134 81 282 198 144 23 172 274 255 11 262 5 44 48 105 75 124 172 198 28 134 282 70 121 211 23 149 11 54 195 270 300 138 67 38 8 81 198 144 172 134 28 101 286 211 23 128 11 23 115 210 58 161 188 59 47 95 298 199 23 275 81 172 198 144 101 186 16 106 170 282 262 70 121 49 222 53 38 219 195 23 259 292 153 123 274 211 132 175 134 23 121 258 237 186 16 155 170 286 111 283 262 35 70 90 235 293 105 64 249 70 95 197 287 43 217 5 81 244 115 72 203 122 164 172 198 144 134 7 282 70 121 80 23 195 38 119 287 249 252 248 130 11 126 18 202 34 115 19 253 250 198 101 23 71 151 120 237 251 77 222 36 200 187 210 155 7 278 168 94 207 203 145 225 197 51 58 43 31 263 161 217 268 79 67 61 298 224 248 280 220 247 176 218 297 204 75 177 89 295 290 240 243 65 26 4 173 133 129 238 183 80 52 275 143 209 29 39 72 96 169 48 116 84 223 57 166 8 289 195 185 148 135 163 266 157 92 229 180 108 12 239 270 252 74 33 138 117 261 265 255 256 160 44 213 87 119 242 288 159 277 221 55 97 219 3 91 245 40 145 7 203 70 144 80 38 119 287 132 235 248 65 36 247 176 143 236 46 28 198 23 172 250 7 203 253 85 121 80 195 38 119 287 164 248 275 130 135 77 19 235 66 27 84 28 134 101 282 250 70 121 211 198 144 23 128 149 98 203 212 287 292 149 116 250 175 235 134 28 233 86 137 153 147 120 102 27 77 206 200 104 7 88 101 94 203 227 10 145 142 197 81 130 230 76 31 282 63 269 5 156 158 281 161 45 184 67 164 61 40 224 248 70 220 247 91 121 272 245 90 211 165 176 162 204 141 290 122 21 240 65 26 144 194 238 294 188 143 23 15 96 82 169 174 57 8 289 148 135 163 266 300 172 157 115 60 12 239 93 33 138 154 11 17 271 265 219 13 171 44 213 87 119 288 223 151 123 251 18 9 215 108 71 276 222 187 207 225 202 268 22 4 173 183 209 68 39 48 112 166 185 92 55 256 160 242 209 248 193 22 121 185 282 28 98 134 23 250 233 86 137 257 258 153 259 102 27 206 192 36 208 155 7 88 99 203 227 142 230 76 31 269 5 156 158 226 45 184 164 35 61 40 70 132 247 32 272 90 165 162 141 122 21 175 228 292 235 293 273 294 188 64 97 20 1 300 60 231 239 154 113 11 214 271 54 13 119 161 281 220 99 179 22 10 204 86 28 235 134 7 101 203 282 250 70 121 211 23 128 149 98 38 90 18 248 239 299 49 197 173 216 43 262 172 198 144 134 28 258 153 237 186 206 192 36 208 16 155 170 88 140 101 286 99 142 130 230 282 250 274 5 111 156 158 283 184 35 132 121 90 211 165 141 228 235 293 105 273 188 64 97 103 20 1 128 149 264 249 300 231 154 113 214 54 186 155 279 54 251 263 43 198 144 23 28 233 86 56 137 257 258 147 120 237 259 102 27 206 192 36 208 16 182 170 88 140 101 94 286 99 107 227 118 142 130 230 76 31 282 152 63 269 5 111 156 158 226 283 161 262 45 184 67 164 35 61 40 70 132 247 191 32 91 121 272 90 211 165 162 141 122 21 240 175 26 228 292 235 293 105 273 294 188 64 15 82 97 174 20 8 1 128 149 264 25 249 300 157 115 60 231 239 154 113 11 214 271 219 13 44 53 223 200 266 287 216 89 299 142 271 241 235 28 134 101 282 250 70 121 211 198 144 23 128 149 172 98 11 206 95 236 218 260 92 7 196 134 244 106 101 286 253 85 282 250 291 274 100 198 144 80 105 49 23 195 249 252 255 119 18 263 243 140 175 167 66 253 172 28 134 7 101 203 282 250 70 121 211 198 128 149 98 90 252 58 130 248 266 239 11 211 197 201 116 145 90 254 198 212 81 134 28 258 237 186 192 36 208 16 155 170 101 250 111 283 262 35 132 228 144 235 293 273 64 23 97 20 1 128 149 264 172 231 214 54 260 81 151 17 51 112 253 198 28 250 203 257 120 259 206 155 7 94 227 145 76 161 67 164 61 40 247 91 176 204 21 240 175 26 292 238 80 97 116 174 8 195 157 115 60 239 11 13 44 213 119 223 57 174 230 42 196 198 225 32 172 81 144 134 28 244 106 101 250 274 211 105 128 149 61 8 229 151 222 202 79 51 152 297 53 14 270 153 78 235 28 196 134 7 101 203 81 253 85 282 250 291 70 121 211 80 49 23 128 149 195 172 98 252 255 38 119 287 205 120 41 69 204 102 168 198 172 134 23 28 233 196 137 258 153 237 27 186 206 192 36 208 47 16 244 106 155 170 88 140 101 286 99 142 130 230 76 31 282 250 274 269 6 5 111 156 158 283 262 45 184 164 35 70 132 121 272 90 211 165 141 122 228 235 293 105 273 294 188 64 49 97 103 20 1 128 149 264 249 300 231 252 154 113 214 255 54 292 196 18 119 98 126 134 253 198 282 250 70 121 23 149 195 4 54 55 31 87 220 192 279 296 39 134 81 198 144 23 172 203 233 137 258 237 102 27 206 36 208 155 88 99 142 130 230 282 269 5 111 156 158 283 45 184 35 132 121 272 90 165 141 122 228 235 293 273 294 188 64 97 20 1 264 300 231 154 113 214 54 119 203 68 93 290 100 12 220 250 28 101 198 144 128 70 151 206 222 210 278 168 207 227 225 51 58 31 202 18 263 79 218 297 75 177 89 215 173 129 80 209 29 116 223 195 185 264 249 92 229 180 108 221 252 74 55 117 255 160 119 53 249 155 297 106 51 239 28 198 98 233 137 258 153 237 259 102 27 186 206 192 36 208 16 170 88 140 101 286 99 107 227 118 142 130 230 76 31 282 250 269 5 111 156 158 283 262 45 184 164 35 61 70 132 191 121 272 90 211 165 141 122 175 228 292 235 293 105 273 294 188 64 15 97 20 1 128 149 264 300 60 231 154 113 11 214 271 219 54 13 11 114 245 60 273 139 64 28 134 101 81 250 211 198 144 23 128 149 172 80 155 125 242 103 285 105 284 2 121 172 144 28 134 101 250 211 128 151 251 206 222 210 278 168 207 225 51 58 130 202 18 263 268 79 45 164 218 297 75 177 89 215 173 129 80 209 29 223 195 185 135 249 92 229 180 108 221 252 74 55 117 255 160 119 98 294 201 224 199 182 64 253 212 172 198 144 134 7 203 85 282 250 70 80 23 195 38 119 287 235 207 76 164 248 65 96 300 180 33 55 58 130 165 151 173 120 160 15 5 31 130 208 121 26 253 198 134 71 151 251 222 210 7 278 168 101 207 203 225 197 51 58 202 263 268 79 45 218 297 75 177 89 295 290 65 173 129 183 80 52 275 209 23 29 96 223 166 195 185 135 92 229 180 108 12 270 221 252 74 55 117 261 265 255 160 87 119 242 264 241 266 109 258 94 235 28 134 7 101 203 282 250 70 121 80 23 128 149 195 38 119 287 225 18 164 248 65 173 300 33 55 130 161 21 209 120 206 168 227 58 165 218 215 290 129 169 157 12 160 13 137 272 207 51 76 156 204 26 29 221 265 263 85 123 164 84 110 7 212 28 196 134 244 106 101 286 203 253 282 250 291 274 70 121 211 80 105 49 23 128 149 195 98 252 255 38 119 287 280 201 13 127 281 251 45 235 212 70 239 237 210 51 18 75 26 209 117 88 174 51 43 146 233 241 172 87 95 126 246 297 178 8 28 134 101 282 250 70 121 211 23 128 149 172 98 11 281 144 271 77 101 8 210 85 282 70 121 211 23 149 235 55 3 175 287 284 295 261 220 121 28 134 101 282 250 70 211 198 144 23 128 149 172 98 7 11 153 167 160 246 35 4 11 81 1 138 90 254 155 192 142 203 134 258 237 102 27 36 208 16 88 101 81 230 31 282 250 5 111 283 35 70 132 121 211 141 198 228 144 235 293 273 64 23 97 20 128 149 264 172 231 154 113 214 54 220 121 142 213 68 256 109 81 198 144 172 134 250 258 237 27 186 192 208 16 155 140 286 282 5 111 283 262 35 70 132 90 228 235 293 105 273 64 97 20 1 264 249 231 113 214 54 38 91 279 104 119 257 36 40 172 134 198 23 54 285 258 91 49 202 112 238 28 101 282 70 121 211 198 144 23 128 149 255 116 11 106 169 5 50 207 107 83 48 60 26 32 81 94 5 154 38 53 113 83 212 198 144 172 7 203 282 70 121 287 170 88 18 11 54 117 248 109 165 107 14 4 212 98 196 7 203 253 85 282 250 291 70 121 80 49 23 195 252 255 38 119 287 53 250 258 207 223 101 240 134 28 237 186 192 36 208 47 16 244 106 155 170 140 286 274 111 283 262 35 132 90 211 198 228 144 235 293 105 273 64 23 97 20 1 128 149 264 249 231 113 214 54 213 145 15 212 18 198 84 253 134 71 257 151 120 251 77 222 200 187 210 7 278 168 94 207 203 10 225 197 51 58 43 202 282 250 127 263 161 217 268 79 67 40 298 224 248 280 70 220 247 176 218 297 204 75 177 89 215 295 290 21 240 243 65 26 4 292 133 129 238 183 80 52 275 143 209 23 29 39 72 96 169 48 116 179 223 112 57 166 8 289 195 185 148 135 163 266 157 92 229 180 108 115 60 12 239 270 74 138 117 261 17 265 256 171 87 119 242 288 159 55 192 111 222 135 196 63 274 121 186 16 134 244 106 170 101 286 253 85 250 291 262 100 198 144 105 49 23 128 195 249 172 252 255 228 160 102 259 285 153 275 198 144 23 172 71 151 251 77 222 200 210 7 278 168 207 203 225 197 51 58 202 111 18 263 217 268 79 298 248 280 165 218 297 75 177 89 215 295 290 240 65 173 129 183 52 143 209 29 96 169 48 223 57 166 289 195 185 148 135 163 266 92 229 180 108 12 270 252 74 33 138 117 261 265 255 87 119 242 288 277 221 55 240 18 146 93 215 226 52 253 250 7 282 70 121 211 198 144 149 11 271 54 297 172 7 250 101 266 198 144 134 28 196 237 186 16 244 106 170 274 111 283 262 35 121 211 105 64 49 128 149 249 252 255 227 6 163 68 87 264 70 282 134 71 257 151 120 77 222 200 187 210 7 278 168 101 94 207 203 10 145 225 197 51 58 43 202 250 291 127 18 281 263 161 217 268 79 67 40 298 224 248 280 220 247 176 218 297 204 75 89 215 295 198 21 240 243 65 26 4 292 173 144 133 129 238 183 80 52 275 143 209 23 29 39 72 96 169 48 116 84 179 223 112 57 166 195 185 148 135 266 172 157 92 229 180 108 115 60 12 239 270 74 33 138 113 117 261 17 265 256 160 13 171 44 213 119 242 288 159 277 55 272 36 208 212 201 20 111 134 250 211 198 144 23 172 11 61 234 285 73 83 163 222 134 28 101 250 211 198 144 23 128 149 54 55 223 290 141 162 67 244 109 28 101 282 250 121 211 128 149 98 255 54 19 94 188 15 47 214 291 81 198 144 172 134 23 7 203 250 80 128 195 38 119 287 237 76 156 264 248 58 15 190 283 160 96 179 148 54 282 182 10 129 222 31 87 227 231 279 244 174 190 121 54 198 172 28 101 211 23 128 149 16 151 186 55 20 259 174 129 210 271 70 144 128 71 151 251 77 222 200 7 278 168 207 203 225 197 51 58 202 18 263 217 268 79 298 248 280 218 297 75 177 89 215 295 175 65 173 133 183 80 52 275 143 209 29 96 169 84 223 277 57 166 289 185 135 163 266 92 229 180 12 270 221 252 74 33 138 55 261 265 255 160 87 119 242 288 143 109 165 233 163 288 250 121 28 134 101 282 211 23 128 149 98 4 54 200 275 137 195 198 257 212 172 134 233 151 147 120 259 276 251 77 222 104 187 210 7 168 101 207 99 203 227 10 145 225 197 81 51 43 69 76 282 250 63 269 158 281 263 161 268 45 67 164 61 40 224 248 280 70 220 247 91 121 272 211 176 218 297 204 295 290 21 240 243 175 65 26 4 292 173 144 133 129 238 183 80 294 143 124 23 72 96 169 48 116 84 174 112 57 8 289 148 163 266 157 229 180 108 115 60 12 239 270 126 74 33 138 11 261 17 265 256 160 13 171 44 213 87 119 242 288 71 18 217 75 209 68 39 221 123 79 159 166 55 190 15 178 13 45 169 172 54 134 144 23 258 237 102 27 186 206 192 36 208 16 155 170 88 142 130 230 31 274 5 111 156 283 262 184 35 70 132 90 165 141 228 235 293 273 64 97 20 1 195 264 300 231 154 113 214 278 70 72 17 283 173 272 28 101 282 250 121 211 128 149 98 11 54 110 212 8 86 6 185 194 134 198 144 23 172 203 233 137 153 259 102 27 206 36 208 88 99 142 130 230 76 31 282 269 5 156 158 45 184 164 70 132 272 165 141 122 294 188 15 97 20 1 264 300 231 154 11 214 219 54 141 205 262 126 24 138 74 140 198 144 23 28 233 137 257 258 153 237 259 102 27 186 206 192 36 208 16 244 155 170 88 101 286 99 107 227 118 130 230 76 31 282 274 5 111 156 158 226 283 45 184 35 61 40 70 132 191 32 121 272 90 211 165 122 21 175 228 292 235 293 105 273 294 188 64 15 97 103 20 1 128 149 264 300 60 231 154 113 11 214 271 219 54 13 53 122 259 131 162 58 47 173 250 144 237 186 16 106 7 170 203 111 283 262 35 293 64 279 114 50 212 85 207 8 252 28 134 101 250 211 198 144 23 128 149 172 7 203 16 204 54 110 200 87 281 35 173 76 172 23 258 237 186 192 16 244 106 155 170 286 282 274 111 283 262 70 90 228 235 293 105 64 249 119 169 285 84 208 24 26 212 70 255 197 290 65 183 275 143 96 148 135 12 33 265 213 151 207 51 58 295 221 160 150 189 220 76 288 29 45 144 198 172 28 134 101 282 250 70 121 211 23 128 149 98 80 54 142 188 241 105 227 99 259 144 198 71 151 120 251 77 222 200 187 210 7 278 168 101 94 207 203 225 197 58 202 282 18 263 161 217 268 79 298 248 280 220 132 176 218 297 204 75 177 89 215 295 290 240 65 26 133 129 238 183 80 52 275 143 209 39 72 96 169 48 116 84 223 57 166 289 195 185 148 135 163 264 266 92 229 180 108 115 12 270 221 74 33 138 117 261 17 256 213 87 119 242 288 159 277 55 289 96 104 285 292 98 95 250 128 196 101 253 85 282 291 252 269 255 13 2 236 38 157 279 249 195 28 134 81 198 144 23 172 225 11 4 135 182 280 114 225 96 134 7 203 282 70 121 144 149 283 90 235 147 208 26 245 93 144 81 250 134 7 198 23 172 241 294 135 201 71 257 22 28 212 134 23 258 237 102 27 186 206 192 36 208 16 155 7 170 88 203 142 130 230 31 5 156 283 262 35 132 90 165 141 228 235 293 273 188 64 97 20 1 264 300 231 154 113 214 54 161 238 161 72 186 232 275 297 135 198 121 144 128 11 54 151 240 269 19 127 243 297 84 28 101 282 250 121 211 198 128 149 98 31 239 11 41 154 131 46 134 179 147 144 28 101 81 250 211 198 23 128 149 172 88 121 137 151 251 206 222 210 278 168 207 225 51 58 202 18 263 268 79 45 272 218 297 75 177 89 215 290 173 129 275 143 209 29 96 223 166 185 92 229 180 108 12 270 74 33 117 265 255 160 221 150 289 127 177 21 131 123 28 196 7 101 203 253 85 282 291 70 211 80 128 149 195 98 252 255 38 119 287 161 157 229 163 120 51 268 275 225 97 186 183 3 253 240 71 198 134 250 7 27 36 208 203 5 132 80 273 20 1 264 231 113 214 54 38 12 221 128 70 173 109 134 198 144 23 172 233 86 137 257 73 153 147 120 259 251 27 77 206 200 104 187 210 7 88 168 94 99 203 227 10 145 142 225 197 130 230 69 24 76 31 63 156 158 263 161 268 45 184 67 164 61 40 224 248 280 220 247 91 272 245 165 176 218 162 204 141 290 122 21 240 175 65 26 4 292 194 133 238 183 80 294 188 275 143 124 15 96 82 169 116 174 112 57 8 289 195 135 163 266 300 157 229 193 115 60 239 270 126 93 33 138 154 11 17 271 265 219 13 171 44 213 87 119 242 288 151 209 160 18 215 52 108 55 256 161 25 92 162 110 126 209 28 134 101 250 211 198 144 23 128 149 203 186 16 204 54 281 294 41 213 126 259 91 98 144 28 101 282 250 70 121 211 23 128 149 16 4 214 183 295 146 93 261 212 189 250 198 134 28 233 137 258 153 237 259 102 27 186 206 192 36 208 16 155 170 88 101 99 107 118 142 130 230 76 31 282 269 5 111 158 283 262 45 184 164 35 70 132 121 272 90 211 165 122 175 228 235 80 293 273 294 188 64 23 15 20 1 128 149 264 300 231 154 113 11 214 219 54 53 232 102 44 15 111 20 151 198 144 172 134 128 233 137 259 206 99 142 130 76 269 158 45 164 272 175 80 294 188 195 300 113 11 219 119 138 82 133 288 202 134 144 23 258 237 27 186 192 36 208 16 155 7 170 140 282 5 111 283 262 35 70 132 121 228 235 293 273 64 97 20 1 264 249 231 113 214 54 38 56 13 283 179 22 28 81 198 172 134 144 23 251 77 206 200 7 168 203 197 248 280 220 90 218 204 290 240 65 292 133 238 183 80 275 143 96 169 116 57 289 195 148 135 163 266 229 12 239 270 33 138 265 213 87 119 288 151 263 160 160 30 154 148 228 195 18 253 81 172 134 198 144 23 88 120 237 155 7 94 203 282 274 161 67 247 240 26 8 157 115 44 96 119 240 222 237 105 78 19 236 175 112 69 170 223 229 286 134 282 70 121 23 195 54 86 191 231 267 260 89 16 198 144 172 134 7 203 85 80 195 38 119 287 1 252 248 58 130 165 117 212 7 29 264 70 114 134 28 233 86 137 257 153 147 120 259 102 27 77 206 36 200 104 106 88 101 94 99 203 227 10 145 142 197 130 230 76 31 282 250 63 269 5 156 158 281 283 161 45 184 67 164 61 40 224 248 220 91 121 272 245 211 165 176 162 204 141 290 198 122 21 240 175 65 292 144 194 133 238 183 294 188 275 143 23 15 96 82 169 116 174 57 8 1 128 289 148 135 163 266 300 157 115 60 12 239 93 33 138 154 11 17 271 265 219 54 13 171 44 213 87 288 251 18 75 223 151 222 24 202 263 268 9 215 180 108 193 210 225 280 39 256 71 209 166 92 261 160 68 74 228 168 230 249 170 31 219 260 178 191 283 228 154 18 8 244 69 188 200 253 172 134 88 28 233 137 257 73 153 147 120 259 251 77 206 104 187 210 7 168 101 94 99 203 227 10 142 225 197 76 282 250 63 269 158 281 263 161 268 45 184 67 164 61 40 224 248 280 220 247 91 121 272 245 211 165 176 218 204 290 198 122 21 240 175 65 26 4 292 173 144 194 133 238 183 294 275 143 124 23 15 96 82 169 48 116 174 112 57 289 148 135 163 266 249 300 157 229 193 115 60 12 239 270 126 33 138 11 17 265 219 13 171 44 213 87 242 288 151 295 39 223 180 110 261 185 131 109 198 196 11 44 81 172 144 134 23 282 70 258 237 186 192 36 208 16 155 170 111 283 262 35 132 90 228 235 293 105 64 97 20 264 231 113 214 58 146 94 32 68 151 53 28 196 244 106 101 253 291 274 121 105 49 252 255 248 65 278 18 221 120 16 281 193 105 129 172 144 28 134 101 250 121 211 128 149 70 11 54 66 71 242 119 52 12 11 121 105 28 134 101 250 70 211 23 128 149 98 203 252 204 54 289 130 224 12 192 270 149 81 116 62 209 299 287 281 3 198 144 23 172 134 258 237 186 192 36 208 16 244 155 170 140 286 274 111 283 262 35 132 90 211 228 235 293 105 64 97 20 149 264 249 231 113 214 54 38 93 264 140 174 66 102 103 250 134 198 144 23 172 137 258 153 237 27 186 206 192 36 208 16 155 7 170 88 99 203 142 130 230 31 282 274 269 5 111 156 283 262 45 184 35 70 132 272 90 165 141 228 235 293 273 294 188 64 97 20 1 300 154 113 214 54 242 271 290 227 228 135 10 121 144 250 279 233 137 153 259 102 27 206 7 88 99 203 142 130 230 76 31 269 5 156 158 45 184 164 61 70 132 272 165 141 122 175 294 188 1 300 231 154 11 214 219 101 33 263 27 25 114 108 118 282 66 29 125 263 28 134 101 250 121 211 198 144 23 128 149 203 16 4 54 227 198 247 73 276 259 42 98 144 172 134 23 7 203 250 70 49 155 252 116 59 246 111 121 278 234 134 219 288 111 42 225 229 235 28 134 101 250 128 172 151 251 206 222 210 278 168 207 51 58 202 18 263 268 218 297 75 89 215 173 129 209 29 223 185 249 180 108 252 74 117 255 160 177 257 98 64 147 219 213 70 81 172 134 250 198 144 23 282 18 54 46 9 223 74 248 210 283 144 98 250 186 244 170 286 282 274 262 121 105 249 137 225 229 265 151 129 224 222 151 282 73 106 297 198 144 172 233 137 258 153 237 102 186 206 192 36 208 47 16 244 155 170 88 140 101 286 99 142 130 230 31 250 274 269 5 111 156 158 283 262 45 184 35 70 132 121 272 90 211 165 141 122 228 235 293 105 273 294 188 64 97 103 20 1 128 149 264 249 300 231 154 113 214 54 152 54 245 16 223 130 220 169 45 107 101 189 10 136 198 172 28 134 244 106 253 85 250 291 70 80 49 23 128 195 252 255 38 119 287 7 93 12 101 229 174 170 250 134 71 151 251 77 200 210 155 278 168 207 203 225 197 51 58 31 202 18 263 217 268 79 298 248 280 220 218 297 204 75 177 89 215 295 290 175 65 133 129 183 80 52 275 143 209 23 29 39 72 96 169 48 116 84 223 57 166 289 195 185 148 135 163 266 92 180 108 270 221 74 33 138 117 261 265 255 160 213 87 242 288 159 35 170 60 33 82 242 90 121 81 198 144 23 172 88 71 151 259 251 77 222 200 210 7 278 168 94 207 203 225 197 51 58 130 202 18 263 217 268 79 45 298 248 280 218 297 75 177 89 215 295 290 240 65 173 133 129 183 80 52 275 143 209 29 96 169 48 84 223 277 57 166 289 195 185 148 135 266 92 229 180 108 12 270 221 252 74 138 117 261 265 255 160 87 119 288 213 173 281 178 284 165 197 132 28 134 7 101 203 85 282 250 291 70 121 211 198 144 80 23 128 149 195 98 38 119 287 137 278 76 161 164 248 272 21 275 116 157 229 163 33 282 71 159 170 155 200 28 233 86 56 137 257 258 153 147 120 237 259 102 27 186 206 192 36 208 16 88 101 94 99 107 203 227 118 142 130 230 76 31 250 152 63 269 5 111 156 158 226 283 161 262 45 184 67 164 35 61 40 70 132 247 32 91 121 272 90 211 165 162 141 122 21 240 175 228 292 235 293 273 294 188 64 23 15 82 174 20 8 1 128 149 264 25 300 157 115 60 231 239 154 11 214 271 279 219 54 13 44 53 223 4 287 281 174 8 22 128 285 28 81 198 144 23 172 134 233 86 56 137 257 258 153 147 120 237 259 102 27 186 206 192 36 208 16 182 155 170 88 94 99 107 227 118 142 130 230 76 31 282 152 63 274 269 5 111 156 158 226 283 161 262 45 184 67 164 35 61 40 70 132 247 32 91 121 272 90 165 162 122 21 240 175 26 228 292 235 238 293 273 294 188 64 97 20 1 149 264 25 300 157 115 60 231 239 154 113 11 214 271 279 219 255 54 38 13 44 53 223 143 9 215 7 20 207 162 270 91 263 71 257 151 120 259 276 251 77 222 200 187 210 278 168 101 94 203 227 10 145 225 197 51 58 43 69 76 202 282 250 291 127 18 281 283 161 217 268 67 164 61 40 298 224 248 280 70 220 247 211 176 218 297 204 75 141 89 215 295 290 21 240 243 175 65 26 4 292 173 133 129 238 183 80 52 275 143 209 124 29 39 72 96 169 116 84 179 223 174 112 57 166 8 289 195 148 135 163 266 157 229 180 108 115 60 12 239 74 33 138 11 17 265 256 160 13 171 44 213 87 119 242 288 79 159 117 48 38 23 121 52 202 139 253 198 172 134 28 233 86 56 137 257 258 153 147 120 237 259 102 27 186 206 192 36 208 16 182 155 170 101 94 99 107 227 118 142 130 230 76 31 282 250 152 63 269 5 111 156 158 226 283 161 262 45 184 67 164 35 61 40 132 247 32 91 272 90 211 165 162 141 122 21 240 175 26 228 292 235 293 273 294 188 64 15 82 97 174 8 1 128 149 264 25 300 157 115 60 231 239 154 113 11 214 279 219 54 13 53 223 55 126 116 262 29 106 253 28 101 282 70 121 211 198 144 23 128 149 172 248 4 249 11 164 101 103 56 289 201 274 212 52 106 142 199 224 113 129 28 134 101 250 211 144 23 128 54 162 268 156 111 223 74 134 7 282 70 121 198 144 23 172 52 1 18 64 257 297 204 32 191 253 198 237 186 16 170 286 282 111 283 262 35 70 121 293 105 49 249 13 65 175 243 75 217 12 28 233 137 257 258 153 237 259 102 27 186 206 192 36 208 16 155 170 88 101 99 107 227 118 142 130 230 76 31 282 269 5 111 156 158 226 283 262 45 184 164 35 61 70 132 32 121 272 90 211 165 141 122 228 292 235 293 273 294 188 64 15 97 20 1 128 149 264 300 60 231 154 113 11 214 271 219 54 18 53 272 155 7 125 175 284 141 81 198 172 144 23 257 151 120 251 77 222 200 187 210 278 168 101 94 207 203 227 10 145 225 197 51 58 43 76 202 282 250 291 281 263 161 262 268 67 61 40 224 248 280 70 220 247 176 218 297 204 295 290 21 240 243 26 4 292 173 133 129 238 183 80 52 275 143 209 29 72 96 169 48 116 84 223 112 57 166 289 195 148 135 163 266 157 229 180 108 115 60 12 239 270 126 74 33 138 261 17 265 256 160 13 171 44 213 87 119 242 288 123 18 217 79 75 68 159 55 280 69 254 46 27 45 284 172 125 138 158 75 48 159 198 144 134 7 203 253 85 282 291 70 121 80 23 195 38 119 287 1 76 161 164 248 33 55 173 120 160 2 228 107 206 139 24 22 28 134 7 203 253 85 282 291 70 121 80 23 195 252 38 287 45 120 76 164 248 65 4 133 94 206 35 249 258 237 186 192 36 208 16 155 170 140 286 282 111 283 262 70 132 121 90 228 235 293 273 64 97 20 149 264 231 113 214 54 136 210 86 73 28 128 7 172 104 9 293 151 148 77 199 144 28 134 101 250 211 128 149 137 186 222 278 207 51 202 18 79 75 215 209 116 221 55 117 160 259 54 276 27 157 177 144 28 101 282 250 70 121 211 23 128 149 98 291 1 51 139 166 284 268 233 86 137 257 153 147 120 259 102 206 104 7 170 88 94 99 203 227 145 142 130 230 76 31 63 269 156 158 161 45 184 67 164 61 40 132 247 91 272 165 162 204 141 122 21 240 175 26 292 238 80 294 188 15 82 174 8 195 300 157 115 60 239 154 11 271 219 13 44 213 119 223 57 17 239 180 133 131 283 9 58 144 28 134 7 101 203 85 282 250 70 121 211 198 80 23 128 149 195 98 38 119 287 252 225 76 161 164 248 165 290 65 33 55 278 130 29 120 21 163 117 137 272 2 92 242 278 233 195 17 121 231 162 55 76 142 21 226 134 28 233 86 137 257 153 147 120 259 102 27 77 206 104 7 88 101 94 99 203 227 145 81 130 230 282 250 63 269 5 156 158 281 161 45 184 67 164 61 40 70 132 247 91 121 272 211 165 176 204 141 198 122 240 175 26 292 144 294 188 23 15 82 169 116 174 20 57 1 128 289 300 172 157 115 60 239 93 154 11 271 219 13 171 44 213 223 240 113 66 7 71 60 218 282 70 121 203 255 151 210 94 225 45 248 173 129 116 163 180 12 207 51 156 193 274 140 270 211 31 81 198 144 134 250 23 120 77 200 94 203 145 197 161 67 40 224 248 220 247 176 204 21 240 65 26 133 238 80 294 169 116 57 8 289 195 148 135 163 266 300 157 115 239 17 171 44 213 87 119 288 151 256 234 249 82 61 116 199 75 134 28 233 137 258 153 237 259 102 27 186 206 192 36 208 16 155 170 88 101 99 107 118 142 130 230 31 282 250 269 5 111 156 158 283 262 45 184 164 35 132 121 272 90 211 165 141 122 175 228 235 293 273 294 188 64 49 15 97 20 1 128 149 195 264 300 231 154 113 11 214 219 54 53 167 137 106 104 225 15 290 81 198 144 172 134 101 250 23 207 203 202 18 75 209 1 195 55 117 265 168 64 210 105 183 42 230 198 81 144 172 134 101 250 211 23 128 149 27 181 249 53 5 191 137 132 96 187 149 217 101 208 253 134 71 151 120 251 77 222 200 210 7 278 168 94 207 203 145 225 197 51 58 43 130 282 250 127 263 161 268 79 40 298 224 248 280 220 247 90 176 218 297 204 75 177 89 215 295 290 21 240 243 65 26 4 173 144 133 129 238 183 80 52 143 209 23 29 39 72 169 48 116 84 223 57 166 8 289 195 185 148 135 163 266 157 92 180 108 115 12 239 270 74 33 138 117 261 265 256 160 171 44 213 87 119 242 288 159 277 221 55 16 122 243 226 45 39 263 280 294 53 216 96 166 190 54 81 172 198 250 258 237 186 192 16 244 155 170 286 282 274 111 283 262 35 121 90 228 235 293 105 64 49 249 113 190 242 4 210 84 127 22 28 121 54 196 258 237 186 192 36 16 244 106 155 7 170 101 286 203 253 85 282 250 291 274 283 262 35 70 100 90 211 2 228 235 80 293 105 64 49 20 128 149 195 249 299 98 252 113 255 38 119 287 83 238 85 152 293 139 255 198 23 167 111 68 108 234 260 134 287 198 144 172 28 101 211 128 149 237 186 16 170 253 283 262 35 90 293 64 38 119 13 10 52 207 262 162 86 198 196 252 16 64 123 34 107 262 139 103 238 121 235 134 23 258 237 27 186 192 36 208 155 7 170 140 5 111 283 35 132 90 228 293 273 64 97 20 264 249 231 113 214 54 26 237 213 21 13 298 219 134 28 233 137 258 153 102 27 186 206 192 36 208 16 155 170 88 140 101 99 142 130 230 31 250 269 5 111 156 158 283 262 45 184 35 132 121 272 90 211 165 141 198 122 228 144 235 293 273 294 188 64 23 97 20 1 128 149 264 249 300 231 154 113 214 54 3 280 74 244 224 77 299 98 81 198 144 172 7 203 282 250 70 121 80 195 38 119 287 249 208 88 58 130 165 21 1 145 237 94 141 119 279 26 28 196 186 16 134 244 106 170 101 253 250 291 274 111 283 262 35 100 90 211 198 144 293 105 64 49 23 128 249 172 252 255 228 44 21 269 239 8 169 198 144 172 134 250 23 38 279 257 151 251 210 168 225 263 268 218 297 173 129 29 223 57 135 229 180 108 252 33 255 18 75 209 222 254 147 205 34 157 151 198 134 250 144 23 172 28 258 102 27 192 36 208 155 7 88 203 230 31 5 156 35 132 90 228 235 273 64 97 20 1 264 231 154 113 214 54 38 290 2 52 265 19 214 76 172 198 134 203 253 85 291 80 23 195 38 119 287 237 206 264 113 164 248 33 55 58 130 173 120 177 29 300 209 218 157 260 289 143 239 24 120 173 134 203 28 233 137 257 153 147 259 102 27 206 104 88 94 99 227 145 142 130 230 76 31 282 250 63 269 5 156 158 161 45 184 67 164 61 40 70 247 91 121 211 165 162 204 141 198 122 21 240 175 26 292 144 235 238 294 188 23 15 82 174 8 300 172 157 115 60 154 11 271 219 13 18 223 266 179 64 254 100 136 56 54 283 96 272 178 187 93 250 81 172 28 196 134 101 253 85 291 211 144 23 128 252 255 210 65 229 8 267 277 211 41 288 93 250 28 134 7 101 203 282 70 121 198 144 80 23 128 149 195 98 38 119 287 252 137 120 210 225 161 164 248 272 165 215 65 173 116 33 55 130 21 151 51 76 218 290 129 29 300 157 221 18 209 92 30 191 99 271 277 248 252 98 134 207 216 153 55 51 225 245 212 203 11 54 81 120 77 200 88 94 145 197 161 67 224 248 176 204 290 240 65 26 133 238 183 80 275 143 96 169 116 57 8 289 195 148 135 163 266 300 157 115 12 33 138 17 265 44 213 87 119 288 151 168 217 72 256 242 210 116 251 208 261 188 134 282 71 151 27 77 222 200 7 278 168 101 207 203 225 197 51 58 202 250 18 263 217 268 79 298 248 280 220 218 297 75 177 89 215 295 290 198 65 173 235 133 129 183 80 52 275 143 209 23 29 96 169 48 84 223 277 57 166 289 185 135 163 266 92 229 180 108 12 270 221 252 74 33 138 117 265 160 213 87 119 242 288 55 204 94 18 229 178 166 146 253 282 70 121 172 237 186 202 164 75 290 209 55 117 285 288 94 110 141 227 133 94 53 63 278 257 103 235 7 203 70 80 195 38 119 287 237 255 161 164 248 130 157 87 188 123 286 109 207 80 175 276 70 172 7 101 203 85 282 121 211 128 149 195 38 287 206 156 45 90 26 58 109 87 47 21 97 226 263 28 101 198 144 23 128 172 16 54 63 221 72 228 286 148 198 144 172 49 28 233 86 56 137 257 153 147 120 259 102 27 77 206 200 104 155 7 88 101 94 99 203 227 10 145 142 197 130 216 230 76 31 282 250 269 5 156 158 281 161 45 184 67 164 61 40 248 70 220 132 247 91 121 272 245 211 165 176 162 204 290 122 21 240 175 65 26 292 194 133 238 183 294 188 275 260 143 96 82 97 169 116 174 57 8 1 128 289 135 163 264 266 300 157 115 60 231 12 239 93 33 138 154 11 214 17 271 279 265 219 54 38 13 171 44 213 87 119 288 223 109 225 263 268 215 4 151 202 117 131 68 185 92 74 60 129 106 174 197 64 125 28 134 101 250 211 198 23 128 149 172 186 54 108 165 107 47 77 296 251 212 198 144 172 7 203 80 195 38 119 287 274 111 132 248 238 130 21 102 94 30 53 85 260 193 198 144 172 196 237 186 16 134 244 106 7 170 101 286 253 250 291 274 111 283 262 35 100 121 90 80 105 64 49 128 195 249 299 252 255 38 119 287 61 285 104 202 42 244 76 212 28 134 211 23 149 274 151 206 222 210 278 168 207 225 58 18 263 268 218 297 75 89 215 173 129 275 209 29 223 185 249 229 180 108 12 252 74 117 255 160 79 177 221 55 134 96 245 233 280 22 147 28 196 198 172 23 250 7 203 291 80 195 38 287 208 248 130 259 222 88 41 242 190 85 121 198 54 172 28 258 237 186 16 155 170 286 274 111 283 262 35 90 211 228 235 293 105 64 20 149 249 113 205 69 173 11 247 41 207 198 144 23 172 279 71 233 137 257 151 147 120 259 276 251 77 222 200 104 187 16 210 7 278 168 94 99 203 227 10 145 225 197 51 43 76 202 282 250 291 127 63 269 18 158 281 263 161 217 268 45 67 164 61 40 9 298 224 248 280 70 220 91 121 272 211 176 218 297 204 75 215 295 290 21 240 243 175 65 26 4 292 133 129 183 80 294 52 275 143 209 124 29 72 96 169 48 116 84 179 223 174 112 57 166 8 289 195 148 135 163 266 249 157 229 180 108 193 115 60 12 239 270 126 74 33 138 261 214 17 265 256 160 13 171 44 213 87 119 242 288 68 92 55 129 200 192 228 159 179 172 134 81 250 144 25 279 151 251 77 222 210 278 168 207 197 51 202 263 268 61 248 280 218 297 204 215 295 290 240 65 292 173 133 183 52 275 143 209 29 96 169 48 84 223 57 166 289 195 148 135 163 266 229 180 108 12 270 252 74 33 138 261 265 255 160 87 119 242 288 18 217 75 177 89 185 221 55 277 64 60 259 295 202 138 4 7 144 113 264 38 2 240 3 246 63 81 212 283 19 105 34 237 121 144 258 153 102 27 186 206 192 36 208 16 155 170 88 286 142 130 230 31 282 5 111 156 262 184 35 70 132 90 165 141 228 235 293 273 188 64 97 20 1 149 264 300 231 154 113 214 54 241 38 55 135 16 246 283 172 28 101 211 198 144 128 195 119 87 140 220 273 199 83 165 28 134 81 198 144 23 172 282 233 86 137 257 153 259 102 27 206 88 99 227 142 130 230 76 31 269 156 158 45 184 164 61 40 247 272 162 141 122 21 175 292 294 188 15 8 300 157 60 239 154 113 11 271 219 13 44 118 133 46 121 60 173 182 212 28 134 7 101 203 81 253 85 282 250 291 70 211 198 144 80 23 128 149 195 172 98 38 119 287 235 137 222 278 225 76 202 161 164 248 21 116 157 229 163 144 59 69 38 57 40 161 198 23 172 28 196 258 237 186 192 36 208 47 16 244 106 155 170 140 101 286 253 85 250 291 274 111 283 262 35 100 90 211 228 235 293 105 64 49 97 20 128 264 249 252 113 214 255 54 292 200 162 49 234 209 134 172 198 85 121 80 149 195 38 119 287 155 90 248 95 102 149 191 185 249 235 250 134 28 233 258 153 27 206 192 36 16 155 7 88 101 99 142 130 230 31 282 269 5 156 158 45 184 35 70 132 121 272 90 211 165 141 122 228 293 105 273 294 188 64 23 97 20 1 128 264 300 231 154 113 214 54 247 200 99 227 175 265 279 212 70 172 134 28 233 86 56 137 257 258 153 147 120 259 102 27 206 192 36 208 182 155 88 101 94 142 130 230 76 31 282 250 63 269 5 156 158 226 161 45 184 67 164 35 61 40 132 247 32 91 121 272 90 211 165 162 141 122 21 240 26 228 292 235 238 293 273 294 188 64 23 15 82 97 174 20 8 1 128 149 264 300 157 115 60 231 239 154 113 11 214 271 219 54 13 44 223 158 26 245 70 253 195 115 81 91 95 50 233 85 260 219 132 172 81 198 144 28 7 203 282 121 211 80 128 149 195 38 119 287 90 264 88 217 248 275 130 83 249 212 139 68 243 218 28 134 101 250 144 23 128 149 104 55 141 108 33 134 18 237 211 128 233 86 257 258 153 259 102 27 186 206 192 36 208 16 155 170 88 101 99 107 227 118 142 130 230 76 31 282 250 269 5 111 156 158 226 283 262 45 184 164 61 40 132 247 32 121 272 90 165 162 198 122 21 175 228 292 144 235 293 273 294 188 64 23 15 97 20 1 149 264 300 172 60 231 239 154 113 11 214 271 219 54 53 7 17 272 143 66 111 93 250 28 233 86 56 137 257 258 153 147 237 259 102 27 206 192 36 208 155 88 101 99 107 203 227 142 130 230 31 282 152 269 5 156 158 226 283 45 184 67 164 35 61 40 70 132 247 32 91 121 90 211 165 162 141 122 21 240 175 228 292 235 293 273 294 188 64 15 82 97 174 20 8 1 128 149 264 300 157 115 60 231 239 154 113 11 214 271 219 54 13 44 161 57 22 158 177 117 30 44 28 134 196 7 101 203 253 85 282 291 70 121 211 80 128 149 195 252 38 119 287 231 1 300 51 65 178 159 52 26 19 15 28 134 101 282 250 70 121 211 23 128 149 98 11 72 52 293 6 159 112 33 28 134 101 250 121 144 23 128 149 203 225 55 115 97 126 99 9 144 81 55 127 74 18 53 169 13 198 151 77 222 200 210 168 207 197 51 263 268 40 248 280 218 295 290 65 173 133 129 183 80 275 143 29 96 48 84 223 57 289 195 148 135 163 266 229 180 108 12 270 252 33 138 261 265 255 160 87 119 288 71 58 202 75 177 52 209 166 185 221 277 92 92 183 30 191 285 169 160 198 49 255 155 138 211 128 117 250 124 106 134 7 203 23 5 156 90 245 183 113 77 39 83 201 198 212 28 134 101 282 250 70 121 211 128 149 98 237 90 238 64 190 282 269 109 56 139 54 28 134 101 250 70 121 211 23 128 149 98 80 31 11 26 4 252 215 10 193 157 28 7 101 203 282 250 70 121 211 80 128 149 195 98 38 119 287 161 173 129 229 275 29 33 248 288 163 206 241 210 292 99 78 233 81 198 172 134 144 23 80 195 264 252 214 168 194 280 282 67 193 83 198 144 172 28 233 86 56 137 257 153 147 120 259 102 206 208 7 88 94 99 203 227 142 130 230 76 31 269 5 156 158 161 45 184 164 35 61 40 70 132 247 91 165 162 141 122 21 240 175 26 292 294 188 15 82 97 174 8 1 264 300 157 115 60 231 239 154 113 11 214 271 279 219 54 38 13 44 119 74 211 181 193 267 61 187 198 172 144 134 196 244 106 286 253 85 291 274 70 100 80 105 49 149 195 249 252 255 38 225 233 239 34 204 164 293 5 81 198 144 172 23 86 137 257 153 147 120 237 259 102 77 206 36 104 7 88 94 99 203 227 145 142 130 230 76 31 282 63 269 156 158 281 161 45 184 67 61 40 224 248 70 220 132 247 91 121 272 165 176 162 141 122 21 240 175 26 292 238 80 294 188 15 82 169 116 174 57 8 289 163 300 157 115 60 93 154 11 271 219 13 171 44 119 223 9 131 262 171 184 290 148 144 134 198 23 172 282 121 196 258 237 186 192 36 16 155 170 286 274 111 283 35 90 228 235 293 105 64 20 249 113 4 210 34 75 55 209 217 196 134 244 106 286 81 253 291 274 100 105 49 249 252 255 121 90 61 131 106 7 32 172 153 3 284 81 207 292 224 63 86 293 200 180 104 134 23 172 28 233 56 137 257 73 153 147 259 102 251 27 77 206 208 7 88 101 94 99 203 227 10 145 142 197 130 230 24 76 31 282 269 5 156 158 281 161 45 184 67 164 61 40 248 70 220 132 247 91 121 245 211 165 176 162 204 141 290 37 122 21 240 175 65 26 292 235 194 133 238 183 294 188 275 260 143 15 96 82 169 116 174 8 1 128 289 148 135 163 266 300 157 115 60 231 12 239 270 93 33 138 154 11 17 271 265 219 13 171 213 87 119 288 187 58 263 223 225 202 68 108 160 151 9 218 268 293 57 169 175 221 36 16 172 134 28 258 237 186 192 208 155 170 101 250 111 283 262 35 132 90 211 228 235 273 64 97 20 128 149 264 231 113 214 54 76 126 125 94 9 266 23 144 28 134 101 250 211 198 128 149 186 225 55 279 171 73 131 64 82 96 172 198 144 28 101 282 250 70 121 211 128 149 98 255 54 25 22 77 224 239 74 231 28 134 101 81 282 250 70 121 211 198 144 23 128 149 172 98 99 11 294 250 271 159 39 93 178 198 144 23 172 149 196 244 106 286 274 105 49 249 252 255 120 251 210 155 168 225 31 161 268 218 204 173 229 180 117 263 283 98 255 292 125 35 77 282 178 275 53 208 62 134 23 258 237 186 192 36 16 155 7 170 286 111 283 262 35 132 90 228 235 293 273 64 97 20 1 264 231 113 54 140 16 212 231 134 72 40 28 101 211 128 149 253 151 251 206 222 278 168 207 225 51 58 202 18 263 268 79 218 297 75 89 215 173 129 275 209 29 96 223 1 185 249 92 229 180 74 117 255 160 221 55 271 113 169 75 123 23 153 134 7 203 198 144 172 292 262 81 164 68 180 37 134 7 23 11 54 47 128 101 217 175 104 174 198 144 134 282 70 121 237 186 16 106 170 111 283 262 35 90 293 105 64 249 111 269 171 261 234 124 69 134 172 198 144 28 233 137 258 153 237 102 27 186 206 192 36 208 47 16 244 106 170 88 140 101 286 99 142 130 230 76 31 282 250 274 5 156 158 262 45 184 164 35 70 132 121 272 90 211 165 141 122 228 235 293 105 273 294 64 97 103 20 1 128 149 264 249 300 231 154 113 214 54 60 177 290 115 199 293 172 198 144 28 23 233 137 257 120 259 206 94 227 145 76 291 161 67 164 61 40 247 91 204 21 240 26 292 238 294 174 8 157 60 239 252 11 255 13 44 213 223 121 52 163 176 129 68 134 250 198 144 23 172 233 137 257 73 147 120 259 251 77 200 104 187 7 170 168 94 99 203 227 10 145 142 197 130 76 291 63 269 158 281 161 268 45 67 164 61 40 248 280 220 247 91 272 245 218 204 290 21 240 175 26 292 194 133 238 183 80 294 188 275 143 15 96 82 169 116 174 57 8 289 195 148 266 300 157 229 193 60 12 239 270 126 33 138 11 17 265 13 171 44 213 87 119 242 288 151 263 223 39 108 160 215 180 276 222 217 9 209 210 256 37 259 252 160 204 229 247 28 134 101 250 121 211 128 149 291 4 54 272 59 153 78 241 138 219 81 64 249 245 296 149 206 124 81 172 99 171 155 242 247 160 45 121 134 81 250 144 23 172 90 214 230 195 27 148 146 243 163 294 161 203 4 134 72 155 262 7 198 144 23 172 38 239 202 111 120 66 127 259 46 134 81 198 144 23 28 233 137 258 153 237 102 27 186 206 192 36 208 16 155 170 88 99 203 142 130 230 31 282 269 5 156 158 283 262 45 184 35 70 132 121 272 90 165 141 228 235 293 105 273 294 188 64 97 20 1 264 300 231 154 113 214 54 56 1 72 144 238 76 226 300 241 257 273 85 98 191 6 27 104 208 231 176 190 54 133 273 213 269 15 14 222 28 134 7 101 203 85 282 250 291 70 121 211 198 144 80 23 128 149 195 98 38 119 287 137 278 94 76 202 161 268 164 248 272 21 116 157 229 163 65 275 257 71 126 150 295 147 117 198 144 23 172 233 137 258 153 237 259 102 27 186 206 192 36 208 16 155 170 88 140 286 99 107 118 142 130 230 76 31 282 274 269 5 156 158 283 262 45 184 164 132 121 272 90 211 165 141 122 175 228 235 293 105 273 294 188 64 15 97 103 20 1 149 264 249 300 231 154 113 11 214 219 54 174 168 24 228 185 55 225 26 134 151 222 278 207 51 202 18 75 215 173 235 129 29 223 57 180 108 252 117 160 78 215 64 185 297 103 282 81 134 121 23 27 106 7 203 274 5 35 132 1 221 161 66 27 119 118 3 28 134 101 282 250 70 121 211 198 144 23 128 149 98 203 132 11 198 260 207 227 175 36 49 144 23 172 233 137 257 151 73 147 120 259 251 77 206 200 104 187 210 155 7 168 94 99 203 10 145 142 225 197 130 69 76 282 291 63 269 158 281 263 161 262 268 45 67 164 61 40 224 248 280 70 220 247 91 121 272 245 176 218 297 204 295 290 21 240 243 65 26 4 292 173 194 133 129 238 183 80 294 188 275 143 124 29 15 96 82 169 48 116 223 174 112 57 8 1 289 195 148 135 163 266 300 157 229 108 193 115 60 12 239 270 126 138 11 17 265 219 13 171 44 213 87 119 242 288 202 18 209 123 276 222 79 215 166 55 261 256 288 63 263 128 153 227 3 115 293 231 190 186 23 54 198 28 233 86 56 137 257 258 153 147 120 259 102 27 206 192 36 208 104 182 88 101 94 99 227 142 130 230 76 31 282 250 63 269 5 156 158 226 161 45 184 67 164 61 40 70 132 247 32 91 121 272 211 165 162 204 141 122 21 240 175 26 228 292 235 238 273 294 15 82 97 174 20 8 1 128 264 300 157 60 239 154 113 11 214 271 279 219 13 44 223 145 123 181 299 196 102 28 125 85 134 282 250 70 121 211 198 144 23 128 149 98 291 132 54 276 86 143 200 92 141 154 172 28 233 56 137 257 258 153 147 120 259 102 27 77 206 192 36 208 104 182 155 7 88 101 94 99 203 227 145 142 130 216 230 76 282 250 63 269 5 156 158 281 226 161 184 67 164 61 40 224 248 70 220 132 247 32 91 121 272 90 165 176 162 204 122 21 240 175 228 292 235 238 293 273 294 188 15 82 97 169 116 174 20 57 8 1 128 289 149 264 300 157 115 60 231 239 93 113 11 214 271 279 219 54 13 171 44 213 217 223 251 117 25 183 271 207 150 100 132 198 134 28 233 86 56 137 257 153 147 237 259 102 27 186 206 192 36 208 16 155 170 88 101 94 99 107 227 118 142 130 230 76 31 282 250 152 291 63 269 5 111 156 158 226 283 161 262 45 184 67 164 35 61 40 70 247 32 91 121 272 211 165 162 141 122 21 240 175 26 228 292 144 235 293 273 294 188 64 23 15 82 97 174 20 8 1 128 149 264 300 157 115 60 231 239 154 113 11 214 279 219 54 13 44 53 223 215 189 16 13 29 157 205 6 253 144 28 134 101 250 23 128 196 80 230 137 222 202 75 209 117 224 200 72 196 166 126 172 28 237 16 134 244 106 170 101 286 253 85 250 291 274 111 283 262 100 198 144 105 64 49 23 128 249 252 255 204 94 175 198 167 268 270 172 98 250 128 233 137 257 151 147 120 259 276 251 77 104 187 210 7 278 168 101 207 99 203 227 10 145 225 197 51 58 43 69 76 202 282 63 269 5 158 281 263 161 67 164 61 40 224 280 70 220 247 91 272 211 176 218 297 295 290 21 240 243 65 26 4 292 173 133 129 238 183 80 294 52 275 143 124 29 72 96 169 48 116 84 223 174 112 57 166 8 289 195 148 135 163 266 157 229 180 193 115 60 12 239 126 33 138 11 261 17 265 160 13 171 44 213 87 119 242 288 71 18 217 75 209 68 159 39 55 79 59 200 277 271 262 58 251 172 28 134 101 81 250 121 211 198 144 23 128 149 7 16 155 4 54 52 258 128 241 242 119 121 54 134 250 198 144 196 233 257 151 120 259 251 77 200 187 210 7 88 168 94 203 227 10 197 43 69 76 291 281 263 161 268 45 67 164 61 40 224 248 280 220 247 91 272 176 218 297 204 295 290 21 240 243 175 65 26 4 292 173 133 129 238 183 80 293 64 275 143 124 29 96 169 48 116 223 174 112 57 8 289 195 148 135 163 264 266 157 229 180 108 115 60 12 239 270 126 33 138 11 17 265 256 13 171 44 213 87 288 71 58 18 75 209 39 185 221 123 51 127 79 298 159 277 166 92 74 55 160 222 278 37 300 255 123 91 19 98 134 250 70 121 186 151 237 222 208 210 168 207 225 51 76 202 18 268 45 218 297 75 215 173 129 209 29 223 163 180 108 74 113 160 177 185 221 294 298 60 150 113 62 178 81 172 198 101 250 121 211 128 149 237 186 278 94 51 202 18 79 75 209 221 55 117 40 39 13 182 21 61 212 85 35 235 31 16 202 259 251 11 287 97 282 196 244 106 203 253 291 49 252 255 38 175 103 99 31 236 294 81 172 221 197 7 53 264 220 238 253 134 172 49 28 233 86 137 257 153 147 120 259 102 206 155 170 88 101 94 99 227 142 130 230 76 31 250 63 269 158 161 45 184 67 164 61 40 70 247 91 121 272 211 165 162 141 122 21 240 175 26 292 294 188 15 82 174 8 300 157 115 60 239 154 11 271 219 13 44 223 96 177 72 57 291 272 134 198 144 233 86 137 257 153 147 120 259 102 251 27 77 206 200 104 7 88 168 94 99 203 227 10 145 142 197 130 230 24 76 31 282 63 269 5 111 156 158 281 161 45 184 67 164 61 40 224 248 70 220 247 91 121 245 165 176 162 204 141 290 122 21 240 175 65 26 292 194 133 238 183 80 294 188 275 143 15 169 116 174 8 1 289 195 148 135 163 266 300 157 229 115 60 12 239 270 93 33 138 154 11 17 271 265 219 13 171 44 213 87 119 288 151 263 223 108 18 215 39 48 185 160 276 222 9 89 210 55 256 71 209 92 83 50 129 18 149 39 258 121 28 134 7 203 282 250 70 211 144 128 98 38 119 287 90 248 132 210 157 123 255 161 70 28 134 101 250 211 198 144 23 128 149 186 16 214 54 54 261 64 43 197 194 93 121 41 227 183 252 198 250 81 134 28 196 186 244 106 170 101 286 274 262 211 144 105 49 23 128 149 249 172 255 38 279 138 245 150 114 174 254 132 250 113 28 134 7 101 203 282 70 121 211 198 144 80 23 128 149 195 98 38 119 287 225 161 164 248 165 215 65 173 33 55 117 222 278 130 21 218 290 26 300 157 137 251 51 76 272 129 185 163 11 261 89 175 27 1 24 258 134 151 237 278 202 18 75 65 129 209 117 271 110 67 128 194 69 111 253 172 198 23 28 233 137 258 237 259 102 27 186 206 192 36 208 47 16 244 106 155 170 88 140 101 286 99 107 118 142 130 230 76 31 282 250 274 269 5 156 158 283 262 45 184 164 35 70 132 121 272 211 165 141 122 175 228 235 293 105 273 294 188 64 15 97 103 20 1 149 264 249 300 231 154 113 11 214 219 54 53 294 183 176 87 22 28 198 134 101 282 250 70 121 211 23 128 149 98 119 54 216 164 263 187 123 60 165 144 28 101 282 250 70 121 211 128 149 98 90 260 264 151 188 287 36 161 134 28 233 137 258 237 259 102 27 206 192 208 155 7 88 101 99 107 227 130 230 76 31 282 250 269 5 111 156 158 283 45 184 164 35 61 70 132 121 272 90 211 165 141 198 122 175 228 144 235 293 273 294 64 23 15 97 20 128 149 300 172 231 154 113 11 214 219 54 38 123 241 98 214 78 206 255 81 134 198 144 172 250 257 151 120 259 251 77 200 208 187 210 7 168 94 203 227 10 145 225 197 43 69 76 282 291 281 263 161 268 67 164 61 40 224 248 280 70 220 247 91 176 204 290 21 240 175 65 26 4 292 173 133 129 238 183 80 275 143 124 96 169 48 174 20 112 57 8 289 195 148 135 163 264 266 157 229 180 115 60 12 239 270 126 33 138 11 17 265 13 44 213 87 119 242 288 51 58 202 297 223 185 221 159 55 261 217 71 52 209 277 92 117 256 168 274 251 277 4 233 144 134 198 172 86 56 137 257 153 147 120 259 102 27 77 206 36 208 104 155 7 88 94 203 227 145 142 130 216 230 76 31 282 63 269 5 156 158 281 226 161 45 184 67 164 61 40 70 132 247 91 121 272 90 176 162 204 141 122 21 240 175 292 238 273 188 15 82 97 169 116 20 8 1 289 264 300 157 115 60 231 239 154 113 11 214 271 279 219 54 38 13 171 44 213 119 223 267 246 53 216 235 24 262 54 134 101 81 250 198 144 23 128 172 211 222 278 207 51 202 18 161 79 75 215 80 209 97 195 221 55 117 160 144 146 200 265 296 92 89 134 121 233 137 102 27 206 208 7 88 99 203 142 130 230 31 269 5 156 158 45 184 272 165 141 122 294 188 1 300 154 119 247 229 254 221 285 295 49 198 144 172 23 282 70 121 255 251 77 200 155 168 268 248 280 218 290 240 65 133 183 275 143 96 169 57 289 148 135 163 266 157 12 270 33 138 265 213 87 242 288 151 58 263 117 261 160 84 93 163 171 260 78 81 250 144 212 28 134 101 211 198 23 128 149 172 203 292 137 222 278 207 51 202 18 79 75 215 21 235 209 221 55 117 160 178 208 133 88 188 218 51 198 134 7 203 85 282 291 80 195 38 119 287 76 263 164 248 157 239 33 130 21 115 157 14 206 82 63 177 28 134 7 101 203 282 250 70 121 211 198 144 23 128 149 172 98 263 248 204 65 239 58 130 212 3 164 188 111 231 189 270 198 66 177 161 144 28 101 282 250 70 121 211 23 149 98 203 80 16 4 248 184 74 119 191 21 198 98 81 28 134 7 101 203 85 250 144 80 23 128 195 172 287 206 76 18 161 164 290 173 157 229 33 55 278 29 120 275 300 163 71 187 221 5 241 243 99 253 28 134 101 250 211 23 128 149 172 16 132 54 244 186 298 24 131 202 134 28 258 237 27 192 36 47 16 106 155 170 140 101 286 250 274 5 111 283 262 35 132 90 211 228 235 293 105 273 64 23 97 20 1 128 149 264 249 231 113 214 54 100 59 289 16 191 75 205 81 172 28 211 198 144 23 128 149 45 151 251 206 222 210 278 207 225 51 202 18 79 89 173 129 209 29 223 195 185 92 180 108 221 252 74 117 160 64 178 38 86 63 223 144 134 198 23 172 239 233 137 257 153 147 120 259 102 27 77 206 200 104 7 88 94 99 203 227 10 145 142 197 130 230 76 31 269 5 156 158 281 161 45 184 67 164 61 224 248 220 247 91 272 245 165 176 162 204 141 290 122 240 175 65 26 228 292 194 238 183 80 294 188 275 15 96 82 169 116 174 57 8 1 289 148 135 163 266 300 157 115 60 12 93 252 33 138 154 17 271 265 219 13 171 44 213 87 119 288 151 215 108 22 6 214 125 118 81 102 35 179 115 135 112 173 165 260 134 28 233 137 258 153 237 259 102 27 206 192 36 208 16 155 88 101 99 107 227 142 130 230 76 31 282 250 269 5 111 156 158 283 184 164 35 61 132 121 272 90 211 141 122 175 228 235 293 273 294 188 64 23 15 97 20 1 128 149 264 300 231 154 113 214 271 219 54 13 270 223 274 132 105 297 164 265 134 198 144 121 233 137 257 147 120 259 251 77 200 104 7 168 94 99 203 227 10 145 197 76 291 63 269 158 281 161 45 184 67 61 40 224 248 220 247 91 272 165 176 204 290 21 240 175 65 26 292 133 238 183 80 294 64 275 143 96 169 116 174 57 8 289 195 148 135 163 266 157 229 115 60 12 239 270 33 138 11 17 13 171 44 213 87 119 151 263 218 242 39 108 160 215 218 298 242 47 86 127 246 121 198 144 172 134 28 258 237 102 27 186 192 36 208 244 106 155 170 88 140 101 286 230 31 250 274 5 111 156 283 262 35 132 90 211 228 235 293 105 273 64 97 20 128 149 264 249 231 154 113 214 255 54 269 34 83 52 298 111 258 134 23 237 186 192 36 208 16 155 170 140 286 253 282 274 283 262 35 70 132 121 90 228 235 293 105 64 97 20 264 249 231 113 214 54 147 253 158 149 123 49 126 154 277 196 112 116 77 81 198 144 28 7 101 203 282 70 121 211 23 128 149 38 119 287 90 208 88 225 18 263 248 272 65 239 58 130 21 74 79 83 7 240 13 182 235 28 233 137 258 153 237 259 102 27 186 206 192 36 16 155 170 88 101 99 107 227 118 142 130 253 230 76 31 282 250 269 5 111 156 158 283 262 45 184 164 35 61 70 132 121 272 90 165 141 122 175 228 292 293 273 294 188 64 15 97 20 1 128 149 264 300 60 231 154 113 11 214 271 219 54 53 4 256 243 52 259 162 209 234 134 80 28 7 101 282 70 121 211 128 149 36 274 90 214 299 17 166 181 268 71 134 198 144 23 172 233 86 56 137 257 258 153 147 259 102 27 206 192 36 208 155 7 88 99 203 227 142 130 230 76 31 282 269 5 156 158 226 45 184 67 164 61 40 70 132 247 32 91 121 272 90 165 162 141 122 21 240 175 228 292 235 293 273 294 188 15 82 97 174 20 8 1 264 300 157 115 60 231 239 154 113 11 271 219 54 38 13 44 119 104 161 99 231 182 170 281 300 75 134 28 237 186 192 16 244 155 101 286 81 250 274 111 283 262 35 90 211 198 228 144 235 293 105 64 23 128 149 172 113 239 75 8 242 298 188 39 134 121 198 250 149 153 102 27 206 88 142 130 230 274 5 156 184 90 165 141 105 300 154 75 140 126 18 243 54 253 134 144 23 258 237 102 27 186 206 192 36 208 16 170 88 142 130 230 31 282 5 111 156 283 262 184 70 132 90 165 141 228 235 293 273 64 97 20 1 264 300 231 154 113 214 90 193 121 148 266 282 256 253 28 101 250 144 128 71 151 259 251 206 222 200 210 278 168 207 225 197 51 58 202 263 161 268 79 45 298 248 280 218 297 75 177 89 215 295 290 65 173 133 129 183 80 52 275 143 209 29 223 166 195 185 135 163 92 229 180 108 12 270 221 252 74 33 55 117 261 265 255 160 87 119 242 288 94 83 255 162 183 42 168 198 134 144 23 172 196 258 237 186 192 16 244 106 155 170 286 253 274 111 283 262 35 121 90 228 235 293 105 64 49 20 249 252 113 111 133 19 215 65 126 89 28 134 101 250 121 211 23 128 149 11 54 249 240 12 189 106 153 226 46 263 163 246 181 177 287 81 265 208 18 177 135 70 9 253 144 198 152 186 55 117 130 118 179 219 37 262 26 81 70 31 152 268 266 141 134 28 244 106 101 286 81 250 211 198 144 105 23 128 149 249 172 294 213 282 240 208 120 235 134 28 237 186 16 244 170 101 286 81 250 274 111 283 262 211 198 144 105 23 149 249 172 189 173 107 172 3 182 226 81 62 139 90 146 48 186 128 81 172 134 198 144 23 121 233 137 257 151 120 259 276 251 77 206 222 200 187 210 7 88 168 94 207 203 227 10 145 225 197 51 43 69 76 291 269 281 263 161 268 45 67 164 61 40 224 248 280 70 220 132 247 91 176 218 297 204 295 290 21 240 243 175 65 26 4 292 173 133 129 238 183 80 294 275 143 124 29 72 96 169 116 84 223 174 112 57 8 289 195 148 135 163 266 157 229 180 108 193 115 60 12 239 270 126 74 33 138 11 261 17 265 256 160 13 171 44 213 87 119 242 288 71 123 18 217 75 52 209 68 159 39 221 55 117 79 179 111 164 34 283 70 198 172 28 7 101 203 282 250 121 211 80 23 128 149 195 98 38 119 287 225 248 65 173 1 55 130 21 218 290 300 157 137 272 165 215 93 138 253 171 58 300 158 250 279 257 120 251 77 36 200 7 94 203 10 145 197 31 291 281 161 67 40 224 248 220 247 176 204 290 21 240 65 26 292 133 238 183 80 275 143 96 169 116 57 8 289 195 148 135 163 266 157 60 12 239 270 33 214 17 265 13 44 213 87 119 288 151 168 217 218 223 229 242 108 160 59 60 56 163 12 244 241 113 172 273 219 224 275 23 134 28 258 237 186 192 16 155 170 101 286 81 250 274 111 283 262 35 90 211 198 228 144 235 293 105 64 20 128 149 249 140 217 227 228 159 213 69 41 250 134 101 128 257 151 120 259 251 200 187 16 210 168 94 10 145 142 225 197 43 31 291 281 263 161 268 67 61 40 224 248 280 220 247 176 218 297 204 295 290 21 240 243 175 65 26 4 292 173 133 129 238 183 80 275 143 29 72 96 169 48 116 223 174 112 8 289 195 148 135 163 266 157 229 180 108 115 60 12 239 270 126 252 33 138 154 11 17 265 256 13 171 44 87 119 242 288 71 58 18 75 209 185 221 123 222 278 179 277 92 160 52 247 7 273 64 226 20 144 23 28 196 258 237 27 186 192 36 208 47 16 244 106 155 170 140 101 286 250 274 5 111 283 262 35 132 121 90 211 228 235 293 105 49 97 1 128 149 264 249 231 252 113 214 255 54 215 12 145 45 46 286 276 28 134 101 250 211 198 144 23 128 172 7 16 155 54 237 189 292 46 11 85 79 235 134 81 144 23 86 137 257 151 73 147 120 259 102 251 77 206 200 104 187 210 7 88 168 94 99 203 227 10 145 142 225 197 43 130 230 69 76 31 282 291 63 269 156 158 281 263 161 268 45 184 67 164 61 40 224 248 280 70 220 247 91 121 272 245 165 176 218 162 204 141 290 122 21 240 175 65 26 4 173 194 133 129 238 183 80 294 188 275 143 124 15 96 82 169 48 116 174 112 57 8 289 195 148 135 163 266 300 157 229 180 193 115 60 12 239 270 126 93 33 138 154 17 271 265 219 13 171 44 213 87 119 242 288 185 71 123 222 18 9 215 209 179 108 55 160 105 67 240 268 183 162 25 198 81 134 28 137 257 153 259 102 27 186 206 36 208 88 101 99 227 142 130 230 76 31 282 250 269 5 156 158 45 184 164 61 70 132 121 211 165 141 122 175 292 144 294 188 15 97 1 128 264 172 60 231 154 11 214 271 219 54 13 18 192 152 132 64 125 40 108 81 198 144 172 128 28 233 86 56 137 257 258 153 147 120 259 102 27 206 36 208 104 182 155 7 88 101 94 99 227 145 142 130 230 76 31 63 269 5 156 158 281 226 161 45 184 67 164 35 61 70 247 32 91 121 272 90 165 176 162 204 141 122 21 240 175 26 228 292 235 238 293 273 294 188 15 82 97 116 174 20 8 1 149 264 300 157 115 60 231 239 154 113 11 214 279 219 54 13 171 44 213 223 251 12 187 47 87 253 10 164 52 49 128 275 170 59 175 5 134 198 144 172 28 233 86 56 257 258 153 237 259 102 27 186 206 192 36 208 16 155 7 88 101 99 107 203 227 118 142 230 76 31 282 250 269 111 156 158 226 283 262 45 184 164 35 61 40 70 132 247 32 91 121 272 90 211 165 162 141 122 21 228 292 235 293 273 294 188 64 15 97 174 20 8 1 149 264 25 300 157 60 231 239 154 113 11 214 271 219 54 38 13 44 161 53 277 126 67 226 65 73 21 28 134 101 250 211 198 144 23 128 149 172 16 54 37 234 128 15 61 179 244 134 54 28 101 250 211 198 144 23 149 172 151 251 206 222 208 210 278 207 225 51 202 18 268 79 248 297 75 177 89 215 173 129 209 29 223 185 92 180 108 221 252 74 55 117 255 160 53 34 20 80 52 293 96 28 134 101 250 121 211 198 144 23 128 149 172 16 4 54 57 271 226 268 169 225 201 212 134 28 233 86 137 257 153 147 259 102 27 77 206 200 104 7 88 101 94 99 203 227 10 145 142 197 130 230 76 31 282 250 63 269 156 158 281 161 45 184 67 164 61 40 224 248 70 220 247 91 121 272 211 165 176 162 204 141 122 21 240 175 65 26 292 235 194 133 238 294 23 15 82 116 174 20 8 1 289 148 135 163 266 249 300 157 115 60 239 93 154 11 17 219 13 171 44 213 223 251 96 108 256 216 277 115 7 179 213 198 144 172 203 85 291 70 80 195 38 119 287 97 151 248 71 286 290 257 231 256 279 113 28 101 211 23 128 151 251 206 222 210 278 168 207 225 51 58 202 18 263 268 79 218 297 75 177 89 215 129 80 209 223 1 195 185 249 92 229 108 221 252 74 55 117 255 160 119 168 27 39 58 23 201 31 294 107 133 78 42 71 117 28 134 101 81 250 211 198 144 23 128 149 172 203 16 204 54 38 131 90 159 108 11 134 105 7 203 282 70 121 172 298 173 192 219 237 107 123 235 23 28 196 258 27 186 36 208 47 16 244 106 155 170 140 101 286 250 274 5 111 283 262 35 132 90 211 228 293 105 273 64 49 97 20 1 149 264 249 231 252 113 214 255 54 38 235 158 26 232 100 21 273 134 28 258 237 186 192 36 16 244 106 155 170 101 250 291 274 111 283 262 35 90 211 228 144 293 105 64 23 128 149 249 113 119 258 230 167 190 283 278 273 54 134 198 144 23 172 88 71 151 251 222 200 210 7 168 203 225 51 58 202 18 263 268 79 298 248 280 218 297 75 177 89 215 295 290 21 240 65 173 133 129 183 80 52 275 143 209 29 96 223 277 57 8 289 195 185 135 163 266 92 229 180 108 12 270 221 252 74 33 138 55 113 117 261 265 255 160 87 119 242 288 39 117 266 11 56 252 13 134 250 120 77 94 99 145 161 67 176 204 240 26 238 80 169 116 8 289 195 157 115 214 44 213 58 65 27 96 125 133 169 235 134 7 203 282 70 198 144 172 35 162 193 211 239 234 93 260 134 250 28 101 23 128 149 186 222 278 94 207 51 202 18 79 75 80 209 195 221 55 117 160 300 89 149 58 144 54 81 134 28 258 237 186 192 36 208 16 155 170 101 250 111 283 262 35 132 90 211 228 235 293 64 97 20 128 264 231 113 279 231 154 201 156 83 66 128 250 212 198 172 144 88 28 233 137 258 153 237 259 102 27 206 192 36 208 16 155 101 99 107 203 142 130 230 76 31 282 269 5 158 283 45 184 164 35 132 121 272 90 211 122 175 228 235 293 273 294 188 64 15 97 20 1 149 264 300 113 11 214 219 54 141 100 202 196 144 110 74 134 81 198 23 172 233 137 258 153 237 259 102 27 186 206 192 36 208 16 155 170 88 99 107 203 118 142 130 230 76 282 291 269 5 111 156 158 283 262 45 184 164 35 70 132 272 90 165 122 175 228 235 273 294 188 64 15 97 20 1 264 300 231 154 113 11 214 219 54 65 120 216 158 234 171 57 134 28 101 250 144 128 149 151 251 77 206 222 200 210 7 278 168 207 203 225 197 51 58 202 18 263 217 268 79 298 248 280 90 218 297 75 177 89 215 295 290 21 173 235 133 129 183 80 52 275 143 209 29 96 97 169 48 84 223 277 166 289 195 185 148 135 163 266 249 92 229 180 108 12 239 270 221 252 74 33 138 55 117 261 265 255 160 87 119 242 288 138 69 270 159 252 195 291 134 23 28 211 149 77 206 200 197 248 90 65 133 96 169 57 289 148 135 163 266 12 33 13 87 288 251 218 160 5 120 97 159 178 244 7 85 282 70 198 144 80 23 195 38 119 287 228 235 249 248 157 239 130 21 194 112 70 158 203 12 60 235 28 233 137 258 153 237 259 102 27 186 206 192 36 208 16 155 170 88 101 99 107 227 118 142 130 230 76 31 282 250 269 5 111 156 283 262 45 184 164 35 61 132 121 272 90 211 165 141 122 175 228 293 273 294 188 64 15 97 20 1 128 149 264 231 154 113 11 214 219 54 53 160 151 5 39 157 68 102 101 250 198 144 128 172 28 186 55 47 239 34 261 66 145 198 172 144 134 7 282 70 106 203 38 135 12 151 108 139 177 62 105 159 214 181 198 144 172 250 186 16 7 170 286 274 111 283 249 265 144 178 46 81 141 220 91 28 134 101 250 211 198 23 128 149 172 71 151 251 206 222 200 210 278 168 207 225 197 51 58 130 76 202 18 263 268 79 298 248 280 90 218 297 75 177 89 215 295 290 240 65 228 173 133 129 183 52 275 143 209 29 96 116 223 57 166 8 185 148 135 163 266 92 229 180 108 12 270 252 74 33 138 117 261 265 255 160 87 242 288 55 152 73 131 89 283 276 242 121 28 196 134 106 7 101 203 253 85 282 250 291 70 211 198 144 80 49 23 128 149 195 98 252 255 38 119 287 272 23 103 237 39 231 146 64 81 172 198 144 134 7 282 70 121 274 252 99 54 123 252 15 30 284 130 41 134 28 101 282 250 70 121 211 128 149 98 16 4 54 294 58 266 12 231 114 134 81 282 250 198 144 23 172 155 11 65 101 151 210 26 242 121 28 81 144 80 195 38 119 287 206 36 269 45 160 10 153 292 295 265 240 205 174 108 160 136 138 144 19 121 134 7 203 253 85 291 70 80 23 195 38 119 287 237 45 120 161 173 229 149 264 37 120 133 42 134 233 257 147 259 77 206 200 208 104 7 94 99 203 227 145 142 130 63 269 158 281 161 45 67 164 61 40 224 248 220 247 91 272 90 176 204 21 240 175 26 292 235 238 80 294 188 15 82 169 116 174 57 8 289 195 148 163 300 157 115 60 239 11 17 219 13 171 44 213 119 288 58 18 209 223 112 1 20 11 277 52 182 172 134 198 144 23 233 137 257 151 147 259 276 251 77 222 200 104 187 210 7 168 94 207 99 203 227 10 225 197 51 43 69 76 202 282 291 63 269 158 281 263 161 268 67 164 61 40 224 248 280 70 247 91 272 176 218 297 204 295 290 21 240 243 175 65 26 4 292 173 235 133 129 238 183 80 294 275 143 124 29 72 96 97 169 48 116 84 223 174 112 57 166 8 289 195 148 135 163 266 157 229 180 108 193 115 60 12 239 270 126 74 33 138 261 17 265 256 160 13 171 44 213 87 119 242 288 71 123 18 217 298 75 209 68 159 92 221 55 50 23 93 180 221 246 186 250 172 134 7 203 198 144 80 195 38 119 287 208 263 164 248 188 275 1 33 13 58 161 165 21 11 120 281 223 144 276 289 210 81 172 28 134 101 250 23 128 196 151 251 206 222 155 7 278 168 207 203 225 51 58 202 18 263 268 79 272 218 297 75 177 89 215 173 235 129 80 209 29 195 185 92 229 180 108 221 252 74 55 117 11 255 160 119 47 25 247 242 133 62 267 121 198 144 23 172 28 233 137 258 153 237 102 27 186 206 192 36 208 16 106 155 170 88 140 286 99 142 130 230 31 282 274 269 5 111 156 158 283 262 45 184 35 70 272 90 211 165 141 122 228 235 293 105 273 294 188 64 97 103 20 1 149 264 249 300 231 252 154 113 214 54 300 176 85 286 36 215 172 198 144 28 101 282 250 70 121 211 23 128 149 98 225 18 11 277 257 105 91 23 99 209 258 237 102 27 186 206 192 36 208 16 155 170 88 140 203 230 31 5 111 156 283 262 184 35 70 132 121 90 211 165 228 235 293 273 64 97 1 149 264 249 231 154 113 214 54 161 241 282 63 204 53 193 75 94 89 157 169 46 125 28 134 101 250 211 198 144 128 16 54 181 126 88 209 149 89 92 134 7 203 85 291 70 121 211 144 80 195 38 119 287 235 76 164 248 188 300 33 130 231 177 36 135 99 159 169 172 134 144 80 23 195 38 119 287 274 248 130 33 210 213 3 206 262 239 289 253 134 28 258 237 27 186 192 36 208 16 244 155 170 140 101 286 250 274 5 111 283 35 132 90 211 228 235 293 105 273 23 97 20 1 128 149 264 249 231 113 214 54 210 29 290 86 205 238 121 101 19 13 30 10 129 26 144 172 196 134 106 7 203 253 85 250 291 211 80 49 23 128 195 252 255 38 119 270 149 258 108 173 27 42 144 23 134 244 106 286 253 274 105 49 249 255 155 169 116 58 284 250 34 3 32 213 81 198 144 23 172 196 237 186 16 244 106 170 101 286 253 85 291 274 283 262 35 100 90 80 105 64 49 128 195 249 299 252 255 38 119 287 80 260 223 129 142 243 39 54 28 134 101 282 250 70 121 211 198 144 23 128 149 172 98 11 186 291 91 219 208 165 198 134 28 233 137 258 153 102 27 206 192 36 155 88 101 99 227 142 81 130 230 76 31 282 250 269 5 156 158 45 184 164 35 61 70 132 121 272 90 211 141 122 175 228 292 144 235 293 273 294 188 64 23 15 97 20 1 128 149 264 300 172 60 231 154 113 11 214 271 54 13 92 192 109 138 99 194 167 134 101 250 198 144 23 128 70 222 278 207 76 202 18 79 75 89 215 235 80 209 29 223 195 108 221 252 55 117 160 256 32 29 249 196 285 188 198 144 23 172 28 233 86 56 137 257 258 153 147 120 237 102 27 186 206 192 36 208 16 182 244 155 170 88 140 101 94 286 99 107 203 227 118 142 130 230 76 31 282 152 63 274 269 5 111 156 158 226 283 161 262 45 184 67 164 35 61 40 132 247 191 91 121 272 90 211 165 162 141 122 21 240 175 26 228 292 235 238 105 273 294 64 15 82 97 174 20 8 1 128 149 264 25 300 115 60 231 239 154 113 11 214 271 279 219 255 54 13 44 53 223 104 291 16 96 165 92 271 172 198 144 134 7 203 253 85 282 70 121 80 23 195 38 119 287 45 76 164 248 33 157 18 161 178 245 199 60 253 28 196 258 237 186 192 16 134 244 106 155 170 101 286 250 291 274 111 283 262 35 100 121 90 211 198 228 144 235 293 105 64 49 23 20 128 249 252 113 38 175 243 197 75 274 183 188 172 81 134 144 23 149 71 151 251 222 210 278 168 207 225 51 58 202 18 263 268 298 280 90 218 297 89 215 295 290 65 173 129 52 275 143 209 29 96 223 166 1 185 148 135 249 157 229 180 108 12 270 252 74 33 117 261 265 255 160 87 242 288 177 277 55 152 16 76 52 217 137 176 28 134 7 101 203 282 250 70 121 211 198 144 23 128 149 98 263 248 204 239 58 130 279 280 211 112 259 219 83 58 244 188 10 44 222 128 250 198 144 134 7 203 85 291 70 80 195 38 119 287 31 249 252 217 248 165 21 130 275 132 84 10 244 95 280 134 198 144 23 282 233 86 137 257 153 147 120 259 206 104 16 88 94 99 227 145 142 130 230 76 63 269 158 161 45 184 67 164 61 40 247 91 272 165 176 162 204 141 122 21 240 175 26 292 238 80 294 188 15 82 116 174 8 195 249 300 115 239 154 11 271 219 13 44 213 119 168 223 160 4 247 160 11 222 99 59 253 134 282 70 121 144 23 274 249 54 106 273 186 17 185 161 157 54 7 203 81 253 85 282 250 291 70 121 80 195 38 119 287 156 225 76 164 248 229 55 137 222 173 275 163 218 290 65 265 207 82 283 107 44 233 212 23 250 198 144 172 28 86 137 257 153 147 120 259 102 27 206 88 101 94 99 227 142 130 230 76 31 282 269 5 111 156 158 161 45 184 67 164 61 40 70 132 247 91 121 272 211 165 162 141 122 21 240 175 26 292 294 188 15 174 8 300 157 115 60 239 154 11 271 219 13 223 71 128 142 141 273 245 254 140 212 28 134 101 81 250 211 198 144 23 149 172 291 55 238 289 208 47 266 279 124 235 28 233 86 56 137 257 153 147 120 102 27 77 206 192 36 200 104 182 106 7 88 101 94 99 203 10 145 142 197 130 216 230 76 31 282 250 63 269 5 156 158 281 226 161 45 184 67 164 61 40 224 248 70 220 132 247 32 91 121 272 245 211 165 176 162 204 141 290 198 122 21 240 175 65 26 292 144 194 133 183 105 273 294 188 275 260 143 23 15 96 82 97 169 116 174 20 57 8 1 128 148 135 163 264 300 172 157 115 60 231 12 239 93 33 138 154 113 11 214 17 271 265 219 54 38 13 171 44 213 87 288 68 223 151 123 251 210 225 131 202 18 263 9 215 37 39 92 108 193 160 241 276 222 207 43 127 280 22 4 29 166 185 74 55 117 242 75 136 189 190 42 254 54 134 81 198 144 23 172 233 137 258 153 237 259 102 27 186 206 192 36 208 16 155 7 170 88 99 107 203 227 118 142 130 230 76 31 282 269 5 111 158 283 262 45 184 164 35 61 70 132 121 272 90 165 122 175 228 235 80 293 273 294 188 64 15 97 20 1 264 300 231 154 113 11 214 219 115 284 240 109 50 52 17 28 134 101 81 250 121 211 198 144 23 128 149 172 7 16 11 282 50 183 32 68 211 198 81 172 144 23 134 250 7 253 85 291 80 195 38 119 252 248 239 12 168 245 87 242 126 114 121 134 101 81 250 211 128 149 54 53 60 24 187 51 163 146 28 134 101 250 211 198 144 23 128 149 172 121 186 16 54 264 296 213 58 257 124 28 134 101 121 211 128 149 119 186 55 2 76 121 1 95 17 143 28 134 250 198 144 23 172 195 72 235 62 216 227 219 198 144 172 203 257 120 259 251 77 200 187 210 7 168 94 99 10 145 225 197 69 282 291 281 263 161 268 67 61 40 224 248 280 70 220 176 204 290 21 240 175 65 26 4 292 173 133 238 183 80 275 143 96 97 169 48 116 174 112 57 8 289 148 135 163 266 157 229 115 60 12 239 270 126 33 138 11 17 265 13 171 44 213 87 119 242 151 58 297 39 223 185 221 117 256 51 160 222 43 129 92 180 123 217 79 75 52 209 29 159 166 74 55 261 74 264 116 106 249 170 198 81 172 144 134 282 70 211 253 255 151 186 222 278 207 225 51 202 18 79 165 75 89 215 129 209 29 223 185 92 229 108 117 160 55 141 268 248 26 193 146 198 98 196 134 71 151 251 222 200 210 7 278 168 101 207 203 225 197 51 58 202 18 263 79 298 280 272 218 297 75 177 89 215 295 290 65 173 129 80 52 275 143 209 23 29 96 169 223 277 166 195 185 148 135 163 92 229 180 108 12 270 221 252 74 33 117 261 265 255 160 87 119 242 288 142 57 209 265 227 73 201 212 172 28 101 250 198 144 128 80 55 151 181 79 234 97 173 134 235 250 144 28 85 291 149 90 228 163 189 247 182 191 184 137 203 65 83 300 241 155 195 134 28 233 86 56 137 257 258 153 147 120 259 102 27 206 192 36 208 182 88 101 94 99 227 145 142 130 230 76 31 282 250 63 269 5 156 158 226 161 45 184 67 164 61 40 70 132 247 32 91 121 272 90 211 165 162 204 198 122 21 240 175 26 228 292 144 235 238 293 273 294 188 23 15 82 97 174 20 8 1 128 149 264 157 115 60 231 239 154 113 11 214 271 279 219 54 13 44 18 223 266 129 150 254 83 43 291 98 28 134 101 282 250 70 121 211 198 144 23 128 149 172 11 178 10 189 268 44 28 209 144 172 134 7 203 85 282 70 121 80 23 38 119 287 228 264 88 217 248 239 130 21 33 120 24 289 39 187 211 54 134 101 250 128 71 151 251 27 77 222 200 210 278 88 168 207 225 197 51 58 202 18 217 268 79 298 248 280 220 218 297 204 75 177 89 215 295 290 65 173 235 133 129 238 183 80 52 275 143 209 29 72 96 169 48 116 84 223 57 166 195 185 148 135 163 266 229 180 108 12 270 252 74 33 138 117 261 265 255 160 213 87 119 242 288 159 221 55 76 23 98 56 300 250 40 28 196 134 101 81 253 85 291 211 198 144 49 128 172 252 255 272 289 142 284 55 141 164 226 134 70 77 200 197 283 184 248 220 290 65 133 183 188 143 96 169 116 57 1 148 135 163 266 12 33 138 265 213 87 288 207 169 99 232 238 161 141 196 153 175 33 237 268 244 42 28 198 144 134 7 282 70 121 23 249 11 54 109 140 57 297 220 237 81 198 134 7 203 282 70 121 23 38 287 225 188 8 243 168 51 210 81 198 233 86 56 137 257 147 120 102 27 77 206 200 208 104 7 88 94 99 203 227 145 142 197 130 216 230 76 31 282 63 269 5 156 158 281 161 45 184 67 164 61 40 224 248 70 220 132 247 91 121 272 211 165 176 162 204 141 122 21 240 175 65 26 292 133 238 80 294 15 82 97 169 116 174 57 1 289 148 135 163 264 266 300 157 115 60 231 239 93 154 113 11 214 17 271 279 219 54 38 13 171 44 213 87 119 288 24 223 160 110 6 200 214 81 192 166 215 221 42 167 209 161 28 134 101 282 250 70 121 211 198 23 128 149 98 230 248 132 11 241 219 256 231 218 224 284 28 134 101 282 250 70 121 211 198 144 23 128 149 172 98 16 99 225 4 52 11 114 67 278 182 274 118 171 98 144 134 7 203 250 23 38 283 262 235 160 191 203 118 170 79 235 54 134 28 233 86 137 257 73 153 147 120 259 102 251 77 206 200 104 187 7 88 168 101 94 99 227 10 142 197 130 230 31 282 250 63 269 158 281 161 262 268 45 184 67 164 61 40 224 248 280 70 220 247 91 121 272 245 211 165 176 218 162 204 141 122 21 240 175 65 26 292 194 133 238 183 293 105 294 188 143 23 15 96 82 169 116 174 8 289 148 135 163 266 300 157 229 115 60 12 239 270 126 93 33 138 154 11 17 271 265 219 13 171 44 213 87 119 242 288 151 263 223 225 68 108 18 276 222 295 129 179 75 173 117 256 71 123 202 22 243 209 193 166 2 42 40 283 21 235 258 198 144 134 28 237 27 186 192 36 208 16 155 170 140 101 282 250 5 111 262 35 70 132 121 90 211 228 293 273 64 97 20 1 128 149 264 249 231 113 214 54 32 115 280 133 37 267 233 198 144 172 7 203 250 38 119 287 252 204 225 218 45 121 53 138 228 134 101 250 198 144 128 172 55 11 119 74 187 94 222 144 134 198 23 203 233 137 257 258 153 259 102 27 206 36 208 88 99 227 142 130 230 76 31 282 269 5 156 158 45 184 164 61 70 132 121 272 165 141 122 175 228 292 273 294 188 15 97 20 1 264 300 60 231 154 113 214 271 219 54 13 161 189 138 148 259 60 224 192 84 196 297 298 20 55 163 28 7 101 203 253 85 282 250 291 70 121 211 144 80 128 149 195 98 38 119 287 272 235 278 76 161 164 248 21 275 157 229 51 200 138 106 37 99 151 236 172 134 28 258 237 186 192 36 208 16 244 155 170 140 250 274 111 283 262 35 132 90 211 198 228 144 235 293 273 64 23 97 20 128 149 195 264 249 231 113 214 54 188 290 45 211 166 263 76 198 134 28 258 237 186 192 36 208 16 155 170 101 282 250 111 283 262 35 132 90 228 235 293 273 64 23 97 20 1 128 149 264 231 113 214 54 26 91 41 62 155 183 225 198 28 258 153 237 102 27 186 206 192 36 208 16 244 170 140 101 142 130 230 31 282 250 274 5 111 156 283 262 184 132 121 90 211 165 141 228 235 293 105 273 188 64 97 103 20 1 128 149 264 249 300 231 154 113 214 54 69 125 32 34 6 202 173 81 198 144 23 250 196 244 106 253 85 291 80 49 195 252 255 119 65 129 29 116 163 229 108 55 160 292 290 114 155 236 190 52 282 54 70 244 106 274 105 195 251 77 200 88 197 283 45 248 204 65 133 183 275 143 96 57 148 135 163 249 12 270 33 265 87 288 263 7 128 168 104 231 151 277 235 134 28 233 137 258 237 259 102 27 186 206 192 36 208 16 155 170 88 101 99 107 118 142 130 230 76 31 282 250 269 5 111 156 158 283 262 45 164 35 132 121 272 90 211 165 141 122 175 228 293 273 294 188 64 15 97 20 1 149 264 300 154 113 11 214 219 54 119 189 178 263 21 293 73 141 41 73 68 277 6 134 81 198 23 172 28 101 282 250 121 211 128 149 196 16 7 252 119 55 129 155 227 119 201 141 18 253 198 212 144 196 120 251 77 200 187 7 168 94 203 10 145 197 76 282 281 161 268 67 164 61 40 224 248 280 70 220 247 91 272 176 218 204 290 21 240 175 65 26 292 133 238 80 64 275 143 96 169 116 174 57 8 289 195 148 163 266 157 229 115 60 12 239 270 126 33 138 11 17 265 13 171 44 213 87 242 288 151 58 43 263 124 223 108 160 215 52 180 95 232 112 102 24 179 81 20 28 193 242 77 278 86 121 198 144 23 172 233 56 137 257 258 153 120 237 259 102 27 186 206 192 36 208 104 16 182 155 7 170 88 101 94 99 107 227 118 145 142 130 216 230 76 31 282 152 63 269 5 111 156 158 281 226 283 161 262 45 184 67 164 35 61 40 53 70 220 132 247 32 91 90 211 165 176 162 204 141 122 21 240 175 26 228 292 235 238 293 273 294 188 64 15 82 97 169 116 174 8 1 128 289 149 264 25 300 19 115 60 231 239 93 252 154 113 11 214 271 279 219 54 13 171 44 213 125 223 251 4 275 62 249 150 49 225 110 294 28 172 101 282 250 70 121 211 128 149 98 11 54 243 195 278 111 99 63 119 113 134 28 233 86 137 257 258 153 237 259 102 27 186 206 192 36 208 16 155 170 88 101 107 227 118 142 130 230 31 282 250 269 5 156 158 226 283 262 45 184 164 35 61 40 70 132 32 121 272 90 211 165 162 141 198 122 21 175 228 292 144 235 293 273 294 188 64 23 15 97 20 1 128 149 264 60 231 239 154 11 214 271 219 54 13 53 213 180 169 200 96 300 229 172 134 71 257 151 120 251 27 77 222 187 210 7 278 168 101 94 207 203 10 145 225 197 51 58 43 282 250 127 18 263 161 217 268 79 67 40 298 224 248 280 220 247 176 218 297 204 75 177 89 215 295 290 21 240 243 26 4 292 173 144 133 129 238 183 80 52 275 143 23 29 39 72 48 116 84 179 223 112 57 166 8 289 195 185 148 135 163 266 157 92 108 115 60 12 239 270 74 33 138 117 261 17 265 256 160 171 44 87 119 242 288 159 277 55 273 23 177 146 19 109 28 134 101 81 250 211 198 144 128 149 172 203 121 237 202 18 161 75 209 55 117 160 291 212 79 73 1 28 85 235 134 101 81 198 144 23 172 203 248 238 130 21 185 144 36 5 252 240 78 28 198 23 172 233 137 257 151 147 120 102 251 77 206 200 104 187 210 7 168 94 99 203 227 10 145 225 197 43 69 76 282 291 63 269 158 281 263 161 268 45 67 164 61 40 224 248 280 70 220 247 91 121 272 176 218 297 204 295 290 21 243 175 65 26 4 292 173 194 133 129 238 183 80 294 188 275 143 124 29 15 72 96 169 48 116 223 174 112 57 8 289 195 148 135 163 266 157 180 108 193 115 60 12 239 270 126 33 138 11 17 265 171 44 213 87 119 242 288 71 18 75 52 209 39 221 123 276 166 55 261 160 79 75 229 131 94 70 30 36 28 196 134 244 106 7 101 286 203 253 85 282 250 291 274 100 121 211 80 105 49 23 128 149 195 249 172 98 252 255 38 119 287 100 158 42 214 5 219 161 81 198 144 172 23 134 7 203 282 70 121 211 80 149 195 38 119 287 90 228 88 248 239 58 130 165 21 93 289 109 228 220 99 3 253 235 7 203 85 291 80 38 119 287 31 156 264 248 21 239 274 197 137 185 123 142 241 81 198 144 172 7 203 253 85 291 70 80 195 38 119 287 237 155 235 264 202 248 130 165 175 106 85 220 227 258 282 291 263 95 25 281 282 210 198 144 172 134 28 258 237 102 27 186 206 192 36 208 47 16 244 106 155 170 88 140 101 286 230 31 250 274 5 111 156 283 262 184 35 132 90 211 165 141 228 235 293 105 273 64 49 97 20 1 128 149 264 249 231 113 214 54 247 177 195 280 3 261 154 226 28 134 7 101 203 282 250 70 121 211 198 144 80 23 128 149 172 98 38 119 287 210 225 164 248 65 173 129 33 55 11 160 13 87 130 21 157 120 218 290 169 300 204 137 272 29 40 271 129 255 76 44 26 299 134 250 144 23 149 233 137 257 153 147 120 259 102 27 206 104 7 88 94 99 203 227 145 142 130 230 31 63 269 5 156 158 281 161 45 184 67 164 61 40 247 91 272 90 165 176 162 204 141 122 21 240 175 238 80 294 188 15 82 116 174 8 1 195 300 157 115 60 239 252 11 219 54 13 171 213 119 223 245 282 208 92 145 87 253 134 28 233 86 56 137 257 258 153 147 120 237 259 102 27 206 192 36 16 155 88 101 94 99 107 227 142 130 230 76 31 250 152 269 5 111 156 158 226 283 161 45 184 67 164 35 61 70 132 247 32 91 121 272 90 211 165 162 141 198 122 21 240 175 26 228 292 144 235 293 273 294 188 64 23 15 82 97 20 8 1 128 149 264 300 172 157 115 60 231 239 154 113 11 214 271 279 219 54 13 44 223 35 112 236 264 238 36 34 121 172 134 7 203 144 80 23 195 38 119 287 1 76 248 33 161 236 170 223 263 268 171 283 198 144 172 134 7 203 253 85 282 291 70 80 195 38 119 287 58 76 164 248 289 33 11 160 120 65 134 164 155 259 221 141 220 282 132 49 28 233 86 137 257 73 153 147 120 102 251 27 77 206 200 104 187 210 7 88 168 101 94 99 203 227 10 145 142 197 130 230 24 76 31 250 63 269 5 156 158 281 161 268 184 67 61 40 224 248 280 70 247 91 121 272 245 211 165 176 218 162 204 290 122 21 240 175 65 26 4 292 194 133 238 183 188 275 143 15 96 82 169 116 174 112 57 8 289 148 135 163 266 300 157 229 193 115 60 12 239 270 126 93 33 138 154 11 214 17 271 265 219 13 171 44 213 87 119 242 288 202 263 223 160 225 108 79 9 185 55 217 298 295 173 71 18 52 48 179 169 229 111 119 52 116 37 28 134 101 250 211 198 144 128 172 16 54 219 220 217 227 104 166 296 98 121 244 106 119 269 5 45 249 60 167 277 65 23 276 252 144 28 134 101 81 282 250 70 121 211 198 128 149 172 98 7 201 25 233 179 139 247 212 172 195 289 103 69 253 140 276 68 185 24 274 59 223 130 134 81 250 198 144 23 172 101 257 151 120 251 27 77 206 200 187 210 7 168 94 99 203 227 10 145 225 197 43 291 281 263 161 268 67 224 248 280 220 247 176 218 297 204 295 290 21 240 243 65 26 4 292 173 133 129 238 183 80 275 143 29 72 96 169 48 116 112 57 8 289 195 148 135 163 266 157 229 180 108 115 60 12 239 270 33 138 11 17 265 256 13 171 213 87 119 242 288 71 207 51 58 18 75 209 39 221 123 222 79 160 277 55 159 117 271 115 196 245 208 42 278 119 276 213 143 60 173 134 28 233 86 56 137 257 258 153 147 120 259 102 27 206 192 36 208 104 182 155 88 101 94 99 227 145 142 230 76 31 282 250 63 269 5 156 158 226 161 45 184 67 164 35 61 40 70 132 247 32 91 121 272 90 211 165 162 204 141 198 122 21 240 175 26 228 292 144 235 238 293 273 294 188 23 15 82 97 174 20 8 1 128 149 264 300 157 231 239 154 113 271 279 219 54 13 44 223 46 197 206 13 276 169 272 212 134 28 258 237 186 192 16 244 155 170 101 286 250 274 111 283 262 35 90 211 198 228 144 293 105 64 23 20 128 149 249 172 113 112 260 105 225 123 1 144 28 134 101 250 211 128 149 186 53 137 202 18 75 209 195 55 117 49 201 253 229 43 58 73 198 212 134 7 203 70 211 144 80 23 195 172 38 119 287 161 164 248 165 290 21 65 157 33 55 278 225 130 173 29 137 222 185 163 92 117 251 76 96 108 11 285 244 57 99 76 10 164 81 134 211 198 144 23 149 172 282 16 224 54 107 235 95 81 258 288 5 29 287 210 193 280 212 237 134 23 258 102 27 186 206 192 36 208 16 155 170 88 140 286 230 31 282 274 5 111 156 283 262 184 35 70 132 121 90 165 141 228 235 80 293 105 273 64 97 20 1 149 264 231 154 113 214 54 38 253 194 266 155 161 195 196 134 214 28 258 237 186 16 170 101 81 250 111 283 262 35 90 211 198 228 144 293 64 23 128 149 249 172 193 210 197 116 253 174 145 81 198 144 23 172 134 151 222 278 207 203 51 202 18 79 75 89 215 235 129 80 275 209 29 223 195 185 92 108 221 252 33 55 117 160 265 63 286 124 210 94 131 28 121 211 198 144 23 149 172 11 214 54 127 115 129 96 130 270 235 7 144 239 54 190 113 58 290 94 267 243 54 28 101 282 70 211 144 128 149 252 119 11 139 166 221 202 20 178 174 28 134 101 282 250 70 121 211 198 144 23 128 149 172 98 132 11 138 101 5 148 130 217 243 28 233 86 56 137 257 153 147 120 259 102 77 206 208 104 7 88 94 99 203 227 145 142 76 31 282 250 63 269 156 158 281 161 45 184 67 164 61 40 224 248 70 220 132 247 91 121 272 211 165 162 204 122 21 240 175 26 292 133 238 294 188 15 82 169 116 174 57 8 1 128 289 163 264 300 157 115 60 231 239 93 154 11 214 271 219 13 171 44 213 223 176 39 274 2 80 137 28 132 199 133 214 298 207 288 233 137 257 153 259 206 99 227 142 130 76 291 274 269 156 158 45 184 67 164 61 40 247 91 272 165 162 141 122 21 175 292 80 294 188 15 174 8 195 300 157 60 239 11 219 13 44 119 29 145 300 93 289 221 248 111 38 250 121 98 49 28 233 137 257 258 153 237 259 102 27 186 206 192 36 208 16 155 170 88 101 99 107 227 118 142 130 230 76 31 282 291 269 5 156 158 226 283 262 45 184 164 61 70 132 32 272 90 211 165 141 122 21 175 228 292 235 293 273 294 188 64 15 97 20 1 128 149 264 60 231 154 113 11 214 271 219 54 13 18 53 66 128 129 29 186 177 28 101 282 250 70 121 211 144 23 149 98 203 195 11 54 100 284 131 90 136 58 81 198 144 172 134 203 253 85 291 70 80 195 38 119 287 248 297 275 282 58 286 265 276 194 135 134 28 244 106 101 250 274 211 105 49 23 128 149 249 18 42 248 45 209 159 142 253 28 134 7 101 203 85 282 291 70 121 211 80 128 149 195 38 119 287 206 165 76 161 164 21 229 180 33 55 278 218 290 275 157 221 117 120 222 51 29 137 272 178 252 94 148 245 47 268 253 134 233 137 257 151 147 120 259 251 77 200 104 187 210 7 168 101 99 203 227 10 145 225 197 43 69 76 250 63 269 158 281 263 161 45 67 164 61 40 224 248 280 70 220 132 247 91 121 272 211 176 218 297 204 295 290 198 21 240 243 175 65 26 4 228 292 173 144 133 129 238 183 294 275 143 124 23 29 15 96 169 48 116 223 174 112 8 289 135 163 266 157 229 180 108 193 115 60 12 239 270 126 33 138 11 17 265 256 13 171 44 213 87 119 242 288 71 202 75 209 123 276 9 159 166 92 55 160 255 70 239 130 57 15 148 190 134 28 233 86 137 257 73 153 147 120 259 102 251 27 77 206 200 208 104 7 88 101 94 99 203 227 10 145 142 197 230 24 76 31 282 250 63 269 5 156 158 281 161 45 184 67 164 61 40 224 248 220 247 91 121 272 245 211 165 176 162 204 141 290 198 122 240 65 26 292 144 194 133 238 183 293 294 188 275 143 23 96 82 169 116 174 8 289 135 163 266 300 157 115 60 12 270 93 33 138 154 11 17 271 265 219 13 171 44 213 87 288 263 223 151 187 225 202 79 297 68 185 108 160 242 48 43 18 9 215 52 126 71 222 210 127 268 280 75 209 159 112 166 261 256 180 141 171 53 39 63 172 134 144 258 237 186 192 36 208 16 244 155 170 140 286 282 274 111 283 262 35 70 132 121 90 228 235 293 105 273 64 97 20 1 249 231 113 214 54 151 274 46 199 113 187 61 198 28 233 137 258 153 237 259 102 27 186 206 192 36 208 16 244 155 170 88 140 101 99 107 142 130 230 76 282 250 269 5 111 156 158 283 262 45 184 164 35 70 132 121 272 90 211 165 141 122 228 235 80 293 273 294 188 64 49 15 97 20 1 128 149 264 249 300 231 154 214 219 54 267 264 262 7 117 300 6 253 121 98 71 151 251 77 222 200 187 210 278 168 101 207 203 225 197 51 58 202 250 263 217 79 45 298 280 220 218 297 204 75 177 89 215 295 290 65 173 133 129 238 183 80 52 275 143 209 29 39 72 96 48 116 84 223 57 166 289 195 185 148 135 163 266 92 229 180 108 12 239 270 221 252 74 33 138 261 265 255 160 213 87 119 288 159 277 55 243 216 292 60 29 291 83 238 14 127 296 197 222 28 134 101 250 211 198 144 23 119 151 55 77 264 44 225 267 37 280 23 7 203 211 38 80 252 204 11 54 125 161 159 52 86 16 200 172 28 101 250 211 128 149 252 272 55 44 180 275 222 230 126 109 28 134 7 101 203 282 250 70 121 211 198 144 23 128 149 98 38 90 252 208 88 248 238 113 58 130 135 114 120 179 165 298 75 28 134 7 101 203 282 250 70 121 211 80 128 149 195 98 38 119 206 235 76 161 164 248 218 290 157 229 33 55 278 222 275 163 227 21 116 180 117 288 65 166 219 105 115 123 214 260 81 172 198 144 134 7 203 253 85 282 70 121 80 23 195 119 287 45 76 164 248 58 269 276 126 76 220 45 196 101 253 85 250 291 80 195 252 255 119 49 272 235 278 65 163 229 75 84 260 43 87 60 82 211 196 171 285 33 202 286 180 179 277 177 239 232 111 86 28 134 7 101 203 282 250 70 121 211 198 144 23 128 149 172 98 263 248 295 57 75 180 158 104 296 77 6 172 198 28 101 250 211 23 128 149 119 16 4 54 141 151 99 190 14 269 164 54 172 28 134 250 211 64 228 131 230 161 68 134 250 198 144 23 257 151 120 259 276 251 77 222 200 187 210 7 168 94 207 203 227 10 145 225 197 51 58 43 69 202 291 281 263 268 67 61 40 224 248 280 220 247 176 218 297 204 295 290 21 240 243 175 65 4 292 173 133 129 183 80 188 52 275 143 29 72 96 169 48 116 84 223 174 112 57 166 8 289 195 148 135 163 266 157 229 180 108 115 60 12 270 126 252 74 33 138 11 261 17 265 256 160 13 171 44 213 87 119 242 288 71 123 278 18 217 75 209 39 221 55 117 145 62 32 49 294 160 41 172 144 28 101 250 211 23 128 7 151 251 206 222 278 207 225 51 202 18 79 75 89 215 173 129 80 209 29 223 195 185 92 180 108 221 252 74 55 117 22 149 241 83 2 53 129 28 196 134 244 106 7 101 286 203 253 85 282 250 291 274 70 100 121 211 198 144 80 105 49 23 128 195 249 98 252 255 38 119 221 266 208 6 194 174 133 49 28 101 282 250 121 211 198 128 149 16 132 4 249 54 97 277 2 20 63 95 15 99 195 55 22 61 282 246 28 101 250 211 128 149 172 203 208 174 243 7 52 30 18 253 134 28 258 237 186 192 16 244 170 101 286 81 274 111 283 262 35 211 198 228 144 235 293 105 64 23 20 149 249 172 113 103 11 127 287 185 138 198 144 23 172 53 28 233 86 56 137 257 258 153 147 120 237 259 102 27 77 206 192 36 200 208 104 16 182 155 170 88 101 94 99 107 227 145 142 130 216 230 76 31 282 63 274 5 111 156 158 281 226 283 161 45 184 67 164 35 61 40 224 248 70 220 132 247 32 91 121 272 90 211 165 176 162 204 141 21 240 175 65 26 228 292 235 133 238 293 273 294 188 64 15 82 97 169 116 174 20 57 8 1 128 289 149 148 135 163 264 300 157 19 115 60 231 239 93 154 113 214 271 279 219 54 38 13 171 44 213 288 223 123 251 210 225 39 72 266 10 263 245 275 261 87 263 80 162 172 181 211 69 134 198 144 23 196 237 186 16 244 106 170 286 203 274 111 283 262 35 105 64 49 249 252 255 265 158 121 90 187 210 35 134 28 233 137 258 153 237 102 27 206 192 36 208 16 155 88 101 99 142 81 130 230 31 282 250 269 5 111 156 283 45 184 70 132 272 211 198 122 228 144 235 293 273 294 188 64 23 97 20 1 128 149 300 172 231 154 113 214 54 293 7 54 153 97 122 12 216 191 224 283 109 1 102 250 198 196 134 7 101 203 253 85 291 80 49 128 195 252 255 38 119 287 97 200 84 287 71 103 150 172 28 134 101 250 211 198 144 23 128 38 119 18 55 169 96 40 293 167 240 129 98 134 101 250 198 144 23 128 16 54 122 18 266 31 205 216 226 253 172 28 134 101 250 211 23 128 120 186 97 55 148 164 101 157 14 182 98 198 144 23 172 250 49 71 151 251 77 222 200 210 155 7 278 168 207 203 225 197 51 58 202 18 263 217 268 79 45 298 248 280 218 297 75 177 89 215 290 240 65 173 235 133 129 183 80 52 275 143 209 29 96 169 48 84 223 57 166 289 195 185 135 163 266 92 229 180 108 12 270 252 74 33 138 117 261 265 255 160 87 119 242 288 277 55 247 250 123 130 212 181 220 144 134 71 151 251 77 222 200 210 7 278 168 101 207 203 225 197 51 58 202 18 217 268 79 298 248 280 218 297 75 177 89 215 295 290 65 173 133 129 183 52 275 143 209 23 29 39 72 96 169 48 84 223 57 166 289 195 185 148 135 163 157 92 229 180 108 12 270 221 252 74 33 138 117 261 265 160 213 87 119 242 288 277 79 181 84 201 268 296 265 235 212 28 7 203 282 70 121 211 144 149 119 88 31 238 197 35 89 184 93 27 274 250 119 134 144 151 251 222 210 7 278 168 207 203 225 51 58 31 18 263 268 79 218 297 75 215 290 173 80 275 143 209 96 223 166 195 185 92 229 180 108 12 270 252 74 33 117 261 265 255 160 207 234 45 299 262 201 134 212 7 203 282 70 121 198 144 80 23 149 172 38 119 287 88 225 164 248 65 173 188 1 33 21 29 283 208 30 263 252 199 53 19 201 32 279 179 42 250 121 212 54 28 196 134 7 101 203 253 85 282 291 70 211 80 23 128 149 195 98 252 38 119 287 237 161 129 157 229 51 248 163 275 65 45 64 158 293 283 270 207 134 7 203 253 85 250 291 198 144 80 23 195 38 119 287 130 151 161 248 163 229 51 117 14 293 65 280 196 44 144 28 134 101 250 198 23 128 172 282 119 137 202 18 75 235 209 55 187 282 281 40 159 15 156 28 258 153 237 102 27 186 206 192 36 208 16 155 170 88 142 130 230 31 5 111 283 262 184 35 70 132 121 211 141 228 235 293 273 188 64 97 20 1 149 264 300 231 154 113 214 54 162 284 246 217 123 158 265 28 134 101 250 121 211 198 144 23 128 149 172 11 54 37 251 226 139 28 113 253 121 144 172 134 7 203 85 250 291 80 195 38 119 287 206 208 45 210 263 248 8 198 129 4 9 132 115 75 169 241 282 59 180 182 250 198 144 23 172 101 196 258 192 155 111 283 35 90 228 235 80 293 64 20 113 18 282 89 224 258 20 193 280 198 172 134 121 233 137 257 147 120 259 104 94 99 227 145 76 63 269 158 161 45 67 164 61 40 247 91 272 165 176 204 21 240 175 26 292 238 294 188 15 116 174 8 157 115 60 239 252 255 13 44 213 223 197 221 107 254 47 289 231 49 198 144 172 7 203 80 195 38 119 287 155 111 132 248 294 275 130 31 134 189 114 194 62 198 172 7 203 282 70 121 23 38 283 90 80 193 161 32 258 282 127 44 81 198 144 172 23 71 257 151 120 276 251 77 222 200 187 210 278 168 101 94 207 203 227 10 145 225 197 51 58 43 69 202 250 291 18 158 281 263 217 268 79 67 61 40 298 224 248 280 70 220 247 211 176 218 297 204 75 89 215 295 290 21 240 243 175 65 26 4 292 173 133 129 238 183 80 294 52 275 143 209 29 39 72 48 116 84 179 223 174 112 57 166 8 289 195 185 148 135 163 266 157 92 229 180 108 115 60 12 239 270 126 74 33 138 117 11 261 17 265 256 160 13 171 213 87 119 242 288 35 187 96 27 148 289 288 196 134 244 106 101 286 253 85 250 291 100 198 144 80 105 49 23 128 195 249 172 252 255 119 125 39 118 294 139 285 61 1 97 294 82 293 279 172 81 198 144 134 250 23 257 120 94 130 291 161 67 40 247 21 240 26 292 238 80 8 195 264 157 115 60 239 252 214 13 44 119 223 145 79 209 142 89 59 146 121 235 134 101 282 70 106 16 4 11 54 129 202 105 1 161 290 81 212 134 71 151 251 77 222 200 187 210 7 168 101 207 203 225 197 51 58 250 18 263 217 268 79 298 248 280 220 218 297 204 75 177 89 215 295 65 173 133 238 183 80 188 52 275 143 209 23 29 39 72 169 48 116 84 223 57 166 289 195 185 148 135 163 266 92 229 180 108 12 270 221 252 74 33 138 117 261 265 160 213 87 119 242 288 277 55 161 296 260 64 211 172 198 144 233 137 257 258 153 237 259 102 27 186 206 192 36 208 16 155 7 170 88 99 107 203 227 118 142 130 230 76 31 282 269 5 111 156 158 226 283 262 45 184 164 35 61 70 132 121 272 90 165 141 122 175 228 292 235 293 273 294 188 15 97 20 1 149 264 300 60 231 154 113 11 214 271 219 54 13 119 152 162 184 6 256 182 20 130 282 28 134 101 250 70 121 211 144 23 128 149 54 222 215 82 175 52 23 91 134 198 144 172 233 86 137 257 258 153 237 259 102 27 186 206 192 36 208 16 155 170 88 99 107 227 118 142 130 253 230 76 282 269 5 111 156 158 226 283 262 45 184 164 35 61 40 70 132 32 121 272 90 165 141 122 21 228 292 235 293 273 294 188 64 15 97 20 1 264 300 60 231 239 252 154 113 11 214 271 219 54 13 150 102 216 119 293 57 61 81 198 144 23 172 134 28 153 206 88 101 142 130 230 31 282 250 184 70 121 211 165 141 188 97 249 300 154 18 60 224 141 272 136 24 163 250 134 7 203 282 70 198 144 80 23 195 38 119 287 235 137 210 161 164 248 165 215 65 300 108 33 55 225 130 21 173 151 76 218 290 157 167 39 186 114 289 111 268 198 144 23 155 151 251 208 168 129 29 223 108 18 75 209 117 222 162 123 268 199 194 255 24 263 300 116 164 211 239 206 134 71 257 151 120 251 77 222 200 187 210 7 278 168 101 94 207 203 10 145 225 197 51 58 43 230 202 282 250 291 127 18 161 217 268 67 40 298 224 248 280 70 220 247 176 218 297 204 75 141 89 215 295 198 21 240 243 65 26 4 292 173 144 133 129 238 183 80 52 275 143 209 23 29 39 72 96 169 48 84 179 112 57 166 8 289 195 185 148 135 163 266 172 157 229 180 108 115 60 12 270 74 33 138 113 117 261 17 265 256 160 13 171 44 213 87 119 242 288 79 159 277 176 227 122 291 58 87 110 134 144 23 28 258 237 186 192 36 208 47 16 244 106 155 170 140 286 253 85 274 5 111 283 262 35 132 100 90 211 228 235 293 105 273 49 97 20 1 128 149 264 249 231 252 113 214 255 54 279 24 18 121 20 287 68 58 253 28 134 7 101 203 282 250 70 211 198 144 23 128 149 172 98 38 239 27 90 228 88 248 130 21 206 86 21 250 157 93 172 198 144 137 258 153 237 102 27 192 36 208 16 155 7 170 88 99 203 142 130 253 230 31 282 269 5 111 156 158 283 262 45 184 35 70 132 121 272 90 165 141 122 228 235 293 273 294 188 64 97 20 1 264 300 231 154 113 214 54 38 38 273 270 241 226 63 177 268 213 17 133 192 57 203 172 233 137 257 153 147 120 259 206 104 7 94 99 227 145 142 130 76 282 63 269 158 281 161 45 184 67 164 61 40 70 247 272 165 176 162 204 141 122 21 240 175 26 292 238 80 105 294 188 15 82 116 174 8 195 300 115 60 239 11 219 13 171 44 119 223 112 190 51 177 156 293 111 204 54 81 28 196 244 106 101 253 85 250 291 274 211 80 49 128 195 252 255 38 119 287 300 148 266 217 176 4 243 144 81 172 198 28 7 101 203 282 250 70 121 211 23 128 149 274 225 263 248 239 11 133 73 180 2 160 95 210 134 23 282 237 186 16 170 286 111 283 262 70 105 249 119 38 10 238 197 251 23 194 262 172 134 250 198 144 233 137 257 147 120 237 259 77 200 104 187 7 168 94 99 203 145 76 291 63 269 158 281 161 268 45 184 67 164 61 40 224 248 280 70 220 247 91 272 176 218 290 21 240 175 65 26 292 133 183 80 294 188 64 275 143 96 169 116 174 57 8 289 195 148 135 163 266 157 229 193 115 60 12 239 270 126 33 138 11 17 265 13 171 44 213 87 119 242 288 151 225 263 297 223 221 29 68 39 185 160 108 202 52 209 79 9 112 256 121 249 66 20 3 194 189 202 249 112 67 225 137 28 233 258 153 237 259 102 27 186 206 192 36 208 16 106 155 170 88 140 101 286 99 107 142 130 230 76 31 282 274 269 5 111 156 158 283 262 45 184 164 35 132 121 272 90 211 165 141 122 228 235 80 293 105 273 294 188 64 15 97 103 20 1 128 149 264 300 154 113 214 219 54 128 155 230 82 95 89 173 198 144 134 23 28 244 101 286 282 274 211 105 249 130 8 79 221 171 136 40 257 53 9 235 144 134 28 258 237 27 186 192 36 208 16 244 155 170 140 101 286 250 274 5 111 283 262 35 70 90 211 198 228 293 105 273 64 23 97 20 1 128 149 264 249 172 231 113 214 54 119 56 217 104 206 183 264 282 198 134 7 203 250 80 23 195 38 119 287 165 76 164 248 33 182 184 118 202 277 243 245 134 81 250 198 144 23 172 233 86 137 257 73 153 147 120 259 102 251 77 206 200 104 187 210 7 88 168 94 99 203 227 10 145 142 197 130 230 24 76 31 63 156 158 281 161 262 268 45 67 164 61 40 224 248 280 220 247 91 272 165 176 218 162 204 141 290 122 21 240 175 65 26 4 292 235 194 133 238 183 80 294 188 275 143 15 96 82 169 116 57 8 289 195 148 135 163 266 300 157 229 193 115 60 12 239 270 126 93 33 138 154 11 17 271 265 219 13 171 44 213 87 119 242 288 151 43 263 297 39 223 108 123 109 225 18 215 185 55 160 68 261 124 183 201 43 298 173 58 138 198 212 258 237 186 192 36 208 16 155 170 282 111 262 35 70 132 121 90 228 235 293 273 64 97 20 1 231 113 214 54 279 218 135 74 270 26 246 243 212 134 172 233 137 258 153 237 102 27 186 206 192 36 208 16 155 7 170 88 99 203 142 130 230 31 282 269 5 111 156 158 283 262 184 35 70 132 121 272 90 165 141 122 235 293 273 294 188 64 97 20 1 264 300 231 154 113 214 54 135 164 41 136 155 18 246 253 28 196 186 134 244 106 170 101 286 85 250 291 274 262 70 100 211 198 105 49 23 128 249 172 252 255 190 271 125 128 27 89 112 54 198 144 172 134 28 258 237 186 192 36 208 47 16 244 106 155 170 140 101 286 250 274 5 111 262 35 132 90 211 228 235 293 105 273 64 97 20 1 149 264 249 231 113 214 223 201 63 44 222 7 134 212 198 144 23 172 149 233 137 257 258 153 237 102 27 186 206 192 36 208 16 155 170 88 99 107 203 227 118 130 230 76 31 282 269 5 111 156 158 226 283 262 45 184 164 35 61 70 132 121 272 90 165 141 122 175 228 292 235 293 273 294 188 64 15 97 20 1 264 300 60 231 154 113 11 214 271 219 54 13 161 211 256 98 131 77 10 182 198 144 23 172 250 128 28 233 86 56 137 257 258 153 147 120 259 102 27 206 192 36 208 104 155 88 101 94 99 227 145 142 130 216 230 76 282 63 269 5 156 158 281 226 283 161 45 184 67 164 35 61 40 70 220 132 247 32 91 121 272 90 165 176 162 204 141 21 240 175 26 228 292 235 293 273 294 188 64 15 82 97 169 116 20 8 1 289 149 264 300 157 115 60 231 239 154 113 11 214 271 279 219 54 13 171 44 213 125 251 177 18 260 153 241 2 280 253 28 101 282 250 121 211 128 149 54 110 269 134 168 55 105 54 28 101 250 128 71 151 251 77 206 222 200 187 210 278 88 207 225 197 51 58 202 18 263 268 298 248 280 220 218 297 204 75 215 295 290 21 65 173 133 129 238 183 80 52 275 143 209 29 72 96 169 48 116 84 223 57 166 8 289 195 148 135 163 266 229 180 108 12 270 252 74 33 138 261 265 255 160 213 87 242 288 79 177 159 39 277 185 221 117 179 155 241 61 284 191 139 250 172 134 198 144 23 233 137 258 153 237 102 27 186 206 192 36 208 16 7 170 88 99 142 130 230 76 31 282 269 5 111 156 158 283 262 45 184 164 35 70 132 272 165 141 122 228 235 293 105 273 294 188 64 97 1 264 300 231 154 113 214 219 54 18 281 137 141 97 282 121 172 81 134 198 144 23 28 233 257 153 147 120 259 206 104 7 101 94 99 203 227 145 142 130 76 250 63 274 269 161 45 184 67 164 61 40 70 247 91 272 211 165 162 204 122 240 175 26 292 238 294 188 15 82 174 8 300 157 115 60 239 11 219 13 44 213 223 160 154 56 148 198 224 192 81 28 134 144 7 211 77 206 200 248 220 204 240 65 133 238 169 116 57 289 135 163 266 252 255 288 199 170 149 253 196 270 124 224 229 245 185 123 138 86 198 250 196 121 252 208 230 64 300 267 21 56 7 263 270 160 81 262 188 4 105 164 106 81 172 198 144 134 49 28 233 86 137 257 153 120 259 77 206 200 104 155 7 88 94 99 203 227 145 142 130 230 76 31 282 250 63 269 5 158 281 161 45 184 67 61 40 224 248 70 220 247 91 121 272 211 165 176 204 141 122 21 240 175 26 292 133 238 294 23 15 82 169 116 174 57 8 289 148 163 300 157 115 60 239 93 154 11 17 271 219 13 171 44 213 288 297 275 223 108 282 201 36 176 215 106 212 128 172 28 7 101 250 18 54 45 194 151 145 40 208 259 233 137 257 120 276 251 77 222 200 187 7 278 168 101 94 207 203 227 10 225 81 51 58 43 69 76 202 282 250 291 18 281 263 161 217 268 67 164 61 9 298 224 248 280 220 247 91 211 176 218 297 204 75 215 295 290 198 21 240 243 175 65 26 4 228 292 173 144 133 129 238 183 80 294 188 52 275 143 209 124 23 29 72 96 169 48 116 84 223 174 112 57 166 8 289 195 148 135 163 266 172 157 229 180 108 193 115 60 12 239 270 126 74 33 138 11 261 17 265 256 160 13 171 44 213 87 242 288 159 117 103 260 154 275 19 17 205 134 198 144 23 172 233 86 137 257 73 153 147 237 259 102 251 27 77 206 200 104 7 88 168 94 99 203 227 10 145 142 197 130 230 24 76 31 63 274 269 5 156 158 161 45 184 67 164 61 40 224 248 70 220 247 91 272 245 165 176 162 204 141 290 122 21 240 175 65 26 292 235 194 133 238 183 80 105 294 188 143 15 96 82 169 116 174 57 8 289 195 148 135 163 266 300 157 229 115 60 12 239 270 93 33 138 11 271 265 219 13 171 44 213 87 119 288 151 263 223 242 123 276 210 109 225 280 75 215 4 173 39 277 112 92 108 256 160 187 22 166 180 55 117 124 104 160 192 255 111 214 6 28 134 7 101 203 81 85 282 250 70 121 211 198 144 80 23 128 149 195 172 98 38 119 287 137 278 225 130 76 161 164 248 272 290 116 157 33 55 120 51 129 163 44 119 218 163 63 113 75 235 28 196 237 186 16 244 106 170 101 286 250 274 111 283 262 35 90 211 293 105 64 49 128 149 195 249 252 255 199 3 122 278 132 116 10 101 250 144 128 28 71 233 257 251 77 206 222 200 210 7 168 207 203 225 197 51 58 202 18 263 217 268 79 184 298 248 280 220 218 297 75 177 89 215 295 290 65 173 133 129 183 80 52 275 143 209 29 39 72 96 169 48 84 223 57 166 195 185 148 135 163 266 92 229 180 108 12 270 252 74 33 138 117 261 265 255 160 213 87 119 242 288 277 221 55 297 238 289 52 48 222 162 28 196 121 144 252 255 206 45 173 117 160 67 47 241 101 271 266 119 54 134 7 203 250 23 293 264 65 85 243 214 278 117 142 144 28 134 7 101 203 70 121 211 80 128 149 195 38 119 287 237 208 88 225 263 164 248 165 173 33 55 58 130 21 12 218 290 300 157 151 8 137 272 26 118 171 141 252 227 228 81 134 198 144 23 172 28 101 250 262 132 121 211 235 1 128 231 129 97 98 19 5 149 128 235 155 250 144 28 233 137 258 153 237 102 27 206 192 36 208 88 142 130 230 76 31 282 269 111 156 158 45 184 164 35 70 132 121 272 90 211 165 141 122 228 293 105 273 294 188 64 20 1 195 264 300 231 154 113 214 54 279 100 247 282 70 95 178 81 73 239 269 13 21 135 3 198 144 172 134 7 203 253 85 282 291 70 121 80 195 38 119 287 130 76 164 248 33 201 70 213 59 175 263 229 7 144 212 23 28 101 121 211 128 149 137 151 251 206 222 210 278 168 94 207 225 51 58 202 18 268 79 45 218 297 75 177 89 215 65 26 173 129 209 29 96 223 185 249 92 180 108 221 252 74 55 117 255 160 247 34 291 196 174 199 151 172 144 28 7 101 203 253 85 250 80 128 195 38 119 206 157 161 65 173 229 160 51 139 186 185 198 238 2 180 28 233 86 137 257 153 147 120 259 102 27 77 206 104 7 88 94 99 203 227 145 142 130 230 76 31 282 63 269 5 156 281 161 45 184 67 164 61 40 70 132 247 91 121 165 176 162 204 141 122 21 240 175 26 292 294 188 15 82 116 174 8 157 115 60 239 154 11 271 219 13 171 44 213 119 65 169 223 140 59 9 199 245 134 208 144 247 45 175 81 263 286 98 172 134 198 144 23 101 250 71 151 120 251 77 222 200 187 210 7 278 168 94 207 203 145 225 197 51 58 43 202 282 18 161 217 268 67 298 248 280 220 176 218 297 204 75 215 295 290 240 65 26 173 133 129 238 183 80 52 275 143 209 29 72 96 169 48 116 84 223 57 166 289 195 148 135 163 229 180 108 115 12 270 74 33 138 11 261 17 265 256 160 213 87 119 242 288 79 39 277 185 221 55 117 237 39 25 31 52 80 35 28 196 244 106 101 286 250 274 211 105 49 128 149 249 252 255 186 235 90 196 204 292 218 153 198 112 39 111 170 220 89 235 134 198 144 23 172 233 86 56 137 257 153 147 120 259 102 27 77 206 36 208 104 7 88 94 99 203 227 145 142 130 216 230 76 31 282 63 269 5 156 158 281 161 45 184 67 164 61 40 70 132 247 91 121 272 165 176 162 204 141 122 21 240 175 26 292 238 294 188 15 82 97 169 116 174 8 1 289 264 300 157 115 60 231 154 11 214 271 279 219 54 38 13 171 44 213 119 18 223 251 263 261 278 16 270 169 132 212 282 70 257 120 94 227 161 67 61 40 247 21 240 26 292 238 8 157 115 239 113 13 44 248 223 163 227 254 72 24 139 157 107 99 58 205 190 249 37 54 134 250 198 144 172 279 71 151 251 77 222 200 208 210 7 278 88 168 207 203 225 197 51 202 111 18 263 217 79 298 248 280 220 218 297 204 75 177 89 215 290 240 65 173 133 129 183 80 188 52 275 143 209 29 39 72 96 169 48 116 84 223 57 166 289 195 185 148 135 163 266 92 229 180 108 12 270 252 74 33 138 117 261 265 255 160 87 119 242 288 159 277 221 140 18 110 8 181 287 131 253 28 134 101 282 250 70 121 211 144 23 128 149 98 11 239 234 270 49 79 19 13 134 235 7 203 250 198 144 80 23 149 195 172 38 119 287 237 161 164 248 165 215 300 33 55 278 225 130 21 173 120 207 218 177 290 26 29 163 157 156 265 88 262 188 299 76 254 16 250 81 172 198 144 134 28 233 137 153 259 102 206 36 208 101 99 142 130 230 31 282 269 5 156 158 45 184 164 70 132 121 272 211 165 141 122 175 294 23 15 97 20 1 128 264 249 300 231 154 11 214 219 54 257 141 48 86 132 142 159 134 250 258 237 186 192 36 16 244 155 170 286 282 111 283 262 35 70 90 228 235 293 64 20 249 113 52 238 87 69 210 291 34 172 28 134 101 250 211 144 23 128 149 249 214 54 153 150 36 181 67 206 201 212 81 198 144 172 134 7 203 282 70 121 211 23 38 119 287 248 238 78 50 88 119 260 233 144 219 91 300 296 180 128 33 81 198 144 172 233 86 56 137 257 258 147 120 259 102 27 206 192 36 208 104 182 155 7 88 94 99 203 227 145 142 130 230 76 31 282 63 269 5 156 158 226 161 45 184 67 164 61 40 70 132 247 32 121 272 211 165 162 204 141 122 21 240 175 26 228 292 235 238 293 273 294 188 64 15 82 97 116 174 20 8 1 264 157 115 60 231 239 154 113 11 214 271 279 54 38 13 44 213 119 223 160 251 185 173 295 25 126 152 85 28 134 101 250 211 198 144 23 128 149 16 54 92 185 8 52 14 6 127 134 28 101 282 250 70 121 211 128 149 98 18 239 265 76 208 244 58 264 153 134 28 258 237 27 186 192 36 16 155 170 140 101 81 250 5 111 283 262 35 132 90 211 198 228 144 235 293 64 23 97 20 1 128 149 172 231 113 214 54 279 109 150 182 279 78 22 204 28 134 7 101 203 81 85 282 250 291 70 121 211 198 144 80 23 128 149 195 172 98 38 119 287 235 137 278 225 76 161 164 248 272 290 173 116 157 229 33 55 288 120 51 129 163 17 136 39 233 242 58 253 121 28 196 237 186 16 134 244 106 170 101 286 291 274 111 283 262 70 100 211 105 49 23 128 249 252 255 279 147 228 188 255 239 277 229 134 198 203 119 113 103 39 202 146 259 260 134 81 198 144 23 172 258 153 237 102 27 186 206 192 36 208 16 155 170 88 140 286 99 142 130 230 31 282 291 274 269 5 111 156 158 283 262 45 184 35 70 132 121 90 165 141 228 235 293 105 273 188 64 97 20 1 149 264 249 300 231 154 113 214 54 18 25 88 23 71 57 291 65 243 144 134 28 233 196 137 258 153 237 259 102 27 186 206 192 36 208 16 155 170 140 101 99 107 118 142 130 230 76 31 250 269 5 111 156 158 283 262 45 184 164 35 132 121 272 90 211 165 141 122 175 228 293 273 294 188 15 97 20 1 128 149 264 249 300 231 154 113 214 219 54 279 281 91 257 95 178 212 68 220 180 39 87 187 155 157 28 134 7 101 203 282 250 70 121 144 80 128 149 195 98 38 119 287 225 161 164 61 248 165 215 65 173 33 55 278 130 21 218 290 26 300 251 137 222 76 272 29 185 163 11 65 215 49 158 229 148 19 122 64 209 268 135 70 172 81 198 144 134 23 137 153 102 27 206 7 88 99 203 142 130 230 76 31 282 269 5 156 158 45 184 164 132 121 272 165 141 294 188 1 300 231 154 4 39 232 271 194 141 273 28 134 101 282 250 70 121 211 198 144 23 128 149 172 11 88 278 173 5 64 177 71 257 120 276 251 77 222 200 187 210 7 168 94 207 203 227 10 145 225 197 51 58 43 202 282 250 291 127 18 281 263 161 217 268 67 40 298 224 248 280 70 220 247 176 218 297 204 75 89 295 290 21 243 175 65 26 4 292 133 129 238 183 80 52 275 143 209 29 39 72 96 169 48 116 84 179 223 174 112 57 166 8 289 195 148 135 163 266 157 229 180 108 115 60 12 239 270 126 74 33 138 117 11 261 17 265 256 160 13 171 44 213 87 119 242 288 68 159 277 185 92 55 115 84 126 144 265 226 75 28 101 250 121 211 128 149 195 11 54 220 272 92 171 89 298 269 54 196 134 244 106 286 253 85 291 100 80 105 49 195 249 252 255 38 119 287 205 218 245 48 31 192 259 203 134 28 258 237 186 16 244 155 170 101 286 250 274 111 283 262 35 90 211 228 235 293 105 64 23 128 149 132 197 167 203 258 118 275 134 250 198 144 23 172 121 233 86 137 257 153 147 120 259 102 27 77 206 200 104 16 7 88 94 99 227 145 142 130 230 76 31 63 269 156 158 281 161 262 45 184 67 164 61 40 224 248 220 247 91 272 165 176 162 204 141 122 21 240 175 65 26 292 133 238 80 294 188 15 82 169 116 174 57 8 289 195 148 135 163 300 157 115 60 239 93 154 11 17 271 219 13 44 213 119 288 72 223 108 242 151 210 109 127 232 235 59 215 62 144 172 28 134 7 101 203 253 85 282 250 291 70 121 211 80 128 149 195 98 38 119 287 137 248 65 163 114 30 139 6 183 147 144 198 81 172 23 134 7 203 282 70 80 195 119 287 283 132 165 248 65 294 229 255 287 219 192 282 79 28 250 235 134 203 233 86 137 257 153 147 120 102 27 206 104 88 94 99 227 145 142 130 230 76 31 63 269 5 156 161 45 184 67 164 61 40 70 247 91 121 272 211 165 176 204 141 198 122 21 240 175 26 292 144 238 294 188 23 15 82 116 174 8 1 300 172 157 115 60 239 154 11 271 13 44 213 223 251 192 66 130 275 102 188 172 236 123 181 227 289 92 63 28 134 101 282 250 70 121 211 198 23 128 149 172 98 106 195 16 132 4 11 54 238 256 127 27 89 190 54 28 196 134 7 101 203 253 85 282 250 291 70 121 211 198 144 80 49 23 128 149 195 172 98 252 255 38 119 287 18 255 24 183 280 130 259 253 121 54 134 71 257 151 120 251 27 77 222 200 187 210 7 88 168 101 94 207 99 10 145 225 197 51 58 43 202 282 250 127 263 161 217 268 79 67 40 298 224 248 70 220 247 176 218 297 204 75 177 89 215 295 290 21 240 243 65 26 4 292 173 133 129 238 80 293 52 275 143 209 23 29 39 72 96 169 48 116 84 179 223 112 57 166 8 289 195 185 148 135 163 266 157 92 229 180 108 115 60 12 239 270 74 33 138 117 261 17 265 256 160 171 44 213 87 119 288 159 277 55 177 99 77 278 74 232 81 198 28 233 86 56 137 257 153 147 120 259 102 27 206 36 200 208 104 7 88 101 94 203 227 145 142 197 130 216 230 76 31 282 63 269 5 156 158 281 161 184 67 164 40 224 248 70 220 132 247 91 121 272 211 165 176 162 204 141 122 21 240 175 65 26 292 133 238 294 15 82 97 169 116 174 57 8 1 289 148 135 163 264 266 300 157 115 60 231 239 93 154 11 214 17 271 279 219 54 38 13 171 44 213 119 288 43 223 12 58 72 251 127 200 203 14 83 25 172 28 7 101 282 70 121 211 128 149 38 119 287 186 90 248 209 135 173 157 27 57 92 134 28 233 86 56 137 257 258 153 147 120 237 259 102 186 206 192 36 208 16 182 155 170 88 101 94 99 107 227 118 142 130 230 76 31 282 250 152 63 269 5 111 156 158 226 283 161 262 45 184 67 164 35 61 40 70 132 247 32 91 121 272 90 211 165 162 141 198 122 21 240 175 26 228 292 144 235 293 273 294 188 64 23 15 82 97 174 20 8 128 149 264 25 300 115 60 239 154 113 11 214 271 279 219 54 13 44 53 223 143 12 9 215 4 230 129 38 209 70 74 254 198 144 23 172 134 28 233 137 257 258 153 237 259 102 27 186 206 192 36 208 16 155 170 88 99 107 227 118 142 130 76 31 282 269 5 111 156 158 226 283 262 45 184 164 35 61 132 32 121 272 90 211 165 141 122 175 228 292 235 293 273 294 188 64 15 97 20 1 128 149 264 249 300 60 231 154 113 11 214 271 219 54 13 53 173 56 49 168 187 297 65 198 7 203 121 80 38 119 155 248 175 185 188 36 122 82 27 262 134 54 198 172 28 233 137 258 153 237 102 186 206 192 208 16 155 170 88 140 101 286 99 142 130 230 31 282 250 274 269 5 111 156 158 283 45 184 35 70 132 121 272 90 211 165 141 228 235 293 105 273 294 64 97 103 20 1 128 149 264 249 231 154 113 214 175 25 164 213 184 38 95 81 218 138 294 119 154 269 148 253 134 7 203 282 70 121 23 38 287 90 264 88 140 265 277 198 86 14 191 196 244 106 7 203 253 85 282 291 70 80 49 195 252 255 38 119 287 225 5 11 213 172 258 85 174 28 81 198 144 134 233 86 137 257 153 237 259 102 27 186 206 192 36 208 16 155 170 88 101 99 107 142 130 230 76 31 282 250 269 111 156 158 226 283 262 45 184 164 35 61 40 70 132 247 32 121 272 90 211 165 141 122 21 175 228 235 293 273 294 188 64 15 97 20 128 149 264 300 60 231 239 154 113 214 271 219 54 13 168 216 93 235 207 85 87 250 101 198 144 23 172 121 186 210 18 75 97 55 117 73 215 49 101 295 176 234 134 282 70 144 23 128 149 36 208 155 132 90 97 231 214 54 177 108 218 95 119 101 239 121 282 151 251 77 222 200 210 278 168 207 225 197 51 58 202 263 268 45 40 298 248 280 220 297 215 295 290 65 133 129 183 80 52 275 143 209 29 96 169 48 116 84 223 57 166 289 195 148 135 163 266 229 180 12 270 252 74 33 138 261 265 160 87 288 18 217 79 75 89 185 92 221 55 53 46 12 162 33 232 13 28 134 101 81 250 198 144 23 128 172 282 151 186 18 75 209 97 55 117 263 264 33 272 131 204 114 134 198 144 23 28 233 86 56 137 257 258 153 147 120 237 259 102 27 186 206 192 36 208 16 182 155 170 88 101 94 286 99 107 227 118 142 130 230 76 31 282 250 152 63 274 269 111 156 158 226 283 161 262 45 184 67 164 35 61 40 70 132 191 32 91 121 90 211 165 162 141 122 21 240 175 26 228 292 235 238 293 105 273 294 188 64 15 82 97 103 174 20 8 1 128 149 25 249 300 157 115 60 231 239 154 113 11 214 271 279 219 54 13 44 53 169 223 160 145 4 41 154 162 223 291 127 173 81 172 201 141 161 295 57 43 30 212 134 81 198 144 23 172 11 198 133 202 188 223 211 111 134 28 233 137 258 153 237 102 27 186 206 192 36 208 16 155 170 88 101 99 142 130 230 31 282 250 269 5 156 158 283 262 45 184 35 70 132 121 272 90 165 141 122 228 144 235 293 273 294 64 23 97 1 128 149 264 300 172 231 154 113 214 54 229 266 30 256 11 106 174 81 198 144 23 134 250 211 120 251 200 7 88 94 203 145 197 5 161 262 67 224 248 220 247 176 204 290 240 175 65 26 133 238 183 80 275 143 96 169 116 57 8 289 195 148 135 163 157 115 12 239 270 33 138 17 265 44 213 87 119 288 151 168 263 217 218 108 108 72 141 97 289 257 176 134 282 70 121 196 253 255 151 251 168 225 263 268 45 218 297 26 173 129 29 223 229 180 160 202 18 75 209 126 202 201 286 92 214 212 198 172 28 101 121 211 23 128 149 54 46 271 278 115 31 176 266 28 134 101 250 211 198 144 128 16 54 40 166 19 154 190 127 151 54 28 257 120 237 259 206 88 94 227 145 291 161 67 61 247 176 204 21 240 175 26 292 238 80 293 116 8 195 157 115 60 239 11 13 44 213 248 223 9 80 290 79 140 194 144 235 23 282 70 106 249 137 151 251 200 210 168 225 197 156 263 161 268 164 280 218 297 295 65 173 129 183 188 275 143 29 96 223 135 163 229 180 108 12 270 33 265 87 242 288 71 207 18 75 209 185 221 119 225 208 69 142 84 131 134 81 198 28 233 137 257 153 259 102 27 206 7 88 101 99 227 130 230 76 31 282 250 269 5 156 158 45 184 164 61 40 70 121 272 211 165 141 122 21 175 292 294 23 15 1 300 60 239 154 11 271 219 13 147 161 160 48 84 145 96 277 183 198 28 134 101 250 211 144 23 128 172 203 222 278 207 51 202 18 79 75 215 209 300 221 55 117 160 277 191 185 192 297 47 28 134 101 282 250 70 121 211 198 144 23 128 149 98 16 4 57 11 32 138 147 187 262 154 261 81 198 144 172 134 7 203 253 85 291 80 195 38 119 287 272 165 173 102 15 146 91 230 124 41 54 81 198 144 172 7 203 253 85 250 291 121 80 195 38 119 287 45 76 164 248 158 199 237 236 198 226 129 253 144 28 233 137 258 153 259 102 27 186 206 192 36 208 16 155 170 88 101 99 107 227 118 142 130 230 76 31 282 250 269 5 111 156 283 262 45 184 35 61 70 132 121 272 90 211 165 141 122 175 228 235 293 105 273 294 188 64 49 97 20 1 128 149 195 264 300 231 154 113 11 271 219 54 13 53 62 39 141 71 53 40 119 28 134 101 250 121 211 23 128 149 282 11 54 296 145 102 246 24 230 98 25 118 105 204 119 102 280 81 53 122 41 35 24 80 2 81 134 198 23 172 28 233 137 153 259 102 27 206 16 170 88 101 99 142 130 230 76 31 282 269 5 156 158 45 184 164 70 121 90 211 165 141 175 294 188 15 300 154 11 219 168 236 75 5 140 19 205 134 250 23 233 137 258 153 237 259 102 27 206 192 36 208 155 7 88 99 203 227 142 130 230 76 31 269 156 158 45 184 164 132 272 165 141 122 175 228 235 273 294 188 15 97 20 1 195 264 300 231 154 113 11 214 271 219 54 38 13 119 284 181 250 113 160 259 214 237 19 118 6 213 261 54 134 198 144 23 172 128 233 86 56 196 137 257 258 153 147 120 259 102 27 206 192 36 208 182 155 7 88 94 99 227 142 130 230 76 31 282 63 269 5 156 158 283 161 262 45 184 67 164 35 61 40 70 132 247 32 91 121 272 90 165 162 141 122 21 240 175 26 228 292 235 238 293 273 294 188 64 15 82 97 174 20 8 1 264 300 157 115 60 231 239 154 113 11 214 271 279 219 13 44 223 294 291 2 235 187 225 174 28 134 198 144 23 172 54 68 11 290 121 230 256 16 134 198 144 172 233 137 257 147 120 259 251 200 208 104 187 210 7 168 99 203 227 10 145 225 197 76 291 63 269 158 281 263 161 268 45 67 164 61 40 224 248 280 70 220 247 91 272 245 176 218 204 21 240 175 65 26 4 292 173 194 133 238 183 80 294 188 275 143 124 15 96 169 48 116 174 112 57 8 289 195 148 135 163 266 300 157 229 180 193 115 60 12 239 270 126 33 138 17 265 13 171 44 213 87 119 242 288 151 297 223 185 123 51 43 295 159 108 160 276 222 18 217 79 75 52 209 277 166 92 55 261 29 210 141 84 56 191 252 81 70 44 39 94 95 260 132 198 144 172 28 196 258 237 102 27 186 192 36 208 47 16 244 106 155 170 88 140 101 286 230 31 282 250 274 5 111 156 283 262 35 90 211 228 235 293 105 273 64 49 97 20 1 128 149 264 249 231 252 154 113 214 255 54 50 103 281 59 186 101 34 134 28 237 16 244 106 7 170 286 250 274 111 283 262 35 90 211 198 144 293 105 64 23 128 149 249 200 280 20 272 300 97 10 172 134 282 257 151 222 210 7 278 168 101 207 203 225 81 51 58 202 18 263 268 79 218 297 75 177 89 215 173 129 80 143 209 23 29 223 185 92 229 180 108 221 252 74 55 117 255 160 119 205 224 95 165 299 158 272 134 28 244 106 101 286 81 282 250 274 198 144 105 128 249 172 260 202 13 69 253 50 182 132 28 134 101 282 250 70 121 211 23 128 149 98 7 195 170 39 132 86 84 278 296 134 7 203 70 198 144 80 23 38 119 287 251 164 248 116 300 288 283 15 249 243 56 287 154 81 13 147 108 212 120 22 28 198 7 203 253 85 291 80 195 38 119 287 206 272 235 97 275 71 214 6 94 230 264 250 81 134 28 196 258 237 27 186 192 36 208 16 155 170 101 5 111 283 262 35 132 90 211 198 228 144 235 293 273 64 23 97 20 1 128 149 172 231 113 54 260 166 262 216 248 299 144 235 98 134 7 203 250 70 198 80 23 195 172 38 119 287 76 161 164 173 120 26 160 229 159 243 249 90 292 122 19 282 250 172 198 144 134 7 203 253 85 291 70 80 23 195 38 119 287 237 31 76 164 248 21 33 55 130 16 94 244 256 227 15 221 134 49 28 233 86 56 137 257 153 147 120 259 102 27 192 36 208 155 88 101 99 142 230 76 282 250 63 269 5 156 158 226 283 161 45 184 67 164 61 40 70 132 247 32 91 121 211 165 162 141 198 122 21 240 175 26 228 292 144 273 294 188 23 82 97 174 20 8 1 128 264 249 300 172 157 115 60 231 239 154 113 11 214 271 279 219 54 13 44 223 15 236 133 199 284 157 52 28 7 203 85 282 250 291 70 121 211 80 128 149 195 98 38 119 287 206 76 18 164 248 173 180 55 58 120 87 26 135 209 218 26 248 240 234 159 74 201 134 212 98 71 233 137 257 151 147 120 259 276 251 77 222 200 208 104 187 210 7 278 168 94 207 99 203 227 10 145 225 197 51 58 43 69 76 202 282 250 291 63 269 18 158 281 263 161 217 268 67 164 61 40 9 298 280 70 220 247 91 272 211 176 218 297 204 75 215 295 21 243 175 65 4 292 173 133 129 238 183 80 294 52 275 143 209 124 29 72 96 169 48 116 84 179 223 174 112 57 166 8 289 195 148 135 163 266 157 229 180 108 193 115 60 12 239 270 126 33 138 261 17 265 256 160 13 171 44 213 87 119 242 288 79 185 55 110 173 239 1 82 37 75 49 198 144 172 134 23 233 137 208 155 142 272 80 294 195 119 77 204 49 136 80 63 295 134 198 144 172 250 23 149 233 137 257 147 120 259 104 155 7 94 99 203 227 76 269 158 45 67 164 61 40 70 247 91 121 272 90 21 240 175 26 292 238 294 15 174 8 157 115 60 239 154 11 13 44 119 223 145 36 196 286 77 111 214 145 288 142 211 226 240 253 49 81 156 164 122 231 26 295 266 134 28 258 237 186 192 36 208 47 16 244 106 155 170 140 101 250 274 111 283 262 35 132 90 211 198 228 144 235 105 273 64 23 97 20 1 149 264 249 113 214 54 294 42 103 139 202 48 200 172 134 28 121 211 149 257 120 259 251 77 206 94 10 145 197 274 281 161 45 67 40 224 248 220 132 247 90 176 204 290 21 240 65 26 292 133 238 183 275 143 96 169 116 57 8 289 148 135 163 266 157 115 60 12 239 270 33 138 17 265 255 13 171 44 213 288 263 223 112 256 210 51 108 160 177 137 73 21 78 98 81 198 172 144 134 7 203 250 23 38 119 287 39 280 159 164 151 162 104 28 7 203 85 282 291 70 121 198 80 195 38 119 287 206 264 76 18 248 55 17 143 12 85 36 16 189 98 198 144 23 172 250 257 151 120 259 276 251 77 222 200 187 210 7 278 168 101 94 207 203 227 10 145 225 197 51 58 43 69 76 202 291 281 263 268 67 164 61 40 298 280 70 220 247 91 211 165 176 218 297 204 215 295 290 21 240 243 175 65 26 4 292 173 133 129 238 183 52 275 209 124 29 72 96 169 116 84 223 174 112 57 166 8 289 195 148 135 163 264 266 157 229 180 108 115 60 239 270 126 74 33 138 11 261 265 256 160 13 171 44 213 87 119 242 288 18 217 75 68 159 277 92 55 117 257 281 124 179 84 154 134 81 198 144 23 172 88 233 86 137 147 120 259 102 27 77 206 104 7 94 99 203 227 145 142 130 230 76 31 282 63 269 5 156 158 161 45 184 67 164 61 40 248 70 220 247 91 121 272 165 176 162 204 141 122 21 240 175 26 292 238 294 188 15 82 116 174 57 8 289 300 157 115 60 239 93 11 271 219 13 171 44 213 187 223 12 160 10 83 25 232 110 158 58 134 81 198 144 23 172 101 70 128 27 186 36 208 5 132 97 1 264 231 214 54 279 83 51 253 100 88 252 150 98 52 107 233 139 6 287 240 54 81 198 172 144 32 93 113 161 109 83 250 28 134 101 81 282 70 121 211 198 144 23 128 149 172 98 7 11 149 68 67 157 265 145 30 225 85 126 77 226 30 215 137 23 28 258 186 16 244 155 170 101 286 274 111 283 262 35 90 211 228 235 293 105 64 20 128 149 249 113 169 235 101 188 37 3 86 21 19 211 47 241 16 134 167 109 89 41 108 197 117 28 196 134 244 106 7 101 203 253 85 282 250 291 70 121 211 198 144 80 49 23 128 149 195 172 98 252 255 119 287 6 154 87 263 69 266 223 7 134 203 282 250 70 121 23 11 240 87 254 79 59 67 263 235 198 144 134 7 101 203 253 85 282 291 70 80 195 38 119 287 210 76 161 164 248 173 300 33 55 278 130 120 218 29 157 160 202 52 3 38 133 182 216 45 250 235 28 196 258 237 186 192 36 16 244 106 155 170 101 286 274 111 283 262 35 90 211 228 293 105 64 49 20 128 149 249 252 113 255 149 5 27 207 100 260 41 49 280 262 78 166 126 199 144 28 134 101 81 250 121 211 198 23 128 149 172 16 54 269 280 157 28 104 138 215 198 172 134 7 203 23 54 58 231 274 109 129 177 203 28 134 7 101 282 250 70 121 211 198 144 80 23 128 149 195 172 98 38 119 287 235 1 161 164 248 165 21 65 173 300 33 55 278 130 157 137 120 272 218 290 215 207 16 200 255 108 52 128 172 101 253 152 18 55 209 141 196 158 239 142 87 81 198 172 134 258 237 192 36 208 155 101 250 291 111 283 35 132 121 90 211 228 144 235 293 273 64 23 97 20 128 149 264 231 113 214 54 23 294 300 135 290 25 171 134 28 258 237 186 192 36 208 47 16 244 106 155 170 140 101 286 250 274 111 283 262 35 132 90 211 228 235 293 105 64 97 20 128 149 264 249 231 113 214 54 250 262 59 31 144 231 50 81 207 128 289 115 110 268 103 28 134 101 250 121 211 149 291 53 278 51 202 18 161 79 75 215 209 221 55 117 160 206 260 59 125 163 86 172 81 4 117 281 131 166 39 290 23 196 258 237 186 192 36 208 16 244 155 170 140 286 274 111 283 262 35 121 90 211 228 235 293 105 64 49 97 20 149 195 264 249 252 113 214 255 54 260 232 139 256 24 16 144 172 28 134 101 250 211 198 23 128 149 54 163 262 8 185 53 257 2 198 144 23 28 233 86 56 137 258 153 147 120 237 259 102 27 186 206 192 36 208 104 182 155 170 88 140 101 94 286 99 107 227 118 142 130 230 76 31 282 250 152 63 269 5 111 156 158 226 283 161 45 184 67 164 35 61 70 132 247 32 91 121 272 90 211 165 162 204 141 122 21 240 175 26 228 292 235 238 293 273 294 188 64 15 82 97 174 20 1 128 149 195 264 25 249 300 157 115 60 231 239 154 113 11 214 271 279 219 255 54 13 44 223 145 5 236 237 179 176 249 168 196 134 235 198 23 28 233 86 56 137 257 258 153 120 259 102 27 186 206 192 36 208 16 182 155 7 170 88 101 94 286 99 107 227 118 142 130 76 31 282 152 63 269 111 156 158 226 283 161 262 45 184 67 164 35 61 40 70 132 247 32 91 121 272 90 211 165 162 141 122 21 240 175 26 228 292 293 273 294 188 15 82 97 174 20 8 1 128 149 195 264 25 300 157 115 60 231 239 154 113 11 214 271 279 219 54 13 44 53 223 191 186 55 268 130 299 286 81 134 28 233 86 137 257 153 147 120 259 102 27 206 104 88 101 94 99 227 142 230 76 31 282 250 63 269 5 156 158 161 184 67 164 35 61 40 70 91 121 272 211 165 162 204 141 198 122 21 240 175 26 292 144 238 105 294 188 23 15 82 174 8 1 300 157 115 60 239 154 11 271 219 54 13 44 223 145 121 145 193 272 140 7 86 198 144 23 172 88 28 233 56 137 257 258 153 147 120 237 259 102 27 206 192 36 208 104 182 155 101 94 99 107 227 142 130 230 76 31 282 152 63 269 5 111 156 158 283 161 45 184 67 164 35 61 40 70 132 247 32 91 90 211 165 162 204 141 122 21 240 175 26 228 292 235 238 293 273 294 188 64 15 82 97 174 20 1 128 149 264 300 157 115 231 239 113 11 214 271 279 219 54 13 44 248 223 298 87 16 205 193 137 297 28 134 7 101 203 282 250 70 121 211 23 128 149 98 38 287 237 186 90 248 58 130 297 48 126 254 296 80 175 134 81 198 144 23 172 28 101 121 211 128 149 282 119 300 55 74 56 183 238 258 118 206 148 47 31 161 184 251 142 134 28 233 86 56 137 257 258 153 259 102 27 206 192 36 208 106 155 88 101 99 130 230 76 282 250 269 5 156 158 226 45 67 61 40 70 132 247 32 91 121 90 165 162 141 198 122 21 175 228 292 144 235 293 273 294 188 23 15 97 174 20 8 1 128 149 264 300 172 157 60 231 239 154 113 11 214 271 219 54 13 44 215 245 157 18 70 42 170 251 253 98 134 28 258 153 237 102 27 186 206 192 36 208 16 155 88 101 99 142 130 230 31 282 250 269 5 111 156 158 283 262 45 184 35 132 121 90 211 165 141 122 228 235 293 273 294 188 64 23 97 20 1 128 149 264 300 231 252 154 113 214 54 12 83 101 125 104 146 161 28 211 23 128 149 121 186 71 257 151 251 206 222 210 278 168 207 225 51 58 202 269 18 263 268 79 45 218 297 75 177 89 215 295 26 173 129 183 80 275 143 29 96 223 166 195 185 135 92 229 180 108 270 221 252 74 33 117 261 265 255 160 87 119 211 88 47 192 175 179 290 235 134 203 71 151 251 77 222 200 7 278 168 101 207 225 197 51 58 202 250 269 18 263 217 268 35 298 248 280 220 218 297 204 75 177 89 215 295 65 292 173 133 129 183 80 52 275 143 209 23 29 39 72 96 169 48 116 84 223 57 166 289 185 148 135 163 266 92 229 180 108 12 270 33 138 117 261 265 160 213 87 119 242 288 159 277 221 55 192 182 153 34 23 144 147 212 18 5 263 88 142 33 127 81 253 196 244 106 101 85 250 291 274 80 105 49 23 128 195 252 255 119 245 293 186 96 23 103 154 81 198 144 172 134 250 151 251 77 222 200 210 7 168 207 203 227 225 197 51 58 202 18 263 268 298 248 280 218 297 75 215 295 290 240 65 173 133 129 183 80 52 275 143 209 29 169 48 84 223 57 166 289 195 148 135 163 266 300 229 180 108 12 270 252 74 33 138 261 265 255 160 87 119 242 288 79 89 277 185 221 55 95 69 141 43 228 174 42 253 166 159 6 226 128 137 198 144 172 28 233 86 56 257 147 120 259 102 27 77 206 192 36 200 208 104 7 88 101 94 99 203 227 10 145 142 197 130 216 230 76 31 282 63 269 5 156 158 281 45 184 67 164 61 40 224 248 70 220 132 247 32 91 121 272 245 211 165 176 162 204 141 290 122 21 240 65 26 228 292 194 133 238 183 273 294 188 275 260 143 15 96 82 97 169 116 174 20 57 8 1 289 148 135 266 300 157 115 60 231 12 93 33 138 154 113 11 214 17 271 279 265 219 54 38 13 171 44 213 87 119 288 223 123 109 225 18 263 215 39 108 241 151 276 222 187 168 202 9 22 4 173 48 185 55 242 71 298 209 92 292 10 28 295 9 208 249 144 54 134 101 250 211 23 128 253 137 222 278 207 51 202 18 79 272 75 215 26 209 163 229 108 221 117 160 55 164 136 201 125 166 46 193 212 56 134 84 11 294 143 60 81 198 144 172 250 23 151 251 77 200 187 210 168 94 225 197 263 268 248 280 220 218 204 240 65 173 133 129 238 183 80 275 96 169 48 116 57 289 195 148 135 163 266 229 180 12 270 252 33 138 265 255 213 87 119 242 288 207 58 202 295 39 185 221 160 260 297 27 70 35 240 258 121 144 151 251 222 210 7 278 168 207 203 225 51 58 202 18 263 268 79 45 164 218 75 177 89 215 290 173 80 275 143 209 29 96 223 166 195 185 163 92 229 180 108 12 270 221 252 74 33 117 261 265 255 160 119 224 79 167 205 247 63 249 235 198 23 233 137 258 153 237 259 102 27 206 192 36 208 7 88 99 107 203 227 142 130 230 76 31 282 269 5 111 156 158 283 45 184 164 35 61 70 132 121 272 90 165 141 122 175 228 293 273 294 188 64 15 97 1 149 264 300 231 154 113 11 214 271 219 54 38 224 227 299 238 123 74 209 7 203 80 195 38 119 287 264 248 130 21 40 300 123 15 189 86 198 144 172 134 7 203 38 119 287 80 3 259 227 244 94 123 60 7 198 144 23 172 249 292 11 138 227 67 121 110 64 243 81 28 134 23 102 27 7 88 203 230 31 5 156 141 1 154 54 75 234 153 95 169 78 257 134 81 23 149 233 137 258 259 102 27 186 206 192 36 208 155 7 88 99 203 227 142 130 230 76 31 282 269 5 156 158 226 45 184 164 61 40 70 132 32 121 272 90 165 122 21 175 228 292 235 273 294 188 15 97 20 1 264 300 231 239 154 113 11 214 271 219 54 38 13 119 161 206 234 19 38 84 15 231 134 294 56 155 45 119 108 65 134 7 203 282 70 121 198 144 23 172 38 248 175 130 53 168 107 66 138 285 134 198 144 23 233 86 137 257 73 153 147 120 259 102 251 77 206 200 104 7 170 88 94 99 203 227 10 145 142 197 130 230 31 282 63 269 111 156 158 281 161 268 45 184 67 164 61 40 224 248 280 70 220 247 91 121 272 245 165 176 218 162 141 290 122 21 240 175 65 26 228 292 194 133 238 183 80 294 275 143 15 96 82 169 116 174 57 8 289 195 148 135 163 266 300 157 229 115 60 12 239 270 126 93 33 154 11 17 271 265 219 255 13 171 44 213 87 119 288 151 18 263 223 187 210 225 22 215 4 39 185 108 55 160 202 79 298 75 52 124 29 159 166 71 209 256 11 55 263 285 236 94 62 28 233 86 56 137 257 258 153 147 120 237 259 102 27 186 206 192 36 208 182 155 170 88 101 286 99 107 227 118 142 130 230 76 31 282 250 152 63 5 111 156 158 226 283 161 262 45 184 67 164 35 61 40 70 132 247 32 91 121 272 90 211 165 162 141 122 21 240 175 26 228 292 235 293 294 188 64 15 82 97 174 20 8 1 128 149 195 264 25 300 157 115 60 231 239 154 113 214 271 279 219 255 54 13 44 53 223 270 135 101 138 117 7 24 4 198 172 134 23 153 102 206 88 99 203 142 130 230 31 5 156 158 45 184 132 165 141 188 1 300 154 80 151 133 263 117 75 19 144 28 101 137 237 222 278 51 202 18 268 79 248 209 300 221 298 157 62 114 168 285 259 134 198 144 23 172 233 86 56 137 257 258 153 147 120 102 27 206 192 36 208 104 155 7 88 94 286 99 203 227 145 130 216 230 76 31 282 63 269 5 156 158 281 226 283 161 45 184 67 164 35 61 40 224 248 70 220 132 247 32 91 121 272 90 165 176 162 204 141 122 21 240 175 26 228 292 235 133 238 293 273 294 188 64 15 82 169 116 174 20 57 8 1 289 195 163 264 300 115 60 239 93 154 113 11 214 271 279 219 255 54 13 171 44 213 125 223 251 4 265 297 76 241 109 226 295 163 28 134 101 250 121 211 23 128 149 54 270 5 89 230 58 193 59 134 250 198 144 23 172 101 233 257 120 259 251 77 200 7 94 203 227 10 145 197 76 281 161 67 164 61 40 224 248 220 247 176 204 290 21 240 175 65 26 292 133 238 183 80 294 275 143 96 169 116 174 57 8 289 195 148 135 163 266 157 115 60 12 239 33 138 154 11 214 17 265 13 171 44 213 87 119 288 151 168 202 263 297 223 221 242 108 160 272 264 175 293 163 237 267 250 134 81 198 144 23 172 28 7 101 211 252 176 11 54 185 267 176 19 20 68 52 198 7 203 253 85 282 291 70 121 80 195 38 119 287 237 45 252 248 44 46 140 116 124 103 230 146 204 42 47 242 285 121 81 198 144 172 28 134 203 282 250 70 38 119 287 16 255 4 35 19 273 272 293 288 267 202 130 135 24 199 161 12 134 203 198 144 80 23 195 38 119 287 164 248 239 33 87 21 157 58 165 45 3 49 277 96 238 151 23 28 258 237 186 192 36 208 16 244 155 170 140 286 282 111 283 262 35 70 132 121 90 228 235 293 105 64 97 20 264 249 231 113 214 54 244 258 62 32 88 90 70 228 89 32 34 128 21 172 198 118 61 166 12 215 114 69 172 28 101 250 211 198 144 128 149 16 54 122 186 169 125 37 228 126 28 134 101 282 250 70 121 211 23 128 149 98 119 11 253 170 247 25 177 98 220 249 130 197 17 70 85 280 172 134 7 203 282 250 23 11 71 16 23 273 70 59 218 81 16 1 21 55 165 27 24 134 71 151 251 77 222 200 7 278 168 101 207 203 225 197 51 58 202 250 269 18 263 217 268 79 298 248 280 220 90 218 297 75 177 89 215 295 290 198 65 173 133 129 183 80 52 275 143 209 23 29 72 96 169 48 116 84 223 277 166 289 195 185 148 135 163 266 92 229 180 108 12 270 221 252 74 33 138 117 265 255 160 213 87 119 242 288 234 133 72 290 223 22 86 28 134 149 151 251 77 206 200 210 168 225 197 263 268 248 280 220 90 218 65 173 129 183 275 143 96 169 116 57 289 148 135 163 266 229 180 12 270 33 138 255 213 87 242 288 207 58 297 108 221 51 295 160 202 260 81 145 263 200 3 228 172 7 203 253 85 291 70 198 144 80 23 195 38 119 287 130 76 161 164 248 92 33 55 278 173 202 40 120 180 160 211 34 168 254 252 259 143 28 196 134 7 101 203 253 85 282 250 291 121 198 144 80 23 128 149 195 98 255 38 119 287 225 51 248 129 275 163 46 60 68 239 176 168 165 81 198 144 172 196 134 244 106 7 203 253 85 282 291 70 80 49 23 195 252 255 38 119 287 53 75 93 228 236 101 279 250 100 134 198 144 23 233 137 257 151 73 153 147 120 259 102 251 27 77 206 200 104 187 210 7 170 88 168 94 99 203 227 10 145 142 225 197 43 130 230 69 24 76 31 282 291 63 269 5 156 158 281 263 161 268 45 184 164 61 40 224 248 280 70 220 247 91 272 245 165 176 218 162 204 141 290 122 21 240 175 65 26 292 173 133 238 183 80 294 188 275 143 124 15 96 82 169 48 116 174 112 57 8 289 195 148 135 163 266 300 157 229 180 193 115 60 12 239 270 126 33 138 154 11 214 17 271 265 219 13 171 44 87 119 242 288 202 221 160 123 222 18 215 243 52 29 159 166 108 74 55 71 209 256 224 37 9 25 269 173 202 144 28 134 101 282 250 70 121 211 198 23 128 149 98 252 99 11 42 20 10 247 21 48 235 114 270 127 109 145 191 98 23 250 28 196 237 186 16 244 106 170 101 286 274 111 283 262 35 211 105 64 49 128 149 249 255 259 123 207 231 254 109 20 47 98 198 144 23 250 7 203 253 85 291 70 80 195 38 119 287 88 156 1 164 130 200 270 77 120 231 293 186 95 134 81 198 144 23 172 28 101 282 250 274 211 228 235 54 120 264 43 79 235 62 164 212 197 96 12 87 58 18 183 17 265 79 140 128 103 210 134 235 28 233 137 258 153 237 102 27 186 206 192 36 208 16 244 155 170 88 99 142 130 230 31 282 274 269 5 111 156 158 283 262 45 184 35 70 132 121 90 211 165 141 122 228 293 273 294 188 64 97 20 1 149 264 249 300 231 154 113 214 54 229 221 289 57 65 193 133 71 151 251 77 222 187 210 7 278 168 101 207 203 225 197 51 58 202 250 18 263 217 268 79 298 280 220 218 297 204 75 177 89 215 295 290 240 173 129 238 183 80 294 52 143 209 29 39 72 96 169 48 116 84 223 277 166 195 185 148 135 163 300 92 180 108 12 270 74 33 138 55 117 261 265 255 160 213 87 119 242 288 159 171 20 210 251 243 124 279 28 101 282 70 121 211 198 144 23 128 149 172 130 248 249 214 71 20 230 229 126 228 207 134 81 282 70 198 144 172 11 21 111 230 220 155 167 253 134 28 258 237 102 27 186 206 192 36 208 16 170 88 101 142 130 31 282 250 5 156 283 262 184 35 132 121 90 211 165 141 198 228 144 235 293 273 64 23 97 20 1 128 149 264 300 172 231 154 113 214 54 59 293 141 226 122 179 121 253 134 23 7 101 203 20 161 40 54 260 105 249 162 23 102 252 279 183 56 68 43 198 190 82 35 237 185 138 200 172 54 28 233 137 258 153 102 27 186 206 192 36 208 16 155 170 88 140 101 286 99 142 130 230 31 282 250 274 269 5 111 156 158 283 262 45 184 132 121 272 90 211 165 141 122 228 235 293 105 273 294 188 64 97 103 20 128 149 264 249 300 231 154 113 214 216 177 86 293 255 122 215 81 198 144 172 23 28 233 137 153 237 102 27 206 192 36 208 16 155 88 101 142 130 230 76 31 282 250 269 5 111 156 158 262 45 184 164 35 70 132 121 272 90 211 165 141 228 235 273 294 188 64 97 20 1 128 149 264 300 231 154 113 214 219 54 161 55 126 29 178 50 134 7 203 282 70 121 23 90 228 80 291 288 229 271 91 203 200 172 134 28 233 86 137 258 153 147 120 237 259 102 27 206 192 36 208 16 155 170 88 101 99 107 227 118 142 230 76 31 282 250 152 269 5 111 156 158 226 283 262 45 184 67 164 35 61 40 132 247 32 121 272 90 211 165 162 141 198 122 21 240 175 228 292 144 235 293 273 294 188 64 23 15 82 97 174 20 8 1 128 149 264 300 157 60 231 239 252 154 113 11 214 279 219 54 13 44 161 53 223 106 76 146 136 171 182 61 37 162 207 69 293 82 201 212 134 28 233 86 56 137 257 258 153 147 120 259 102 27 206 192 36 182 155 88 101 94 99 227 142 130 230 76 31 282 250 63 269 5 156 158 226 161 45 184 67 164 61 70 132 247 32 91 121 272 90 211 165 204 141 198 122 21 240 175 26 228 292 144 235 238 273 294 188 23 15 97 174 20 8 1 128 264 300 172 157 115 60 231 239 154 113 11 214 271 279 219 54 13 44 145 223 37 212 180 126 167 144 15 98 172 198 23 28 101 250 121 211 128 149 237 186 208 55 117 143 165 66 113 138 91 81 258 25 14 32 194 17 198 120 72 36 256 235 99 24 98 134 7 203 250 198 144 23 172 274 169 130 266 123 49 219 136 197 60 54 198 144 28 134 101 282 250 70 121 211 128 149 6 291 11 21 135 10 273 198 264 263 85 273 93 72 6 43 250 172 28 134 101 211 23 128 149 151 251 206 222 210 278 207 225 51 31 202 18 268 79 218 297 75 177 89 215 173 129 209 29 223 185 92 180 108 252 74 55 113 117 255 160 288 140 239 262 263 28 136 54 198 144 134 23 7 203 70 80 195 38 119 287 111 248 165 130 140 282 274 25 147 267 224 144 52 275 16 8 177 31 106 198 172 134 7 203 282 250 121 23 38 119 287 80 263 248 239 82 94 76 191 12 155 250 28 196 134 101 81 253 85 291 198 144 49 23 128 195 172 252 235 266 31 110 125 279 15 198 144 23 172 196 7 203 253 85 282 250 291 70 121 80 195 252 38 119 287 45 272 76 161 164 248 204 21 229 55 173 129 157 11 160 120 177 290 26 116 117 202 275 74 216 56 292 112 28 134 101 250 211 198 144 23 128 149 172 291 80 54 95 236 135 180 300 172 223 144 28 258 237 186 192 36 208 47 16 244 106 155 170 140 101 286 282 250 274 111 283 262 35 132 90 211 228 235 293 105 273 64 49 97 20 128 149 195 264 249 231 113 214 54 25 170 251 47 300 174 277 54 172 134 250 198 144 233 137 257 147 120 259 77 200 104 7 88 94 99 203 227 10 145 197 130 76 291 63 269 281 161 67 164 61 40 224 248 220 247 272 176 204 290 21 240 175 65 26 292 235 133 238 183 80 293 294 188 275 143 96 169 116 57 8 289 195 148 135 163 266 157 115 60 12 239 33 138 11 17 265 13 171 44 213 87 119 288 151 210 218 39 72 223 242 225 185 207 260 185 94 215 244 135 132 233 137 153 259 102 206 88 99 227 142 230 76 31 269 156 158 283 45 184 164 61 272 165 141 122 175 80 294 188 15 195 249 300 154 11 219 225 106 83 196 168 57 226 134 198 144 23 172 233 137 258 153 237 102 27 206 192 36 208 16 155 7 88 99 203 142 130 253 230 31 291 269 5 111 156 158 283 45 184 35 70 132 272 90 165 141 122 228 235 293 273 294 188 64 97 20 1 264 300 231 154 113 214 54 60 95 119 136 164 132 178 198 172 134 23 28 258 153 237 102 27 186 206 192 36 208 47 16 244 106 155 170 88 140 101 286 142 130 230 31 282 274 5 111 156 158 283 262 45 184 35 70 121 90 211 141 228 235 293 105 273 188 64 49 97 103 20 1 128 149 264 249 300 231 154 113 214 255 54 21 179 247 106 244 283 55 198 134 286 249 119 237 186 18 75 116 117 265 236 103 234 281 157 108 113 134 198 144 23 149 233 86 56 137 257 258 153 147 120 259 102 27 206 192 36 104 182 155 7 88 94 99 107 203 227 145 142 130 230 76 31 282 63 274 269 5 111 156 158 226 283 161 45 184 67 164 35 61 40 70 132 247 32 91 121 272 90 165 176 162 204 141 21 240 175 26 228 292 235 238 293 273 294 188 64 15 82 97 116 174 20 8 1 195 264 300 115 60 231 239 154 11 214 271 279 219 54 13 44 213 125 223 251 12 80 194 73 160 4 169 134 71 120 251 77 222 200 187 210 7 278 168 101 94 207 203 145 225 197 51 58 43 282 250 127 18 263 161 217 268 79 67 40 298 224 248 280 220 247 176 218 297 204 75 177 89 215 295 290 240 243 65 26 173 133 129 238 183 188 52 275 143 209 23 29 39 72 48 116 84 223 57 166 8 1 289 195 185 148 135 163 157 92 229 180 108 115 239 270 252 74 33 138 117 261 17 265 256 44 213 87 242 288 159 277 221 55 286 129 105 245 160 100 37 134 250 198 144 23 172 282 257 120 259 208 94 99 227 130 76 291 161 67 164 61 40 247 91 204 21 240 175 292 238 174 8 300 115 60 239 252 11 13 223 117 145 155 297 110 113 268 262 182 172 28 134 101 282 250 70 121 211 23 128 149 98 11 230 3 53 227 110 300 231 81 198 144 23 172 28 196 258 237 102 27 186 206 192 36 208 47 16 244 106 155 170 88 140 101 286 31 291 274 5 111 156 283 262 184 35 132 90 211 165 141 228 235 293 105 273 64 49 97 103 20 1 128 149 264 249 252 154 113 255 54 41 124 153 221 50 234 85 134 54 28 101 81 250 211 144 23 128 149 172 7 38 222 278 207 51 202 18 79 164 75 215 129 209 57 55 117 160 203 274 69 260 282 288 38 85 172 220 118 62 77 145 5 250 198 144 23 172 28 233 86 56 137 257 258 153 147 120 237 259 102 27 186 206 192 36 208 104 16 182 155 170 88 140 101 94 99 107 227 142 130 230 76 31 282 152 63 269 111 156 158 281 226 283 161 262 184 67 164 35 61 40 70 132 247 32 91 121 272 90 211 165 176 162 204 141 122 21 240 175 26 228 292 235 238 293 273 294 188 64 15 82 97 116 174 20 8 1 128 149 264 25 249 300 157 19 115 60 231 154 11 214 271 279 219 54 13 171 44 213 125 53 223 251 225 288 135 40 159 193 163 242 121 28 196 237 186 16 244 106 170 101 286 274 111 283 262 35 90 211 293 105 64 49 128 149 249 252 255 230 31 73 86 297 2 57 68 28 134 7 101 203 282 250 70 121 211 23 128 149 98 186 263 248 239 38 197 114 274 248 151 245 98 134 233 137 258 153 237 102 27 186 206 192 36 208 16 155 170 88 101 99 130 230 76 31 282 250 269 5 111 156 158 283 262 45 184 164 35 70 132 121 272 211 165 141 198 122 228 144 235 293 273 294 188 64 23 97 20 1 128 149 264 172 231 154 113 214 219 54 279 82 74 201 179 300 71 253 212 172 233 86 137 257 153 147 120 259 102 27 206 104 7 88 94 99 203 227 10 145 142 197 230 76 31 282 63 269 156 158 281 161 45 184 67 164 61 40 224 248 70 220 247 91 121 272 245 165 176 162 204 141 290 122 21 240 175 65 26 292 194 133 238 183 80 294 188 143 15 96 169 116 174 57 8 289 195 148 135 163 266 157 115 60 12 239 93 33 138 154 11 17 271 265 219 13 44 213 87 119 288 43 223 112 256 242 151 168 58 124 68 108 218 123 297 215 180 221 276 79 185 270 263 75 173 29 229 126 55 117 261 222 278 160 277 265 224 6 102 98 203 250 80 195 119 132 11 120 143 53 209 230 2 50 172 198 23 28 258 237 102 27 186 206 192 208 16 155 7 170 140 101 286 142 130 31 282 250 5 111 156 283 262 35 132 121 90 211 165 228 235 293 105 273 188 64 97 20 1 128 149 264 249 300 231 154 113 214 54 167 20 281 269 190 225 262 54 102 269 175 208 287 187 81 198 144 172 134 28 233 86 56 137 257 258 153 147 120 259 27 206 192 36 104 182 155 7 88 101 94 99 203 227 142 130 230 76 31 282 250 63 5 156 158 226 161 45 184 67 164 35 61 40 70 132 247 32 91 121 272 90 211 165 162 204 141 122 21 240 26 228 292 235 238 293 105 273 294 188 64 15 82 97 174 20 8 1 128 149 264 300 157 115 60 231 239 154 113 11 271 279 219 54 38 13 44 223 145 270 207 78 100 204 168 294 235 134 81 101 233 137 257 153 147 120 259 77 206 200 104 7 170 88 94 99 203 227 10 145 142 197 130 76 282 291 63 269 158 281 161 45 184 67 164 61 40 224 248 70 220 247 91 121 272 165 176 162 141 122 21 240 175 65 26 194 133 238 80 188 15 96 82 169 116 174 57 8 289 195 148 135 266 300 157 115 60 12 239 33 138 11 17 219 13 171 44 213 87 119 288 29 223 242 160 296 126 205 116 128 162 54 81 198 172 134 282 70 121 23 119 11 256 4 162 273 152 94 23 244 41 17 32 71 69 220 145 28 134 101 81 250 211 198 144 23 128 149 172 16 31 249 54 157 104 201 233 94 235 144 212 134 81 198 23 172 49 137 257 259 206 155 101 227 76 282 269 164 61 40 70 247 272 90 211 21 175 294 174 8 60 239 11 13 44 223 44 108 287 237 94 250 28 134 7 203 282 70 121 198 144 23 172 263 248 65 239 58 130 282 101 201 292 179 54 137 212 172 134 28 233 257 258 153 259 102 27 206 192 36 208 155 88 99 227 142 130 230 76 31 250 269 5 158 226 45 184 164 35 61 70 132 121 272 90 211 165 198 122 175 228 144 235 293 273 294 188 64 23 15 97 20 1 128 149 264 300 60 231 154 113 11 214 271 219 13 57 167 295 237 299 125 150 218 198 28 244 106 101 286 250 274 211 105 128 149 249 229 192 181 127 44 211 239 98 144 81 172 198 23 134 282 250 70 121 186 16 170 262 105 49 237 235 25 137 26 233 150 9 16 144 134 23 7 203 211 128 186 235 54 31 297 150 18 76 130 154 276 253 134 198 23 101 211 233 86 137 257 153 259 102 206 170 88 203 227 142 230 31 282 269 156 158 45 184 164 61 40 70 247 121 272 165 162 141 122 21 175 292 294 188 15 300 60 239 11 271 219 13 119 161 256 246 100 40 90 258 145 98 116 92 63 71 275 70 54 81 198 144 172 196 7 203 253 85 291 211 80 49 128 195 252 255 38 119 287 251 161 173 157 229 160 29 222 185 98 241 131 262 141 228 97 134 207 107 221 4 77 5 15 172 211 198 144 149 71 257 151 251 206 222 200 210 278 168 225 197 51 58 202 111 18 263 217 268 298 248 280 90 218 297 75 89 215 295 290 240 65 173 133 129 183 52 275 143 209 29 96 169 48 84 223 57 166 289 148 135 163 264 266 229 180 108 12 252 74 33 138 261 265 255 160 87 242 288 79 177 277 185 55 282 142 82 178 2 135 35 172 144 28 101 250 121 211 23 128 149 98 4 54 9 252 127 251 150 238 59 28 144 134 101 282 250 70 121 211 198 23 128 149 172 98 239 54 236 149 99 205 271 34 52 81 172 139 228 37 286 67 245 9 121 144 134 81 250 198 23 172 28 88 137 257 151 120 259 251 77 206 200 208 187 210 7 168 94 203 227 10 145 225 197 69 281 263 161 268 45 164 61 40 224 248 280 220 132 247 91 176 218 204 290 21 240 175 65 26 4 292 173 133 238 183 80 275 143 124 96 169 48 116 174 112 57 8 289 195 148 135 163 266 300 157 229 180 115 60 12 239 270 126 252 33 138 11 17 265 13 44 213 87 119 288 39 223 108 117 51 295 160 222 202 217 52 159 166 74 261 123 29 71 209 55 256 277 252 173 7 223 265 196 263 212 134 257 151 120 259 251 77 200 187 210 168 101 94 203 227 10 145 225 197 43 69 76 282 250 291 281 161 268 67 164 61 40 224 248 280 70 220 247 91 211 176 218 297 204 295 290 198 21 240 243 175 26 4 292 144 133 129 238 183 64 275 143 124 23 29 72 96 169 48 116 174 112 57 8 289 195 148 135 163 266 172 157 229 180 108 115 60 12 239 270 126 33 11 17 256 13 171 44 213 87 242 288 71 51 58 18 75 209 39 185 221 123 160 222 52 92 55 91 289 173 108 41 124 121 250 286 253 274 105 249 76 45 164 21 11 117 71 7 128 239 289 66 235 198 144 134 203 85 282 70 121 80 195 38 119 287 154 248 130 9 258 148 122 99 139 198 144 28 101 282 250 70 121 211 128 149 98 90 188 105 34 260 286 274 38 81 115 239 138 135 199 180 96 134 7 203 282 70 198 144 23 172 38 119 287 88 248 130 21 236 169 102 125 278 225 108 196 98 7 203 253 85 250 291 80 195 38 119 287 49 272 168 161 173 275 26 229 288 65 260 43 33 281 119 28 101 282 250 70 121 211 198 128 149 5 11 20 273 11 67 245 86 228 254 94 25 28 56 82 81 198 172 134 250 23 257 120 186 206 7 203 145 130 291 161 67 40 247 176 204 21 240 26 292 238 116 8 195 157 115 60 239 13 44 213 119 223 143 52 148 5 190 3 38 94 54 144 28 101 282 70 121 211 128 149 4 11 50 120 215 212 191 101 264 134 28 233 86 56 137 257 258 153 147 259 102 27 206 192 36 208 104 16 7 88 94 99 227 142 130 230 76 31 282 250 63 269 156 158 226 161 45 184 67 164 61 40 70 132 247 32 91 121 272 211 165 162 204 141 198 122 240 175 26 228 292 144 238 105 273 188 23 15 82 97 174 20 8 1 128 300 172 157 115 60 231 239 154 113 11 214 271 279 219 54 13 44 223 160 145 210 66 47 25 182 257 172 38 229 207 131 97 147 288 134 28 233 258 153 237 27 186 206 192 36 208 16 155 170 88 101 99 142 130 230 76 31 282 250 269 5 111 156 158 283 262 45 184 164 121 272 90 211 165 141 198 122 228 144 235 80 293 273 294 188 64 23 20 1 128 149 264 300 172 231 154 113 214 219 54 125 225 174 37 289 38 122 172 134 250 144 128 279 233 137 153 259 102 27 206 208 7 88 99 203 227 142 130 230 76 31 269 5 156 158 45 184 164 35 61 272 165 141 175 294 188 15 1 300 154 11 214 119 160 28 248 51 162 173 273 157 98 134 198 144 23 172 250 186 151 251 206 222 210 7 278 168 94 207 203 225 58 202 18 263 268 79 218 297 75 177 89 215 129 80 209 29 223 195 185 92 229 180 108 221 252 74 55 113 117 255 160 119 214 86 226 40 32 257 165 132 24 281 187 211 61 102 28 134 101 250 198 144 128 172 16 54 81 54 151 138 115 67 198 144 172 134 28 233 137 258 153 237 259 102 27 186 206 192 36 208 16 155 88 101 99 107 227 118 142 130 230 76 31 282 250 269 5 156 158 283 262 45 184 164 61 70 132 121 272 90 211 165 141 122 175 228 235 293 273 294 64 15 97 20 1 128 149 264 300 231 154 113 11 214 219 53 228 72 168 150 265 283 5 144 172 250 211 186 7 170 286 282 274 262 70 105 249 57 216 161 291 135 186 169 283 196 134 244 106 101 286 253 85 250 274 100 198 144 80 105 49 23 128 195 249 252 255 119 202 19 190 5 221 226 241 54 28 101 211 128 149 151 237 186 18 161 75 209 1 55 197 283 13 21 136 140 188 88 181 131 117 6 119 274 28 134 7 101 203 282 250 70 121 211 198 144 23 128 149 172 98 38 90 195 27 208 18 248 58 130 165 21 11 13 22 288 176 164 166 105 141 28 7 203 282 70 121 38 235 13 137 120 15 180 80 204 250 198 172 257 151 259 276 251 77 222 200 187 210 7 168 101 94 207 203 227 10 145 225 197 51 58 43 69 31 202 282 291 281 263 161 268 67 61 40 224 248 280 70 220 247 211 176 218 297 295 290 21 240 243 175 65 26 4 292 173 235 129 238 52 275 143 29 72 96 169 48 116 84 223 174 112 57 166 8 289 195 148 135 163 266 157 229 108 115 60 12 239 270 126 74 33 138 11 261 17 265 256 160 171 44 213 87 119 242 288 71 123 18 217 75 209 68 55 131 269 139 291 91 30 49 198 201 126 76 199 279 210 78 212 54 81 134 101 250 198 144 23 128 172 28 16 291 134 191 140 131 257 185 135 67 22 134 97 66 73 28 81 198 144 23 172 101 237 186 16 244 106 170 286 203 291 274 111 283 262 35 105 64 249 149 249 133 218 285 281 243 28 134 101 81 282 250 70 121 211 198 144 23 128 172 98 80 195 255 11 93 172 244 253 275 186 184 250 134 198 144 23 121 249 11 54 232 211 229 188 80 91 185 198 128 258 237 102 27 186 192 36 208 16 155 170 88 140 286 31 282 274 5 111 156 283 262 35 70 132 121 90 228 235 293 105 273 64 97 20 1 264 249 154 113 214 54 17 60 53 280 264 101 62 144 28 134 250 211 23 128 149 137 151 120 251 206 222 210 278 94 207 225 202 18 268 218 297 75 89 215 173 129 209 29 223 185 180 108 74 117 160 79 221 83 295 242 68 101 200 197 28 121 172 233 86 137 257 153 259 102 206 88 99 227 142 130 230 76 31 158 45 184 164 61 40 247 91 272 165 162 141 122 21 175 292 294 188 15 174 8 300 157 60 239 154 11 271 219 54 13 44 248 287 57 272 70 135 79 137 253 235 134 233 86 56 257 153 147 120 259 102 27 77 206 208 104 7 88 101 94 99 203 227 145 142 81 130 230 76 31 282 250 63 269 5 156 158 281 161 45 184 67 164 61 40 220 132 247 91 121 211 165 176 162 204 141 198 122 21 240 175 26 292 144 238 294 188 23 15 82 169 116 174 8 1 289 264 300 172 157 115 60 231 239 154 11 271 219 13 171 44 213 119 223 251 70 33 112 274 233 180 247 81 134 282 121 198 144 23 153 31 11 54 99 222 192 124 34 203 75 253 237 186 16 170 111 283 262 255 265 251 193 40 132 294 143 48 287 250 291 38 1 12 278 47 26 288 164 155 134 198 144 172 233 137 257 151 147 120 259 251 77 222 200 104 187 210 7 168 94 207 99 203 227 10 145 225 197 43 230 69 76 282 291 63 269 158 281 263 161 268 45 35 61 40 224 248 280 70 220 247 91 121 272 176 218 297 204 295 290 21 240 243 175 65 4 228 173 133 129 238 183 80 294 275 143 124 29 15 72 96 169 48 116 223 174 112 57 8 1 289 195 148 135 163 266 157 229 180 108 193 115 60 239 270 126 33 138 113 11 17 265 256 160 13 171 44 213 87 119 242 71 18 75 209 68 117 123 9 298 52 159 166 92 74 55 205 259 161 36 252 215 21 134 28 258 237 186 16 155 170 101 286 81 250 274 111 283 262 35 121 90 211 198 228 144 235 105 64 23 20 128 149 249 172 38 119 69 129 250 38 209 71 139 17 96 161 70 278 152 134 258 237 186 192 36 208 16 244 155 170 140 286 282 274 111 283 262 35 132 121 90 228 235 293 105 273 64 97 20 1 264 249 231 113 214 54 126 18 170 152 145 185 32 253 134 28 233 137 153 237 102 27 186 206 192 36 208 16 155 88 101 99 142 130 230 31 282 250 269 5 111 156 158 283 262 45 184 35 70 132 121 272 90 211 165 141 122 228 235 293 273 294 188 64 97 20 1 149 264 231 154 113 214 54 93 142 245 221 34 22 59 28 250 196 134 244 106 7 101 286 203 253 85 282 291 274 70 121 211 198 144 80 105 49 23 128 149 195 172 98 252 255 38 119 287 65 90 295 155 193 7 286 134 198 172 233 137 258 153 259 102 27 206 192 36 208 106 88 99 203 142 130 230 76 31 282 269 5 156 158 45 184 164 70 132 272 165 141 122 228 235 273 294 188 97 20 1 195 264 300 231 154 113 214 219 54 38 119 76 110 18 143 146 209 182 253 121 258 237 186 16 155 170 282 111 283 262 35 70 90 64 296 167 269 6 200 112 274 134 172 198 28 101 282 250 70 121 211 128 149 98 119 16 54 242 150 174 232 144 109 185 121 198 172 28 101 203 282 250 70 211 80 23 128 149 98 38 119 287 90 208 88 18 248 58 130 165 21 227 164 237 266 211 253 153 142 69 72 291 89 198 144 172 28 196 134 244 106 101 286 253 85 250 274 100 80 105 49 128 195 249 255 38 119 287 216 247 75 177 7 232 229 144 23 28 128 258 237 102 27 186 206 192 36 208 16 155 170 88 142 130 230 31 282 5 111 156 283 262 184 35 70 132 121 90 211 165 141 228 235 293 273 188 64 97 1 149 264 300 231 154 113 214 54 13 176 111 198 199 268 4 172 134 101 250 144 128 203 151 251 222 210 278 168 207 225 51 58 202 18 263 79 218 297 75 177 89 215 26 173 129 80 209 29 223 8 195 185 92 229 180 108 252 74 117 255 160 172 137 13 132 52 23 134 28 86 56 196 257 258 153 237 259 102 27 206 192 36 208 16 155 88 101 99 107 227 142 130 230 76 31 282 250 269 5 111 156 158 226 283 45 184 164 35 61 40 70 247 32 121 272 90 211 165 162 141 122 21 175 228 292 144 235 293 273 294 188 64 15 97 20 8 1 128 149 264 300 157 60 231 239 154 113 11 214 271 219 54 44 270 141 65 265 32 227 116 134 28 233 86 137 257 73 153 147 259 251 77 206 200 104 187 210 7 88 168 101 94 99 203 10 145 142 225 197 130 230 69 76 31 282 250 63 269 158 281 263 161 268 45 184 67 164 61 40 224 248 220 247 91 121 272 245 211 165 176 218 162 204 290 198 122 21 240 175 26 4 292 173 144 235 194 133 238 183 294 188 275 143 124 23 15 96 82 169 48 174 112 57 8 289 148 135 163 266 300 172 157 229 193 115 60 12 239 270 126 93 33 138 154 11 17 271 219 13 171 213 87 119 242 288 151 43 202 68 223 110 123 222 51 9 295 185 160 71 18 243 209 277 166 92 74 55 209 244 261 299 155 129 77 28 134 101 250 211 144 23 128 54 142 264 260 37 255 165 119 210 233 43 247 219 28 121 153 218 276 58 6 252 7 10 106 154 164 263 300 126 134 144 23 88 237 186 192 36 208 16 155 170 282 111 262 35 70 132 121 90 228 235 80 293 273 64 97 20 1 264 231 113 214 54 51 112 181 235 194 291 5 144 134 233 137 257 73 147 259 251 77 200 104 187 210 7 168 94 99 203 227 10 145 142 197 130 76 282 250 63 269 158 281 161 268 45 67 164 61 40 224 248 280 70 220 247 91 121 272 245 211 165 176 204 290 21 240 175 65 26 4 292 133 238 183 294 188 275 143 23 15 96 82 169 116 174 57 8 289 148 135 163 266 300 157 229 193 115 60 12 239 270 126 33 138 11 17 265 255 13 171 44 213 87 119 242 288 151 43 202 263 297 295 39 223 225 79 9 129 179 185 108 160 71 18 48 276 222 173 261 209 108 287 280 37 180 284 112 134 144 23 172 233 86 56 137 257 153 147 120 259 102 27 77 206 36 200 208 104 7 88 94 99 203 227 10 145 142 197 130 216 230 76 31 282 63 269 5 158 281 226 161 45 184 67 61 40 224 248 70 220 132 247 91 121 272 165 176 162 204 141 122 21 240 175 26 292 194 133 238 294 188 15 82 97 169 116 174 20 57 8 1 289 148 135 163 264 266 300 157 115 60 231 239 93 154 11 214 17 279 219 54 38 13 171 44 213 87 119 288 263 223 292 210 99 289 122 200 37 172 28 282 70 121 211 198 144 23 128 149 11 214 54 55 218 123 110 285 274 40 233 137 153 102 206 88 99 142 130 230 76 31 269 158 45 184 164 272 165 141 122 175 80 294 188 195 300 154 11 219 255 85 80 255 74 67 87 92 134 81 198 23 172 28 101 211 155 132 171 151 38 122 75 134 28 233 86 137 257 73 153 147 120 259 102 251 77 206 200 104 7 88 168 101 94 99 203 227 10 145 142 197 130 230 76 31 282 250 63 269 156 158 281 161 45 184 67 164 40 224 248 280 70 220 247 91 121 272 245 211 165 176 218 162 204 141 290 21 240 175 65 26 292 194 133 238 183 294 188 275 143 23 15 96 82 169 116 174 57 8 289 135 163 266 300 157 229 115 60 12 239 270 126 93 33 138 154 11 17 271 265 219 13 44 213 119 263 223 187 58 108 160 39 246 84 118 99 111 288 93 250 198 144 172 23 28 233 86 137 257 73 153 147 120 259 102 251 77 206 200 104 187 210 7 88 168 101 94 203 227 10 145 142 197 130 76 31 282 63 269 156 158 281 161 262 268 45 184 67 164 61 40 224 248 280 70 220 247 91 121 272 245 211 165 176 218 162 204 141 290 122 21 240 175 65 26 4 292 194 133 238 183 80 294 188 275 143 15 96 82 169 116 174 57 8 289 148 135 266 300 157 229 115 12 239 270 126 33 138 154 11 17 271 265 219 13 171 44 213 87 119 242 151 43 202 263 223 160 123 225 18 173 159 185 55 117 222 127 9 68 261 14 205 247 201 276 160 185 212 28 134 101 81 282 250 70 121 211 198 144 23 128 149 172 98 27 11 288 114 286 257 267 295 115 147 172 28 134 101 282 250 70 121 211 198 144 23 128 149 98 252 11 22 40 293 264 121 13 28 49 23 196 244 106 286 253 85 291 274 105 252 255 77 206 155 45 169 289 249 18 65 86 65 151 1 64 224 155 134 28 233 137 257 258 153 259 102 27 206 192 36 208 88 101 99 142 81 130 230 76 31 282 250 269 5 111 156 158 226 45 35 61 132 121 272 90 211 165 141 198 122 175 228 292 144 235 293 273 294 188 23 15 97 20 128 149 264 300 172 60 231 154 113 11 214 271 219 54 13 274 178 260 291 200 219 208 172 134 7 203 282 250 80 23 195 38 119 287 264 88 207 225 76 18 263 164 248 218 96 157 33 55 13 130 21 300 11 290 8 117 120 119 42 249 218 87 297 204 134 144 23 172 71 151 251 77 222 200 187 210 7 278 168 94 207 203 225 197 51 58 202 18 263 161 217 268 298 248 280 220 176 75 215 295 290 240 65 26 173 133 129 238 183 80 52 275 143 209 29 72 96 169 48 116 84 223 57 166 289 195 148 135 163 266 229 180 108 12 270 74 33 138 261 265 255 160 213 288 79 39 277 185 221 55 117 28 275 76 262 46 126 286 212 81 134 121 198 144 23 149 172 16 4 44 268 289 70 98 285 266 298 95 141 209 210 9 28 144 196 134 244 106 7 101 203 253 85 282 250 291 70 121 211 198 80 49 23 128 149 195 252 255 38 119 287 164 188 129 142 200 279 65 172 198 144 151 251 210 168 225 197 263 268 248 280 218 297 295 290 240 173 133 183 80 275 143 29 96 48 223 57 289 195 148 135 163 266 229 180 12 239 270 252 33 138 265 255 87 119 242 288 207 58 202 18 75 209 185 221 55 177 52 74 266 87 33 135 300 162 76 134 28 258 186 192 36 208 16 244 155 170 140 101 286 282 250 274 111 283 262 35 211 198 144 235 293 105 273 64 23 97 20 1 128 149 264 249 172 231 113 214 54 299 144 282 115 207 249 237 81 134 198 23 172 28 233 137 257 153 259 102 206 88 101 99 227 142 130 230 76 31 269 111 156 45 184 164 61 70 121 272 211 165 141 122 175 292 294 188 15 300 60 154 11 271 219 255 13 57 145 63 105 17 112 14 212 168 81 198 172 28 101 282 70 211 23 128 149 274 11 54 286 252 114 188 256 177 280 198 23 28 258 153 237 102 27 186 206 192 36 208 155 170 88 140 101 142 130 230 31 282 250 5 111 156 283 262 184 35 70 132 121 90 211 165 141 228 235 293 273 64 97 20 1 128 149 264 249 300 154 113 214 54 235 54 113 83 184 247 272 134 28 258 237 186 192 36 208 16 155 170 140 286 253 250 274 111 283 262 35 132 90 211 198 228 144 293 105 64 23 97 20 128 149 264 249 172 231 214 183 90 150 212 72 120 39 28 121 198 196 237 186 16 244 106 7 170 286 203 253 85 291 274 111 262 100 211 80 105 49 195 249 299 252 255 38 119 287 238 230 210 167 262 215 255 173 198 134 28 258 237 186 192 36 208 16 155 170 101 250 274 111 283 35 132 90 211 228 235 293 273 64 97 20 128 149 264 231 113 54 7 145 124 204 233 85 81 172 268 61 280 142 145 231 198 144 28 7 101 203 282 250 70 121 211 128 149 98 38 119 287 90 80 225 263 248 239 11 130 77 90 278 176 66 48 100 28 250 134 101 81 282 121 211 23 128 149 98 203 291 16 4 54 11 222 245 142 259 171 255 172 198 134 23 28 233 86 56 196 137 257 153 147 120 237 102 27 186 206 192 36 208 47 16 244 106 155 170 88 140 101 94 286 99 107 227 118 130 230 31 282 152 274 269 5 111 156 158 226 283 161 262 45 184 67 164 35 61 40 70 132 247 191 32 91 121 272 90 211 165 162 141 122 21 240 175 26 228 292 235 293 105 273 294 188 64 15 82 97 103 174 20 8 1 128 149 264 25 249 300 157 115 60 231 239 154 113 11 214 271 279 219 54 13 44 53 200 223 194 47 224 164 177 39 289 172 196 49 252 255 155 188 264 248 205 282 78 141 231 268 128 81 212 72 210 155 174 51 70 144 134 7 203 23 38 237 291 238 4 133 95 25 179 184 30 81 131 187 87 115 196 189 81 198 144 172 134 23 28 101 250 211 128 80 206 222 278 207 51 202 18 161 79 75 89 215 129 209 29 116 223 185 92 108 117 55 279 230 4 241 31 146 47 81 35 40 76 282 167 54 173 148 117 221 169 228 295 158 28 101 250 211 128 149 71 151 120 102 251 77 206 222 200 187 210 278 168 94 207 225 197 51 58 202 18 263 161 217 268 79 298 248 280 220 132 90 176 218 297 204 75 177 89 215 290 65 26 173 235 133 129 238 183 80 52 275 143 209 29 39 72 96 48 116 84 223 57 166 289 195 185 135 163 266 92 229 180 108 12 270 252 74 33 138 261 17 265 255 160 213 87 119 242 288 159 277 55 185 264 19 91 12 270 14 172 28 134 101 250 211 23 128 149 151 55 159 256 172 130 153 30 32 79 270 167 85 43 82 235 28 7 101 203 282 70 121 211 198 128 149 98 16 252 248 204 239 142 42 264 157 290 161 286 172 134 28 233 86 257 153 147 120 259 102 27 77 206 104 88 101 94 99 203 227 10 145 197 130 230 76 31 282 250 63 269 5 156 158 281 45 184 67 164 61 40 224 248 70 220 247 91 121 272 211 165 162 204 141 198 122 21 240 175 65 26 292 144 194 133 238 294 188 23 15 82 169 116 174 57 8 289 148 135 163 266 249 300 115 60 239 93 154 11 17 271 219 54 13 171 44 213 87 288 18 223 96 12 263 241 257 46 238 172 32 161 11 6 15 131 61 232 277 158 59 150 93 135 253 250 28 134 7 101 203 282 70 121 211 198 144 80 23 128 195 98 38 119 287 31 76 161 164 248 165 21 173 33 55 278 130 120 206 26 300 160 137 272 288 33 165 210 28 200 263 58 172 134 233 86 56 137 257 258 153 147 120 237 259 102 27 206 192 36 208 104 182 155 88 101 94 99 107 227 145 142 130 230 76 31 282 250 152 63 269 5 111 156 158 226 283 161 45 184 67 35 61 40 70 132 247 32 91 121 272 90 211 176 162 204 141 198 122 21 240 175 26 228 292 235 238 293 273 294 188 64 23 15 82 97 116 174 20 8 1 128 149 264 157 19 115 60 231 239 154 113 11 214 279 219 54 13 44 213 119 125 281 223 266 251 12 4 189 23 251 53 221 268 147 235 250 121 49 258 192 36 208 155 170 132 228 80 293 273 97 20 1 264 231 113 214 54 247 214 166 124 208 9 243 144 134 28 233 86 56 137 257 258 153 147 120 259 102 27 206 192 36 104 182 155 88 101 94 99 227 145 142 130 230 76 31 282 250 63 269 5 156 158 226 161 45 184 67 164 35 61 40 70 132 32 91 272 90 165 176 162 204 141 122 21 240 175 26 228 292 235 238 293 273 294 188 64 23 15 82 97 116 174 20 8 1 128 149 264 300 157 115 60 231 239 154 113 11 271 279 219 54 44 213 125 223 251 109 171 67 4 20 288 284 134 198 144 23 172 28 128 233 86 56 137 257 153 147 120 259 102 27 77 206 192 208 104 7 88 94 99 203 227 145 142 216 230 76 31 282 63 269 5 156 158 281 226 161 45 184 61 40 70 132 247 32 91 121 272 165 176 162 204 141 122 21 240 175 26 292 238 105 273 294 188 15 82 97 169 116 174 8 1 264 300 157 115 60 231 239 154 113 271 279 219 54 13 44 213 223 211 277 40 253 70 80 174 81 198 144 172 28 237 186 16 134 170 101 250 111 283 262 23 128 249 52 224 171 153 195 41 132 81 184 295 97 147 242 55 250 121 7 203 38 119 287 31 277 107 190 202 241 256 18 134 253 250 54 7 203 85 80 149 195 38 119 287 88 31 90 264 76 164 248 169 58 154 61 216 233 88 139 32 134 198 144 23 172 28 137 258 153 237 102 186 206 192 36 208 16 155 170 140 286 99 142 130 230 76 31 282 269 5 111 158 283 262 45 184 164 35 70 132 121 272 90 211 165 141 122 228 235 293 273 294 188 64 97 20 1 149 264 249 300 231 113 214 219 54 38 211 210 289 209 114 229 151 28 196 244 106 7 203 253 85 291 80 49 195 252 255 38 119 287 119 126 121 56 190 200 118 172 54 144 7 101 203 85 250 80 128 195 38 287 88 248 141 296 29 111 234 170 14 134 198 144 23 172 149 258 237 186 192 36 208 47 16 244 106 155 140 286 274 5 283 262 35 132 90 228 235 293 105 273 64 49 97 20 1 264 249 231 113 214 255 54 119 155 96 131 238 280 105 146 198 134 7 282 70 121 23 149 54 80 144 143 1 254 157 200 172 81 198 134 28 258 237 186 192 36 16 155 170 101 286 250 111 283 262 35 90 211 228 235 293 105 64 23 20 128 149 249 113 129 50 231 262 268 220 188 98 177 47 113 2 23 73 40 284 241 177 44 247 56 134 81 250 198 144 23 172 233 86 137 257 73 258 153 147 120 259 251 186 206 200 104 187 210 7 88 168 94 99 203 227 145 142 225 197 130 230 69 76 31 63 269 158 281 263 161 268 45 184 67 164 61 224 248 280 91 272 245 165 176 218 162 141 290 122 21 240 175 65 26 4 292 194 133 238 183 80 294 188 275 143 124 15 96 82 169 48 116 174 112 57 8 289 195 148 135 163 264 266 300 157 229 193 115 60 12 239 270 126 93 33 138 154 11 17 271 265 219 13 171 213 87 119 242 288 151 18 297 39 223 108 221 51 295 160 71 123 202 75 215 243 173 52 209 29 159 166 74 55 261 256 79 222 217 281 135 168 195 33 287 49 198 144 23 172 28 233 137 258 153 237 259 102 27 186 206 192 36 208 16 155 7 170 88 99 107 118 142 130 230 76 31 282 269 5 111 156 158 283 262 45 184 164 35 70 132 272 90 211 165 141 122 175 228 235 293 273 294 188 64 15 97 20 1 149 264 300 231 154 113 11 214 219 38 189 224 55 242 72 46 95 121 28 101 282 250 70 211 144 23 149 98 80 99 54 49 206 186 277 300 62 121 198 144 172 28 196 258 237 102 27 192 36 208 16 155 170 88 140 101 286 142 130 230 31 282 250 274 5 111 156 283 262 184 35 70 132 90 211 165 141 228 235 293 105 273 188 64 97 103 20 1 128 149 264 249 231 154 113 214 54 148 208 270 262 112 132 272 134 81 282 250 198 144 23 172 7 225 263 248 176 239 151 239 231 197 86 38 284 198 28 134 101 282 250 70 121 211 128 149 98 11 214 300 242 162 91 54 16 40 121 235 134 28 233 86 137 257 153 147 120 259 102 27 206 104 7 88 101 94 99 203 227 145 142 130 230 76 31 282 250 63 269 5 158 161 45 184 67 164 61 70 247 272 211 165 176 204 141 122 21 240 175 26 292 238 294 188 23 15 82 116 174 8 1 157 115 60 239 154 11 271 13 44 223 251 170 25 81 108 120 24 75 28 134 7 101 203 85 282 250 291 70 121 211 80 23 128 149 195 172 98 38 119 287 186 235 137 161 164 272 229 23 14 114 193 66 93 37 250 121 54 28 134 7 101 282 70 211 198 144 128 149 172 98 203 11 248 54 190 81 45 240 108 98 28 101 282 250 70 121 211 128 149 80 11 243 292 268 37 269 200 123 172 134 23 258 153 237 102 27 186 206 192 36 208 16 155 7 170 88 203 142 130 230 31 5 111 156 283 262 184 35 132 165 141 228 235 293 273 188 64 97 20 1 264 300 231 154 113 214 54 119 50 59 132 58 282 190 238 54 28 134 101 250 121 211 128 149 150 118 142 53 52 299 19 144 81 198 172 28 7 101 203 85 282 291 70 121 211 80 23 128 149 195 38 119 287 137 237 206 76 161 164 248 173 275 229 51 288 148 5 44 263 19 106 99 134 183 135 150 113 31 28 198 81 144 172 258 102 27 206 192 36 208 155 88 101 286 142 130 230 282 250 5 156 184 70 132 121 211 165 141 228 235 273 97 20 1 128 264 300 231 154 214 54 203 227 267 113 168 236 189 144 23 250 237 186 192 36 208 47 16 244 106 155 170 140 286 274 111 283 262 35 132 121 90 211 228 235 80 293 105 273 64 97 1 149 195 264 249 231 252 214 54 210 53 216 244 203 278 276 28 134 7 101 253 85 282 250 291 70 121 211 198 144 80 23 128 149 195 172 98 38 119 287 206 45 97 137 76 161 164 248 272 173 116 288 157 120 168 218 290 26 94 227 275 117 180 97 250 208 143 133 79 84 235 71 257 151 120 251 77 200 187 210 7 278 168 101 94 207 203 227 10 145 225 197 51 58 43 202 282 291 127 18 281 263 161 217 268 67 61 40 298 224 280 70 220 247 165 176 218 297 204 75 177 89 215 295 290 198 21 240 243 65 26 4 292 173 144 129 238 183 80 52 275 209 23 29 39 72 96 169 48 116 179 223 112 57 166 8 289 195 185 148 135 163 266 172 157 92 229 180 108 115 60 12 239 270 126 252 74 33 138 117 261 17 265 256 160 13 171 44 213 87 119 242 288 13 94 52 280 184 43 47 134 198 144 172 233 137 257 151 73 147 120 259 251 77 200 104 187 210 7 99 203 10 145 142 225 197 130 69 76 282 291 63 269 5 158 281 263 283 161 268 45 67 164 61 40 224 248 70 220 247 91 121 272 245 176 218 204 290 21 240 175 65 26 4 292 173 194 133 238 183 80 294 188 64 275 143 124 15 82 169 48 116 174 112 57 8 289 195 148 135 163 266 300 157 229 180 193 115 60 12 239 270 126 33 138 11 17 265 219 171 44 213 87 119 242 288 202 223 71 222 51 79 75 295 92 108 256 160 123 276 18 243 209 29 159 166 55 117 261 156 207 52 254 284 187 253 28 134 7 203 250 70 121 211 23 128 149 98 119 245 240 168 70 190 248 194 144 98 54 250 28 237 186 16 244 106 170 286 274 111 283 262 35 211 105 64 149 170 50 97 258 79 299 22 28 134 235 101 282 250 121 211 144 128 149 7 11 284 123 158 80 205 9 235 144 134 258 186 16 244 106 155 170 101 286 250 274 111 283 262 35 90 211 198 105 64 23 128 149 249 140 265 139 145 193 230 228 17 43 159 185 257 170 40 198 144 23 28 233 86 56 137 258 153 237 259 102 27 186 206 192 36 208 104 16 155 88 101 94 99 107 227 118 145 142 130 230 76 31 282 152 63 269 5 111 156 158 226 283 161 262 45 184 67 164 35 61 70 132 247 32 91 121 272 90 211 176 162 204 141 122 21 240 175 26 228 292 235 238 293 273 294 188 64 15 82 97 116 174 20 8 1 128 149 264 25 249 300 157 115 60 231 239 154 113 11 271 279 219 54 13 44 213 251 125 53 223 266 124 1 299 209 104 134 191 172 198 144 196 7 203 253 85 282 291 70 121 80 23 195 252 255 38 119 287 164 65 120 163 225 248 103 48 275 118 7 198 195 271 284 217 202 283 183 121 198 28 211 128 233 86 56 137 257 153 147 120 259 102 27 77 206 200 208 104 7 88 94 99 203 227 10 145 142 197 130 216 230 76 31 63 274 269 5 156 158 281 161 45 184 67 164 61 40 224 248 220 132 91 272 165 176 162 204 141 122 21 240 175 65 26 292 235 194 133 238 80 294 188 15 96 82 97 169 116 174 57 8 1 289 148 135 163 264 266 300 157 115 60 231 12 93 33 138 154 11 214 17 279 219 54 38 13 171 44 213 87 119 288 43 263 223 251 168 108 265 257 15 150 61 35 121 104 134 7 203 85 282 250 70 211 198 144 80 23 195 172 38 119 287 76 202 161 248 290 129 157 229 137 272 120 225 51 268 65 275 163 206 74 190 226 298 285 30 134 172 54 250 149 196 253 85 291 252 255 88 90 293 1 249 248 153 28 217 208 6 223 197 81 198 144 172 196 101 250 128 206 248 165 169 225 65 207 35 276 221 200 101 300 172 7 203 38 287 97 252 204 147 31 246 155 88 122 8 134 81 172 57 178 208 54 232 36 212 81 198 144 23 172 196 28 233 137 257 151 73 153 120 251 77 206 200 104 187 210 155 7 88 168 101 94 99 203 227 10 145 142 225 197 43 130 69 76 282 291 63 269 158 281 263 161 268 45 184 67 164 61 40 224 248 280 70 220 247 91 121 272 211 165 176 297 204 141 295 290 122 21 240 243 175 65 26 4 228 292 173 194 133 129 238 183 80 294 188 64 275 143 124 29 15 72 96 82 169 48 116 223 174 112 8 289 195 148 135 163 266 300 157 229 180 108 193 115 60 12 239 270 126 33 138 11 17 265 219 256 160 13 171 44 213 87 119 242 288 71 18 75 209 123 276 222 9 159 166 55 261 259 44 247 91 179 109 257 28 196 134 106 7 101 203 253 85 282 250 291 70 121 211 80 49 23 128 149 195 98 252 255 38 119 238 289 297 91 135 249 118 172 134 250 144 23 121 233 86 137 257 153 147 120 259 102 77 206 104 88 94 99 227 145 142 130 230 76 31 63 269 158 281 161 262 45 184 67 164 61 40 247 272 165 176 162 204 141 122 21 240 175 26 292 80 294 188 15 82 97 169 116 174 8 195 300 157 115 60 239 154 11 271 219 13 171 44 213 119 223 273 9 251 2 66 236 139 250 144 28 134 101 81 211 198 23 128 172 203 71 137 151 120 206 222 200 210 278 168 207 225 197 51 58 31 202 18 263 268 79 298 248 280 132 218 297 75 177 89 215 295 290 240 65 173 133 129 183 80 52 275 143 209 29 96 48 223 57 166 289 195 185 148 135 163 266 92 229 180 108 12 270 252 74 33 138 113 117 261 265 255 160 87 242 288 277 221 88 179 70 150 236 197 189 261 269 20 92 41 136 174 81 172 198 134 250 23 233 86 56 196 137 257 258 153 147 120 259 102 27 206 192 36 208 104 16 182 155 7 88 94 99 203 227 145 142 130 230 76 31 282 63 156 158 226 161 45 184 67 164 35 61 40 70 132 247 32 91 121 272 90 165 176 162 204 141 122 21 240 175 26 228 292 235 238 293 273 294 188 64 15 82 97 8 1 264 300 157 115 60 239 154 11 214 271 279 219 54 38 13 44 213 119 223 108 297 49 67 232 21 7 250 28 101 203 282 70 121 211 144 128 149 38 119 287 155 90 88 248 65 85 273 207 89 192 218 279 28 134 7 101 203 253 282 250 291 70 121 211 80 23 128 149 195 98 38 119 287 161 229 51 163 120 248 72 5 280 259 177 99 65 28 134 7 101 203 253 85 282 250 291 70 121 211 198 144 80 23 128 149 195 172 98 38 119 287 186 272 222 278 76 161 164 248 21 116 157 229 279 207 281 71 124 238 172 7 81 198 28 101 250 211 23 128 149 16 54 231 175 138 167 296 229 81 98 28 134 101 198 144 23 128 54 16 52 194 83 71 245 225 81 172 198 144 28 203 253 85 282 291 70 80 195 38 119 287 206 188 300 18 239 104 45 181 42 255 223 131 28 134 101 250 144 23 128 237 186 248 209 55 268 132 115 89 267 146 44 134 198 144 23 172 258 237 186 192 36 208 16 155 170 140 286 282 274 111 283 262 35 70 121 90 228 235 293 105 273 97 20 1 264 249 231 252 113 214 54 122 63 247 230 213 152 72 204 259 255 293 92 90 224 134 28 244 106 101 286 81 250 274 211 198 144 105 49 23 128 149 249 172 282 170 200 123 280 289 285 172 28 7 101 203 250 70 121 211 198 144 128 149 98 255 263 248 148 239 11 265 209 44 10 124 179 87 253 121 233 86 137 153 147 120 259 102 77 206 200 104 7 88 94 99 203 227 145 197 130 230 76 31 63 269 156 158 161 45 67 164 61 40 224 248 220 247 91 272 165 176 162 204 141 122 21 240 175 65 26 292 133 238 80 294 188 15 82 169 116 174 57 8 289 195 148 135 163 266 300 157 115 60 239 93 154 11 17 271 219 13 171 213 119 288 223 183 68 5 21 88 228 231 300 261 134 233 137 151 147 120 259 276 251 77 222 200 104 187 210 7 278 168 101 94 207 99 203 227 10 145 225 197 51 58 43 69 76 202 282 250 63 269 158 281 263 161 268 45 67 164 61 40 9 224 248 280 220 132 247 91 121 272 211 176 218 297 204 215 295 290 198 240 243 175 65 26 4 292 173 144 133 129 238 183 80 294 52 275 143 209 124 29 15 72 96 169 48 116 84 223 174 112 57 8 1 289 195 148 135 163 266 172 157 229 180 108 193 115 60 12 239 270 126 74 33 138 11 17 265 256 13 171 44 213 87 119 242 288 18 217 75 159 158 170 48 71 18 141 144 253 121 134 7 203 250 198 23 172 248 172 257 66 18 121 82 253 81 198 144 23 134 7 203 85 282 291 70 80 195 38 119 287 186 130 283 45 184 164 61 97 13 161 122 63 104 23 55 124 13 212 134 28 233 137 257 258 153 237 259 102 27 186 206 192 36 208 16 170 88 101 99 107 227 118 142 130 230 76 31 282 250 269 5 111 156 158 226 283 262 45 184 164 35 61 40 70 132 32 121 272 90 211 141 198 21 175 228 292 144 235 293 273 294 188 64 15 97 20 1 128 149 264 300 60 231 239 154 113 11 214 271 219 54 53 25 270 15 94 159 26 59 146 236 28 134 7 101 203 81 253 85 282 250 291 70 121 211 198 144 80 23 128 149 195 172 98 252 38 119 287 208 85 154 45 185 235 263 101 134 28 233 86 56 137 257 153 147 120 259 102 27 206 208 104 16 155 7 88 94 99 203 227 145 142 130 230 76 31 282 250 63 269 5 156 158 281 161 184 67 164 61 40 70 132 247 91 121 272 211 165 176 162 204 141 122 21 240 175 292 238 294 188 15 82 97 116 174 8 1 128 264 300 157 115 60 231 239 11 271 219 54 13 171 44 213 223 251 270 160 68 207 29 74 159 48 292 250 119 7 203 253 85 282 291 70 121 80 195 38 287 31 45 188 75 44 111 275 159 201 98 134 282 250 70 23 54 215 246 286 108 117 16 262 172 85 121 80 195 45 248 70 78 202 22 79 142 264 28 235 81 233 137 153 259 102 206 7 88 99 203 130 230 76 31 269 158 45 184 164 61 272 165 141 122 175 294 188 15 300 154 11 219 119 141 230 239 264 255 181 282 85 144 134 28 233 137 258 153 259 102 27 206 192 36 208 88 101 99 227 142 130 76 31 250 269 5 156 158 45 184 164 35 61 132 121 272 90 211 165 122 175 228 235 293 273 294 188 64 23 15 97 20 1 128 149 300 231 154 113 11 214 271 219 54 13 197 249 50 84 224 34 115 121 134 81 198 144 23 172 233 86 56 137 257 258 153 147 120 259 102 27 77 206 192 36 200 208 104 182 155 7 88 94 99 203 227 10 145 142 130 216 230 76 31 282 63 269 5 156 158 281 161 45 184 67 164 61 40 248 70 220 132 247 32 91 272 245 90 165 176 162 204 141 290 122 21 240 175 65 26 228 292 235 194 133 238 183 294 188 275 260 143 15 96 82 97 169 116 174 20 57 8 1 289 148 135 163 264 266 300 157 60 231 239 93 33 138 154 113 11 214 17 271 279 265 219 54 38 13 171 44 213 87 288 223 160 151 123 251 18 9 215 37 229 108 241 222 187 210 225 218 4 39 193 256 71 276 127 14 52 209 68 48 92 55 261 95 278 128 27 272 192 3 81 144 172 134 282 23 233 120 251 77 200 7 94 145 197 76 161 67 164 248 220 176 204 290 240 65 26 133 238 183 80 275 143 96 169 116 57 289 195 148 163 266 115 12 270 33 138 17 265 213 87 119 288 151 168 263 218 223 242 108 125 14 267 146 245 212 13 198 144 23 172 28 233 86 56 137 257 258 153 259 102 27 186 206 192 36 208 16 155 170 140 101 286 99 107 227 118 142 130 230 76 31 282 274 269 5 111 156 158 226 283 262 45 184 67 164 35 61 40 70 132 247 191 32 91 121 272 90 211 162 141 122 21 175 228 292 235 293 105 273 294 188 64 15 97 103 174 20 8 1 128 149 264 25 249 300 157 60 231 239 252 154 113 11 214 271 219 54 44 53 152 257 12 46 180 104 13 198 144 23 99 113 28 233 86 56 137 153 147 120 259 102 27 77 206 36 208 88 101 94 227 145 142 130 216 230 76 31 282 63 269 5 156 158 281 161 184 67 164 61 40 248 220 132 247 91 121 272 211 165 176 162 204 141 122 21 240 175 26 292 238 294 188 82 97 169 116 174 57 8 1 128 289 300 157 115 60 231 239 93 154 11 214 271 279 219 54 171 44 213 251 58 124 223 17 259 141 180 221 124 33 28 134 49 233 86 137 257 153 147 120 102 27 77 206 200 104 155 88 101 94 99 203 227 10 145 142 197 130 230 76 31 250 63 269 5 156 158 281 161 45 184 67 164 61 40 224 248 70 220 247 91 121 272 245 211 176 162 204 290 122 21 240 175 65 26 292 144 194 133 238 183 294 188 275 143 23 15 96 82 169 116 174 57 8 289 148 135 266 300 172 157 115 60 12 239 93 138 154 11 17 271 265 219 13 171 44 213 87 288 223 151 202 9 215 108 193 39 48 185 243 277 221 33 78 188 59 96 28 134 7 101 203 81 85 282 250 291 70 121 211 198 144 80 23 128 149 195 172 98 38 119 287 97 225 248 275 15 110 68 258 47 81 130 143 41 111 100 237 54 198 144 172 28 196 258 186 192 36 208 47 16 244 106 155 170 140 101 286 253 250 291 274 283 262 35 132 90 211 228 235 293 105 273 64 49 97 20 1 128 149 264 249 252 113 214 255 278 273 248 210 114 56 199 198 250 28 233 137 258 237 259 102 27 186 206 192 36 208 16 155 170 88 140 101 286 99 142 130 230 76 31 282 269 5 111 156 158 283 262 45 184 164 35 70 132 121 272 90 211 165 141 122 228 235 293 105 294 188 64 49 15 97 20 1 128 149 264 249 300 231 154 113 214 219 54 38 221 92 99 119 115 98 147 172 198 28 196 186 244 106 170 101 286 253 85 250 291 274 100 211 80 105 49 128 149 195 249 252 255 258 130 274 151 94 272 264 287 128 71 251 77 222 200 210 7 278 168 101 207 203 225 197 51 58 202 18 263 217 268 79 298 248 280 218 297 75 177 89 215 295 290 65 292 173 133 129 183 80 52 275 143 209 29 96 169 48 84 277 57 166 289 195 185 148 135 163 266 92 229 12 270 221 252 74 33 138 55 117 261 265 255 160 87 119 242 288 62 35 25 293 57 231 162 271 283 2 182 58 73 213 172 134 144 28 70 206 240 235 8 295 57 241 14 42 253 257 119 62 198 144 172 134 7 203 282 70 121 161 11 54 286 6 186 25 136 213 284 249 21 190 253 118 110 229 81 172 198 28 101 250 211 23 128 149 186 55 281 259 93 272 289 23 150 250 28 134 101 211 198 144 128 149 172 203 222 278 207 51 202 18 79 75 215 209 108 221 55 117 160 27 199 157 105 228 14 29 81 107 181 210 143 109 84 37 198 28 134 7 101 203 253 85 282 250 291 70 121 211 144 80 23 128 149 195 98 38 119 287 208 225 161 275 163 229 51 41 185 261 223 300 167 164 134 198 23 239 233 257 120 259 251 200 16 94 227 10 145 197 76 291 5 281 161 67 61 40 224 248 220 247 91 176 204 290 21 240 175 65 26 228 292 133 238 183 80 275 143 96 169 116 174 57 8 289 195 148 135 163 266 157 115 60 12 252 33 138 11 17 265 13 171 44 213 87 119 288 151 168 218 242 112 108 160 179 25 257 79 136 278 90 235 134 101 250 211 128 70 121 151 186 206 222 207 51 202 18 75 89 215 129 209 29 223 289 92 108 221 252 55 117 160 94 300 296 109 261 114 153 28 134 101 250 121 211 23 149 7 119 54 87 275 228 82 35 260 4 28 134 7 203 282 70 195 11 54 127 261 298 1 84 55 165 198 257 120 259 251 77 200 7 94 203 227 10 145 197 76 291 281 161 67 164 61 40 224 248 220 247 91 176 204 290 21 240 175 65 26 292 133 238 80 275 143 96 169 116 174 57 289 195 148 135 163 266 249 157 115 60 12 239 270 33 138 154 11 17 265 13 171 44 213 87 119 288 151 168 263 217 218 223 160 242 51 124 29 112 185 108 58 299 18 281 94 82 245 2 253 144 23 28 282 70 121 119 137 151 206 222 210 168 207 225 51 130 263 268 45 218 297 173 129 29 223 300 229 180 108 74 160 87 202 75 209 221 278 232 168 174 276 183 160 134 198 172 144 28 101 282 250 70 121 211 23 128 149 98 291 27 292 54 212 297 83 292 261 68 203 28 134 7 101 85 282 250 291 70 121 211 80 23 128 195 98 38 119 287 249 88 207 76 164 248 65 33 55 21 120 218 129 300 157 160 13 137 272 165 215 169 257 161 70 216 264 238 162 218 81 198 144 23 172 28 233 86 137 257 151 73 153 147 120 259 102 27 77 206 200 104 187 210 7 88 168 101 94 99 203 227 10 145 142 225 197 43 130 230 69 24 76 31 282 250 63 269 5 156 158 281 263 161 268 45 184 67 164 61 40 248 280 220 247 91 121 272 245 211 176 204 290 122 21 240 175 65 26 4 292 173 235 194 133 129 183 80 294 188 275 143 124 15 96 82 97 169 48 116 174 112 57 8 1 289 195 148 135 163 266 300 157 229 180 193 115 60 12 239 270 126 93 33 138 154 11 17 271 265 219 13 171 44 213 87 119 242 288 18 209 123 222 109 131 9 108 55 117 160 273 198 5 85 228 70 251 121 134 144 172 233 86 56 137 257 153 147 120 259 102 27 206 192 36 208 104 7 88 94 203 227 145 142 130 230 76 31 282 63 269 156 158 226 161 45 184 164 61 40 132 247 32 91 272 176 162 204 141 122 21 240 175 26 292 238 294 188 15 82 97 116 174 20 8 1 264 300 157 115 60 231 239 154 113 11 214 271 279 219 54 38 13 44 213 119 223 282 261 264 194 249 146 95 81 98 128 291 101 178 10 54 212 81 198 144 23 172 134 250 71 257 151 222 200 210 7 278 88 168 207 203 225 197 51 58 202 18 263 268 79 298 248 280 218 297 75 177 89 215 295 290 240 65 173 133 129 183 80 188 52 275 143 209 29 96 223 57 166 195 185 148 135 163 92 229 180 108 12 270 221 252 33 117 261 265 255 160 13 87 119 242 288 277 190 158 114 256 197 296 196 121 54 198 144 172 134 7 203 253 85 282 291 70 80 49 23 195 252 255 38 119 287 161 65 275 229 209 163 248 225 51 136 88 260 298 10 99 172 198 23 7 101 203 253 85 250 291 70 80 128 195 38 119 287 210 161 65 57 229 55 29 278 225 202 79 248 116 289 163 221 120 242 214 156 227 108 167 14 121 28 101 250 211 198 128 149 16 54 253 165 75 91 288 145 62 270 72 164 205 276 269 116 134 28 258 237 186 192 36 208 16 244 155 140 101 250 274 111 283 262 35 132 90 211 198 228 144 235 293 105 273 64 23 97 20 1 128 149 264 249 172 231 113 214 54 74 285 83 177 85 81 12 44 258 7 80 138 250 198 101 128 233 86 137 257 153 147 120 259 102 27 77 206 104 88 94 99 203 227 145 142 130 230 76 31 291 63 269 5 156 158 281 161 45 67 164 61 40 220 247 91 272 165 176 162 204 141 122 21 240 175 26 292 238 188 15 82 169 116 174 8 289 195 300 157 115 239 154 11 271 219 13 171 213 119 223 144 215 102 108 219 135 68 28 101 250 198 128 186 222 278 207 51 202 18 268 79 75 80 209 195 221 55 117 160 219 108 1 20 45 56 297 28 7 101 203 282 250 70 121 211 80 128 149 195 98 38 119 287 120 210 76 161 164 248 165 215 65 173 55 278 130 21 29 300 225 290 26 157 92 253 269 99 151 204 188 68 28 134 81 198 144 23 172 121 196 175 147 63 7 12 206 81 198 144 172 23 71 151 251 77 222 200 210 278 168 207 203 225 197 51 58 202 18 263 217 268 298 248 280 220 272 218 297 75 89 215 295 290 240 65 173 133 129 183 80 52 275 143 209 29 72 96 169 116 84 57 166 289 195 185 148 135 163 266 229 180 108 270 252 74 33 138 117 261 265 255 160 213 119 242 288 79 277 221 55 70 257 188 175 140 145 70 69 221 57 168 227 230 198 172 101 203 49 233 137 155 7 99 282 269 272 294 297 9 243 83 160 256 292 144 172 134 28 101 282 250 70 121 211 128 149 98 230 54 64 294 253 61 202 192 217 190 154 209 208 165 226 114 54 134 88 203 28 233 86 137 257 153 147 120 259 102 206 104 101 94 99 227 145 142 130 230 76 31 250 63 269 158 283 161 45 184 67 164 61 70 247 91 121 272 211 176 162 204 141 198 122 21 240 175 26 292 144 238 294 23 15 82 116 174 20 8 300 172 157 115 60 239 11 271 219 13 44 213 4 223 173 227 228 83 286 198 212 117 296 134 175 203 15 14 253 121 101 198 144 23 128 172 119 204 174 54 113 251 253 252 225 186 134 28 101 81 250 211 198 144 23 128 149 172 163 186 116 293 71 216 47 26 28 196 258 237 192 16 134 244 106 170 101 253 250 274 111 262 35 90 211 228 144 235 105 49 23 20 128 249 252 113 255 108 41 16 137 75 183 198 28 134 101 250 211 144 23 128 149 172 38 186 18 55 281 245 60 27 176 291 161 186 134 7 203 282 70 121 144 80 23 195 38 119 287 255 88 164 248 65 33 55 117 87 222 278 130 21 157 67 145 224 9 225 12 295 144 134 250 198 23 233 86 56 137 257 153 147 120 259 102 27 206 208 104 7 88 94 99 203 227 142 130 230 76 31 63 269 5 156 158 281 161 262 45 184 164 61 40 132 247 91 272 165 176 162 204 141 122 21 240 175 26 292 294 188 15 82 116 174 8 1 264 300 157 115 60 231 239 154 113 214 271 279 219 13 171 44 213 119 248 223 211 222 135 273 177 44 5 172 198 144 233 137 258 153 237 259 102 27 206 192 36 208 16 155 7 88 99 107 203 130 230 76 282 269 111 156 158 283 45 184 164 70 132 121 272 90 165 141 122 235 293 294 188 64 15 97 20 1 264 300 231 154 113 214 219 54 38 125 31 229 69 176 269 145 81 231 147 58 69 250 72 193 198 144 7 203 282 70 38 54 228 190 19 24 151 222 48 54 28 134 101 250 211 23 128 149 7 38 55 51 6 87 145 26 202 211 28 101 23 128 149 237 186 18 75 209 116 55 117 257 295 72 96 183 169 270 198 28 233 137 258 153 237 259 102 27 186 206 192 36 208 16 155 170 88 101 99 107 227 118 142 130 230 76 31 282 250 269 111 156 158 283 262 45 184 164 35 61 70 132 121 272 90 211 165 141 122 175 228 292 235 293 273 294 188 64 15 97 20 1 128 149 300 231 154 113 11 214 271 219 54 13 119 53 113 177 231 11 223 117 68 130 101 250 23 128 71 151 251 222 200 210 155 7 278 88 168 207 203 227 225 197 51 58 76 202 18 263 268 79 298 280 218 297 75 89 215 295 290 65 173 129 183 80 52 275 143 209 29 96 277 166 1 195 185 148 135 92 229 180 108 12 270 221 252 74 33 55 261 265 255 160 87 119 242 288 237 246 290 53 238 33 129 144 172 134 28 233 86 257 153 259 102 27 206 170 88 101 99 227 142 130 230 76 31 282 250 269 5 156 158 67 164 61 40 70 247 91 121 272 211 165 162 141 122 21 240 175 292 294 188 15 82 174 8 1 300 157 115 60 239 154 11 271 219 13 44 66 275 237 37 162 181 293 172 134 198 144 23 28 186 101 203 250 211 128 149 218 149 242 67 59 155 233 121 134 198 144 23 101 137 257 153 147 120 259 77 206 200 104 7 94 99 203 227 145 142 197 130 76 63 269 158 281 161 45 184 164 61 40 224 248 220 247 91 272 245 90 165 176 162 204 141 290 122 21 240 175 65 26 292 133 238 183 294 188 275 143 15 96 82 169 116 174 57 8 289 148 135 163 266 300 157 115 60 239 33 138 11 17 265 219 13 171 44 213 87 119 288 223 108 298 185 107 299 292 121 9 144 28 134 7 101 282 250 70 211 198 23 128 149 172 98 195 11 113 118 268 41 90 50 69 134 198 144 172 28 101 211 128 149 7 49 119 222 278 207 51 202 18 79 75 215 21 209 117 160 55 86 265 3 233 74 187 144 198 172 28 134 101 250 211 128 149 203 225 55 132 257 48 187 131 144 81 198 28 196 134 244 106 101 286 250 274 211 105 49 23 128 249 252 255 140 131 224 119 16 29 14 198 250 77 200 197 40 248 290 65 235 133 275 143 96 169 57 289 148 135 163 266 12 33 138 265 87 288 74 61 24 268 34 19 299 28 134 101 282 250 70 121 211 198 144 23 128 149 172 98 52 11 128 133 237 299 110 279 232 49 286 274 105 249 77 155 204 251 44 58 13 266 76 159 147 28 196 134 244 106 101 286 253 85 250 291 274 100 80 105 49 23 128 195 249 252 255 119 31 11 278 240 206 129 4 222 172 28 134 101 282 70 121 144 128 149 98 7 54 198 152 211 51 282 236 176 81 257 74 215 60 50 231 261 212 144 23 28 233 137 258 153 237 102 27 186 206 192 36 47 16 244 106 155 7 170 88 140 101 286 99 142 130 230 31 282 274 269 5 111 156 158 283 262 45 184 35 70 132 121 272 90 211 165 141 122 228 235 293 105 273 294 188 97 103 20 1 128 149 264 249 300 154 113 214 54 114 269 148 32 280 69 170 212 81 224 71 157 207 27 56 246 198 144 23 196 7 101 203 253 85 250 291 70 80 49 128 195 252 255 38 119 287 250 129 149 200 85 193 35 172 97 192 82 225 252 265 118 198 134 253 85 291 121 80 23 195 119 130 76 164 248 173 33 226 167 58 284 294 38 267 198 144 23 172 28 196 258 237 186 192 16 244 106 155 170 286 274 111 283 262 35 90 211 228 235 293 105 64 49 20 149 249 252 113 255 279 67 158 155 266 182 87 51 198 144 23 172 28 233 86 137 257 151 73 153 147 120 259 276 102 251 77 206 222 200 104 187 210 7 278 88 168 101 94 207 99 203 227 10 145 142 197 58 43 130 230 69 76 31 202 250 291 63 269 281 263 161 262 268 45 184 164 61 40 9 224 248 280 220 247 91 121 272 245 211 165 176 218 297 162 204 141 295 290 122 21 240 243 175 65 26 4 292 173 235 194 133 129 238 183 80 294 188 52 275 143 209 124 29 15 72 96 82 169 48 116 84 223 174 112 57 166 8 289 195 148 135 163 300 157 229 180 108 193 115 60 12 239 270 126 93 74 33 138 154 11 261 17 271 265 219 256 160 13 171 44 213 119 242 288 18 68 55 248 56 36 83 53 224 226 250 98 28 134 101 282 121 211 198 23 128 149 172 291 16 4 54 135 298 66 170 118 9 198 144 224 35 260 75 64 249 180 134 250 198 144 233 137 257 147 120 259 104 7 94 99 145 76 291 63 269 5 158 161 45 67 164 61 40 247 91 272 176 204 21 240 175 26 292 238 80 294 188 15 116 174 8 195 157 115 60 239 11 13 44 213 119 223 121 102 252 276 120 233 54 28 101 282 70 211 198 144 23 128 149 249 11 104 162 184 277 18 109 253 249 251 77 200 168 197 269 156 248 290 65 133 183 275 96 169 57 289 135 163 266 229 12 270 33 138 265 87 288 151 210 58 263 218 297 108 75 160 264 245 232 168 194 67 212 144 172 28 134 128 237 186 278 202 18 75 209 300 161 114 101 59 300 74 233 54 250 28 119 196 283 225 202 18 75 209 265 83 286 3 181 169 84 103 134 121 28 101 250 211 198 144 23 128 149 172 237 186 55 117 293 124 241 110 64 231 298 81 198 144 172 196 134 7 203 253 85 282 291 70 80 49 195 252 255 38 119 287 164 202 161 65 157 229 120 75 209 29 163 225 196 237 287 4 69 3 220 198 144 172 7 203 282 70 121 80 195 38 119 18 161 248 294 130 100 169 299 104 45 212 144 81 198 172 134 23 137 257 120 77 7 94 203 227 145 291 269 281 161 67 40 220 247 176 204 21 240 26 292 238 80 116 8 289 195 157 115 60 239 13 171 44 213 119 168 18 223 23 109 154 151 276 60 66 212 196 134 244 106 7 101 286 203 253 85 282 250 291 274 70 100 121 211 80 105 49 128 149 195 249 98 252 255 38 119 287 36 180 242 3 18 254 216 253 121 28 134 7 101 203 282 250 70 211 198 144 23 128 149 172 98 38 119 287 90 97 88 248 58 130 21 167 90 16 129 211 13 191 26 63 160 262 45 236 30 81 198 144 23 172 28 233 86 137 257 151 73 153 147 120 259 102 251 27 77 206 200 104 187 210 7 88 168 101 94 99 203 227 10 145 142 225 197 43 130 230 69 24 76 31 282 250 269 5 156 158 281 263 161 268 184 67 164 61 40 224 248 70 220 247 91 121 272 245 211 165 176 218 297 204 141 295 290 122 21 240 175 65 4 173 194 133 129 238 183 80 294 188 275 143 124 29 15 96 82 169 48 116 223 174 112 57 8 289 195 148 135 163 266 300 157 229 180 108 193 115 60 12 239 270 126 93 33 138 154 11 17 271 265 219 54 13 171 44 213 87 119 242 288 202 18 75 71 123 222 109 89 209 159 166 92 74 55 261 256 100 174 119 291 139 175 21 272 202 270 91 8 198 172 134 23 170 203 99 23 271 83 244 185 81 172 198 144 196 106 101 286 203 253 85 250 291 274 100 121 80 105 49 128 195 249 252 255 38 119 287 193 57 266 275 189 206 28 7 101 203 282 250 70 121 211 128 149 80 119 99 248 291 2 73 43 23 67 132 54 217 108 60 65 274 265 205 287 23 233 137 257 147 120 259 7 94 99 203 227 76 269 158 161 45 67 164 61 40 247 91 272 165 21 240 175 26 292 80 294 15 174 8 195 157 115 239 11 13 44 119 151 168 72 8 187 269 248 69 98 28 233 137 258 153 237 259 102 27 186 206 192 36 208 16 155 7 170 88 101 99 142 130 230 76 31 282 250 5 111 156 158 262 45 184 164 35 70 132 121 272 90 211 165 141 122 228 235 293 273 294 188 64 97 20 1 149 264 300 231 154 113 214 219 54 105 201 144 10 79 211 253 235 212 134 88 28 233 86 137 257 153 147 120 259 102 27 206 104 101 94 99 227 145 142 130 230 76 31 282 250 63 269 5 156 158 161 45 184 67 164 40 70 132 247 91 121 272 165 176 162 204 141 198 122 21 240 175 26 292 238 294 188 23 15 82 116 174 8 1 128 300 172 157 115 60 231 11 271 219 13 213 223 251 12 187 141 91 270 53 176 139 28 134 101 282 250 70 121 211 198 144 23 128 149 172 98 155 11 210 62 102 133 1 114 294 28 137 258 153 237 27 186 206 192 36 208 16 155 170 88 140 286 99 142 130 230 31 282 250 269 5 111 156 158 283 262 45 184 35 70 132 121 272 211 165 141 122 228 235 293 273 188 64 97 20 128 149 264 249 300 231 154 214 54 86 201 63 84 245 191 12 212 54 198 144 172 7 203 85 282 70 121 211 80 195 38 119 287 113 88 248 238 130 21 280 77 256 31 169 2 36 28 134 101 282 250 70 121 211 128 149 172 98 21 11 149 115 257 92 19 227 138 134 28 233 86 137 153 147 120 237 259 102 27 186 77 206 200 104 7 88 101 94 99 203 10 145 142 197 130 230 76 31 282 250 63 269 5 156 158 281 161 45 184 67 61 40 224 248 70 220 132 247 91 121 272 90 211 165 162 141 122 21 240 175 65 26 292 194 133 238 294 188 15 82 169 116 174 8 1 128 289 148 135 163 266 300 157 60 231 93 154 11 17 271 219 13 171 44 213 87 288 223 194 93 56 58 123 30 150 250 134 198 144 23 172 211 233 137 257 153 259 102 27 206 36 208 7 88 99 203 227 142 130 230 76 31 269 5 156 158 226 45 184 164 61 132 272 165 141 122 175 292 294 188 15 97 20 1 264 300 60 231 154 11 214 271 219 255 54 13 161 279 120 159 189 234 294 31 78 134 28 101 81 250 211 198 144 23 128 172 80 195 16 207 121 37 152 182 263 65 198 144 172 196 134 7 203 253 85 250 291 70 49 23 195 252 255 119 287 208 235 29 258 269 236 299 32 58 151 134 250 198 144 23 28 279 257 120 251 77 206 222 200 187 210 7 278 168 94 207 203 227 10 145 225 197 51 202 291 281 263 161 268 67 40 224 248 280 220 247 176 218 297 204 295 290 21 240 243 65 26 4 292 173 133 129 238 183 80 52 275 143 209 29 72 96 169 48 116 84 223 112 57 166 8 289 195 148 135 163 266 157 229 180 108 115 60 12 239 270 252 33 138 261 214 17 265 256 160 13 171 44 213 87 119 242 288 123 18 217 79 185 55 277 261 266 146 159 289 191 113 253 250 121 257 120 77 7 94 203 227 145 281 161 45 67 61 40 70 220 247 176 204 21 240 175 26 292 238 169 116 174 8 195 157 115 60 239 11 13 171 44 213 119 276 251 223 180 132 200 233 249 94 237 131 172 134 128 137 257 73 147 120 259 251 77 104 187 7 168 101 99 203 227 10 145 142 197 130 76 282 250 63 269 158 281 161 262 268 45 67 164 61 40 224 248 280 70 220 247 91 121 245 211 176 218 204 290 21 240 175 65 26 292 194 133 183 294 188 275 143 23 15 82 169 116 174 57 8 1 289 148 135 163 266 300 157 229 115 60 12 239 270 126 33 138 11 17 265 219 13 171 44 213 87 119 242 288 151 58 263 223 180 160 9 285 233 166 264 97 185 144 134 250 23 85 291 80 137 257 259 36 227 61 40 247 272 21 175 292 174 8 157 239 252 11 255 13 44 223 121 189 47 199 51 272 212 253 198 144 134 282 23 106 80 49 251 155 45 235 151 168 218 36 203 71 262 113 206 134 282 70 121 198 144 23 128 172 11 34 197 291 207 71 223 31 54 28 134 101 250 121 211 23 128 149 172 16 4 164 14 259 74 26 117 159 28 196 134 244 106 7 101 203 253 85 282 291 274 70 100 121 211 80 105 49 128 149 195 249 252 255 38 119 287 160 132 186 217 100 266 125 134 28 258 192 36 208 47 16 244 106 155 170 140 101 286 250 291 274 111 283 262 35 121 90 211 228 235 293 105 64 97 20 128 149 195 264 249 231 113 214 54 92 130 4 201 66 193 187 212 76 86 149 178 125 213 141 172 254 223 152 205 12 139 167 28 134 282 250 70 121 211 198 144 23 128 149 172 98 80 11 54 75 162 174 14 69 284 280 250 28 134 7 101 203 85 282 291 70 121 211 198 144 80 128 149 195 98 38 119 287 168 76 161 164 248 290 21 65 173 300 229 33 55 278 130 137 120 272 129 163 160 288 57 31 278 46 271 169 51 297 282 70 121 257 120 94 161 45 67 40 247 21 240 26 292 238 8 157 115 60 154 13 44 223 57 231 251 179 265 141 212 115 144 237 186 16 155 170 282 111 283 262 35 70 90 293 64 258 17 274 264 197 206 134 81 198 144 23 172 282 70 146 75 105 261 271 128 127 198 144 7 203 250 121 38 119 287 155 262 255 161 190 64 4 253 265 54 198 144 23 172 28 134 121 208 7 132 293 1 264 231 16 211 44 122 98 145 167 168 223 16 21 106 216 198 172 250 144 28 237 186 244 170 101 286 274 111 283 262 35 90 211 293 105 64 128 149 249 24 225 141 271 285 128 291 134 198 144 23 172 233 86 56 137 257 153 147 120 259 102 27 77 206 200 208 104 7 88 94 99 203 227 10 145 142 197 130 216 230 76 31 282 63 269 5 158 281 161 45 184 67 164 61 40 224 248 70 220 132 247 91 272 165 176 162 204 122 21 240 175 65 26 292 194 133 238 105 294 188 15 82 97 169 116 174 57 8 1 289 148 135 163 264 266 300 115 60 231 239 93 154 11 214 17 279 219 255 54 38 13 171 44 213 87 288 223 108 12 281 260 74 72 208 300 83 134 28 258 237 186 192 36 16 155 170 140 101 286 253 250 274 111 283 262 35 90 211 228 235 293 105 273 64 23 97 20 1 128 149 264 249 231 113 214 54 268 189 135 34 99 148 283 144 258 237 27 186 192 36 208 16 155 170 5 111 262 35 132 90 228 235 80 293 273 97 20 1 195 264 231 113 214 54 157 295 102 254 189 44 42 23 134 144 172 28 101 250 211 128 106 286 80 151 251 206 222 207 51 129 29 223 108 160 18 75 209 185 278 79 55 261 300 283 64 292 103 55 134 28 233 86 56 137 257 153 147 120 259 102 27 206 192 36 208 182 155 88 101 94 99 227 142 130 230 76 31 282 250 63 274 269 5 156 158 226 161 45 184 164 35 61 40 70 132 247 32 91 121 272 90 211 165 162 204 141 198 122 21 240 175 26 228 144 235 238 80 293 273 294 188 23 15 82 97 174 20 8 1 128 149 264 172 157 115 60 231 239 154 113 11 214 271 279 219 54 13 44 223 145 4 270 160 166 225 171 147 247 286 28 144 134 250 80 23 38 119 287 248 272 233 223 159 264 105 28 7 101 282 70 121 211 128 149 234 115 287 11 226 169 134 212 172 282 70 121 198 144 23 149 54 116 252 82 49 79 224 52 235 128 196 186 244 170 286 203 274 262 105 249 38 130 229 51 28 20 173 39 180 223 130 134 101 250 211 23 128 149 237 186 248 55 127 200 77 107 81 268 295 172 28 101 70 121 211 198 144 23 128 149 88 239 19 220 167 245 61 272 223 198 172 144 28 101 282 250 70 121 211 128 149 16 54 133 224 97 236 266 212 219 253 203 250 195 200 197 248 90 290 65 183 275 143 96 148 135 163 12 33 265 87 288 236 194 110 172 120 222 297 196 28 134 7 101 203 85 282 250 291 70 121 211 198 144 80 23 128 149 195 98 38 119 287 272 235 1 161 164 229 154 175 242 276 176 35 280 121 172 198 144 88 203 233 137 257 147 120 259 155 7 94 227 76 282 63 269 158 161 45 164 61 40 70 247 91 272 204 21 240 238 294 15 174 8 157 60 239 11 13 44 119 217 223 145 175 71 186 171 73 96 212 48 6 281 199 283 243 103 54 81 198 144 172 28 134 203 70 80 195 38 119 287 274 225 248 130 10 37 117 153 249 165 30 28 198 282 121 257 251 77 206 200 208 168 197 268 45 40 248 280 220 218 290 65 133 275 143 96 169 116 57 289 148 135 163 266 229 12 270 33 138 265 213 87 242 288 151 58 263 255 49 225 249 227 119 136 28 196 134 244 106 101 286 253 85 250 291 274 70 100 198 144 105 23 128 172 252 159 267 285 257 261 101 236 134 282 250 70 121 211 23 128 149 98 237 195 252 255 54 105 61 221 272 49 275 120 28 134 101 250 211 198 144 128 149 172 16 132 11 54 42 247 214 25 62 239 81 198 172 144 23 134 7 203 282 121 38 119 287 186 16 180 293 43 280 179 76 51 198 144 23 28 233 86 56 137 257 258 153 147 120 237 259 102 27 186 206 192 36 208 16 182 244 155 170 88 140 101 94 286 99 107 227 118 142 130 230 31 152 63 269 5 111 156 158 226 283 161 262 45 184 67 164 35 61 40 132 247 191 32 91 121 272 90 211 165 162 122 240 175 26 228 292 235 105 273 294 188 64 15 82 97 174 20 8 1 128 149 264 25 249 300 157 115 60 231 239 154 113 11 214 271 279 219 54 13 44 53 223 57 239 41 119 75 262 283 206 134 28 233 86 56 137 257 258 153 147 120 259 102 27 192 36 208 104 16 182 155 88 101 94 99 227 145 142 130 230 76 31 282 250 63 269 5 156 158 226 161 45 184 67 164 35 61 40 70 132 247 32 91 121 272 90 211 165 162 204 141 198 122 21 240 175 26 228 292 144 235 238 293 273 294 188 64 23 15 82 97 174 20 8 1 128 149 264 300 157 115 60 231 154 113 11 214 271 279 219 54 44 223 4 288 22 185 233 181 265 202 28 134 101 282 250 70 121 211 144 128 149 98 105 11 188 168 222 119 130 9 27 134 28 233 86 137 257 73 153 147 120 259 102 251 206 200 104 7 101 94 99 203 227 10 145 142 197 230 76 31 282 250 63 269 156 158 281 161 45 184 67 164 61 40 224 248 70 220 247 91 121 272 245 211 165 176 162 204 141 290 198 122 21 240 175 65 26 292 194 133 238 183 294 275 23 15 96 82 97 169 116 174 57 8 289 148 135 163 266 300 172 157 229 115 60 12 239 270 93 33 138 154 11 17 271 265 219 13 171 44 213 87 288 151 263 223 210 109 225 202 297 215 39 108 193 276 18 217 268 209 185 92 256 123 218 173 68 166 74 117 261 106 114 210 282 159 43 64 81 198 144 172 134 23 253 85 80 195 38 119 287 283 1 249 13 49 59 126 100 136 5 119 81 214 148 6 280 91 226 119 231 247 189 216 45 12 198 172 134 28 258 237 102 27 186 192 36 208 16 244 155 170 88 101 286 230 31 250 274 5 111 156 283 262 184 35 132 121 90 211 165 141 228 235 80 293 105 273 64 23 97 20 1 128 149 264 249 154 113 214 54 168 267 98 60 228 193 258 52 198 144 28 7 101 203 282 250 70 121 211 80 23 128 149 195 38 119 287 252 225 130 161 164 248 165 215 65 1 55 120 278 18 21 129 96 180 218 290 26 300 157 221 278 146 39 136 113 86 198 144 172 88 7 253 85 250 291 70 121 80 195 38 119 287 45 76 164 248 58 232 24 197 244 263 284 143 28 196 134 7 101 203 253 85 282 250 291 70 121 211 198 144 80 23 128 149 195 98 252 255 38 119 287 186 197 207 293 7 132 248 280 98 134 28 233 86 56 137 257 258 153 147 120 259 102 27 206 192 36 208 182 155 88 101 94 99 227 142 130 230 76 31 282 250 63 269 5 156 158 226 161 45 184 67 164 35 61 40 70 247 32 91 121 272 90 211 165 162 141 122 21 240 175 26 228 292 144 235 238 273 294 188 64 23 15 82 97 174 20 1 128 149 264 249 300 157 115 60 239 154 113 11 214 271 279 219 54 13 44 223 33 290 127 249 76 262 27 91 98 54 250 237 186 16 155 170 286 282 111 283 35 70 121 90 228 235 293 105 64 263 93 288 210 227 188 19 250 198 172 134 28 233 86 137 257 153 237 259 102 27 206 155 88 101 99 142 130 230 76 31 282 269 5 156 158 45 184 164 61 40 247 121 272 211 165 162 141 122 21 175 292 294 15 8 1 300 157 60 239 154 11 271 219 13 44 218 12 243 198 28 287 83 54 7 203 253 85 282 291 70 121 144 80 195 38 119 206 88 45 76 263 164 248 57 8 157 227 141 103 274 1 79 105 235 81 198 172 134 144 23 120 77 7 94 203 161 248 220 176 204 240 26 80 169 116 57 289 195 163 300 213 119 295 65 151 168 225 215 35 145 1 224 200 250 172 282 70 121 151 251 210 168 227 31 263 268 45 218 297 204 290 173 129 275 143 29 96 223 229 180 108 12 270 33 265 58 18 75 209 221 178 239 15 1 192 167 4 63 76 5 165 177 112 23 134 198 144 233 137 258 153 237 259 102 27 186 206 192 36 208 16 155 170 88 140 286 99 107 118 142 130 230 31 282 269 111 156 158 283 262 45 184 164 35 132 121 272 90 141 122 228 235 293 273 294 188 64 15 97 20 1 264 249 300 231 154 113 11 214 219 54 206 48 225 259 197 13 270 23 258 237 186 192 36 208 16 155 7 170 140 286 203 282 5 283 262 35 70 132 121 90 228 235 293 105 273 64 97 20 1 264 249 231 113 214 54 203 47 289 186 92 212 39 28 134 101 282 70 121 211 128 149 98 16 4 239 54 33 46 138 263 192 185 287 81 198 144 23 172 134 101 250 128 244 49 38 151 251 200 210 155 168 225 197 268 164 248 280 218 297 290 240 65 173 133 129 183 275 143 96 97 169 48 57 289 148 135 163 266 249 229 180 12 270 113 265 87 242 288 207 51 58 202 295 221 160 238 113 34 31 112 64 172 28 134 101 250 211 144 23 128 149 186 54 66 50 206 174 196 208 179 81 235 153 202 64 280 79 291 134 198 144 23 233 86 56 137 257 147 120 259 102 27 77 206 200 208 104 7 88 94 99 203 227 10 145 142 197 130 216 230 76 31 282 63 269 5 156 158 281 161 45 184 67 164 61 40 224 248 70 220 132 247 91 121 272 165 176 204 141 122 21 240 175 65 26 292 194 133 238 294 188 15 97 169 116 174 57 8 1 289 135 163 266 300 157 115 60 231 239 93 154 11 214 17 271 279 219 54 13 171 44 213 87 119 288 223 251 139 108 12 138 31 57 78 250 220 287 134 81 28 7 101 253 85 291 198 144 80 23 128 149 195 172 38 119 51 76 161 164 248 229 120 290 245 250 297 48 294 35 253 121 45 300 281 130 90 66 99 6 155 148 134 282 70 198 144 23 172 203 239 11 7 6 192 131 113 198 151 134 101 250 144 23 128 172 28 174 55 285 242 243 15 61 51 101 121 28 134 282 250 70 211 128 149 98 203 255 119 249 54 54 144 125 8 284 153 68 28 134 101 250 211 198 23 128 149 172 186 248 55 117 43 191 22 283 212 260 28 54 134 196 258 237 192 36 47 244 106 155 170 101 286 253 85 250 291 274 111 262 35 100 90 211 228 235 80 293 105 64 49 20 128 149 195 299 252 113 255 119 238 200 165 89 64 44 121 172 198 144 23 28 258 237 102 27 206 192 36 208 16 155 170 140 101 230 31 282 250 5 111 156 283 262 35 70 132 90 211 141 228 235 293 273 97 20 1 128 149 264 249 231 154 113 214 54 52 296 114 271 140 193 10 81 198 144 172 28 7 203 282 70 121 211 80 149 38 119 287 283 90 255 88 248 138 220 19 156 153 75 274 54 198 144 23 137 258 237 102 27 186 206 192 36 208 16 155 170 88 140 286 99 142 130 230 31 282 269 5 111 158 283 262 45 184 35 70 132 121 272 90 211 165 141 228 235 293 105 273 188 64 97 103 20 1 149 264 249 300 231 154 113 214 103 90 218 60 130 47 186 81 198 144 172 134 28 106 101 250 274 23 128 16 4 11 54 174 67 249 32 200 25 154 212 172 112 166 201 43 47 51 99 212 28 258 237 27 186 192 36 208 16 244 106 155 170 140 286 250 274 5 111 283 262 35 132 121 90 211 228 235 293 105 273 64 97 1 128 149 264 249 231 113 214 54 279 229 287 236 126 36 257 7 49 44 223 195 263 156 134 254 164 52 94 222 28 258 237 102 27 186 206 192 36 208 47 16 244 106 155 170 88 140 101 286 230 31 282 250 274 5 111 156 283 262 184 35 132 121 90 211 165 141 228 235 293 105 273 64 23 97 103 20 1 128 149 264 249 231 154 113 214 54 247 246 266 217 42 120 86 24 54 28 134 7 101 203 253 85 282 291 70 121 211 198 144 80 23 128 149 195 172 38 119 287 235 278 94 76 202 161 268 164 248 21 275 209 116 157 229 89 86 169 65 216 237 235 172 54 134 151 251 222 210 278 88 168 207 225 197 51 58 202 263 268 218 297 215 295 290 173 129 183 80 275 143 29 97 223 166 195 229 180 108 12 270 252 74 33 261 265 255 160 87 119 242 18 79 75 177 221 111 193 270 240 231 87 207 144 7 203 70 121 38 80 1 207 162 271 19 63 150 53 250 81 45 62 136 252 255 247 92 198 144 23 172 250 70 203 151 251 210 278 207 225 51 202 18 79 75 177 89 215 173 129 80 209 29 223 195 185 157 180 108 221 74 33 117 160 86 125 160 225 107 142 197 198 172 134 28 258 237 27 186 192 36 208 16 244 155 170 140 101 286 274 5 111 283 35 70 132 90 211 228 235 293 105 273 64 97 20 1 128 149 264 249 231 113 214 54 172 219 198 220 185 168 157 134 81 144 23 102 27 88 230 31 5 156 70 154 288 37 61 289 209 65 225 134 233 86 137 257 153 147 120 259 102 27 77 206 200 208 104 7 88 101 99 203 227 145 142 130 230 76 31 282 250 63 269 5 156 158 281 161 45 184 67 164 40 224 248 70 220 132 247 91 121 272 211 165 176 162 141 122 21 240 175 26 292 133 238 294 188 15 82 169 116 174 57 8 1 128 148 135 163 264 300 157 115 60 231 239 93 154 11 17 271 219 13 171 44 223 232 17 235 169 293 234 227 134 81 198 144 172 28 196 101 250 211 23 128 149 120 57 151 79 23 189 261 72 133 114 134 28 101 81 282 250 121 211 198 144 128 149 172 98 80 255 222 278 207 51 202 18 79 248 75 215 209 289 221 55 117 160 129 251 261 189 72 221 204 7 203 282 70 121 144 38 287 6 274 113 200 14 120 167 160 67 33 52 144 198 233 137 257 258 147 259 251 77 200 104 187 7 168 94 99 203 227 10 145 197 76 282 63 269 158 281 268 45 164 40 224 248 280 220 247 91 121 272 176 218 204 290 21 240 175 65 26 292 235 133 238 183 80 294 275 143 96 169 116 174 57 8 289 195 148 135 163 266 157 229 193 115 60 12 239 270 126 138 11 17 265 13 171 44 213 87 119 242 288 151 18 263 297 209 223 112 221 43 108 222 225 79 89 295 185 180 276 48 55 75 173 251 185 70 166 26 181 271 144 196 134 244 106 101 253 282 250 291 274 100 105 49 23 128 249 252 255 66 251 177 243 111 28 165 282 70 121 203 77 206 200 197 45 248 220 290 65 133 183 275 143 96 169 116 57 289 148 135 163 266 12 33 138 265 213 288 297 108 148 114 44 36 298 290 292 172 134 28 258 237 102 27 186 192 208 16 155 170 88 101 230 31 250 5 111 156 283 262 35 132 90 211 141 198 228 144 235 293 273 64 23 97 20 1 128 149 264 231 154 113 214 54 95 224 288 26 18 168 163 253 71 151 251 77 222 200 187 210 7 278 207 203 227 225 197 51 58 202 263 217 268 79 298 248 280 220 90 218 297 204 75 89 215 295 290 65 173 133 129 238 183 80 52 275 143 209 29 39 72 96 169 48 116 84 223 57 166 289 195 185 148 135 266 229 180 108 12 270 252 74 33 138 117 261 265 255 160 213 87 119 242 159 277 221 55 102 236 243 144 86 24 158 81 257 292 96 106 87 116 46 81 134 198 144 233 86 137 73 153 147 120 259 102 251 27 77 200 104 16 7 88 168 94 99 203 227 10 145 142 197 130 230 24 76 31 282 63 269 5 156 158 281 161 45 184 67 164 61 40 224 248 70 220 247 91 121 272 245 165 176 162 204 141 290 122 21 240 175 65 26 194 133 238 183 80 294 188 275 143 15 82 169 174 20 57 8 1 289 195 148 135 163 266 300 157 229 115 60 12 239 270 93 33 138 154 11 17 271 265 219 13 171 44 213 119 288 151 263 223 242 297 185 108 160 109 276 222 187 18 217 22 55 71 123 225 79 9 280 209 124 159 48 277 112 166 92 193 256 103 179 284 191 153 240 28 134 7 101 203 81 85 282 250 70 121 211 198 144 80 23 128 149 195 172 98 38 119 287 156 165 252 225 76 164 248 173 33 55 130 120 218 129 300 157 160 87 26 196 84 163 155 145 121 81 198 144 172 23 151 120 251 77 222 200 187 210 7 168 94 207 203 225 197 51 43 282 263 161 268 45 67 224 248 280 220 247 176 218 297 204 295 290 240 243 175 65 4 173 133 129 238 183 80 275 143 29 72 96 169 48 223 57 8 289 195 148 135 266 157 229 180 108 115 12 239 270 252 74 33 138 261 17 265 256 160 44 87 119 288 71 123 58 202 18 217 75 52 209 159 39 166 185 221 55 117 141 268 185 160 190 287 200 172 54 28 233 86 56 137 257 258 153 147 120 259 102 27 77 206 192 36 208 104 182 155 7 88 101 94 99 203 227 145 142 130 216 230 76 31 282 250 63 269 5 156 158 281 226 161 45 184 164 35 61 40 224 248 70 220 132 247 32 91 121 272 90 211 165 176 162 204 122 21 240 175 26 228 292 235 238 293 273 294 188 64 15 82 169 116 174 20 57 1 128 289 149 163 264 300 157 115 231 239 93 154 113 11 214 271 279 219 38 13 171 44 213 125 223 147 162 55 189 53 221 101 212 49 282 233 137 153 259 102 27 206 155 7 170 88 99 203 227 142 130 230 76 31 269 5 156 158 45 184 164 61 272 165 141 122 175 292 80 294 188 15 300 60 154 271 219 13 119 297 267 129 230 290 192 104 10 28 134 101 282 250 70 121 211 144 23 128 149 98 274 252 119 11 229 40 244 9 106 36 140 134 144 198 172 23 28 101 282 70 121 211 128 149 283 80 249 54 46 171 219 274 41 117 260 292 28 101 250 211 128 149 172 54 272 252 256 88 255 250 81 134 198 144 23 172 233 137 259 101 99 76 31 282 269 158 45 184 164 61 70 132 121 211 175 294 11 27 98 299 47 286 2 123 60 161 139 223 43 153 81 144 23 172 134 196 7 101 203 253 85 291 80 49 195 252 255 38 119 287 65 275 120 51 163 225 248 114 262 84 221 54 3 299 90 235 7 203 282 250 70 121 211 80 149 38 119 287 283 248 275 130 21 281 223 112 92 74 80 191 28 134 250 198 144 23 257 151 120 259 102 251 77 206 222 200 187 7 168 94 207 203 227 10 145 225 197 51 43 69 76 291 263 161 268 67 164 61 40 224 248 280 220 247 91 176 218 297 204 295 290 21 240 243 175 65 26 4 292 173 133 129 238 183 275 143 124 29 72 96 169 48 116 84 174 57 8 289 195 148 135 163 266 157 229 180 108 115 60 12 239 270 126 252 33 138 113 11 17 265 256 160 13 171 44 213 87 119 242 288 71 58 18 75 209 68 39 179 185 221 123 276 277 55 159 215 79 267 190 170 41 249 235 54 250 198 16 293 252 134 116 107 10 209 203 16 28 233 86 137 257 258 153 237 259 102 27 186 206 192 36 208 155 170 88 101 99 227 118 142 130 230 76 31 282 250 269 111 156 158 226 283 262 45 184 164 35 61 40 70 132 247 32 121 272 90 211 165 162 141 198 122 21 175 228 292 144 235 293 273 294 188 64 23 15 97 20 8 1 128 149 264 300 172 60 231 154 113 11 214 271 219 54 13 161 53 191 210 33 201 186 148 128 212 134 28 233 86 56 137 257 258 153 147 120 259 102 27 206 192 36 208 182 155 88 101 94 99 227 142 130 230 31 282 250 63 269 5 156 158 226 161 45 184 67 164 35 61 40 70 132 247 32 91 121 272 90 211 165 162 141 198 122 21 240 175 26 228 292 144 235 238 293 105 273 294 188 23 15 82 97 174 20 8 1 149 264 300 172 157 115 60 231 154 11 214 271 279 219 54 13 44 223 15 203 245 5 149 136 146 198 77 172 206 18 267 229 170 28 196 237 186 16 134 244 106 101 250 291 274 111 283 262 35 100 90 198 144 80 105 64 49 23 128 249 252 255 105 192 211 230 174 10 297 198 134 7 203 253 85 282 291 70 121 80 23 195 38 119 287 45 210 161 173 160 289 13 123 25 240 75 293 134 250 237 186 21 1 169 40 166 64 95 32 107 270 172 282 121 233 137 257 147 120 259 77 104 94 227 10 145 197 76 269 111 281 161 45 67 164 61 224 248 220 91 272 176 204 21 240 175 26 292 133 238 294 96 169 116 174 57 8 289 148 135 163 266 157 115 60 12 239 252 33 138 11 17 255 13 171 44 213 87 288 72 223 207 112 256 160 262 165 29 225 109 140 12 198 134 23 28 233 137 258 153 237 259 102 27 186 206 192 36 208 16 244 155 170 88 101 286 99 107 227 118 142 130 230 76 31 282 274 269 5 111 156 158 283 45 184 164 35 61 70 132 191 121 272 90 211 141 122 175 235 293 105 273 294 188 64 15 97 103 20 1 128 149 264 249 300 231 154 113 11 214 271 219 54 53 60 155 288 244 160 297 107 36 28 134 101 250 211 144 23 128 149 172 121 16 132 54 129 250 144 265 75 158 286 98 134 28 258 237 27 186 192 36 208 16 155 140 101 274 5 111 283 262 35 132 121 90 211 228 235 293 105 273 64 23 97 20 1 128 149 264 249 113 214 54 165 155 32 55 118 138 220 198 128 257 151 120 276 251 77 222 200 187 210 7 278 168 101 94 207 203 227 10 145 225 197 51 58 43 69 202 282 250 291 274 281 263 161 262 268 67 61 40 224 248 280 70 247 176 218 297 204 215 295 290 21 240 243 175 65 26 4 292 173 133 129 238 80 52 275 143 209 29 72 96 169 48 116 84 223 174 57 166 289 195 148 135 163 266 157 229 180 115 60 12 239 270 126 74 33 11 261 17 265 256 160 13 171 44 213 87 119 242 288 18 217 75 159 117 277 266 102 17 217 104 114 235 134 250 120 77 269 283 61 188 169 57 289 276 228 91 178 230 28 134 39 3 249 282 283 20 101 134 28 258 237 102 27 186 192 36 16 155 170 88 230 31 250 5 111 156 35 132 90 211 198 228 144 235 293 64 23 97 1 128 149 264 172 231 154 113 214 54 181 270 286 119 253 277 220 28 134 101 282 250 70 121 211 198 144 23 128 149 98 116 228 266 224 48 247 180 23 28 282 250 70 121 211 198 144 149 172 88 99 113 203 4 167 55 149 30 144 198 172 196 134 7 101 253 85 250 291 80 49 23 128 195 252 255 38 119 287 39 252 268 219 166 246 41 123 54 91 256 176 121 213 49 167 134 81 295 224 245 117 24 70 37 28 101 282 121 211 23 128 149 99 54 61 131 142 138 239 238 298 258 237 186 16 155 170 253 282 111 283 262 35 70 121 90 228 235 293 64 249 87 238 140 131 61 76 209 144 137 108 67 34 8 276 121 233 257 147 259 36 94 99 227 76 269 158 161 45 164 61 40 247 91 272 21 240 175 26 292 235 294 174 115 60 239 13 44 65 223 281 40 81 181 99 35 98 282 101 289 121 285 80 213 81 198 144 172 134 28 250 274 211 105 23 149 255 186 86 204 238 189 240 12 93 250 81 198 144 172 134 28 233 56 137 257 258 153 147 120 259 102 27 77 206 192 36 208 104 182 155 88 101 99 107 227 145 142 130 230 76 31 282 63 269 5 111 156 158 281 226 283 161 45 184 67 164 35 61 40 70 132 247 32 91 121 272 90 211 165 176 162 122 21 175 26 228 292 235 80 293 273 294 188 64 15 82 97 169 116 174 20 8 1 128 149 264 300 157 115 60 231 239 154 113 11 214 271 279 219 54 13 171 44 213 125 223 251 225 248 4 65 25 192 75 181 227 92 195 203 7 101 282 70 121 198 144 80 38 119 287 186 88 164 248 130 21 264 18 111 2 216 215 285 241 214 95 270 154 159 81 135 32 263 8 215 231 134 144 28 101 282 250 70 121 211 198 23 128 149 98 248 217 207 27 189 124 183 253 198 28 134 7 101 203 282 250 70 121 211 23 128 149 98 90 80 263 239 130 300 167 268 102 280 20 175 70 198 144 23 172 134 282 250 151 120 251 222 210 278 168 207 225 51 58 202 18 79 218 297 75 177 89 215 65 173 129 80 209 29 223 195 185 92 229 180 108 252 74 117 255 160 87 119 167 236 97 158 17 246 260 139 119 166 264 231 37 144 81 104 258 164 130 1 97 73 155 198 144 23 172 7 111 105 249 11 54 30 36 168 113 122 202 164 257 192 1 174 235 193 27 134 128 28 258 237 186 36 208 16 170 140 101 286 253 250 111 283 262 35 132 121 90 211 228 293 273 64 23 97 20 149 264 249 231 113 214 54 72 15 64 171 279 61 272 75 188 263 283 176 2 257 7 85 198 28 134 203 144 80 23 195 38 119 287 235 161 164 248 218 57 157 33 130 76 21 300 210 1 7 65 81 154 225 176 134 88 71 151 251 77 222 200 187 210 155 278 168 101 207 203 197 58 250 18 263 217 268 79 298 248 280 218 297 204 75 89 215 295 290 198 26 173 133 129 238 183 80 52 275 143 209 23 29 39 72 96 169 48 116 84 223 57 166 289 195 185 148 135 163 266 92 229 180 108 12 270 74 33 138 117 261 265 160 213 87 119 242 288 159 277 221 55 201 52 29 254 149 137 285 253 212 134 71 257 151 120 251 77 222 200 187 210 7 278 168 101 207 203 10 145 225 197 51 58 43 202 282 250 291 127 281 263 161 217 268 79 67 40 298 224 248 70 220 247 90 176 218 297 204 75 89 215 295 290 198 21 240 243 26 4 292 173 144 133 129 238 183 80 275 143 209 23 39 72 96 169 48 84 179 223 112 57 166 8 289 195 185 148 135 163 266 157 92 229 180 108 115 60 12 239 270 74 33 138 117 261 17 265 255 256 160 13 171 44 213 87 119 242 288 277 55 5 231 102 180 97 95 199 134 81 198 172 144 28 233 86 137 257 153 147 120 259 27 77 206 200 104 7 88 101 94 99 203 227 10 145 142 197 130 230 76 31 282 250 63 269 156 281 161 45 184 67 164 61 40 224 248 70 220 247 91 121 272 245 211 165 176 162 204 141 290 21 240 175 65 26 292 194 133 238 183 80 294 188 275 143 23 15 96 82 169 116 174 57 8 1 289 148 135 163 266 300 157 115 60 12 239 93 33 138 154 11 17 271 265 219 13 171 44 213 87 119 288 151 223 123 251 210 225 202 18 263 9 215 39 229 108 193 276 222 187 268 243 209 48 185 92 270 55 160 92 283 135 281 60 101 123 144 233 86 56 137 257 258 153 237 259 102 27 206 192 36 208 16 155 7 88 99 107 227 142 130 230 76 31 282 269 5 111 158 226 45 184 67 164 35 61 40 70 132 247 32 91 121 272 90 165 162 141 122 175 228 292 235 293 273 294 188 64 15 97 174 20 8 1 149 264 300 157 231 239 154 113 11 214 271 219 54 13 44 165 161 268 49 10 172 231 94 45 70 173 184 146 198 144 172 28 258 237 102 27 186 192 36 208 16 155 170 88 140 101 286 230 31 282 250 274 5 111 156 283 262 35 132 121 90 235 293 105 273 64 97 20 1 128 149 264 249 154 113 214 54 34 117 11 98 25 222 105 28 134 101 282 250 70 121 211 23 128 149 109 135 24 190 121 70 261 212 54 28 101 282 250 211 198 144 23 128 149 172 98 292 239 288 73 105 295 165 194 37 137 294 211 232 111 126 203 188 81 172 198 144 134 28 233 137 153 102 27 206 208 88 101 99 142 130 76 31 282 250 269 5 156 158 45 184 164 70 132 121 272 165 141 122 23 1 128 264 300 231 154 113 214 219 184 186 153 80 115 188 234 134 212 28 258 237 102 27 206 192 36 208 16 155 170 88 140 101 286 142 130 230 31 282 250 5 111 156 283 262 45 35 70 132 121 90 211 165 141 198 228 144 235 293 273 64 23 97 20 1 128 149 249 300 172 231 154 113 214 54 53 292 68 215 13 212 222 198 7 203 282 70 121 144 186 238 262 79 299 56 36 150 235 81 198 144 172 28 7 101 203 282 250 70 121 211 23 128 149 98 38 119 287 90 208 88 248 58 130 21 117 74 139 274 9 24 121 263 144 198 172 23 134 7 203 282 70 38 119 287 283 90 255 201 50 195 189 43 198 297 212 134 250 101 258 237 16 155 7 282 111 283 35 70 121 90 235 80 293 64 279 124 215 9 10 49 77 116 118 253 144 28 196 106 101 250 291 80 128 195 252 255 137 164 21 51 163 77 20 68 222 8 36 156 172 198 28 134 101 250 211 128 149 186 206 208 278 207 51 202 18 79 165 75 89 215 129 209 29 223 185 92 108 221 252 55 117 160 6 141 300 279 15 173 58 250 134 70 23 196 237 186 222 278 168 207 51 202 18 75 209 117 29 264 159 99 180 106 260 235 113 134 233 137 257 151 147 120 259 276 251 77 222 200 104 187 210 7 278 168 101 94 207 203 227 10 145 225 197 51 58 43 69 76 202 282 250 63 269 5 158 281 263 161 268 67 164 61 40 9 224 248 280 70 220 247 91 176 218 297 204 295 290 21 240 243 175 65 26 4 292 173 133 129 238 183 80 294 52 275 143 209 124 23 72 96 169 48 116 84 223 174 112 57 166 8 289 195 148 135 163 266 157 229 108 193 115 60 12 239 270 126 74 33 138 11 261 17 265 160 13 171 44 213 87 119 242 288 18 217 75 68 179 55 258 153 266 91 247 184 191 76 172 134 250 198 144 233 137 257 147 120 259 251 77 200 104 187 210 7 168 94 99 203 227 10 145 225 197 69 291 63 269 158 281 263 161 268 45 67 164 61 40 224 248 280 220 272 165 218 204 290 21 240 175 65 26 4 292 173 133 238 183 80 105 294 275 143 124 15 96 169 48 116 174 112 57 8 289 195 148 163 157 229 180 193 115 60 12 239 270 126 33 138 11 17 265 13 171 44 213 87 119 242 288 71 151 297 75 295 39 72 223 221 256 222 43 160 18 243 209 55 123 276 79 9 52 159 92 29 117 8 119 224 247 177 146 61 28 101 282 250 121 211 128 149 54 292 201 140 167 126 176 238 212 198 144 172 23 28 233 86 56 137 257 153 147 120 259 102 27 206 208 7 88 94 99 203 227 142 130 230 76 31 282 63 269 5 156 158 161 45 184 67 164 61 40 70 132 247 91 121 272 90 211 165 162 141 122 21 240 175 26 105 294 188 15 82 97 174 8 264 300 157 115 60 231 239 154 11 214 271 279 219 54 38 13 44 204 223 57 234 28 285 184 212 110 166 134 7 101 203 253 85 282 250 291 70 121 211 80 128 149 195 98 38 119 287 206 161 173 157 229 160 29 112 152 261 95 58 260 191 144 28 134 7 101 203 81 253 85 282 250 291 70 121 211 198 80 23 128 149 195 172 98 38 119 287 6 137 237 161 275 229 51 163 225 248 80 147 167 289 196 130 248 98 28 186 134 244 106 170 101 286 253 85 250 291 274 262 100 211 198 144 105 49 23 128 195 249 172 252 255 62 124 142 126 30 55 209 253 282 70 172 258 192 208 155 170 286 35 132 90 228 235 293 64 97 20 264 231 113 214 54 68 149 102 41 125 62 72 28 134 101 81 250 211 198 144 23 128 172 53 237 222 278 207 51 202 18 79 248 75 215 65 209 108 221 252 55 117 160 138 109 28 244 2 154 78 81 134 250 198 144 23 172 282 151 251 222 210 7 278 168 207 203 225 51 58 202 18 156 263 79 218 297 75 177 89 215 173 129 80 209 29 223 195 185 249 92 229 180 108 221 252 74 55 117 255 160 119 193 143 59 9 84 146 58 144 28 134 101 81 282 250 70 121 211 198 23 128 149 172 98 7 16 4 116 11 54 175 272 61 290 69 297 11 134 233 137 257 147 120 259 77 208 104 7 88 94 99 203 227 145 142 130 76 282 63 269 158 281 161 45 67 164 40 70 220 247 91 121 176 204 21 240 26 292 238 80 294 188 15 82 169 116 174 8 289 195 300 115 60 239 219 13 171 44 213 119 223 204 76 24 182 210 18 226 253 7 203 54 300 4 144 12 76 211 167 81 198 172 134 203 71 151 251 77 222 200 210 7 278 168 207 225 197 51 58 202 18 263 217 268 298 248 280 220 218 297 75 215 295 290 240 65 173 133 129 183 80 52 275 209 29 72 96 169 48 116 84 223 57 166 289 195 148 135 163 266 229 180 108 270 252 74 33 138 261 265 160 87 119 242 288 79 177 277 185 221 55 117 6 288 32 208 257 202 79 235 250 196 258 237 186 192 16 7 170 286 203 253 274 111 283 262 35 90 228 293 64 20 113 161 295 240 30 112 243 70 174 81 198 144 172 196 134 106 7 203 253 85 282 291 121 80 49 195 252 255 38 119 287 76 164 222 278 161 65 29 229 163 94 225 120 51 45 191 232 18 183 291 24 253 198 134 71 151 251 27 77 222 200 210 7 278 168 101 207 203 225 197 51 58 202 263 217 268 79 40 298 248 280 218 297 75 177 89 215 295 290 65 173 133 129 80 52 275 143 209 23 29 96 169 48 116 84 223 277 57 166 289 195 185 148 135 163 266 92 180 108 12 270 221 252 74 33 138 55 117 261 265 255 160 13 87 119 242 288 257 259 193 54 205 42 248 98 81 198 144 23 172 134 250 28 233 86 56 137 258 153 237 102 27 206 192 36 208 155 88 101 99 227 142 130 230 76 31 282 269 5 156 158 226 45 184 67 164 35 61 40 70 132 247 32 91 121 272 90 211 165 162 141 122 21 240 175 228 292 235 293 105 273 294 188 64 15 82 97 174 20 8 1 128 149 264 300 157 115 60 231 239 154 113 11 214 271 219 13 44 167 155 56 2 292 286 138 145 47 251 254 54 57 17 256 80 143 141 184 18 260 192 33 283 28 63 253 134 70 198 144 23 172 7 39 207 2 242 219 162 121 134 198 144 23 172 28 71 151 251 77 206 222 200 210 278 168 203 227 225 197 51 58 202 18 263 217 268 79 45 298 248 280 218 297 75 177 89 215 295 240 65 173 133 129 183 80 52 275 143 209 29 96 169 48 84 223 277 57 166 1 289 195 185 148 135 163 266 157 92 229 180 108 12 270 221 252 74 33 55 117 261 265 255 160 87 288 185 254 225 38 288 118 98 134 250 198 144 172 71 151 251 77 222 200 187 210 7 278 168 207 203 197 51 58 202 18 263 161 217 268 79 298 248 220 218 297 204 75 177 89 215 295 290 240 65 173 133 129 238 183 80 52 275 209 39 72 96 169 48 116 84 223 166 289 195 148 135 163 266 92 229 180 108 12 270 252 74 33 138 117 261 265 255 160 213 87 119 242 159 277 221 55 81 216 71 219 85 149 299 81 107 190 220 120 69 171 54 28 134 101 250 121 211 198 144 23 128 149 172 16 288 294 25 116 225 142 198 144 28 101 282 250 70 121 211 128 149 98 291 11 54 212 241 180 298 35 60 37 298 59 285 197 159 92 28 196 7 101 203 253 85 282 250 291 70 121 211 80 49 128 149 195 98 252 255 38 119 287 208 230 105 265 39 19 187 112 23 282 70 121 211 252 237 251 168 268 45 218 235 8 249 229 151 210 207 58 263 242 281 263 278 252 17 32 121 203 28 233 86 56 137 257 153 259 102 27 206 208 88 101 99 227 142 130 230 76 31 282 291 269 5 156 158 45 184 164 61 40 70 132 247 272 90 211 165 162 141 122 175 292 235 294 188 15 97 8 1 128 264 300 157 60 231 239 154 11 214 271 219 54 13 44 161 223 62 171 128 174 61 278 42 172 198 144 23 134 196 203 253 85 291 80 195 252 38 119 287 173 129 160 132 95 97 7 87 210 99 198 28 196 134 101 253 282 291 144 80 23 128 195 172 252 130 229 51 15 242 37 261 174 229 24 121 198 144 172 134 7 203 85 291 80 195 38 119 287 27 208 130 45 35 61 175 242 98 128 144 21 44 121 134 28 233 86 137 257 73 147 120 259 102 251 77 206 200 104 187 7 88 101 94 99 203 227 10 145 142 197 130 230 76 31 282 250 63 269 156 158 281 161 268 45 184 67 164 61 40 224 248 280 70 220 247 91 272 245 211 165 176 218 162 204 141 290 198 122 240 175 65 26 292 194 133 238 183 294 188 275 143 23 15 96 82 169 116 174 8 289 148 135 266 300 172 157 229 115 60 12 239 270 126 93 33 138 154 11 17 271 219 13 171 213 87 119 288 151 263 223 18 9 185 108 256 160 123 225 243 124 68 166 261 118 76 167 34 280 281 130 253 212 28 101 282 70 121 211 198 128 149 11 220 111 59 3 214 120 2 134 250 28 101 102 27 7 88 203 142 130 230 31 156 184 165 141 235 154 67 35 247 157 219 110 24 81 129 239 168 32 219 245 172 198 144 23 28 196 101 253 250 291 211 49 128 252 255 206 155 21 300 65 160 203 146 1 236 221 10 149 253 134 7 101 282 250 70 121 211 144 80 23 128 195 98 38 119 287 156 88 225 76 164 248 65 173 188 275 33 130 21 297 229 23 217 100 261 179 47 134 250 198 144 172 151 251 77 222 200 210 278 168 207 225 197 51 58 130 202 18 263 268 298 248 280 220 218 297 204 75 215 295 290 240 65 292 173 133 129 183 80 52 275 143 209 29 72 169 48 116 84 223 57 166 289 195 148 135 163 266 180 108 12 270 252 74 33 138 265 255 160 213 87 119 242 288 159 39 277 185 221 55 226 232 55 141 296 245 237 28 121 128 172 119 18 75 300 108 117 244 236 280 14 68 262 110 28 134 101 282 250 121 211 198 144 23 128 149 172 98 195 75 8 66 192 119 54 296 134 214 7 149 203 251 88 168 268 218 290 275 143 249 229 12 11 265 151 263 27 153 193 173 139 222 108 28 134 101 282 250 121 211 198 144 23 128 149 172 98 203 16 4 11 125 214 47 248 90 157 80 98 250 144 28 258 237 186 192 36 208 16 106 155 170 282 111 283 262 35 132 121 211 228 235 293 64 97 20 128 149 264 231 113 54 25 55 156 175 98 227 35 81 79 93 143 163 31 279 17 250 235 134 172 137 206 7 99 203 142 130 269 158 45 272 294 188 300 214 119 247 61 200 167 108 172 117 174 287 134 128 28 258 237 102 27 186 192 36 208 16 155 170 88 140 101 286 253 230 31 250 5 111 156 283 262 35 132 121 211 198 228 144 235 293 105 273 64 23 97 20 1 149 264 249 231 154 113 54 38 277 242 246 37 116 207 121 198 144 23 172 28 233 86 56 137 257 258 153 147 120 237 259 102 27 186 206 192 36 208 47 16 244 106 155 170 88 140 101 94 286 99 107 227 118 142 130 230 76 31 282 152 274 269 5 111 156 158 226 283 161 262 45 184 67 164 35 61 70 132 247 191 32 91 272 90 211 165 162 141 122 21 240 175 26 228 292 235 293 105 273 294 64 82 97 103 174 20 8 1 128 149 264 25 249 300 157 115 60 231 239 154 113 11 271 279 219 54 13 44 53 65 223 27 24 20 121 114 7 10 33 254 166 272 39 63 144 7 203 253 85 291 80 195 38 119 287 137 156 235 13 225 161 173 169 160 150 177 291 85 182 283 172 105 149 152 131 27 222 204 122 168 212 123 278 50 246 172 134 257 151 120 259 276 251 77 222 200 187 210 7 101 94 207 203 227 10 145 225 197 51 43 69 282 250 281 263 161 268 184 67 61 40 224 248 280 70 220 247 211 176 218 297 204 295 290 21 240 243 175 65 26 4 292 173 133 129 238 183 80 275 143 29 72 96 169 48 84 223 174 112 57 8 289 195 148 135 163 266 157 229 180 108 115 12 239 270 126 74 33 138 11 17 265 256 160 13 171 44 213 87 119 242 288 71 58 18 217 75 52 209 159 179 166 185 277 187 259 152 1 22 30 271 28 172 198 144 23 233 86 56 137 257 258 153 147 120 237 102 27 186 77 206 192 36 208 104 182 155 7 170 88 101 94 99 107 203 227 118 10 145 142 197 130 216 76 31 282 250 63 269 5 111 156 158 281 226 283 262 45 67 164 35 61 40 224 248 53 70 220 132 247 32 91 121 272 245 90 211 165 176 162 204 141 290 122 21 240 175 65 26 228 292 235 194 133 238 183 293 273 294 188 64 275 260 143 15 96 82 97 169 116 174 20 57 8 128 289 149 148 135 163 264 266 25 300 157 19 115 60 231 12 239 93 33 138 154 113 11 214 17 279 265 219 54 13 171 44 213 87 119 288 125 223 71 241 123 276 251 222 210 207 225 202 18 217 14 268 218 75 215 37 4 209 29 68 39 185 92 193 117 256 248 29 209 128 160 265 113 98 134 28 233 137 258 153 237 259 102 27 186 206 192 36 208 16 155 170 88 101 99 142 130 230 76 31 282 250 269 5 111 156 158 283 262 45 184 164 35 70 121 272 90 211 165 122 228 235 273 294 188 64 15 97 20 1 149 264 300 231 154 214 219 54 242 281 162 75 21 112 76 121 134 28 233 86 56 137 257 258 153 147 120 259 102 27 206 192 36 208 104 182 155 88 101 94 99 227 142 130 230 31 282 250 63 269 5 156 158 226 161 45 184 67 164 35 61 40 70 132 247 32 91 272 211 165 204 141 198 122 240 175 26 228 292 144 235 238 293 273 294 188 64 23 82 97 174 20 8 1 128 149 264 300 115 60 231 239 154 113 11 214 271 279 219 54 13 44 223 145 239 35 58 193 263 150 189 134 28 196 244 106 253 85 250 291 274 211 80 49 128 149 195 252 255 272 248 65 51 163 60 167 18 15 300 179 84 253 198 237 186 222 278 94 207 51 202 75 89 215 209 29 223 108 55 117 25 157 239 222 210 148 134 212 7 250 198 144 23 149 172 38 119 287 186 90 248 238 130 222 132 209 241 166 42 294 134 212 121 198 77 200 197 45 35 248 90 290 65 133 183 275 143 96 169 57 289 148 135 163 264 266 12 33 138 213 87 288 18 75 156 231 23 234 56 237 172 134 253 28 101 211 198 144 128 149 186 97 55 211 71 188 29 14 279 126 28 212 198 244 286 274 105 149 251 206 200 197 61 248 90 290 65 133 183 275 143 96 169 57 289 148 135 163 266 12 33 138 265 87 288 207 114 76 92 186 188 165 68 7 203 282 70 121 198 144 149 38 283 90 18 248 198 289 214 207 61 262 134 28 258 237 27 186 192 36 208 16 155 170 140 101 286 5 111 283 35 132 121 90 211 228 144 235 293 64 23 97 20 1 128 149 264 249 172 231 113 54 128 15 275 268 191 272 129 155 7 203 282 70 121 144 80 195 38 119 287 235 168 164 248 92 83 23 200 103 196 167 144 172 198 106 253 137 186 274 5 64 224 39 109 190 300 199 66 235 54 28 196 237 186 16 134 244 106 7 170 101 286 203 253 85 282 250 291 274 111 283 262 70 100 121 211 2 198 80 105 49 23 128 149 195 249 299 98 252 255 38 119 287 23 191 291 247 270 88 64 54 198 144 196 134 7 203 253 85 282 70 80 49 195 252 255 38 119 287 186 161 173 157 229 160 29 51 161 76 163 253 285 233 186 98 81 198 144 23 172 134 250 222 278 207 51 202 18 79 75 89 215 129 80 209 29 223 289 195 185 92 108 221 252 117 160 55 9 215 54 20 107 249 222 144 198 23 172 28 282 250 49 128 137 229 108 51 202 18 209 117 60 25 250 114 116 262 183 198 134 119 186 283 132 137 155 213 141 103 19 43 28 198 144 134 23 282 237 186 16 170 111 283 262 35 90 293 64 39 52 26 288 212 34 33 28 196 134 7 101 203 253 85 282 250 291 70 121 211 80 23 128 149 195 98 252 38 119 287 208 97 90 57 78 191 82 59 106 80 28 134 101 81 282 250 70 121 211 198 144 23 128 149 98 16 168 225 248 132 4 275 11 99 185 2 246 23 172 46 198 81 144 28 134 101 282 121 211 149 54 98 103 179 113 203 261 295 28 134 101 282 250 70 121 211 144 23 128 149 291 54 179 148 124 24 291 206 51 23 134 28 196 244 106 274 211 105 49 149 249 255 140 164 300 210 117 71 23 241 106 218 116 222 235 85 80 195 38 119 287 156 264 300 248 60 158 147 136 220 56 206 248 98 172 198 23 28 258 237 186 192 36 208 47 16 244 106 155 170 140 101 286 250 274 111 283 262 35 121 90 211 228 235 293 105 64 97 20 128 149 264 249 252 113 214 54 269 261 122 78 66 238 295 81 198 144 134 28 233 86 56 137 257 258 153 147 120 237 259 102 27 206 192 36 104 16 182 155 88 101 94 99 107 203 227 145 142 130 230 76 31 282 250 152 63 5 111 156 158 226 283 161 45 67 164 35 61 40 70 132 247 32 91 121 272 90 211 165 176 162 204 141 21 240 175 26 292 235 273 294 188 64 15 82 97 116 174 20 8 1 128 149 264 300 157 19 115 60 231 239 154 113 11 214 271 279 219 54 13 44 213 125 169 223 251 4 65 68 62 7 58 170 190 49 54 172 205 39 86 275 263 181 134 144 28 196 186 16 244 106 170 286 274 262 211 105 49 23 128 149 249 252 255 172 222 263 33 68 167 145 235 98 250 198 38 287 268 158 105 92 42 107 159 28 134 101 250 211 198 144 23 128 149 172 282 195 11 267 154 298 101 204 89 224 134 253 252 130 39 282 46 212 128 81 198 144 23 172 71 151 251 77 222 200 187 210 7 278 168 207 203 225 51 58 202 269 18 263 217 268 79 298 248 280 220 218 297 204 75 89 215 295 290 240 65 173 133 129 238 183 80 52 275 143 209 29 72 96 169 48 116 84 223 57 166 289 195 185 148 135 163 266 92 229 180 108 12 270 252 74 138 117 11 261 265 255 160 213 87 119 242 288 177 159 277 221 55 117 126 294 262 155 112 150 28 134 54 196 244 106 7 101 203 253 85 282 291 70 121 211 80 49 128 149 195 252 255 38 119 287 271 43 88 99 234 267 162 134 235 246 145 78 108 124 203 105 81 128 28 134 244 101 286 253 250 274 211 198 144 249 172 72 150 214 12 21 272 263 134 28 258 237 186 192 36 208 47 16 244 106 155 170 140 286 250 274 111 283 262 35 90 211 198 228 144 235 293 105 64 23 97 20 128 149 264 249 172 113 54 270 57 88 226 131 238 247 144 172 28 134 101 282 250 121 211 23 128 98 16 54 93 201 159 253 185 101 156 134 250 212 28 211 128 149 172 257 120 77 206 200 94 10 145 197 31 161 262 67 40 224 248 220 247 90 176 204 290 21 240 65 26 238 183 275 143 96 169 116 57 8 289 148 135 163 266 157 115 12 239 33 138 17 265 171 44 213 87 288 251 218 223 79 215 108 256 44 300 3 117 102 59 28 134 101 282 250 121 144 23 128 149 98 249 54 7 21 177 23 289 88 197 212 134 282 70 198 144 172 31 11 54 271 113 220 44 174 283 153 67 144 81 134 198 23 172 28 250 137 251 206 222 210 7 278 168 207 203 225 51 58 202 18 263 268 79 165 218 297 75 177 89 215 173 129 80 209 29 116 223 195 185 92 229 180 108 221 252 74 55 117 265 255 160 119 75 23 8 139 130 298 126 28 233 86 137 257 153 147 120 259 102 27 206 7 88 94 99 203 227 142 230 76 31 282 269 5 156 158 161 45 184 67 164 61 40 70 132 247 91 121 272 165 162 141 122 21 240 175 26 292 294 188 15 82 174 1 264 300 157 115 60 239 154 271 219 13 44 18 160 214 283 41 43 101 4 134 198 28 233 86 56 137 257 258 153 237 259 102 27 186 206 192 36 16 155 170 88 140 99 107 227 118 142 130 253 230 76 31 282 250 269 5 111 156 158 226 262 45 184 164 35 61 40 70 132 247 32 121 272 90 211 165 162 141 122 21 175 228 292 144 235 293 273 294 188 64 15 97 174 20 8 1 128 149 264 25 249 300 172 157 60 231 154 113 11 271 219 54 13 44 53 145 211 202 117 69 38 229 134 28 196 237 186 16 244 106 170 286 85 291 274 111 283 262 100 80 105 49 128 149 195 249 252 255 120 260 166 235 84 199 165 28 134 7 101 282 250 70 211 23 128 149 98 116 11 48 170 30 172 196 270 157 157 199 193 50 23 7 162 172 198 144 134 28 203 282 70 121 211 80 149 195 38 119 287 206 155 88 283 90 248 259 80 18 161 266 128 220 253 54 81 134 28 233 137 257 153 102 27 206 88 101 99 227 142 130 230 76 31 250 269 5 156 158 45 184 164 61 70 121 272 211 165 141 122 175 292 293 294 188 23 15 1 300 60 154 11 271 219 13 181 41 297 272 250 229 211 144 28 134 101 282 121 128 149 186 161 55 11 198 153 20 195 154 213 81 134 144 23 172 88 28 233 137 257 259 206 101 99 227 142 130 76 282 250 269 158 184 164 61 70 121 272 211 165 122 175 292 105 294 188 15 300 60 219 13 161 74 27 203 28 136 172 275 134 88 233 86 137 257 153 147 120 259 102 206 104 101 94 99 145 142 130 230 76 31 282 250 63 269 5 156 158 161 45 184 67 164 61 40 70 247 91 121 272 211 165 162 204 141 198 122 21 240 175 26 292 144 238 294 188 23 15 82 174 8 1 300 157 115 60 239 11 271 219 13 44 223 17 162 109 248 165 99 207 98 28 134 101 250 144 23 128 206 222 278 51 202 18 79 75 89 215 29 195 108 221 252 55 117 160 34 294 178 292 111 17 56 81 198 144 172 28 233 86 137 257 153 147 120 27 206 192 36 200 208 104 88 101 94 99 203 227 10 145 142 197 130 216 230 76 31 282 250 63 269 5 156 158 281 226 161 45 67 164 61 40 224 248 70 220 132 247 32 91 121 272 245 211 165 176 162 204 141 290 122 21 240 175 65 26 228 194 133 238 183 273 188 275 143 15 96 82 97 169 116 174 20 57 8 1 128 289 148 135 163 264 266 157 115 60 231 12 239 93 33 138 154 113 11 214 271 279 265 219 54 38 13 171 44 213 87 119 288 223 210 109 225 263 268 215 4 39 72 108 241 18 209 151 276 222 9 48 256 218 160 123 166 161 288 176 93 280 293 11 250 212 134 28 258 237 186 192 36 208 16 155 170 140 101 286 111 283 262 35 132 121 90 211 228 235 105 273 64 97 20 1 128 149 264 249 231 113 214 54 63 126 262 13 42 295 81 166 72 139 290 36 34 177 134 101 282 250 70 121 211 23 128 149 172 98 255 11 42 263 48 192 259 299 44 172 81 198 144 28 134 7 203 282 70 121 211 149 38 119 287 237 90 248 88 154 258 104 229 11 107 81 198 23 172 134 28 101 250 111 121 211 271 279 157 207 92 117 56 71 121 212 7 203 81 85 291 80 195 38 119 287 130 45 13 161 65 29 160 24 145 47 140 249 295 81 172 144 28 101 282 250 70 121 211 23 128 149 98 16 4 171 121 176 124 108 248 87 98 128 28 258 237 186 16 244 106 155 170 101 286 253 250 274 111 283 262 35 90 211 228 235 293 105 64 49 149 249 255 80 149 234 238 242 26 109 134 121 7 203 282 70 38 287 27 16 90 20 214 54 246 78 237 281 284 137 254 81 264 43 184 299 252 151 167 198 144 23 172 28 128 71 251 77 206 222 200 210 7 278 168 207 203 225 197 51 58 202 18 263 217 268 79 298 248 280 220 218 297 75 177 89 215 295 290 240 65 173 133 129 183 52 275 143 209 29 96 169 48 116 84 223 57 166 289 195 185 148 135 163 266 92 229 180 108 12 270 74 33 138 117 261 265 255 160 213 87 119 242 288 277 221 55 209 235 297 190 99 143 76 54 28 211 149 121 120 251 186 77 206 200 88 168 94 145 197 161 45 67 164 40 224 248 220 247 90 176 204 290 21 240 65 26 133 238 183 293 275 96 169 116 57 8 289 148 135 163 266 157 115 12 239 270 252 33 138 17 265 255 171 213 87 288 151 58 263 221 125 92 212 284 143 286 168 85 28 196 237 186 244 106 170 101 250 274 111 283 262 35 90 211 293 105 64 49 128 149 249 252 31 238 38 86 120 81 247 134 28 233 137 257 153 147 259 102 27 77 206 104 7 88 101 94 99 203 227 145 142 130 230 76 31 282 250 63 269 5 156 158 281 161 45 184 67 164 61 40 70 220 132 91 121 272 211 165 176 162 204 141 122 21 240 175 26 292 144 235 294 188 23 15 82 169 116 174 57 8 1 128 289 300 172 157 115 60 231 239 93 154 11 271 219 13 171 44 213 223 251 147 229 122 144 155 32 292 198 81 172 196 237 186 16 134 244 106 170 101 286 274 111 262 211 105 49 23 128 249 252 255 126 63 250 267 131 129 105 134 198 144 23 172 203 282 27 186 5 1 249 252 15 298 255 111 160 42 172 134 144 237 16 244 106 170 286 282 274 283 262 35 70 121 105 64 49 249 265 264 232 43 136 209 166 134 28 101 250 211 23 128 149 70 151 251 206 222 210 278 168 207 225 51 58 202 18 268 79 218 297 75 177 89 215 290 173 129 29 223 185 92 229 180 108 221 252 74 117 255 160 281 176 164 290 257 166 185 134 282 121 198 23 172 11 54 214 35 133 247 196 136 43 198 134 7 203 282 70 144 23 172 186 18 248 81 277 104 70 276 107 255 54 134 101 250 23 121 71 151 251 27 77 222 200 210 278 88 168 207 225 197 51 58 202 269 18 263 217 268 45 248 280 218 297 75 89 215 295 290 240 65 173 133 129 183 52 143 209 29 96 169 48 84 223 57 166 289 148 135 163 266 229 180 108 12 270 252 74 33 138 11 261 265 160 87 242 288 79 177 185 221 55 182 245 231 243 142 177 141 110 255 280 173 250 81 23 28 233 137 257 258 153 237 259 102 27 186 206 192 36 208 16 155 170 88 140 101 286 99 107 227 118 142 130 230 76 31 282 269 5 111 156 158 226 283 262 45 184 164 35 61 70 132 191 121 272 90 211 165 122 175 228 292 235 293 105 273 294 188 64 15 97 20 1 128 149 249 300 60 231 154 113 11 271 219 54 13 53 25 157 44 19 207 250 9 22 28 144 7 101 203 253 85 282 291 70 121 211 80 128 149 195 38 119 287 137 237 206 18 161 290 173 29 160 51 79 55 168 275 221 163 278 21 138 280 299 220 242 197 284 121 287 244 106 286 253 70 105 38 94 45 175 116 213 248 59 195 102 221 189 42 169 134 7 101 80 132 288 256 264 33 86 248 282 98 134 71 151 251 77 222 200 210 7 278 168 101 207 203 225 197 51 58 76 202 250 18 263 217 268 79 298 280 218 297 75 177 89 215 295 198 65 173 133 129 183 80 52 275 143 209 23 96 169 48 84 223 277 57 166 289 195 185 148 135 163 266 92 229 180 108 12 270 221 252 74 138 55 117 261 265 255 160 87 119 242 135 34 87 291 73 27 228 235 134 198 144 23 233 86 56 137 257 153 147 120 259 102 206 36 208 104 7 88 94 99 203 227 142 130 230 76 31 63 269 5 156 158 161 45 184 67 164 61 40 70 132 247 91 272 165 162 204 141 122 21 240 175 26 292 238 294 188 15 82 174 8 1 195 264 300 157 115 60 231 239 154 11 214 279 219 54 13 44 119 223 145 218 269 29 91 27 107 97 28 101 250 211 198 144 23 128 149 172 16 242 204 271 173 188 72 23 121 134 70 198 144 172 54 258 212 240 227 78 232 6 81 198 144 172 23 128 233 137 257 153 147 120 259 102 27 206 104 7 88 94 99 203 145 142 130 230 76 31 282 63 269 156 158 161 45 184 67 164 61 40 70 247 91 121 272 90 165 162 141 122 21 175 26 292 294 188 82 174 8 300 157 115 60 239 154 11 271 219 13 44 213 119 223 241 68 256 38 67 269 1 28 134 101 282 250 70 121 211 198 144 23 128 149 172 98 252 11 218 155 84 269 7 237 273 250 203 119 77 200 227 248 220 65 133 169 116 57 289 148 135 163 252 113 255 213 288 77 255 36 238 188 222 78 134 81 198 172 151 210 278 207 203 225 51 202 18 268 79 45 218 297 75 177 215 173 129 80 209 29 223 8 195 185 92 180 108 221 252 74 117 160 119 188 282 150 239 111 296 238 198 144 134 7 203 70 121 211 80 195 38 119 287 228 88 248 130 21 231 75 201 189 252 105 1 212 134 7 203 282 70 198 144 23 172 38 287 80 248 238 239 130 21 65 188 249 257 139 52 154 261 28 81 198 144 172 196 134 7 203 253 85 291 70 80 49 195 252 255 38 119 287 164 210 161 65 229 29 205 110 225 168 221 192 172 28 134 7 101 203 282 250 70 211 198 144 23 128 149 98 195 248 132 116 247 100 70 37 154 26 111 177 211 198 144 23 149 172 291 4 54 154 87 133 5 55 273 112 85 291 235 113 203 248 57 188 256 193 251 98 134 28 137 258 153 237 102 27 186 206 192 36 208 16 155 170 88 99 142 81 130 230 31 282 250 269 111 156 158 283 262 45 184 35 70 132 121 272 90 211 165 141 198 122 228 144 293 273 294 23 97 20 1 149 264 300 172 231 154 113 214 54 262 26 178 283 89 128 274 134 198 144 23 172 253 18 278 203 51 202 79 75 80 209 157 221 55 117 265 186 250 295 61 253 94 145 101 198 144 128 71 151 251 77 222 200 210 278 168 207 203 225 197 51 58 202 18 263 217 268 79 298 248 280 220 132 297 75 177 89 215 290 65 173 133 129 183 80 52 275 143 209 29 72 96 169 48 116 84 223 57 166 195 185 148 135 163 266 92 229 180 108 12 270 252 74 33 138 117 261 265 255 160 213 87 119 242 288 277 221 55 226 47 264 59 154 283 144 198 172 28 134 101 282 250 70 121 211 23 128 149 16 88 4 271 54 235 182 60 208 294 68 130 198 172 23 134 258 237 102 27 192 36 155 88 101 230 31 282 250 5 111 156 283 184 35 70 132 121 90 211 165 141 228 293 273 64 97 20 1 149 264 231 154 113 214 54 35 115 288 298 289 205 204 23 233 86 137 257 153 147 120 259 102 77 206 200 104 7 88 94 99 203 227 145 142 130 230 76 31 282 63 269 156 158 281 161 45 184 67 164 61 40 224 248 70 220 247 91 121 272 165 176 162 141 122 21 240 175 26 292 133 238 294 188 15 82 169 116 174 57 8 148 163 300 157 60 239 93 154 11 17 271 219 13 44 213 119 223 221 256 111 86 236 104 40 212 49 28 134 101 282 250 70 121 211 198 144 23 128 149 98 195 132 238 64 11 108 271 12 221 57 6 28 134 7 101 203 85 282 250 70 121 211 198 80 23 128 149 195 98 38 119 287 137 120 278 130 76 202 18 161 164 248 272 290 275 29 116 300 157 229 33 55 245 129 246 91 106 101 34 253 54 28 196 244 7 203 85 291 144 80 49 195 172 252 255 38 119 287 300 224 21 85 150 170 67 135 81 198 144 23 172 134 101 250 211 128 54 198 205 153 108 74 144 113 172 27 156 125 255 35 230 36 64 160 143 22 229 206 287 28 134 233 86 56 137 257 258 153 147 120 259 102 27 192 36 208 16 155 88 101 94 99 107 227 142 130 230 31 282 250 269 5 111 158 226 283 161 45 184 67 164 35 61 132 247 32 91 121 272 90 211 165 162 141 122 21 240 175 26 228 292 235 293 273 294 188 23 15 82 97 174 20 8 1 128 149 264 300 157 115 60 231 239 154 113 11 214 271 279 54 38 13 44 215 223 245 199 16 282 160 135 198 172 134 250 258 237 27 186 192 36 208 155 170 286 5 283 262 35 70 132 121 90 228 235 293 105 273 64 49 97 20 1 264 249 231 113 214 54 223 138 274 170 4 196 97 211 5 22 255 165 239 28 134 198 144 23 172 250 71 151 251 77 206 222 200 210 7 278 168 207 203 197 51 58 202 18 263 283 217 268 79 298 248 280 218 297 75 177 89 215 295 290 240 65 26 173 133 129 183 80 52 275 143 209 29 96 169 48 84 223 57 166 289 195 185 148 135 163 266 92 229 180 108 12 270 221 252 74 33 138 55 117 261 265 160 87 119 242 288 126 268 85 172 254 61 39 28 134 101 250 121 211 198 144 23 128 149 203 54 280 71 159 144 50 282 225 212 172 198 258 237 186 192 36 208 47 16 244 106 155 7 170 140 286 274 111 283 262 35 70 132 121 90 228 235 293 105 64 49 97 20 264 249 231 113 214 54 38 118 47 171 264 61 123 141 7 203 282 70 121 198 144 23 172 262 248 4 110 11 184 237 55 260 67 233 137 257 151 147 120 259 251 77 222 200 104 187 210 7 168 101 94 207 99 203 227 10 145 225 197 43 69 76 282 250 291 63 269 158 281 263 161 268 45 164 61 40 224 248 280 70 220 247 91 121 272 211 176 218 297 204 295 290 21 240 243 175 65 26 4 292 173 194 133 129 238 183 80 294 188 275 143 124 29 15 72 96 169 116 223 174 112 8 289 195 148 135 163 266 229 180 108 193 115 60 12 239 270 33 138 17 265 256 160 13 171 44 213 87 119 242 288 58 18 75 179 185 79 9 159 74 284 278 187 196 209 285 198 28 134 7 282 70 121 211 149 255 16 4 11 54 137 261 31 288 211 123 181 81 198 144 172 28 233 86 56 257 258 153 237 259 102 27 186 206 192 36 208 16 155 170 88 140 101 286 99 107 227 118 142 130 230 76 282 250 269 5 111 156 158 226 283 262 45 184 67 164 35 61 40 70 132 247 191 32 91 121 272 90 165 162 141 122 21 175 228 292 235 293 105 273 294 188 64 15 97 174 20 8 1 128 149 264 25 249 300 60 239 154 113 11 214 219 54 13 44 53 2 215 290 164 55 11 189 53 222 278 101 207 203 51 202 18 79 75 89 129 80 209 29 223 8 195 185 92 108 221 252 117 160 154 283 143 251 166 145 185 28 134 101 250 121 211 128 149 16 4 54 126 99 257 262 263 77 32 172 23 28 196 258 237 102 27 186 192 36 208 47 16 244 106 155 170 88 140 101 286 230 31 282 250 5 111 156 283 184 35 70 132 121 90 211 165 141 228 235 293 105 273 64 49 97 20 1 128 149 264 249 231 252 154 113 214 255 54 145 65 101 257 6 25 170 282 134 81 70 121 198 144 23 172 186 18 4 11 18 71 36 95 235 63 249 253 172 134 282 151 251 186 222 210 168 207 225 51 263 268 218 297 173 129 275 29 223 229 180 108 160 202 209 221 117 278 25 233 213 225 12 76 138 81 28 258 237 186 192 36 16 134 244 106 155 170 101 286 250 274 111 283 262 35 90 211 198 228 144 235 293 105 64 23 20 128 249 113 125 220 66 252 9 180 53 144 81 172 198 28 134 101 250 211 128 149 203 204 18 75 209 116 1 108 55 117 60 158 147 111 166 67 143 104 56 290 153 12 252 14 134 198 144 23 172 250 258 102 27 206 192 36 208 155 88 142 130 230 31 5 156 283 184 35 132 90 165 141 228 235 293 273 188 64 97 20 1 264 300 154 113 214 54 176 165 223 13 177 28 247 131 134 81 198 144 23 172 101 233 86 56 137 258 153 147 120 237 259 102 27 206 192 36 208 155 88 94 99 227 142 130 230 76 31 282 269 5 156 158 226 161 45 184 67 164 61 40 70 132 91 121 272 162 141 122 21 240 175 26 228 292 235 80 105 273 294 188 15 82 97 174 20 8 1 264 300 157 115 60 231 239 154 113 11 214 279 219 54 44 215 200 81 56 124 146 19 267 172 28 134 101 250 211 128 149 7 121 252 59 55 274 61 124 179 25 253 101 120 186 94 145 111 161 67 164 176 204 240 26 292 238 80 116 8 195 157 115 44 213 223 160 266 174 100 10 189 269 187 81 228 258 126 140 64 286 198 172 286 208 201 11 279 109 118 285 16 176 237 140 235 248 98 134 28 196 244 106 101 286 253 85 250 291 274 100 211 105 49 128 149 195 249 252 255 38 119 287 300 203 222 9 2 100 52 154 140 144 134 23 88 28 258 237 186 192 36 208 47 244 106 155 170 286 291 274 111 283 262 35 132 121 90 211 228 235 293 105 273 64 97 20 1 149 264 231 113 214 54 208 279 63 200 98 153 184 172 81 198 144 134 250 23 151 251 77 222 210 7 278 88 168 207 203 225 197 51 58 202 263 268 164 298 248 280 165 218 297 215 295 290 240 65 173 133 129 183 80 52 275 143 209 29 96 169 48 84 223 57 166 289 195 148 135 163 266 229 180 108 12 270 252 74 33 138 265 255 160 87 119 242 288 18 217 79 75 89 277 185 92 221 55 126 155 180 149 245 171 58 28 233 137 258 153 237 259 102 27 186 206 192 36 208 16 170 88 140 101 99 227 118 142 130 230 76 31 282 269 5 111 156 158 226 283 262 45 184 164 35 61 70 132 121 272 90 211 165 141 122 175 228 292 235 293 273 294 188 64 15 97 20 1 128 264 249 300 60 231 154 113 214 271 219 54 38 13 279 270 288 185 188 99 97 106 284 28 7 101 203 282 250 70 121 211 198 80 128 149 195 98 38 119 287 137 76 161 164 248 272 165 21 65 173 157 55 278 130 79 29 300 120 51 129 163 197 63 9 161 201 115 144 212 134 7 203 253 85 291 80 23 195 119 287 76 164 248 55 130 294 290 68 262 107 14 109 130 28 134 7 101 203 253 85 282 250 291 70 121 211 198 80 23 128 149 195 98 38 119 287 161 164 116 11 52 149 88 55 252 134 25 151 251 186 222 210 7 278 168 101 207 203 225 51 58 202 18 263 79 218 297 204 75 177 89 215 173 129 80 209 23 29 223 57 195 185 92 229 180 108 221 74 117 255 160 119 202 279 20 176 70 108 172 23 128 28 233 137 258 153 237 102 27 186 206 192 36 208 16 244 155 170 88 140 101 286 99 142 130 253 230 31 282 250 274 5 111 156 158 283 262 45 184 35 132 121 272 90 211 165 141 122 228 235 293 105 273 294 188 64 97 103 1 149 264 249 300 231 154 113 214 54 29 139 195 121 62 10 296 198 172 28 101 211 23 128 149 282 119 186 222 18 75 55 117 251 242 134 239 272 262 273 121 212 28 196 258 237 27 186 192 36 208 47 244 106 155 170 140 101 286 250 274 5 111 283 35 132 90 211 198 228 144 235 293 105 64 49 23 97 20 1 128 149 264 249 172 231 252 113 214 255 54 88 41 225 87 51 74 180 28 233 86 137 257 258 153 237 259 102 27 186 206 192 36 208 16 155 170 140 101 99 107 227 118 142 130 230 76 31 282 250 291 269 5 111 156 158 226 283 262 45 184 164 35 61 40 70 132 247 32 121 272 90 211 165 162 141 122 21 175 228 292 235 293 273 294 188 64 15 97 20 8 1 128 149 264 249 300 157 60 231 239 154 113 11 214 271 219 54 13 44 147 53 57 105 190 23 17 32 291 80 134 70 54 28 101 250 121 211 128 149 98 195 120 186 278 202 18 75 65 209 55 117 229 235 203 105 131 154 134 81 121 198 144 23 172 282 88 11 16 211 59 265 124 232 64 81 266 121 158 216 168 267 61 198 144 172 7 203 85 250 291 80 195 38 119 287 206 45 252 265 44 223 184 210 259 176 198 196 244 106 286 203 274 105 49 249 252 255 26 151 51 218 10 279 281 263 167 37 250 172 28 134 101 282 121 211 198 144 23 128 149 98 252 16 4 54 182 74 239 213 241 15 130 172 134 144 250 258 237 186 192 36 16 155 170 140 282 111 283 262 35 70 132 121 90 228 235 293 273 64 97 20 1 264 249 113 214 54 261 32 13 79 92 40 175 198 235 81 134 28 258 237 186 192 36 208 16 155 170 101 250 111 283 262 35 132 90 211 228 293 273 64 97 20 1 128 149 264 231 113 214 255 54 176 232 133 107 148 123 21 7 134 198 23 172 128 233 137 258 153 237 259 102 27 186 206 192 36 208 16 155 170 88 99 118 142 130 230 76 31 282 269 5 111 156 283 262 45 184 164 35 70 132 121 272 90 165 141 122 175 228 235 293 273 294 188 64 15 97 20 1 264 300 231 154 113 11 214 219 54 247 84 3 82 265 34 241 196 235 28 101 250 128 151 206 222 210 155 278 168 207 225 51 58 130 202 18 263 268 218 297 75 177 89 215 290 173 129 209 29 223 185 264 249 92 229 180 108 252 74 117 160 44 170 16 132 66 294 231 247 111 17 150 230 138 151 134 28 258 237 186 192 16 244 106 155 170 101 286 250 283 262 35 90 211 228 235 293 105 64 23 128 149 249 113 152 179 242 145 181 253 272 121 186 39 35 98 128 112 108 144 172 28 196 258 237 102 27 206 192 36 208 47 16 244 106 155 170 88 140 286 253 230 31 282 274 5 111 156 283 262 184 70 132 121 90 211 165 141 228 235 293 105 273 64 97 20 149 264 249 231 154 113 214 54 233 256 215 276 210 123 137 28 134 101 282 250 70 121 211 198 144 23 128 149 98 195 99 11 214 77 202 210 106 13 173 121 203 71 151 120 251 222 200 187 7 278 168 101 94 207 145 225 197 51 58 43 282 250 5 18 263 161 217 268 79 45 67 298 224 248 280 220 247 176 218 297 204 75 177 89 215 290 198 240 243 65 26 4 133 129 238 183 80 52 143 23 29 39 72 96 169 48 116 84 223 57 166 8 289 185 148 135 163 266 172 157 92 229 180 108 115 12 270 74 33 138 117 261 17 256 160 44 213 87 119 288 159 277 221 55 288 118 173 180 297 50 268 144 98 250 121 233 137 153 102 27 206 7 88 99 142 130 230 31 269 5 156 158 262 184 70 272 165 141 122 294 188 300 154 283 38 125 183 22 85 28 198 172 23 101 258 237 27 186 192 36 208 16 155 170 282 5 111 262 35 70 132 121 90 211 228 235 293 273 64 97 20 1 149 264 231 113 214 54 103 241 84 192 202 175 90 198 228 260 276 242 77 21 121 172 144 28 196 258 237 186 192 36 47 16 244 155 170 140 101 286 253 282 274 111 283 262 35 132 90 211 235 293 105 273 64 49 97 20 1 128 149 264 249 231 252 113 214 255 54 105 16 153 174 239 213 26 81 198 144 172 134 250 23 71 151 251 77 222 200 278 168 207 203 225 197 51 58 202 18 263 217 268 45 298 248 280 165 218 297 75 215 295 290 240 175 65 173 133 129 183 80 52 275 143 209 29 169 48 84 223 57 166 289 195 148 135 163 266 229 180 108 270 252 74 33 138 261 265 255 160 87 119 242 288 79 277 185 221 55 28 113 282 172 96 247 199 223 293 148 243 298 81 172 200 127 176 227 66 243 67 172 134 198 144 23 250 233 86 137 257 153 147 120 259 102 77 206 104 7 94 99 203 145 142 130 230 76 31 63 274 269 156 158 281 161 45 184 164 61 40 224 248 70 220 247 91 272 165 204 141 122 21 240 175 26 292 238 294 188 15 82 169 116 174 57 8 289 195 163 300 157 115 60 239 93 154 11 271 219 13 171 44 213 119 223 98 130 248 212 224 152 76 172 198 144 250 99 102 27 206 192 36 208 7 88 203 142 230 31 282 5 156 184 70 132 165 141 273 188 97 20 1 264 300 231 154 113 214 54 119 264 121 265 293 192 158 287 134 203 28 233 86 137 257 153 259 102 27 206 155 88 101 99 227 142 130 230 76 31 282 250 269 5 45 184 67 164 61 40 70 247 91 272 211 165 162 141 198 122 21 240 175 292 144 294 188 23 15 82 174 8 1 300 172 157 115 60 239 154 11 271 219 13 44 18 161 160 258 280 59 13 182 270 54 81 198 144 172 196 134 106 7 101 203 253 85 291 80 49 195 252 255 38 119 287 237 235 175 289 149 5 196 114 66 18 27 263 145 252 296 253 81 198 172 134 7 203 250 80 23 195 38 119 287 207 76 164 248 165 21 96 33 55 130 151 11 110 297 235 92 248 267 98 28 134 101 250 211 23 128 291 121 249 272 49 255 54 245 118 130 235 7 203 282 70 121 80 195 38 119 287 27 155 137 248 175 266 21 170 228 34 226 35 196 237 264 274 165 4 51 74 134 28 233 86 137 257 73 153 147 120 259 102 251 77 206 200 104 187 210 7 88 168 101 99 203 227 10 142 197 130 230 69 76 31 282 250 63 269 156 158 281 263 161 268 67 61 40 224 248 280 70 220 247 91 121 272 245 211 176 218 162 204 141 290 198 122 21 240 175 65 26 292 144 194 133 238 183 294 188 275 143 23 15 96 82 169 48 116 112 57 8 289 148 135 163 266 300 172 157 229 193 115 60 12 239 270 126 93 33 138 154 11 17 271 265 219 13 171 44 213 87 119 242 288 151 43 202 18 124 159 223 110 225 9 75 243 173 185 108 55 117 160 64 221 109 282 209 205 208 28 101 250 70 121 211 198 23 128 149 98 132 11 90 62 277 211 264 80 174 81 186 168 179 279 16 112 24 198 144 23 172 233 86 56 137 257 258 153 237 259 102 27 206 192 36 208 155 170 88 99 107 227 118 142 130 253 230 76 31 282 269 5 111 156 158 226 283 262 45 184 67 164 35 61 40 70 132 247 32 91 121 272 90 211 165 162 141 122 21 175 292 235 293 273 294 188 64 15 97 174 20 8 1 149 264 25 300 157 60 231 239 154 113 11 214 271 219 54 13 44 236 196 271 47 262 181 81 113 229 297 150 96 167 71 28 101 250 211 198 128 149 121 249 16 3 127 130 21 280 250 252 233 40 169 51 293 68 9 16 15 144 134 7 203 282 70 121 198 80 23 195 38 119 287 208 137 88 164 248 65 116 157 33 55 130 76 165 215 21 225 173 8 120 161 204 290 129 143 300 117 148 231 136 240 124 225 292 28 196 244 106 101 286 253 85 250 291 274 70 100 211 105 49 128 149 249 252 255 228 106 46 249 147 189 62 235 172 198 144 134 7 203 253 85 282 291 70 121 80 23 195 38 119 186 45 272 65 129 11 160 33 165 50 226 36 11 223 105 134 198 144 23 172 282 233 137 257 147 120 259 251 77 200 208 104 187 210 155 7 168 94 99 203 227 10 145 225 197 69 76 291 63 269 158 281 263 161 45 67 164 61 40 224 248 280 220 247 91 272 176 218 204 290 21 240 175 65 26 4 292 173 133 238 183 80 294 275 143 124 15 96 169 48 116 174 20 112 57 8 289 195 148 135 163 266 157 229 115 60 12 239 270 126 17 265 13 171 44 213 87 119 242 288 151 297 52 209 39 221 256 51 43 295 108 160 55 243 190 31 47 89 282 278 54 28 134 101 250 211 23 128 149 19 191 231 76 238 252 160 28 233 86 137 257 73 153 147 120 237 259 102 251 27 77 206 200 104 7 88 101 94 99 203 227 10 145 142 197 130 230 24 31 282 250 269 5 156 158 281 161 45 184 67 61 224 248 70 220 247 91 121 245 211 165 176 162 204 141 290 122 21 240 175 65 26 292 194 133 183 105 294 188 275 143 15 96 82 169 116 174 57 8 1 289 148 135 163 266 300 157 115 60 12 239 270 93 33 138 154 11 17 271 265 219 13 171 44 213 87 119 288 263 223 108 196 137 251 239 57 180 23 49 258 237 186 192 36 208 47 16 244 106 155 170 140 286 282 274 111 283 262 35 132 121 90 211 228 235 293 105 273 64 97 20 1 149 264 249 231 113 214 255 54 279 43 226 185 188 237 228 104 28 134 7 101 203 282 250 70 121 211 198 23 128 149 98 38 202 120 206 225 164 248 65 173 270 33 21 132 224 14 183 101 153 198 81 11 271 153 266 171 275 289 212 289 17 280 171 163 242 162 121 134 7 203 250 198 144 23 172 38 119 287 45 235 76 161 164 248 107 259 171 152 89 94 91 250 28 134 101 282 70 121 211 198 144 23 128 149 98 11 189 51 22 272 236 222 31 28 7 101 203 282 250 70 121 211 128 149 98 38 119 287 237 90 80 195 21 130 76 130 63 75 87 124 79 168 235 28 233 137 258 153 237 102 27 186 206 192 36 208 16 155 7 170 88 140 101 99 31 282 250 269 5 111 156 158 283 262 45 184 35 70 132 121 272 90 211 165 141 122 228 293 273 294 188 64 97 20 1 128 264 249 300 231 154 113 214 54 30 7 219 232 236 14 245 81 172 198 134 23 28 86 137 257 258 153 237 259 27 186 206 192 36 208 47 16 244 106 155 170 88 140 101 286 99 107 227 118 142 130 230 31 282 274 269 5 111 156 158 226 283 262 45 184 164 35 61 40 70 132 247 191 32 121 272 90 211 165 162 141 122 21 175 228 292 235 293 105 273 294 188 64 15 97 103 20 8 1 128 195 264 249 300 157 60 231 239 154 113 11 214 271 54 13 53 223 178 132 56 92 201 13 254 28 212 134 7 203 253 85 250 291 198 144 80 23 195 38 119 287 76 161 164 248 275 229 163 120 56 26 82 47 55 144 167 134 81 198 23 149 172 16 54 54 76 265 193 19 213 216 101 250 211 198 144 128 132 108 137 231 1 59 210 128 101 233 86 257 153 259 102 27 206 106 7 88 99 203 227 142 130 230 76 31 282 269 5 156 158 45 184 164 40 70 247 121 272 162 141 122 21 175 292 294 188 15 300 157 60 239 154 11 271 219 13 161 160 185 15 197 80 85 43 289 243 112 178 189 11 188 134 81 198 144 23 172 282 70 121 258 237 186 192 36 208 16 106 155 170 111 283 262 35 132 90 228 235 80 293 273 64 97 20 195 264 231 113 214 54 201 38 155 173 15 244 190 54 42 201 37 168 284 72 198 212 144 28 134 101 282 250 70 121 211 128 149 98 255 54 60 37 158 14 72 204 200 172 28 134 101 282 250 70 121 23 128 149 98 132 11 54 10 270 179 87 96 216 20 28 134 101 282 250 70 121 211 198 144 23 128 149 172 60 73 200 128 12 249 226 172 54 28 134 101 282 250 70 121 211 198 144 23 149 98 11 152 73 264 149 230 171 106 81 198 144 172 250 23 71 251 77 222 200 210 7 278 168 101 207 203 225 51 58 202 18 263 217 268 79 298 248 280 90 218 297 75 177 89 215 295 290 21 240 65 228 173 133 129 183 80 52 275 143 209 29 96 169 48 84 223 277 57 166 8 289 195 185 148 135 163 266 92 229 180 108 12 270 221 252 74 33 138 55 117 261 265 255 160 87 119 242 288 85 165 193 284 276 91 81 42 142 150 85 103 100 11 293 211 64 91 123 81 86 10 82 276 148 77 81 218 255 155 48 1 41 198 144 23 172 250 71 151 251 77 222 200 210 7 278 168 207 203 225 197 51 58 202 18 263 217 268 79 298 248 280 297 75 89 215 295 290 240 65 173 133 129 183 80 52 275 143 209 29 96 169 84 223 57 166 289 195 185 148 135 163 266 92 229 180 108 12 270 252 74 33 138 117 261 265 87 119 242 288 221 55 235 142 117 286 284 52 257 151 120 259 276 251 77 222 200 187 210 7 278 168 101 94 207 203 227 10 145 225 197 51 58 43 69 202 282 250 291 127 18 281 263 161 217 268 79 67 164 61 40 298 224 248 280 70 220 247 91 211 218 297 204 75 89 215 295 290 21 240 243 175 65 26 4 228 292 173 133 129 238 183 80 275 143 209 124 29 39 72 96 169 48 116 84 179 223 174 112 57 166 8 289 195 185 148 135 163 266 229 180 108 115 60 12 239 270 126 74 33 138 11 261 17 265 256 160 171 44 213 87 119 242 288 2 127 247 151 110 42 32 134 101 81 250 198 144 23 128 172 28 222 278 207 51 202 18 79 75 215 80 209 195 157 108 221 252 55 117 160 168 215 85 12 40 293 80 134 198 144 172 233 86 137 257 153 147 120 259 77 206 104 7 88 94 99 203 227 145 142 130 230 76 31 291 63 269 5 158 281 161 45 184 67 164 61 248 220 247 91 272 165 176 162 204 141 122 240 175 26 292 238 294 188 15 169 116 174 57 8 289 195 300 157 115 60 239 93 154 11 271 219 54 13 171 44 213 119 223 161 3 106 299 14 90 77 134 250 198 144 23 172 258 219 239 212 54 51 214 198 144 172 233 86 137 257 153 147 120 259 102 27 206 104 7 88 94 99 203 145 142 130 230 76 31 63 269 5 156 158 283 161 45 184 67 164 61 40 132 247 91 272 165 162 204 141 122 21 240 175 26 292 238 80 294 188 15 82 174 8 195 300 157 115 60 154 11 271 13 44 213 119 295 223 57 142 281 199 39 247 23 144 28 134 7 101 203 253 85 282 291 70 121 211 80 128 149 195 38 119 287 237 206 76 161 164 248 290 173 157 229 33 55 278 29 221 120 116 288 268 65 114 162 181 76 49 201 212 166 230 36 18 139 31 168 253 172 28 196 134 244 106 101 286 203 85 250 291 274 70 80 105 49 23 128 252 255 38 119 287 109 267 258 128 58 171 117 155 28 134 7 101 81 282 250 70 121 211 198 144 23 149 172 98 252 16 4 28 240 285 103 178 118 287 239 81 172 259 65 222 282 45 275 133 134 7 70 121 198 144 23 172 262 90 275 35 174 242 93 169 89 253 250 121 134 28 233 137 257 258 153 237 259 102 27 206 192 36 208 155 88 99 107 227 142 130 230 76 31 282 274 269 5 111 156 158 226 283 45 184 164 61 70 132 272 90 211 165 141 122 175 228 292 235 293 273 294 188 64 15 97 20 1 128 149 264 300 60 231 154 113 11 214 271 54 38 13 201 161 259 292 54 169 85 235 212 134 28 233 86 56 137 257 258 153 237 102 27 186 192 36 208 16 155 170 88 101 99 107 227 118 142 130 230 76 31 282 250 269 5 111 156 158 226 283 262 45 184 164 35 61 40 132 247 32 91 121 272 90 211 165 162 141 198 122 21 175 228 144 293 273 294 188 64 23 15 97 174 20 8 1 128 149 264 25 300 172 60 231 239 154 113 11 214 271 219 13 44 53 160 50 109 75 268 194 186 250 28 134 101 211 144 23 128 149 7 282 54 178 217 37 223 279 139 81 144 172 23 101 250 128 106 7 49 251 77 200 208 155 197 111 248 220 132 204 290 240 65 228 133 183 294 275 143 96 169 116 57 289 148 135 163 12 270 33 138 265 213 87 288 151 168 202 263 295 51 160 99 39 247 277 291 135 152 134 7 203 282 70 198 144 80 23 195 172 38 119 287 137 76 202 18 161 164 248 290 173 116 157 229 120 275 288 21 127 28 10 69 137 39 134 198 144 23 233 86 56 257 153 147 120 259 102 27 206 36 208 104 7 88 94 99 203 227 145 142 130 230 76 31 282 63 269 5 156 158 281 161 45 184 67 164 61 40 70 132 247 91 272 165 176 162 141 122 175 26 292 238 294 188 15 82 97 116 174 8 1 264 249 300 157 115 60 231 239 154 11 214 271 279 219 255 54 38 13 171 44 213 216 223 96 121 138 265 53 44 132 198 144 23 172 134 151 251 222 200 168 207 225 197 51 263 268 45 248 280 218 297 295 290 240 175 65 173 133 129 183 275 143 29 223 57 289 135 266 229 180 108 12 270 252 74 33 261 255 160 87 242 288 71 58 202 18 75 209 221 166 65 101 110 145 227 282 13 198 134 28 233 137 258 153 259 102 27 206 192 208 155 88 99 142 130 230 76 31 250 269 5 156 158 45 184 164 61 70 132 121 272 90 211 165 141 122 175 228 292 144 235 293 273 294 188 64 23 15 97 20 1 128 149 264 300 231 154 113 11 214 271 54 193 197 104 26 282 148 51 203 80 77 200 269 248 65 133 96 169 57 289 135 163 266 12 33 138 87 242 210 168 160 234 8 254 166 255 256 91 134 98 198 144 23 172 282 250 128 149 258 237 192 36 208 16 155 111 283 262 35 132 90 228 235 80 293 273 64 97 20 1 264 231 113 214 54 38 33 58 109 76 81 63 298 28 7 101 203 282 70 121 211 80 128 149 195 38 119 287 156 210 88 225 164 248 165 218 215 21 65 173 300 157 55 130 137 151 120 61 272 204 290 129 169 160 13 51 221 18 209 92 230 81 227 218 222 99 236 134 111 7 203 253 85 250 291 198 144 80 23 149 195 172 38 119 287 235 161 275 229 248 209 163 265 120 121 273 112 164 249 98 28 101 250 211 198 144 23 128 149 172 282 255 11 285 22 44 93 117 191 51 28 250 144 134 101 282 70 121 211 128 149 98 105 255 119 54 130 219 170 125 242 104 199 121 81 198 172 28 101 250 211 128 149 151 251 186 206 222 210 278 168 207 225 51 58 202 18 263 268 79 45 218 297 75 177 89 215 173 129 80 209 29 223 195 185 249 92 229 180 108 221 252 74 55 117 255 160 257 216 37 274 30 157 271 81 198 144 172 134 71 151 251 222 200 208 210 278 168 207 227 225 197 51 58 202 18 263 268 79 298 280 218 297 75 89 295 290 240 65 173 129 183 52 275 143 209 29 96 97 223 57 166 195 185 148 135 163 92 229 180 108 12 239 270 252 74 33 117 261 265 255 160 87 119 242 288 277 221 191 152 68 164 53 72 38 172 198 23 134 28 7 101 203 282 70 121 211 80 128 149 195 119 287 206 76 248 21 173 33 120 169 160 13 190 95 78 286 26 175 243 54 81 198 28 282 70 121 211 23 149 4 55 39 121 239 90 274 12 144 287 81 248 137 90 232 226 125 37 98 134 28 258 237 186 192 16 244 106 155 170 101 286 250 274 111 283 35 211 198 228 144 293 105 64 49 23 128 149 249 172 113 43 38 181 121 125 112 134 81 172 198 144 23 7 203 282 70 149 11 54 156 47 179 20 228 75 16 198 144 172 28 282 70 121 253 151 259 251 77 206 222 200 210 168 207 225 197 51 58 202 263 268 45 248 280 220 218 297 295 290 240 65 292 173 133 129 183 52 275 143 29 96 169 48 116 84 223 57 166 289 148 135 163 266 229 180 108 12 270 74 33 138 261 265 160 87 242 288 18 177 209 185 55 117 278 89 277 92 289 151 62 252 195 293 144 28 233 86 137 257 73 153 147 120 259 251 77 206 200 104 187 210 7 88 168 101 94 99 203 227 10 145 142 197 130 230 69 76 31 282 250 63 269 158 281 263 161 268 45 184 67 164 61 40 224 248 280 70 220 247 91 121 272 245 211 165 176 218 162 204 141 290 122 21 240 175 65 26 4 228 292 194 133 238 183 80 294 188 275 143 15 96 82 169 48 116 174 112 57 8 1 148 135 163 266 157 229 193 115 60 12 239 270 126 93 33 138 154 11 214 17 271 265 219 13 171 44 213 87 119 242 288 43 202 223 185 117 110 51 68 108 160 123 276 222 217 9 89 295 173 52 159 179 166 74 55 261 71 18 209 277 92 299 219 148 79 41 76 174 235 198 144 172 134 28 258 153 237 102 27 186 206 192 36 208 16 244 155 170 88 140 101 286 142 130 230 31 250 274 5 111 156 283 262 45 184 35 132 90 211 165 141 228 293 105 273 188 64 97 103 20 1 128 149 195 264 249 300 231 154 113 214 54 194 292 17 134 6 140 163 81 198 144 172 28 101 250 121 211 23 128 149 203 90 129 295 253 159 252 172 192 81 198 144 23 28 196 258 237 186 36 208 47 16 244 106 155 170 140 101 286 250 291 274 111 283 262 35 132 90 211 228 235 293 105 273 64 49 97 20 128 195 264 249 231 113 214 255 54 15 277 24 245 60 170 158 228 13 230 212 79 154 224 250 235 23 134 28 258 237 186 192 36 208 16 155 170 101 111 283 262 35 132 90 211 293 273 64 97 20 128 149 264 231 113 214 54 148 233 231 142 11 18 253 198 81 144 172 23 137 73 153 147 120 259 251 77 206 200 104 187 7 168 94 99 203 227 10 145 197 130 76 282 63 269 158 281 283 161 268 45 67 164 61 40 224 248 280 70 220 132 247 91 272 245 211 165 176 218 204 290 21 240 175 65 26 292 194 133 238 80 294 188 275 143 15 96 82 169 116 174 57 8 1 289 195 135 163 266 300 157 229 115 60 12 239 270 126 33 138 17 265 219 13 171 44 213 87 242 288 151 263 223 180 222 89 108 193 160 225 215 185 71 276 202 75 243 209 48 277 92 55 256 173 159 193 249 8 107 111 280 261 134 250 198 144 23 233 257 151 120 259 251 77 200 187 210 7 168 94 203 227 10 145 225 197 43 69 76 291 281 263 161 268 67 164 61 40 248 220 247 91 176 218 297 204 295 290 21 240 243 175 65 26 4 292 173 133 129 238 183 80 294 275 143 124 29 72 96 169 48 116 223 174 112 57 289 195 148 135 266 157 229 180 108 115 60 12 239 270 126 33 138 11 17 265 256 13 171 44 213 87 119 242 288 71 276 58 18 75 209 159 39 185 221 55 123 222 278 51 79 160 52 6 62 53 228 61 174 250 81 172 198 134 196 253 85 291 195 170 35 64 20 275 6 251 70 11 135 211 282 134 233 137 257 151 147 120 259 77 200 104 187 210 7 168 101 94 99 203 227 10 145 225 197 81 43 69 250 63 269 158 281 263 161 268 45 67 164 61 40 224 248 280 220 247 91 121 272 176 218 204 295 290 198 21 240 243 175 65 26 4 292 173 144 194 133 129 238 183 80 294 188 143 124 23 29 15 72 169 48 116 223 174 112 57 8 289 195 148 163 266 172 157 229 180 108 193 115 60 12 239 270 126 33 138 17 265 256 13 171 44 213 87 119 242 288 71 18 75 209 39 221 123 276 222 278 79 9 52 159 166 92 55 261 160 295 181 212 14 28 116 198 144 172 134 258 237 27 186 192 36 208 47 16 244 106 155 170 140 101 250 274 5 111 283 262 35 132 90 211 228 235 293 105 273 64 23 97 20 1 128 149 264 249 231 113 214 54 132 57 71 269 282 210 218 196 106 7 203 253 85 291 70 80 49 195 252 255 38 119 287 278 225 202 65 229 268 248 29 235 151 59 176 103 52 137 81 28 134 101 250 23 206 36 26 80 116 195 213 119 235 72 50 131 227 69 128 134 144 23 258 153 237 102 27 186 206 192 36 208 16 155 7 170 140 142 130 230 31 282 5 111 156 158 283 262 45 184 35 70 132 121 90 165 141 228 293 273 188 64 97 20 1 264 249 300 231 154 113 214 54 159 36 273 44 173 265 253 172 134 28 258 237 186 192 208 16 155 170 140 101 286 250 111 283 262 35 90 211 228 235 293 64 23 97 20 128 149 264 249 113 214 54 63 113 120 252 90 23 290 134 71 233 257 151 276 251 77 222 200 187 210 7 278 168 101 94 207 99 203 227 10 145 225 197 51 58 43 69 202 282 250 291 127 18 281 263 161 217 268 79 67 61 40 298 224 248 280 70 220 176 218 297 204 75 177 89 215 295 198 21 240 243 175 65 26 4 292 144 235 133 129 238 183 80 52 143 209 29 68 39 96 169 48 116 84 179 223 174 112 57 166 8 289 195 185 148 135 163 266 157 92 229 180 108 115 60 12 239 270 126 74 33 138 11 261 17 265 256 160 13 171 44 213 87 119 242 288 103 269 190 187 226 56 257 54 134 81 198 144 23 172 233 137 258 153 237 27 206 192 36 208 155 7 88 99 203 142 130 230 76 31 282 274 5 111 156 158 283 45 184 164 35 70 132 272 90 165 141 122 228 235 293 273 294 188 64 97 20 1 264 300 231 154 113 214 161 60 97 291 67 86 9 246 117 144 172 198 237 186 16 7 170 203 111 283 262 35 90 293 64 162 217 98 203 147 197 187 134 28 258 237 186 192 16 244 106 155 170 101 250 274 111 283 262 35 90 211 198 228 144 235 293 105 64 23 20 128 149 249 172 113 169 31 180 98 232 156 81 134 250 198 144 23 128 16 4 239 54 54 217 37 73 58 107 291 198 144 172 7 203 282 121 80 195 38 119 287 274 111 31 248 165 294 36 130 144 151 7 41 168 28 101 282 250 70 121 211 149 172 98 16 54 177 169 34 168 44 41 182 23 134 121 196 244 106 286 253 291 274 105 49 252 255 251 210 155 227 269 268 45 218 290 235 275 143 96 249 157 229 12 270 33 265 13 151 58 263 297 108 221 117 268 48 104 131 204 164 127 250 198 144 233 86 137 257 147 120 259 206 7 88 94 99 203 227 142 130 230 31 291 63 269 156 158 161 45 184 67 61 40 247 91 272 162 122 21 240 175 26 292 238 80 294 188 15 82 174 8 195 300 157 115 60 239 154 11 214 271 219 13 44 119 223 145 266 24 91 244 121 82 274 77 172 98 282 250 70 144 23 149 249 11 54 205 25 262 74 99 7 143 259 19 204 268 62 248 239 98 28 101 250 211 128 149 203 151 237 186 222 278 94 207 51 202 18 79 75 89 215 173 129 80 209 29 223 195 185 92 180 108 221 252 74 55 117 160 153 129 1 74 28 200 172 144 134 7 203 23 38 119 287 235 77 70 177 4 221 40 172 134 198 211 49 258 237 27 186 192 36 208 16 170 282 5 283 262 35 132 121 90 228 293 273 64 97 20 1 264 113 214 54 284 3 128 275 203 103 172 198 144 134 7 253 85 282 291 70 80 195 38 119 287 97 300 248 192 218 239 213 219 161 37 25 180 119 70 146 55 245 28 196 7 101 203 253 85 282 250 291 121 211 80 128 149 195 98 252 38 287 186 206 300 161 173 129 157 229 29 33 51 248 275 163 117 288 150 206 149 4 108 249 184 23 211 97 192 36 208 282 70 132 121 90 228 235 273 20 1 264 231 113 54 78 147 77 57 115 48 127 81 134 23 258 192 36 208 155 282 262 35 70 132 121 90 228 235 293 273 64 97 20 264 231 113 214 54 57 153 8 175 218 16 6 134 7 203 250 198 144 23 172 248 238 130 226 199 85 253 222 106 77 81 198 144 172 23 233 86 137 257 153 259 102 27 206 7 170 88 99 203 227 142 130 230 76 31 282 269 5 158 45 184 61 40 70 247 121 272 165 162 141 122 21 175 292 294 188 15 174 20 8 1 249 300 157 60 239 154 11 271 219 13 44 119 161 181 281 184 220 292 172 64 59 226 229 165 115 211 158 134 7 101 203 198 144 80 23 195 172 38 119 287 137 210 278 76 202 161 164 248 290 157 33 55 120 268 275 163 102 279 173 124 53 129 191 66 88 58 26 34 246 69 28 134 101 250 211 198 144 23 128 172 203 16 155 204 54 138 260 299 140 111 100 71 132 105 134 28 258 237 27 186 192 36 208 16 155 170 101 286 250 291 274 5 283 262 35 90 211 228 144 235 293 273 64 23 97 20 1 128 149 264 249 231 113 214 54 94 105 125 37 254 42 67 198 134 144 250 258 237 192 16 155 7 170 203 282 111 283 262 35 70 121 90 228 235 293 64 20 113 47 59 134 209 192 179 90 101 144 203 170 70 239 70 264 2 163 260 53 250 204 185 121 266 120 128 66 134 101 250 144 203 71 151 251 77 206 222 200 210 278 168 207 225 197 51 58 202 18 263 217 268 79 45 298 248 280 218 297 75 177 89 215 295 290 65 173 235 133 129 183 80 52 275 143 209 29 96 169 48 84 223 57 166 8 289 195 148 135 163 92 229 180 108 12 270 221 252 74 33 138 117 261 265 255 160 119 242 288 55 259 146 236 58 210 166 97 121 28 134 7 101 203 81
[truncated: 15,626,919 more chars]
