# Supplementary material for: Redundant Design in Interdependent Networks
Source: PLoS One. 2016 Oct 20;11(10):e0164777. doi: 10.1371/journal.pone.0164777 (PMC5072686; doi:10.1371/journal.pone.0164777)
Supplement: S3 File — Text 14: Interdependent failed nodes accounts in network A over 100000 simulations times. Text 15: Interdependent failed nodes accounts in network B over 100000 simulations times. Text 16: Overload failed nodes accounts in network A over 100000 simulations times. Text 17: Overload failed nodes accounts in network B over 100000 simulations times. (ZIP) [file pone.0164777.s003.zip › Text 15.txt]

36 1 83 117 155 49 182 235 128 33 131 152 274 300 35 43 76 259 57 195 5 208 63 90 203 198 8 295 121 98 152 157 254 67 89 259 92 108 206 79 65 160 120 57 163 248 252 275 289 137 94 61 164 265 29 202 235 225 51 165 272 296 275 239 268 133 123 231 78 152 105 70 168 8 38 274 157 65 300 30 57 85 35 140 219 43 56 76 277 137 142 52 67 90 89 202 131 259 235 257 299 7 253 21 215 94 220 53 45 219 232 147 30 254 274 300 85 140 43 137 90 202 259 299 7 253 87 197 209 142 198 121 208 212 133 139 104 152 168 157 35 43 76 277 90 89 259 87 252 55 99 255 173 135 183 64 90 88 198 134 243 5 41 149 54 240 275 45 277 168 128 33 67 35 186 177 129 71 291 117 211 280 210 127 92 81 293 121 218 274 195 80 258 102 123 207 87 1 212 268 27 221 295 145 63 39 290 227 256 18 204 264 101 184 239 43 270 96 200 72 76 16 238 110 208 229 217 292 224 174 154 161 222 251 188 40 194 137 142 255 183 77 36 159 294 116 155 138 132 68 3 202 187 262 172 297 173 141 259 288 10 20 278 113 242 104 263 21 225 135 111 209 179 193 165 7 156 130 230 261 176 126 163 17 94 61 164 108 228 160 120 248 60 213 185 12 289 58 237 29 74 233 211 250 146 213 289 66 203 30 131 128 168 33 254 105 70 8 38 274 300 57 85 140 43 76 137 52 202 259 235 257 299 7 253 55 3 290 9 73 78 38 213 30 152 186 129 117 211 250 151 88 243 70 144 97 169 92 168 134 286 5 157 102 13 214 4 266 35 39 64 143 69 170 31 75 43 96 76 16 99 15 158 128 53 215 33 44 137 26 32 255 183 67 84 284 112 260 90 89 11 148 259 198 281 192 282 148 162 197 18 286 252 227 185 57 33 259 8 218 80 1 204 200 229 278 113 235 257 261 12 45 130 25 57 147 137 40 234 128 33 152 105 117 250 243 70 144 97 92 168 8 38 199 134 157 85 140 219 64 143 69 31 56 76 277 99 215 44 26 142 6 52 84 112 90 89 46 83 235 192 257 62 267 176 24 74 251 88 80 62 152 168 157 35 254 43 76 277 128 33 67 90 89 131 259 65 99 235 5 87 55 208 224 222 84 173 135 75 240 94 239 286 209 120 67 100 152 274 157 300 35 254 43 76 277 33 90 89 259 169 186 151 80 87 212 13 208 251 255 173 288 197 156 61 116 284 138 27 41 259 57 109 93 162 99 241 90 256 38 282 55 278 35 7 262 191 237 254 152 117 250 243 144 97 92 168 8 38 134 157 65 219 64 143 69 31 76 277 99 128 215 33 44 26 142 67 112 90 89 46 131 259 192 159 35 95 63 217 45 9 80 48 152 168 157 30 254 277 128 33 67 90 89 131 70 259 177 92 219 64 49 291 128 16 234 67 88 260 152 30 234 45 73 215 176 109 156 145 76 62 168 274 300 35 43 277 137 202 259 299 7 253 65 55 87 161 61 209 212 81 101 299 131 144 31 90 64 223 129 128 33 67 186 177 71 211 280 151 210 81 293 218 274 258 102 300 123 207 87 13 214 57 221 4 145 266 35 63 22 39 55 290 227 256 170 18 204 264 101 75 43 270 162 73 72 76 16 15 271 110 208 158 292 224 154 222 40 137 255 183 116 284 138 132 86 3 89 173 148 141 259 288 281 21 111 209 179 193 7 93 297 195 157 155 57 196 66 134 140 50 107 109 5 12 27 286 277 68 152 128 33 105 70 8 38 157 65 300 57 85 140 219 56 137 142 52 90 202 46 235 257 299 7 253 55 80 280 1 104 155 159 253 212 128 131 33 152 157 254 277 67 90 89 259 64 2 59 284 290 42 140 61 143 30 128 33 131 67 152 168 157 35 254 76 277 90 89 259 243 70 99 5 102 208 20 231 128 28 133 262 148 37 205 152 168 33 67 90 131 259 186 177 71 276 261 291 280 206 269 169 210 127 81 293 218 195 80 258 126 123 207 87 1 212 268 27 120 57 221 295 163 145 248 213 227 256 18 204 264 101 75 184 239 200 72 238 99 208 229 58 217 292 180 224 174 154 161 222 251 188 237 40 137 77 36 159 294 164 155 138 223 132 68 202 187 172 297 173 141 23 288 10 20 278 113 242 263 21 225 135 111 209 298 233 179 165 7 156 130 272 160 275 61 45 29 74 171 175 115 94 39 117 5 161 196 236 290 23 177 129 71 291 280 210 168 81 293 218 274 195 157 258 102 300 123 207 87 1 212 27 57 221 145 35 63 227 256 18 204 264 101 184 43 270 200 72 76 16 238 277 110 208 229 217 292 224 174 154 222 188 40 137 255 77 36 294 116 138 90 3 89 202 187 262 172 297 173 141 259 288 20 278 113 242 104 263 21 225 135 111 209 179 193 165 7 130 230 176 127 160 163 248 164 223 276 252 289 197 82 95 67 159 41 63 137 153 30 131 128 168 33 105 250 70 92 8 38 134 65 57 85 35 219 64 143 69 56 99 142 52 202 46 83 235 257 7 157 150 239 294 214 58 144 218 30 128 131 152 105 70 168 8 38 274 300 85 140 219 277 137 52 90 202 235 257 299 7 253 1 3 200 26 262 197 270 49 8 38 65 219 56 142 46 186 129 80 94 275 177 126 12 204 248 210 61 89 152 168 57 85 202 299 7 253 87 163 184 298 73 205 265 53 276 292 180 152 168 274 157 300 85 35 254 43 76 277 128 33 137 67 90 89 202 259 299 7 253 31 246 243 133 91 177 300 269 131 168 128 33 67 186 106 129 71 291 211 280 151 24 93 97 210 127 81 293 121 218 274 195 80 258 102 123 207 87 1 212 13 27 221 4 54 145 266 35 63 22 39 55 290 227 256 170 18 204 264 101 75 184 239 43 270 162 73 200 72 16 238 15 271 110 208 158 229 217 292 224 174 154 161 215 222 188 122 40 194 137 255 183 77 36 294 84 116 284 138 132 86 3 202 187 262 172 297 173 148 141 259 288 10 20 278 113 242 104 263 281 21 225 282 135 111 209 179 193 165 7 156 130 230 261 176 295 163 45 223 283 12 58 94 197 276 160 252 23 108 228 126 268 120 248 60 220 275 185 251 159 61 203 265 68 119 298 233 237 131 146 8 148 71 182 236 111 168 245 295 38 251 214 68 121 203 65 152 168 157 35 254 43 76 277 128 33 67 90 89 131 259 235 87 212 55 208 26 84 173 135 202 269 66 226 272 249 168 293 33 300 35 43 259 297 40 233 161 62 172 167 128 131 168 67 152 117 250 243 92 8 38 134 65 35 219 64 143 69 31 43 56 76 277 99 44 26 142 89 46 259 30 298 180 119 76 164 207 250 33 118 117 151 88 70 144 97 169 5 157 35 55 69 31 75 43 96 277 215 44 26 32 84 112 260 90 89 11 259 198 192 282 191 300 187 193 142 52 82 80 152 157 30 254 76 277 90 89 70 259 64 13 229 135 107 245 259 184 277 168 254 128 33 186 177 129 71 291 117 211 280 210 81 293 274 195 258 102 300 123 207 87 1 212 214 57 221 145 63 39 290 227 256 170 18 204 264 101 73 200 72 16 238 110 208 217 292 224 174 154 222 188 40 194 137 255 183 77 36 294 116 284 138 132 3 202 187 262 172 297 173 148 141 288 20 278 113 242 104 263 21 225 111 209 179 193 165 7 130 163 223 80 70 176 118 160 289 51 128 62 152 211 250 151 88 243 144 97 169 92 168 8 134 286 5 157 65 300 13 214 4 266 35 219 191 64 143 69 170 31 75 96 56 76 277 99 15 158 215 44 26 142 183 67 84 284 112 260 90 89 11 148 259 198 281 192 282 249 45 130 286 30 170 153 152 168 35 254 43 76 277 128 33 90 89 131 259 87 173 213 261 2 194 65 85 287 266 128 152 259 88 57 99 7 6 160 199 40 38 76 201 24 48 30 128 33 131 67 274 300 35 43 259 299 7 253 70 52 195 137 273 270 197 135 168 259 265 128 33 67 131 274 52 175 74 171 80 105 174 97 168 33 67 186 177 106 129 71 211 280 151 88 24 210 81 293 218 274 195 258 102 300 123 207 87 1 212 13 27 214 221 4 145 266 35 63 55 290 227 256 170 18 204 264 101 184 43 270 162 73 72 16 15 271 110 208 158 292 224 154 222 188 122 40 137 255 183 294 116 284 138 132 86 3 202 187 262 172 297 173 148 141 259 288 20 242 281 21 225 135 111 209 179 193 165 7 130 93 163 94 223 114 245 281 105 263 93 231 50 168 30 128 33 67 131 152 157 35 43 76 277 90 89 259 70 274 65 143 75 99 282 195 20 136 226 25 160 228 46 294 199 30 131 254 14 112 272 144 147 132 187 250 243 92 134 35 64 143 69 43 56 76 99 259 20 255 125 295 202 5 219 201 32 48 194 297 233 1 96 115 248 14 128 186 177 106 129 71 117 211 280 151 88 24 210 168 81 293 274 157 258 102 300 123 207 87 212 13 214 221 4 145 266 35 63 22 39 55 227 256 170 18 204 264 101 75 139 184 43 270 162 73 72 76 16 277 15 271 110 208 292 224 154 222 33 40 255 67 116 284 132 86 260 90 3 89 172 173 148 141 259 288 198 242 281 21 111 209 179 193 7 93 223 195 294 55 149 248 148 239 79 105 250 243 70 92 168 8 38 134 157 65 219 64 143 69 31 56 277 99 128 33 26 142 6 52 67 90 89 46 131 235 257 11 15 69 129 196 16 256 67 45 29 158 145 241 31 127 220 131 152 168 157 254 277 128 33 67 90 89 259 177 211 82 167 192 272 252 155 172 57 152 168 274 157 300 35 43 76 277 128 33 67 90 89 131 259 75 195 80 87 185 222 209 290 115 293 142 241 100 122 128 131 2 224 138 186 111 179 280 194 128 168 152 274 300 57 85 35 254 140 43 76 137 202 259 299 7 253 210 79 212 221 290 185 161 222 164 116 51 209 165 101 278 160 18 173 15 232 202 150 187 11 207 168 57 284 105 70 8 38 157 65 85 140 219 277 128 33 142 52 67 90 235 257 225 154 202 118 248 203 89 111 273 259 152 168 274 157 300 35 254 43 76 277 90 92 87 268 55 12 208 183 173 135 26 58 292 126 227 181 296 289 155 152 168 274 157 300 30 35 254 43 76 277 128 33 67 90 89 131 259 215 7 195 87 55 283 62 182 70 5 172 294 68 30 131 192 97 94 284 14 276 208 165 177 71 261 291 117 280 210 127 168 81 293 218 274 195 80 157 258 300 123 207 87 1 212 268 27 57 221 295 163 145 248 35 213 227 143 256 18 204 264 101 184 239 43 270 200 72 76 238 277 229 217 292 180 224 174 154 161 222 251 33 188 237 40 137 77 36 159 67 294 116 155 138 223 132 68 90 89 202 187 262 172 173 141 259 288 10 20 278 113 242 263 21 225 135 111 209 179 7 156 130 230 176 126 252 58 61 283 108 272 228 160 60 203 265 51 233 171 220 45 298 53 122 28 181 6 126 170 196 30 106 8 252 180 91 276 54 263 57 118 152 117 250 243 144 97 169 92 168 38 134 5 157 35 64 143 69 31 75 43 96 76 277 215 44 26 32 84 112 260 90 89 11 259 198 192 282 154 20 251 157 283 261 213 108 52 152 105 250 243 70 92 168 8 38 134 65 57 219 64 69 56 277 99 142 90 89 46 235 257 181 209 163 54 99 29 66 173 168 254 33 300 57 85 140 137 202 259 87 278 210 286 73 71 94 223 269 54 33 168 274 300 35 254 43 67 259 57 5 208 281 135 211 87 193 262 51 146 268 67 152 117 250 88 243 144 97 169 92 168 134 286 5 157 65 266 35 219 64 55 143 69 31 75 43 96 56 76 277 99 128 215 33 44 26 142 32 84 112 260 90 89 11 131 259 198 281 282 62 83 166 19 196 261 205 249 48 152 168 274 157 300 35 254 43 76 277 128 33 67 90 89 131 259 299 7 253 57 75 186 79 195 268 120 221 163 252 55 275 18 101 185 161 222 251 173 21 51 165 130 212 166 119 277 157 290 84 47 152 105 250 243 70 92 168 8 38 134 65 30 219 143 69 56 99 128 33 142 6 52 67 90 89 46 131 259 235 257 111 56 209 94 105 16 162 42 152 168 157 254 128 33 90 76 259 272 255 5 183 154 121 237 73 275 168 67 157 8 38 35 89 13 143 136 27 79 36 173 194 164 150 128 62 105 70 274 300 57 85 140 43 277 52 202 131 235 257 299 7 253 75 40 79 82 246 1 299 83 143 168 131 70 57 52 253 117 214 75 82 7 88 238 43 154 256 72 16 277 116 54 229 157 152 30 168 254 43 76 67 90 89 259 92 5 180 57 121 61 98 95 209 170 152 250 243 92 168 134 157 65 35 219 64 143 69 31 43 56 76 277 99 33 142 67 90 89 259 20 20 64 273 220 190 126 258 274 131 128 33 67 152 300 35 43 76 277 89 259 299 7 253 97 75 26 52 87 161 135 222 203 233 65 230 64 154 98 36 152 168 157 35 254 43 76 277 67 90 89 131 259 257 88 87 13 268 55 208 26 173 135 257 2 296 290 168 11 273 80 30 169 102 230 7 222 50 215 284 30 128 33 131 152 243 168 274 134 157 69 76 277 89 242 253 273 20 225 293 11 180 254 168 274 300 35 43 76 67 259 57 235 87 55 208 44 26 84 173 135 233 126 154 139 104 157 226 181 30 120 240 217 272 256 12 118 152 105 243 70 168 8 38 274 134 157 65 300 57 85 35 254 140 69 43 56 76 277 33 137 142 52 67 90 89 202 46 259 235 257 299 7 253 269 164 278 253 295 56 58 128 131 152 168 157 254 76 277 90 89 259 235 204 265 15 123 84 104 44 162 152 105 250 243 70 92 168 8 38 134 157 65 57 85 140 219 64 143 69 56 277 99 128 33 142 52 67 90 46 131 83 235 257 253 256 133 241 154 166 248 62 128 33 131 105 250 243 70 92 8 38 134 157 65 57 85 140 219 64 143 69 56 99 137 142 52 202 46 83 259 235 257 299 7 83 297 292 296 244 218 203 152 168 157 254 128 33 67 90 131 57 76 89 259 7 118 255 197 22 16 178 1 194 9 128 168 274 300 43 137 67 202 299 253 215 87 266 55 183 283 186 132 208 8 54 180 141 63 191 193 13 35 76 128 33 67 131 142 5 69 78 165 284 251 11 192 201 48 30 128 33 67 131 152 117 250 243 70 144 97 169 92 8 134 5 65 300 35 219 64 143 31 96 56 76 277 99 215 44 26 142 84 112 89 46 259 198 282 62 102 288 200 127 46 291 153 5 33 168 152 117 250 243 70 144 97 92 8 38 199 134 157 65 35 219 64 143 69 31 43 56 76 277 99 215 44 26 142 52 84 112 90 89 259 192 282 62 267 263 3 298 93 191 119 170 128 33 152 105 250 243 70 92 168 8 38 134 157 65 57 85 140 219 64 143 69 31 56 99 137 142 6 52 90 202 46 83 259 235 257 7 253 180 136 42 168 62 218 127 199 128 33 131 152 274 300 35 254 43 76 277 89 259 299 7 253 65 57 52 195 87 222 173 225 58 62 89 187 225 162 45 95 73 168 128 33 67 131 35 92 261 269 218 80 65 300 1 13 268 27 57 221 295 163 248 213 75 184 239 270 200 238 229 217 180 161 251 188 237 40 137 77 52 36 164 116 155 223 202 297 23 259 278 113 242 235 263 135 257 298 233 165 7 156 130 275 58 61 283 166 197 94 152 32 193 295 258 291 214 15 168 157 254 277 128 33 67 90 89 131 57 259 215 149 179 68 230 263 64 44 152 168 157 254 277 67 90 259 38 208 225 133 245 146 60 61 180 217 39 152 168 274 157 35 43 76 277 128 33 67 90 89 131 259 8 186 87 55 184 208 173 165 8 180 18 28 77 208 40 259 186 177 129 71 261 291 211 280 151 243 93 210 127 168 81 293 121 218 274 195 80 157 258 102 300 123 207 87 1 212 268 27 214 221 4 295 54 145 266 35 213 63 22 219 39 55 290 227 256 170 204 264 101 239 43 270 162 73 200 72 76 16 238 277 15 271 110 158 229 217 292 224 174 154 161 222 251 33 188 122 237 194 137 255 183 52 36 159 67 294 116 155 284 138 132 68 86 90 3 89 202 187 262 172 297 173 148 141 23 288 10 20 278 113 242 104 263 281 21 225 135 111 209 179 7 156 130 230 176 163 223 276 228 160 91 60 185 12 289 240 58 94 203 45 29 119 147 197 51 126 205 111 247 195 122 120 57 105 70 8 38 85 140 219 137 142 52 67 202 235 257 191 32 48 285 216 257 227 289 70 107 85 262 75 149 295 69 65 30 225 148 5 105 165 72 269 231 62 152 117 250 243 144 97 169 92 134 157 65 35 64 143 69 31 75 43 96 76 277 99 215 44 26 32 84 112 260 90 89 11 259 198 192 282 271 289 65 90 123 128 275 195 152 157 35 43 76 277 33 67 89 131 259 250 210 87 55 208 173 21 173 215 31 104 161 94 14 168 274 300 85 128 33 137 67 202 131 299 7 253 117 65 75 129 221 290 185 222 251 61 116 209 212 227 101 21 186 218 79 130 160 248 238 28 29 58 80 182 160 22 57 105 70 8 38 274 300 85 35 140 43 76 277 137 52 202 259 235 257 299 7 253 151 197 173 235 238 232 247 200 199 131 254 67 90 43 259 13 75 52 272 197 235 203 285 4 97 201 48 186 129 211 151 88 144 274 102 300 13 214 57 145 266 35 39 55 170 204 75 43 76 16 15 158 255 183 284 148 259 281 209 257 7 247 235 220 98 192 93 254 118 30 136 66 243 73 146 177 80 20 30 108 268 8 162 233 137 87 91 186 177 106 129 71 211 280 151 88 24 210 168 81 293 218 274 157 258 102 300 123 207 212 13 214 57 221 4 145 266 35 63 22 39 290 227 256 170 18 204 264 101 75 43 270 73 72 76 16 277 15 271 110 208 158 128 292 224 154 222 33 40 26 255 183 67 116 284 138 132 86 90 3 89 173 148 131 141 259 288 281 21 111 209 179 193 7 93 223 297 195 206 81 13 3 32 42 209 210 168 274 300 128 33 67 131 65 5 102 55 208 84 172 14 180 32 270 296 266 218 124 168 128 33 67 131 117 250 151 88 243 144 97 169 92 134 286 5 65 64 55 143 69 31 75 43 96 56 99 215 44 26 84 112 260 11 281 192 282 62 7 101 138 44 16 263 121 250 97 259 186 177 106 129 71 280 151 88 169 210 168 81 293 274 5 157 258 102 300 123 207 87 13 214 4 145 266 35 63 22 39 55 290 227 256 170 18 204 264 75 43 96 162 73 72 76 277 15 110 208 158 128 292 224 154 222 33 40 255 183 67 132 86 260 90 89 11 173 148 131 141 288 198 281 21 111 209 221 223 195 115 217 158 179 196 61 290 202 152 168 157 254 277 128 33 90 89 131 76 259 5 208 50 244 130 110 153 17 209 236 57 44 152 274 300 35 43 76 277 89 259 299 7 253 202 186 88 87 208 183 283 14 81 102 76 126 244 123 84 168 152 117 250 88 243 144 97 169 92 8 38 134 5 157 65 35 219 47 64 55 143 69 31 75 43 96 56 277 99 215 44 26 142 32 112 260 90 89 202 11 46 259 198 192 282 62 69 293 118 220 288 130 101 191 57 152 117 250 243 144 92 8 38 134 157 219 64 143 31 56 76 277 99 215 44 26 142 90 89 46 192 5 175 217 227 107 276 53 108 252 152 168 157 35 254 43 76 277 67 90 89 259 134 31 208 173 2 281 45 11 103 166 7 204 62 33 152 243 70 8 38 157 65 35 219 43 56 76 277 142 52 90 89 46 259 257 148 136 89 15 128 193 208 286 33 168 152 157 35 43 76 277 90 259 209 195 163 130 164 51 1 69 260 269 79 163 71 168 152 157 35 254 76 277 90 89 259 92 282 55 135 142 275 29 40 65 37 173 211 151 88 97 169 92 168 8 286 5 157 13 214 4 266 35 170 75 43 96 76 277 15 183 84 284 112 260 90 89 11 148 259 198 281 282 21 96 224 38 188 191 194 30 131 260 20 122 223 31 37 73 123 152 168 274 157 300 57 85 35 254 140 43 76 277 33 137 67 90 89 202 259 299 7 253 19 139 146 5 181 63 293 104 293 116 73 33 151 205 129 5 47 269 42 172 58 29 127 28 168 128 33 67 131 186 177 106 129 71 211 280 151 88 210 81 293 274 258 102 300 123 207 87 13 214 4 145 266 63 22 39 55 290 227 256 170 18 204 264 101 75 43 96 162 73 72 16 15 110 208 158 292 224 154 222 40 255 183 284 132 86 260 173 148 141 288 198 281 21 111 209 7 223 297 278 195 223 139 264 18 8 248 298 44 186 177 106 129 71 117 211 280 226 151 88 144 97 168 81 293 274 286 5 157 258 102 196 300 123 207 87 13 214 4 145 266 35 63 22 39 55 290 227 256 170 204 31 101 75 43 96 162 73 72 76 16 277 15 110 158 292 224 154 215 222 26 32 255 183 67 279 84 284 132 112 86 260 90 89 11 173 148 141 259 288 14 198 281 192 21 282 111 209 190 195 22 43 61 283 265 216 240 71 152 168 157 35 254 76 277 128 33 67 90 89 131 259 274 52 87 55 208 173 75 264 284 8 114 213 152 173 168 128 33 131 129 261 280 206 269 210 218 274 195 80 300 1 212 268 27 120 57 221 163 248 35 143 256 184 239 270 200 76 238 99 208 229 58 217 180 154 161 251 188 237 40 137 77 52 36 159 294 164 116 155 138 265 223 202 187 172 297 23 259 288 198 278 113 242 119 263 225 51 135 209 257 298 233 165 7 156 130 176 272 220 12 61 45 283 166 197 150 257 166 201 17 240 265 83 254 44 48 152 168 157 277 128 33 67 90 89 131 274 57 259 9 113 240 131 269 167 73 140 128 33 67 168 254 274 300 57 85 35 137 202 259 299 7 253 129 75 80 221 161 222 187 147 11 94 180 232 41 47 105 152 157 35 254 43 76 277 90 89 259 208 84 135 163 85 228 121 20 279 48 206 128 131 299 7 253 56 212 75 138 129 121 126 66 150 218 234 128 33 131 152 105 250 243 70 92 168 8 38 134 157 65 300 57 85 140 219 64 69 56 277 99 137 142 52 67 90 89 202 46 83 235 257 245 230 12 200 7 89 155 287 152 168 30 67 117 151 88 243 70 144 97 169 92 274 134 286 5 300 266 64 55 143 69 31 75 43 96 99 215 44 26 32 84 260 11 198 281 192 282 3 15 14 129 244 200 145 131 84 168 258 153 11 4 300 182 259 274 85 140 128 33 137 67 202 131 299 7 253 75 52 87 266 208 183 278 243 118 72 61 53 216 75 160 214 33 152 157 35 254 43 76 277 90 89 259 134 57 5 184 208 252 115 68 242 231 85 163 123 168 57 254 259 117 144 38 31 215 44 26 192 74 169 112 149 101 249 238 278 168 274 300 43 128 33 67 299 7 253 81 87 173 10 214 30 128 242 96 159 300 254 152 117 250 243 70 144 97 169 92 168 8 38 199 134 5 157 65 219 47 64 143 69 31 75 56 76 277 99 215 44 26 142 32 52 67 84 112 260 90 89 11 46 259 198 192 282 257 62 300 192 281 34 24 262 29 131 96 71 50 154 199 211 300 152 30 131 168 128 33 67 70 274 76 52 89 170 165 277 186 281 163 35 80 50 245 59 292 174 168 152 157 254 277 33 67 90 89 274 259 64 75 192 262 197 52 286 246 173 152 168 157 35 254 43 76 277 67 90 89 131 259 87 55 208 217 26 84 135 269 231 78 26 187 49 95 79 30 152 117 250 243 70 92 8 38 199 134 157 65 35 219 64 143 69 31 56 277 99 44 142 52 90 89 46 31 5 161 296 121 182 229 56 137 168 254 128 33 67 131 277 259 186 177 129 71 291 280 210 81 293 218 274 195 80 258 102 300 123 207 87 1 212 27 214 221 145 63 39 227 256 170 18 204 264 101 75 184 270 200 72 16 238 208 217 292 224 174 154 222 44 188 40 255 77 36 294 84 116 138 132 3 202 187 262 172 297 173 141 288 10 20 278 113 242 104 263 21 225 282 135 111 209 179 193 165 7 130 230 261 176 163 164 223 276 160 252 168 29 153 20 113 31 190 130 152 117 250 151 88 243 144 97 169 92 134 286 5 157 57 4 266 64 55 143 69 75 43 56 76 277 99 215 44 26 32 84 112 260 90 89 11 259 198 281 192 282 281 236 48 293 187 152 42 110 30 131 128 33 67 168 274 300 57 85 140 137 202 299 253 75 87 221 266 183 191 159 239 211 88 199 110 113 30 128 131 35 274 300 43 67 259 299 7 253 70 142 52 5 208 114 80 173 45 44 287 107 198 30 261 150 48 299 72 42 132 259 168 128 33 67 131 277 186 177 129 71 291 211 280 210 81 293 218 274 195 80 258 102 300 123 207 87 1 212 27 221 145 35 63 39 290 227 256 18 204 264 101 75 184 43 270 200 76 16 238 110 208 229 217 292 224 174 154 222 188 40 194 137 255 183 77 36 116 138 3 202 187 262 172 297 173 141 288 10 20 278 113 242 104 263 21 225 135 111 209 179 193 165 7 130 163 223 276 160 252 273 142 253 247 244 263 167 30 38 146 154 83 195 236 1 221 128 67 131 35 152 117 250 243 144 97 92 8 134 157 65 57 219 64 143 69 31 56 76 277 99 215 44 26 142 112 90 89 202 46 192 230 252 166 58 72 93 221 174 57 243 43 56 76 259 81 212 229 173 161 29 144 102 19 122 188 85 90 168 128 67 117 250 243 97 169 92 274 134 5 64 143 69 31 43 96 99 215 44 26 84 112 11 259 198 235 192 282 207 65 221 143 102 213 297 286 76 259 177 71 280 81 293 274 258 300 123 87 145 227 256 18 204 264 101 72 292 224 154 222 137 132 202 173 141 288 21 111 209 7 223 7 43 153 125 50 279 297 62 33 168 67 152 117 250 88 243 144 97 169 92 274 134 5 157 65 35 219 64 143 69 31 75 96 56 76 277 99 215 26 142 32 84 112 260 90 89 11 259 198 192 282 131 296 9 295 198 122 166 161 168 128 67 277 117 250 144 97 169 274 5 35 64 31 75 43 96 76 99 215 44 26 32 84 112 260 11 259 192 282 7 3 188 298 296 300 233 265 28 1 131 105 70 8 38 274 65 57 85 140 219 56 277 128 137 142 52 202 46 235 257 299 7 253 5 258 165 167 268 10 137 221 76 128 168 67 299 7 253 96 3 160 104 141 213 29 43 117 168 157 92 35 56 76 99 259 186 248 18 73 258 210 208 255 177 39 19 259 186 106 129 71 211 280 250 226 151 88 144 97 169 168 81 293 274 286 5 157 102 196 300 123 207 87 13 214 4 145 266 35 63 22 55 290 227 256 170 18 204 31 264 101 75 43 96 162 76 16 277 15 110 158 128 292 224 154 215 222 33 44 40 26 32 183 67 279 84 284 132 112 86 260 90 89 11 173 148 141 288 14 198 281 192 21 282 111 209 190 223 195 50 173 226 189 49 247 223 200 128 33 67 131 152 186 129 117 211 250 151 88 243 144 97 169 92 274 134 286 5 157 102 196 207 87 13 214 4 145 266 35 39 64 55 290 143 69 170 204 31 264 75 43 96 56 76 16 277 99 15 158 53 224 215 44 137 26 32 255 183 84 284 112 260 90 89 148 259 198 281 192 21 282 209 26 240 11 141 200 125 81 196 33 30 35 43 76 259 70 65 31 25 182 228 200 39 211 74 13 152 168 274 157 300 35 254 43 76 277 128 33 67 90 89 131 259 186 79 195 80 87 212 120 163 55 185 96 208 58 161 222 251 265 249 173 119 51 209 165 156 151 221 290 204 264 75 116 155 288 263 88 206 268 248 227 278 225 135 130 1 203 181 236 70 56 6 234 155 119 30 128 33 131 67 152 168 157 35 254 43 76 277 90 89 259 99 202 144 195 5 55 256 183 173 43 165 40 84 11 276 256 178 187 121 165 171 89 202 271 275 168 35 43 67 259 21 83 170 273 153 45 102 19 163 168 254 274 259 117 250 243 92 134 57 64 143 69 31 99 44 137 26 235 125 117 249 6 105 284 177 152 250 243 70 92 8 38 199 134 157 65 219 64 143 69 31 56 277 99 128 33 44 26 142 52 67 90 89 46 131 257 70 65 270 40 39 286 45 208 254 152 105 250 243 92 168 8 38 134 157 219 64 143 69 56 277 99 128 33 142 67 90 89 46 131 259 235 257 137 163 56 118 78 240 128 225 168 30 152 186 129 117 211 250 151 88 243 70 144 97 169 92 134 286 5 157 102 13 214 4 266 35 39 64 55 290 143 69 170 31 75 43 96 76 16 277 99 15 158 53 215 44 26 32 255 183 84 284 112 260 90 89 11 148 259 198 281 192 282 251 236 56 180 58 286 3 201 48 128 33 274 300 57 85 140 137 202 299 253 65 186 87 183 208 105 50 249 287 228 264 243 203 253 131 33 168 35 43 76 259 274 92 220 145 84 91 256 271 30 106 128 33 131 168 274 300 57 85 35 140 43 76 137 202 259 299 7 253 75 163 101 225 51 275 130 258 12 141 188 57 172 34 169 152 131 168 274 300 35 43 76 128 33 67 259 88 87 266 55 208 183 173 135 261 128 15 146 39 77 267 108 168 254 33 67 131 76 259 186 177 129 71 211 280 210 81 293 218 274 258 102 300 123 207 87 212 57 221 145 63 227 256 18 204 264 101 75 184 270 72 208 292 224 154 222 40 255 52 116 138 132 3 172 173 141 288 242 235 21 111 209 179 193 7 223 20 252 100 58 44 259 63 135 7 201 48 131 128 33 152 168 157 254 277 67 90 89 88 9 214 157 299 283 212 118 112 261 48 288 82 83 192 30 128 131 33 152 168 157 254 67 90 70 57 137 259 206 8 207 120 163 248 75 237 164 265 223 278 51 108 160 252 203 29 185 281 257 15 134 243 279 165 101 142 168 33 186 177 129 71 211 280 210 81 293 218 274 195 258 102 300 123 207 87 212 13 27 214 57 221 145 35 63 39 290 227 256 170 18 204 264 184 43 270 162 73 72 76 16 277 208 158 292 224 174 154 222 122 40 137 255 183 116 284 138 132 3 89 202 187 262 172 297 173 148 141 259 288 20 242 225 282 135 111 209 179 7 130 223 68 10 275 268 60 50 198 110 26 251 135 162 113 43 33 177 71 276 261 291 280 210 127 168 81 293 218 274 195 80 157 258 300 123 207 87 1 212 268 27 57 221 295 163 145 248 35 213 290 227 256 18 204 264 101 184 239 270 200 72 238 277 208 158 229 217 292 180 174 154 161 222 188 237 40 137 77 36 159 67 294 116 155 138 223 132 68 90 89 202 187 262 172 297 173 141 23 259 288 20 278 242 263 21 225 111 209 298 179 165 7 156 230 58 164 29 283 108 171 228 120 60 220 12 203 45 265 119 197 233 166 74 288 164 176 254 32 216 270 252 57 62 118 105 70 8 38 274 157 300 85 140 137 52 90 202 259 235 257 299 7 253 240 154 294 250 187 201 115 85 48 33 57 8 40 52 257 116 220 246 164 191 129 71 217 247 128 131 33 168 254 67 35 117 250 243 144 97 169 92 134 5 64 143 31 43 96 99 215 44 26 142 112 11 259 198 192 282 79 71 53 207 264 19 176 45 62 152 105 70 168 8 157 65 57 85 140 277 137 142 52 67 90 202 235 257 171 212 1 184 265 155 39 33 259 186 177 106 129 71 117 211 280 226 151 88 144 97 169 210 81 293 274 286 5 157 258 102 300 123 207 87 13 214 4 145 266 35 63 22 55 290 227 256 170 18 204 264 101 75 43 96 162 73 72 76 16 277 15 110 208 128 292 224 154 215 222 44 40 26 32 255 183 52 279 84 284 132 112 86 260 90 89 11 173 148 141 288 14 198 281 192 21 282 111 209 190 195 223 233 28 266 264 300 274 171 156 93 159 76 152 254 277 259 280 169 210 92 81 293 218 195 123 1 212 27 57 221 256 18 184 270 72 238 99 208 229 292 154 222 188 40 52 36 294 116 138 132 187 172 297 173 278 242 235 263 225 135 257 165 130 163 61 223 259 121 29 126 74 84 286 92 152 168 274 300 35 43 76 33 67 202 87 55 208 183 173 135 278 239 76 47 300 9 118 112 148 141 152 168 157 254 277 90 131 70 57 259 5 184 179 200 46 293 276 29 1 259 152 117 243 92 8 38 134 65 219 64 143 69 31 56 76 277 99 44 26 142 90 89 88 9 14 94 24 84 221 29 152 157 35 43 76 277 128 33 67 90 89 131 259 129 87 266 55 75 208 173 135 26 278 290 227 264 210 257 117 113 240 90 49 207 2 168 30 67 131 152 186 177 106 129 71 211 280 250 151 88 24 70 210 81 293 218 274 102 300 123 87 13 214 221 4 145 266 63 22 39 55 290 227 256 170 18 204 264 101 75 184 43 270 162 73 72 16 99 15 271 110 208 158 292 224 154 222 122 40 137 255 183 116 284 138 132 86 3 202 187 172 173 148 141 288 242 281 21 225 135 111 209 179 193 7 130 93 223 185 195 263 140 72 212 3 216 31 257 111 76 33 168 274 157 300 85 137 90 202 299 7 253 81 87 161 61 209 224 74 274 167 216 195 161 90 238 166 81 164 217 46 215 118 152 129 117 211 250 151 88 243 144 97 169 92 168 8 134 286 5 157 102 13 214 4 266 35 39 64 55 290 143 69 170 31 75 43 96 76 16 277 99 15 158 53 44 26 32 255 183 67 84 284 112 260 90 89 11 148 259 198 281 192 282 261 145 48 271 206 158 266 109 168 128 33 67 131 186 129 117 211 250 151 88 243 144 97 169 92 134 286 5 65 102 13 214 4 35 64 55 290 143 69 170 31 75 43 96 56 76 16 99 15 53 215 44 26 32 255 183 84 284 112 260 11 148 259 198 281 192 282 62 7 159 133 33 200 54 255 10 46 5 131 128 67 168 274 300 57 85 137 202 259 299 7 253 97 8 13 75 235 87 161 61 197 209 195 290 227 240 90 112 38 83 194 128 5 42 19 173 8 105 27 81 62 152 168 157 35 43 76 277 128 33 67 89 131 259 65 129 92 87 266 55 75 208 135 186 26 40 29 263 227 173 289 253 281 131 152 105 117 250 243 70 144 97 169 92 168 8 38 199 134 5 157 65 219 64 143 69 31 96 56 277 99 128 215 33 44 26 142 32 6 52 67 84 112 90 89 11 46 259 198 235 192 282 257 62 297 89 204 93 259 55 289 174 168 186 129 211 151 88 243 274 157 300 13 214 4 145 266 35 39 290 170 75 43 76 16 277 15 158 255 183 284 148 235 281 209 293 129 29 84 160 295 138 202 287 131 33 211 151 88 243 97 13 214 4 266 64 55 170 75 15 158 183 284 148 281 19 2 272 245 92 240 180 193 152 105 168 274 157 300 57 85 35 254 140 43 76 277 128 33 137 67 90 89 202 131 259 235 299 7 253 151 2 94 56 294 76 31 283 162 44 118 152 105 243 70 92 8 38 157 65 219 69 277 142 52 90 89 46 235 257 20 35 280 100 46 70 216 65 242 254 128 33 67 89 131 259 1 163 275 75 56 64 144 84 148 115 151 137 152 117 250 88 243 97 169 92 168 134 286 5 157 65 13 214 4 266 35 55 143 69 170 31 75 43 96 76 277 99 15 158 128 215 33 44 26 32 183 67 284 112 260 90 89 11 259 198 281 192 282 62 87 9 267 269 144 132 62 32 30 33 131 168 157 254 67 90 259 186 177 106 129 71 211 280 226 151 88 70 97 169 92 81 293 274 286 5 258 102 300 123 207 13 4 145 266 63 22 39 55 290 227 256 170 18 204 264 101 75 96 162 73 72 16 15 110 158 292 224 154 215 222 40 255 183 279 84 284 112 86 260 11 173 148 141 288 198 235 281 21 282 111 209 223 195 293 130 41 29 20 252 299 60 57 33 186 71 211 151 88 92 274 157 102 207 87 13 214 4 145 266 35 39 55 290 227 170 204 264 43 73 16 277 158 224 222 255 183 284 90 89 148 259 281 21 111 209 8 246 73 255 148 40 79 293 229 105 246 249 276 186 30 131 134 1 296 254 299 3 62 236 192 168 251 96 210 35 271 128 33 67 131 152 186 129 117 250 151 88 243 70 144 97 169 92 8 199 134 286 5 157 65 102 13 214 4 266 219 39 191 47 64 55 290 143 69 170 31 75 56 76 16 277 99 15 158 53 215 44 26 142 32 255 52 84 284 112 260 90 89 202 11 46 148 198 281 282 62 197 263 170 173 115 293 63 296 76 261 206 269 168 8 79 195 80 157 175 300 207 1 268 160 120 57 295 163 248 213 252 185 239 200 238 277 289 240 229 58 180 161 251 188 237 137 77 52 36 94 61 203 45 164 155 265 29 223 249 90 89 202 297 23 259 278 113 235 119 225 51 135 257 298 165 7 130 272 166 117 66 122 3 299 270 216 30 68 43 273 280 18 169 289 168 56 250 243 92 134 57 64 143 69 31 99 79 179 2 124 33 200 182 129 208 152 186 211 151 88 274 102 300 13 214 4 266 35 39 55 290 170 43 76 16 99 15 158 44 183 284 148 259 281 7 249 207 41 178 228 205 203 168 128 33 67 131 274 300 259 299 7 253 70 92 264 75 215 21 207 272 266 54 30 166 250 147 152 168 274 157 300 35 254 43 76 277 128 33 67 90 89 131 259 75 186 79 195 80 87 185 161 222 61 278 209 165 297 81 101 164 208 57 15 239 216 31 59 48 152 168 157 254 76 277 90 89 118 35 259 5 27 9 197 58 2 160 121 180 152 168 274 157 300 85 35 254 140 43 76 277 137 67 90 89 202 259 299 7 253 74 64 208 103 133 19 122 10 157 90 35 259 177 71 280 250 210 81 293 258 123 207 87 57 227 256 18 264 101 72 292 224 154 222 40 137 138 132 202 173 141 21 111 179 7 223 221 159 236 28 149 80 246 138 200 131 168 30 128 33 67 64 274 300 57 85 140 137 202 299 7 253 97 75 208 61 200 226 199 295 72 151 205 232 152 168 128 33 67 90 131 76 165 155 256 297 248 105 94 4 274 300 76 299 70 258 47 212 199 123 36 122 261 128 33 67 152 157 35 254 43 76 277 90 89 259 52 144 5 208 281 126 41 285 282 174 281 155 160 30 128 33 131 168 67 274 300 137 299 7 70 92 75 257 13 162 256 212 192 1 48 198 57 186 129 117 211 250 226 151 144 97 169 168 274 286 5 157 102 196 300 207 87 214 4 145 266 35 39 64 55 290 143 170 204 31 264 75 43 96 73 76 16 277 99 15 158 128 224 215 44 26 32 255 183 67 84 284 112 260 90 89 11 148 131 259 281 21 282 111 209 181 240 247 300 49 238 185 15 152 33 48 274 85 140 137 202 299 7 253 99 87 105 65 154 172 32 275 132 214 30 54 122 47 168 127 50 245 141 30 128 33 131 67 152 274 157 300 35 254 43 76 277 90 89 259 75 198 195 87 283 27 259 34 258 25 92 58 207 131 168 128 33 67 284 186 177 129 71 291 211 280 243 97 169 210 81 293 218 274 195 80 65 300 123 87 1 212 13 221 145 63 39 290 227 256 18 204 264 101 75 184 270 73 200 72 16 238 110 208 229 217 292 174 154 222 188 40 194 137 255 183 77 36 294 116 138 132 3 202 262 172 297 173 148 141 288 10 20 278 113 242 104 263 21 225 135 111 209 179 193 165 7 130 163 223 141 233 199 269 48 288 38 55 168 274 300 128 33 67 131 299 7 253 52 80 87 13 208 222 283 58 74 264 113 292 110 212 68 274 35 43 76 259 175 255 281 41 67 188 55 214 128 33 274 65 35 43 76 142 259 235 209 130 110 118 116 251 141 71 7 30 33 131 168 67 186 129 211 151 88 274 5 157 102 87 13 214 4 145 266 35 39 55 290 69 170 204 75 43 76 16 277 15 158 224 255 183 284 90 89 148 259 281 21 209 74 48 104 203 297 291 244 90 168 128 33 67 186 129 71 211 226 151 88 144 97 286 5 102 300 207 87 13 214 4 145 266 35 39 55 290 170 204 264 75 43 96 73 76 16 15 158 224 215 222 44 32 255 183 84 284 112 260 11 148 259 198 281 192 21 282 111 209 7 21 211 82 245 233 1 299 277 128 67 131 105 70 8 38 65 219 56 76 142 52 46 235 257 253 18 75 225 192 190 103 183 130 238 265 187 125 297 170 19 31 277 160 57 35 43 76 259 235 5 160 89 168 121 167 270 109 157 76 277 128 131 20 268 163 248 55 75 180 161 251 237 155 223 225 156 289 46 290 33 6 244 223 256 192 6 92 34 179 60 219 91 131 62 30 231 122 79 170 233 16 19 186 152 157 254 76 277 67 90 89 259 31 113 261 100 154 246 88 185 265 168 33 131 206 269 92 8 218 195 80 300 1 268 27 120 57 221 295 213 184 239 270 200 238 229 58 217 180 161 251 188 237 137 77 52 36 164 116 155 223 202 297 23 278 242 235 119 263 225 51 135 209 257 298 233 165 7 156 130 275 61 45 283 166 197 87 151 201 167 69 206 110 77 48 152 105 250 243 70 92 168 8 38 274 134 157 65 219 64 143 56 76 99 128 33 142 6 52 67 90 89 46 235 257 94 210 101 122 185 277 117 66 33 152 186 129 211 250 151 88 243 70 144 97 169 92 134 286 5 157 102 300 13 214 4 266 35 39 64 55 290 143 69 170 31 75 43 96 76 16 99 15 158 53 215 44 26 32 255 183 84 284 112 260 90 89 11 148 259 198 281 192 282 290 72 97 38 241 252 146 227 57 152 117 250 243 144 169 92 168 274 134 5 157 65 35 219 64 143 69 31 75 96 56 76 277 99 128 215 33 44 26 142 32 67 84 112 260 90 89 11 46 131 198 192 282 62 142 251 192 275 214 253 146 4 128 33 131 168 274 300 85 140 43 137 202 299 7 21 75 81 80 87 163 185 222 209 91 52 290 192 50 225 82 60 260 51 101 9 148 64 45 128 168 67 274 300 144 33 230 140 289 172 248 129 266 152 105 70 168 8 38 157 65 57 85 219 56 277 137 52 67 90 202 46 235 257 264 31 213 89 56 36 157 249 57 259 168 90 131 92 300 248 75 259 102 282 8 32 199 37 141 168 35 76 177 71 261 291 280 144 169 210 127 81 293 218 274 195 80 157 258 300 123 207 87 1 212 27 57 221 295 145 213 227 256 18 204 264 101 184 239 43 270 200 72 238 277 208 229 217 292 224 174 154 161 222 251 188 40 137 77 52 36 159 67 294 116 155 284 138 132 68 90 89 202 187 262 172 297 173 23 288 10 20 278 113 242 263 21 225 135 111 209 179 165 7 130 230 126 61 164 223 283 108 171 272 228 160 120 60 252 12 58 237 94 203 45 265 233 166 175 74 119 60 182 14 36 101 111 192 46 128 33 131 152 105 117 250 243 70 144 169 92 168 8 38 199 134 5 157 65 57 219 64 143 69 31 96 56 277 99 215 44 26 142 32 6 52 84 112 90 89 11 83 198 235 282 257 62 80 12 52 33 228 54 75 291 152 274 117 243 144 31 99 215 44 26 192 5 55 227 292 186 36 210 92 191 215 168 128 33 131 177 71 261 291 280 70 127 81 293 218 274 195 80 258 65 300 123 1 212 268 27 57 221 295 35 213 256 18 204 101 75 184 239 43 270 200 72 76 238 208 229 217 154 161 222 251 188 237 40 137 77 159 294 116 155 138 132 202 187 262 172 297 173 23 259 288 10 278 113 242 235 263 225 135 111 257 179 165 7 156 130 230 176 61 164 223 283 228 160 120 248 60 58 94 203 45 265 51 233 175 275 119 298 133 215 150 155 61 80 172 84 54 168 33 92 5 35 300 248 275 237 235 26 73 207 199 259 107 63 43 168 274 300 128 67 131 299 7 253 52 87 204 21 67 122 146 276 106 5 4 125 152 128 33 131 274 157 300 57 85 35 254 140 43 76 277 137 90 89 202 259 299 7 253 75 158 97 3 47 249 201 181 234 48 30 128 33 131 67 152 274 157 300 57 85 35 254 140 43 76 277 137 90 89 202 259 299 7 253 186 290 75 199 85 53 24 214 172 184 86 259 111 142 292 226 228 105 162 182 30 257 58 186 20 231 44 87 2 48 67 157 254 90 152 259 129 207 57 145 204 264 99 224 215 255 202 21 111 209 297 174 149 99 19 209 227 34 131 152 168 157 254 277 67 90 76 259 219 127 229 173 287 210 278 31 237 67 190 203 143 50 276 243 57 118 177 71 261 291 280 210 127 168 81 293 218 274 195 5 80 157 258 300 123 207 87 1 212 268 27 221 295 163 145 248 35 213 227 256 69 18 204 264 101 184 239 43 270 200 72 76 238 277 208 229 217 292 180 224 174 154 161 222 251 188 40 137 26 77 36 159 294 116 155 138 132 68 90 89 202 187 262 172 297 173 141 23 259 288 10 20 278 113 242 263 21 225 135 111 209 298 179 165 7 156 230 176 126 58 61 283 108 228 160 233 171 175 220 17 240 45 74 119 166 170 199 69 216 168 210 142 253 128 33 131 117 250 151 88 243 144 97 169 92 274 134 286 5 300 57 4 266 35 64 55 143 31 75 43 96 99 158 215 44 26 32 52 84 112 260 11 259 198 281 192 282 134 279 167 19 111 166 214 153 152 33 168 274 157 300 57 85 35 254 140 43 76 277 128 137 67 90 89 202 259 299 7 253 9 143 136 113 271 109 96 289 140 196 119 268 217 66 213 241 92 30 128 33 131 168 157 35 254 43 76 277 90 89 259 70 300 5 208 66 55 228 263 109 171 249 251 253 117 274 300 35 143 31 43 76 215 44 26 89 259 290 259 116 192 300 136 277 152 117 250 243 144 97 169 92 168 134 5 157 65 35 64 143 69 31 75 43 56 76 99 128 215 33 44 26 142 32 67 84 112 260 90 89 11 131 198 282 62 52 293 230 116 98 151 79 18 44 48 152 35 177 71 280 250 210 81 218 274 258 300 123 207 87 212 221 145 227 256 204 264 101 184 270 72 99 208 292 224 154 222 40 137 138 132 202 172 173 141 288 242 235 21 111 209 179 7 223 283 282 135 150 205 2 257 253 165 67 178 131 17 188 269 125 201 44 48 168 157 30 254 33 90 259 186 177 106 129 71 117 211 280 226 151 88 70 144 97 169 210 81 293 274 286 5 258 300 123 207 87 212 13 214 4 145 266 63 22 39 55 290 227 256 170 18 204 31 264 101 75 96 162 73 72 16 15 110 208 158 292 224 154 215 222 40 32 255 183 279 84 284 132 112 86 260 11 173 148 141 288 14 198 281 192 21 282 111 209 193 223 297 195 251 85 23 280 143 6 57 287 156 19 231 33 285 131 76 231 132 69 144 242 130 124 186 254 259 33 67 89 8 65 87 204 229 116 297 278 263 257 163 161 287 77 169 49 272 246 230 152 168 157 30 254 277 128 33 67 90 89 131 70 259 99 129 161 225 58 134 107 60 33 35 168 67 177 280 210 81 293 123 212 57 266 55 256 18 72 208 154 40 137 84 138 132 202 173 141 288 7 164 223 274 196 294 75 212 282 206 275 168 300 35 43 128 33 137 67 89 202 131 259 299 7 253 186 129 221 55 101 208 161 222 21 51 209 268 68 24 222 291 259 122 199 244 128 33 131 105 70 274 300 57 85 140 137 52 202 235 257 299 7 253 207 75 146 198 142 289 255 206 114 56 199 282 270 93 138 248 145 220 128 33 67 152 186 129 117 211 250 151 88 243 144 97 169 92 134 286 5 157 102 13 214 266 35 39 64 55 290 69 170 31 75 43 96 56 76 16 277 99 15 158 53 215 44 26 32 255 183 52 84 284 112 260 90 89 11 148 259 198 281 192 12 76 139 299 149 250 259 207 152 168 274 300 30 35 43 33 67 131 7 253 195 173 66 83 163 136 274 143 35 287 168 191 298 93 293 20 94 291 58 85 254 259 168 67 35 117 250 243 144 97 169 92 274 134 5 64 143 69 31 96 99 215 44 26 142 84 112 11 198 192 57 204 20 165 218 137 119 128 131 168 67 38 160 275 75 94 203 94 47 241 239 265 266 232 125 128 131 152 168 157 254 277 90 89 259 218 144 121 13 170 202 209 260 168 30 35 43 128 33 67 90 131 70 208 183 101 187 198 3 20 6 11 226 168 128 33 67 131 186 177 106 105 129 71 211 280 151 88 210 81 293 274 258 102 300 123 207 87 212 13 214 4 145 266 63 22 39 55 290 227 256 170 18 204 264 75 43 162 73 72 16 15 271 110 208 158 292 224 154 222 40 137 255 183 284 138 132 112 86 173 148 141 259 288 281 21 111 209 193 7 93 275 223 297 195 123 172 209 281 199 161 248 259 152 30 277 128 33 67 89 131 6 225 196 192 123 131 188 242 254 30 128 33 67 105 70 35 43 56 76 52 259 195 18 75 163 120 254 105 25 65 135 186 107 290 26 264 197 160 220 148 184 259 30 177 71 291 280 169 210 81 293 218 274 195 80 258 300 123 207 87 1 212 27 57 221 227 256 18 101 239 270 200 72 238 208 217 292 224 174 154 222 188 40 137 77 36 294 116 132 202 187 262 172 297 173 141 288 10 20 278 113 242 263 21 225 135 111 179 7 130 261 163 223 230 58 161 164 249 53 285 174 286 2 278 288 30 133 20 208 145 291 299 109 274 300 30 35 43 76 128 33 67 131 259 7 253 75 186 88 81 195 80 87 212 13 185 58 222 283 197 209 129 219 171 126 59 61 236 120 38 152 168 157 35 254 43 76 277 128 33 67 90 89 259 202 87 55 208 26 255 183 173 135 184 167 229 183 19 132 225 292 207 96 128 186 177 129 71 291 211 280 250 210 127 168 81 293 218 274 195 80 258 102 300 123 87 1 212 13 27 214 221 145 35 63 39 290 227 256 170 18 204 264 101 184 239 43 270 162 73 200 72 76 16 238 277 15 110 208 158 217 224 174 154 222 188 122 40 194 137 255 77 36 294 116 284 138 90 3 89 202 187 262 172 297 173 148 141 259 288 10 20 278 113 242 104 263 21 135 111 209 179 193 7 156 130 261 295 163 223 276 160 252 12 58 197 230 161 28 164 68 108 268 120 159 61 155 119 233 121 228 213 45 249 147 166 171 275 94 231 186 82 8 180 228 28 136 128 152 168 157 35 254 76 277 33 67 90 89 131 259 87 55 208 44 26 173 135 160 70 245 240 28 279 219 30 128 33 131 67 152 168 157 254 277 90 89 35 259 108 8 79 65 120 57 163 275 75 289 94 61 203 164 265 29 202 235 225 51 98 18 5 277 50 144 13 159 62 131 254 274 85 140 137 89 202 259 65 57 52 87 183 2 296 160 123 265 215 184 167 259 128 152 168 67 202 299 7 253 99 52 5 55 183 256 156 55 198 103 283 217 193 76 90 261 206 269 168 218 79 195 228 80 157 175 300 1 268 27 120 57 221 295 163 248 35 213 252 185 184 239 270 200 238 277 289 229 58 180 161 251 188 237 137 255 77 52 36 94 164 116 155 265 223 249 89 202 297 23 259 278 113 242 235 119 263 225 51 135 257 298 233 165 7 130 108 272 160 275 12 61 203 45 133 197 166 103 174 98 167 211 259 104 195 168 157 254 128 33 67 90 131 5 206 8 79 80 65 268 160 57 163 248 252 275 185 75 289 58 180 161 251 237 137 94 61 203 45 164 155 265 29 223 74 249 202 235 119 51 257 156 272 236 150 178 174 183 239 9 230 30 128 33 131 168 67 274 300 35 43 76 137 259 299 7 129 204 75 96 215 202 87 163 156 134 37 18 273 144 103 70 35 254 259 169 219 44 52 209 97 156 144 282 216 165 230 76 92 108 206 168 79 80 157 65 300 268 160 120 57 163 248 252 275 185 289 58 180 251 33 237 137 94 61 203 45 164 155 265 29 223 249 89 202 235 119 51 257 272 102 121 161 164 17 54 181 108 44 152 168 157 35 254 43 76 277 33 67 90 89 259 134 57 52 87 266 252 55 264 208 26 173 135 186 290 146 26 230 41 27 151 113 285 168 261 206 269 92 8 218 79 195 80 157 300 1 212 268 120 57 221 295 248 35 213 290 204 185 184 239 270 200 76 238 277 229 58 217 180 161 251 188 237 137 77 52 36 94 294 164 116 155 138 265 223 249 90 89 202 297 23 259 278 242 235 119 263 225 51 135 298 233 165 7 156 130 108 160 275 240 61 45 283 166 133 106 288 53 33 41 28 91 222 30 128 131 264 38 223 136 107 268 89 95 30 128 33 131 152 168 274 157 300 35 254 43 76 277 67 90 259 299 7 253 186 218 79 80 87 212 13 120 221 163 55 290 185 96 208 58 161 222 251 94 265 249 173 113 263 225 51 209 165 156 130 272 160 275 101 180 215 203 116 155 11 297 278 21 135 19 115 15 162 245 57 6 249 152 168 157 254 76 277 128 33 67 90 89 131 259 208 21 219 16 282 195 262 258 250 152 128 33 67 131 206 8 79 80 65 268 120 57 163 248 252 185 75 289 58 180 161 251 237 94 45 164 155 265 29 223 249 202 23 113 235 119 51 257 156 108 272 160 203 2 67 284 177 248 271 162 115 30 128 33 131 168 152 157 35 254 43 76 277 90 89 259 70 31 99 44 202 195 208 183 268 216 218 58 89 130 65 197 259 152 168 206 8 79 80 300 120 57 163 248 185 200 229 180 161 251 237 137 94 164 155 265 223 249 202 23 113 235 119 51 257 7 156 272 160 12 289 61 203 45 29 74 283 166 123 88 162 70 150 257 108 144 152 168 274 300 277 137 67 202 299 7 253 57 186 87 13 264 161 61 116 209 165 212 120 55 290 156 81 101 23 255 259 12 107 254 159 60 289 150 152 128 168 33 67 277 186 177 106 129 71 211 280 226 151 88 144 97 169 81 293 274 286 258 102 300 123 207 87 13 214 4 145 266 35 63 22 39 64 55 227 256 170 18 204 264 101 75 43 96 162 73 72 76 16 99 15 110 158 292 224 215 222 40 32 255 183 279 84 284 132 112 86 260 11 173 148 141 288 198 281 192 21 282 111 209 223 195 293 209 23 76 48 47 22 11 259 131 186 177 129 71 276 261 291 211 280 151 210 127 168 81 121 218 274 195 80 258 102 300 123 207 87 1 212 268 221 295 163 145 248 35 213 63 39 227 256 18 204 264 101 75 239 43 270 200 72 16 238 277 208 229 217 292 180 224 174 154 161 222 251 33 188 237 40 137 255 77 159 67 294 116 155 138 223 132 68 90 3 89 202 187 262 172 297 173 141 288 10 20 278 113 242 104 263 21 225 135 111 298 179 193 165 7 156 130 230 176 126 58 61 164 228 12 45 29 233 175 74 205 190 46 182 261 73 273 152 168 157 254 128 33 67 90 89 35 259 240 125 186 45 144 154 155 213 152 117 250 151 88 243 97 169 92 168 286 5 157 4 266 35 64 55 143 69 170 31 75 43 96 76 277 99 158 215 44 26 32 67 84 112 260 90 89 11 259 198 281 192 282 257 61 199 156 251 49 129 87 8 76 33 261 206 269 218 79 195 80 157 300 1 212 268 27 120 57 221 295 163 248 35 213 185 184 239 270 200 238 277 229 58 217 292 180 161 188 237 137 52 36 294 164 116 155 138 265 223 249 90 89 202 297 23 259 278 113 242 235 119 263 225 51 135 257 298 233 165 7 130 108 272 160 220 12 240 203 45 283 166 197 74 91 279 243 119 259 293 174 271 33 30 131 128 67 152 157 35 254 43 76 277 90 89 70 99 5 208 121 163 286 208 171 268 144 15 177 106 129 71 211 280 151 88 97 169 210 81 293 274 5 157 258 102 300 123 207 87 13 214 4 145 266 35 63 22 39 55 290 227 256 170 18 204 264 101 75 43 96 162 73 72 76 16 277 110 158 128 292 224 154 222 33 40 183 67 279 84 284 132 86 260 90 89 11 173 148 141 259 288 198 281 21 282 111 209 223 7 68 26 44 198 98 45 200 152 157 35 254 43 76 277 128 33 67 90 89 131 259 186 177 129 88 210 87 55 75 208 173 135 275 282 234 86 241 216 298 261 137 152 117 250 151 88 243 144 97 169 92 168 8 134 286 5 157 65 4 266 35 219 64 55 143 69 31 75 96 56 76 277 99 158 215 44 26 142 32 67 84 112 260 89 11 46 259 198 281 192 62 21 111 206 17 257 86 239 195 94 128 44 254 274 300 137 202 259 299 7 253 87 222 129 88 99 103 67 105 204 188 128 131 33 152 8 38 157 65 219 56 277 142 52 90 89 46 253 225 239 150 201 231 146 257 191 281 128 48 171 120 126 164 224 90 22 31 168 35 254 43 76 259 118 57 69 44 5 292 121 146 165 198 214 187 128 33 131 186 177 106 129 71 280 151 88 97 169 81 293 274 286 5 258 102 300 123 207 87 13 4 145 266 35 63 22 39 55 290 227 256 170 18 204 264 101 43 96 162 73 72 16 15 110 208 158 224 154 222 40 137 255 183 279 84 284 132 86 260 202 11 173 148 141 259 288 281 21 282 111 209 7 223 297 195 297 65 146 188 40 251 171 19 30 131 128 33 168 254 67 35 76 259 250 70 255 71 197 247 240 296 208 80 152 168 274 157 300 35 254 43 76 277 128 33 137 67 90 89 202 131 259 299 7 253 186 151 75 123 135 102 215 45 108 178 253 67 168 35 43 76 259 18 195 120 275 17 151 92 261 16 123 212 255 44 152 186 105 129 211 102 87 214 145 39 290 204 99 158 224 183 148 235 21 209 257 74 88 225 32 222 214 266 180 76 152 105 250 243 70 92 8 134 157 65 57 219 64 143 69 31 56 277 99 128 33 142 6 52 67 90 89 46 131 235 257 207 75 253 204 295 53 235 139 131 168 274 300 30 57 85 140 128 33 137 67 202 299 7 97 221 163 101 161 164 278 225 34 247 42 276 121 68 165 112 131 128 33 168 85 140 137 202 299 7 253 97 65 75 183 262 270 261 225 30 184 18 107 259 35 105 168 57 85 140 128 33 137 67 202 131 235 257 299 7 253 75 57 87 249 45 8 202 88 179 30 168 274 300 43 128 33 131 259 299 7 253 266 183 15 290 3 72 20 64 61 150 152 128 33 274 300 57 85 140 277 137 202 299 7 253 184 186 87 221 161 209 116 108 199 251 179 254 65 19 147 180 192 271 289 61 42 124 214 152 168 157 35 254 43 76 277 128 33 67 90 89 131 259 87 55 184 208 26 173 135 210 162 150 176 272 152 36 280 192 62 274 300 57 85 35 140 43 277 137 202 131 259 299 7 253 65 75 163 18 161 164 229 116 21 99 19 142 152 53 60 263 3 269 236 225 300 71 41 5 152 157 254 277 90 89 202 259 272 148 273 254 104 272 287 238 269 152 168 274 157 300 30 35 43 76 277 128 33 67 90 89 131 259 299 7 253 75 186 79 195 80 87 221 163 185 161 222 61 265 209 165 81 101 251 116 207 297 278 179 259 226 200 145 209 168 110 30 128 33 131 67 177 71 280 70 210 81 293 218 274 258 300 123 87 1 212 27 57 221 290 227 256 18 204 264 101 75 184 270 72 238 208 229 292 224 174 154 222 188 40 137 77 36 294 116 138 132 112 202 187 262 172 297 173 141 288 20 278 242 263 21 225 135 111 165 7 130 163 223 21 93 231 152 246 120 221 142 168 157 254 76 277 33 67 90 89 131 259 208 281 24 124 112 289 100 168 90 20 7 231 108 176 168 132 62 274 35 43 76 259 8 65 57 281 181 206 186 71 104 163 160 168 152 105 70 8 38 157 65 219 56 277 33 142 52 67 90 89 46 235 257 8 110 45 143 253 166 76 246 96 128 131 152 70 38 157 65 219 56 142 52 90 46 257 290 75 225 182 298 45 138 148 130 196 74 33 152 157 35 43 76 277 90 89 259 87 208 44 26 173 135 156 17 285 239 273 269 16 199 248 44 152 168 157 254 76 277 67 90 89 131 52 257 5 208 47 130 15 11 178 7 201 229 48 168 173 117 144 97 169 38 274 5 35 31 43 215 44 26 84 112 259 192 282 191 239 40 72 154 85 166 66 128 152 168 274 157 300 35 254 43 76 277 33 67 90 89 131 259 186 195 87 13 163 185 222 251 173 209 156 58 257 286 276 119 158 236 152 241 94 229 274 224 133 214 65 128 33 67 131 168 152 186 129 117 211 250 151 88 243 144 97 169 92 134 286 5 157 102 13 4 266 219 39 64 55 290 143 69 170 31 75 96 76 16 277 99 15 158 53 215 44 26 32 255 183 84 112 260 90 89 202 11 148 259 198 281 192 282 249 149 214 53 48 285 163 268 168 152 186 129 117 211 250 151 88 144 97 169 92 274 134 286 5 157 102 4 266 35 39 64 55 290 143 170 31 75 43 96 76 16 277 99 15 158 215 44 26 32 255 183 84 284 112 260 90 89 11 148 259 198 281 192 282 257 284 172 238 65 68 243 23 73 128 131 33 274 300 35 43 76 259 299 7 253 92 5 208 26 173 135 266 107 177 88 19 222 209 243 30 128 33 131 186 129 71 211 250 151 70 210 81 293 8 218 274 258 102 300 123 207 87 212 13 214 57 221 4 145 35 63 22 39 64 227 256 170 18 204 264 101 75 184 270 162 73 72 76 16 15 271 110 208 158 292 224 154 40 137 255 183 116 284 138 132 86 3 202 173 148 141 259 288 198 242 281 21 111 179 193 7 93 223 297 195 251 266 26 187 25 24 83 274 131 35 152 243 168 8 38 157 65 57 219 56 277 33 67 90 89 46 65 269 85 111 76 200 46 38 172 291 156 8 71 50 2 118 76 128 33 152 105 117 250 243 70 144 97 92 168 38 199 274 134 157 65 57 85 140 219 64 143 69 31 56 277 99 215 44 26 142 6 52 112 90 89 202 46 83 235 192 257 93 274 252 133 48 37 140 80 57 152 168 157 277 90 89 259 64 221 236 111 48 66 97 262 87 152 168 157 30 254 277 128 33 67 90 89 131 300 202 259 286 285 165 210 164 58 296 244 128 33 131 168 186 129 117 211 151 92 102 13 214 266 39 290 170 75 16 15 158 137 255 183 284 202 148 281 257 7 163 129 61 207 227 60 98 81 168 33 97 169 274 5 35 75 43 96 76 277 215 26 52 84 112 260 89 11 259 198 192 282 20 157 20 182 88 144 164 129 184 300 259 33 131 118 151 97 169 168 286 5 13 214 4 266 35 55 69 170 75 43 96 76 277 158 44 183 67 84 284 112 260 90 89 11 148 198 281 282 185 56 257 36 145 288 286 261 33 152 168 157 254 277 90 89 131 35 76 259 109 7 294 263 84 44 100 72 51 152 168 157 254 277 128 33 90 89 131 259 257 5 208 231 241 291 229 2 87 197 76 152 168 157 35 254 277 33 67 90 89 57 259 208 206 220 109 120 16 167 36 14 152 168 274 157 300 35 254 43 76 277 128 33 137 67 90 89 202 131 259 299 7 253 117 55 75 93 130 266 36 92 28 164 156 76 70 38 128 52 131 257 212 75 231 129 27 107 181 146 40 298 128 33 131 152 157 35 254 43 76 277 90 89 259 5 208 40 156 25 135 130 49 262 76 67 152 105 70 8 38 157 65 300 57 85 140 219 277 137 142 52 90 202 235 257 299 7 253 103 254 193 129 14 20 127 119 30 43 209 164 71 262 156 11 160 76 118 105 117 250 243 70 144 92 168 8 38 199 134 157 65 57 85 140 219 64 143 69 31 56 99 215 44 26 142 6 52 67 112 90 46 83 235 192 257 118 201 166 104 2 130 167 173 44 48 152 168 157 254 76 277 128 33 67 90 89 131 259 208 281 120 3 100 282 296 200 257 237 67 168 76 7 287 139 292 204 73 243 233 297 152 168 157 254 277 128 33 90 89 131 57 76 259 5 31 208 155 61 151 292 164 244 135 124 152 274 300 299 7 253 243 99 266 191 176 250 291 114 55 35 62 152 117 243 144 97 169 168 134 5 157 65 219 64 143 69 31 75 43 96 56 76 277 99 128 215 33 44 26 142 32 67 84 112 260 90 89 11 259 198 192 282 260 248 147 79 46 136 178 250 152 35 43 76 89 259 8 129 182 183 134 123 34 215 154 166 131 67 76 8 97 18 75 185 33 74 35 67 260 75 147 152 157 43 76 277 128 90 89 131 259 92 208 173 107 81 132 84 82 181 239 168 152 157 277 33 67 90 89 105 259 73 175 202 192 16 230 217 255 152 105 117 250 243 144 97 169 92 168 134 5 157 35 64 143 69 31 75 43 96 76 277 99 215 44 26 32 67 84 112 90 89 259 198 282 217 183 136 158 163 229 261 266 168 274 300 43 128 33 137 67 202 131 299 7 253 75 186 88 79 87 212 13 185 208 289 161 222 61 45 209 165 116 81 101 206 237 278 177 195 265 119 135 268 290 94 249 275 130 290 162 201 28 56 94 297 110 48 261 206 269 168 8 218 79 195 228 80 157 175 300 1 268 27 120 57 221 295 163 248 35 213 252 185 184 239 270 200 76 238 277 289 229 58 217 180 161 251 188 137 77 52 36 203 45 164 116 155 265 29 223 249 90 89 202 133 23 259 113 242 235 119 263 197 225 51 135 257 298 233 165 7 156 130 108 272 275 74 166 257 299 241 286 173 46 162 62 201 23 186 144 298 160 115 48 168 30 67 117 250 243 70 92 134 64 143 69 31 43 56 76 99 44 26 259 183 229 214 272 78 36 166 152 157 35 254 43 76 277 128 33 67 90 89 131 259 5 60 55 99 208 173 135 86 111 114 278 154 188 31 261 168 128 117 250 144 97 169 92 274 134 5 300 64 143 75 96 99 215 44 26 32 84 112 260 11 198 192 282 266 2 265 188 133 50 165 61 152 274 300 57 85 35 140 43 76 277 128 33 137 89 202 259 299 7 253 62 97 122 218 235 77 265 168 128 33 67 131 65 204 35 208 200 122 199 221 273 213 168 152 105 117 250 243 70 144 92 8 134 157 65 219 64 143 69 31 56 277 99 215 44 26 142 6 52 112 90 89 46 235 192 257 5 21 213 280 180 298 119 7 276 15 128 33 105 168 274 300 57 85 140 137 202 259 235 299 253 184 21 221 163 101 161 164 245 197 100 209 14 167 7 30 253 144 184 209 80 133 264 74 168 67 117 250 151 88 97 169 92 274 286 5 300 4 266 64 55 143 69 170 31 75 96 99 15 158 215 44 26 32 84 112 260 202 11 198 281 192 64 284 15 185 256 90 14 227 33 128 152 168 157 35 254 76 277 67 89 259 70 92 5 102 208 281 6 154 299 135 228 297 77 296 30 212 266 178 299 220 54 232 262 76 168 254 152 105 243 70 8 38 134 157 65 57 85 140 219 69 56 277 142 52 90 89 46 259 235 257 253 5 109 242 41 79 233 257 7 236 254 128 44 152 157 35 76 277 90 89 202 259 5 208 107 278 114 77 151 219 187 195 131 118 186 177 106 129 71 211 280 88 97 210 81 293 274 157 258 102 300 123 207 87 212 13 214 4 145 266 35 63 22 39 64 55 290 227 143 256 69 170 18 204 101 75 43 162 73 72 76 16 277 15 271 110 208 158 292 224 154 222 40 255 183 67 284 138 132 86 90 89 173 148 141 259 288 281 21 111 209 179 193 93 223 226 7 222 170 109 15 223 64 94 182 41 63 238 110 178 254 105 30 128 33 131 152 168 274 157 300 57 85 35 140 43 76 277 137 90 202 259 299 7 253 75 186 130 39 164 131 204 124 127 122 30 128 33 152 168 274 157 300 35 254 43 76 277 67 90 89 259 299 7 253 31 75 81 195 80 87 221 163 252 264 101 185 161 222 265 225 51 209 290 186 79 165 298 292 140 130 205 167 79 139 35 128 33 67 152 117 250 243 144 97 169 92 134 5 157 65 219 64 143 69 31 96 56 76 277 99 215 44 26 142 84 112 90 89 11 259 198 192 282 62 64 181 242 251 236 115 149 44 254 128 33 131 274 300 35 43 76 89 259 299 7 253 134 202 195 87 208 183 173 208 132 227 3 141 296 249 72 168 274 300 57 85 35 140 43 76 137 67 202 259 299 7 253 186 120 163 101 275 178 189 37 163 97 228 128 229 168 152 117 211 250 151 88 243 144 169 92 134 286 5 157 102 13 214 4 266 35 39 64 55 290 143 170 31 75 43 96 76 16 277 99 15 158 215 44 137 26 32 183 84 284 112 260 90 89 11 148 259 198 281 192 282 162 103 243 158 57 66 164 217 232 112 219 9 105 206 60 240 30 131 128 33 168 67 35 152 117 250 88 243 70 144 97 169 92 8 38 199 134 5 157 65 47 64 143 31 75 96 56 277 99 215 44 26 142 32 6 52 84 260 11 46 198 235 192 282 257 62 71 103 116 241 36 165 98 143 128 131 152 168 274 157 300 35 254 43 76 277 67 90 89 259 186 129 88 92 79 80 87 212 13 163 55 18 185 75 208 289 58 215 222 26 173 198 113 283 197 135 209 156 130 117 97 210 81 218 195 160 120 221 290 227 204 161 188 40 255 155 265 249 263 21 225 51 151 272 264 237 297 232 214 167 15 168 96 130 45 268 290 259 34 23 152 184 131 67 157 35 254 76 277 90 89 52 235 177 280 92 237 253 119 267 33 56 195 25 152 168 274 157 300 35 254 43 76 277 67 90 89 259 299 235 186 88 80 87 13 120 163 55 58 161 251 61 209 156 290 264 69 290 198 137 288 115 118 191 128 33 131 186 177 106 129 71 211 280 151 88 169 81 293 274 5 258 102 300 123 207 87 13 214 4 145 266 35 63 22 39 55 227 256 170 18 204 264 101 75 43 96 162 73 72 76 16 15 110 158 292 224 154 222 142 255 183 279 84 284 132 86 260 202 11 173 148 141 259 281 21 282 111 209 7 223 297 278 195 116 247 268 29 161 10 154 212 128 274 43 33 89 259 7 5 173 221 165 27 9 267 246 11 272 152 105 70 168 274 157 300 57 85 35 254 140 43 76 277 128 137 52 67 90 89 202 131 259 235 257 299 7 253 281 182 11 98 199 32 208 184 259 168 33 186 177 106 129 71 280 151 88 24 144 97 169 210 81 293 218 274 286 5 157 258 102 300 123 207 87 212 13 214 221 4 145 266 35 63 22 39 55 290 227 256 170 18 204 264 101 75 43 270 96 162 73 72 76 16 277 15 271 110 158 292 224 154 222 44 40 137 255 183 52 279 84 116 284 132 86 260 90 3 89 202 173 148 141 288 198 242 192 21 282 111 209 179 193 7 223 195 91 203 273 71 120 75 250 65 168 274 300 67 129 5 137 127 159 45 298 26 101 259 177 230 71 261 280 171 206 269 210 168 81 293 218 274 79 195 80 157 258 300 123 1 212 268 27 120 57 221 295 163 248 60 35 213 227 256 18 185 239 43 270 200 72 76 238 277 247 208 229 58 217 292 180 154 161 222 251 188 237 40 77 36 94 67 294 164 116 155 265 223 132 249 90 202 187 262 172 297 173 141 23 288 10 278 113 242 235 119 263 225 51 282 233 179 7 156 130 108 176 272 228 160 252 220 275 17 61 203 283 166 175 74 7 161 13 186 70 244 209 168 274 300 30 57 140 128 33 137 67 202 131 259 299 253 75 163 101 278 71 90 29 104 183 241 255 167 140 212 159 197 116 289 67 95 57 274 300 35 43 76 277 128 33 137 89 202 131 259 299 7 253 75 186 195 120 101 208 161 278 225 51 130 14 264 288 232 45 203 18 183 128 168 254 90 250 243 92 134 300 35 64 143 43 56 76 99 259 91 164 99 284 74 289 25 273 152 168 157 35 254 43 76 277 128 33 67 90 89 259 87 55 264 208 26 173 135 290 221 290 239 272 256 263 50 169 128 152 168 67 274 90 259 99 208 133 47 218 219 25 112 268 274 300 57 85 140 137 202 259 299 7 253 227 221 116 205 57 20 140 244 193 216 45 168 128 33 67 131 117 250 243 144 97 169 92 134 5 64 143 69 31 96 99 215 44 26 32 84 112 11 198 192 282 138 51 120 290 196 247 27 277 35 254 43 259 191 142 209 81 70 236 142 152 267 6 30 131 128 33 67 105 250 243 92 134 64 143 69 43 76 99 202 259 235 199 233 167 64 212 203 85 84 202 220 130 127 260 47 121 141 254 146 278 27 203 237 23 129 197 152 157 35 254 43 76 277 33 90 89 259 274 88 87 268 75 208 217 173 135 26 197 264 179 274 226 62 80 222 152 168 157 254 128 33 90 131 259 64 58 4 196 282 182 127 33 298 262 97 165 290 209 212 125 66 168 274 300 43 128 33 67 131 259 299 7 253 31 137 26 186 81 87 204 283 116 23 17 100 140 218 24 76 255 72 44 168 128 67 131 89 186 129 71 211 151 88 274 102 300 207 87 13 214 4 145 266 35 39 55 290 227 170 204 264 101 75 43 73 16 15 158 292 224 222 183 284 148 259 281 21 111 209 7 240 52 82 185 292 102 26 33 30 128 131 70 38 43 259 75 195 87 274 87 136 75 129 4 234 137 30 128 33 131 168 43 89 177 280 210 81 218 195 300 212 27 57 221 184 270 208 154 40 116 138 202 187 297 198 242 225 135 165 7 130 223 156 283 80 42 27 64 276 36 177 168 152 157 254 76 277 90 89 131 259 224 195 122 155 43 2 31 120 152 168 274 157 300 35 76 277 90 131 259 87 266 55 208 289 173 96 248 10 257 151 71 39 152 157 277 128 33 67 90 89 131 117 294 268 194 102 212 82 7 128 152 105 250 243 70 92 8 38 199 134 157 65 57 140 219 64 143 69 31 56 277 99 44 26 142 6 52 90 46 83 235 257 288 137 234 19 8 94 159 100 128 33 131 152 105 117 250 243 70 144 97 169 168 38 199 134 5 157 65 35 140 219 64 143 69 31 75 96 56 76 277 99 215 44 26 142 32 6 52 67 84 112 260 90 89 11 46 198 192 282 257 62 168 211 206 233 243 188 95 7 115 257 227 178 258 10 135 249 152 168 274 157 300 35 254 43 76 277 137 67 90 89 259 299 7 253 215 186 120 221 163 101 161 116 51 209 268 225 275 178 56 27 234 300 121 200 157 62 30 90 207 177 141 2 101 215 291 152 274 300 33 67 99 5 208 66 60 254 147 277 117 261 174 168 67 259 250 243 144 97 169 92 5 300 57 64 143 69 31 43 96 99 215 26 84 112 11 198 192 132 231 244 131 212 273 187 93 30 128 33 152 168 157 254 277 67 90 259 261 206 269 210 218 79 195 228 80 175 1 268 160 27 120 57 221 295 163 248 266 213 252 220 185 75 184 239 270 200 238 208 289 240 229 58 217 180 161 251 188 237 40 137 77 36 94 159 61 203 45 164 116 155 138 265 29 223 249 202 297 133 23 278 113 242 235 119 263 197 225 51 135 209 257 298 233 165 7 156 130 108 272 275 283 166 84 143 113 205 132 125 67 35 211 154 47 43 165 299 254 4 30 246 62 252 217 173 53 263 9 57 131 138 194 130 292 255 156 22 32 76 128 168 274 300 85 35 43 137 67 202 259 299 7 253 151 57 87 221 161 61 209 212 185 222 119 81 101 233 106 5 199 37 140 176 132 35 62 30 131 128 168 33 67 117 250 88 243 70 144 97 92 134 65 64 143 69 31 75 43 96 56 76 99 215 44 26 142 32 52 84 112 260 89 11 259 198 192 152 72 87 137 7 112 37 24 234 136 274 275 222 90 300 62 30 128 131 33 67 152 70 157 65 43 56 277 142 89 1 163 75 225 205 91 229 211 264 292 30 18 186 177 106 129 71 280 151 88 243 70 169 210 168 81 293 274 5 157 258 102 300 123 207 87 212 13 214 4 145 266 35 63 22 39 227 256 170 204 101 75 43 96 162 73 72 76 16 277 15 271 110 208 158 128 224 154 222 33 40 255 183 67 284 138 132 86 260 90 89 11 173 148 131 141 259 288 198 281 21 111 209 179 193 7 93 163 223 297 195 101 188 108 175 186 134 162 20 128 177 129 71 291 280 210 127 81 293 218 274 195 80 157 258 300 123 207 87 1 212 268 27 57 221 295 145 35 227 256 18 204 264 184 239 43 270 200 72 76 238 208 158 229 217 292 224 174 154 161 222 251 40 137 26 77 36 159 294 116 155 138 132 68 90 89 202 187 262 172 297 173 141 259 288 10 278 113 242 263 21 225 135 111 179 165 7 156 130 230 261 176 126 160 163 248 61 164 223 283 197 269 228 60 252 12 45 171 213 275 29 119 233 74 52 21 144 76 158 128 257 261 105 70 168 8 38 157 57 85 140 219 43 33 137 142 67 90 202 131 235 7 253 274 243 184 164 72 108 290 292 131 259 62 287 118 152 186 129 117 211 250 151 88 144 97 169 92 134 286 5 157 65 102 13 214 57 4 145 266 35 39 64 55 143 69 170 204 31 75 43 96 76 16 277 99 15 158 53 215 44 26 32 255 183 84 284 112 260 90 89 11 148 198 281 282 209 200 136 203 218 228 168 11 152 157 128 33 67 90 43 219 272 159 101 177 293 132 108 297 271 168 274 300 85 76 137 67 202 259 299 7 253 57 186 151 81 195 1 221 248 161 255 94 61 45 116 265 51 209 290 206 208 278 218 79 207 268 275 204 180 173 130 276 238 140 61 208 7 159 147 57 186 177 129 71 211 280 151 210 81 293 274 258 102 300 123 207 87 13 214 4 145 266 63 22 39 55 290 227 256 170 18 204 101 162 73 72 16 15 110 158 292 224 154 222 40 137 255 183 284 132 202 173 148 141 288 281 21 111 209 223 195 173 255 210 189 144 55 213 131 92 35 108 97 8 157 65 300 160 57 248 75 76 137 94 203 202 235 51 272 62 86 80 129 8 243 4 38 30 218 27 37 154 257 17 89 30 44 168 152 117 250 243 70 144 97 92 134 157 65 64 69 31 56 277 99 215 26 142 84 112 90 192 282 62 294 248 156 178 172 9 51 2 76 33 152 186 177 129 71 211 280 250 210 293 218 274 258 102 300 123 207 87 212 221 145 63 39 64 290 227 256 18 204 264 101 270 72 16 99 110 208 292 224 154 215 222 40 137 255 183 116 138 132 3 202 173 141 288 21 111 209 179 193 7 163 223 199 158 116 29 258 63 27 169 30 128 33 131 186 177 129 71 280 70 210 81 293 218 274 102 300 123 207 87 212 13 214 57 221 145 35 39 290 227 256 170 18 204 264 101 75 43 162 73 72 16 15 110 208 224 154 222 40 137 255 183 52 284 138 132 202 173 148 141 259 288 21 111 209 179 193 7 223 297 278 195 225 192 180 114 171 161 120 150 92 35 108 8 65 300 160 57 248 275 76 137 94 203 202 235 54 33 116 280 66 6 151 263 152 105 70 8 38 274 65 300 30 57 85 140 219 56 137 142 52 202 46 235 257 299 7 253 5 37 165 74 164 161 188 288 171 152 168 157 254 76 277 128 67 90 89 259 5 208 3 58 282 93 197 19 142 30 89 152 168 157 35 254 43 76 277 128 67 90 259 70 92 252 208 281 60 12 25 252 78 72 202 152 30 168 274 300 85 140 128 33 137 67 235 299 253 221 185 161 61 209 84 62 271 204 235 32 219 247 190 255 88 100 74 108 168 30 254 128 33 67 131 76 259 186 129 211 151 70 65 102 207 87 13 214 57 4 145 266 219 39 55 290 170 204 264 75 73 16 15 158 224 26 183 284 148 281 21 111 209 126 269 80 294 14 66 49 274 64 105 70 8 38 157 300 57 85 140 137 52 90 202 235 257 7 103 180 167 281 83 70 251 152 30 147 116 101 40 70 34 144 161 131 152 117 250 243 97 169 92 168 8 38 199 134 5 157 65 219 64 143 69 31 75 96 56 76 277 128 215 33 44 26 142 32 52 67 84 112 260 90 89 11 46 198 192 282 257 62 225 114 215 39 233 33 158 159 131 168 128 67 152 117 151 88 144 97 169 92 286 5 300 13 214 4 266 35 64 55 143 170 31 75 43 96 76 99 15 44 26 32 183 84 284 112 260 11 148 259 198 281 192 282 68 77 210 10 148 96 177 128 113 196 22 103 199 144 67 241 286 46 62 44 130 199 233 101 9 46 38 70 178 145 212 44 57 85 140 76 8 69 215 13 208 19 44 252 224 229 197 76 288 57 43 152 117 250 151 88 243 144 97 169 92 134 5 157 35 64 55 143 69 31 75 96 277 99 215 137 26 32 84 112 260 90 89 11 259 198 192 282 215 134 264 118 3 6 75 87 158 63 40 220 127 138 136 152 43 7 253 186 81 101 255 268 244 163 94 130 293 140 8 211 168 152 105 70 38 157 65 57 219 56 128 33 142 52 67 90 89 46 131 235 257 52 237 134 167 188 124 241 64 128 152 168 157 277 90 89 233 288 65 215 122 78 3 12 152 30 35 43 76 277 89 259 70 235 5 208 82 11 87 33 244 265 42 293 128 152 168 157 254 277 90 89 35 259 123 138 186 77 143 282 97 221 76 177 129 71 276 261 291 211 280 210 127 168 81 293 121 218 274 195 80 157 258 102 300 207 87 1 212 13 268 27 214 295 163 145 248 266 35 213 63 39 290 227 256 18 204 264 101 184 239 43 270 73 200 72 16 238 110 208 229 217 292 180 224 174 154 161 222 251 33 188 237 40 194 137 255 183 36 159 67 294 116 155 284 223 132 68 90 3 89 202 187 262 172 297 173 148 141 23 259 288 10 20 278 113 242 104 263 21 225 111 209 298 179 193 165 7 130 230 176 58 164 228 160 120 60 94 203 45 265 29 119 233 226 50 51 204 137 70 35 115 33 274 300 277 169 172 247 168 66 158 19 263 152 157 30 254 76 277 128 33 67 90 89 131 70 300 259 274 195 282 89 142 262 146 28 30 72 22 178 256 93 112 218 154 30 38 261 278 5 268 248 59 223 267 282 89 207 135 102 12 152 168 117 144 97 5 31 99 215 44 26 84 112 235 192 163 222 217 59 238 161 210 60 291 128 33 152 105 243 70 92 168 8 38 134 157 65 57 85 219 69 56 277 142 52 90 89 46 83 235 257 233 92 277 195 6 76 134 192 33 152 105 117 250 243 144 157 65 35 219 64 143 69 31 43 56 99 215 44 26 142 112 90 89 259 7 58 9 45 286 65 240 180 168 274 300 35 43 76 67 259 87 55 99 208 173 135 73 229 214 262 253 298 64 27 152 168 157 35 254 43 76 277 128 33 90 89 131 259 129 92 87 266 55 75 184 289 173 135 221 26 263 61 217 151 189 203 175 246 153 254 152 274 157 300 35 43 76 277 89 131 259 75 137 52 195 87 266 184 283 148 50 86 299 174 94 167 8 67 62 152 168 157 30 254 277 128 33 90 131 274 137 259 253 92 108 160 120 248 275 75 235 225 25 159 137 74 3 50 75 36 152 168 254 277 90 89 131 274 259 38 208 225 82 33 226 289 43 217 295 42 131 128 253 104 35 150 20 215 292 281 30 128 67 131 152 105 250 243 70 92 8 38 134 157 65 219 64 143 69 43 56 76 277 99 142 52 90 89 46 259 235 257 205 123 18 257 222 25 141 280 43 67 117 211 243 274 102 300 13 214 4 266 290 170 15 158 44 183 284 148 281 7 124 134 79 239 66 46 19 292 152 168 157 254 277 128 33 67 90 89 131 300 259 275 159 42 220 261 214 103 291 168 152 274 157 300 35 254 43 76 277 128 33 67 90 89 131 259 299 7 88 87 55 208 173 21 215 135 180 286 37 119 205 274 52 112 152 67 38 79 195 160 120 94 61 203 29 43 15 167 242 237 151 38 26 254 128 152 168 35 259 99 259 9 271 211 214 219 204 221 30 128 33 67 131 254 105 243 70 92 8 38 274 134 65 300 57 85 140 69 43 56 137 142 52 202 46 235 257 299 7 253 62 276 217 52 50 126 183 83 152 168 274 157 300 30 35 254 43 76 277 128 33 67 90 89 131 259 299 7 253 65 57 75 186 79 195 80 87 212 185 208 161 222 61 209 165 81 290 264 101 94 236 46 223 120 263 234 163 168 274 300 137 89 202 299 7 253 8 87 221 55 208 183 283 79 122 126 145 3 182 18 77 168 128 33 67 131 152 157 186 177 129 71 211 280 151 210 81 293 218 274 258 102 300 123 207 87 212 13 214 221 35 63 39 290 227 256 170 204 264 101 75 43 73 72 16 99 110 208 158 292 224 154 222 44 40 255 183 116 284 138 132 173 148 141 259 288 21 111 209 179 193 7 223 195 251 34 291 39 164 216 190 97 131 157 254 90 140 137 259 118 210 218 195 80 87 1 27 57 221 75 184 270 200 238 229 217 188 26 77 52 36 84 116 297 278 113 242 235 263 225 135 257 165 130 261 163 283 61 197 259 32 5 60 143 42 286 269 30 128 33 131 168 67 105 70 8 38 274 157 300 57 85 140 137 52 202 235 257 299 7 253 151 158 18 153 9 47 259 146 220 131 168 67 152 117 250 88 243 144 97 169 92 8 38 274 134 5 157 65 35 219 64 55 143 69 31 75 43 56 76 277 99 215 44 26 142 32 84 112 260 90 89 11 46 198 282 62 210 219 197 30 68 1 16 162 152 157 35 254 43 76 277 128 33 90 89 131 259 52 92 87 208 217 173 135 26 238 257 245 26 59 54 25 113 152 168 274 157 300 35 254 43 76 277 128 33 137 67 89 131 259 299 7 253 75 186 163 101 161 278 51 209 130 104 118 275 96 189 127 270 191 168 128 33 67 186 177 106 129 71 211 280 151 88 24 210 92 81 293 218 274 258 102 300 123 207 87 212 13 214 221 4 145 266 63 22 39 55 290 227 256 69 170 18 204 264 101 162 73 72 16 15 271 110 208 158 154 222 40 137 142 255 183 116 284 138 132 86 3 202 173 148 141 288 242 281 21 111 209 179 193 7 93 223 297 98 177 298 111 156 265 169 76 152 105 70 168 8 38 134 157 65 57 85 140 219 69 56 277 128 33 142 52 67 90 235 257 63 116 87 255 142 210 86 156 152 76 177 230 71 261 280 171 206 269 127 168 81 293 218 274 79 195 80 157 258 102 175 300 123 1 212 268 27 120 57 221 4 295 163 60 35 213 227 256 18 101 185 184 239 43 270 200 72 238 277 99 247 208 229 58 217 292 180 154 161 222 251 33 188 237 40 137 77 36 94 159 67 294 164 155 138 265 223 249 90 89 202 187 262 172 297 173 141 23 259 288 10 278 113 242 235 119 263 225 51 135 298 233 179 7 130 108 275 17 203 283 166 74 57 229 55 170 300 54 11 275 261 206 269 168 79 195 228 80 157 175 1 268 160 27 120 221 295 163 248 35 213 252 185 184 239 270 200 76 238 277 289 240 58 217 180 161 251 33 188 237 137 77 52 36 94 61 203 45 164 116 155 265 29 223 249 90 89 202 297 133 23 259 278 113 242 235 263 197 225 51 135 257 298 233 7 156 130 272 283 166 83 87 288 117 212 294 59 213 152 168 157 254 76 277 67 90 89 131 57 43 259 208 64 69 58 20 23 12 241 18 152 168 157 30 254 277 67 90 89 70 259 298 179 172 241 71 272 225 13 300 152 117 250 151 88 243 97 169 92 134 5 157 35 64 55 143 69 31 75 43 76 277 99 215 44 26 84 112 260 90 89 11 259 198 192 282 248 227 68 238 134 56 186 189 137 7 207 215 197 275 92 9 275 177 198 180 124 117 168 254 129 261 206 269 8 218 79 195 228 80 157 175 300 1 268 160 27 120 57 221 295 248 35 213 252 143 204 185 184 239 270 200 76 238 277 289 240 229 58 217 161 251 188 237 137 77 52 36 94 61 203 45 164 116 155 265 29 223 249 90 89 202 297 133 23 259 278 113 235 119 263 197 225 51 135 257 298 233 165 7 156 130 73 150 44 8 115 59 109 66 128 33 131 67 152 274 157 300 35 254 43 76 277 137 89 202 259 299 253 55 75 221 163 161 164 209 116 288 212 186 195 268 248 275 101 21 130 251 177 232 193 16 3 294 70 30 12 136 24 85 199 71 105 152 30 128 33 131 274 157 300 35 254 43 76 277 90 89 259 52 88 92 87 208 173 135 26 131 137 280 291 211 233 67 187 16 42 30 187 150 157 22 298 69 33 245 29 241 130 142 168 274 300 35 43 76 259 299 253 87 252 55 208 26 173 135 230 129 1 34 195 146 148 178 131 152 168 157 254 277 33 67 90 89 76 259 99 208 116 99 253 79 128 34 199 224 131 222 14 254 90 186 133 251 59 152 168 157 277 259 117 206 8 79 80 65 207 268 120 57 221 163 248 252 185 200 229 58 180 161 215 237 137 94 45 164 155 265 29 223 249 202 23 113 235 119 197 225 51 257 156 61 166 202 255 288 66 248 268 114 282 33 168 277 67 274 300 290 143 137 7 21 70 132 203 235 234 224 53 230 152 168 157 254 76 277 128 33 67 90 89 131 259 99 208 226 49 86 40 174 1 110 104 128 33 131 152 105 117 250 88 243 70 144 97 169 92 168 8 38 199 134 5 157 65 57 85 140 219 47 64 55 143 69 31 75 96 56 277 99 215 44 26 142 32 6 52 67 84 112 260 90 11 46 83 198 235 192 282 257 62 282 171 146 161 88 18 183 289 56 177 106 129 71 117 211 280 226 151 144 97 169 168 81 293 274 286 5 157 258 102 196 300 123 207 87 13 214 4 145 266 35 63 39 64 55 290 227 143 256 170 204 264 101 75 43 96 162 73 72 76 16 277 15 110 158 128 292 224 154 215 222 33 44 26 32 255 67 279 84 284 132 112 86 260 90 89 11 173 131 141 259 288 14 198 281 192 21 111 209 190 223 195 254 217 10 72 299 293 181 53 30 57 13 214 53 116 5 241 211 30 128 33 131 152 105 117 250 243 70 144 97 92 168 8 38 199 134 157 65 85 140 219 64 143 69 31 56 277 99 215 44 26 142 6 52 67 84 112 90 89 46 83 235 192 257 62 35 282 103 224 57 290 34 42 131 237 61 218 240 62 92 23 21 157 65 35 43 76 89 259 20 61 81 287 22 259 156 112 113 76 128 152 105 117 250 151 88 243 144 97 169 92 168 8 38 199 134 5 157 65 266 219 47 64 55 143 69 31 75 96 56 277 99 215 33 44 26 142 32 6 52 67 84 260 90 89 11 46 131 198 235 192 282 257 62 20 75 298 118 29 162 95 275 8 254 152 117 250 243 144 97 169 92 168 134 5 157 65 57 35 64 143 69 31 43 96 56 277 99 215 26 32 84 112 89 11 259 198 192 282 62 62 283 164 33 224 141 71 32 96 128 131 168 76 137 202 7 65 26 195 87 227 204 208 183 210 197 159 238 15 36 234 95 118 168 128 33 67 131 76 89 177 71 280 210 81 293 218 274 195 258 300 123 1 212 27 221 35 227 256 18 101 75 184 43 270 200 72 208 229 217 292 154 222 188 40 137 77 294 116 138 132 202 187 262 172 173 141 259 288 278 113 242 263 225 135 179 165 7 130 163 61 223 155 283 34 107 285 79 260 11 131 152 168 274 157 300 35 254 43 76 277 90 259 299 97 143 257 195 87 266 55 208 173 186 219 15 152 272 296 159 193 249 131 30 128 33 67 168 105 70 38 300 57 85 140 137 52 90 202 235 257 299 7 253 97 75 208 50 88 89 290 125 119 145 157 67 90 76 261 151 269 210 218 195 80 300 1 212 268 27 57 221 295 248 213 18 31 184 239 270 200 72 238 208 229 58 217 180 161 251 188 237 137 77 52 36 159 294 164 116 155 138 223 202 23 278 113 242 235 263 225 135 257 298 233 165 7 156 130 275 61 45 265 283 166 228 203 197 108 185 240 74 211 177 298 90 227 116 256 210 186 129 291 280 151 93 127 168 81 293 121 218 274 195 80 157 258 102 300 123 207 87 1 212 27 214 221 4 54 145 266 35 63 22 39 55 290 170 18 204 264 101 184 239 43 270 162 73 200 72 76 16 238 277 15 271 110 208 158 229 217 292 224 174 154 161 222 33 188 122 40 194 137 255 183 77 36 67 294 284 138 132 68 86 3 89 202 187 262 172 297 173 148 141 259 288 10 20 278 113 242 104 263 281 21 225 135 111 179 193 165 7 156 130 230 126 295 163 223 283 276 160 252 12 58 94 45 23 197 108 248 213 28 203 29 60 240 119 119 19 59 132 3 192 167 295 128 157 254 76 259 186 8 195 65 1 57 184 270 188 52 297 173 242 235 225 135 257 165 130 17 68 267 139 200 172 293 266 65 44 152 157 35 254 43 76 277 90 89 259 235 257 92 84 135 26 241 16 1 89 273 255 103 81 152 168 35 43 76 277 128 33 67 131 259 102 87 55 204 99 208 135 6 126 117 221 134 256 121 89 98 170 208 173 110 76 158 168 30 128 33 131 261 280 210 81 8 218 274 195 80 300 123 1 212 268 27 57 221 295 163 248 35 213 290 227 256 18 75 184 239 43 270 200 72 238 229 217 180 154 161 251 188 237 40 137 77 52 36 159 294 116 155 138 223 132 202 187 172 297 23 259 288 278 113 242 235 263 225 135 257 298 165 156 130 176 58 283 272 12 45 29 119 197 166 7 127 230 297 293 22 215 43 33 168 35 76 277 67 259 5 99 202 31 66 22 6 137 54 15 30 11 131 171 216 8 178 228 27 128 33 152 274 157 300 35 254 43 76 277 90 89 259 299 92 215 195 87 217 173 266 42 109 28 80 113 194 216 128 152 105 70 168 274 157 300 57 85 35 254 140 43 76 277 137 52 90 89 202 131 259 235 257 299 7 253 5 55 172 10 266 248 290 232 29 158 213 53 89 206 35 10 48 57 152 105 70 168 8 38 157 65 85 140 219 56 277 52 67 90 46 235 257 225 285 244 287 32 112 284 144 91 30 131 128 33 67 105 70 38 274 300 57 85 140 43 137 52 202 235 257 299 7 253 75 68 254 126 40 171 172 225 24 30 128 131 33 168 157 67 90 274 259 129 261 88 218 195 80 207 1 268 27 221 295 213 264 75 184 239 270 200 238 229 217 292 161 251 188 237 77 52 116 155 297 23 278 113 242 235 263 135 257 165 156 130 163 61 283 197 120 51 233 128 123 124 290 177 227 299 125 254 33 243 274 65 219 43 56 142 259 253 18 215 173 120 274 166 162 279 47 98 115 33 131 128 168 67 300 137 299 7 253 97 75 282 254 170 2 230 259 286 52 121 30 264 235 274 100 238 182 24 186 152 105 117 250 243 70 144 92 168 8 38 199 134 157 65 140 219 64 143 69 31 56 277 99 128 215 33 44 26 142 6 52 67 112 90 89 46 131 192 257 20 116 205 126 140 35 46 209 184 44 259 33 67 186 177 106 129 71 117 211 250 226 151 88 144 97 169 81 8 274 286 5 157 102 300 207 87 13 214 4 145 266 39 55 290 227 170 18 204 264 101 75 43 96 56 162 73 72 76 16 277 15 110 158 292 224 215 222 26 32 255 183 84 284 132 112 86 260 89 11 173 148 141 14 198 281 192 21 282 111 190 7 223 28 146 107 213 39 292 133 147 128 131 33 152 157 35 43 76 277 90 89 259 92 208 231 88 289 69 34 274 132 140 33 131 152 105 117 250 243 70 144 97 169 92 168 8 38 199 134 5 157 65 57 219 64 143 96 56 277 99 215 44 142 32 6 52 67 84 112 90 89 11 46 198 235 192 282 257 62 21 77 82 129 248 263 286 4 152 43 33 8 274 99 282 257 89 35 116 248 155 152 105 70 168 8 38 157 65 57 219 56 277 142 52 67 90 46 235 273 181 208 285 169 24 148 185 33 259 168 274 300 35 43 76 67 299 7 253 257 87 55 173 156 103 196 50 148 203 151 117 152 157 254 277 128 33 67 90 89 131 274 259 5 208 62 229 81 133 109 97 281 185 33 152 157 277 90 89 259 55 225 183 89 163 12 72 19 242 128 152 254 131 157 35 43 76 277 90 259 57 5 110 74 184 138 68 298 107 114 259 152 168 274 157 300 35 254 43 76 277 128 33 67 90 89 215 186 87 55 236 144 229 265 104 181 231 248 152 157 35 254 43 76 277 33 67 90 89 259 99 52 202 5 87 55 208 183 173 135 43 34 232 60 30 283 53 240 131 128 33 67 152 168 157 35 254 76 277 90 96 70 97 134 300 99 195 281 164 14 267 81 215 55 152 155 48 168 35 76 128 33 67 89 131 235 102 227 208 285 224 262 131 87 10 246 9 152 168 128 33 67 117 250 151 88 243 144 97 169 92 38 134 286 5 65 4 266 35 219 64 55 143 69 170 31 75 43 96 56 76 99 15 158 215 44 26 142 32 84 112 260 11 259 198 281 192 282 257 62 214 255 269 193 184 198 220 62 259 152 168 157 35 254 43 76 277 128 90 89 65 99 52 55 208 173 135 31 84 216 224 259 170 51 153 67 105 70 8 38 57 85 140 219 277 137 142 52 89 202 235 257 290 147 186 68 161 46 240 133 111 76 259 177 71 291 280 210 81 293 218 274 195 80 258 300 123 207 1 212 27 57 221 227 256 18 264 101 184 270 200 72 16 238 208 229 217 154 222 188 40 137 77 36 294 116 138 132 202 187 262 172 297 173 141 288 10 278 113 242 263 225 135 179 165 7 130 230 176 126 163 164 223 298 160 225 267 116 132 273 214 247 153 90 152 168 157 277 128 33 67 131 300 259 275 75 235 250 238 282 256 264 85 236 63 218 6 236 82 89 263 70 246 128 33 67 131 168 118 186 105 129 71 117 211 226 151 88 144 97 169 286 5 157 102 207 87 13 214 4 145 266 35 39 55 290 69 170 204 264 75 43 96 73 76 16 277 15 158 224 215 222 44 26 32 255 183 84 284 260 90 202 11 148 259 14 198 281 192 21 282 111 209 30 188 41 56 76 202 244 210 152 128 117 70 144 97 92 5 35 143 31 43 277 99 215 44 26 84 112 89 259 192 178 214 223 12 11 105 281 106 152 30 128 33 67 131 157 254 70 57 85 140 137 52 202 259 235 257 195 75 215 222 163 272 248 275 164 29 237 118 293 88 219 287 62 67 128 168 43 259 81 218 195 65 221 204 184 270 26 116 242 225 135 130 106 116 202 23 7 132 279 253 152 157 30 35 76 277 128 33 67 89 131 259 92 87 252 208 215 183 135 266 26 255 102 254 89 282 13 222 192 103 30 131 128 67 168 152 243 70 92 8 134 157 65 219 64 143 69 31 56 277 99 142 90 46 259 108 96 157 145 110 151 256 180 76 92 65 300 160 57 248 290 202 235 282 297 188 210 216 167 215 283 96 168 128 33 67 76 259 177 280 127 81 293 218 274 195 80 300 123 1 212 27 221 227 256 18 101 184 239 270 200 72 238 208 229 217 154 44 40 137 77 36 294 84 116 138 132 202 187 262 172 173 141 288 278 113 242 263 225 135 165 7 156 130 261 295 163 223 160 252 230 161 164 36 19 194 96 158 133 186 209 57 128 33 131 259 75 184 183 235 257 297 156 297 274 18 283 79 31 194 143 128 96 152 117 250 88 243 144 97 169 168 134 5 157 65 64 69 75 76 277 99 215 26 32 67 84 112 260 90 89 11 198 192 142 282 186 119 255 234 111 254 48 298 176 204 137 21 252 121 215 57 62 186 129 117 211 151 88 144 97 169 168 274 286 5 157 65 102 196 300 207 87 13 214 4 145 266 35 39 55 290 170 31 264 75 43 96 56 76 16 277 15 158 224 44 26 32 255 183 84 284 112 260 90 89 11 148 259 198 281 192 282 209 276 165 288 89 123 71 66 111 274 30 168 254 128 33 259 261 280 210 218 195 80 300 87 1 212 268 27 57 221 295 213 18 184 239 270 200 238 208 229 217 292 154 161 251 188 137 77 52 36 159 294 155 138 202 187 297 23 278 242 235 263 225 135 257 7 156 130 176 163 94 164 223 283 269 197 166 119 200 130 135 209 151 144 120 245 152 117 250 243 97 169 92 168 5 157 65 35 219 64 143 69 31 75 43 96 56 76 99 215 44 26 142 32 67 84 112 260 90 89 11 259 198 192 282 62 273 104 266 160 270 242 283 261 152 105 70 168 8 38 274 157 65 300 57 85 35 140 219 43 56 76 277 137 142 52 67 90 89 202 46 259 235 257 299 7 253 68 229 278 40 262 117 35 274 186 177 129 71 276 261 291 211 280 210 127 168 81 293 121 218 195 80 157 258 102 300 123 87 1 212 13 268 27 214 221 295 163 145 248 213 63 39 290 227 256 204 264 101 184 239 43 270 73 200 72 76 16 238 277 110 208 217 292 180 224 174 154 161 215 222 251 33 44 188 194 137 255 183 77 36 159 67 294 116 155 284 138 223 132 90 3 89 202 187 172 297 173 148 141 259 288 10 20 113 242 104 263 21 225 135 111 209 298 179 193 165 7 156 130 126 275 58 61 164 228 175 160 60 220 94 203 45 265 29 74 249 119 197 233 287 205 178 91 65 243 87 103 33 128 131 67 152 157 35 254 43 76 90 89 259 274 92 5 208 15 35 184 211 92 75 268 259 168 274 300 30 128 33 137 67 202 131 299 7 253 221 185 161 222 209 212 186 81 101 51 248 229 251 278 275 130 127 117 111 146 24 182 52 282 131 62 158 30 123 176 82 171 277 295 62 175 264 103 54 184 30 116 286 259 128 33 131 105 70 168 8 38 274 65 300 57 85 140 219 56 137 142 52 67 202 46 235 257 299 7 253 5 166 5 173 272 121 239 47 175 48 105 70 8 38 274 300 57 85 35 140 43 76 137 52 202 131 259 235 257 299 7 253 82 39 190 273 4 290 21 76 128 131 168 35 254 43 259 281 10 258 153 49 214 259 197 243 168 30 254 128 33 67 131 117 211 250 151 88 70 144 97 169 92 134 286 5 102 13 4 266 39 64 55 290 143 69 170 31 75 96 16 99 15 158 215 44 26 32 183 52 84 284 112 260 11 148 198 192 282 122 188 72 160 98 120 260 79 152 168 274 157 300 57 85 35 254 140 43 76 277 128 33 137 67 90 89 202 259 299 7 253 55 196 64 44 269 257 122 237 103 203 272 142 264 225 282 226 152 168 157 254 277 90 89 259 222 153 257 85 263 48 148 56 33 30 152 117 250 151 88 243 70 144 97 169 92 168 134 286 5 157 13 214 4 266 35 64 55 143 69 170 31 75 43 96 76 277 99 15 158 128 215 44 26 32 67 84 284 112 260 90 89 131 259 198 281 192 282 223 70 81 40 202 219 190 138 152 157 76 128 33 67 90 89 131 5 102 208 183 281 209 174 63 78 148 24 118 185 68 49 160 39 152 62 184 33 259 168 274 157 300 35 254 43 76 277 90 89 226 65 71 87 242 186 76 292 259 282 71 209 69 76 230 81 102 141 84 114 160 128 33 131 168 274 300 57 85 35 140 43 137 202 259 299 7 253 92 75 129 195 221 161 225 51 288 186 101 278 206 268 275 130 84 134 295 257 264 69 21 199 30 128 33 67 131 70 168 157 57 43 76 277 52 90 89 214 71 269 185 300 202 30 83 33 76 186 177 129 291 70 210 168 81 293 218 274 195 157 258 102 123 207 87 1 212 27 57 221 4 145 35 63 39 227 256 18 204 264 101 184 43 270 200 72 16 238 277 208 217 292 224 174 154 222 188 40 255 77 36 67 294 116 138 132 90 3 89 187 262 172 297 173 141 259 288 20 278 113 242 104 263 21 225 135 111 209 179 193 165 130 120 163 45 223 10 233 276 160 252 289 126 68 298 240 261 206 79 272 80 268 12 237 94 29 74 171 127 175 239 251 159 61 249 23 119 230 228 60 213 164 248 111 210 152 36 181 81 126 40 57 33 131 211 151 88 274 157 13 214 4 266 35 55 170 75 43 76 277 99 15 158 183 284 90 89 148 259 281 6 55 211 258 20 57 138 129 254 48 152 105 117 250 243 144 97 169 92 168 8 38 134 5 157 65 35 219 64 143 69 31 96 56 76 277 99 128 215 33 44 26 142 32 67 84 112 90 89 11 46 259 198 192 282 62 119 175 242 136 4 118 57 254 240 16 61 142 74 91 93 269 128 152 274 300 85 35 140 43 76 137 202 259 299 7 253 221 161 165 212 227 222 164 81 101 109 141 22 5 1 13 169 178 72 176 279 78 46 136 82 62 30 64 66 226 284 92 265 83 93 152 168 157 254 277 128 33 90 131 300 76 259 105 112 147 86 221 19 249 280 236 128 33 274 57 85 140 137 202 7 253 250 87 183 123 89 289 40 278 92 27 58 168 151 206 81 8 79 80 157 300 268 160 120 57 163 248 252 18 185 76 180 161 251 237 137 94 61 203 45 164 155 29 249 202 23 113 235 119 197 51 135 257 7 156 272 15 232 219 113 170 55 6 44 254 128 33 131 118 186 177 106 105 129 71 117 211 280 226 151 88 144 97 169 210 81 293 274 286 5 157 258 102 300 123 207 87 212 13 214 4 145 266 35 63 22 39 290 227 256 69 18 204 264 101 75 43 96 162 73 72 76 16 277 110 208 158 292 224 154 222 40 137 32 255 183 279 84 284 132 112 86 90 89 11 173 148 141 259 288 14 198 281 192 21 282 111 209 7 223 297 116 195 7 244 12 144 160 2 155 20 152 300 128 35 67 186 177 129 71 211 81 102 207 87 145 63 39 290 227 18 204 264 101 72 16 110 292 224 222 142 255 183 132 173 141 288 21 111 209 267 292 89 95 264 81 108 197 300 168 152 243 92 134 157 65 57 35 69 56 277 90 235 215 255 20 11 67 82 264 193 131 152 117 250 243 144 97 169 92 168 8 134 5 157 65 64 143 69 31 75 96 56 76 99 44 26 142 32 84 112 260 90 89 46 259 198 192 282 62 300 238 195 73 203 41 199 61 57 157 177 71 280 210 92 81 293 274 258 123 207 87 212 13 145 35 227 256 18 204 43 72 76 208 292 224 154 222 40 137 52 138 132 202 173 141 259 288 21 111 209 179 7 223 20 297 105 146 142 140 99 91 128 121 162 61 72 189 173 92 68 65 152 157 254 277 90 89 76 137 259 184 268 49 157 285 115 297 4 42 30 131 33 168 254 67 274 300 85 140 76 137 202 259 299 7 253 177 75 257 123 113 267 206 47 74 118 140 76 152 105 70 8 38 274 157 65 300 57 85 35 219 43 56 277 137 142 52 90 89 202 46 259 235 257 299 7 253 73 72 253 210 228 153 93 211 30 128 67 131 152 117 250 88 243 70 144 97 169 92 134 5 157 65 35 219 64 143 69 31 75 43 96 56 76 277 99 215 44 26 142 32 84 112 260 90 89 11 259 198 192 282 253 232 235 203 181 271 213 4 44 128 131 33 35 43 76 277 90 89 259 129 5 208 220 200 18 251 45 294 179 273 152 62 274 300 35 43 137 202 259 299 7 253 65 87 212 163 161 209 146 174 210 30 213 240 98 128 131 33 152 157 254 277 90 89 300 76 259 189 149 264 239 53 86 227 211 259 152 168 43 33 67 65 137 225 125 242 29 113 296 47 188 254 274 300 57 85 140 128 137 202 259 299 7 253 31 161 164 51 94 101 7 170 134 183 241 113 289 140 128 33 131 274 300 85 35 43 76 137 202 259 299 253 11 88 195 87 266 283 72 138 251 254 202 287 109 258 111 153 142 240 95 97 72 287 48 128 131 33 152 157 35 254 43 76 277 90 89 259 5 252 204 208 135 133 238 109 189 98 168 278 205 30 128 33 67 131 152 157 277 90 89 105 70 92 137 259 55 225 217 195 150 80 247 211 75 66 67 152 157 35 43 76 277 90 89 259 300 5 208 284 122 157 43 78 50 193 42 76 30 195 1 217 38 199 171 63 256 168 35 43 67 259 8 52 47 195 96 120 55 82 152 68 261 206 269 210 168 218 274 79 228 80 157 175 207 1 212 268 27 57 221 295 163 248 35 213 252 220 185 184 239 270 200 76 238 277 208 289 229 58 217 180 161 251 188 237 40 137 77 52 36 94 159 294 164 116 155 138 265 223 249 90 202 187 297 23 259 278 113 242 119 263 225 51 135 257 298 233 165 7 156 130 108 272 12 240 61 203 74 283 166 6 137 198 194 296 237 68 184 128 259 152 105 117 250 243 70 144 97 92 168 8 38 199 134 157 65 219 64 143 69 31 56 277 99 215 33 44 26 142 67 84 112 90 89 46 131 192 282 257 62 7 230 70 223 111 195 9 74 258 152 274 157 300 35 254 43 76 277 90 89 259 88 87 266 208 289 26 173 135 225 234 200 111 168 75 220 293 152 35 254 76 277 128 33 67 89 131 259 300 5 208 135 65 197 93 174 220 280 178 279 168 35 43 259 21 109 264 151 248 260 182 270 152 105 117 250 243 70 144 92 168 8 38 199 134 157 65 300 219 64 143 69 31 277 99 215 33 44 26 142 6 52 67 90 89 46 235 192 257 172 176 58 48 3 54 57 62 152 105 250 243 70 92 168 8 38 134 157 65 219 64 143 69 56 277 99 142 52 67 90 89 46 235 257 253 5 33 5 23 198 267 201 254 48 168 128 67 131 186 177 106 129 117 211 280 226 151 88 144 97 169 81 293 274 286 258 102 300 207 87 13 214 4 145 266 35 22 39 55 290 227 256 170 18 204 264 101 75 96 162 73 72 76 16 15 110 158 292 224 154 215 222 44 32 255 183 279 84 284 132 112 86 260 89 11 173 148 141 259 288 14 235 281 192 21 282 111 209 7 223 233 195 190 2 85 66 104 262 252 57 128 131 152 168 157 254 76 277 67 90 89 300 259 5 296 132 130 178 100 126 207 29 168 30 274 300 43 67 259 70 142 7 284 178 60 190 160 296 129 96 251 152 168 157 35 254 76 277 33 67 89 259 137 7 5 55 208 224 135 242 299 132 242 133 177 279 117 287 152 250 88 243 144 97 92 274 134 5 157 65 35 64 143 69 31 43 96 56 76 277 99 215 44 26 32 84 112 260 90 89 11 198 192 282 62 253 32 93 40 207 72 5 208 48 259 118 152 117 250 88 243 144 97 169 92 134 157 65 300 35 64 143 69 31 75 96 56 76 277 99 215 44 26 84 112 260 89 11 198 235 192 282 62 14 28 131 101 144 186 30 215 168 152 129 117 211 250 226 151 88 243 70 97 169 92 134 286 5 157 102 196 207 87 13 214 4 145 266 35 39 64 55 290 143 69 170 204 31 264 75 43 96 73 76 16 277 99 15 158 128 53 224 33 44 26 32 255 183 67 84 284 112 260 90 89 11 148 259 198 281 192 21 282 111 209 252 129 58 260 10 93 166 77 232 152 168 274 157 300 57 85 35 140 43 76 277 33 137 67 90 89 202 259 299 7 253 55 159 196 157 87 48 291 133 30 128 33 131 152 168 35 76 277 90 89 259 70 92 80 196 29 48 94 165 52 259 33 35 254 43 76 89 300 64 88 76 52 78 99 244 68 55 30 96 117 211 151 70 144 97 169 168 286 5 157 13 214 266 35 170 75 43 277 15 158 215 33 44 26 32 183 67 84 284 112 260 90 89 11 148 131 259 198 281 192 282 73 274 8 13 161 119 17 91 44 152 277 76 65 255 163 135 285 99 12 286 88 106 162 156 152 76 48 274 300 299 257 26 45 225 187 55 171 113 148 196 261 108 206 168 79 195 228 80 157 175 300 1 268 160 120 57 295 163 248 213 252 275 185 184 239 270 200 76 238 277 289 240 229 58 180 161 251 33 188 237 40 137 77 52 36 94 61 203 164 155 265 29 223 249 90 89 202 297 133 23 259 278 283 242 235 119 263 197 51 135 257 298 233 166 165 7 156 130 43 90 267 206 249 125 124 27 168 128 33 67 131 186 177 106 129 71 211 280 151 88 24 210 81 293 218 274 195 258 102 300 123 207 87 1 212 13 214 57 221 4 145 266 63 22 39 55 290 227 256 170 18 204 31 264 101 75 184 270 162 73 72 16 238 15 271 110 208 158 229 292 224 174 154 222 188 122 40 194 137 255 183 77 36 284 138 132 86 187 262 172 297 173 148 141 288 20 278 242 235 104 263 281 21 225 135 111 209 179 193 165 7 130 93 163 223 126 61 68 298 28 288 300 273 143 250 242 104 197 254 76 186 177 71 276 261 291 280 210 127 168 81 293 274 195 80 157 258 123 207 87 1 212 268 27 57 221 295 163 145 248 213 39 256 18 204 264 101 184 239 43 270 200 72 238 277 208 229 217 292 180 224 174 154 161 222 251 33 188 237 40 137 77 36 159 67 294 116 155 138 223 132 68 90 3 89 202 187 262 172 297 173 141 23 259 10 20 278 113 263 21 225 135 111 209 298 233 179 165 7 130 230 176 126 120 58 61 283 171 79 228 175 17 185 203 265 29 74 51 106 71 34 159 143 130 22 18 57 131 186 177 129 117 211 280 226 151 88 144 97 169 168 81 293 274 286 5 157 258 102 300 123 207 87 13 214 4 145 266 35 39 55 290 227 256 170 204 264 101 75 43 96 162 73 72 76 16 277 15 110 158 292 224 154 215 222 44 142 32 255 183 279 84 284 132 112 86 260 90 89 11 173 148 141 259 288 14 198 281 192 21 282 111 209 223 195 162 127 236 266 34 112 233 114 131 152 168 157 30 254 277 128 33 67 90 89 300 76 202 259 286 32 158 173 160 232 284 168 35 43 76 128 33 67 90 131 259 300 57 195 87 212 173 223 18 81 273 34 265 131 117 151 88 144 97 169 274 5 300 55 31 75 43 96 215 44 26 32 84 112 260 11 198 192 282 86 62 88 154 200 177 185 182 33 277 186 105 129 211 65 102 4 145 39 290 143 204 16 44 255 183 148 235 209 167 16 43 112 297 82 175 59 168 128 33 67 152 157 76 186 129 71 274 300 207 87 214 145 35 39 227 204 264 99 224 222 255 259 21 282 111 209 7 293 234 8 86 261 101 63 61 62 48 131 128 33 157 254 277 90 89 259 108 160 163 275 75 235 225 191 232 200 150 199 203 268 256 254 30 128 33 131 168 67 85 277 137 90 202 259 299 7 253 75 255 52 163 161 297 158 208 131 79 77 163 139 168 152 105 117 250 243 70 144 92 8 38 199 134 65 57 219 64 143 69 31 56 277 99 215 44 26 142 6 52 90 89 46 235 192 257 89 220 119 84 148 52 264 219 253 152 168 35 43 76 277 128 33 67 131 259 87 39 55 99 208 173 135 156 142 211 266 62 39 78 213 92 30 59 132 145 75 269 67 33 157 128 90 131 196 261 206 8 218 79 195 228 80 175 300 1 268 27 120 57 221 295 163 248 213 252 220 184 270 200 238 289 229 58 217 180 161 251 188 237 137 77 52 36 94 164 116 155 138 265 29 223 249 202 297 23 278 113 242 235 119 263 225 51 135 257 298 233 165 7 156 130 108 272 160 240 203 45 74 283 166 222 38 151 235 283 122 178 20 52 186 177 106 129 117 211 280 226 88 144 97 169 210 168 81 293 274 286 5 157 258 102 300 123 207 87 13 214 4 145 266 35 63 22 39 55 290 227 256 170 18 204 264 101 75 43 96 162 73 72 76 16 277 15 110 208 292 224 154 215 44 32 255 183 67 279 84 284 132 112 86 260 90 89 11 173 148 141 259 288 14 198 281 192 21 282 111 209 221 223 195 135 71 67 112 107 273 202 293 131 128 33 105 168 274 300 57 85 140 43 137 235 299 7 253 75 221 161 61 209 185 222 165 14 40 104 44 119 243 231 39 62 115 120 226 197 274 103 30 128 33 131 168 67 105 70 8 38 57 85 140 137 52 202 235 257 299 7 253 55 75 145 248 270 256 139 179 150 177 168 33 67 277 186 129 71 211 280 210 81 293 218 274 258 102 300 123 87 212 221 63 39 290 227 18 204 264 101 43 96 72 16 110 208 292 224 154 222 40 137 255 183 116 138 132 3 202 173 141 288 21 111 209 193 7 223 23 123 154 69 274 13 125 30 196 199 22 125 83 274 277 217 37 291 114 284 8 206 44 277 152 168 157 35 254 43 76 128 33 67 90 89 131 259 300 57 5 55 208 173 141 135 123 31 16 255 110 85 223 165 131 168 128 33 67 186 177 129 71 211 280 210 81 293 218 274 195 258 102 300 207 87 1 212 13 27 214 57 221 145 35 39 290 227 256 18 204 101 75 184 43 270 73 72 15 208 224 174 154 222 188 40 137 183 116 284 138 132 3 202 187 262 172 297 173 148 141 259 288 20 242 21 225 135 111 209 257 179 193 7 130 60 12 11 4 216 77 272 80 38 87 152 157 35 254 76 277 90 89 259 92 13 227 208 102 109 258 107 266 32 275 108 152 168 157 35 254 43 76 277 128 33 67 90 89 131 259 300 57 31 84 81 195 87 21 217 115 149 242 102 193 270 235 254 152 157 35 43 76 277 90 89 259 129 92 208 84 135 271 291 94 32 204 233 245 227 67 35 254 76 89 259 300 236 289 47 28 202 283 124 98 33 152 168 157 254 76 277 67 90 89 259 1 235 53 291 129 275 217 144 48 33 257 20 160 222 116 2 66 11 19 59 157 233 52 168 33 152 117 250 151 88 243 144 97 169 92 274 134 286 5 300 13 214 4 266 35 64 55 143 69 170 31 75 43 76 277 99 15 158 215 44 26 32 84 284 112 260 89 148 259 198 281 192 282 7 253 71 178 26 168 184 251 286 148 259 186 106 129 117 211 226 151 88 144 97 169 5 157 102 196 300 207 87 13 4 145 266 35 39 55 290 227 143 170 204 31 264 101 75 43 96 162 73 72 76 16 277 15 110 158 128 292 224 215 222 33 44 32 255 183 67 84 284 132 112 86 260 90 89 11 173 141 14 198 281 192 21 282 111 209 190 98 154 287 114 162 120 63 8 128 33 274 300 254 277 259 58 251 49 296 116 138 75 60 57 64 186 129 211 151 88 274 102 300 87 13 214 4 145 266 39 55 290 170 204 31 16 15 158 224 137 255 183 284 148 281 209 7 94 240 48 221 146 263 168 80 57 85 140 76 223 154 51 248 144 269 19 171 85 112 152 168 157 35 43 76 277 128 33 67 90 89 131 259 250 129 87 55 75 208 26 173 94 112 205 117 254 79 203 294 67 259 144 97 169 274 5 300 96 215 44 32 84 11 198 192 282 276 300 281 55 263 280 288 152 117 250 243 144 97 169 92 168 134 5 157 64 143 69 31 75 43 96 76 277 99 128 215 33 44 26 32 67 84 112 260 90 89 11 131 259 198 192 282 172 223 46 163 71 123 243 66 168 152 274 157 35 254 43 76 277 90 89 259 8 300 186 87 55 208 44 173 22 35 277 122 97 223 267 168 274 300 43 128 33 67 131 259 299 7 253 75 235 88 283 209 130 244 43 42 90 148 202 83 168 30 128 33 67 131 70 157 57 76 277 89 164 120 158 32 241 195 259 232 152 168 157 35 254 43 76 277 90 89 300 227 208 173 135 275 129 70 75 287 23 27 115 168 33 186 177 71 211 280 210 81 293 218 274 258 102 300 123 207 87 212 13 214 57 221 145 35 63 39 290 227 256 170 18 204 264 101 184 43 270 73 72 76 16 15 110 208 292 224 222 122 40 137 255 183 116 284 138 132 3 202 187 172 173 148 141 259 288 198 242 21 225 209 257 179 193 7 130 223 68 195 142 123 208 190 200 59 251 49 76 33 168 157 35 67 137 26 202 7 235 104 134 98 69 265 300 281 152 105 243 70 168 8 38 157 65 219 56 277 128 33 142 52 67 90 89 46 131 257 259 200 264 181 4 122 140 199 57 142 163 266 2 159 185 151 168 33 261 206 269 218 79 195 228 80 157 175 300 1 212 268 27 120 221 248 35 213 252 220 184 239 270 200 76 238 277 208 289 240 229 58 217 180 161 251 188 237 137 77 52 36 94 45 294 164 116 155 138 265 29 223 249 90 89 202 297 173 23 259 278 113 242 119 263 197 225 51 135 257 298 233 165 7 156 130 108 272 61 203 74 133 283 166 131 11 150 94 22 146 151 123 128 33 152 105 243 70 8 134 157 65 35 219 69 43 56 76 277 142 52 90 89 46 259 257 234 55 126 254 271 270 71 30 131 33 67 152 117 250 243 70 144 92 8 38 134 157 65 57 35 219 64 143 69 31 56 76 277 99 215 44 26 142 90 89 46 259 192 5 251 164 70 185 241 203 200 279 33 152 168 274 157 300 35 254 43 76 277 137 67 90 89 202 259 299 7 253 248 225 130 75 3 249 233 237 243 99 184 259 128 33 67 131 277 186 261 218 195 80 1 268 27 57 221 295 163 248 213 204 239 270 200 238 229 217 161 251 188 137 77 52 36 294 116 155 138 223 202 297 173 23 278 113 242 235 263 225 135 257 165 7 156 130 120 58 61 283 51 197 174 147 77 154 172 124 34 211 131 152 168 157 35 254 43 76 277 128 33 67 90 89 259 195 80 87 13 55 222 173 21 98 61 121 167 231 26 95 30 131 128 33 168 254 67 152 157 277 90 89 70 259 5 20 225 285 140 267 184 223 172 75 135 259 152 168 157 254 277 67 90 89 107 206 58 127 96 214 194 128 30 33 131 168 70 144 97 169 274 5 300 35 64 43 99 215 26 32 112 11 259 198 192 282 238 157 128 83 232 286 41 95 156 243 203 293 65 159 66 284 128 33 152 105 250 70 92 8 38 134 157 300 57 85 140 219 64 143 69 31 56 277 99 142 6 52 90 46 83 235 257 272 51 23 253 1 157 33 152 117 211 250 151 88 243 144 97 169 168 134 286 5 65 102 13 214 4 266 35 39 64 55 290 143 69 170 31 75 43 96 76 277 99 15 158 128 215 44 26 32 183 67 84 284 112 260 90 89 11 259 198 281 192 282 11 71 128 78 255 218 7 1 30 33 131 168 67 70 274 65 300 13 214 4 170 75 15 158 183 284 148 222 60 220 250 277 67 88 273 108 278 109 122 64 171 265 152 168 274 157 300 57 85 35 254 140 43 76 277 128 33 137 67 90 89 202 259 299 7 253 95 151 55 105 214 138 111 57 33 73 152 44 128 131 157 254 277 90 89 259 92 108 8 79 65 300 160 120 163 248 275 75 137 94 61 203 265 29 202 235 225 51 21 160 218 190 14 132 166 48 168 33 261 117 88 206 269 79 195 80 175 300 1 212 268 27 120 57 221 295 248 35 213 184 239 270 200 76 238 229 58 217 180 161 251 188 237 137 26 77 52 36 94 294 164 116 155 138 265 223 249 89 202 297 23 259 278 113 242 235 119 263 225 51 135 257 298 233 165 7 156 108 272 220 240 61 203 45 283 71 115 292 214 77 202 171 152 168 157 254 277 128 33 90 89 131 259 5 13 208 187 51 122 191 84 33 153 30 22 131 207 55 184 66 6 283 259 96 105 129 117 211 151 88 144 97 169 168 286 5 157 102 300 13 214 4 266 35 39 290 170 75 43 76 16 277 15 158 128 215 33 44 26 32 255 183 67 84 284 112 260 90 89 11 281 192 282 52 196 293 176 182 119 69 128 62 168 254 33 67 76 259 92 261 218 195 65 300 87 1 268 27 57 221 295 163 248 213 184 239 270 200 238 217 180 161 251 188 237 137 77 36 116 155 223 202 23 288 278 113 242 263 225 135 298 165 7 156 130 275 58 61 164 283 12 29 197 108 160 203 120 233 244 14 228 159 65 171 60 152 168 254 277 128 33 67 90 89 131 259 38 219 12 256 149 41 293 173 37 125 152 168 157 35 254 43 76 277 90 89 259 235 5 266 55 208 84 135 122 2 82 146 56 278 34 168 131 152 157 254 277 128 33 90 76 259 22 103 241 26 199 213 216 227 168 33 67 90 117 250 243 144 97 169 92 134 5 35 219 64 143 69 31 43 99 215 44 52 84 112 259 192 282 115 232 150 208 177 264 28 147 139 257 231 52 178 61 131 128 33 67 168 274 157 300 85 35 254 140 43 76 277 137 90 89 202 299 7 253 97 75 96 215 120 221 163 161 164 116 209 165 212 101 222 53 263 88 20 55 65 250 186 177 129 71 261 291 211 280 151 93 210 127 168 81 293 121 8 218 274 195 134 80 157 258 102 300 123 207 87 1 212 13 268 27 214 221 4 295 54 145 248 266 35 213 63 22 39 290 227 256 170 18 204 101 184 43 270 162 73 200 72 76 16 238 277 15 271 109 110 208 158 229 217 292 224 174 154 161 251 33 44 188 122 237 40 194 137 26 255 183 77 36 159 67 294 116 155 284 138 132 68 86 3 89 202 187 262 172 297 173 148 141 23 259 288 10 278 113 242 104 281 21 225 135 111 209 179 193 165 7 156 130 230 228 163 60 203 223 252 12 58 94 28 45 29 119 190 212 99 267 211 80 105 188 138 140 299 137 235 1 184 276 259 35 168 274 300 30 128 33 67 131 65 87 44 159 182 73 99 297 154 272 152 157 35 254 43 76 277 90 89 259 8 57 5 208 37 160 50 30 232 172 243 255 128 33 131 152 168 157 254 277 67 90 89 274 259 5 55 75 225 205 156 268 164 189 209 31 76 177 129 71 211 280 168 81 293 218 274 195 258 102 300 123 207 87 1 212 13 27 214 221 145 35 63 39 290 227 256 170 18 204 264 101 184 43 270 73 72 16 238 277 15 110 208 229 217 292 224 174 154 222 33 188 122 40 194 137 255 183 77 36 67 294 116 284 138 132 90 89 202 187 172 297 173 148 141 259 288 20 278 113 242 104 263 21 225 135 111 179 193 165 7 130 163 223 276 160 252 11 144 35 82 247 140 155 123 168 274 300 128 33 67 131 299 7 253 75 87 163 222 116 218 91 93 257 74 113 40 139 85 44 152 168 274 157 300 35 254 43 76 277 137 67 90 89 202 259 299 7 253 186 225 130 91 209 228 207 267 152 76 157 30 277 128 33 67 90 89 131 92 219 10 45 265 225 245 118 101 78 30 152 105 250 243 70 92 168 8 38 157 65 219 64 143 69 56 277 99 142 52 90 89 46 235 257 248 254 24 16 244 82 108 76 128 33 117 250 243 144 97 169 92 8 274 134 5 300 57 35 64 143 69 31 43 96 56 99 215 44 26 84 112 11 259 198 192 282 97 265 212 49 227 70 162 106 105 168 8 38 157 65 57 85 140 219 137 142 52 67 90 202 235 257 7 191 113 193 279 135 106 33 53 277 131 128 67 152 105 70 38 57 85 140 43 52 89 235 257 75 255 221 161 165 222 68 202 38 61 265 114 65 286 131 168 128 33 67 186 177 105 129 71 211 280 210 81 293 218 274 195 258 102 300 123 207 87 1 212 27 57 221 145 35 63 39 290 227 143 256 18 204 264 101 75 184 43 270 72 76 16 238 110 208 229 292 224 174 154 222 188 40 194 137 255 183 36 294 84 116 138 132 3 187 262 172 297 173 141 259 288 20 278 242 104 263 21 225 135 111 209 179 193 165 130 126 163 223 233 288 195 236 170 57 69 119 42 168 128 33 67 186 129 211 151 88 274 102 300 13 214 4 145 266 35 39 55 290 204 75 43 76 16 15 158 137 183 284 202 148 259 281 209 7 193 197 292 150 28 273 144 149 131 33 152 168 157 35 254 76 277 67 90 89 57 259 5 208 281 121 258 26 226 268 244 240 83 254 33 152 105 8 38 157 57 85 140 219 137 142 52 90 202 259 235 257 299 7 253 38 298 170 86 240 208 300 31 168 30 128 33 67 131 70 65 5 146 109 265 91 166 255 149 128 33 131 152 105 117 250 88 243 70 144 97 169 92 168 8 38 199 134 5 157 65 219 47 64 143 69 31 75 96 56 76 277 99 215 44 26 142 32 6 52 84 112 260 90 89 11 46 198 235 192 282 257 62 112 180 80 227 143 184 297 154 168 259 186 177 106 129 71 117 211 280 226 151 88 144 97 169 81 274 286 5 157 258 102 300 123 207 87 13 214 4 145 266 35 63 22 39 55 290 256 170 18 204 264 101 75 43 96 162 73 72 76 16 277 15 110 158 128 292 224 215 222 33 44 26 32 255 183 67 279 84 284 132 86 260 90 89 11 173 148 131 288 14 198 281 192 21 282 209 190 223 195 8 89 12 279 17 233 209 67 152 44 168 35 43 76 90 259 129 5 31 256 292 229 132 87 13 39 50 62 152 76 277 128 33 67 89 131 274 259 123 212 289 254 18 1 157 102 56 261 280 176 206 269 210 168 218 274 79 195 228 80 175 268 27 120 221 295 163 248 60 35 213 256 220 185 184 239 270 200 76 238 277 208 240 58 217 180 154 161 251 33 188 237 40 137 77 52 36 94 67 45 294 164 116 155 138 265 29 223 249 90 89 202 187 172 297 23 259 288 278 113 242 235 119 263 225 51 135 257 298 233 165 7 156 130 108 160 17 12 61 203 133 283 166 271 86 148 176 288 37 32 156 168 76 33 62 92 261 151 206 269 169 79 80 65 300 1 268 160 120 57 295 248 213 252 200 289 229 58 180 161 251 188 237 137 94 61 203 45 164 155 29 223 249 202 23 278 113 235 119 263 197 51 257 165 7 108 283 10 259 253 236 132 85 239 299 30 143 226 201 26 261 101 283 48 96 152 117 250 88 243 144 97 169 92 168 134 5 157 64 69 31 75 43 76 277 99 128 215 33 44 32 67 84 112 260 90 89 11 198 192 282 7 300 143 91 48 293 211 138 290 168 128 33 67 131 107 113 100 122 130 164 76 128 33 118 152 105 117 250 88 70 144 97 169 92 168 8 38 199 274 134 5 157 65 140 219 47 64 143 69 31 75 96 56 277 99 215 44 26 142 32 6 52 84 112 260 90 89 11 46 198 235 192 282 257 62 152 111 221 224 234 55 253 195 44 117 211 250 151 88 243 144 97 169 92 168 134 286 5 157 13 214 4 266 35 143 69 170 31 75 43 96 56 76 277 99 15 158 128 215 33 26 32 183 67 84 284 112 260 90 89 11 148 259 198 281 192 282 236 201 86 144 45 299 46 237 48 128 33 131 168 274 300 57 85 140 137 202 7 253 92 8 75 80 87 163 185 222 40 209 161 162 174 55 232 200 220 250 29 168 274 300 67 90 299 7 253 13 226 102 125 110 19 136 84 162 267 79 150 117 199 215 270 259 33 144 97 169 5 157 35 64 143 31 43 96 76 277 44 26 52 84 112 90 89 11 198 235 192 282 76 33 207 88 6 119 61 273 105 70 168 274 300 57 85 140 128 137 52 202 131 235 257 299 7 253 117 169 69 102 281 133 93 88 41 38 134 106 173 272 45 228 180 152 168 157 35 254 43 76 277 67 90 89 259 99 87 55 12 208 26 74 27 254 167 266 122 260 50 128 131 33 76 105 70 274 259 235 257 75 11 198 284 178 84 146 64 233 116 147 117 45 190 268 281 168 259 254 128 33 105 65 219 43 56 137 142 81 212 222 26 169 161 124 264 211 131 175 60 254 76 89 259 177 8 218 221 204 75 270 52 116 235 209 257 234 195 35 239 268 265 73 167 128 33 67 168 89 21 52 231 282 145 24 173 116 120 48 168 274 300 43 76 128 33 137 67 202 299 7 253 186 79 195 212 160 221 55 208 161 222 51 288 206 268 101 229 278 21 225 130 30 224 39 72 261 164 6 262 42 58 81 215 38 158 251 135 286 124 20 295 285 151 152 168 157 254 277 128 33 67 90 89 131 259 257 120 207 71 12 56 106 133 101 152 117 250 151 88 243 144 97 169 92 168 134 286 5 157 13 214 4 266 35 64 55 143 69 170 31 75 43 96 76 277 99 15 158 215 26 32 183 84 284 112 260 90 89 11 148 259 198 281 192 282 97 18 283 103 133 166 177 221 259 151 88 300 13 214 4 266 219 55 170 15 158 183 284 281 7 260 43 294 239 19 242 120 254 128 33 131 168 67 57 85 140 137 202 259 299 7 253 88 81 75 198 261 163 102 21 135 104 29 229 12 62 152 168 157 254 76 277 33 67 90 89 259 208 142 4 279 293 158 228 106 32 141 30 33 131 152 105 117 250 243 70 144 97 168 8 38 199 134 157 65 57 85 140 219 64 143 69 31 56 277 99 215 44 26 142 6 52 67 84 112 90 89 46 83 235 192 282 257 62 68 245 219 192 98 279 108 71 168 30 128 33 67 131 254 76 117 211 250 151 88 243 70 144 97 169 92 134 286 5 102 13 214 57 4 266 35 39 64 55 290 143 69 170 31 75 96 99 15 158 215 44 26 32 183 84 284 112 260 11 148 259 198 281 282 256 148 128 284 28 186 111 182 229 131 168 67 35 152 117 250 243 144 97 169 92 134 5 64 143 69 31 43 96 76 277 99 215 44 26 142 32 84 112 89 11 259 198 192 282 234 286 98 37 192 175 65 30 168 128 33 67 131 152 157 254 277 90 89 117 250 243 70 144 97 92 134 64 143 69 31 99 215 44 26 112 202 259 158 181 234 131 2 237 159 128 30 206 176 88 298 30 85 131 182 62 128 33 67 43 76 259 70 65 195 75 94 136 23 131 153 41 254 8 204 290 9 242 4 266 184 156 76 259 168 43 277 67 225 99 170 41 73 21 7 137 276 220 235 186 103 268 198 289 131 168 128 33 177 106 129 71 211 280 151 88 210 81 293 8 274 258 102 300 123 207 87 13 214 4 145 266 35 63 22 219 39 55 290 227 18 204 264 101 75 43 162 73 72 76 16 15 110 208 158 292 224 154 222 40 137 255 183 284 132 86 202 173 148 141 259 288 281 21 111 209 7 223 297 195 9 266 254 232 164 162 280 128 67 118 105 70 274 157 300 57 85 140 137 52 90 202 259 235 257 299 7 253 185 240 183 17 95 158 96 252 57 33 44 177 129 71 211 151 88 274 102 300 207 87 13 214 4 266 35 39 55 290 227 170 204 264 101 43 162 73 16 15 110 292 224 222 137 255 84 259 281 21 111 209 7 76 100 41 265 298 210 181 295 131 128 33 67 152 186 177 129 71 211 280 97 92 81 293 218 274 258 102 300 123 207 87 212 13 214 57 221 145 63 39 290 227 256 18 204 264 101 75 184 270 73 72 16 99 110 208 292 224 222 40 137 255 183 116 284 138 132 3 173 148 288 242 21 111 209 179 193 7 223 297 233 195 191 156 68 142 159 57 87 155 76 35 152 186 129 117 211 151 88 144 97 169 168 286 5 157 102 13 214 4 266 39 64 55 290 143 170 31 75 43 96 16 277 99 15 158 128 215 33 44 26 32 255 183 67 84 284 112 260 90 89 11 148 259 198 281 192 282 184 10 120 63 167 37 169 20 48 259 152 168 274 157 300 30 35 254 43 76 277 128 33 67 90 89 131 7 253 75 186 88 79 195 80 87 212 13 163 55 185 208 58 161 222 251 255 265 249 173 197 51 209 165 156 81 221 290 204 264 101 116 155 263 206 268 160 275 45 278 225 135 130 284 67 7 175 211 82 241 31 152 168 274 300 35 43 76 259 99 5 55 208 173 135 256 170 199 120 113 156 105 253 76 186 177 106 129 117 211 226 88 144 97 169 168 274 286 5 157 102 300 207 87 13 214 145 266 35 39 55 290 227 204 264 101 75 43 96 162 73 16 277 15 110 158 292 224 215 44 32 255 183 52 67 84 284 112 86 260 90 89 11 148 141 259 14 198 281 192 21 282 111 209 178 36 24 169 22 111 93 121 197 128 131 33 152 168 157 35 254 76 277 90 89 52 259 92 102 13 208 255 281 84 197 43 263 148 225 288 15 152 157 35 76 277 128 33 67 90 89 259 92 65 87 39 252 208 217 173 135 156 26 64 120 164 157 1 190 250 228 168 152 186 129 117 211 151 88 243 144 97 169 92 134 286 5 102 13 214 4 266 35 39 55 290 143 69 170 31 75 43 96 76 16 277 99 15 158 128 53 215 33 44 26 32 255 183 67 284 112 260 90 89 148 131 259 198 192 282 118 45 147 23 10 232 61 32 53 168 157 254 128 33 67 90 274 259 108 8 79 65 160 120 57 275 289 137 94 203 164 265 29 235 51 203 53 235 36 172 116 104 223 131 186 177 106 129 71 117 211 280 226 151 88 144 97 169 168 81 293 274 134 286 5 157 258 102 123 207 87 13 214 57 4 145 266 35 63 22 39 55 290 227 256 170 18 204 264 101 75 43 96 162 73 72 76 16 277 15 110 208 158 292 224 154 215 222 44 40 32 255 183 279 84 284 132 112 86 260 90 89 11 148 141 259 288 14 198 281 192 21 282 111 209 195 273 268 270 5 251 30 166 188 152 168 157 254 277 128 33 67 90 89 131 70 194 84 32 27 199 29 108 152 128 30 254 274 300 137 202 259 299 7 253 183 52 87 116 36 284 182 205 264 222 62 244 30 128 33 131 152 157 254 277 67 90 89 105 70 259 8 65 268 163 248 75 237 223 225 209 160 252 289 185 34 64 209 230 120 77 237 195 76 131 261 108 206 269 97 210 168 218 79 228 80 157 175 300 1 212 268 160 27 57 221 295 163 248 35 213 252 220 275 185 75 184 239 270 200 238 277 208 289 240 229 58 217 180 161 251 188 137 52 36 94 159 61 203 45 294 164 116 155 138 265 29 223 249 90 89 202 297 133 23 259 278 113 283 242 235 119 197 225 51 135 257 298 233 166 165 7 130 272 74 154 184 81 64 254 50 158 131 44 259 128 152 168 157 35 43 76 277 90 89 274 70 5 102 208 281 221 202 11 10 240 91 89 128 168 67 105 250 243 92 8 38 134 65 57 35 219 64 143 69 31 43 56 76 99 26 142 46 259 7 79 290 168 2 199 215 15 227 152 30 35 76 128 33 67 131 259 70 300 52 5 208 235 127 50 43 107 119 24 11 128 33 152 105 70 8 38 274 157 65 300 57 85 219 56 137 142 52 90 202 46 257 299 7 253 188 183 112 181 246 197 151 133 76 152 157 35 43 277 128 33 90 89 131 259 92 39 252 208 135 227 242 80 135 137 97 264 112 254 152 105 250 243 70 92 168 8 38 134 157 65 30 219 64 69 56 277 99 128 33 142 52 67 90 89 46 131 259 235 257 247 204 106 262 214 147 63 263 131 33 105 70 168 8 38 157 65 57 85 140 56 76 277 137 142 52 90 202 46 235 299 7 253 51 279 43 100 217 186 108 211 131 168 128 33 67 177 129 71 280 210 81 293 218 274 195 258 102 300 123 207 87 1 212 13 27 214 57 221 145 35 63 39 290 227 256 170 18 204 264 101 75 184 270 162 73 72 16 238 15 110 208 158 229 292 224 174 154 222 188 122 40 194 137 255 183 77 36 294 116 284 138 3 202 187 262 172 297 173 148 141 259 288 20 278 242 104 263 21 225 282 135 111 209 179 165 7 130 291 163 248 223 203 197 261 58 276 160 252 233 108 269 109 128 200 290 164 62 152 105 70 168 274 157 300 57 85 35 254 140 43 76 277 33 137 52 67 90 89 202 259 235 257 299 7 253 55 18 8 162 150 207 120 230 254 186 177 106 129 117 211 280 151 88 24 210 168 81 293 218 274 195 157 258 102 300 123 87 1 212 13 27 214 221 4 54 145 266 35 63 22 39 290 227 256 170 204 264 101 184 43 270 73 200 72 76 16 238 277 15 271 110 208 158 229 292 224 174 154 222 44 188 122 40 194 137 255 183 77 36 67 294 116 284 138 132 86 90 3 89 202 187 262 172 297 173 148 141 259 288 20 278 104 263 281 21 225 135 111 209 179 193 165 7 130 93 163 223 10 276 121 160 248 252 12 45 220 94 298 228 126 268 197 127 295 275 239 240 161 29 249 113 119 51 233 143 206 55 275 182 259 300 48 92 157 35 108 8 65 160 57 248 76 137 94 203 265 202 235 51 154 171 85 94 215 120 18 118 250 92 134 64 143 69 43 99 129 190 205 137 181 110 114 58 4 272 183 256 193 54 113 5 76 152 186 129 117 211 250 151 88 243 144 97 169 92 168 134 286 157 102 13 214 266 39 64 55 290 143 69 170 31 75 43 96 56 16 277 99 15 158 53 44 26 32 255 67 84 284 112 260 90 89 11 148 259 198 281 192 282 14 275 6 101 135 270 212 31 44 33 67 157 105 35 64 143 43 76 277 89 259 73 102 217 274 297 228 290 72 152 117 250 151 88 243 144 97 169 92 168 134 286 5 157 65 4 266 35 64 55 143 69 170 31 75 43 96 56 76 277 99 15 158 128 215 33 44 26 32 67 84 284 112 260 90 89 11 131 259 198 281 192 282 62 253 150 41 294 168 57 46 200 240 30 174 28 109 2 247 127 155 194 128 152 168 157 30 35 254 43 76 277 33 67 90 89 131 70 300 5 154 199 299 53 33 147 34 254 131 30 128 168 35 43 76 259 70 52 92 155 60 102 252 259 168 37 181 57 131 128 33 67 117 250 243 144 92 134 65 64 143 69 31 56 99 215 44 26 142 112 192 7 200 147 282 221 54 182 29 90 128 33 67 152 186 129 117 211 250 151 88 243 144 97 169 92 134 286 5 157 65 102 13 214 4 266 35 219 39 191 64 55 290 143 69 170 31 75 43 96 56 76 16 277 99 15 158 53 215 44 26 142 32 255 183 52 84 284 112 260 89 11 148 259 198 281 192 62 230 78 21 49 43 263 2 259 13 22 250 52 87 62 128 105 109 195 143 225 48 206 274 33 131 117 250 144 97 169 92 5 300 35 64 31 43 96 76 99 215 44 26 32 84 112 11 259 198 192 282 253 67 252 48 279 164 46 126 121 57 261 206 269 210 8 218 79 195 228 80 175 300 1 212 268 27 120 221 295 163 248 35 213 264 185 184 239 270 200 76 238 208 229 58 217 180 161 251 188 237 137 77 52 36 94 159 294 116 155 138 265 223 249 202 297 23 259 278 113 242 235 119 263 225 51 135 257 298 233 165 7 156 130 108 272 160 220 240 203 45 283 88 224 199 12 5 183 187 217 152 214 168 157 254 277 128 33 67 90 89 52 259 59 289 225 180 269 293 231 22 48 152 168 274 157 300 57 85 35 254 140 43 76 277 128 137 67 90 89 202 259 299 7 253 151 79 195 172 223 297 19 130 2 152 168 157 254 128 33 67 90 131 76 259 75 49 64 14 104 189 24 184 221 259 128 33 67 131 105 70 8 38 274 300 57 85 140 219 137 142 52 202 235 299 7 253 117 151 54 156 194 240 198 109 33 255 128 117 250 151 88 243 144 97 169 92 274 134 5 57 35 64 55 143 69 31 75 43 96 277 99 215 44 26 32 84 260 89 11 259 192 282 116 200 173 144 66 152 62 254 76 131 128 33 168 157 277 90 89 274 300 259 147 192 99 166 23 230 49 233 152 168 274 157 300 57 85 35 254 140 43 76 277 128 33 137 67 90 89 202 131 259 299 7 253 75 298 268 299 50 164 277 92 195 131 168 254 128 33 67 259 186 129 117 211 250 151 88 243 144 97 169 274 134 286 5 102 13 214 4 266 39 64 55 290 143 69 170 31 75 96 16 99 15 158 53 215 44 26 32 255 183 84 284 112 260 11 148 198 281 192 282 253 173 187 289 4 65 194 260 32 128 152 105 250 243 70 92 168 8 38 134 157 219 64 143 69 31 56 277 99 33 26 142 6 52 67 90 46 235 294 29 40 63 10 176 257 23 62 152 117 250 243 144 97 169 92 8 134 5 157 65 35 219 64 143 69 31 75 96 56 76 277 99 215 44 26 142 32 84 112 260 90 89 11 259 198 192 282 90 11 55 254 77 174 21 145 128 30 33 131 168 67 259 177 71 280 70 210 81 293 274 258 300 123 207 87 212 227 256 18 264 101 75 72 208 292 224 154 222 40 137 183 138 132 202 173 141 288 282 111 179 7 223 297 283 199 66 76 63 56 88 103 2 171 111 179 244 91 112 33 128 131 261 297 152 47 290 79 172 100 128 67 131 105 250 243 70 92 8 38 134 157 65 57 140 219 64 143 69 56 76 277 99 142 52 90 89 83 235 257 238 59 244 218 166 252 275 236 57 33 152 105 70 274 157 300 85 35 254 140 43 76 277 137 52 90 89 202 259 235 257 299 7 253 58 35 5 297 21 266 238 152 117 250 243 144 92 168 8 38 134 157 65 219 64 143 69 31 56 76 277 99 215 44 26 142 67 90 89 46 259 192 162 60 255 223 239 285 48 152 168 274 157 300 30 35 254 43 76 277 128 33 137 67 90 89 202 131 259 299 7 253 75 186 163 101 161 164 209 275 130 59 219 280 201 36 200 225 48 131 168 157 43 33 67 5 208 31 148 225 268 239 97 217 123 152 117 250 243 144 169 92 134 5 157 35 64 143 69 43 96 56 76 277 99 215 44 26 32 84 112 90 89 11 259 198 192 282 32 218 27 222 169 174 114 52 48 168 35 43 128 33 67 131 259 144 300 143 5 197 186 90 73 124 244 116 104 152 157 35 43 76 277 128 33 89 259 92 5 252 208 215 173 135 259 115 149 40 182 141 280 176 62 33 274 300 65 184 289 112 136 300 117 15 222 48 259 152 105 250 243 70 144 97 169 92 168 8 38 199 134 5 157 65 219 64 69 31 43 96 56 277 99 128 215 33 44 26 142 6 52 67 84 90 89 11 46 131 198 235 192 282 257 62 20 43 159 170 228 7 146 220 117 131 35 76 67 259 38 219 193 58 1 187 26 215 295 223 48 43 259 169 81 218 40 255 116 70 255 131 199 123 67 119 129 128 33 152 117 250 151 88 243 144 97 169 92 168 8 134 5 157 65 35 219 64 55 143 69 31 75 43 96 56 76 99 215 44 26 142 32 52 84 112 260 90 89 11 46 259 198 192 282 62 289 283 180 9 129 206 79 124 128 52 152 274 157 300 57 85 35 140 43 76 277 33 137 90 89 202 259 299 7 253 96 127 251 154 93 296 109 161 252 57 157 90 259 7 177 280 81 293 123 266 55 256 18 101 72 292 222 40 132 173 141 288 235 223 203 240 187 91 115 104 292 169 168 30 128 33 67 131 186 129 117 211 250 151 88 243 70 144 97 92 134 286 5 102 13 214 4 145 266 39 64 55 290 143 69 170 204 31 75 96 16 99 15 158 53 215 44 26 32 255 183 84 284 112 260 11 148 198 281 192 209 290 89 185 230 273 259 153 217 33 168 151 88 274 300 13 214 4 266 35 55 170 75 43 76 15 158 284 281 57 102 276 100 198 119 106 177 62 168 30 128 33 67 131 117 250 151 88 243 70 144 97 169 92 274 134 286 5 65 13 4 64 55 143 69 170 31 75 96 99 15 158 215 44 26 32 84 284 112 260 11 281 192 282 111 122 296 107 44 248 9 96 152 168 274 300 67 7 5 208 118 188 58 226 33 261 22 250 76 198 128 117 243 92 134 64 143 69 31 99 215 44 26 100 77 171 249 160 205 128 51 76 67 152 117 151 88 243 144 97 169 92 134 286 5 157 4 266 35 64 55 143 69 31 75 96 277 99 158 215 44 26 32 84 112 260 90 89 11 259 198 281 192 282 190 33 129 70 278 106 211 76 152 168 38 157 30 219 277 128 142 52 67 90 89 131 257 225 223 98 218 143 151 146 147 51 177 261 280 206 269 210 127 81 293 274 195 80 157 300 123 1 212 268 27 57 221 295 163 248 35 213 256 184 239 43 270 200 72 76 16 238 208 229 58 217 292 180 154 251 188 237 40 137 77 36 159 294 164 116 155 138 132 90 89 202 187 262 172 297 173 141 23 259 288 278 113 242 235 263 225 135 257 298 165 7 156 130 230 176 272 252 275 94 61 45 283 166 108 228 160 60 220 12 203 265 185 133 137 119 274 99 58 8 183 239 128 168 300 299 243 57 111 22 218 221 238 190 104 131 168 274 300 43 128 33 137 67 90 202 299 7 253 97 75 26 186 185 161 222 251 51 209 1 212 268 248 94 116 130 129 160 163 275 101 229 21 225 300 67 187 189 64 114 21 126 152 105 117 250 70 144 97 169 92 168 8 38 199 134 5 157 65 219 143 69 31 96 56 277 99 128 215 33 44 137 26 142 6 52 84 112 90 89 11 46 198 235 192 282 257 62 45 286 187 8 133 183 139 127 33 67 152 117 250 88 243 144 97 169 38 134 5 157 65 35 219 47 64 55 143 69 31 75 43 96 56 76 277 99 215 44 26 142 32 84 112 260 90 89 11 46 259 198 192 282 62 287 160 109 233 162 128 126 216 48 152 168 157 35 254 43 277 67 90 89 259 5 208 281 206 205 212 2 192 289 223 32 152 128 33 131 168 67 85 137 202 7 151 144 75 99 112 175 21 200 172 299 149 259 33 168 274 35 43 76 67 118 111 126 37 119 162 30 128 33 131 168 67 152 274 300 57 85 140 137 89 202 299 7 253 264 75 221 163 296 73 199 250 35 122 28 219 30 128 33 131 168 67 274 300 43 76 259 299 7 253 13 57 75 215 52 202 174 14 83 63 198 234 13 231 275 100 82 207 59 211 67 167 168 128 157 250 243 92 134 65 35 64 143 69 31 43 76 99 26 259 21 25 288 6 179 14 249 112 251 168 128 33 131 186 177 106 105 129 71 117 211 280 151 88 243 92 81 293 274 258 102 300 123 207 87 13 214 145 266 63 22 39 55 290 227 256 170 18 204 264 101 75 162 73 72 16 15 110 158 292 224 154 222 40 137 255 183 284 132 86 202 173 148 141 281 21 111 209 7 223 297 195 38 25 249 141 97 149 176 155 48 62 152 168 274 157 300 35 254 43 76 277 128 33 67 90 89 259 65 11 186 81 218 79 80 87 13 120 163 55 185 58 161 222 61 265 173 21 51 209 165 156 130 180 225 151 221 290 227 264 75 237 40 204 208 263 177 272 297 97 109 152 216 83 81 207 128 30 158 233 281 176 255 4 102 62 285 21 203 125 72 82 288 136 128 152 168 274 157 300 35 254 43 76 277 33 67 90 89 131 259 5 8 57 75 195 268 221 163 248 252 185 161 222 225 51 209 130 186 162 117 5 142 141 109 286 30 131 128 33 168 67 43 105 70 35 202 259 272 283 174 157 248 295 184 5 152 259 8 268 57 163 180 161 251 237 164 155 223 23 113 235 257 165 156 206 160 289 58 61 203 45 29 197 256 22 50 83 43 288 155 33 44 131 168 152 105 117 250 243 70 92 8 38 199 274 134 157 65 57 219 64 143 69 31 56 76 277 99 26 142 6 52 90 89 46 235 257 71 235 81 95 16 291 251 138 35 152 117 250 88 243 144 97 169 92 168 134 5 157 64 143 69 31 75 43 96 76 277 99 215 44 26 142 32 67 84 112 260 90 89 11 259 198 192 282 7 128 224 64 192 23 131 196 18 30 21 168 115 214 218 63 224 54 277 128 33 67 89 131 5 208 298 217 33 51 159 260 110 168 274 35 254 43 128 67 131 259 5 4 102 80 256 180 185 211 53 33 254 274 300 43 76 259 299 253 134 215 265 64 164 168 14 146 138 288 114 196 176 284 192 294 92 57 62 152 117 250 243 144 97 169 168 8 38 134 5 157 65 35 219 64 143 75 96 56 76 277 99 128 215 33 44 26 142 32 67 84 112 260 90 89 11 46 198 282 232 133 287 34 235 87 265 70 131 128 33 67 90 259 88 97 274 300 75 43 52 87 291 67 276 243 197 142 246 257 142 27 131 120 102 265 152 105 70 8 38 157 65 57 85 140 219 56 52 90 46 235 75 209 291 174 105 184 61 146 28 127 259 30 131 128 33 168 67 35 43 76 117 88 70 144 97 169 5 75 96 215 44 26 32 84 112 260 11 198 192 282 20 209 168 35 294 37 213 42 211 76 33 259 206 65 120 163 248 237 164 265 51 79 272 160 252 289 29 209 96 2 24 68 298 131 76 152 157 35 254 43 277 128 33 90 89 259 92 5 208 135 136 56 83 208 69 251 110 37 19 169 99 207 6 221 86 131 128 152 168 157 254 67 90 259 261 206 269 81 8 218 79 195 228 80 175 1 268 120 57 295 163 248 213 252 185 75 184 239 270 200 238 289 229 58 180 161 251 188 237 77 52 36 94 164 116 155 265 29 223 249 202 297 23 278 113 242 235 119 263 225 51 135 257 298 233 165 7 156 130 108 272 160 12 240 61 203 45 74 283 166 225 267 272 29 296 199 180 7 152 105 168 274 157 300 57 85 35 254 140 43 76 277 137 67 90 89 202 259 235 257 299 253 240 271 232 65 64 226 111 159 30 131 128 33 67 105 70 38 274 300 57 85 35 140 43 76 137 52 90 202 259 235 257 299 7 253 208 225 198 68 145 8 274 71 265 186 177 129 276 261 291 280 206 269 210 127 168 81 293 121 218 195 80 157 258 126 102 300 123 207 87 1 212 268 27 120 221 295 163 248 35 213 63 39 290 227 256 18 204 264 101 184 239 43 270 96 200 72 76 16 238 277 110 208 229 58 217 292 224 174 154 161 222 251 33 188 237 40 137 255 36 159 67 164 116 155 138 223 132 90 3 89 202 187 262 172 297 173 141 23 259 288 10 20 278 113 242 104 263 21 135 298 233 179 193 165 7 156 130 230 61 45 175 160 12 203 119 185 51 246 300 261 42 216 273 176 62 152 168 157 35 254 43 76 277 67 90 89 131 259 65 92 87 55 143 44 173 135 26 210 211 199 197 163 162 219 31 214 168 152 30 35 43 76 128 33 67 90 89 131 259 52 92 87 13 55 208 217 173 135 26 113 161 227 264 75 264 272 143 278 218 201 121 147 48 152 274 157 300 57 85 35 254 140 43 76 277 137 90 89 202 259 299 7 253 188 36 101 226 281 54 108 293 152 168 157 35 254 76 277 128 67 90 89 131 259 57 92 81 87 55 208 135 26 62 243 53 134 184 41 23 63 259 128 33 67 131 152 186 129 117 211 250 226 151 88 144 97 169 92 38 286 5 157 65 102 196 207 87 13 214 57 4 145 266 35 39 64 55 290 143 69 170 204 31 75 43 96 56 73 76 16 277 99 15 158 224 215 44 26 32 255 183 84 284 112 260 90 89 11 148 198 281 192 21 282 111 209 14 299 277 101 288 152 154 155 95 30 280 226 294 197 1 107 179 225 33 152 105 117 250 243 70 92 168 8 38 199 134 157 65 57 140 219 64 143 69 31 56 277 99 44 26 142 6 67 90 46 83 235 257 94 263 66 293 211 153 65 168 128 33 67 131 186 129 117 250 151 88 144 97 169 92 274 286 5 102 300 13 214 4 145 266 35 39 64 55 290 143 170 204 31 75 43 96 76 16 99 15 215 44 26 32 255 183 84 284 112 260 11 148 259 198 281 192 282 209 23 188 261 52 186 82 281 149 76 35 43 128 259 57 208 295 44 74 166 213 183 85 11 152 157 35 43 76 277 90 89 259 5 208 215 135 175 259 145 125 230 196 69 149 30 128 33 131 67 152 274 157 300 57 85 35 254 140 43 76 277 137 90 89 202 299 7 253 75 248 225 131 9 213 172 254 124 224 205 43 125 40 260 113 258 121 9 168 128 33 67 186 177 129 71 291 280 210 81 293 274 195 80 102 300 123 207 87 1 212 27 57 221 145 35 63 39 290 227 256 18 204 264 101 184 43 200 72 76 16 238 229 217 292 224 174 154 222 188 137 255 77 36 294 116 138 132 3 202 187 262 172 297 173 141 259 288 10 20 198 278 242 104 263 21 225 135 111 209 179 193 165 7 130 261 126 163 223 68 298 156 45 276 252 252 283 278 167 6 175 181 296 57 168 128 33 67 186 177 129 71 291 280 210 81 293 218 274 195 258 102 300 123 207 87 1 212 27 221 145 35 63 39 227 256 18 204 264 101 184 43 270 200 72 76 16 238 99 208 229 217 292 224 174 154 215 222 188 40 137 255 77 36 294 116 138 132 3 202 187 262 172 297 173 141 259 288 20 113 242 235 104 263 21 225 135 111 209 179 193 165 7 130 163 223 197 204 221 230 206 180 123 63 225 259 35 43 76 89 99 252 11 282 84 292 42 127 264 57 223 4 282 14 285 95 138 186 152 33 105 243 70 168 8 38 134 157 65 57 85 35 140 219 69 56 277 142 90 89 46 235 257 250 165 81 140 77 147 51 33 67 152 117 88 243 144 97 169 92 8 134 5 157 65 35 219 64 55 143 69 31 75 43 96 56 76 277 99 215 44 26 142 32 84 112 260 90 89 11 46 259 192 282 62 268 105 135 182 298 272 134 274 300 137 202 299 7 253 87 208 183 192 235 13 247 215 180 110 288 259 186 177 71 291 211 280 210 127 168 81 293 121 218 274 195 157 258 102 300 123 207 87 1 212 268 27 214 221 295 145 35 63 39 290 227 143 256 170 18 204 264 101 239 43 270 162 73 200 72 76 16 238 277 15 208 158 229 217 292 224 174 154 161 222 33 188 122 40 194 137 255 183 77 36 159 67 294 116 155 284 138 132 68 90 3 89 202 187 172 297 173 148 141 10 20 278 113 242 104 263 21 225 135 111 209 179 193 165 7 156 130 230 261 176 126 163 61 164 223 276 160 252 12 58 45 119 197 108 120 203 265 249 23 125 234 87 199 168 56 118 92 187 287 244 25 255 93 230 138 152 168 274 157 300 30 35 254 43 76 277 128 33 67 90 89 131 259 195 87 120 182 257 184 291 138 278 160 259 274 35 43 76 252 289 94 275 206 58 134 139 246 148 197 271 1 30 131 128 33 168 254 67 300 85 140 277 137 202 259 299 7 253 55 75 96 163 283 94 74 202 175 288 141 130 91 136 152 168 157 35 254 43 76 277 90 259 208 183 161 162 260 131 126 114 189 103 168 30 33 67 157 254 105 70 8 38 274 65 300 57 85 140 219 137 142 52 202 259 235 257 299 7 253 50 82 2 107 182 260 183 177 30 128 33 67 131 152 157 254 277 90 89 250 243 70 92 274 134 64 69 99 142 259 29 254 193 65 287 124 285 175 30 214 108 123 94 197 86 249 280 152 168 274 157 300 57 85 35 254 140 43 76 277 33 137 67 90 89 202 259 299 7 253 298 142 249 152 54 187 31 66 47 40 136 281 85 15 112 119 30 131 128 35 254 43 76 259 70 40 197 278 8 76 107 4 252 57 280 92 293 264 144 69 182 23 52 188 279 224 7 103 179 143 206 27 57 168 33 67 131 157 219 277 90 284 92 188 103 265 279 172 237 160 128 105 211 151 13 214 266 219 290 69 170 15 183 284 148 235 281 282 20 120 231 179 103 259 200 41 297 168 274 76 67 29 259 127 183 50 263 165 158 62 152 168 157 254 76 277 128 33 67 90 89 274 65 208 16 219 213 110 227 133 30 76 128 33 131 177 106 129 71 211 280 151 88 70 169 210 81 293 8 274 286 5 258 102 300 123 207 87 212 13 214 4 145 266 35 63 22 39 55 290 256 170 18 204 264 101 75 43 96 162 73 72 15 271 208 158 292 224 154 222 40 137 255 183 279 84 284 138 86 260 202 11 173 148 141 259 288 198 281 21 282 111 209 193 7 93 223 297 195 94 284 257 224 189 159 151 264 273 62 152 168 157 254 277 128 33 67 90 131 137 259 7 38 242 196 80 71 299 187 63 78 254 30 128 33 67 131 168 222 105 70 57 52 259 235 257 253 195 1 75 215 116 163 248 164 272 27 190 188 199 274 162 163 152 168 300 128 33 131 299 99 52 5 34 41 170 248 11 209 2 192 131 128 168 67 96 186 177 129 71 291 211 280 97 210 92 81 293 218 258 102 300 123 207 87 1 212 13 27 214 57 221 145 63 39 290 227 256 18 204 264 101 75 184 270 73 200 72 16 238 99 110 208 229 217 292 224 174 154 222 188 40 194 137 255 183 77 36 294 116 284 138 132 3 202 187 262 172 297 173 148 141 288 20 278 113 242 104 263 21 225 282 135 111 179 193 165 7 130 163 223 12 261 276 160 252 289 230 176 164 268 241 101 147 32 4 293 59 78 44 152 168 157 30 35 254 43 76 277 128 33 67 90 89 131 259 300 75 11 81 195 87 208 161 113 295 123 146 182 274 67 138 71 68 244 271 174 287 167 30 128 131 33 152 168 157 254 67 90 259 261 280 210 81 218 195 80 123 207 1 212 268 27 57 221 295 163 248 143 256 18 75 184 239 270 200 72 16 238 99 208 229 217 154 161 251 188 237 77 36 159 294 116 155 138 223 187 172 297 23 288 278 113 242 235 263 225 135 257 165 156 130 176 61 283 197 166 83 60 282 226 117 252 209 20 57 186 177 106 129 71 291 211 280 151 88 24 210 168 81 293 218 274 195 80 157 258 102 300 123 207 87 1 212 13 27 214 221 4 54 145 35 63 22 39 55 290 227 256 170 18 204 264 101 184 43 270 162 73 200 72 76 16 238 277 15 271 110 208 158 229 217 292 224 174 154 222 33 188 122 40 194 137 255 183 77 36 67 294 116 284 138 132 112 86 90 3 89 202 187 262 172 297 173 148 141 259 288 10 278 113 242 104 263 281 21 135 111 179 193 165 7 130 93 163 223 276 121 228 160 289 58 197 156 127 94 23 176 126 268 120 295 213 275 239 109 240 161 251 237 159 28 61 29 68 249 283 119 51 233 175 261 140 38 218 6 211 253 76 47 49 4 119 30 138 141 113 190 26 278 225 48 300 57 85 140 137 202 299 7 253 21 161 164 238 28 88 236 17 191 82 128 44 152 105 168 274 157 300 57 85 35 254 140 43 76 277 33 137 67 90 89 202 131 259 235 299 7 253 34 70 204 194 161 45 144 167 128 131 250 243 92 134 57 35 64 143 69 43 99 259 208 85 110 254 212 88 282 24 250 161 120 245 229 257 13 165 259 186 177 129 71 211 280 151 210 81 293 274 258 300 123 207 87 212 214 4 145 266 63 22 39 55 290 227 256 170 18 204 264 101 43 162 73 72 16 15 110 208 158 292 224 154 222 44 40 137 255 183 284 132 86 202 173 148 141 288 281 21 111 209 193 7 164 223 3 195 280 296 36 282 239 300 2 160 131 92 186 177 129 71 81 293 274 157 258 65 102 123 207 87 145 35 63 39 290 227 256 204 264 101 75 43 72 76 16 277 110 292 224 154 222 40 137 255 132 90 89 202 173 141 259 288 111 209 7 223 20 283 103 60 93 25 4 192 141 146 128 33 67 131 152 105 117 250 243 70 144 97 169 92 8 199 134 5 157 65 57 85 140 219 64 143 69 31 96 56 76 99 215 44 137 26 142 6 52 84 90 202 11 46 83 198 235 282 257 62 211 289 226 162 165 34 132 131 128 33 152 274 157 300 35 254 43 76 277 90 89 259 299 7 253 97 65 215 186 79 195 80 87 13 120 185 96 161 222 251 249 173 225 51 209 169 210 58 255 151 81 204 278 157 16 115 58 225 181 161 243 33 152 105 117 250 70 144 92 168 8 38 199 134 65 219 64 143 69 56 277 99 128 215 44 26 142 6 52 67 112 90 89 46 131 235 192 257 83 271 111 96 200 48 226 177 57 128 33 131 186 106 129 71 211 280 151 88 210 81 293 274 258 102 300 123 207 87 212 13 214 4 145 266 63 22 219 39 55 290 227 256 170 18 204 264 101 75 162 73 72 16 15 110 208 158 292 224 154 222 40 137 255 183 284 138 132 112 86 202 173 148 141 288 281 21 209 193 93 223 297 195 94 227 274 165 170 104 124 156 245 76 168 157 254 128 33 90 131 259 92 151 278 123 48 79 228 23 246 111 67 131 152 105 70 8 38 65 57 85 140 219 56 277 142 52 89 235 18 75 225 169 296 202 289 226 85 144 254 128 131 168 67 152 259 186 177 105 129 71 211 274 102 300 207 87 13 214 4 145 266 39 55 290 227 170 204 264 101 75 162 73 99 15 110 158 292 224 222 137 255 183 284 132 112 86 173 141 281 21 111 209 7 293 223 297 195 270 188 222 32 115 112 34 249 131 152 76 277 128 89 153 46 187 80 152 93 53 59 128 33 131 274 157 300 57 85 35 254 140 43 76 277 137 90 89 202 259 299 7 253 75 30 162 80 74 264 168 189 33 131 105 70 38 57 85 140 137 52 202 235 257 299 7 253 75 130 42 2 185 79 12 252 4 192 152 57 33 168 274 99 112 32 239 206 27 100 237 174 43 30 258 205 197 269 297 5 65 129 35 44 48 43 76 33 67 89 259 142 204 208 107 7 27 202 153 83 74 8 128 33 152 105 250 243 70 92 38 134 157 65 57 85 140 219 64 143 69 31 56 277 99 142 6 52 90 46 235 257 263 264 106 151 191 40 18 100 35 152 168 30 128 33 67 131 253 75 99 87 34 278 295 55 48 288 168 70 131 259 186 177 129 71 276 261 291 280 269 97 210 127 81 293 218 274 195 80 157 300 123 207 87 1 212 268 27 57 221 163 145 248 35 213 227 256 18 204 264 101 75 239 43 270 200 72 76 238 277 208 229 58 217 292 224 174 154 161 222 251 33 188 237 40 137 255 77 36 159 67 294 164 116 155 138 223 132 68 90 3 89 202 187 262 172 297 173 141 23 10 20 113 242 263 21 225 135 111 209 298 233 179 193 165 7 156 130 230 176 126 120 61 45 228 175 160 12 203 265 197 259 152 245 208 284 161 234 290 254 277 128 33 67 90 89 131 219 249 156 21 119 294 128 45 76 168 131 186 177 129 71 211 151 88 102 207 87 13 214 4 145 266 39 64 55 290 227 170 204 264 101 75 73 16 15 292 224 222 137 255 183 52 284 202 148 281 111 209 7 163 266 68 25 9 116 37 92 156 76 152 168 274 157 254 43 277 67 90 89 259 243 99 5 208 135 212 94 270 56 166 65 62 280 48 152 168 157 35 254 43 76 277 67 90 89 131 259 87 55 208 26 173 135 162 8 141 273 234 259 210 97 62 30 11 36 117 265 291 136 90 244 30 128 33 131 186 177 106 129 71 211 280 151 88 70 210 81 293 258 102 300 123 207 87 212 13 214 4 266 63 22 39 55 290 227 256 170 18 204 264 101 75 43 96 162 73 72 76 16 277 15 271 110 208 158 292 224 154 222 40 137 255 183 132 86 89 202 173 148 141 259 288 281 21 111 209 193 7 223 297 233 195 216 87 242 5 150 183 264 203 254 48 152 105 250 243 70 92 168 8 38 134 157 65 219 64 143 69 56 277 99 33 142 52 67 90 89 46 259 235 257 2 130 199 9 208 125 214 291 152 168 157 35 254 76 277 128 33 67 90 89 131 259 52 5 55 135 169 229 165 294 295 91 29 228 152 274 157 35 254 43 76 277 90 89 259 186 87 212 208 26 255 173 135 186 119 138 89 173 148 81 19 168 261 250 206 269 218 195 80 157 300 1 212 268 27 120 57 221 295 163 248 35 213 290 184 239 270 200 76 238 277 229 58 217 180 251 188 237 137 77 36 294 164 116 155 265 223 90 202 297 23 259 198 278 113 242 235 263 225 51 135 298 233 165 7 156 130 108 272 220 61 203 45 249 283 166 185 197 283 158 77 196 296 178 156 76 259 62 152 117 151 88 243 144 97 169 92 168 134 286 5 157 65 13 214 4 266 35 64 55 143 69 170 31 75 43 96 277 99 15 44 26 32 183 67 84 284 112 260 90 89 11 148 198 281 192 282 7 63 300 54 268 203 177 150 167 152 250 243 70 92 168 8 38 134 157 65 219 64 143 69 56 76 277 99 128 33 142 52 67 90 89 46 235 257 5 279 174 192 259 225 139 30 72 74 23 297 156 194 158 83 128 105 70 57 85 140 137 52 202 235 257 7 130 27 118 130 22 291 203 269 284 128 211 151 13 214 69 183 52 148 217 52 272 297 211 156 234 195 168 254 67 277 90 89 259 274 300 21 269 250 181 157 283 41 225 32 96 128 33 151 88 144 97 169 92 168 286 5 4 266 35 55 170 75 43 76 277 158 215 84 112 260 90 89 11 259 198 281 192 282 111 216 171 73 248 211 17 137 44 152 117 250 88 243 144 97 169 92 168 134 157 35 64 143 69 31 75 43 76 277 99 215 32 67 84 112 260 90 89 11 259 198 192 282 193 270 156 111 237 110 173 43 76 90 62 92 118 276 261 291 280 210 127 81 293 218 274 195 80 157 258 65 300 123 207 87 1 212 268 27 221 295 163 248 35 213 290 227 256 69 18 264 101 184 239 200 72 238 277 208 229 217 292 224 174 154 161 222 251 188 40 137 77 36 159 294 116 155 138 223 132 68 89 202 187 262 172 297 141 23 259 288 10 20 278 113 242 235 263 21 225 135 179 165 7 130 230 228 126 60 252 58 61 203 283 51 233 175 45 119 166 108 171 160 220 275 94 282 240 295 118 24 235 213 128 131 168 33 67 137 202 186 88 70 102 69 75 42 24 12 192 72 31 147 85 152 128 33 131 168 274 300 35 43 259 299 7 253 87 173 80 145 25 43 196 243 58 299 128 131 168 277 89 253 92 206 81 8 79 65 120 57 163 248 252 185 75 289 237 137 94 164 265 29 223 202 173 225 51 108 160 294 250 298 13 96 41 232 285 30 128 33 131 67 274 300 35 43 76 137 90 259 299 7 253 92 75 26 257 186 195 87 204 283 21 68 131 51 128 35 105 97 168 33 67 76 259 204 219 30 113 58 295 238 163 31 168 206 8 79 80 65 268 120 57 248 252 185 289 180 161 251 237 94 164 265 223 235 51 165 41 36 206 113 40 33 103 49 131 128 91 214 173 65 69 219 121 17 293 147 208 228 35 89 241 44 152 168 274 157 300 43 76 277 67 90 131 259 299 7 253 26 186 195 87 212 120 221 163 55 204 255 265 249 173 51 209 156 58 151 81 101 288 75 296 177 40 207 155 63 23 220 131 152 168 157 254 277 90 89 259 7 144 79 142 161 268 58 128 168 254 33 152 250 243 92 134 157 65 219 64 143 69 56 277 99 67 90 89 259 32 72 257 290 42 276 231 238 128 33 131 168 152 117 250 144 97 169 92 134 5 157 35 64 143 69 31 43 96 76 277 99 215 44 26 84 112 260 90 89 11 259 198 192 57 90 11 212 49 114 200 207 152 117 211 250 88 144 97 169 92 168 134 286 5 157 13 214 4 266 35 64 55 143 69 170 31 75 43 96 76 277 99 15 158 128 215 33 44 26 32 183 67 84 284 112 89 148 131 259 198 281 192 282 239 256 280 80 226 75 136 78 30 254 128 33 67 131 43 89 259 81 8 65 288 235 163 161 299 187 30 182 77 142 78 279 246 265 70 209 225 167 269 128 131 168 274 35 67 149 161 122 97 294 45 252 102 57 48 168 152 105 70 8 38 157 65 219 277 142 52 90 89 46 257 225 52 65 153 245 230 62 54 68 168 128 33 67 131 186 129 117 211 151 88 144 97 169 274 286 5 102 300 13 214 4 266 39 55 290 170 31 75 96 16 158 215 44 26 32 255 183 84 284 112 260 11 148 198 192 282 14 284 247 66 72 225 244 173 87 168 30 67 117 250 243 70 144 97 92 274 134 300 64 143 69 31 99 215 44 26 112 192 46 195 142 115 9 97 226 163 168 128 33 157 90 8 35 43 76 259 211 49 114 83 112 291 194 213 128 131 33 152 168 157 35 254 43 76 277 90 259 57 92 5 55 208 121 295 71 174 36 185 33 131 128 67 105 70 57 85 140 235 257 75 26 87 239 175 75 256 106 134 131 33 168 274 300 85 140 76 128 137 67 202 299 7 253 221 290 161 222 61 51 209 212 81 101 227 1 94 278 215 79 61 103 113 168 219 117 140 152 250 243 144 97 92 8 38 134 157 65 64 143 69 31 56 76 277 99 44 26 142 112 90 89 46 235 192 224 62 298 81 236 18 246 2 63 241 100 300 18 68 232 76 30 25 101 123 282 276 167 200 234 168 30 254 128 33 67 131 76 89 259 186 129 211 151 243 70 102 13 214 4 266 39 55 290 170 75 16 15 158 255 183 284 148 281 293 103 69 227 141 71 145 62 215 25 11 176 298 88 101 52 38 62 168 128 33 67 131 117 211 151 243 144 97 169 274 286 5 65 300 13 214 4 266 55 69 170 31 75 96 15 158 215 44 26 32 183 84 284 112 260 148 198 281 192 282 168 170 124 142 99 152 246 148 44 30 35 43 76 128 33 67 131 259 70 5 208 37 118 69 285 67 207 142 190 30 131 54 2 124 140 139 186 155 238 30 205 280 255 251 173 150 64 81 178 270 75 288 156 54 96 72 76 259 186 177 129 71 276 261 291 280 206 269 210 127 168 81 293 121 218 274 195 80 157 258 126 102 300 123 207 87 1 212 268 27 221 295 163 145 248 35 213 63 39 290 227 256 18 204 264 101 239 43 200 16 238 277 110 208 229 58 217 292 180 224 174 154 161 215 222 251 33 188 237 40 137 255 77 36 159 67 164 116 155 138 223 132 68 90 3 89 202 187 262 172 297 173 141 23 10 20 278 113 242 263 21 225 135 111 209 298 233 179 193 165 7 130 230 176 61 45 228 160 12 203 265 83 233 125 198 207 107 215 136 35 43 76 128 33 67 89 131 259 57 252 208 173 238 4 233 203 44 190 123 163 168 62 105 70 8 38 65 219 56 142 52 235 257 18 31 216 293 96 74 25 38 20 76 168 67 274 300 35 243 70 84 68 246 134 208 243 290 159 9 131 152 129 117 211 250 151 88 144 97 169 92 168 286 5 157 102 13 214 4 266 35 39 64 55 143 170 31 75 43 96 76 16 277 99 15 158 128 53 215 33 44 26 32 255 183 67 84 284 112 260 90 89 11 148 259 198 281 192 282 7 251 81 260 114 69 269 195 78 131 30 128 33 67 274 300 57 85 35 140 43 76 137 89 202 259 299 7 253 97 75 186 129 79 212 221 101 161 222 116 51 130 268 124 7 242 174 35 43 128 254 107 238 80 251 194 212 49 283 64 128 152 157 35 254 43 76 277 67 90 89 259 96 87 208 222 173 135 296 265 140 210 59 158 17 163 168 44 152 105 117 250 243 144 97 169 92 134 5 157 65 35 219 64 143 69 43 96 56 76 277 99 128 215 26 142 67 84 112 90 89 11 259 198 192 282 62 7 164 180 121 212 93 29 150 176 62 152 274 157 300 35 254 43 76 277 90 89 131 259 65 88 169 87 208 161 26 255 173 135 215 155 14 149 249 236 218 17 161 238 44 152 168 157 35 254 43 76 128 33 67 90 89 259 202 92 87 55 220 208 183 173 135 26 227 264 251 73 129 108 286 70 289 79 57 33 152 168 8 38 157 65 219 56 142 90 46 120 221 51 175 25 288 236 171 152 168 157 254 128 33 67 90 131 202 259 252 133 29 288 284 268 36 47 57 152 274 157 300 35 43 76 277 137 90 89 202 131 259 299 7 253 75 186 101 275 130 156 273 299 243 292 282 143 274 76 152 117 250 70 144 97 169 92 168 8 38 199 134 5 65 30 219 64 69 31 96 56 277 99 128 215 33 44 26 142 52 67 84 112 90 89 11 46 131 198 192 62 253 191 16 74 26 72 211 275 128 33 168 274 300 57 85 140 76 137 90 202 299 7 253 117 186 212 221 163 161 21 222 115 219 97 80 172 95 192 133 168 8 38 65 35 43 56 76 142 46 259 257 2 283 46 254 176 99 64 97 62 30 131 96 128 152 250 243 70 92 8 38 134 157 219 69 56 76 142 52 90 89 259 257 179 248 186 99 288 31 245 249 48 5 208 237 251 117 119 71 283 222 144 105 300 52 35 253 92 8 195 80 1 57 200 229 113 235 263 21 257 156 252 140 300 123 134 87 73 290 168 108 19 8 201 34 119 189 48 131 152 274 157 35 254 43 76 277 90 89 259 95 250 97 57 75 137 52 11 195 87 53 246 41 214 94 64 40 105 128 33 131 168 274 300 35 43 76 137 202 259 299 7 253 92 186 151 79 195 87 120 221 55 290 185 222 251 255 61 265 119 51 209 165 81 101 264 225 75 278 177 206 207 160 275 18 204 208 229 180 155 173 113 297 233 83 277 222 59 265 33 186 129 71 117 211 151 88 97 169 168 286 5 157 102 300 207 87 13 214 4 145 266 35 39 55 290 227 170 204 264 101 75 43 96 73 76 16 15 158 292 224 255 183 84 284 260 90 89 11 148 259 198 281 21 282 111 209 7 263 209 282 97 127 117 111 152 105 250 243 70 144 169 92 168 8 38 199 134 5 157 65 219 64 143 69 31 43 56 277 99 128 215 33 44 26 142 6 52 67 84 112 90 89 46 235 192 257 62 182 238 125 128 201 187 136 48 30 80 179 125 154 95 3 299 93 30 128 33 131 152 168 157 254 277 67 90 89 35 76 259 253 186 207 75 225 55 217 63 266 251 249 202 233 186 177 129 71 291 211 280 151 210 127 168 81 293 218 274 195 80 157 258 102 300 123 207 87 1 212 13 27 214 221 4 54 145 35 22 39 290 227 256 170 18 204 264 101 184 239 43 96 162 73 200 72 76 16 238 15 271 110 208 158 229 292 174 154 222 33 188 122 40 194 137 255 183 77 36 67 294 116 284 138 132 86 90 3 89 187 262 172 297 173 141 288 10 20 278 113 242 104 263 281 21 225 135 111 209 179 193 165 7 156 130 93 295 163 223 283 121 160 12 58 45 197 94 230 108 206 228 126 268 120 248 60 220 109 289 161 159 28 61 203 265 68 119 298 213 252 17 28 237 283 227 270 261 95 265 168 35 250 92 64 143 99 117 248 138 152 102 15 108 201 149 200 48 128 131 157 35 254 43 76 277 67 90 89 259 57 92 5 252 208 92 31 169 7 4 237 128 152 117 250 88 243 144 97 168 134 5 157 35 64 55 143 69 75 43 96 56 76 277 99 215 44 26 32 67 84 112 260 90 89 11 259 198 192 282 109 233 177 164 4 292 248 129 33 118 211 151 88 97 169 286 5 157 13 214 266 35 55 69 170 75 43 96 76 277 15 158 183 284 112 260 90 89 11 148 259 198 281 282 237 231 83 289 15 25 259 73 152 128 131 168 274 157 35 254 43 76 277 33 67 90 89 243 57 5 208 281 135 289 220 103 292 169 24 112 155 56 128 33 131 168 274 300 57 85 35 140 43 137 202 259 299 7 253 75 221 229 161 173 222 21 130 212 120 101 29 51 268 153 176 234 193 63 224 199 62 128 33 131 168 274 300 35 43 76 89 259 299 7 253 65 52 210 195 87 266 75 173 135 256 17 210 277 226 26 132 44 105 70 168 8 38 157 65 30 57 85 140 219 56 128 33 137 142 52 67 90 202 46 257 7 253 232 15 169 164 124 272 189 246 168 274 300 33 90 131 137 195 67 52 276 128 193 121 251 33 131 65 35 219 43 76 142 81 75 255 21 221 45 44 57 300 65 48 58 131 129 152 105 70 168 8 38 157 219 56 277 128 33 142 52 67 90 89 46 235 257 135 271 63 140 181 233 186 35 128 259 168 33 177 129 71 211 280 151 169 210 81 293 218 274 258 102 300 123 207 87 212 13 214 221 4 145 266 22 39 290 227 256 170 18 204 264 101 270 162 73 72 16 15 110 208 158 292 224 154 222 122 40 137 255 183 116 284 138 132 86 3 202 187 172 173 148 141 288 242 281 21 225 111 209 179 193 7 130 93 120 223 297 195 92 16 5 177 178 252 65 294 57 186 106 129 71 211 280 226 151 88 144 97 169 168 81 293 274 286 157 258 196 300 123 207 87 13 4 145 266 35 63 22 39 55 290 227 170 18 204 31 264 101 75 43 96 162 73 72 76 277 15 110 208 158 128 292 224 154 215 222 33 44 40 26 32 255 183 67 279 84 284 132 112 86 260 90 89 11 173 148 131 141 259 288 14 198 281 192 21 282 111 209 190 163 223 195 79 114 66 76 230 134 128 48 30 224 286 246 259 251 247 232 25 131 128 33 67 152 117 250 243 144 97 169 92 8 38 134 5 157 65 35 219 64 143 69 31 75 43 96 56 76 277 99 215 44 26 142 32 84 112 90 89 11 46 198 192 282 62 287 198 27 141 273 224 105 100 30 128 131 33 152 168 157 67 90 259 186 177 129 71 291 211 280 70 210 127 81 293 121 218 274 195 80 258 102 300 123 207 87 1 212 221 295 145 213 63 39 290 227 256 170 18 204 264 101 75 184 239 270 200 72 16 238 99 110 208 229 217 292 174 154 161 222 251 188 40 194 137 255 183 77 36 159 294 116 155 138 132 68 3 202 187 262 172 297 173 148 23 288 10 20 278 113 242 104 263 21 225 135 111 209 179 193 165 7 156 130 230 261 176 126 163 94 61 164 223 276 228 160 248 60 252 12 289 203 45 237 29 233 175 220 58 119 147 196 4 131 10 224 108 206 217 152 105 117 250 243 70 144 97 169 92 168 8 38 199 134 5 157 65 57 219 64 143 69 31 96 56 277 99 215 44 26 142 6 52 67 84 112 90 89 46 198 235 192 282 257 62 31 283 268 181 58 203 37 168 157 254 277 33 67 90 89 259 59 98 221 101 22 30 164 158 131 128 33 118 152 105 70 8 38 65 57 85 219 56 277 52 90 89 202 46 235 257 151 127 129 101 235 171 184 276 259 168 274 300 128 33 137 67 131 299 7 253 186 88 81 87 13 55 185 161 222 251 61 209 212 264 158 274 24 194 57 7 157 13 128 23 158 189 121 276 90 136 272 152 168 157 35 254 43 76 277 67 89 259 137 5 208 135 237 246 15 198 298 128 170 6 76 33 131 96 168 274 300 57 85 140 137 202 299 7 253 75 80 87 221 290 185 161 222 61 209 212 257 142 213 124 231 11 41 171 152 168 157 254 277 128 33 90 89 76 259 5 220 249 109 158 258 168 187 115 35 43 76 67 259 236 22 114 184 95 69 14 96 259 274 246 148 178 92 152 34 57 131 30 128 33 67 186 177 106 105 129 71 211 280 151 88 70 97 169 210 81 293 286 5 157 258 102 300 123 207 87 212 13 214 4 145 266 35 63 22 39 55 290 256 170 18 204 264 101 75 43 96 162 73 72 76 16 277 99 15 110 208 158 292 224 154 215 222 40 255 183 279 84 284 138 132 86 260 90 89 11 173 141 259 288 198 281 21 282 111 209 193 7 93 223 116 297 195 23 180 143 215 165 116 150 37 244 152 157 35 254 43 76 277 90 89 259 274 186 5 208 135 26 91 239 18 97 19 90 271 219 168 250 151 88 169 274 286 5 157 4 266 35 55 170 75 43 96 76 277 15 137 84 284 260 11 259 198 281 282 19 35 285 212 71 233 76 77 168 274 300 43 128 67 131 259 299 7 250 257 88 87 13 55 208 26 173 135 244 21 147 282 201 155 50 14 48 152 168 157 30 254 277 128 33 67 90 89 131 70 274 259 89 253 88 93 142 219 267 206 128 168 254 76 259 235 49 117 125 239 212 27 4 168 35 43 33 67 259 57 5 208 134 213 108 66 142 226 225 256 254 33 152 105 70 8 38 157 65 300 57 85 35 140 219 76 137 52 90 202 259 235 257 299 7 253 145 75 100 250 211 201 65 280 48 76 128 33 67 131 129 210 245 238 181 168 102 165 214 259 33 118 152 117 88 243 144 97 169 92 134 5 157 64 143 69 31 75 96 76 277 99 215 44 26 32 67 84 112 260 90 89 11 198 192 282 139 10 184 20 109 14 116 125 259 131 57 136 196 141 140 100 187 109 30 47 186 45 17 197 128 298 120 105 243 70 92 8 38 134 65 300 57 85 140 219 69 43 56 33 137 142 52 202 46 235 257 299 7 253 96 179 105 219 5 62 128 134 18 147 273 183 240 103 37 44 254 152 168 157 30 277 128 33 67 90 89 131 70 43 259 108 8 79 65 160 120 163 275 75 94 61 203 265 29 225 51 136 222 232 223 285 286 67 278 44 152 168 157 30 254 277 128 33 90 89 131 70 35 43 259 257 244 224 278 197 282 109 30 50 153 8 39 286 229 194 2 95 128 30 33 131 152 168 274 300 57 85 35 140 43 137 67 90 202 259 299 7 253 75 186 163 101 181 52 15 118 225 203 268 128 33 67 131 186 177 106 129 71 291 211 280 151 88 24 210 81 293 218 274 195 157 258 102 300 123 207 87 1 212 13 27 214 221 4 54 145 266 35 63 22 39 64 55 290 227 143 256 69 170 18 204 264 101 75 184 43 270 162 73 200 72 76 16 238 277 271 110 208 158 217 292 224 174 154 188 122 40 194 137 255 183 77 36 294 116 284 138 132 86 90 3 89 202 187 262 172 297 173 148 141 259 288 20 278 113 242 104 263 281 21 135 111 209 179 193 165 7 130 93 163 223 121 126 160 68 197 298 248 94 28 220 261 80 12 156 58 113 41 119 272 256 276 97 94 105 274 300 57 85 140 137 202 299 7 253 92 290 21 221 161 13 291 41 71 140 160 189 199 285 146 159 239 251 88 155 17 44 152 168 157 30 254 277 128 33 67 90 89 131 70 76 259 257 281 56 13 27 182 228 266 79 105 168 157 57 85 140 137 90 202 235 299 7 253 215 120 221 163 161 164 130 101 184 247 223 189 185 251 117 33 259 67 152 157 35 254 76 277 90 89 274 137 92 24 274 105 244 252 123 80 13 57 152 117 250 243 70 144 97 92 168 38 199 134 5 157 65 140 219 64 143 69 31 56 277 99 128 215 33 44 26 142 6 52 67 84 112 90 46 131 83 235 192 282 257 118 163 94 15 30 3 52 287 56 168 274 300 57 35 140 43 76 33 67 202 259 299 7 253 186 151 79 212 160 221 55 208 161 116 288 51 209 165 206 195 268 248 275 101 229 173 278 21 225 130 293 205 61 147 11 245 3 30 35 152 168 157 254 43 76 277 128 33 67 90 89 131 259 70 99 195 5 173 280 80 70 66 150 281 98 95 57 30 128 33 131 152 274 157 300 35 254 43 76 277 90 89 259 87 266 208 222 26 173 135 100 56 39 147 144 239 212 292 131 72 89 256 51 82 233 9 43 128 33 131 152 168 274 300 35 254 76 277 90 259 299 253 52 88 87 55 99 208 173 135 83 11 250 249 33 176 126 157 62 152 105 117 243 70 144 97 169 92 168 8 38 199 134 5 65 57 219 64 143 69 31 96 56 277 99 128 215 44 26 142 32 6 52 67 84 90 89 46 131 198 235 192 282 257 247 5 184 141 26 116 99 40 259 152 105 70 168 8 38 157 65 57 219 56 277 128 33 142 52 67 90 131 235 257 55 23 237 16 128 132 217 296 152 117 250 243 144 169 92 168 8 38 5 157 65 219 64 143 69 31 75 96 56 76 277 99 215 33 44 137 26 142 32 67 84 112 260 90 89 11 46 131 198 192 282 62 7 46 188 17 295 194 106 87 298 44 152 168 274 157 300 35 254 43 76 277 67 90 89 259 299 8 186 88 212 13 163 208 61 173 283 209 32 95 7 148 77 149 251 58 128 33 131 186 129 71 211 151 88 144 274 102 300 207 87 13 214 4 145 266 35 39 55 290 227 170 204 264 101 75 43 73 16 15 158 292 224 137 255 183 284 202 259 281 21 111 209 142 134 78 251 31 63 180 206 30 67 152 105 70 8 38 157 65 57 85 140 219 56 277 137 52 90 202 46 235 257 299 7 253 295 137 174 136 201 59 300 91 300 132 3 179 213 107 250 169 259 152 105 117 243 70 144 97 92 8 38 199 134 5 157 65 219 143 69 31 96 56 277 99 128 215 33 44 26 142 6 52 67 84 112 90 89 11 46 131 198 235 192 282 257 62 21 81 63 269 142 34 79 1 231 57 131 168 151 88 97 274 300 4 266 35 55 170 43 76 15 158 284 259 281 84 120 299 232 146 249 229 71 152 157 254 76 277 67 90 89 259 7 272 81 226 188 31 194 126 62 152 168 157 254 277 33 67 89 259 229 61 103 292 238 77 49 271 33 131 105 70 168 38 274 300 57 85 35 140 43 76 137 52 67 202 259 235 257 299 7 253 282 141 163 40 263 272 126 102 168 254 57 85 140 137 202 259 264 235 21 146 211 120 279 205 109 260 259 168 128 33 67 131 76 186 129 151 88 274 102 300 87 13 214 4 145 266 35 39 55 290 170 204 264 75 43 96 16 15 158 224 44 255 183 284 11 148 198 281 21 282 209 115 164 212 91 258 201 170 67 48 168 118 152 105 70 8 38 157 65 57 85 140 219 56 277 137 142 52 90 202 46 235 257 267 220 193 160 26 279 168 30 152 157 254 277 33 90 89 70 259 235 64 271 21 266 107 153 162 180 74 158 83 128 131 33 152 157 35 254 76 277 90 89 259 5 208 300 229 218 93 190 75 291 282 168 30 35 43 128 33 67 131 259 70 5 208 294 87 107 259 22 46 118 1 44 33 152 105 70 168 8 38 274 157 300 57 85 140 137 52 90 202 235 257 299 7 253 151 41 245 159 13 139 96 160 67 152 277 89 140 202 235 92 148 221 197 187 111 291 42 66 225 127 44 168 128 33 67 186 177 129 71 211 280 151 88 24 210 81 293 8 218 274 258 102 300 123 207 87 212 13 214 221 4 145 266 35 63 22 39 55 290 227 256 170 18 204 264 101 43 162 73 72 16 15 271 110 158 292 224 154 222 40 137 255 183 84 116 284 138 132 86 3 202 173 148 141 259 288 281 21 209 179 193 7 93 194 223 297 195 21 267 120 245 255 218 101 221 152 157 35 254 43 76 277 90 89 259 300 235 144 5 208 84 135 139 159 20 250 125 87 249 152 128 33 131 105 243 70 92 8 38 134 157 65 57 85 140 219 64 143 69 56 99 137 142 52 90 202 46 83 235 257 299 7 253 299 168 249 19 60 139 179 128 131 33 274 35 43 56 259 253 81 212 75 96 222 273 271 46 19 234 60 118 180 274 254 128 131 89 259 8 79 120 163 75 94 265 51 272 29 151 265 290 5 194 86 214 219 128 152 105 70 168 38 157 30 57 85 140 277 33 52 67 90 89 131 235 257 223 200 52 90 16 237 249 288 168 261 206 269 218 79 195 228 80 157 175 300 1 268 160 27 120 57 221 295 248 35 213 252 143 185 184 239 270 76 238 277 289 240 229 58 217 180 161 251 33 188 137 77 36 94 61 203 45 164 116 155 265 29 89 202 133 23 259 278 113 242 235 119 263 197 225 51 135 257 298 233 165 7 156 130 108 283 33 298 197 132 106 274 235 287 30 131 168 128 67 250 243 70 92 134 35 64 143 69 31 43 99 26 259 229 153 193 64 261 126 89 114 168 152 117 250 243 144 97 169 8 38 134 5 157 65 35 219 143 69 31 43 96 56 76 277 99 215 44 26 142 84 112 90 11 46 259 198 235 192 282 62 110 115 153 173 15 149 82 254 168 30 128 33 67 131 186 129 117 211 250 151 88 243 70 144 97 169 92 134 286 5 65 102 13 214 4 145 266 35 219 39 191 64 55 290 69 170 204 31 75 96 56 16 99 158 53 215 44 26 142 32 255 183 84 284 112 11 148 259 198 281 192 282 209 62 185 52 39 221 209 30 97 152 33 62 157 76 177 71 280 70 210 81 293 258 65 123 212 227 256 18 101 72 99 208 292 154 222 40 137 138 132 202 173 141 288 179 7 223 226 136 195 25 64 132 56 116 173 3 122 60 141 297 153 10 57 168 33 67 76 186 177 71 280 210 127 81 293 218 274 195 80 258 300 123 1 212 27 221 227 256 18 101 184 239 200 72 238 208 229 217 292 154 222 188 40 137 77 36 294 116 138 132 202 187 262 172 288 278 113 242 263 225 135 179 165 7 156 130 295 163 58 223 283 75 91 283 166 23 1 40 9 44 259 274 300 137 89 202 299 7 253 11 87 261 94 116 288 84 73 287 72 138 28 17 131 128 33 168 274 300 57 85 35 140 43 76 137 67 202 259 299 7 253 75 186 163 68 169 289 91 164 125 219 64 168 128 33 67 186 177 106 129 71 211 280 151 88 243 24 210 81 293 218 195 258 102 300 123 207 87 1 212 13 27 214 221 4 145 63 22 39 55 290 227 256 170 18 204 31 264 101 75 184 270 162 73 72 16 15 271 110 208 158 292 224 174 154 222 188 122 40 137 255 183 294 116 284 138 132 86 3 202 187 262 172 297 173 148 141 288 20 278 242 104 263 281 21 225 135 111 209 179 193 165 7 130 93 126 163 229 223 10 233 28 298 127 252 94 23 44 218 16 162 209 8 95 30 131 33 152 105 70 168 38 274 157 65 300 57 85 35 140 219 137 142 52 67 90 202 235 257 299 7 253 247 238 154 139 6 43 61 291 259 152 35 76 277 128 33 67 89 131 208 20 190 222 255 72 6 39 225 131 128 33 67 118 152 105 117 211 250 151 88 243 144 97 169 92 134 286 5 157 65 13 214 4 266 35 64 55 290 143 69 170 31 75 43 96 76 277 99 15 158 215 44 26 32 183 84 284 112 260 90 89 11 148 259 198 281 192 282 261 176 104 226 20 27 95 162 144 300 35 62 43 76 277 67 89 259 142 268 173 170 257 78 88 17 142 30 56 44 196 245 291 284 285 241 135 168 128 33 152 105 117 250 243 70 144 97 92 38 199 134 5 157 65 57 85 140 219 64 143 69 96 56 277 99 215 44 26 142 6 52 84 112 90 11 46 83 198 235 192 282 257 62 87 201 95 18 17 283 183 83 168 44 48 186 177 129 71 211 280 210 81 293 218 274 195 258 102 300 123 207 1 212 13 27 214 57 221 145 35 63 39 290 227 256 170 204 101 184 43 270 73 72 76 16 277 15 110 208 292 224 174 154 222 188 122 40 137 255 116 284 138 132 3 89 202 187 262 172 297 173 148 141 259 288 20 242 21 225 135 111 209 179 193 165 7 130 223 220 119 66 219 191 50 134 23 131 168 33 67 186 177 106 129 71 211 280 151 88 97 81 293 274 258 102 300 123 207 87 13 214 4 145 266 22 39 55 290 227 256 170 18 204 264 101 75 162 73 72 16 15 110 158 292 224 154 222 137 142 255 183 284 132 86 202 173 148 141 288 198 281 21 111 209 7 164 223 3 135 195 161 47 108 78 196 167 101 8 152 168 157 30 254 277 128 67 90 89 70 57 259 177 62 102 211 297 47 90 214 277 259 238 299 270 294 182 253 33 62 131 168 157 254 67 90 92 261 206 269 218 79 195 228 80 65 175 300 1 268 27 120 57 221 295 163 248 213 252 75 184 239 200 289 240 229 58 217 180 161 251 188 237 137 77 52 36 94 203 45 164 116 155 265 29 223 249 202 297 133 23 278 113 242 235 119 263 197 225 51 135 257 298 233 165 7 156 130 108 275 61 283 116 78 238 50 65 224 187 138 57 30 33 67 89 274 117 88 8 40 257 163 107 247 27 34 148 169 204 131 157 30 254 128 33 67 90 259 92 272 14 169 172 282 80 112 26 253 33 152 129 117 211 250 151 88 243 144 97 92 168 134 5 157 102 13 214 4 266 35 39 64 55 290 143 69 170 31 75 43 96 76 16 277 99 15 158 128 215 44 137 32 183 67 84 284 260 90 89 11 148 131 259 281 192 223 20 27 21 60 103 188 152 168 157 30 35 254 43 76 277 128 33 67 90 89 131 259 243 70 99 5 208 135 285 43 224 17 145 231 79 5 44 105 70 168 8 38 157 65 57 85 140 219 56 33 137 142 52 67 90 202 46 235 257 7 190 47 20 51 247 219 255 250 300 128 152 157 35 76 277 33 67 90 89 131 259 129 92 65 87 252 55 75 208 135 26 52 74 123 284 88 150 105 290 131 168 128 33 67 277 177 71 280 210 92 81 293 218 274 195 258 300 207 87 1 212 27 57 221 145 35 227 256 18 204 264 101 75 184 43 270 72 76 238 208 229 292 224 174 154 222 188 40 137 77 36 294 116 138 132 202 187 262 172 297 173 141 259 288 20 278 242 263 21 225 135 111 209 179 165 7 130 163 223 45 299 10 23 123 285 249 76 189 152 168 157 254 277 128 33 67 90 137 259 92 139 141 260 68 134 85 36 30 131 168 33 67 105 70 8 38 65 57 219 56 142 52 89 46 235 257 207 75 106 300 268 141 97 96 186 283 177 129 71 117 211 280 226 151 88 144 169 92 168 81 293 274 286 5 157 258 102 196 123 207 87 13 214 4 145 266 35 63 22 39 55 290 227 256 170 18 204 31 264 101 75 43 162 73 72 76 16 277 15 110 158 128 292 224 215 222 33 44 40 26 32 255 183 67 279 84 284 132 112 86 260 90 89 11 173 148 259 288 14 198 281 192 21 282 111 209 190 223 86 275 287 177 43 111 196 19 229 291 52 270 285 226 235 266 128 168 254 33 90 186 177 129 211 280 210 81 8 274 258 102 300 123 207 87 212 13 214 145 63 39 290 227 256 170 18 204 264 101 43 73 72 16 15 110 208 292 224 154 222 40 137 255 183 284 138 132 112 202 173 148 141 259 288 21 111 209 257 179 193 7 223 297 278 195 24 92 33 247 258 283 21 130 96 168 128 137 67 202 299 7 253 88 8 87 183 87 67 258 50 219 256 108 59 168 33 117 250 243 144 97 92 274 134 57 35 64 143 69 31 43 56 76 99 215 44 26 112 259 192 290 73 51 242 220 63 26 55 254 30 186 177 129 71 291 243 70 210 127 81 293 218 274 195 80 258 102 300 123 207 87 1 212 13 27 57 221 145 35 39 227 256 18 204 264 101 184 239 43 270 200 72 76 16 238 208 229 217 292 224 174 154 161 222 188 40 137 255 77 36 294 116 138 132 68 3 202 187 262 172 297 173 141 259 288 10 20 278 113 104 263 21 225 135 111 209 179 193 165 7 156 130 230 261 171 176 126 295 163 58 164 265 223 283 233 268 12 289 298 160 252 23 206 79 185 120 213 159 119 147 102 48 168 189 81 41 42 39 254 128 33 67 131 152 157 35 43 76 277 90 89 259 96 92 143 75 137 195 87 55 244 28 208 72 48 140 88 55 152 105 250 243 70 92 168 8 38 134 157 65 30 219 64 143 69 31 277 99 128 33 142 6 52 67 90 89 46 131 235 257 68 299 20 42 178 155 142 114 120 254 152 168 274 157 300 35 43 76 277 128 33 67 90 89 131 259 253 143 186 88 218 79 195 80 87 212 13 163 55 185 96 208 58 161 222 251 265 249 173 225 51 209 165 156 130 278 160 221 290 227 264 180 215 40 116 288 263 97 1 203 119 162 227 72 109 60 261 128 274 300 30 35 76 33 67 131 70 144 5 208 135 82 30 29 223 54 177 93 287 152 117 211 250 151 88 243 70 144 97 169 92 168 8 38 134 286 5 157 65 13 214 4 266 219 191 47 64 143 69 170 31 75 96 56 76 277 99 15 158 128 215 33 44 26 142 32 183 67 84 284 112 260 90 89 11 46 148 131 198 281 192 282 62 51 178 162 9 299 235 168 30 131 128 33 67 35 277 186 177 129 71 280 70 210 81 293 258 123 87 57 145 227 256 18 204 264 101 75 72 208 158 292 224 154 215 222 40 137 132 202 173 141 288 21 111 209 7 223 297 30 291 87 281 12 179 151 24 105 117 250 243 70 144 92 168 8 38 199 134 157 65 219 64 69 31 56 76 277 99 215 44 26 142 6 52 90 89 46 235 192 257 64 57 115 196 130 132 96 269 152 105 117 250 243 70 144 97 169 92 168 8 38 199 5 157 65 219 143 69 31 56 277 99 128 215 33 44 26 142 6 52 67 84 112 90 89 11 46 131 235 192 282 257 62 166 228 76 52 79 244 217 168 152 105 250 243 70 92 8 38 134 157 65 57 219 64 143 69 56 277 99 142 90 89 46 83 235 257 121 240 288 203 9 95 68 87 168 254 128 33 67 131 76 259 129 211 151 88 169 286 5 102 13 214 4 266 39 55 290 170 75 96 16 99 15 158 255 183 84 284 260 11 148 198 281 282 1 32 298 141 102 49 155 78 30 128 33 131 274 300 57 85 35 140 43 76 137 202 259 299 7 253 75 209 221 161 222 94 225 163 101 21 51 165 130 188 218 15 57 259 277 236 30 128 131 33 168 243 70 8 38 134 65 35 219 69 43 56 142 202 46 75 225 25 272 191 125 116 188 19 62 152 105 70 168 38 274 157 300 57 85 35 140 43 277 128 137 52 67 90 89 202 259 235 257 299 7 253 137 296 254 143 158 77 287 257 131 128 33 96 152 250 243 70 92 8 38 134 157 65 219 64 69 31 56 99 142 52 90 46 259 7 116 259 144 63 215 172 24 152 168 151 88 5 4 266 55 170 99 15 158 44 84 281 284 118 248 40 229 216 131 232 132 101 39 78 74 116 162 213 152 168 157 30 35 254 43 76 277 128 33 67 90 89 259 300 202 81 87 55 208 215 26 183 173 135 53 133 161 244 284 29 190 76 33 152 186 129 117 211 250 151 88 243 144 97 169 92 168 134 286 5 157 102 13 214 4 266 35 39 64 55 290 143 69 170 31 75 43 96 16 99 15 158 128 215 44 26 32 255 183 67 84 112 260 90 89 11 148 131 198 281 192 282 148 24 239 11 291 98 236 179 131 168 33 67 152 186 177 106 129 211 280 151 88 210 81 274 258 102 300 123 207 87 212 13 214 4 145 266 35 63 22 39 55 290 227 256 170 18 204 264 101 75 43 162 73 72 76 16 99 15 271 110 208 158 292 224 154 222 40 255 183 284 138 132 86 202 173 141 259 288 281 21 111 209 193 7 93 223 135 195 248 113 139 6 26 225 172 44 105 70 168 157 57 85 140 277 137 52 67 90 202 235 257 299 7 253 133 16 224 164 52 294 190 216 152 168 157 30 277 128 33 67 90 131 259 118 261 206 269 218 79 195 228 80 175 1 268 27 120 57 221 295 163 248 213 252 101 185 75 184 239 270 200 238 289 240 229 58 217 180 161 251 188 237 26 77 36 94 45 84 116 155 265 29 223 132 249 297 148 23 278 113 242 235 119 263 225 51 135 257 298 233 165 156 130 108 272 160 61 203 74 283 166 183 288 173 143 170 197 178 260 168 65 43 142 259 81 13 227 204 215 212 185 190 247 67 243 32 232 9 265 30 109 189 141 151 204 137 70 246 131 128 33 67 152 117 250 243 144 97 169 92 8 274 134 5 35 64 143 69 31 75 43 96 76 99 215 44 26 32 84 112 260 11 259 198 192 282 47 213 246 30 126 295 14 76 168 128 67 131 186 129 117 211 250 151 88 70 97 169 38 274 286 5 102 300 13 214 4 145 266 35 39 290 170 204 75 43 96 16 15 158 215 44 26 32 255 183 84 284 112 260 11 148 259 198 281 192 282 209 221 15 30 203 20 248 192 128 274 300 35 43 76 277 137 89 259 299 7 253 186 87 13 251 209 65 114 167 291 230 154 246 64 30 144 135 155 218 102 289 207 118 152 186 129 117 211 250 226 151 88 243 97 169 92 134 286 5 157 196 87 13 214 4 145 266 35 39 64 55 290 143 69 170 204 31 75 43 96 76 16 277 99 15 158 53 224 215 44 26 32 255 183 67 84 284 112 260 90 89 11 148 259 198 281 192 21 282 209 233 26 64 294 208 47 249 176 119 152 186 129 117 211 250 151 88 243 144 97 169 92 168 38 134 5 157 102 13 214 4 266 35 39 55 290 143 69 170 31 75 43 96 76 16 277 99 15 158 128 53 215 33 44 32 255 183 67 84 112 90 89 148 131 259 198 281 192 282 163 94 185 28 73 83 216 227 133 33 168 67 259 186 129 211 151 88 97 169 274 286 5 102 300 13 214 57 4 145 266 219 39 55 290 170 204 75 96 16 15 158 255 183 84 284 260 11 148 198 281 282 209 197 91 232 166 195 228 72 152 168 274 157 300 35 254 43 76 277 67 90 89 259 299 7 253 186 212 221 163 204 208 251 61 265 51 209 156 210 290 227 81 101 45 206 218 79 248 237 225 130 129 164 268 278 194 156 104 36 6 288 246 201 76 128 48 33 131 157 35 254 43 277 90 89 259 105 215 109 103 128 276 45 41 251 259 254 33 131 117 151 88 97 92 274 286 5 300 13 214 4 266 219 55 170 31 75 96 15 158 44 26 32 84 284 112 260 11 198 281 192 282 7 11 280 13 217 85 191 138 160 128 33 131 105 250 243 70 92 168 8 38 157 65 57 140 219 64 143 69 31 56 76 99 137 142 6 52 90 202 46 83 235 257 299 7 253 13 53 289 300 2 129 117 152 168 35 43 76 128 33 67 259 134 99 7 5 173 43 294 124 282 217 19 198 77 288 185 90 211 16 35 153 44 76 33 177 71 276 261 291 280 206 269 210 127 81 293 218 274 195 80 157 258 126 300 123 207 87 1 212 268 27 120 57 295 163 145 248 213 227 256 18 204 264 101 184 239 43 270 200 72 238 277 208 229 58 217 292 180 224 174 154 161 222 251 188 237 40 137 77 36 159 294 164 116 155 138 265 223 132 112 68 89 202 187 262 172 297 173 141 23 259 10 20 278 113 242 263 21 225 135 111 209 298 233 179 165 7 230 252 94 61 283 166 108 228 175 160 60 220 12 203 119 17 74 115 110 191 23 62 40 121 59 152 168 157 254 277 128 33 67 90 89 131 259 220 263 31 35 117 217 236 172 128 152 168 157 254 277 67 90 89 202 259 281 75 125 169 54 84 9 61 62 152 157 35 254 76 277 128 90 89 259 5 208 255 20 165 77 13 179 246 70 262 112 30 128 33 67 131 210 8 218 195 80 1 212 268 27 57 221 295 213 227 75 184 239 270 200 238 208 229 217 161 222 251 188 40 137 52 36 159 294 116 155 138 202 187 297 23 278 113 242 235 263 225 135 257 7 156 130 163 283 275 58 197 180 146 249 208 92 28 60 24 35 43 76 259 81 8 222 45 175 255 7 15 122 120 244 134 152 168 157 35 254 76 277 90 89 259 274 5 208 262 267 181 46 174 14 217 235 274 294 282 181 200 7 30 128 33 131 152 70 168 157 35 76 277 67 90 89 163 16 10 188 20 239 75 268 99 33 274 300 85 35 43 76 128 137 202 259 299 7 253 57 221 161 116 209 165 212 222 227 169 98 25 173 87 284 41 56 290 147 143 247 235 16 274 152 157 35 43 76 277 128 33 67 90 89 131 259 191 129 88 92 87 252 55 75 208 26 265 173 135 210 63 203 84 269 291 36 132 151 131 152 117 250 243 144 97 169 92 134 5 157 35 64 143 69 31 43 96 76 99 215 44 26 32 52 112 90 89 11 259 198 192 282 90 119 31 245 183 91 251 141 152 168 157 35 254 43 76 277 128 33 67 89 259 202 7 5 55 208 224 135 136 178 175 94 203 88 144 125 152 168 274 157 300 57 85 35 254 140 43 76 277 33 137 67 90 89 202 131 259 299 7 253 256 124 300 233 292 81 144 152 105 70 168 8 38 157 65 30 219 56 277 128 33 142 52 67 90 89 46 131 235 257 32 50 157 22 124 63 80 296 48 168 30 128 33 67 131 152 35 43 259 186 177 106 129 71 211 280 151 88 70 144 210 81 293 274 258 102 300 123 207 87 212 214 4 145 266 39 55 290 227 256 170 18 204 264 101 75 96 162 73 72 16 99 15 271 110 208 158 292 224 154 222 44 40 255 183 284 138 132 86 260 173 148 141 288 198 281 21 111 209 193 7 93 223 195 288 54 53 20 249 151 78 291 131 128 33 67 152 274 300 57 85 35 140 43 76 137 89 202 259 299 7 253 97 75 235 186 79 221 101 161 222 163 248 225 130 268 193 67 55 293 8 252 248 251 57 131 92 35 108 97 65 300 275 76 137 94 203 202 235 144 173 64 214 269 300 21 215 30 128 33 131 67 186 177 129 71 211 280 151 70 210 81 293 218 274 258 102 123 207 87 212 13 221 4 145 266 35 63 22 39 55 290 227 256 170 18 204 264 101 75 43 270 162 73 72 76 16 277 15 271 208 158 292 224 154 222 40 137 255 183 116 138 132 86 3 89 202 148 141 259 288 242 281 282 111 209 179 193 7 93 223 297 195 98 246 108 11 208 179 236 120 131 177 129 71 280 210 81 293 274 258 102 300 123 207 87 212 57 145 39 227 256 18 204 264 101 75 72 16 292 224 154 215 222 44 40 137 255 132 202 173 141 288 21 111 209 193 7 116 223 283 250 198 8 3 154 44 262 199 30 128 33 131 186 177 129 71 211 280 70 210 81 293 274 258 102 300 123 207 87 212 13 214 57 145 63 219 39 290 227 256 170 204 264 101 75 43 72 16 15 110 208 292 224 222 40 137 255 183 52 284 138 132 202 173 148 141 259 288 21 111 209 193 7 80 223 297 195 223 128 56 218 159 238 84 176 62 30 116 52 200 271 64 165 12 70 152 168 157 254 277 128 33 90 89 131 259 177 92 5 165 134 123 102 187 117 208 138 177 106 129 71 211 280 151 88 24 210 168 81 293 218 274 195 157 258 300 207 87 1 212 13 27 214 221 4 54 145 266 35 63 22 39 55 290 227 256 170 18 204 264 101 184 43 270 162 73 200 72 76 16 238 277 15 110 158 229 292 224 174 154 222 33 188 122 40 194 137 255 183 77 36 67 294 116 284 132 86 90 3 89 202 262 172 297 173 148 141 259 288 20 242 104 263 281 21 225 111 209 179 193 7 130 93 163 164 223 121 160 252 268 94 23 230 176 220 153 197 298 61 261 80 12 58 156 89 4 94 135 179 259 235 271 33 62 168 274 300 137 67 202 299 7 65 257 87 266 183 283 127 220 100 224 280 96 108 152 168 157 35 254 43 76 277 128 33 67 90 89 131 259 57 137 87 212 55 208 44 26 173 135 156 172 138 25 53 124 79 260 297 131 168 33 67 76 186 177 129 71 280 243 210 81 293 218 274 195 134 258 102 300 123 207 87 1 212 27 221 145 63 39 290 256 18 204 31 264 101 75 184 270 72 16 110 208 292 224 174 154 222 188 40 137 255 294 116 132 3 262 11 173 141 288 20 198 278 242 104 263 21 225 135 111 209 179 193 165 7 130 126 163 223 68 10 298 105 14 137 215 172 251 68 139 168 128 33 131 186 177 129 71 117 280 210 81 293 218 274 195 134 258 102 300 123 207 87 1 212 27 57 221 145 35 63 39 290 227 143 256 18 204 264 101 75 184 43 270 96 72 16 110 208 224 174 154 222 188 40 255 116 138 132 3 187 262 297 173 141 259 288 20 242 21 225 135 111 209 179 193 165 7 130 252 229 12 14 208 198 193 282 121 278 152 168 274 157 300 35 254 43 76 277 90 89 259 299 7 253 117 96 186 210 212 163 161 51 209 151 290 164 275 101 21 207 268 55 18 204 288 160 154 204 63 57 102 16 109 276 128 33 131 152 105 117 250 243 70 144 97 92 168 8 38 199 134 5 157 65 85 140 219 64 143 69 31 75 96 56 277 99 215 44 26 142 32 6 52 84 112 260 90 11 46 83 198 235 192 282 257 62 7 98 135 149 133 85 156 283 23 76 259 8 145 204 209 163 224 129 274 292 30 52 1 168 152 117 250 151 88 243 70 144 97 169 92 134 286 5 157 65 4 266 35 219 64 55 143 69 31 75 43 96 56 76 277 99 158 215 33 44 26 142 32 67 84 112 260 90 89 11 131 259 198 235 281 192 282 62 252 183 41 72 241 56 189 57 218 43 198 60 248 205 67 183 2 127 253 293 75 85 102 274 152 168 300 30 57 140 128 33 137 67 202 131 299 7 195 221 163 161 248 130 229 278 268 23 152 155 218 59 246 35 196 160 82 279 261 23 256 276 152 168 157 35 254 43 76 277 128 33 67 90 89 259 7 87 55 208 26 173 135 227 66 48 170 73 56 78 182 152 168 157 30 254 277 128 33 67 90 89 131 70 300 259 254 52 189 207 115 183 129 276 33 152 105 243 70 168 8 38 157 65 57 85 140 219 56 277 137 142 90 89 202 46 259 235 257 121 60 68 188 267 277 217 88 168 128 33 67 131 186 177 129 71 291 211 280 151 93 210 127 293 218 274 195 258 102 300 123 207 87 1 212 268 27 214 57 221 4 295 54 145 266 63 22 39 55 290 227 256 170 18 204 264 101 75 184 239 43 270 162 73 200 72 16 238 15 271 110 208 158 229 292 224 174 154 161 222 251 122 40 194 137 255 183 77 52 36 159 294 116 155 284 138 132 86 3 202 187 262 172 297 173 148 141 288 10 20 278 113 242 235 104 263 281 21 225 135 111 209 179 193 165 7 156 130 230 261 176 126 163 61 223 12 58 94 45 119 197 160 120 265 108 79 228 220 17 185 109 289 147 298 294 180 224 136 35 138 260 267 30 131 128 168 33 67 105 117 250 243 70 144 97 169 92 8 38 199 134 5 65 219 64 143 69 31 43 96 56 277 99 215 44 26 142 6 52 84 112 89 11 198 235 192 282 62 237 6 80 95 97 183 22 90 30 137 96 161 99 244 159 63 47 48 67 168 35 43 76 89 259 177 92 106 286 182 166 109 117 45 46 254 152 168 157 30 277 128 33 67 90 89 131 105 70 8 57 202 259 95 104 158 194 230 49 44 239 128 30 33 67 131 168 105 70 8 38 65 300 57 85 35 140 219 56 137 142 52 202 46 235 257 299 7 253 158 241 211 57 74 267 287 41 128 33 67 131 96 152 117 250 243 144 97 169 92 134 5 65 64 143 69 31 76 277 99 215 44 26 32 84 112 260 89 11 198 235 192 282 284 92 60 206 68 278 120 33 117 250 144 97 274 5 64 143 31 99 215 44 26 84 112 192 282 185 247 91 146 15 97 7 167 33 128 152 117 250 243 144 169 92 134 5 157 35 64 143 69 31 75 43 96 76 277 99 215 44 32 84 112 260 90 89 11 259 198 192 282 210 184 269 258 199 212 287 279 259 152 186 129 117 211 250 151 88 243 144 97 169 92 168 134 286 5 157 102 13 214 4 266 35 39 64 55 290 143 69 170 31 75 43 76 16 277 99 15 158 128 53 33 44 26 32 255 183 52 67 84 284 112 260 90 89 11 148 131 198 281 192 282 154 282 161 86 79 162 24 272 152 274 157 300 35 254 43 76 277 90 89 259 299 253 186 87 204 178 242 243 151 46 119 254 55 219 59 180 216 24 159 37 137 259 157 85 140 202 299 7 253 88 169 96 84 282 87 220 188 183 125 116 223 141 140 297 11 222 152 157 35 43 76 277 90 89 259 52 88 5 208 215 173 135 42 121 221 79 57 23 202 33 152 117 250 88 243 144 97 169 92 168 134 5 157 35 64 143 69 31 75 43 96 56 76 277 99 215 44 26 32 67 84 112 260 90 89 11 259 198 192 282 114 57 137 265 50 158 126 30 128 33 131 168 177 71 280 70 210 81 293 218 274 258 300 123 207 87 212 221 145 227 143 256 18 204 264 101 72 208 292 224 154 222 40 116 138 132 202 173 141 288 21 111 179 7 223 297 233 163 157 180 83 147 9 296 196 168 152 254 277 67 90 89 57 35 259 7 129 65 225 15 212 300 273 242 266 259 180 186 177 129 71 291 211 280 210 127 81 293 218 274 195 80 157 258 102 123 207 87 1 13 27 57 221 145 35 63 39 290 227 256 18 204 264 101 184 239 43 270 200 72 76 16 238 277 110 229 217 292 224 174 154 161 222 188 40 137 255 77 36 294 116 138 132 90 3 89 202 187 262 172 297 173 141 288 10 20 278 113 104 263 21 225 135 111 209 179 193 165 7 156 130 230 261 176 268 160 295 163 248 58 164 283 276 252 12 289 94 45 23 228 126 120 60 68 298 233 175 185 159 61 119 96 5 245 196 189 29 108 228 152 168 274 157 300 35 254 43 76 277 128 33 67 90 89 259 299 7 253 95 57 137 235 186 212 221 163 101 161 116 278 225 51 268 275 130 171 174 272 177 169 267 286 70 152 168 274 157 300 35 254 43 76 277 128 33 67 90 89 259 299 235 257 186 79 80 87 221 163 204 185 58 161 222 255 61 265 249 173 51 209 165 290 151 212 268 55 251 130 275 18 180 116 155 21 225 189 215 224 220 68 195 241 131 33 168 35 43 76 259 137 176 93 288 128 113 188 137 249 152 62 157 35 254 43 76 277 90 89 259 92 5 208 133 108 75 149 247 119 297 217 152 70 274 157 300 57 85 35 140 43 76 277 137 52 90 89 202 259 257 299 7 253 238 119 142 126 46 260 33 263 112 261 61 232 281 276 178 152 105 250 243 70 92 168 8 38 134 157 65 85 140 219 64 143 69 56 277 99 128 33 142 52 67 90 46 83 235 257 20 40 216 298 277 22 39 96 296 137 67 117 250 243 144 97 92 274 134 5 300 64 143 69 31 75 99 215 44 26 32 84 112 260 11 198 192 282 7 249 58 235 145 233 68 172 16 131 152 250 243 70 92 8 38 134 157 65 219 64 143 69 56 277 99 142 52 90 89 46 72 201 235 183 5 253 171 221 48 186 177 106 129 71 211 280 226 151 88 144 97 169 210 168 81 274 286 157 258 102 300 123 207 87 212 13 214 4 145 266 35 63 22 39 290 227 256 170 18 204 101 75 43 96 162 73 76 16 277 15 271 110 208 158 128 292 224 154 222 33 40 32 255 67 279 84 284 138 132 112 260 90 89 11 173 148 141 259 288 198 281 192 21 282 111 209 193 93 223 195 299 294 56 290 86 62 180 163 168 44 92 186 177 129 71 291 280 210 127 81 293 218 274 195 5 80 157 258 65 102 300 123 207 87 1 212 27 221 4 145 35 63 39 227 256 18 204 264 101 184 43 270 200 72 76 16 238 277 208 229 217 292 224 174 154 161 188 40 137 255 77 36 116 138 132 90 3 89 202 187 262 172 297 173 141 259 288 10 20 278 113 242 104 263 21 225 135 111 209 179 193 165 7 156 230 276 261 295 252 289 58 164 223 283 228 60 12 45 265 233 108 206 268 248 213 185 9 237 94 203 74 23 147 126 159 61 119 32 77 58 287 53 86 207 100 30 131 168 128 33 67 35 177 71 280 70 144 210 81 293 218 274 195 134 258 300 123 87 1 212 27 57 221 4 145 227 204 264 101 75 184 43 270 72 76 238 208 292 224 174 154 222 188 40 137 142 36 294 116 138 132 202 187 262 172 297 173 141 259 288 20 278 242 263 21 225 282 135 111 209 179 165 7 130 163 223 261 265 25 237 269 232 16 97 44 157 254 90 259 196 261 280 206 210 218 195 80 1 212 268 27 120 57 221 295 163 248 213 39 184 239 270 200 238 208 229 58 217 180 161 251 188 40 137 77 52 36 159 294 164 116 155 223 202 187 297 23 278 113 242 235 263 225 135 257 298 233 165 7 156 130 272 275 61 45 29 283 166 94 119 197 133 27 45 16 90 162 284 109 3 277 38 49 253 204 282 16 95 195 76 260 79 23 300 19 152 186 177 106 129 71 117 211 280 250 226 151 88 144 97 169 168 81 274 286 5 157 102 207 87 13 214 145 266 35 63 39 64 55 290 227 170 18 204 264 101 75 43 96 162 73 72 16 277 99 15 110 158 128 292 224 215 33 44 26 32 255 183 67 279 84 284 132 112 86 89 11 173 148 131 141 259 288 14 198 281 192 21 282 111 209 190 282 217 148 101 46 169 42 245 131 128 67 168 152 250 243 92 8 38 134 157 65 219 64 143 69 31 56 277 99 26 142 90 89 131 291 159 6 277 278 236 29 152 168 254 259 299 105 88 144 97 169 5 75 96 99 215 44 32 84 112 260 202 11 198 192 282 232 163 183 208 9 262 168 62 274 300 57 85 140 128 33 137 67 90 202 235 299 7 253 129 65 107 124 67 63 116 119 274 216 131 33 152 105 70 8 38 157 57 85 140 219 56 277 137 142 52 90 202 46 235 257 299 7 253 112 71 299 16 265 272 212 208 33 92 35 108 8 79 157 65 300 1 160 120 248 275 76 237 137 94 203 202 235 51 87 262 24 298 47 194 21 64 254 128 259 35 152 117 250 88 243 144 97 169 92 38 134 5 157 65 219 143 69 31 75 96 56 76 277 99 215 44 26 142 32 52 84 112 260 90 89 11 198 192 282 62 267 158 227 260 95 170 122 100 139 32 300 223 241 138 8 210 152 105 250 243 70 92 38 134 157 65 35 219 64 143 69 56 277 99 142 52 90 89 202 46 235 257 149 49 232 126 22 141 227 98 152 168 157 30 254 277 128 33 67 90 89 131 274 57 259 170 99 94 251 280 51 104 152 157 35 43 76 277 128 33 67 90 89 131 259 186 129 88 169 92 81 87 252 55 227 264 75 208 26 255 265 173 288 225 135 209 290 177 221 289 229 263 156 135 153 117 193 222 104 300 165 168 277 128 67 131 137 225 66 162 229 296 153 241 191 239 152 168 157 30 35 254 43 76 277 128 33 67 90 89 131 259 70 300 142 7 177 5 18 96 208 241 277 7 223 203 145 46 226 30 266 166 159 247 140 268 110 128 168 157 254 90 259 261 151 206 269 218 79 195 228 80 175 300 1 212 27 120 57 221 295 163 248 213 252 290 143 220 185 184 239 270 200 238 208 289 229 58 217 180 161 251 188 237 137 77 52 36 94 294 164 116 155 138 265 223 249 202 297 23 278 113 242 235 119 263 225 51 135 257 298 233 165 7 156 130 108 272 160 275 12 240 61 203 45 74 133 283 197 5 147 71 7 270 252 222 57 152 105 250 243 70 92 168 8 38 134 157 65 85 140 64 143 69 56 99 128 33 142 52 67 90 46 131 83 235 257 253 133 282 165 95 222 53 210 110 33 67 105 117 250 243 70 92 168 8 38 199 134 157 65 57 85 35 140 219 64 143 69 31 56 99 44 137 26 142 6 52 90 202 46 83 259 235 257 7 253 280 288 237 225 36 146 145 258 254 131 152 105 250 243 70 92 168 8 38 134 157 65 57 219 64 143 69 56 76 277 99 142 52 90 46 259 235 257 190 146 95 91 211 194 265 165 128 33 67 131 105 70 274 157 300 57 85 35 140 43 76 137 52 202 259 235 257 299 7 253 272 242 104 220 24 182 189 113 254 48 152 105 168 274 157 300 57 85 35 140 43 76 277 137 67 90 89 202 259 235 299 7 253 271 290 56 96 239 44 113 171 117 211 151 88 144 97 169 274 286 5 300 13 214 4 266 35 55 170 31 75 43 76 277 15 158 215 26 32 183 84 284 112 260 89 11 148 259 198 281 192 282 265 118 185 107 94 206 216 167 168 33 105 70 38 274 300 57 85 140 43 128 137 52 202 235 257 299 7 253 166 135 56 233 208 86 15 168 128 33 67 131 186 177 106 129 71 211 280 151 88 24 210 81 293 218 274 195 5 258 102 300 123 207 87 1 212 13 27 214 221 4 145 266 35 63 22 39 55 290 227 256 69 170 18 204 264 101 75 184 43 270 162 73 72 76 16 271 110 158 292 224 174 154 222 188 122 40 137 255 183 116 284 138 132 3 187 262 172 297 173 148 141 259 288 20 242 281 21 225 111 209 179 193 165 7 130 93 223 68 298 287 5 198 16 241 194 246 128 30 26 51 275 266 297 87 221 270 177 71 261 291 280 206 269 210 127 81 293 218 274 195 80 157 258 126 300 123 207 1 212 268 27 120 57 295 163 248 35 213 227 256 18 264 101 184 239 43 200 72 76 238 277 208 229 58 217 292 180 154 161 251 188 237 40 137 77 36 159 67 294 164 116 155 138 223 132 68 90 89 202 187 262 172 173 141 23 259 288 10 278 113 242 235 263 225 135 111 298 233 179 165 7 156 130 230 176 272 252 61 45 283 166 108 171 220 12 203 265 17 74 119 139 106 229 135 223 88 162 206 214 168 254 128 33 67 259 177 230 71 261 291 280 171 269 210 127 81 293 218 274 195 80 258 126 300 123 207 1 212 268 27 120 57 221 295 163 248 213 290 227 143 256 18 264 101 184 239 270 96 200 72 238 247 208 158 58 217 292 180 154 161 222 251 188 237 40 137 26 77 36 159 294 164 116 155 138 265 132 68 202 187 262 172 297 173 141 23 288 10 278 113 242 119 225 51 111 298 233 179 165 7 156 130 272 252 220 275 74 283 166 108 228 185 64 7 8 44 191 223 71 129 35 152 105 70 168 38 157 65 219 56 128 33 142 52 67 90 46 131 235 257 21 272 268 198 171 164 153 148 149 152 35 43 76 277 89 259 5 239 151 174 9 256 111 5 178 96 152 117 250 88 243 144 97 169 92 168 134 157 64 55 143 69 31 75 56 76 277 99 128 215 33 44 26 32 67 84 112 260 90 89 11 198 192 282 101 297 12 131 165 219 108 152 168 254 33 76 259 177 71 280 210 81 293 218 274 195 258 300 123 207 87 1 212 27 57 221 227 256 18 264 75 184 270 72 99 208 229 292 224 174 154 222 188 40 137 294 116 138 132 202 187 262 172 173 141 288 278 242 263 21 225 135 111 179 7 130 163 223 232 252 159 287 100 165 144 57 198 64 191 105 9 266 268 137 35 128 33 67 131 142 65 295 15 205 51 276 196 62 168 128 67 131 105 35 76 235 257 117 75 87 72 279 58 96 112 200 164 226 128 33 131 186 177 129 71 211 151 88 274 102 300 207 87 13 214 4 145 266 39 55 290 227 170 204 264 101 75 73 16 15 158 292 224 222 137 255 183 52 284 202 148 198 281 21 282 111 209 7 78 237 194 258 293 234 11 155 85 128 30 168 67 131 89 151 88 70 97 169 274 286 5 300 4 266 35 55 75 43 96 76 158 84 260 259 198 281 282 182 213 217 50 42 67 244 290 30 128 33 131 152 168 274 157 300 57 85 35 254 140 43 76 277 137 90 89 202 259 299 7 253 117 75 103 39 113 269 99 79 121 77 168 157 254 128 33 67 90 131 259 196 31 108 210 65 160 120 57 275 75 235 130 24 279 226 250 170 267 242 254 277 36 150 196 11 261 211 235 30 131 128 33 168 254 67 85 140 137 202 259 7 253 264 75 26 255 84 297 56 171 115 46 38 230 297 53 168 117 250 243 144 97 169 92 8 134 5 65 35 64 143 69 31 43 96 99 215 44 26 84 112 11 259 198 192 282 62 136 183 291 284 213 51 48 68 33 152 105 168 274 157 300 30 57 85 35 254 140 43 76 277 137 67 90 89 202 259 235 299 7 253 261 206 96 233 264 119 131 128 33 274 300 35 43 76 277 89 259 144 5 208 173 135 223 242 29 284 23 138 92 55 254 152 117 250 88 243 144 97 169 168 134 5 157 65 35 64 143 69 31 75 43 96 56 76 277 99 215 33 26 142 32 67 84 112 260 90 89 11 259 198 192 282 62 212 44 154 57 233 235 93 158 168 35 43 76 128 33 67 131 259 88 5 55 227 208 84 173 135 46 9 109 121 100 237 241 287 30 128 33 131 168 67 152 157 35 254 43 76 90 89 259 70 8 55 75 99 26 11 7 195 204 18 17 228 15 112 266 154 44 168 128 33 67 186 177 106 129 71 291 211 280 151 24 210 81 293 218 274 195 80 258 102 300 123 207 87 1 212 13 27 214 221 4 54 145 35 63 22 39 55 290 227 256 170 204 264 101 184 270 73 200 72 16 238 271 110 208 158 229 217 292 224 174 222 188 122 40 194 137 255 183 77 36 294 116 284 138 86 3 202 187 262 172 297 173 148 141 259 288 10 20 278 113 242 104 263 281 21 225 135 111 209 179 193 165 7 130 261 93 163 94 223 79 185 58 197 156 276 206 127 121 160 220 289 23 298 268 231 169 103 149 80 179 155 75 33 67 243 134 65 219 69 56 142 64 222 120 163 248 71 162 92 9 63 267 91 73 4 158 192 166 196 272 254 223 152 168 274 157 300 57 85 35 140 43 76 277 128 33 137 67 90 89 202 131 259 299 7 253 75 196 283 224 186 57 6 89 59 152 168 157 277 33 67 90 64 132 215 156 191 196 101 4 75 76 35 186 177 129 71 211 280 151 210 168 81 293 274 157 258 102 300 123 87 212 13 214 57 145 266 63 22 39 55 290 227 256 170 18 204 264 43 162 73 72 16 277 15 271 110 208 158 292 224 154 222 33 40 142 255 183 67 284 138 112 86 90 89 173 148 141 259 288 281 21 111 209 193 93 116 223 195 57 268 154 3 238 116 25 128 131 33 274 300 35 254 43 76 259 299 5 208 256 153 131 278 127 267 203 30 173 14 145 34 29 61 142 247 131 259 274 300 35 43 137 202 299 7 253 117 97 75 87 183 278 112 281 215 240 127 148 200 30 152 157 254 277 90 259 261 206 269 8 195 228 80 175 1 268 120 57 295 163 248 213 252 55 227 101 185 184 239 238 208 289 229 58 180 251 188 237 137 77 52 36 94 203 45 164 155 265 29 223 249 202 297 133 23 278 113 242 235 119 263 197 225 51 135 257 298 165 7 156 130 275 219 129 20 281 254 199 291 30 131 128 33 67 152 186 71 117 211 250 226 151 88 243 70 144 97 169 92 274 134 286 5 157 102 196 300 207 87 13 214 4 145 266 35 39 64 55 290 227 143 69 170 204 31 264 101 75 43 96 162 73 76 16 277 99 15 110 158 53 292 224 215 222 44 26 32 255 183 52 84 284 112 260 90 89 11 148 259 14 198 118 192 21 282 111 209 41 155 275 262 2 293 287 263 7 259 168 43 67 92 65 160 248 159 68 6 130 209 250 170 190 131 128 33 168 274 300 57 85 140 43 137 67 202 299 7 253 75 26 221 290 204 185 222 61 212 81 101 1 51 164 276 63 260 166 236 85 109 30 38 126 61 260 31 248 225 236 152 157 35 76 277 90 89 259 202 92 208 183 182 96 228 114 33 47 170 213 168 128 67 152 157 277 90 8 80 65 268 248 143 200 229 161 251 237 155 223 23 113 263 225 156 289 58 61 203 283 189 285 139 166 7 228 8 206 152 168 157 254 277 128 33 67 90 89 131 137 259 257 219 173 121 18 40 15 240 198 213 249 168 254 128 67 35 259 186 177 129 71 211 280 210 81 293 218 274 195 258 102 300 123 207 87 1 212 27 221 145 63 290 227 256 204 264 101 184 270 72 16 110 208 292 224 174 154 222 137 255 138 132 3 202 187 262 172 11 297 173 141 288 20 242 21 225 135 111 209 179 193 165 7 130 223 185 224 104 259 208 24 168 146 106 274 300 30 76 128 33 137 67 202 131 299 7 253 75 186 151 195 221 290 185 161 222 61 288 51 209 227 101 218 79 268 180 130 114 267 206 241 16 51 143 212 35 43 76 128 259 235 64 130 256 121 145 35 229 48 178 62 168 274 300 43 76 259 65 5 208 91 182 212 236 181 14 144 184 259 152 168 157 254 277 128 33 67 90 202 117 160 57 248 275 75 235 225 95 165 141 91 285 114 72 5 168 152 157 254 277 128 33 90 89 131 35 259 257 92 227 5 89 180 210 73 20 168 35 43 76 128 33 67 131 259 274 55 208 173 135 62 155 93 224 223 170 187 252 57 152 157 35 43 76 277 128 33 67 90 89 131 259 65 88 87 266 55 208 26 173 135 144 86 164 220 186 279 245 221 118 117 250 243 97 169 92 134 5 157 65 57 35 64 143 69 31 75 96 56 76 277 99 215 44 26 142 32 84 112 260 90 89 192 282 62 116 72 86 292 26 4 68 152 105 70 168 157 57 85 140 137 52 90 202 235 257 207 127 36 149 43 141 266 226 18 168 274 35 254 128 33 67 131 259 5 208 281 175 110 221 171 219 61 226 43 30 128 33 67 131 168 254 152 274 157 300 35 76 277 90 89 259 75 84 195 87 184 294 274 205 12 230 194 75 152 128 30 131 33 168 67 277 105 70 57 52 235 257 183 163 174 112 88 99 127 60 5 24 105 9 194 28 78 141 179 169 128 30 254 76 259 186 129 70 102 39 290 16 255 183 235 232 15 131 162 112 62 244 11 140 30 41 16 265 74 236 59 158 128 30 33 131 67 152 168 274 157 300 35 254 43 76 277 90 89 259 92 75 52 202 195 87 289 183 148 107 157 70 100 105 212 16 115 57 131 152 254 90 35 259 118 117 144 97 169 38 274 5 64 69 75 96 99 215 44 26 32 84 112 260 11 198 192 282 77 136 42 215 231 296 24 45 152 168 274 157 300 30 57 85 35 254 140 43 76 277 128 33 137 67 90 89 202 131 259 299 7 253 75 155 111 142 56 29 101 17 116 44 168 274 300 43 128 33 137 202 131 299 7 253 75 186 206 81 79 80 87 212 221 290 185 208 161 222 237 61 278 51 209 165 130 108 264 119 129 218 195 207 1 268 120 163 255 94 203 265 173 156 238 212 90 221 143 55 31 163 168 186 177 129 71 276 261 291 211 280 144 210 127 81 293 121 218 274 195 80 157 258 102 300 123 207 87 1 13 268 27 214 295 145 248 35 213 63 64 290 227 256 18 204 264 101 184 239 43 270 73 200 72 76 16 277 110 208 229 217 292 180 224 174 154 161 222 251 33 188 237 40 194 137 255 183 77 36 159 67 294 116 155 284 138 223 132 68 3 89 202 187 262 172 297 173 148 141 23 259 288 10 20 278 113 242 104 263 21 225 282 135 111 209 257 298 179 193 165 7 156 130 230 176 126 58 61 164 171 228 175 160 60 94 203 45 265 29 249 119 197 233 245 5 158 32 268 202 144 81 120 152 157 254 277 90 89 259 7 233 38 162 284 244 12 190 288 152 33 105 70 8 274 157 300 57 85 140 137 90 202 235 257 299 7 253 132 12 238 185 54 203 118 293 152 76 33 280 210 212 221 256 184 270 99 208 154 40 116 138 172 288 242 235 225 135 257 130 223 225 230 173 29 285 26 273 70 136 254 168 67 157 43 259 211 151 274 300 13 214 4 266 55 170 15 158 183 284 148 257 7 164 218 263 250 106 4 169 95 168 33 118 186 177 129 71 211 280 151 88 24 210 81 293 274 195 157 258 102 300 123 207 87 1 212 13 27 214 221 145 266 35 63 22 39 55 290 227 256 69 170 18 204 264 101 184 43 270 162 72 76 16 238 277 15 271 110 208 158 229 292 224 174 154 222 188 122 40 194 137 255 183 77 36 294 116 284 138 132 86 90 3 89 202 187 262 172 297 148 141 259 288 20 278 242 104 281 21 225 282 135 111 209 179 193 165 7 130 93 163 223 121 160 45 58 94 268 220 239 251 298 249 156 113 253 44 132 194 200 240 128 30 131 33 168 254 67 152 157 76 277 90 89 243 70 99 215 259 235 202 120 209 80 285 142 63 171 33 64 152 35 43 76 277 90 89 259 99 257 5 208 183 249 101 13 92 8 175 154 202 31 35 125 194 273 214 71 128 168 33 131 177 129 211 280 210 81 293 218 274 195 258 102 300 123 207 87 1 212 27 57 221 145 63 39 290 227 256 18 204 264 101 75 184 43 270 72 76 16 110 208 292 224 174 154 222 188 40 137 255 183 294 116 138 132 3 187 172 297 173 141 259 288 20 278 242 263 21 225 135 111 209 179 193 165 7 130 163 94 223 197 6 258 67 129 154 95 222 212 33 152 105 70 8 38 274 65 35 219 43 56 76 277 142 52 90 89 46 259 235 257 176 99 185 299 226 146 179 36 152 33 62 131 157 254 90 76 259 92 280 210 218 274 195 80 65 300 1 212 27 57 221 256 75 184 239 270 200 238 208 229 217 154 161 222 188 40 137 77 294 116 138 132 202 187 172 297 288 278 113 242 263 225 135 165 7 156 130 228 295 163 60 223 283 100 200 245 18 1 252 147 110 57 274 300 35 43 76 128 89 259 299 7 253 87 266 161 283 234 131 70 170 139 177 164 121 21 128 242 157 25 208 247 10 30 131 33 152 168 274 300 57 85 35 140 43 76 277 137 67 89 202 259 299 7 253 75 293 289 157 4 105 161 17 295 85 44 152 254 277 90 89 137 259 8 79 65 120 163 252 94 164 265 173 235 225 51 216 175 239 152 8 258 20 131 30 261 35 169 11 203 47 262 168 274 300 43 76 128 33 67 131 259 299 7 253 195 87 266 238 208 173 203 207 192 190 8 240 258 48 38 35 43 259 92 96 26 268 199 167 189 56 214 85 193 131 65 149 59 119 183 205 165 262 294 128 33 131 105 70 168 274 157 300 57 85 140 137 52 202 235 257 299 7 253 91 55 130 170 283 32 50 244 152 129 117 211 250 151 88 243 144 97 169 92 168 274 134 286 5 157 102 13 214 57 4 266 35 39 64 143 69 31 43 96 76 16 277 99 15 158 215 44 26 183 67 84 284 112 260 90 89 11 148 259 198 281 192 282 253 25 193 2 259 243 123 249 54 168 254 128 33 67 131 152 186 177 129 71 211 280 151 210 127 81 293 218 274 195 80 258 102 300 207 87 1 212 13 27 214 221 4 145 266 63 22 39 55 290 227 256 170 18 204 264 101 75 184 239 270 162 73 200 72 16 238 99 15 271 110 208 158 229 217 292 224 174 154 222 44 188 122 40 194 137 255 183 77 52 36 294 116 284 138 132 86 3 202 187 172 297 173 148 141 288 10 20 278 113 242 104 281 21 225 135 111 209 179 165 7 156 130 261 93 91 295 163 223 12 58 276 121 160 213 252 220 289 94 45 23 197 298 230 108 79 228 126 175 268 248 60 275 185 9 251 237 159 28 203 265 29 68 119 147 233 267 46 266 107 237 184 24 112 5 128 30 33 131 152 168 157 35 254 43 76 277 67 90 89 70 92 8 99 235 195 247 8 253 210 242 275 170 147 254 168 35 43 259 21 259 179 41 70 106 261 10 167 128 33 131 152 105 117 250 243 144 92 168 8 38 199 134 5 157 65 57 85 140 219 64 143 69 31 56 277 99 215 44 26 142 6 52 67 84 112 90 89 46 83 235 192 282 257 62 264 284 279 113 183 292 84 278 131 168 30 128 67 186 177 106 129 71 211 280 151 88 70 97 169 81 274 286 5 258 102 300 207 87 13 214 4 145 266 35 63 22 39 55 290 227 256 170 18 204 101 75 43 96 162 73 72 76 16 110 158 224 154 222 255 132 86 260 11 173 148 141 259 288 198 281 21 282 111 209 7 250 267 224 243 6 157 256 117 221 205 6 267 154 15 198 204 30 128 33 131 67 274 300 35 43 76 277 90 89 259 299 253 235 87 208 26 84 173 135 31 17 168 78 229 138 160 44 30 152 105 117 250 70 144 97 169 92 8 199 134 5 157 65 219 64 143 69 96 56 277 128 215 33 26 142 6 52 67 84 112 90 89 11 46 198 235 192 282 257 62 229 256 167 89 50 91 149 223 168 128 151 88 144 97 169 274 286 5 157 266 35 55 75 43 96 76 277 215 44 32 84 112 260 90 11 259 198 192 282 146 6 289 165 191 248 244 192 152 168 157 30 254 76 277 128 33 67 90 89 131 105 70 8 142 259 64 96 212 211 113 132 238 268 201 99 48 186 177 129 71 276 261 291 280 70 210 127 168 81 293 121 218 274 195 80 157 258 102 300 123 207 87 1 27 221 295 163 145 248 35 213 63 39 290 227 256 18 204 264 101 184 239 43 270 200 72 76 16 110 208 229 217 292 224 174 154 161 222 251 33 188 237 40 194 137 255 183 77 36 67 294 116 155 138 223 68 90 3 89 202 187 262 172 297 173 141 23 259 288 10 20 278 242 104 263 21 225 135 111 209 179 193 165 7 156 130 230 176 126 58 61 171 228 175 160 60 275 12 94 203 45 265 29 119 197 233 94 203 60 98 122 51 281 78 152 168 157 30 254 277 67 90 76 259 105 272 225 204 300 192 181 227 91 275 270 128 33 168 88 215 257 7 21 11 140 89 135 285 289 123 168 30 35 43 128 33 67 131 259 70 257 102 208 119 169 105 80 129 196 164 182 152 168 157 254 76 277 33 67 90 89 259 227 208 255 281 78 239 231 280 134 150 131 177 48 30 185 55 150 283 170 183 96 118 33 186 177 129 71 291 211 280 151 168 81 293 218 274 195 80 157 258 102 300 123 207 87 1 212 13 27 214 221 4 54 145 266 35 63 22 39 290 227 256 69 18 204 264 101 184 239 43 270 162 73 200 72 76 16 238 277 15 271 110 208 158 229 217 292 224 174 154 222 188 122 194 137 255 77 36 294 116 284 132 86 90 3 89 202 187 262 172 297 173 148 141 259 288 10 20 278 113 242 104 263 281 21 225 135 111 209 179 193 165 7 130 93 163 60 223 121 228 268 160 12 58 45 197 108 248 94 28 203 68 249 230 220 275 109 289 161 61 119 298 265 213 252 17 277 111 234 299 19 128 162 116 20 155 255 3 36 284 2 30 131 33 67 168 152 274 300 35 43 76 259 70 99 195 261 44 118 272 254 154 58 55 287 152 186 129 117 211 250 151 88 243 144 97 169 92 168 134 286 5 157 102 13 214 4 266 35 39 64 290 143 69 170 31 75 43 96 76 16 277 99 15 158 128 53 215 33 26 32 255 67 84 284 112 260 89 11 148 131 259 198 282 14 8 59 93 164 12 153 172 126 152 274 157 300 57 85 35 254 140 43 76 277 137 90 89 202 259 299 7 253 118 209 144 28 156 189 195 202 267 76 33 152 117 250 243 92 134 157 64 143 69 31 277 99 215 44 137 26 90 89 235 192 26 103 75 263 234 272 40 209 168 89 92 8 65 160 57 137 94 203 202 235 244 200 4 16 207 37 184 276 259 152 168 157 254 277 90 89 300 284 225 156 7 92 290 292 131 49 76 168 274 300 33 137 67 202 299 253 117 75 96 186 88 195 87 13 185 222 251 183 148 283 209 177 166 210 45 36 129 132 265 33 131 118 261 206 269 168 218 274 195 80 300 1 212 268 27 120 57 221 295 163 248 35 213 75 184 239 270 200 76 238 277 208 229 58 217 180 161 251 188 237 40 137 77 159 294 116 155 138 223 89 202 187 297 23 259 278 113 242 119 263 225 51 135 298 233 165 7 156 130 108 272 228 220 12 203 283 185 74 197 287 252 15 119 21 140 146 76 57 30 128 33 131 168 67 186 177 129 71 211 274 102 300 207 87 13 214 145 35 39 290 227 204 264 101 75 43 73 110 292 224 222 137 255 183 284 132 202 173 148 141 259 111 209 7 158 59 20 83 203 266 110 151 152 168 157 35 254 43 76 277 128 33 67 90 89 131 259 300 57 257 195 87 55 208 283 145 95 46 181 277 1 66 101 128 265 181 38 141 221 130 69 145 152 117 250 243 144 97 169 92 168 134 5 157 35 64 143 31 75 43 96 76 277 99 128 215 44 26 32 67 84 112 260 90 89 11 131 259 198 192 282 161 142 175 64 282 156 110 168 76 261 88 206 269 218 79 195 228 80 157 300 1 268 160 27 120 57 221 295 248 35 213 252 290 220 185 184 239 270 200 238 277 289 240 229 58 217 180 251 33 188 237 40 137 77 52 36 94 61 203 45 294 164 116 155 138 265 29 223 249 90 89 202 297 133 23 259 278 113 242 235 119 263 197 225 51 135 257 298 233 7 130 108 272 74 283 166 102 167 26 297 51 121 66 178 152 168 274 157 300 57 85 35 254 140 43 76 277 128 137 67 90 89 202 259 299 7 253 252 180 121 30 49 126 232 57 128 152 274 157 300 35 43 76 277 89 259 299 7 253 191 186 87 13 251 265 173 225 209 156 155 185 222 51 251 104 58 116 278 183 82 131 186 129 71 211 151 88 274 157 102 300 207 87 13 214 4 145 266 35 39 55 290 227 170 204 264 75 43 73 76 16 277 15 158 224 222 255 284 90 89 148 259 281 21 111 209 7 128 231 294 77 103 260 222 285 152 168 157 35 254 43 76 277 33 67 90 89 259 257 92 80 87 13 268 163 55 208 173 135 26 113 143 238 58 161 249 210 227 264 75 163 21 168 56 99 293 46 59 33 152 157 35 43 76 277 128 67 90 89 131 8 5 55 208 173 135 209 225 299 252 188 28 244 102 270 57 76 128 186 177 129 71 211 151 88 274 300 207 87 13 214 4 145 266 39 55 290 227 170 204 264 101 162 73 16 15 158 292 224 222 137 255 183 52 284 148 281 21 111 209 7 245 295 26 89 84 282 258 262 128 131 152 168 157 35 254 43 76 277 90 259 92 208 162 128 281 52 83 271 263 55 259 78 11 269 234 156 108 52 76 168 30 67 89 186 129 211 151 88 70 274 102 300 13 214 57 4 145 266 35 39 55 290 170 204 43 16 15 158 255 183 284 148 281 209 7 146 18 182 248 289 252 292 180 57 96 76 128 177 206 8 80 300 268 120 163 58 161 251 237 137 164 155 265 223 249 202 23 113 235 119 51 257 7 156 272 275 94 45 29 160 68 238 69 179 151 134 99 231 30 128 33 131 152 168 157 35 254 43 76 277 90 89 259 5 55 208 173 135 203 76 232 139 121 131 192 113 128 33 67 105 243 70 92 8 38 274 134 157 65 300 57 140 219 69 56 137 142 52 90 202 46 235 257 299 7 253 20 285 75 126 241 263 106 90 269 33 67 118 168 157 35 69 43 52 259 257 285 101 297 225 275 54 19 180 57 105 70 157 85 140 76 137 52 202 235 257 7 209 190 135 84 259 101 164 191 35 152 105 243 70 168 38 157 65 30 219 69 56 128 33 142 52 67 46 131 235 257 118 56 89 287 18 106 221 128 141 152 168 157 35 254 43 76 277 33 67 90 259 92 65 87 252 55 208 173 135 26 210 287 280 209 254 169 234 87 131 93 32 23 72 139 243 124 49 168 30 128 33 67 131 129 117 211 250 151 88 144 97 169 92 134 286 5 102 13 214 4 266 39 64 55 290 143 69 170 31 75 96 16 99 15 158 53 215 44 26 255 183 84 284 112 260 11 148 198 281 192 282 226 166 224 68 90 200 124 171 128 259 152 168 157 35 254 43 76 277 33 67 89 131 5 208 281 135 277 246 231 27 286 127 69 121 254 30 131 128 33 67 168 274 300 57 85 140 137 202 259 299 7 253 87 101 75 21 161 45 85 75 59 218 191 257 105 57 168 157 35 43 76 142 259 163 161 268 248 222 41 179 51 5 98 40 105 128 67 131 254 152 117 250 243 70 92 8 38 199 134 157 65 219 64 143 69 31 56 76 277 99 44 26 142 6 52 90 89 46 259 235 257 102 1 94 159 82 234 68 83 254 128 33 152 105 117 250 243 70 144 97 169 92 168 38 199 134 5 157 65 57 85 140 219 64 143 69 31 56 277 99 215 44 26 142 6 52 84 112 90 89 11 46 259 235 192 282 257 62 275 244 207 78 240 225 245 224 152 30 57 85 140 137 202 148 81 289 22 238 55 256 98 232 204 33 67 90 35 43 137 259 151 79 275 186 39 89 30 66 216 233 194 128 152 168 274 157 35 254 43 76 277 67 90 259 169 300 99 84 7 88 255 173 172 199 182 148 52 300 101 99 152 105 70 168 8 38 157 65 57 85 140 219 56 277 128 33 142 67 90 46 131 235 257 231 211 79 245 281 35 290 76 152 129 117 250 151 88 243 144 97 169 92 168 134 286 5 157 102 13 214 4 266 39 64 55 143 69 170 31 75 43 96 56 16 277 99 15 158 128 215 33 44 26 183 67 84 284 112 260 90 89 11 148 259 198 192 282 15 123 268 38 8 96 225 103 30 128 33 131 168 177 71 280 70 210 81 293 218 274 195 258 300 207 87 212 57 221 227 256 69 18 264 101 75 184 72 208 292 224 174 154 222 137 116 138 132 202 187 262 172 297 173 141 288 242 281 21 135 111 179 7 130 223 64 68 26 8 291 125 74 142 30 254 128 33 131 259 177 71 280 151 70 210 81 293 218 274 195 258 300 123 207 87 1 212 27 57 221 4 227 256 18 31 264 101 75 184 270 200 72 238 208 229 292 224 174 154 222 188 40 137 77 36 294 116 138 132 202 187 262 172 297 173 141 288 20 278 242 263 21 225 135 111 209 179 165 7 130 126 163 223 108 58 211 233 279 124 29 142 33 152 157 35 254 43 76 277 128 90 89 259 57 5 4 252 208 183 135 222 151 191 69 245 196 23 61 35 152 117 250 243 144 97 92 168 5 157 64 143 31 56 76 277 99 215 44 26 142 67 84 112 90 89 192 282 62 7 20 127 263 231 146 43 279 87 198 116 267 128 117 125 270 141 54 30 131 147 234 45 282 160 279 25 181 30 128 33 131 168 67 157 35 43 76 277 90 89 259 243 70 31 75 99 137 291 195 61 288 254 45 126 262 161 227 168 274 300 259 299 7 253 5 208 183 70 31 153 243 281 147 181 27 131 275 154 218 90 26 130 263 168 274 35 43 76 128 33 67 131 259 129 87 55 75 208 173 21 135 260 34 155 278 139 275 53 41 131 168 128 33 67 117 250 243 70 144 97 169 92 8 38 199 134 5 65 140 219 64 143 69 31 75 96 56 99 215 44 26 142 32 52 84 112 11 46 198 192 282 62 271 21 19 52 27 87 60 109 169 43 128 33 131 168 274 300 57 85 140 76 137 202 259 299 7 253 92 55 75 221 185 161 222 94 173 51 212 186 129 101 268 275 130 281 9 270 52 242 77 157 254 30 29 263 265 144 205 187 287 152 157 254 277 128 33 67 90 89 131 43 259 92 5 72 104 199 200 220 261 60 12 152 168 254 277 128 33 67 90 89 259 225 54 73 236 23 106 240 224 159 43 152 105 70 168 8 38 274 157 300 30 57 85 35 254 140 76 277 128 33 137 52 67 90 89 202 131 259 235 257 299 7 253 234 205 51 272 273 296 150 100 152 168 157 30 254 277 128 33 90 89 131 70 259 7 8 79 65 160 120 163 290 75 289 94 61 203 164 265 29 225 106 275 72 173 210 265 267 202 152 117 250 151 88 243 144 97 169 92 168 134 286 5 157 57 4 266 35 64 55 143 69 170 31 75 43 96 76 277 99 15 158 215 26 32 67 84 112 260 90 89 11 259 235 281 192 282 233 95 236 162 40 77 147 31 176 62 168 128 33 67 92 186 177 129 71 211 280 81 293 218 274 134 258 65 102 300 123 207 87 212 145 35 63 39 290 227 256 18 204 264 101 184 43 270 96 72 16 110 208 158 292 224 154 222 137 255 183 116 138 132 3 202 172 173 148 141 259 288 242 21 111 209 179 193 223 297 171 262 187 96 184 122 141 152 221 104 259 30 96 45 84 81 188 174 29 57 44 48 152 128 177 71 280 210 293 218 274 195 258 300 123 207 87 1 212 27 221 227 256 18 264 101 184 270 72 238 99 208 229 292 224 154 222 40 137 77 36 294 116 138 132 202 187 262 172 297 173 141 288 20 278 242 263 21 225 135 111 179 165 7 130 163 223 266 217 68 101 280 30 247 283 152 168 157 254 277 128 33 67 90 89 131 70 259 96 232 291 107 216 165 21 120 142 168 128 33 67 131 90 259 186 177 71 280 210 127 81 293 218 274 195 80 258 300 123 207 87 1 212 27 221 145 64 227 256 69 18 204 264 101 75 184 239 43 270 200 72 238 208 217 292 224 174 154 222 44 188 40 137 77 36 294 116 138 132 3 202 187 262 172 297 173 141 288 10 20 278 113 242 263 225 135 111 209 179 7 156 130 295 163 223 283 276 160 252 12 230 161 164 291 7 38 5 49 39 123 266 131 168 128 33 67 186 177 129 71 211 280 210 81 293 218 274 195 258 102 300 207 87 1 212 13 27 214 57 221 145 35 63 290 227 256 18 204 264 101 75 184 43 270 73 72 16 238 110 229 292 224 174 154 222 188 40 194 137 255 183 77 36 294 116 138 132 3 202 187 262 172 297 148 141 259 288 20 278 242 104 263 21 225 135 111 209 193 165 130 163 223 94 166 28 147 93 143 280 82 196 152 168 157 35 254 43 76 277 128 33 67 90 89 131 259 92 8 52 195 87 55 208 173 241 18 65 45 59 20 269 275 259 186 177 129 71 291 280 210 81 293 218 274 157 258 102 300 123 207 87 1 212 27 221 145 35 63 39 290 227 256 204 264 101 43 270 200 72 76 16 238 277 110 208 229 217 292 224 174 154 222 188 40 194 137 255 183 77 36 294 116 138 132 90 3 89 187 262 172 11 297 173 141 288 278 113 242 104 263 21 225 135 111 179 193 165 7 130 163 223 276 160 248 252 12 289 261 185 240 94 230 161 164 268 166 166 59 54 205 276 132 105 169 62 152 168 274 157 300 57 85 35 140 43 76 277 137 67 90 202 259 299 7 253 198 82 7 13 298 128 19 54 33 131 168 67 85 137 202 299 253 250 75 52 242 281 89 86 62 29 83 115 254 128 33 131 67 168 274 300 35 76 259 299 7 253 95 65 57 75 137 52 186 87 278 155 152 134 28 258 246 101 201 48 131 30 96 30 253 118 18 177 11 31 138 201 208 232 263 190 200 236 254 48 62 152 168 157 277 128 33 67 90 89 202 259 281 226 205 295 100 1 210 126 278 131 67 152 70 140 76 277 52 89 257 264 75 255 221 163 161 165 121 71 133 230 33 55 168 128 67 131 259 186 177 106 129 211 151 88 70 81 274 102 300 207 87 214 4 145 266 39 290 227 170 18 204 264 101 75 162 73 72 16 15 110 158 292 224 222 255 183 284 132 112 86 173 148 141 288 281 21 111 209 7 3 175 11 228 222 128 173 295 206 152 186 177 129 71 280 81 293 218 274 195 258 102 300 123 207 87 1 212 27 221 145 35 63 290 227 256 18 204 264 101 184 43 270 72 76 16 238 99 110 229 292 224 174 154 188 40 137 255 77 36 294 116 138 132 3 202 187 262 172 297 141 259 288 20 278 242 104 263 21 225 111 209 179 193 165 7 130 163 223 248 115 15 133 132 83 218 189 11 131 128 33 152 274 157 300 57 35 140 43 76 277 67 90 89 202 259 299 7 253 95 97 75 57 299 76 217 248 19 80 168 274 300 30 35 43 128 33 67 131 259 253 75 88 195 87 283 58 131 193 141 186 157 114 245 16 168 30 128 33 67 70 143 43 256 9 293 192 133 113 99 196 186 235 154 15 26 21 32 30 5 222 131 217 289 243 161 44 152 117 250 151 88 97 169 92 168 134 286 5 157 4 35 64 143 69 31 75 43 96 76 277 99 158 128 215 33 26 32 67 84 112 260 90 89 11 259 198 281 192 282 22 164 270 243 149 98 169 260 283 67 162 237 255 225 19 32 152 157 277 90 89 243 34 79 42 294 224 281 128 131 78 241 296 143 184 89 145 35 259 30 149 116 131 264 57 287 298 274 168 261 206 269 8 218 79 195 228 80 157 175 300 1 268 160 120 295 248 213 185 75 184 239 270 200 76 238 277 289 240 229 58 217 180 161 251 33 188 237 137 52 36 94 61 203 45 164 155 265 29 223 249 90 89 202 297 133 23 259 278 113 242 235 119 263 197 225 51 135 257 233 165 7 156 130 15 154 251 300 121 149 114 291 254 168 67 117 250 151 88 243 144 97 169 92 274 134 286 5 4 266 35 64 55 143 69 170 31 75 43 96 76 99 158 215 44 26 32 84 112 260 11 259 198 281 192 282 226 49 143 291 56 86 92 271 168 128 33 186 177 129 71 211 280 210 81 293 218 274 195 5 80 258 102 300 207 87 1 212 13 27 214 57 221 4 145 35 63 39 290 227 256 18 204 264 101 184 43 270 73 200 72 16 238 110 208 229 217 292 224 174 154 222 44 188 40 194 137 255 183 77 36 294 116 284 138 132 112 3 202 187 262 297 173 148 141 288 10 20 278 242 104 263 281 21 225 135 111 209 179 193 165 7 130 261 163 223 276 160 252 237 29 233 91 134 39 189 24 120 270 266 259 152 157 254 277 90 89 137 28 80 191 273 152 193 147 67 30 221 272 158 8 129 92 38 169 152 117 250 243 70 144 97 168 134 5 157 65 219 64 143 69 31 75 96 56 76 277 99 128 215 33 44 26 142 32 67 84 112 260 90 89 11 46 131 198 192 282 257 62 260 3 211 98 20 151 81 93 131 168 254 128 67 152 259 117 88 144 97 169 274 5 300 75 96 99 215 44 26 32 84 112 11 198 192 282 67 183 264 44 52 285 74 35 33 186 177 106 129 71 291 211 280 151 88 24 210 168 81 293 218 274 195 157 258 102 300 123 207 87 1 212 13 27 214 221 4 54 145 266 63 22 219 39 290 227 256 170 18 204 101 184 239 43 270 162 73 200 72 76 16 238 277 15 271 110 208 158 229 217 292 224 174 154 222 188 122 40 194 137 255 77 36 294 116 284 138 132 86 90 3 89 202 187 262 172 297 173 148 141 259 288 10 20 198 278 113 242 104 263 281 21 225 135 111 209 257 179 193 165 7 130 230 176 121 126 163 223 68 283 298 276 127 160 252 220 12 109 289 58 94 45 23 197 108 228 268 60 251 61 203 265 249 233 161 233 157 147 171 298 96 176 57 62 105 70 8 38 65 219 56 142 52 90 46 131 235 257 20 118 2 258 170 140 9 153 247 217 30 128 33 131 67 152 168 157 254 76 277 90 89 105 70 259 155 246 163 116 71 278 135 287 168 152 157 254 277 67 90 89 131 259 293 72 154 249 257 238 290 112 85 30 39 140 235 205 29 276 156 87 76 152 105 70 168 8 38 157 65 56 277 142 52 67 90 89 46 257 20 221 145 174 36 299 153 170 30 211 38 47 141 245 202 232 231 76 277 67 90 89 28 123 74 184 19 162 293 282 259 128 33 131 152 105 117 250 243 70 144 97 169 92 168 8 38 199 134 5 157 65 57 219 64 143 69 31 56 277 99 215 44 26 142 6 52 67 84 112 89 11 46 83 235 192 257 62 202 257 29 130 88 127 294 41 157 35 254 43 76 277 128 33 67 90 89 259 92 65 87 208 26 183 173 135 278 128 56 65 86 89 16 196 120 152 168 274 157 35 43 76 277 67 90 259 92 87 55 208 183 173 135 26 51 220 31 295 227 30 121 152 168 157 35 254 43 76 277 128 33 67 90 89 259 65 87 252 138 265 258 112 207 271 75 230 198 156 76 152 157 35 43 277 128 33 67 90 89 131 259 87 55 208 26 173 135 75 153 286 250 175 243 45 208 76 186 177 106 129 71 211 280 151 88 169 92 168 81 293 274 5 157 258 102 300 123 207 87 13 214 4 145 266 35 63 22 39 55 290 227 256 170 18 204 264 101 43 96 162 73 72 16 277 15 110 158 292 224 154 222 40 183 279 84 284 132 86 260 90 89 11 173 148 141 259 288 198 281 21 282 111 209 212 174 223 195 33 198 148 35 86 5 30 138 76 168 128 67 131 70 157 277 137 90 89 167 150 8 95 35 177 159 181 30 147 165 124 239 161 68 150 16 152 168 157 35 254 43 76 277 128 33 67 90 89 131 259 99 87 55 208 251 173 135 147 251 9 212 133 50 152 235 157 35 43 76 277 67 90 89 259 274 57 5 208 154 166 262 142 50 71 227 203 67 152 105 70 8 38 274 157 85 140 277 137 52 90 89 202 235 257 7 253 225 39 45 121 31 176 120 236 268 62 152 168 274 157 300 57 85 35 254 140 43 76 277 137 67 90 89 202 259 299 7 253 175 134 3 248 8 42 154 48 42 116 250 87 122 107 135 140 168 157 30 254 67 90 259 5 196 206 8 79 80 13 268 160 120 57 163 248 252 185 289 58 180 161 251 237 137 94 61 203 45 164 155 265 29 223 249 202 235 119 51 257 156 272 275 41 34 13 56 51 20 114 207 131 30 128 33 168 254 67 105 274 300 57 85 140 137 202 259 235 257 299 7 253 284 97 75 209 91 169 276 244 6 283 106 111 240 288 115 174 241 15 262 244 128 33 131 152 274 157 300 35 43 76 277 90 89 259 299 7 253 57 186 88 79 195 80 87 212 13 120 185 96 289 161 222 251 45 265 249 173 225 51 209 165 156 169 81 160 221 163 290 264 101 215 255 116 263 206 97 207 268 227 275 204 75 61 278 119 135 16 101 172 209 26 57 154 54 33 152 168 8 38 157 65 219 56 277 142 67 90 46 5 225 246 63 182 170 13 191 123 150 253 125 142 4 79 102 291 166 30 128 131 33 168 254 67 105 57 85 140 137 202 259 235 257 7 75 21 252 272 37 185 220 212 204 291 82 76 33 105 70 8 38 274 300 57 85 140 43 137 52 202 259 235 257 299 7 253 209 226 268 49 213 212 201 218 48 274 300 35 43 76 89 259 299 5 208 135 11 248 137 121 275 17 120 98 186 177 129 71 211 280 151 210 81 293 274 258 102 300 123 207 87 212 13 214 4 145 266 63 22 39 55 290 227 256 170 204 264 101 162 73 72 16 15 271 110 208 158 292 224 154 222 40 255 183 284 138 86 202 173 148 141 288 281 21 111 209 193 7 93 223 195 200 256 185 183 98 110 138 33 168 254 128 131 259 151 88 274 300 13 214 266 55 170 75 15 158 284 148 281 7 42 213 28 91 66 243 58 271 168 128 33 67 131 117 250 151 88 144 97 169 92 8 274 134 286 5 300 266 64 55 143 69 31 75 96 99 215 44 26 32 84 112 260 11 198 281 192 282 195 245 12 170 278 62 30 175 152 168 67 274 300 76 70 65 99 243 156 258 237 267 162 282 166 76 168 274 300 43 67 259 299 7 253 235 5 55 208 84 172 173 162 231 218 20 104 38 292 208 150 172 153 140 180 270 144 40 57 168 128 33 67 131 277 186 177 106 129 71 211 280 151 88 210 81 293 274 258 102 300 123 207 87 13 214 4 145 266 35 63 22 39 55 290 227 256 170 18 204 264 101 75 43 162 73 72 76 16 15 110 208 158 292 224 154 222 255 183 284 132 86 173 148 141 259 288 281 21 111 209 7 223 195 29 241 91 215 275 194 159 128 168 274 85 35 43 76 33 137 67 202 259 299 7 253 96 11 186 81 79 80 221 55 290 161 251 61 265 278 21 51 209 165 212 207 268 18 101 180 129 218 163 248 255 173 225 41 42 45 287 160 104 192 268 152 168 157 35 254 43 76 277 90 89 259 177 210 92 87 55 208 183 173 135 26 201 24 136 181 8 214 172 281 48 128 33 131 168 67 274 157 300 43 21 228 157 296 63 272 129 134 148 152 259 105 70 8 38 65 219 56 33 137 142 52 46 235 257 7 215 27 202 260 73 44 216 269 168 274 300 35 43 76 128 33 67 131 259 186 88 87 55 208 26 183 173 135 210 96 114 289 167 90 78 99 293 125 76 30 128 152 117 250 243 70 144 97 169 92 168 134 5 157 65 219 64 143 69 31 96 56 277 215 44 26 142 67 84 89 198 192 282 62 136 144 231 186 54 281 282 145 168 274 300 43 128 33 137 67 202 131 299 7 253 75 87 221 185 161 222 61 209 165 119 266 274 95 226 23 125 170 67 168 30 128 33 131 152 157 254 277 90 117 250 243 70 144 97 169 92 134 5 35 64 143 69 31 75 96 99 215 44 26 32 84 112 260 11 259 198 192 282 188 281 91 12 220 264 151 213 128 177 71 280 210 81 293 218 274 258 300 123 87 1 212 27 57 221 145 35 227 256 18 101 184 43 270 72 76 208 292 224 174 222 40 137 116 138 132 112 202 187 262 172 297 173 141 259 288 20 242 21 225 135 111 209 179 165 7 130 223 264 111 147 87 78 132 250 43 92 242 60 93 50 278 152 254 30 128 33 131 129 117 211 250 151 88 70 144 97 169 274 286 5 102 300 13 214 4 266 35 39 64 55 290 143 170 31 75 96 16 99 15 158 215 44 26 32 255 183 84 284 112 260 11 148 259 198 281 192 282 7 253 127 122 39 215 83 149 143 180 98 50 215 132 286 161 285 200 168 128 33 67 186 177 106 129 71 211 280 151 24 210 81 293 218 274 258 102 300 123 207 87 212 13 214 221 4 145 266 63 22 39 55 290 227 256 170 18 204 264 101 75 184 270 162 73 72 16 15 271 110 208 158 292 224 154 222 122 40 137 255 183 116 284 138 86 3 202 187 172 173 148 141 288 242 281 21 225 135 111 209 257 179 193 7 130 93 195 164 223 297 251 99 15 175 27 148 106 234 103 152 67 35 43 76 89 259 52 146 194 87 172 23 289 293 34 5 128 131 20 192 58 107 50 89 39 300 128 131 72 32 25 155 36 84 136 53 128 33 131 118 152 105 117 250 243 70 144 97 169 92 8 38 199 134 5 157 65 219 64 31 75 43 96 56 277 99 215 44 26 142 6 52 112 260 90 89 11 46 198 235 192 282 257 62 268 7 151 164 204 24 130 124 118 152 117 250 88 243 144 97 92 168 134 286 5 157 13 214 4 266 35 64 55 143 69 75 43 96 76 277 99 15 158 215 44 26 32 183 67 84 284 112 260 90 89 11 148 259 198 281 192 282 79 285 93 289 112 274 96 269 236 252 97 158 162 112 242 36 57 254 168 67 131 117 250 151 88 243 144 169 92 274 134 286 5 300 13 214 4 266 35 64 55 143 69 170 31 75 43 96 99 15 215 44 26 32 84 284 260 202 11 259 198 281 192 282 204 16 199 19 83 128 39 225 30 60 124 232 278 45 39 234 228 152 105 168 274 157 300 57 85 35 254 140 43 76 277 128 33 137 67 90 89 202 131 259 235 257 299 7 253 66 283 203 29 218 248 69 244 259 152 70 168 300 52 257 206 195 221 163 116 130 42 38 176 271 214 29 249 52 62 168 30 128 33 67 131 177 129 71 291 280 70 210 81 293 218 274 195 80 258 65 102 300 123 207 87 1 212 27 57 221 145 63 39 290 227 256 18 204 264 101 75 184 239 43 270 200 16 238 110 208 229 217 292 224 174 154 215 222 188 40 137 255 77 294 116 138 132 3 202 187 262 172 297 173 141 259 288 10 20 278 242 104 263 281 21 225 135 111 209 179 193 165 7 130 230 261 295 163 161 164 223 12 237 197 276 108 160 252 55 41 136 154 142 163 166 144 168 300 177 230 71 261 291 280 171 206 269 210 127 92 81 293 218 274 195 80 157 258 123 1 212 268 27 120 57 221 295 248 60 35 213 227 256 18 101 184 239 43 270 72 76 238 277 247 208 229 217 292 180 161 222 251 33 188 237 40 137 77 36 159 67 294 164 116 155 138 265 223 132 249 90 89 202 187 262 172 297 173 141 23 288 10 278 113 242 235 119 263 225 51 135 111 257 298 233 179 165 7 156 130 108 272 252 61 283 234 140 190 77 104 221 202 52 168 30 128 33 67 131 89 261 206 269 79 195 80 175 300 1 268 120 57 295 163 248 213 252 185 75 239 200 238 289 229 180 161 251 188 237 137 26 36 94 164 155 265 29 223 249 297 23 259 278 113 235 119 263 225 51 135 257 298 165 7 156 130 108 272 160 12 240 61 203 45 74 283 166 123 294 4 14 210 278 183 177 168 274 157 300 35 254 43 128 33 137 67 259 299 7 253 117 215 186 212 55 275 185 161 222 21 51 209 130 129 163 248 101 225 223 68 294 259 122 195 235 13 152 117 250 151 88 144 97 92 168 134 286 5 157 214 4 266 35 64 55 143 69 170 31 75 43 96 56 76 277 99 15 158 128 215 33 44 26 32 67 84 284 112 260 90 89 11 148 198 281 192 282 163 134 98 194 109 265 128 70 238 203 267 124 231 152 84 133 157 277 67 90 89 300 259 138 240 133 43 246 286 131 14 128 33 67 186 177 129 71 117 211 280 210 81 293 218 274 258 102 300 123 207 87 212 13 214 57 221 145 63 39 290 227 256 170 204 264 101 75 184 270 162 73 72 16 15 110 208 158 292 224 154 222 40 137 255 183 116 284 132 112 3 202 173 148 141 288 198 242 21 111 209 179 193 7 275 223 297 20 283 185 195 219 189 199 215 147 49 284 53 44 168 30 128 33 67 131 152 157 254 277 90 89 88 243 70 97 169 134 5 75 96 99 137 26 52 84 11 259 198 282 75 87 176 209 40 48 217 118 44 62 69 218 204 116 11 222 282 262 295 8 89 177 147 152 168 35 43 76 277 90 259 5 208 267 148 197 242 125 246 36 133 132 152 105 70 274 157 300 57 85 35 140 43 76 277 137 52 90 89 202 131 235 257 299 7 253 13 262 32 109 223 276 149 175 128 33 67 131 152 186 129 117 211 250 151 88 243 144 97 169 92 134 286 5 157 102 196 207 87 214 4 145 266 35 39 64 55 290 143 69 170 31 264 75 43 96 56 76 16 277 99 15 158 53 224 215 44 26 255 183 84 284 112 260 90 89 11 148 259 198 281 192 21 209 14 195 205 118 106 273 50 200 168 30 128 33 67 131 117 250 151 88 243 70 144 97 169 92 274 134 286 5 13 214 4 266 35 64 55 143 69 170 31 75 43 96 56 99 15 158 215 44 26 32 183 84 284 112 260 11 148 259 198 281 192 282 20 135 287 74 127 72 180 108 152 168 157 35 254 76 277 33 67 90 89 131 57 259 5 208 108 18 181 200 174 10 240 161 33 168 76 67 274 300 57 15 158 26 223 100 246 117 92 180 6 240 35 30 19 149 54 234 96 205 131 240 158 231 40 204 242 99 127 254 152 157 35 76 277 90 89 131 259 92 208 206 67 253 63 114 138 244 14 30 128 131 33 152 157 35 254 43 76 277 90 89 259 70 257 5 227 208 281 192 24 137 183 25 234 251 168 67 89 151 88 243 144 97 169 286 5 300 13 214 4 266 35 55 170 75 43 96 76 15 158 32 84 284 112 260 11 148 259 198 281 282 25 198 235 295 256 5 10 82 243 152 168 157 35 254 76 277 128 33 67 90 89 131 259 300 87 212 55 220 208 44 84 135 26 253 254 267 164 104 16 90 144 175 249 37 298 127 220 234 138 152 168 157 35 254 43 76 277 128 33 67 90 89 131 259 55 208 26 255 173 135 184 54 111 133 215 142 83 248 143 48 131 33 67 152 250 243 92 8 38 134 157 65 57 219 64 69 56 76 277 99 90 89 46 259 5 141 214 177 238 123 284 291 30 25 39 241 138 105 250 199 203 133 284 118 4 206 106 219 78 44 131 168 30 128 33 67 259 186 177 129 71 211 280 151 70 97 169 81 293 274 286 5 258 102 300 123 207 87 13 214 145 266 22 39 55 290 227 256 69 170 18 204 264 101 75 96 162 73 72 16 15 110 158 292 224 154 222 255 183 279 84 132 86 260 11 173 148 141 198 281 21 282 111 209 223 195 26 238 203 6 246 107 278 140 254 128 33 131 152 117 250 88 243 144 97 169 92 168 134 5 157 35 64 143 69 31 75 96 56 76 277 99 215 44 32 52 84 112 260 90 89 11 259 198 192 282 237 31 125 175 291 123 293 30 87 83 195 130 265 36 64 176 62 131 152 70 168 8 38 157 65 57 219 56 277 142 52 67 90 89 46 235 257 183 49 246 80 163 41 77 300 168 64 128 33 131 152 67 186 177 129 71 211 280 151 210 92 81 293 274 5 258 102 123 207 87 212 13 214 4 145 266 63 22 39 290 227 256 69 170 18 204 264 101 75 162 73 72 16 99 15 110 208 158 292 224 154 222 40 137 255 284 132 86 202 173 148 141 288 281 21 111 209 7 223 297 195 134 291 44 129 126 150 203 264 136 139 227 278 162 222 137 254 168 128 67 131 186 177 129 71 117 211 226 151 88 144 97 169 92 38 274 286 5 102 300 207 87 13 214 4 145 266 35 39 55 290 170 204 264 101 75 43 96 73 76 16 15 158 292 224 215 44 26 32 255 183 84 284 112 260 11 148 259 14 198 281 192 21 282 111 209 7 3 266 123 217 63 285 17 224 44 152 168 157 30 254 128 33 67 90 131 259 280 206 269 218 79 195 228 80 175 1 268 27 120 57 221 295 163 248 213 252 220 18 185 75 184 239 270 200 238 289 229 58 180 161 251 188 237 77 52 36 94 164 116 155 138 265 29 223 132 249 202 297 23 278 113 242 235 119 263 225 51 135 257 298 233 165 156 130 108 272 160 12 240 61 203 45 74 133 283 166 53 196 97 268 188 16 165 254 128 33 67 131 186 177 71 291 280 210 81 293 218 274 195 134 80 258 300 123 207 87 1 212 27 57 221 145 266 35 227 256 18 204 264 101 75 184 239 43 270 200 72 76 238 208 229 217 292 224 174 154 222 40 137 77 36 294 116 138 132 3 202 187 262 172 297 173 141 259 288 10 278 113 235 263 21 225 135 111 209 179 7 156 130 261 295 163 223 12 94 61 127 160 252 155 23 230 269 58 45 164 240 140 137 264 124 1 277 158 65 152 105 250 243 70 92 168 8 38 134 157 219 64 143 69 31 56 99 128 33 26 142 6 52 67 90 89 46 131 235 257 204 185 205 122 51 259 166 100 33 152 157 254 277 67 90 89 131 92 25 14 244 44 214 183 26 145 131 128 33 168 274 300 57 85 140 137 202 299 7 253 117 75 87 185 222 61 209 40 143 265 285 290 111 1 115 82 137 202 8 96 257 227 183 252 33 131 230 97 210 264 140 168 274 300 43 128 67 5 55 204 99 208 153 166 92 188 290 277 206 128 131 152 168 157 76 67 90 89 259 7 5 208 65 49 177 164 194 138 7 205 128 168 67 250 243 92 8 38 134 64 143 69 99 128 13 59 92 41 56 37 170 57 33 168 274 157 300 35 43 76 67 259 87 55 208 26 183 173 135 94 114 260 296 242 12 245 213 152 254 168 274 157 300 57 85 35 140 43 76 277 137 67 90 89 202 259 235 299 7 253 235 102 214 247 75 293 176 77 33 35 168 57 85 128 67 131 65 87 21 162 168 36 284 228 65 88 251 76 131 152 117 250 151 243 144 97 169 92 134 286 5 157 4 266 35 64 55 143 69 170 31 75 43 96 277 99 15 158 215 26 32 67 84 112 260 90 89 11 259 198 281 192 282 279 183 67 31 73 77 140 225 152 157 30 277 128 33 90 89 131 5 208 81 237 299 222 26 271 167 178 152 105 70 168 8 38 157 65 30 57 140 219 56 277 128 33 142 52 67 90 46 131 235 257 253 2 224 44 234 31 163 112 36 168 97 121 262 225 273 62 249 116 152 157 35 254 43 76 277 128 33 67 90 89 131 259 129 92 87 55 204 75 208 215 173 135 290 26 289 289 22 231 98 183 268 250 260 152 157 254 277 90 89 76 259 129 243 62 17 117 77 290 182 22 76 44 186 177 106 129 71 211 226 151 88 144 97 169 168 274 286 5 157 65 102 196 300 87 214 145 266 35 39 55 227 170 204 31 264 101 75 43 96 162 73 16 277 99 15 110 158 292 224 215 222 26 32 255 183 67 84 284 112 86 260 90 89 11 148 141 259 14 198 281 192 21 282 111 209 190 2 131 73 245 149 60 51 126 152 168 157 35 43 76 277 128 33 67 90 89 259 5 80 13 64 208 281 27 82 43 210 74 108 292 274 300 35 76 137 202 131 259 299 7 253 57 75 186 151 88 79 195 87 13 185 161 40 116 173 197 209 165 212 208 248 55 101 255 94 203 177 119 135 129 218 221 289 229 45 225 130 163 290 51 300 264 133 272 103 9 142 96 259 186 177 129 71 211 280 151 210 81 293 258 102 123 207 87 212 145 63 39 290 227 256 18 204 101 72 16 110 208 292 224 154 222 40 137 255 183 138 202 173 141 288 21 111 209 193 7 223 69 195 54 34 141 77 122 162 44 131 128 67 157 35 254 76 277 90 89 259 92 13 208 123 295 85 70 187 57 80 182 294 142 254 30 279 94 163 168 128 33 131 152 274 157 300 35 43 76 277 90 89 259 87 13 252 55 208 26 173 113 135 130 179 134 35 120 157 240 286 168 274 300 43 76 137 202 259 299 7 253 87 221 188 197 209 166 160 196 269 193 226 284 26 30 168 128 131 90 117 250 243 70 92 134 35 64 143 69 31 43 76 99 44 259 31 224 4 139 35 131 140 228 73 206 31 161 18 254 279 171 152 105 117 250 243 70 97 169 168 8 38 199 134 5 157 65 30 219 64 143 69 96 56 277 99 128 215 33 44 26 142 6 52 67 84 112 90 89 11 46 131 259 198 235 192 282 257 62 273 2 265 110 234 179 278 178 168 30 128 33 67 131 152 157 35 43 76 277 90 89 259 290 75 99 215 44 52 87 156 266 23 152 134 84 244 57 168 128 33 67 131 90 186 177 106 129 71 211 280 250 226 151 88 144 97 169 81 274 286 5 258 102 300 123 207 87 13 214 4 145 35 63 22 39 55 290 227 256 170 18 204 264 101 75 43 96 162 73 72 76 16 99 15 110 158 292 224 154 215 222 40 32 255 183 279 284 132 112 86 260 11 173 148 141 259 288 198 281 192 21 282 111 209 223 195 79 131 162 210 109 36 244 283 152 168 157 35 254 43 76 277 128 33 67 90 89 259 99 5 55 96 208 173 135 8 94 247 74 160 192 147 212 152 157 254 90 89 259 206 65 268 120 163 248 180 251 237 164 265 223 225 51 108 272 252 289 203 29 52 129 193 142 250 35 99 17 44 30 131 128 67 168 277 70 43 76 259 75 225 88 240 184 171 149 44 90 75 259 62 33 168 67 92 274 65 300 128 157 24 43 50 134 63 249 76 168 274 300 35 67 259 299 7 253 88 57 220 133 102 21 51 62 81 200 31 90 71 198 42 62 26 30 168 128 33 131 177 280 70 210 127 81 293 218 274 195 80 65 300 123 212 268 27 57 221 295 227 256 18 101 75 184 239 43 270 200 72 238 208 229 217 292 154 161 188 40 137 77 52 36 159 294 116 155 138 132 202 187 262 172 297 173 141 259 288 10 278 113 242 235 263 225 135 257 165 7 156 130 230 261 176 163 58 61 223 283 175 120 60 94 265 119 51 233 152 277 204 172 240 77 89 189 9 11 95 263 71 34 2 247 131 128 33 152 105 70 8 38 57 85 35 140 219 277 142 52 89 235 257 97 75 291 155 298 269 65 76 136 289 131 33 67 117 250 243 144 97 92 8 38 134 157 35 219 64 143 69 31 43 56 277 99 44 26 142 84 112 90 89 46 259 192 62 268 24 212 93 151 143 62 192 152 117 250 88 243 144 97 169 92 168 134 5 65 35 219 64 69 31 75 43 96 56 76 99 128 215 33 44 26 142 32 67 84 112 260 90 89 11 131 259 198 235 282 152 53 213 232 114 186 199 204 137 235 91 161 297 271 152 292 168 274 300 30 76 128 33 67 202 131 299 7 253 65 75 215 120 221 185 222 164 51 209 81 21 130 212 101 173 296 300 24 48 25 189 175 270 152 168 274 157 85 35 254 140 43 76 277 128 33 137 67 90 89 202 131 259 299 7 253 75 235 221 163 161 164 209 116 229 268 101 225 28 37 21 297 113 158 292 57 76 169 65 73 100 144 281 8 153 116 168 128 33 90 186 177 129 71 211 280 210 81 293 274 258 102 123 207 87 13 214 145 35 63 39 290 227 256 170 18 204 264 101 43 162 72 76 16 15 110 208 158 292 224 154 222 44 40 137 255 183 284 132 202 173 148 141 259 288 21 111 209 7 223 297 20 195 94 184 248 51 180 188 35 259 128 33 117 88 144 97 169 5 157 75 43 76 277 32 84 112 260 90 89 11 198 192 282 79 107 76 234 228 294 88 70 128 30 105 126 5 9 139 77 275 146 168 128 33 67 131 186 177 106 129 71 211 280 151 88 210 81 293 274 258 102 300 123 207 87 212 13 214 4 145 266 35 63 22 39 55 290 227 170 18 204 264 101 75 43 96 162 73 72 76 16 15 271 110 208 158 292 224 154 222 40 255 183 284 138 132 86 260 173 148 141 259 288 198 281 21 111 209 193 7 93 80 223 195 28 284 270 158 16 177 265 291 133 57 259 280 151 210 81 293 218 274 195 80 300 123 1 212 27 221 256 18 184 239 200 72 238 208 229 154 188 40 137 77 52 36 294 116 138 132 187 172 297 173 141 288 278 113 242 263 225 135 209 165 7 156 130 261 295 163 223 160 230 161 164 225 179 76 194 201 12 117 152 254 128 48 250 151 88 243 144 97 169 92 134 286 5 157 4 266 35 64 55 143 69 170 31 75 43 96 277 99 15 158 215 44 26 32 84 112 260 90 89 11 259 281 192 282 7 67 172 234 237 100 246 31 201 48 155 189 194 240 41 181 237 128 30 131 33 168 254 67 152 274 300 85 140 137 202 299 7 253 92 75 183 163 297 161 91 270 264 284 13 191 298 78 30 33 152 117 250 243 70 144 92 8 38 134 157 65 35 219 64 143 69 31 43 56 76 277 99 215 44 142 112 90 89 46 259 192 106 221 62 171 92 182 193 175 44 48 152 168 157 35 254 43 76 277 128 33 67 90 89 131 259 118 65 87 55 264 208 173 290 285 164 253 299 27 116 289 271 172 125 139 9 123 199 66 22 137 152 168 157 35 254 76 277 128 33 67 90 89 131 300 52 259 5 208 20 281 221 244 179 80 284 167 90 295 131 128 33 168 274 300 299 7 253 67 4 115 134 87 111 258 34 131 128 33 152 105 70 168 38 274 300 57 85 35 140 43 76 137 52 202 259 235 257 299 7 253 210 155 139 131 2 17 97 68 44 149 69 9 210 161 175 242 110 254 128 33 131 152 105 117 250 243 70 144 97 169 92 168 8 38 199 134 5 157 65 57 85 140 219 64 143 31 56 277 99 215 44 137 26 142 6 52 84 112 90 202 11 46 83 259 235 192 282 257 62 125 220 194 264 75 53 107 152 30 128 33 131 168 157 35 254 43 76 277 90 89 259 70 5 208 135 131 29 13 129 203 2 274 284 33 152 35 254 43 259 206 81 79 80 65 268 120 163 248 185 75 180 161 215 251 237 94 164 155 265 223 249 119 225 51 209 156 74 137 197 278 43 74 145 136 186 168 157 254 128 33 67 90 259 108 206 81 8 79 65 268 160 120 57 221 163 248 252 275 185 289 237 94 61 203 164 116 265 29 223 202 235 51 124 260 261 275 182 63 256 263 152 105 243 70 8 38 134 157 65 219 69 56 277 142 52 90 89 46 235 257 271 118 49 255 267 35 173 70 244 128 30 8 253 271 29 278 202 289 18 56 186 177 106 129 71 211 280 226 151 88 144 97 169 210 168 81 293 274 286 5 157 258 102 300 123 207 87 212 13 214 4 145 266 35 63 22 219 39 55 290 227 256 170 204 264 101 43 96 162 73 72 76 16 277 15 110 208 158 128 292 224 154 222 40 32 255 183 67 279 84 284 138 132 112 86 260 90 89 11 173 148 131 141 259 288 198 281 192 21 282 111 209 193 7 93 223 116 195 39 40 44 62 203 197 283 255 97 152 88 169 274 286 5 65 300 4 266 35 55 170 75 43 96 76 99 15 158 142 84 260 11 259 198 281 282 188 237 131 198 184 7 147 266 44 259 152 274 157 300 57 85 35 254 140 43 76 277 128 137 90 89 202 299 253 129 75 51 248 275 225 130 262 260 280 9 269 44 41 188 67 85 26 170 100 12 256 162 152 128 33 131 105 117 250 243 70 144 97 169 287 92 168 8 38 199 134 5 157 65 57 140 219 64 143 69 31 96 56 99 215 44 137 142 32 6 84 112 90 202 11 46 83 198 235 192 257 62 299 7 253 192 84 287 21 110 8 126 37 277 157 150 270 85 101 140 214 168 30 128 33 67 131 70 18 75 225 218 1 190 137 29 8 86 202 259 152 117 211 250 151 88 243 144 97 169 92 168 134 286 5 157 13 214 4 266 35 64 55 143 69 170 31 75 43 96 76 277 99 15 158 128 215 33 44 26 32 183 67 84 284 112 260 90 89 11 148 131 198 281 192 282 2 258 185 192 295 130 214 79 33 168 128 67 131 152 254 76 117 250 243 92 8 134 57 64 143 69 31 99 215 44 26 259 264 221 260 59 206 248 227 288 128 157 35 43 76 277 259 137 92 27 129 111 186 25 209 13 79 33 152 168 157 219 56 277 142 67 90 89 225 135 104 85 160 203 151 176 53 62 152 157 76 131 134 65 75 99 195 87 7 2 273 47 232 128 108 135 152 168 274 157 300 30 35 254 43 76 277 33 67 90 89 131 259 57 195 87 266 55 208 251 173 171 138 246 14 222 70 191 45 30 131 128 168 33 67 35 117 250 243 144 97 169 92 134 5 219 64 143 69 31 75 43 96 76 99 215 44 26 142 32 84 112 260 11 259 198 192 282 59 93 100 257 265 117 108 295 157 300 57 150 79 132 57 126 227 103 164 254 277 259 253 219 96 22 192 123 179 4 215 31 260 62 128 33 131 168 274 300 57 85 35 140 43 76 137 202 259 299 7 253 151 65 75 186 221 163 101 161 164 278 116 21 165 245 190 32 273 299 173 91 131 152 168 157 30 254 76 277 128 33 90 89 70 259 235 29 234 131 162 149 123 140 100 33 161 201 262 237 126 98 169 31 48 168 35 254 43 76 259 186 232 166 14 43 245 160 124 152 168 157 35 254 76 277 90 89 57 259 5 208 102 101 84 298 158 56 230 156 76 92 35 108 206 168 8 79 65 300 160 120 57 221 163 248 252 275 289 33 137 94 61 203 164 29 223 89 202 235 51 130 74 181 38 218 60 202 135 168 128 33 131 274 300 35 43 259 299 7 253 65 5 208 183 175 119 190 5 73 121 45 198 35 43 259 57 240 147 85 260 79 89 35 18 131 168 152 117 250 243 70 144 97 169 92 8 38 199 134 5 157 65 219 64 143 69 31 43 96 56 76 277 99 215 44 26 142 32 52 84 112 90 11 46 259 198 192 282 62 177 103 107 238 236 50 174 6 128 33 67 131 186 106 105 129 71 211 280 226 151 88 144 97 169 210 81 293 274 286 5 157 258 102 300 123 207 87 212 13 214 4 145 266 35 63 22 219 39 64 290 227 256 170 18 204 264 101 75 43 96 162 73 72 76 16 15 271 110 208 158 292 154 222 40 137 32 255 183 279 84 284 138 132 112 86 260 89 202 11 173 148 141 259 288 198 281 192 21 282 111 209 179 193 7 93 223 116 261 195 232 192 94 292 172 161 167 254 30 128 154 74 267 158 227 168 152 157 254 33 90 131 259 92 206 8 79 65 268 160 120 57 248 252 275 185 75 289 237 137 94 61 203 164 265 29 223 202 235 51 226 152 111 180 179 285 258 185 33 35 43 76 277 67 89 259 274 257 5 208 190 135 300 86 205 53 225 231 131 128 33 67 105 70 168 8 38 157 57 85 140 219 137 142 90 202 235 257 272 105 222 119 244 118 163 168 152 157 35 254 43 76 277 33 67 90 89 131 259 87 55 99 208 173 113 135 135 212 17 206 293 136 78 44 152 168 274 157 300 30 35 254 43 76 277 128 33 67 90 89 131 259 299 7 253 75 195 160 120 221 163 185 208 161 222 251 116 51 209 288 186 275 101 278 21 130 75 236 90 127 171 214 1 88 33 152 105 117 250 243 70 92 168 8 38 199 134 157 65 57 140 219 64 143 69 31 56 277 99 215 44 26 142 6 52 67 202 83 235 257 245 33 247 150 288 202 280 30 67 245 102 253 128 20 93 231 30 131 190 285 298 198 154 92 46 113 131 137 187 168 14 173 262 114 165 33 35 43 76 67 259 5 59 17 15 109 284 155 257 272 44 152 168 274 157 300 35 254 43 76 277 67 90 89 259 299 7 253 55 221 163 161 251 51 209 186 212 290 288 101 208 160 225 206 207 268 275 204 173 130 53 281 124 131 109 175 49 13 57 168 274 300 35 43 76 33 67 259 7 253 186 195 80 87 173 156 212 186 191 81 35 59 25 112 128 33 67 131 152 117 250 88 243 144 97 92 134 5 157 65 64 143 69 31 75 43 96 56 76 277 99 215 44 26 142 32 84 260 90 89 11 259 198 192 282 62 160 183 240 298 171 20 211 113 137 202 99 112 103 49 181 175 166 287 168 30 128 33 67 131 152 157 277 90 89 70 97 169 5 219 75 96 137 84 260 11 198 282 257 238 61 298 126 295 206 226 57 152 168 274 157 300 35 254 43 76 277 67 90 89 259 299 7 253 96 186 212 221 163 161 251 265 51 209 156 290 227 81 101 161 240 86 287 78 19 258 255 30 128 33 67 152 274 157 300 35 254 43 76 277 137 90 89 259 299 7 253 75 186 206 218 79 195 120 290 185 222 251 61 51 209 165 130 151 212 227 1 268 160 163 248 204 229 203 116 173 288 21 225 97 173 14 243 250 88 158 3 152 151 144 169 92 168 134 286 5 157 13 214 4 266 35 64 55 143 69 170 31 75 43 96 76 277 99 15 128 215 33 44 26 32 84 284 112 260 90 89 11 148 131 259 198 281 192 282 27 260 36 55 211 187 193 113 243 152 117 250 151 88 144 97 169 92 168 134 286 5 157 65 4 266 35 64 69 31 75 43 96 76 277 99 158 128 215 33 44 26 32 67 84 112 90 89 11 131 259 198 281 192 282 64 259 293 237 139 42 252 57 152 168 67 76 8 65 101 96 26 52 11 235 257 116 197 269 256 124 136 122 278 68 64 152 168 157 30 35 254 43 76 277 128 33 67 90 89 131 259 70 99 5 55 208 173 135 70 289 160 35 11 45 220 88 168 254 67 131 259 186 177 129 71 211 280 169 210 81 293 218 274 195 258 102 300 123 207 87 1 212 13 27 214 221 4 145 266 63 219 39 290 227 256 170 18 204 264 101 75 184 270 162 73 72 16 238 15 271 110 208 158 229 292 224 174 154 222 188 122 40 194 137 255 183 77 294 116 138 132 86 3 202 187 262 172 297 173 148 141 288 20 278 242 104 263 281 21 225 135 111 209 179 193 165 7 130 93 163 223 121 268 248 12 159 203 298 127 252 180 94 227 167 104 111 297 105 267 262 128 33 67 131 70 8 38 274 300 57 85 140 137 52 202 235 257 299 7 253 75 85 221 127 48 176 286 214 122 30 131 128 168 33 67 152 117 250 243 70 144 97 169 92 38 134 5 65 219 64 143 69 31 75 96 56 76 99 215 44 26 142 32 84 112 89 11 46 198 192 282 2 139 28 87 118 214 222 168 200 194 288 151 165 96 43 254 128 33 261 206 269 81 8 79 80 157 300 1 268 160 120 57 163 248 213 252 185 76 289 229 58 180 161 251 188 237 137 183 94 61 164 155 265 29 223 249 89 202 297 23 278 113 235 119 263 197 51 257 7 156 272 74 166 25 1 231 81 118 252 187 229 57 128 33 105 70 85 140 137 52 202 131 235 257 299 7 253 75 275 164 29 278 10 209 149 178 11 35 19 139 254 152 168 157 277 128 33 67 90 89 131 259 92 79 247 64 292 110 257 139 159 30 128 33 131 168 67 152 157 35 43 76 277 90 89 259 250 70 75 96 99 195 87 184 219 251 105 43 146 5 195 124 48 30 128 67 131 35 152 250 243 70 144 97 169 92 134 157 64 143 69 31 75 96 76 277 99 215 44 26 142 32 84 112 260 90 89 11 259 198 192 282 166 287 90 203 104 260 41 79 128 67 152 157 35 254 43 76 277 89 259 65 235 92 208 106 59 227 204 219 290 189 283 152 168 157 254 277 128 33 67 90 89 131 137 259 96 11 74 151 297 21 208 7 130 44 48 76 128 92 117 22 295 166 225 219 176 279 62 152 168 157 254 277 90 89 65 259 257 177 96 155 136 125 265 257 250 30 256 225 63 80 35 53 137 94 128 33 131 186 177 106 129 71 117 211 280 226 151 88 144 97 169 210 81 293 274 134 286 5 157 258 102 300 123 207 87 13 214 4 145 266 22 39 55 290 227 170 18 204 264 101 75 43 96 162 76 16 277 15 110 208 158 292 224 154 215 222 44 40 32 255 183 279 84 284 132 112 86 90 89 11 173 148 141 259 288 14 198 281 192 21 282 111 209 7 223 297 195 28 211 151 223 266 30 203 247 110 152 117 250 243 70 144 97 169 92 168 8 38 134 5 157 65 35 219 64 143 69 31 75 96 56 76 277 99 215 44 26 142 32 67 84 112 260 90 89 11 46 259 198 192 282 62 191 21 208 195 91 152 135 14 128 131 168 157 35 43 76 277 67 90 89 259 257 92 65 87 266 39 252 55 44 173 156 26 278 122 56 63 272 36 101 11 162 131 71 70 5 102 207 87 145 227 204 264 75 158 292 224 222 52 235 21 111 209 257 255 226 154 55 211 38 110 74 250 296 86 288 51 262 185 140 33 48 168 67 43 211 151 88 144 97 169 274 286 5 102 300 13 214 4 266 39 55 290 170 75 96 56 16 15 158 215 32 183 84 284 112 260 11 148 198 281 192 282 7 30 1 296 105 279 267 191 201 48 259 138 134 224 289 107 96 67 30 128 33 131 152 105 70 8 157 65 219 56 277 142 90 46 225 113 57 64 128 90 136 261 246 253 214 205 39 27 187 105 241 30 96 42 81 205 44 67 151 103 152 105 70 168 157 57 85 140 277 137 52 90 89 202 235 257 299 7 253 290 129 286 14 25 209 190 181 103 131 33 152 105 243 70 92 168 8 38 134 157 65 57 85 140 219 64 143 69 56 277 99 142 52 67 90 89 202 46 83 235 257 85 19 5 207 28 126 35 184 98 92 272 174 235 51 142 259 152 186 177 129 71 117 211 250 226 151 88 97 169 274 286 5 157 102 196 300 207 87 13 4 145 266 35 39 64 55 290 227 143 170 204 31 264 101 75 43 96 73 76 16 277 99 15 158 292 224 215 222 44 26 32 255 183 84 284 112 260 90 89 11 148 14 198 281 192 21 282 111 209 107 173 36 154 46 160 94 9 50 152 274 157 300 35 254 43 76 277 128 33 67 90 89 131 259 299 253 8 65 75 11 186 151 88 195 80 87 13 163 185 222 283 209 116 58 255 241 112 28 267 257 206 38 139 171 162 177 104 231 38 299 30 183 46 113 234 251 163 108 191 168 35 186 177 129 71 291 211 280 210 81 293 8 218 274 195 80 258 102 300 123 207 87 1 212 13 27 214 57 221 145 63 39 290 227 256 170 18 204 264 101 184 43 270 73 200 72 76 16 238 15 208 229 217 292 224 174 154 222 33 188 122 40 194 137 142 255 77 36 67 294 116 284 138 132 3 89 202 187 262 172 297 173 148 141 259 288 10 20 278 242 104 263 21 135 111 209 179 193 165 7 130 261 295 248 223 276 127 160 252 12 58 94 23 197 230 220 161 164 249 156 251 124 255 245 181 281 7 198 152 168 157 35 254 43 76 277 128 33 67 90 89 131 259 129 87 55 75 208 222 26 173 135 156 143 58 210 253 120 59 138 156 278 230 254 76 157 67 259 52 291 275 29 146 195 150 107 217 152 168 157 35 254 43 76 277 33 67 90 89 259 87 55 75 208 289 26 21 135 278 279 124 82 276 142 152 34 90 131 168 274 300 35 43 76 128 33 67 259 210 195 87 266 173 123 94 14 236 70 126 288 177 30 128 131 33 152 168 157 254 277 67 90 57 43 137 202 259 99 282 190 246 148 145 34 255 131 30 266 79 95 300 80 186 207 35 76 129 211 274 102 39 290 170 204 255 183 84 7 89 251 56 266 291 100 247 240 168 177 71 280 210 81 293 218 274 195 5 258 300 123 207 87 212 57 221 145 227 256 18 204 264 101 184 270 72 208 292 224 174 154 222 40 137 116 138 132 202 187 262 172 297 173 141 20 242 21 135 111 209 179 7 130 223 185 299 92 75 24 89 294 109 185 33 152 168 35 43 76 277 128 67 131 259 208 64 220 195 222 116 65 186 117 152 232 277 90 206 8 79 80 300 268 120 57 163 248 252 185 289 58 180 161 251 237 137 94 164 155 265 223 202 113 235 119 225 51 257 7 156 272 74 167 121 211 20 196 56 197 248 128 33 131 157 254 90 76 259 186 177 129 71 280 210 81 293 274 258 300 123 207 87 212 145 227 256 18 204 101 75 72 208 292 224 154 222 40 137 255 138 132 202 173 141 288 21 111 209 179 193 7 223 297 87 11 39 110 237 111 59 183 168 157 128 33 67 131 107 124 21 25 221 271 299 224 43 168 128 67 35 117 243 144 97 169 274 5 64 31 96 215 44 26 142 32 84 112 260 89 11 259 198 192 282 145 255 110 136 276 204 250 142 30 128 131 33 152 168 157 254 277 67 90 89 70 43 137 129 27 128 95 257 181 212 137 267 33 250 19 76 153 57 133 158 200 71 159 27 99 243 138 32 117 168 274 300 30 128 33 137 67 202 131 299 7 253 75 221 185 222 81 212 275 101 251 116 21 225 186 129 163 248 51 265 286 277 288 146 27 173 259 152 274 35 43 76 128 33 67 89 131 52 202 5 208 183 282 208 273 145 141 232 282 42 218 152 117 250 243 144 97 92 168 134 5 157 65 219 64 143 69 31 43 56 76 277 99 215 33 44 26 142 67 84 112 90 89 46 259 192 62 46 58 105 50 277 170 297 131 128 33 152 157 35 254 43 76 90 89 259 8 274 52 92 5 208 274 199 127 84 241 278 38 267 35 168 30 254 128 33 67 131 259 186 177 129 71 117 211 226 151 88 70 144 97 169 286 5 102 196 207 87 13 214 4 145 266 39 55 290 69 170 204 31 264 101 75 96 162 73 16 15 110 158 292 224 215 222 44 26 32 255 183 52 284 112 86 260 11 148 141 14 198 235 281 192 21 282 111 209 190 106 81 188 45 168 130 40 221 152 128 117 250 151 88 243 144 97 169 92 134 286 5 157 13 214 266 35 64 55 143 69 170 31 75 43 96 76 277 99 15 158 215 44 26 32 84 284 112 90 89 11 148 259 198 281 192 282 212 120 284 273 197 300 294 109 152 168 274 157 35 254 43 76 277 67 90 89 259 299 92 87 55 208 283 208 65 22 253 261 75 29 131 57 44 30 186 177 129 71 276 291 280 171 151 206 70 269 210 127 168 81 293 218 274 195 134 80 157 258 126 102 300 123 207 87 1 212 268 27 120 221 295 163 145 248 35 213 63 39 227 256 18 204 264 101 184 239 43 270 200 72 76 16 238 277 247 229 58 217 292 180 224 174 154 161 222 251 188 237 40 137 255 77 36 159 67 294 164 116 155 138 265 223 132 68 90 3 89 202 187 262 172 297 173 141 23 259 288 10 20 278 113 242 119 104 263 21 225 51 135 111 209 298 233 179 193 165 7 156 130 79 228 175 185 240 61 45 297 26 264 10 159 172 93 102 152 250 151 88 243 144 97 92 168 274 134 5 157 4 35 64 55 69 31 75 43 96 76 277 99 128 215 33 44 32 67 84 112 260 90 89 11 131 259 198 281 192 282 81 282 117 187 137 28 119 201 57 48 30 152 250 88 243 70 144 97 169 92 134 5 157 35 64 143 69 31 75 43 96 76 277 99 215 44 32 84 112 260 90 89 11 259 198 192 291 149 155 138 7 298 110 212 131 168 274 300 67 5 208 295 276 193 50 248 159 233 73 168 152 105 117 250 243 70 144 92 8 38 199 134 65 57 35 219 64 143 69 31 56 76 277 99 215 44 142 6 52 90 89 46 83 235 192 257 244 62 129 220 265 224 165 144 30 128 33 67 131 92 177 71 276 261 291 280 70 210 127 81 293 218 274 80 157 258 65 300 123 207 87 1 212 13 268 27 221 295 145 248 35 213 227 256 18 204 264 101 75 184 239 43 270 200 72 76 238 208 229 217 292 174 154 161 222 251 188 237 40 137 77 36 159 294 116 155 138 223 132 68 90 89 202 187 262 172 297 173 141 23 259 288 10 20 278 113 242 263 21 225 135 111 209 179 7 156 130 230 176 228 126 120 163 252 61 203 283 108 171 272 175 160 12 45 29 119 84 172 46 231 2 105 206 136 30 228 41 205 247 149 65 124 56 168 30 254 128 33 67 131 152 157 35 43 76 90 89 259 70 92 99 5 208 251 263 113 275 227 251 254 14 226 76 277 33 67 89 300 259 137 76 268 57 222 151 206 32 186 177 129 71 291 280 144 210 168 81 293 8 218 274 195 80 157 258 300 123 207 87 1 212 27 221 145 35 39 227 256 18 204 264 101 184 239 43 270 200 72 16 238 277 208 229 217 292 224 174 154 33 188 40 255 77 36 67 294 116 138 132 90 3 89 202 187 262 172 297 173 141 259 288 10 20 278 113 242 104 263 225 135 111 209 179 193 165 7 130 261 163 223 171 127 160 252 12 94 23 156 265 233 230 269 120 161 237 108 79 228 126 248 213 185 203 74 159 61 15 277 133 150 42 198 29 178 152 105 168 274 157 300 57 85 35 140 43 76 128 33 137 67 90 89 202 131 235 299 7 253 143 213 47 216 68 58 6 7 128 33 131 168 274 300 57 85 35 140 43 76 137 202 259 299 253 75 129 212 221 185 161 222 116 225 51 209 186 101 278 130 268 95 7 63 96 186 108 59 215 152 117 211 250 151 88 144 97 169 92 168 274 286 5 157 300 13 214 57 4 266 35 64 55 290 143 170 31 75 43 76 277 99 15 158 44 26 32 183 67 84 284 112 260 90 89 11 148 198 281 192 282 20 244 272 73 287 5 129 154 8 152 277 33 89 43 259 225 18 231 286 33 244 3 89 186 168 152 117 250 243 144 97 169 92 134 5 157 35 64 143 69 31 96 76 277 99 215 44 26 84 112 90 11 198 192 282 199 247 190 267 2 19 29 239 90 152 168 157 254 277 128 33 89 137 52 259 235 292 202 232 299 21 239 193 189 46 16 153 279 116 17 250 287 44 152 157 35 43 76 277 128 33 67 90 89 259 8 129 88 92 87 75 215 173 135 26 199 71 264 208 184 139 38 107 259 168 128 33 67 131 226 261 280 206 269 210 218 274 195 80 300 1 212 268 27 120 57 221 295 163 248 35 213 75 239 270 96 200 76 238 229 58 217 180 154 161 251 188 237 40 137 77 52 36 159 294 164 116 155 138 265 223 202 187 297 23 278 113 242 235 119 263 225 51 135 257 298 233 165 7 156 130 108 176 272 160 220 12 61 283 166 197 79 228 185 42 188 247 93 187 239 30 141 14 135 262 297 44 219 169 128 152 274 300 76 277 137 90 202 299 7 253 117 143 186 151 207 87 212 13 208 251 255 288 197 156 101 96 198 124 51 242 59 173 182 235 116 254 168 128 33 67 131 157 186 177 129 71 276 261 291 280 210 127 81 293 218 274 195 80 258 102 300 123 207 87 1 212 268 27 221 295 163 145 248 35 213 63 227 256 18 204 31 264 101 75 184 239 43 270 200 72 76 16 238 208 229 217 292 180 224 174 154 161 222 251 44 188 237 40 137 255 77 36 159 294 155 138 223 132 68 3 202 187 262 172 297 141 23 259 288 20 278 113 104 263 21 225 135 111 209 298 179 193 165 7 156 130 230 176 58 61 164 283 171 228 160 120 60 203 45 265 29 233 89 121 91 36 217 20 46 260 131 168 254 259 8 207 87 57 145 204 264 75 224 198 235 21 209 69 184 30 179 12 63 128 72 152 259 33 131 157 254 90 70 8 38 52 169 195 87 1 212 75 222 188 297 278 225 135 165 130 163 197 84 75 235 81 9 209 268 172 157 131 274 300 4 31 20 233 89 157 70 257 184 241 274 102 259 30 158 70 199 155 30 20 16 148 35 48 131 128 33 152 274 157 300 85 140 43 76 277 137 67 89 202 259 299 7 253 97 75 186 221 101 161 222 164 116 51 209 268 130 125 180 252 135 187 102 163 299 168 57 71 261 206 269 218 79 195 228 80 157 175 300 1 268 160 27 120 221 295 248 35 213 31 185 184 239 270 200 76 238 277 289 240 229 58 217 161 251 188 237 40 137 77 52 36 94 203 45 164 116 155 265 29 223 249 90 89 202 297 133 23 259 278 113 242 235 119 263 197 225 51 257 298 233 165 7 156 130 108 272 275 61 283 166 113 84 36 75 99 132 53 270 76 131 168 33 137 67 202 299 7 253 134 195 87 266 183 148 123 112 244 4 290 56 266 280 105 70 168 157 30 57 85 140 277 128 33 137 52 67 90 131 235 257 18 255 196 231 84 243 182 216 236 131 227 260 186 299 77 105 273 106 30 128 131 168 274 300 35 254 76 67 259 7 253 87 13 55 208 26 173 135 238 266 33 174 248 1 82 293 57 76 186 177 106 129 71 211 280 151 88 169 81 274 5 157 258 102 300 207 87 13 214 4 145 35 63 22 39 55 290 227 256 170 18 204 264 101 75 43 96 162 73 72 16 277 15 110 158 292 224 154 222 255 183 52 284 132 86 260 89 11 173 148 141 259 288 198 281 21 111 209 7 195 223 197 52 18 160 277 176 116 7 168 62 92 177 71 261 291 280 171 206 144 269 210 127 81 293 218 274 195 80 157 258 65 300 123 1 212 268 27 120 57 221 295 248 35 213 227 256 101 184 239 43 270 200 72 76 238 247 208 229 58 217 292 180 154 161 222 251 188 237 40 137 77 36 159 67 294 164 138 265 223 132 90 89 202 187 262 172 297 173 141 23 259 288 10 278 113 242 119 263 225 135 298 233 179 165 156 130 230 228 175 60 252 220 275 94 203 45 29 283 51 166 108 12 185 74 76 31 8 16 163 65 243 159 168 177 71 276 261 291 280 269 210 127 81 293 218 274 195 80 157 258 102 300 123 207 87 1 268 27 57 221 295 145 248 35 213 227 256 18 204 264 101 184 239 43 270 200 72 238 277 208 229 58 217 292 180 224 174 154 222 251 33 188 237 40 137 77 36 67 294 164 116 155 138 223 132 68 90 89 202 187 262 172 297 173 141 23 259 288 10 278 113 242 263 21 225 111 209 298 233 179 165 7 156 130 230 176 126 120 61 45 283 166 108 79 228 160 17 185 12 203 265 74 119 154 30 88 90 112 113 118 138 128 67 131 152 105 250 243 70 92 8 38 274 134 157 65 57 85 140 219 64 143 69 31 56 277 99 26 142 6 52 89 46 83 235 257 20 211 82 246 133 284 57 74 98 30 33 131 168 67 152 105 117 250 243 70 144 92 8 38 199 134 157 65 85 140 219 64 143 69 31 56 99 215 44 137 26 142 6 52 112 90 202 46 83 259 235 192 257 299 253 152 300 42 112 43 50 241 62 30 131 168 128 33 92 177 71 280 70 210 81 293 274 258 65 123 207 87 212 35 227 256 18 264 101 75 72 99 208 292 224 154 222 40 137 138 132 202 11 173 141 259 288 21 111 179 7 223 297 116 236 255 184 38 267 66 29 225 259 152 105 250 243 70 92 8 134 157 65 300 57 85 140 219 64 143 69 56 99 142 52 67 90 202 46 83 235 257 223 249 72 131 104 196 224 168 35 43 128 33 67 259 181 52 137 285 282 139 286 38 94 247 236 277 90 174 3 25 152 168 157 30 254 128 33 67 89 131 202 259 257 186 108 65 160 163 275 75 208 26 225 221 161 185 231 13 228 40 128 33 131 186 177 106 129 71 117 211 226 151 88 144 97 169 81 274 134 286 5 157 102 300 207 87 214 4 145 266 35 63 39 55 290 227 170 204 264 101 75 43 96 162 73 72 76 16 277 15 110 158 292 224 215 222 44 26 32 255 183 279 84 284 132 112 86 260 90 89 11 173 148 141 259 288 14 198 281 192 21 282 111 209 190 94 108 73 297 122 10 81 111 274 300 76 137 202 299 7 253 57 186 151 87 185 183 116 209 61 289 205 229 10 136 272 96 56 152 168 274 157 300 35 254 43 76 277 128 33 137 67 90 89 202 131 259 299 7 253 75 186 254 58 86 135 182 297 62 127 168 128 33 67 131 76 259 186 177 129 71 211 151 88 274 134 65 102 300 207 87 13 214 57 4 145 266 39 55 290 227 170 204 264 101 75 73 16 15 158 292 224 222 44 255 183 284 148 281 21 111 209 170 293 65 264 204 143 84 30 131 128 33 67 168 76 177 71 280 210 81 274 123 212 57 35 256 18 75 43 72 208 154 40 137 138 132 202 173 141 259 288 7 195 116 223 297 49 285 283 48 76 198 153 255 152 168 157 35 254 43 277 128 33 67 90 89 259 257 5 55 96 208 173 135 169 104 8 87 172 92 207 175 62 177 230 71 261 291 280 171 206 269 210 127 168 81 293 218 274 79 195 228 80 258 65 300 123 1 212 268 27 120 57 221 295 163 248 35 213 39 252 227 256 220 18 101 185 184 239 43 270 200 72 238 277 247 289 229 58 217 292 180 154 161 222 251 33 188 237 40 137 77 36 94 159 67 294 164 116 155 138 265 223 132 249 90 89 187 262 297 173 141 23 259 288 10 278 113 242 235 119 263 225 51 135 111 298 233 179 165 7 156 130 108 160 17 240 61 203 45 74 133 283 166 92 272 84 168 160 52 199 176 62 152 274 157 300 35 254 43 76 277 90 89 259 65 87 266 208 173 242 221 21 183 69 288 138 187 127 266 186 177 129 71 280 210 81 293 274 258 300 123 87 212 57 145 35 227 256 18 204 264 101 43 72 76 292 224 154 222 40 137 255 132 202 173 141 259 111 209 193 7 223 20 180 240 170 201 281 133 251 168 67 117 250 243 144 97 92 134 65 35 219 64 143 69 31 43 56 99 215 44 26 142 112 259 192 208 156 116 37 226 58 95 36 57 76 35 186 129 71 169 92 65 102 207 87 145 39 227 69 204 264 75 16 224 222 137 255 112 202 21 111 209 68 72 259 160 210 37 180 255 152 274 300 43 299 7 253 70 169 99 44 11 208 115 49 1 206 31 17 223 218 44 152 168 157 35 254 76 277 67 90 89 259 99 257 5 208 135 173 192 2 151 261 234 297 112 152 168 300 30 35 43 76 128 33 67 89 131 259 299 186 88 79 80 87 212 13 163 55 185 96 208 58 161 222 251 113 209 165 156 160 264 75 215 116 265 263 225 51 206 120 290 227 204 229 237 61 119 135 81 268 275 180 94 130 247 66 271 145 239 204 167 73 30 128 33 131 168 67 274 300 57 85 140 137 90 202 299 7 253 75 185 161 212 11 154 54 236 223 152 19 153 48 157 35 43 277 128 33 67 90 89 131 259 202 92 87 39 99 208 183 84 173 135 156 136 208 268 211 121 40 241 132 152 157 35 43 76 277 128 33 67 90 89 259 87 173 222 29 240 95 153 167 50 268 231 152 168 274 157 300 35 254 43 76 277 128 33 67 90 89 131 259 75 186 88 79 195 80 87 13 120 163 55 185 58 161 222 209 165 151 212 290 264 206 40 130 72 211 161 186 84 29 4 144 128 177 230 129 71 276 261 291 280 171 206 70 210 127 168 81 293 121 218 274 79 195 80 258 126 102 300 123 207 87 1 212 268 91 27 120 221 295 163 145 248 60 35 63 39 290 227 256 18 204 264 101 185 184 239 43 9 270 200 76 16 238 277 247 110 208 229 58 217 292 180 224 174 154 222 251 33 188 237 40 137 255 183 77 36 94 159 67 294 164 116 155 138 223 132 68 249 90 3 89 202 187 262 172 297 173 141 23 259 288 10 20 278 113 242 119 104 263 21 51 135 111 209 298 233 179 193 165 7 156 130 228 160 17 240 61 203 45 175 148 107 233 248 32 62 194 276 23 65 116 26 260 128 152 157 254 277 33 90 89 131 259 144 272 242 177 15 261 128 299 152 157 35 43 76 277 90 89 259 92 208 205 233 253 21 74 271 157 146 131 128 67 152 76 277 90 89 259 7 108 8 65 160 57 163 275 75 137 94 203 202 235 225 222 223 142 253 255 37 251 252 152 57 105 70 8 38 274 157 300 85 35 254 140 43 76 277 137 52 90 89 202 259 235 257 7 211 183 93 104 76 205 264 61 178 81 43 86 249 51 205 79 131 33 67 168 143 75 215 163 28 197 164 5 226 143 114 126 128 33 131 250 88 243 144 97 169 92 274 134 300 57 35 64 69 31 75 43 96 76 99 215 44 26 32 84 112 260 259 198 192 282 7 195 83 176 244 205 165 128 66 30 30 62 50 207 6 51 286 116 131 128 67 152 105 250 243 70 92 8 38 199 274 134 157 65 57 85 140 219 64 143 31 56 277 99 142 52 90 89 46 235 257 146 300 267 55 195 219 33 88 152 105 70 168 8 38 157 65 57 56 76 128 142 52 67 90 89 46 131 235 257 47 274 148 85 224 102 90 174 138 213 53 251 271 41 188 80 52 128 177 230 71 261 291 280 171 206 269 210 127 92 168 81 293 218 274 195 134 157 258 126 300 123 207 1 212 268 27 120 57 295 163 248 35 227 256 18 264 101 184 239 43 270 72 76 238 277 247 208 229 58 217 292 180 154 161 222 237 40 137 77 36 159 67 294 164 116 155 265 223 132 68 90 89 202 187 262 172 297 173 141 23 259 288 10 278 113 242 119 263 281 225 51 135 111 298 233 179 165 7 156 130 228 60 252 94 61 203 283 166 108 12 263 27 45 47 73 67 215 101 168 57 85 140 137 202 235 299 7 253 13 81 87 221 161 61 209 164 2 200 3 124 76 237 87 44 152 105 70 168 8 38 157 65 57 85 140 219 56 277 142 52 90 46 235 257 274 298 87 281 232 125 237 176 62 152 250 243 70 92 168 8 38 134 157 65 219 64 69 31 56 76 277 99 26 142 52 67 90 89 46 257 187 212 37 246 151 211 202 193 45 168 131 152 117 250 243 144 97 169 92 274 134 5 300 35 64 143 69 31 75 43 96 99 215 44 26 32 84 112 260 11 259 192 282 46 288 21 230 188 178 281 121 142 274 300 57 85 140 128 137 202 299 7 253 8 215 81 218 207 87 275 161 94 61 209 40 120 264 164 185 222 106 187 23 165 7 247 40 129 33 67 57 35 43 76 259 163 248 120 275 218 198 295 140 264 89 199 128 33 131 152 117 250 243 144 97 169 92 168 8 134 5 157 65 35 219 64 143 69 31 75 43 96 56 76 277 99 215 44 26 142 32 52 67 84 112 260 11 46 259 192 282 62 180 221 82 46 234 151 7 213 76 48 186 177 129 71 211 280 210 168 81 293 8 218 274 195 157 258 102 300 123 87 1 212 13 27 214 4 145 266 35 63 22 39 290 227 256 170 18 204 264 101 184 43 270 162 73 72 16 238 277 15 271 110 208 158 229 292 224 174 154 222 188 122 40 194 137 255 183 77 36 67 294 116 284 138 132 86 90 3 89 202 187 262 172 297 173 148 141 259 288 20 242 104 263 281 21 225 135 111 209 193 165 130 93 163 223 276 160 252 94 23 220 159 261 80 12 58 197 1 202 153 132 44 162 23 30 131 128 33 152 274 157 300 35 254 43 76 277 137 67 90 89 259 299 7 253 11 235 186 151 206 79 195 212 160 120 221 163 208 161 222 164 116 173 225 51 209 165 130 101 229 278 21 52 118 153 297 237 63 123 252 57 128 33 131 168 274 300 35 43 76 259 299 7 253 195 87 55 173 62 294 211 274 127 276 7 242 254 30 23 183 63 268 48 178 27 233 30 131 128 33 67 168 105 70 38 274 157 300 57 85 140 137 52 90 202 259 235 257 299 7 253 140 92 196 106 147 261 297 158 168 128 33 67 131 280 206 269 210 81 218 274 195 80 300 123 1 212 268 27 120 57 221 295 163 248 35 213 290 256 18 75 184 239 43 270 200 72 76 16 238 208 229 58 217 180 154 161 251 188 237 40 137 52 36 159 294 164 116 155 138 265 223 202 187 172 23 259 278 113 242 235 119 263 225 51 135 257 298 233 165 156 130 176 272 61 45 283 166 12 108 228 160 185 17 99 177 176 2 194 79 128 62 131 157 254 67 90 152 259 92 261 280 210 81 218 274 195 80 65 102 300 1 212 268 27 57 221 295 163 248 213 256 75 184 239 270 200 238 208 229 217 180 154 161 251 188 237 40 137 183 77 36 159 294 116 155 138 223 202 187 172 297 23 288 278 113 242 263 225 135 298 165 7 156 185 58 61 283 108 269 160 12 203 29 119 197 166 60 231 138 73 209 264 132 166 145 57 152 105 250 243 70 144 97 92 8 38 199 134 157 65 219 64 143 69 31 56 76 277 99 215 44 26 142 6 52 84 112 90 89 46 235 192 282 257 62 77 221 28 62 139 127 131 47 236 223 225 53 9 62 115 122 152 168 157 254 277 128 33 90 89 131 202 259 142 100 175 295 8 169 180 186 122 258 181 252 266 202 57 128 33 254 274 157 300 85 140 137 90 259 299 7 253 117 88 87 183 283 296 183 191 238 68 170 139 149 57 128 33 118 152 105 243 70 8 38 134 157 65 85 140 219 69 56 137 142 52 90 202 46 235 257 7 159 288 116 271 215 283 218 92 57 76 186 177 129 71 291 211 280 151 210 127 81 293 274 195 80 157 258 102 300 123 207 87 1 212 13 27 214 221 4 54 145 266 35 63 22 39 290 227 256 170 18 204 264 101 184 239 43 270 162 73 200 72 16 238 277 15 110 208 158 229 217 292 224 174 154 222 188 122 40 194 137 255 183 77 36 294 138 132 112 86 90 3 89 202 187 262 172 297 173 148 141 259 10 20 278 113 242 104 263 281 21 225 135 111 209 179 193 165 7 130 93 126 295 163 61 223 68 298 276 269 160 12 58 155 197 220 94 28 29 23 230 79 228 268 120 60 213 240 161 251 265 249 119 233 150 13 253 94 189 192 49 296 152 128 168 30 33 67 131 76 277 117 250 151 88 70 144 97 169 286 5 214 57 4 266 64 55 143 170 31 75 96 99 15 158 215 44 137 26 32 183 84 284 112 260 11 148 198 281 282 7 227 137 295 231 98 223 218 149 30 128 33 131 67 105 70 274 300 57 85 35 254 140 43 76 52 202 259 235 257 299 7 253 75 127 86 145 118 6 9 132 128 30 138 181 174 221 230 157 296 32 128 33 131 274 300 35 43 259 299 253 144 4 75 52 7 175 196 205 193 273 36 44 131 33 168 67 117 144 97 169 5 157 35 43 96 76 277 215 26 32 84 112 260 90 89 11 259 198 192 282 81 172 253 199 247 162 30 209 32 127 95 233 194 25 101 190 128 152 168 157 35 254 43 76 277 33 67 90 89 131 259 169 300 75 81 195 87 204 255 173 158 173 109 35 48 46 78 100 258 297 15 193 108 131 98 128 33 67 168 254 105 250 243 70 144 92 8 38 199 134 157 65 300 57 140 219 64 143 69 31 56 76 99 215 44 26 142 6 52 90 46 259 235 192 257 21 201 67 183 245 196 172 285 48 152 168 157 30 254 277 128 33 90 89 131 70 57 52 259 235 257 79 195 268 120 163 75 289 94 164 265 29 225 51 230 183 296 263 196 49 55 114 62 152 168 157 254 277 33 67 90 259 7 99 146 290 102 222 142 255 88 57 152 105 250 243 70 168 8 38 134 157 65 219 64 143 69 56 76 277 99 128 33 52 67 90 89 46 131 235 257 253 3 49 281 20 257 156 259 233 76 168 33 67 186 177 106 129 71 211 280 151 88 243 210 81 293 218 274 195 102 300 123 207 87 1 212 13 27 214 221 4 145 266 35 63 22 39 55 290 227 256 170 18 204 264 101 184 43 270 162 73 72 16 238 15 271 110 208 158 229 292 224 174 222 188 122 40 194 137 255 183 77 36 294 116 284 138 132 86 202 187 262 172 297 173 141 288 278 242 104 263 21 225 135 209 179 193 165 7 130 93 163 223 10 283 60 94 254 187 207 69 264 75 276 192 168 274 300 128 33 67 259 299 7 253 186 87 266 292 125 229 93 178 36 73 274 85 128 33 131 300 35 43 76 277 259 299 253 5 266 208 194 152 69 14 259 109 21 284 128 30 268 135 275 27 251 44 47 150 128 33 277 117 144 97 169 38 274 5 300 35 31 43 96 215 26 32 84 112 11 259 198 192 282 159 274 161 106 299 289 85 8 152 105 243 70 92 168 38 134 157 65 219 64 143 69 31 56 277 99 142 6 52 67 90 89 46 235 257 253 40 155 67 222 284 125 252 10 138 57 62 152 250 243 70 92 8 38 134 157 65 219 69 56 277 99 142 52 90 89 46 235 257 250 51 295 106 241 7 74 258 152 157 35 254 43 76 277 128 90 89 259 129 5 208 173 135 286 259 145 199 187 95 92 41 67 105 70 8 38 274 157 65 300 57 85 35 140 219 137 142 52 90 202 235 257 299 7 253 39 213 201 121 122 9 205 186 33 48 152 168 157 35 254 43 76 277 67 90 89 259 250 99 195 87 82 243 236 228 201 231 41 67 48 128 131 168 152 157 254 277 90 89 250 92 99 202 259 183 246 265 222 261 71 227 40 131 168 274 300 76 128 33 67 89 299 7 253 75 195 87 185 161 209 81 101 225 290 66 259 34 194 202 13 128 131 152 117 250 151 88 243 144 97 169 92 168 274 134 286 5 157 300 214 4 266 35 55 143 69 170 31 75 43 96 76 277 99 15 158 215 33 44 26 32 67 84 284 112 260 90 89 11 148 198 281 192 282 285 185 7 52 292 88 205 207 33 168 128 67 131 152 157 277 90 89 257 225 273 243 112 171 193 254 300 96 128 33 131 152 250 92 168 134 157 64 143 69 277 99 90 89 259 246 88 159 133 289 294 254 30 128 131 33 152 168 157 277 67 90 259 8 79 65 160 120 208 94 61 203 164 265 29 235 225 51 164 196 101 17 110 188 236 44 254 128 259 202 7 92 290 90 93 34 282 57 111 12 65 152 131 129 117 211 151 243 144 169 92 168 134 286 5 157 102 13 214 4 266 35 39 64 55 290 143 69 170 31 75 43 96 76 16 277 99 15 158 128 53 215 33 44 26 32 255 183 67 84 284 112 260 89 11 148 259 198 281 192 281 25 115 216 58 265 237 208 259 52 65 233 17 22 233 60 243 171 99 260 254 44 152 168 157 67 90 259 108 151 8 79 65 160 120 57 275 289 137 94 61 203 164 265 29 202 235 51 272 150 36 168 98 96 157 274 203 33 131 152 117 250 88 243 144 97 169 92 134 5 35 64 143 69 31 75 43 76 277 99 215 44 26 32 84 112 260 90 89 11 259 198 192 282 236 106 208 76 131 62 207 38 277 196 155 295 48 33 37 227 152 157 35 43 76 67 90 89 259 92 5 208 173 292 140 30 106 153 248 102 48 246 130 43 185 204 128 279 154 33 157 254 67 90 259 261 88 206 269 210 81 218 79 195 228 80 175 300 212 268 27 120 57 221 295 163 248 213 252 220 75 184 239 270 200 238 208 289 240 229 58 217 180 161 251 188 237 137 77 52 36 94 159 45 294 164 116 155 138 265 29 223 249 202 297 23 278 113 242 235 119 263 225 51 135 257 298 233 165 7 156 108 275 12 203 133 283 197 166 153 146 132 128 47 23 30 261 33 153 88 249 128 186 127 76 75 168 67 96 177 129 71 211 280 144 210 81 293 218 195 258 102 123 207 87 1 212 27 57 221 145 63 39 290 227 256 18 204 264 101 184 270 72 16 15 110 208 292 224 174 154 222 188 40 137 255 84 116 138 132 3 202 187 262 172 297 173 141 288 20 242 235 21 225 135 111 209 179 193 165 7 130 223 280 126 201 249 206 27 13 70 48 152 277 33 67 89 131 64 69 231 152 136 95 74 259 222 254 128 33 131 274 157 300 57 85 35 140 43 76 277 137 67 90 89 202 299 7 253 75 186 248 130 266 140 11 181 163 157 122 176 168 131 62 152 117 250 243 144 97 169 92 8 38 65 35 219 64 143 69 31 96 56 76 277 99 128 215 33 44 26 142 32 67 84 90 89 46 259 198 192 282 37 67 249 188 238 187 128 264 177 66 239 300 47 122 68 128 33 168 274 57 85 140 137 202 299 7 253 31 87 163 228 251 26 27 85 87 25 44 128 33 67 152 117 211 250 151 88 243 144 97 169 92 134 5 157 65 13 214 4 266 35 219 191 64 55 143 69 170 31 43 96 56 76 277 99 15 158 215 142 32 183 84 284 112 260 90 89 11 148 259 198 235 281 192 282 62 196 200 230 66 265 238 245 300 57 210 221 116 164 112 167 41 234 12 162 253 275 152 48 128 33 131 168 89 250 243 92 134 64 69 99 21 18 75 58 62 26 150 105 97 87 127 254 152 277 259 65 99 7 186 101 225 206 231 297 89 92 70 241 179 152 105 250 243 168 8 38 134 157 65 64 143 69 56 76 277 99 128 142 52 67 90 46 131 235 257 143 231 52 298 262 288 140 193 168 30 128 33 131 261 280 269 210 81 293 218 274 195 80 300 123 1 212 268 27 57 221 295 163 248 35 213 256 18 75 184 239 43 270 200 72 238 208 229 58 217 180 154 161 251 188 237 40 137 26 255 77 36 159 294 164 116 155 138 223 132 202 187 172 297 173 23 259 198 278 113 242 235 263 225 135 257 233 165 7 156 230 176 120 275 61 45 283 166 60 119 51 272 220 79 228 185 133 259 91 10 198 275 183 99 81 128 33 131 106 105 129 71 211 280 250 151 88 169 293 274 5 258 102 300 123 207 13 214 4 145 266 35 63 22 39 55 290 227 256 170 18 204 264 101 75 43 96 162 73 72 76 16 15 110 158 292 224 154 222 137 255 284 132 86 260 202 11 173 148 141 288 281 21 111 209 7 223 297 116 195 180 197 129 118 34 70 241 48 131 30 128 33 168 67 274 300 57 85 137 202 299 7 97 75 11 163 158 69 48 111 252 198 151 115 57 67 92 35 108 65 160 248 275 202 235 226 168 65 211 204 155 148 112 131 177 106 129 71 280 151 88 24 97 210 81 293 218 274 157 258 102 300 123 207 87 212 13 214 57 221 4 145 266 35 63 22 39 55 290 227 256 170 18 264 101 75 43 96 162 73 72 76 16 277 15 271 110 208 158 128 292 224 154 222 33 40 255 183 67 116 284 138 132 86 90 89 173 141 288 281 21 111 209 179 193 7 93 223 195 90 94 107 66 200 105 299 123 33 30 135 53 14 62 158 179 149 173 30 128 131 33 152 274 157 300 85 35 254 43 76 277 137 67 90 89 259 299 7 253 117 65 75 186 129 195 212 221 101 161 222 164 51 209 130 116 238 230 114 124 231 259 286 30 131 247 225 191 134 284 181 5 128 33 131 168 67 300 142 21 179 40 264 127 45 104 30 131 157 254 128 33 67 90 259 92 108 8 79 65 300 160 120 248 275 101 75 289 222 137 94 61 203 164 265 29 202 235 51 83 25 22 160 187 183 8 254 132 7 152 186 129 117 211 250 226 88 243 144 97 169 274 286 5 157 102 196 300 207 87 13 214 57 4 145 266 35 39 64 55 290 143 170 204 31 264 75 43 96 76 16 277 99 15 158 224 215 44 26 32 84 284 112 260 90 89 11 148 259 198 281 192 21 282 209 7 149 25 178 26 72 153 110 30 154 284 202 275 197 15 245 289 57 274 300 85 137 7 253 148 87 23 270 171 225 58 274 272 232 152 157 35 43 76 277 90 89 259 5 99 208 293 271 108 77 217 126 262 152 168 157 35 254 43 76 277 128 33 67 90 89 131 259 57 195 80 87 13 163 55 208 222 58 155 80 34 248 11 23 161 191 131 35 186 129 117 211 226 151 88 144 97 169 168 286 5 157 102 13 214 4 266 39 55 290 143 170 204 31 75 43 76 16 277 15 158 128 215 33 44 26 142 32 255 183 67 84 284 112 260 90 89 148 259 198 281 192 282 209 160 206 149 3 273 27 290 59 259 152 157 35 254 43 76 277 90 89 177 92 208 144 26 277 253 145 172 23 153 192 128 33 131 186 177 106 129 71 211 280 151 88 210 81 293 274 258 300 123 207 87 212 13 214 266 35 63 22 39 55 290 227 256 170 18 204 264 101 75 43 162 73 72 76 16 15 271 110 208 158 292 224 154 222 40 137 255 183 284 138 132 86 202 173 141 259 288 281 21 111 209 193 7 93 223 297 195 29 190 278 252 51 4 175 168 57 131 186 129 117 211 250 151 88 243 144 97 169 92 134 286 5 157 102 13 214 266 35 39 64 55 290 143 69 170 31 75 43 96 76 16 277 99 15 158 53 215 44 26 32 255 183 84 284 112 260 90 89 11 148 259 198 281 192 282 262 154 37 94 159 290 124 228 243 152 168 274 157 300 35 254 43 76 277 90 89 259 169 186 151 87 13 163 251 255 173 209 156 257 60 267 171 118 40 88 229 168 274 300 128 33 67 131 235 84 27 202 240 8 286 114 140 113 44 152 105 117 250 243 70 144 97 169 92 168 38 199 134 5 157 65 57 85 219 64 143 69 31 56 277 99 128 215 33 26 142 6 52 67 84 112 90 11 46 131 83 235 192 282 257 62 242 287 142 29 117 7 189 38 254 168 128 33 67 131 76 261 218 195 80 300 1 212 268 27 57 221 295 163 248 213 75 184 239 270 200 238 229 217 161 251 188 237 137 77 52 36 294 116 155 138 223 202 297 23 259 278 235 263 225 135 257 165 156 130 58 283 197 81 232 285 73 93 207 208 268 152 168 274 300 57 85 140 128 33 137 67 90 235 299 7 117 248 113 155 116 189 216 178 108 82 254 274 300 43 137 202 259 299 7 253 57 215 120 213 260 28 252 147 187 69 105 57 277 152 168 274 157 300 35 254 43 76 67 90 89 131 259 299 7 253 96 81 195 221 163 101 161 61 265 51 209 156 210 212 227 182 97 137 59 258 235 5 16 33 168 157 67 186 44 84 11 128 35 99 91 44 231 33 108 48 168 67 76 57 259 218 195 248 17 236 3 90 65 88 220 44 131 168 128 33 67 117 211 250 151 243 144 97 169 92 134 286 5 300 13 214 4 266 35 64 55 290 143 69 170 31 75 43 96 76 99 15 158 215 26 32 183 84 284 112 260 202 11 148 259 198 281 192 282 182 26 131 144 264 172 204 253 214 152 117 250 243 169 92 168 8 38 134 5 157 65 140 219 64 143 69 31 75 96 56 76 277 99 215 44 142 32 67 84 112 260 90 89 11 46 198 192 282 62 20 222 172 65 212 56 247 105 163 168 62 92 90 108 8 300 160 57 248 76 137 94 203 202 235 51 231 284 239 202 22 19 156 127 254 76 152 168 157 277 90 89 259 43 246 170 137 50 271 181 109 249 131 40 269 35 211 229 10 203 268 59 251 158 137 221 97 152 117 250 243 144 169 92 168 134 5 157 65 35 64 143 69 31 43 56 76 277 215 33 44 26 84 112 90 89 11 131 198 192 282 62 116 35 63 12 43 266 205 97 152 186 177 129 71 291 211 280 210 127 168 81 293 121 218 274 195 80 157 258 102 300 123 207 1 212 13 27 214 221 145 39 290 227 256 18 204 264 101 184 239 270 73 200 72 76 16 238 277 99 110 208 229 217 292 174 154 161 222 33 188 40 194 137 255 183 77 36 67 294 284 138 132 90 3 89 202 187 262 172 297 173 148 141 259 288 10 20 278 113 242 104 263 21 225 111 179 193 165 7 156 130 230 261 295 163 164 223 283 276 252 220 94 45 23 197 206 79 237 29 74 193 262 14 167 284 73 278 249 76 128 38 35 43 259 117 13 266 255 209 195 27 173 233 294 185 124 72 33 48 35 43 259 4 164 260 296 161 66 248 50 168 30 128 33 67 131 35 43 76 259 129 117 211 151 88 70 274 102 300 13 214 4 266 219 39 55 290 170 75 16 15 158 255 183 284 11 148 198 281 7 3 257 69 190 199 240 74 10 80 254 128 33 90 259 129 211 151 88 274 102 300 13 214 4 266 39 55 290 170 16 15 158 26 142 255 183 52 284 148 7 158 163 156 194 19 224 168 76 128 96 274 33 67 131 250 134 57 99 31 167 296 109 193 137 40 189 212 256 242 289 284 260 209 254 131 33 152 157 277 90 89 137 259 55 212 222 142 247 109 236 96 168 274 300 35 43 128 33 67 90 131 259 299 253 202 186 80 87 13 185 251 173 283 209 156 58 29 84 10 132 139 45 73 39 152 168 157 254 277 67 90 89 259 177 205 13 174 224 201 185 196 66 33 48 67 300 202 65 39 240 248 64 81 167 38 128 33 67 131 152 157 277 90 151 210 75 225 163 14 123 138 132 78 137 45 107 152 168 157 30 35 254 43 76 277 128 33 67 90 89 131 259 143 87 266 55 208 26 173 135 210 221 297 191 185 151 291 175 228 125 33 168 254 67 152 259 186 177 129 71 211 81 65 102 207 87 13 214 4 145 266 39 55 290 227 170 18 204 31 264 101 162 73 72 99 15 110 158 224 222 137 142 255 183 284 132 86 173 148 281 21 111 209 7 225 10 295 275 102 290 204 152 117 250 151 88 144 97 169 92 274 286 5 157 4 266 35 64 55 143 170 31 75 43 96 76 277 99 15 158 215 44 26 142 32 84 112 260 90 89 11 259 198 281 192 282 94 60 85 36 48 215 190 168 128 33 67 131 117 250 243 144 97 169 92 134 5 65 35 219 64 143 69 31 75 43 96 56 76 99 44 26 142 32 84 260 11 259 198 192 282 62 253 90 14 15 290 291 201 278 105 48 300 299 52 235 253 117 8 65 163 248 237 164 223 160 252 289 51 206 272 29 298 94 116 85 184 21 8 146 259 152 105 250 243 70 92 168 38 134 157 65 219 64 143 69 56 76 277 99 142 52 67 90 89 46 235 257 271 200 143 80 261 42 281 95 30 128 33 67 131 168 152 117 250 151 88 70 144 97 169 286 5 157 13 214 4 266 35 55 170 31 75 43 96 76 277 99 15 158 215 44 26 32 84 284 112 260 90 89 11 148 259 198 192 282 295 73 254 43 209 88 84 221 131 33 152 117 243 70 144 97 169 92 8 38 199 134 5 157 65 35 219 64 143 69 31 96 56 76 277 99 215 44 26 142 52 112 90 89 11 46 259 198 192 282 62 108 92 234 74 96 41 57 32 254 48 259 89 300 218 209 16 194 38 260 229 99 209 279 76 128 44 131 186 177 71 276 261 291 280 171 206 269 210 127 168 81 293 218 274 195 80 157 258 126 300 123 207 87 1 212 268 27 120 221 295 163 145 248 35 213 227 256 18 204 264 101 75 184 239 43 270 200 72 238 277 247 208 58 217 292 180 224 174 154 161 222 251 33 188 237 40 137 77 36 159 67 294 164 116 155 138 265 223 132 68 90 3 89 187 262 172 297 173 141 23 259 288 10 20 198 278 113 242 119 263 21 225 51 282 135 111 298 233 179 165 7 130 79 228 160 240 94 61 45 74 12 256 176 179 123 63 32 40 199 62 128 131 33 274 300 35 43 76 259 299 7 253 65 31 75 52 87 298 263 288 277 81 47 242 100 254 48 130 229 25 26 63 168 50 152 30 128 33 131 186 177 106 129 71 211 280 151 88 243 70 81 293 274 258 102 300 123 207 87 13 214 4 145 266 22 39 55 290 227 143 256 170 18 204 264 101 75 43 162 73 72 16 99 15 110 158 292 224 154 222 137 255 183 284 132 86 202 148 141 259 288 281 21 209 7 223 297 195 289 251 13 114 101 151 54 188 152 128 35 76 259 221 45 122 51 209 93 201 221 258 138 48 152 168 157 254 128 33 67 90 131 259 7 206 8 79 65 207 268 160 120 57 163 248 252 75 289 94 61 203 164 265 29 223 235 108 272 250 207 276 272 181 270 2 112 33 117 168 157 35 143 31 43 76 277 215 44 26 67 90 89 259 287 168 210 277 85 90 78 39 44 30 128 33 131 152 105 117 250 88 243 70 144 97 169 92 8 38 134 5 157 65 219 47 64 143 69 31 75 96 56 99 215 26 142 32 6 52 84 112 260 89 11 46 198 235 192 282 257 62 274 67 136 280 176 38 161 62 30 131 128 33 92 151 88 70 300 13 214 4 266 35 55 170 43 76 15 158 284 148 259 281 282 7 3 136 171 162 229 277 8 95 40 152 157 35 43 76 128 33 67 90 89 259 92 65 87 252 208 173 26 130 218 21 291 255 220 189 166 152 168 157 35 254 43 76 277 128 33 67 90 89 259 143 137 7 87 55 208 26 173 135 210 11 142 288 49 138 179 126 170 152 117 250 88 243 144 97 169 92 168 134 286 5 157 4 266 35 64 55 143 69 31 75 43 96 56 76 277 99 158 215 44 26 32 84 112 260 90 89 259 198 281 192 282 289 200 181 244 25 84 54 27 128 152 168 274 157 300 35 254 43 76 277 33 67 90 89 131 259 299 7 253 75 186 79 195 80 87 221 163 185 161 222 61 265 225 51 209 165 151 206 81 218 120 290 264 101 251 40 130 1 160 227 204 208 173 135 177 272 297 70 46 260 202 100 268 65 23 30 128 33 131 168 35 67 8 57 18 75 72 137 132 173 288 198 7 85 167 117 18 154 24 44 10 269 88 15 219 194 178 12 152 128 30 56 77 197 161 287 124 288 262 128 131 152 168 157 254 76 277 67 90 89 259 7 144 5 3 21 202 203 91 180 132 49 246 128 33 67 131 186 177 106 129 71 291 117 211 280 151 88 24 210 127 81 293 218 274 80 157 102 300 123 207 87 1 212 13 27 214 221 4 54 145 266 35 63 22 39 55 290 227 256 170 18 204 264 101 75 184 239 43 270 162 73 200 72 76 16 238 277 15 271 110 208 158 229 217 292 224 174 154 215 222 188 122 40 194 137 183 77 36 294 116 284 138 86 90 3 89 187 262 172 297 173 148 141 259 288 10 20 278 113 242 104 263 281 225 135 111 209 179 193 165 7 156 130 276 93 295 163 252 121 160 248 275 12 58 197 298 94 23 230 269 79 268 120 60 220 9 109 240 161 237 159 45 29 249 283 119 147 233 282 135 271 138 242 58 178 274 254 128 33 131 259 177 71 280 81 293 218 195 258 123 207 87 1 212 27 57 221 145 227 256 18 204 264 101 75 184 270 72 238 208 229 292 224 174 154 215 222 188 40 137 77 36 294 116 132 202 187 262 172 297 173 141 288 278 263 281 21 225 111 209 179 165 7 130 163 223 261 290 208 67 231 17 184 120 243 259 261 280 176 206 269 210 168 8 218 274 79 195 228 80 157 175 300 1 212 268 160 27 57 221 295 163 248 60 35 213 252 256 220 185 239 270 76 238 277 289 115 240 229 58 217 180 154 161 251 33 188 237 40 137 36 94 159 203 45 294 164 116 155 138 265 29 223 249 89 202 187 172 297 173 133 23 288 278 242 235 119 263 197 225 51 135 257 298 233 165 7 156 130 108 61 283 166 180 25 51 46 230 260 290 264 152 168 157 35 43 76 277 33 67 90 89 259 8 80 87 13 55 208 26 173 133 169 213 18 26 56 14 155 35 43 76 259 199 175 249 136 155 131 57 12 152 128 168 157 35 254 43 76 277 90 89 259 99 52 195 87 156 238 12 26 275 224 79 33 152 76 128 177 71 280 210 81 293 218 274 195 258 300 123 207 87 1 212 27 221 145 35 227 256 18 204 264 101 184 43 270 72 99 208 292 174 154 222 188 40 137 116 138 132 202 187 262 172 297 141 259 288 20 242 21 225 135 111 209 179 165 7 130 223 79 148 293 7 131 136 114 187 30 128 33 168 67 274 300 57 85 140 43 137 202 299 253 81 207 143 75 163 297 197 107 208 266 10 117 190 92 207 131 35 43 76 259 75 26 120 248 22 189 83 277 121 6 283 14 30 18 174 117 171 123 281 290 136 168 35 43 76 128 33 67 259 208 1 207 259 121 5 107 24 141 67 274 300 35 43 76 209 71 70 253 220 101 264 98 48 168 152 117 250 243 144 97 169 92 8 199 134 5 157 65 300 35 219 64 143 69 31 75 43 96 56 76 277 99 215 44 26 142 32 52 84 112 90 89 11 46 259 198 192 282 62 102 52 92 31 84 204 282 192 30 128 33 131 70 168 157 67 90 253 221 75 275 115 146 184 157 130 144 247 259 33 131 152 105 117 250 243 70 92 168 8 38 199 134 65 57 85 140 219 64 143 69 31 56 76 277 99 215 44 26 142 6 52 67 84 112 90 89 46 83 235 192 257 15 137 148 83 286 153 90 262 30 214 238 158 67 75 251 241 290 168 274 300 35 43 76 128 33 259 299 7 253 186 151 80 87 212 13 55 185 208 222 173 288 209 156 58 283 113 256 54 197 81 89 172 128 33 131 152 168 157 254 67 90 259 177 71 276 261 291 280 171 206 70 269 210 127 293 218 274 195 80 258 126 300 123 207 87 1 212 268 27 120 57 221 295 163 145 248 266 213 227 18 204 264 101 75 184 239 270 200 72 238 99 247 208 229 58 217 292 180 224 174 154 161 222 251 188 237 40 137 77 36 159 294 164 116 155 265 223 132 68 202 187 262 297 173 141 23 288 10 20 278 242 119 263 21 225 135 111 209 298 233 179 165 7 156 130 230 176 272 252 220 275 94 61 203 45 283 166 108 160 185 12 74 264 252 40 52 91 272 80 54 57 76 87 145 204 31 224 255 21 209 25 115 101 126 114 198 280 178 168 128 33 67 131 117 250 151 88 243 144 97 169 92 134 286 5 13 214 4 266 35 64 55 143 69 170 31 75 43 96 99 15 158 215 44 26 32 84 284 112 260 11 148 259 281 192 282 275 219 175 52 46 193 81 31 152 128 33 131 250 243 70 92 168 8 38 274 134 157 65 57 85 140 64 143 69 56 99 137 142 67 90 202 83 235 257 299 7 253 21 87 270 63 94 239 119 7 300 152 250 243 92 168 134 157 65 35 219 64 143 69 31 43 56 76 277 99 26 142 90 89 259 72 75 27 113 63 259 135 184 94 152 105 243 70 92 168 8 38 134 157 65 219 69 56 277 128 33 142 52 67 90 89 46 131 235 257 41 28 26 244 25 11 260 48 152 168 157 254 277 90 89 259 122 89 54 179 25 185 70 33 128 131 67 152 157 35 254 43 76 277 90 259 257 249 107 158 112 230 130 271 30 128 33 131 186 177 106 129 211 280 151 88 70 169 81 274 5 102 300 207 87 13 214 4 145 266 35 63 39 64 55 290 227 170 18 204 264 101 75 43 96 162 73 72 76 16 277 15 110 292 224 222 137 183 284 132 86 260 89 11 173 148 141 259 288 198 21 111 209 158 290 267 276 26 33 214 238 35 43 76 277 128 67 89 259 235 129 208 220 154 196 126 70 150 166 83 168 30 128 33 67 131 152 157 254 277 90 89 117 250 243 144 97 169 92 134 5 57 64 143 69 31 96 99 215 44 26 84 112 11 259 198 192 282 211 179 150 48 199 136 193 149 30 59 51 80 204 226 289 122 45 152 157 254 76 277 90 89 259 177 102 64 211 278 104 142 138 19 77 145 131 257 95 203 255 183 137 60 203 159 35 251 116 21 127 152 168 157 254 76 277 67 90 89 92 5 142 26 241 212 185 172 266 33 265 44 186 177 71 276 261 291 280 206 269 210 127 81 293 218 274 195 80 157 258 126 300 123 207 87 1 268 27 57 221 295 163 145 248 35 213 227 256 18 204 264 101 75 184 239 43 270 200 72 76 238 277 208 229 58 217 292 180 224 174 154 161 222 251 188 237 40 137 77 36 159 67 294 164 155 138 223 132 68 90 3 89 202 187 262 11 297 173 141 23 259 288 10 20 278 113 263 21 225 135 111 209 298 233 179 165 7 156 130 61 45 79 228 12 36 231 26 213 17 114 203 57 168 44 105 70 8 38 85 140 137 52 202 131 235 257 299 7 253 75 116 129 137 222 244 76 248 272 118 33 151 88 274 300 4 266 64 55 69 170 43 15 158 198 281 20 215 179 282 138 266 53 146 66 30 195 103 29 32 60 140 182 104 128 33 67 131 254 105 70 8 38 274 300 57 85 219 137 142 52 202 259 235 257 299 7 253 209 115 118 98 79 43 142 146 128 131 152 168 157 254 76 277 90 89 259 239 201 71 59 95 88 146 298 48 168 30 128 33 67 131 157 35 43 76 259 70 75 209 286 113 2 60 294 88 159 152 168 274 157 300 35 254 43 76 277 90 89 259 186 87 251 255 173 105 157 196 166 50 53 238 178 30 128 131 33 152 168 254 277 67 70 8 38 274 52 259 195 207 268 163 248 75 229 180 161 215 251 237 26 116 223 225 61 203 257 76 217 75 89 3 183 259 152 168 8 38 157 65 35 219 56 277 128 33 142 67 90 131 135 262 192 155 268 41 77 189 33 219 186 129 211 151 92 274 102 300 13 214 4 145 266 35 39 55 290 170 204 43 76 16 15 158 255 183 284 148 259 281 209 1 126 136 45 54 241 129 115 44 274 300 35 43 76 33 137 202 259 299 7 253 11 221 290 185 161 222 94 209 177 212 164 116 51 186 79 101 278 207 268 248 18 204 208 229 173 225 206 275 130 262 185 35 186 78 150 93 166 62 168 157 30 254 67 90 43 277 259 8 79 65 160 120 57 252 289 94 203 164 265 29 235 225 51 193 265 164 24 255 244 93 295 152 8 38 35 43 76 259 81 78 258 240 45 8 50 121 255 131 152 168 157 30 254 277 128 33 67 90 89 70 274 259 177 5 248 114 103 234 207 121 216 126 137 62 105 70 274 300 57 85 140 43 76 52 89 202 259 235 257 299 7 253 23 131 166 232 179 123 154 52 30 164 112 105 100 92 28 286 81 30 128 33 168 274 300 35 43 76 137 202 259 299 7 253 186 79 80 87 221 290 185 161 222 61 265 119 51 209 165 212 264 101 251 177 207 163 75 45 278 206 195 268 160 275 180 94 155 173 130 7 144 186 235 55 293 268 48 177 129 71 211 280 210 168 81 218 274 195 157 258 102 300 123 207 87 1 212 13 27 214 221 145 35 63 39 290 227 256 18 204 264 101 184 43 270 73 72 76 16 238 277 110 208 229 292 224 174 154 33 188 40 194 137 255 183 77 36 67 294 116 284 138 132 90 3 89 202 187 262 297 173 148 141 259 288 20 278 242 104 263 21 225 135 111 179 193 165 130 163 223 283 276 160 252 60 259 142 224 294 106 297 220 62 30 128 33 131 67 105 274 300 57 85 35 140 43 76 137 202 235 299 7 253 65 75 189 258 222 216 123 230 23 173 152 274 157 300 35 254 43 76 277 90 89 131 259 137 186 88 87 208 135 270 216 149 184 48 35 173 276 259 274 157 300 299 7 253 52 84 219 163 24 125 7 153 126 222 168 33 152 117 211 250 151 88 243 144 97 169 92 134 286 5 157 13 214 4 266 35 64 55 143 69 170 31 75 43 96 76 277 99 15 158 215 44 26 183 67 84 284 112 260 90 89 11 148 259 198 281 192 282 252 177 89 143 83 137 170 290 66 131 128 33 168 67 117 144 97 169 8 38 5 157 300 57 35 43 96 76 277 215 44 26 84 112 90 11 259 198 192 282 196 175 58 195 1 34 99 245 131 152 105 117 250 243 70 144 38 199 134 157 65 219 64 143 69 31 56 277 215 44 26 142 6 52 112 90 89 46 235 192 257 170 266 244 155 157 106 30 128 33 131 168 67 152 35 254 43 76 277 90 89 259 96 70 75 99 235 257 70 289 176 53 165 252 78 57 46 172 157 11 99 168 162 167 30 128 33 67 131 177 230 261 280 206 269 210 293 8 218 274 195 80 300 123 1 212 268 27 120 57 221 295 163 248 60 213 256 75 184 239 270 200 72 238 247 208 158 229 58 217 180 154 161 251 188 237 40 137 77 52 36 159 294 164 116 155 138 265 132 249 202 187 297 173 141 23 288 278 113 242 235 119 263 225 51 135 257 298 233 165 7 156 130 108 272 228 160 220 61 45 283 185 208 263 105 288 236 120 54 242 254 177 106 129 71 211 280 151 88 210 81 293 274 258 102 300 123 207 87 212 13 214 4 145 266 35 63 22 39 55 290 227 256 69 170 18 204 264 101 43 162 73 72 76 16 277 15 271 110 158 292 224 154 222 44 40 137 255 183 284 138 132 86 89 202 173 148 141 259 281 21 111 209 193 7 93 223 233 195 235 24 196 38 151 178 192 45 152 168 274 300 57 85 140 128 33 137 67 202 299 7 253 195 120 163 101 161 164 229 278 57 95 68 253 242 194 58 147 254 128 35 259 134 207 248 106 85 61 172 262 200 164 175 152 168 157 35 254 43 76 277 128 33 67 90 89 131 259 300 5 55 227 99 208 173 135 26 196 273 91 249 229 173 263 262 152 168 157 35 254 43 76 277 128 33 67 90 89 131 259 87 252 55 208 26 135 72 149 201 60 188 131 21 59 48 30 176 85 3 137 284 83 275 175 62 152 168 157 254 128 33 67 90 131 259 272 251 73 195 181 188 200 206 60 76 168 128 33 67 277 35 177 280 144 210 81 293 218 274 80 300 123 1 212 13 27 57 221 4 256 18 101 184 239 43 270 72 238 208 229 217 292 154 40 137 77 36 294 116 138 132 202 187 262 172 297 173 141 259 288 278 113 242 263 225 135 165 7 130 261 295 163 223 242 201 292 228 250 260 220 218 254 48 168 259 26 138 173 198 244 32 94 203 225 141 36 175 131 105 70 76 52 259 235 257 75 87 1 221 255 209 178 30 188 78 112 287 227 76 128 152 168 157 35 43 277 67 90 89 259 70 144 92 5 252 208 135 85 33 221 265 212 224 247 244 76 131 152 105 117 250 243 70 144 97 169 92 168 8 38 199 134 5 157 65 219 143 69 31 75 96 56 277 99 215 44 26 142 32 6 52 67 84 112 260 90 89 11 198 235 192 282 257 62 5 133 167 53 260 193 291 177 96 33 152 168 157 76 277 128 67 90 89 259 227 252 188 73 245 63 219 230 57 152 274 157 300 85 35 254 140 43 76 277 128 137 90 89 202 259 299 7 253 130 209 166 264 124 183 296 13 133 168 259 7 151 210 204 151 88 293 205 41 78 203 85 192 288 37 197 144 164 152 168 157 254 277 128 33 67 90 89 131 287 118 35 259 5 156 262 32 1 107 275 40 221 76 152 186 129 117 211 250 151 88 243 144 97 169 92 168 134 286 5 157 65 102 13 214 57 4 266 35 39 64 55 290 143 69 170 31 75 43 96 16 277 99 15 158 128 53 215 44 26 255 183 67 84 284 112 260 90 89 11 148 259 198 281 192 282 7 60 293 39 15 271 201 223 254 48 128 33 67 131 152 117 250 151 88 243 144 97 169 92 134 286 5 65 4 266 35 219 64 55 143 69 31 75 43 96 56 76 277 99 158 215 44 26 142 32 84 112 260 89 11 259 198 281 192 282 62 149 157 259 132 134 107 116 197 131 168 254 33 67 90 89 261 206 269 210 218 79 195 228 80 175 300 1 212 268 27 120 57 221 295 163 248 213 252 220 185 75 184 239 270 200 238 289 229 58 217 180 161 251 188 237 137 77 52 36 94 294 164 155 138 265 29 223 249 202 297 23 278 113 242 235 119 263 225 51 135 257 298 233 165 7 156 130 108 160 275 240 61 203 45 74 133 283 166 5 146 270 78 184 107 253 259 30 200 114 2 19 125 293 239 66 208 105 96 117 79 30 255 51 73 174 260 12 24 181 152 33 67 117 250 243 144 97 92 134 5 157 65 35 219 64 143 69 31 43 96 56 76 277 99 215 44 26 142 84 112 90 89 11 259 198 192 282 62 249 37 275 286 252 122 43 15 57 35 76 259 253 207 232 190 149 213 128 278 100 297 165 276 247 221 265 17 57 44 85 140 76 33 186 87 298 60 190 242 16 185 197 90 30 128 131 219 91 284 291 270 172 142 232 30 131 128 33 168 67 152 157 254 277 90 89 243 70 134 35 69 76 137 259 225 162 165 225 30 60 280 47 84 152 168 157 35 254 43 76 277 128 33 90 89 131 259 186 87 55 143 12 208 26 173 135 210 289 297 300 233 9 280 184 157 194 130 128 259 186 177 106 129 71 211 151 88 144 210 81 293 274 258 102 123 207 87 212 13 214 4 145 266 35 63 22 39 55 290 227 256 170 18 204 264 101 43 162 73 72 76 16 15 271 110 208 158 292 224 154 222 40 137 255 183 284 138 132 86 202 173 148 141 288 281 21 111 209 193 7 93 223 297 195 186 83 139 204 149 106 24 271 36 34 192 218 46 94 95 30 129 158 49 62 28 222 89 128 33 67 168 118 186 117 211 226 151 88 97 169 286 5 157 65 102 196 207 87 13 214 4 145 266 35 39 55 290 143 69 170 204 31 264 75 43 96 73 76 16 277 15 224 215 44 26 32 255 183 84 284 112 90 11 148 259 198 281 192 21 282 111 209 200 207 111 5 108 290 172 128 186 177 106 129 71 211 280 226 151 88 144 97 169 168 81 293 274 286 157 258 102 300 123 87 13 214 57 4 145 266 35 63 22 39 55 227 256 170 18 264 101 75 43 96 162 73 72 76 16 277 15 110 158 292 224 154 215 222 32 255 183 67 279 84 132 112 86 260 90 89 11 173 148 141 259 288 198 281 192 21 282 209 223 297 20 195 231 121 280 35 241 96 281 165 33 67 131 168 254 105 70 8 38 57 85 140 219 43 137 52 202 259 235 257 299 7 253 151 24 83 214 289 220 43 183 23 39 279 200 158 128 129 6 30 21 259 28 46 80 165 105 53 142 128 33 67 131 64 274 117 88 144 97 169 8 134 5 55 31 75 96 215 44 26 32 84 112 260 11 198 192 282 40 86 257 178 253 247 105 274 131 112 45 166 288 76 49 199 252 57 152 168 157 254 277 67 90 89 52 259 177 73 42 290 96 85 258 39 199 241 79 190 44 226 174 31 8 128 168 33 67 186 177 106 129 71 211 280 151 88 24 210 81 293 218 274 258 102 300 123 207 87 212 13 214 221 4 145 266 63 22 39 55 290 227 143 256 170 18 204 264 101 184 270 162 73 72 16 99 15 271 110 208 158 292 224 222 122 40 137 26 255 183 116 284 138 132 112 86 3 202 187 172 11 173 148 141 288 242 281 21 225 135 111 209 179 193 7 93 223 297 164 195 220 278 199 177 285 241 94 138 91 79 152 168 274 157 300 30 57 85 35 254 140 43 76 277 128 33 137 67 90 89 202 131 259 299 7 253 75 108 49 60 78 231 220 135 175 152 168 274 157 300 30 57 85 35 254 140 43 76 277 128 33 137 67 90 89 202 299 7 253 51 110 56 89 182 170 287 19 30 128 33 131 152 168 274 157 300 254 43 76 277 137 67 90 259 299 7 253 186 88 79 195 87 212 13 120 163 55 185 208 161 222 61 265 225 209 165 151 81 160 221 290 264 101 75 116 155 288 177 206 207 1 268 227 275 204 229 180 278 135 130 1 129 206 102 40 115 171 109 274 157 35 43 76 33 89 259 87 99 208 173 282 135 134 5 36 43 91 114 30 178 16 123 150 204 74 27 143 128 131 33 152 157 35 254 43 277 90 89 259 92 127 145 9 8 72 226 60 113 168 67 35 152 117 211 250 151 88 144 169 92 134 286 5 157 102 13 214 4 266 39 64 55 290 143 69 170 31 75 43 96 76 277 99 15 158 215 44 26 142 32 183 84 284 112 260 90 89 11 148 259 198 281 192 282 21 48 42 102 28 173 58 101 32 152 117 250 243 144 97 169 92 168 8 134 5 157 65 35 219 64 143 69 31 75 43 96 56 76 277 99 128 215 33 44 142 67 84 112 260 90 89 11 46 131 259 198 192 282 62 22 99 281 294 23 211 143 172 25 192 180 212 81 226 86 230 128 30 33 131 67 152 168 157 35 254 43 76 277 89 259 243 70 300 64 99 112 195 5 102 241 48 238 276 68 27 4 165 128 152 168 157 35 254 43 76 277 33 67 90 131 259 137 92 208 73 81 263 185 80 243 193 51 33 48 128 151 88 144 97 169 274 286 5 300 4 266 35 55 170 75 43 96 76 15 158 215 32 84 112 260 11 259 198 281 192 282 7 43 144 155 158 264 239 131 30 128 33 67 186 177 106 129 71 211 280 151 88 24 70 97 169 210 81 293 218 274 286 157 258 102 300 123 207 87 212 13 214 221 4 145 266 35 63 22 39 55 290 227 256 69 170 18 204 101 75 96 162 73 72 76 16 15 271 110 208 292 224 154 222 44 40 255 183 279 84 116 284 138 132 86 260 90 89 11 173 148 141 259 288 198 281 21 282 111 209 179 193 93 223 297 195 91 189 163 143 257 234 247 135 168 128 33 131 67 211 151 97 169 274 286 5 300 13 214 4 266 35 219 55 170 75 43 76 15 158 137 183 84 284 260 89 11 148 259 198 281 282 7 141 66 291 73 80 121 157 200 76 128 168 35 254 43 259 300 202 64 292 85 157 197 126 226 108 53 152 254 33 90 259 118 261 206 269 218 195 134 80 87 1 212 268 120 57 221 295 163 248 213 264 184 239 270 200 238 229 58 217 180 161 251 188 237 137 77 52 36 294 116 155 138 223 202 297 23 278 113 242 235 263 225 135 257 298 233 165 156 130 272 228 160 275 94 61 203 45 265 249 283 119 166 185 278 46 181 259 65 169 15 107 131 128 33 152 105 243 70 168 8 38 134 157 57 85 140 219 69 56 277 142 52 90 89 235 257 55 124 265 92 266 62 187 247 270 168 67 250 243 134 65 219 64 69 43 56 99 142 259 248 41 288 231 56 147 14 150 120 152 168 274 157 300 35 254 43 76 277 137 67 90 89 202 259 299 7 253 117 186 275 130 56 239 83 109 116 154 225 150 254 131 128 33 168 274 300 57 85 140 277 137 202 259 299 7 253 117 55 75 221 185 161 222 51 209 186 101 278 130 213 265 41 81 156 56 18 228 152 117 250 243 144 97 169 92 8 134 5 157 65 35 219 64 143 69 31 277 99 215 44 26 142 84 112 90 89 11 46 192 282 62 7 142 125 94 231 234 79 239 119 33 131 67 152 274 300 35 43 76 277 89 259 299 31 195 87 252 72 251 173 290 138 292 45 230 225 18 60 79 40 48 168 177 71 261 291 280 210 127 81 293 218 274 195 80 157 258 300 123 1 212 268 27 57 221 295 35 213 227 256 101 184 239 43 270 200 72 76 238 277 208 217 154 161 222 251 188 137 77 36 159 294 116 155 138 132 90 202 187 262 172 297 173 141 23 259 288 10 278 113 242 263 135 179 165 7 156 130 176 269 228 163 185 61 164 223 283 166 247 250 129 264 237 7 77 208 177 71 276 261 291 280 206 269 210 127 168 81 293 218 274 195 157 258 126 300 123 207 87 1 212 268 27 120 57 221 295 163 248 213 256 18 101 184 239 43 270 200 72 76 238 277 229 58 217 292 180 224 174 154 161 222 251 33 188 40 137 36 159 67 294 164 116 155 138 265 223 132 68 90 89 202 187 262 172 297 173 141 23 259 288 10 20 113 242 263 21 225 135 111 298 233 179 165 156 130 230 176 272 228 60 252 61 203 45 29 283 166 108 171 175 160 220 12 94 119 51 17 261 32 178 186 275 125 217 288 152 168 157 277 33 67 90 131 259 108 65 160 57 75 203 116 202 235 225 42 57 134 108 166 43 34 181 131 168 33 35 259 174 186 123 184 102 276 146 250 259 152 105 70 168 8 38 157 30 57 219 56 76 277 128 33 142 52 67 90 89 46 131 235 257 119 35 28 10 91 177 182 238 128 33 131 105 70 168 8 38 274 65 300 57 85 140 219 137 142 52 67 202 235 257 299 7 253 5 38 250 274 211 49 111 165 64 152 117 88 243 144 97 169 92 168 134 35 143 69 31 75 43 96 56 277 99 128 215 33 44 26 32 67 84 112 260 90 89 11 131 259 198 192 282 122 169 286 228 206 247 163 168 76 274 300 35 43 137 202 259 299 7 253 173 292 296 204 18 197 270 225 251 117 144 97 169 274 5 300 57 31 96 215 26 32 84 11 198 192 282 7 205 173 294 32 22 200 291 248 30 33 67 131 168 105 274 300 57 85 35 140 43 76 277 137 202 259 235 299 7 253 151 75 219 198 57 65 81 49 255 291 274 300 187 111 46 145 104 248 76 204 168 30 128 33 131 261 280 269 210 8 218 274 195 80 300 1 212 268 27 57 221 295 163 35 213 39 75 184 239 270 200 72 238 208 229 58 217 180 154 161 251 188 237 40 137 77 52 36 159 294 164 116 155 138 223 132 202 297 23 259 278 113 242 235 263 225 135 257 298 233 7 156 130 176 120 45 283 166 272 265 119 197 185 108 228 160 220 203 37 95 176 91 182 138 101 249 62 152 105 70 168 274 157 300 57 85 35 254 140 43 76 277 128 33 137 52 67 89 202 259 235 257 299 7 253 295 157 142 206 250 287 223 21 152 30 35 43 76 277 128 33 90 89 131 259 99 87 212 252 55 208 26 173 135 165 82 257 11 105 158 189 28 9 73 100 78 268 73 85 86 225 172 43 60 47 131 274 50 44 19 134 275 78 174 168 30 128 33 67 131 152 117 250 151 88 243 70 144 97 169 92 286 5 57 4 266 64 55 143 69 170 31 75 43 96 99 15 158 215 26 84 284 112 260 11 281 192 282 129 270 53 207 166 141 260 6 296 128 33 131 105 70 168 38 274 300 57 85 35 140 43 76 137 52 67 202 259 235 257 299 7 253 122 135 54 206 228 105 256 200 128 33 131 70 168 8 38 274 300 57 85 140 137 52 202 235 257 299 7 253 171 224 103 198 273 150 268 294 30 68 6 40 220 142 257 57 97 44 30 152 105 117 250 243 70 144 169 92 168 8 38 199 134 5 157 65 219 143 69 31 75 96 56 76 277 99 128 215 33 32 52 67 84 112 260 90 89 11 46 131 198 192 282 62 259 188 225 140 125 116 214 128 33 89 152 117 250 144 97 169 134 5 157 35 64 143 69 31 75 43 96 56 76 277 99 215 44 26 32 84 112 260 90 11 198 192 282 154 177 234 173 231 196 32 48 283 235 179 29 113 175 32 61 261 206 269 218 79 195 228 80 300 1 268 27 120 57 221 295 163 35 213 252 220 185 184 239 270 200 76 238 277 289 240 229 58 217 180 161 222 251 188 237 137 52 36 94 45 164 116 155 138 265 223 249 90 89 202 297 23 259 278 242 119 263 197 225 51 135 298 233 165 7 156 108 272 203 74 166 277 138 17 28 235 224 220 14 44 35 67 43 56 76 142 259 117 81 225 234 116 88 171 289 17 32 197 140 44 152 157 35 43 76 277 90 89 259 300 99 235 87 220 208 84 172 173 36 277 80 241 150 263 202 258 128 33 67 131 90 177 71 280 210 81 293 218 195 300 123 207 1 212 27 57 221 227 256 18 264 101 75 184 270 72 238 208 229 154 222 188 40 137 77 294 116 138 132 187 262 172 11 297 173 141 288 278 242 235 225 135 111 179 165 7 130 163 223 68 46 85 73 98 188 163 214 60 168 152 157 254 128 33 67 90 131 274 259 261 280 206 269 210 8 218 195 80 102 1 212 13 268 27 120 57 221 248 213 75 184 239 270 96 200 238 208 229 58 217 180 154 161 251 237 40 137 77 36 159 294 164 84 116 155 138 265 223 202 187 297 23 278 113 242 235 119 263 225 51 135 298 233 165 156 130 176 272 228 220 61 203 74 283 166 160 185 240 133 264 95 294 154 31 35 261 214 128 33 131 168 76 177 71 280 210 81 293 274 258 300 123 212 227 256 18 101 75 72 208 292 222 40 137 138 132 202 173 141 288 111 7 195 163 223 275 228 15 283 203 58 240 152 168 274 157 300 35 43 76 277 128 33 67 90 89 131 259 299 7 253 75 186 151 81 218 79 195 1 120 221 163 248 55 185 161 222 251 255 94 61 116 265 21 51 209 165 156 130 210 290 177 268 160 101 208 45 225 272 207 255 162 223 108 48 245 152 250 151 88 243 144 169 92 134 286 5 157 57 4 266 35 64 55 143 31 75 43 96 76 277 99 215 44 26 32 84 112 260 90 89 11 259 198 281 192 282 28 255 71 56 272 144 201 87 44 48 168 274 300 299 253 5 64 99 282 218 47 109 192 20 77 281 152 30 136 295 217 194 53 239 292 128 33 131 67 152 157 254 90 43 259 81 218 195 134 80 1 27 57 221 75 184 270 200 238 229 188 183 77 52 36 116 297 278 113 242 235 263 225 135 209 257 165 130 163 197 191 215 204 23 55 2 263 108 35 186 177 129 211 280 151 210 168 81 293 218 274 195 157 258 102 300 123 207 87 1 212 13 27 214 57 221 4 145 266 63 22 39 290 227 256 170 18 264 101 184 43 270 162 73 72 16 277 15 271 110 208 158 292 224 174 154 222 33 122 40 137 142 255 183 67 116 284 138 132 86 90 3 89 187 262 172 297 173 148 141 259 288 20 242 281 21 225 135 111 209 179 193 165 7 130 93 223 68 283 233 121 45 94 275 114 41 4 69 19 213 214 128 33 131 67 105 70 168 8 57 85 137 52 202 235 257 299 7 253 75 205 213 131 267 278 197 151 156 76 152 67 250 99 235 75 284 64 263 233 286 176 123 251 62 152 250 88 243 144 97 169 92 168 8 134 5 157 65 35 219 143 69 31 75 96 56 76 277 99 128 215 33 44 26 142 32 67 84 112 260 90 89 11 131 259 198 192 282 275 45 226 89 282 83 278 285 168 274 57 56 257 21 163 252 180 300 72 47 165 136 247 164 131 57 152 186 129 117 211 250 151 88 243 144 97 169 92 168 38 134 286 5 157 102 13 214 4 266 35 39 64 55 290 143 69 170 31 75 43 56 76 16 277 99 158 128 53 215 33 44 26 32 183 67 84 284 112 260 90 89 11 148 259 198 281 192 282 118 35 153 185 263 186 94 175 218 33 152 76 277 90 89 137 259 33 291 47 112 30 255 250 168 131 236 163 57 116 56 131 127 115 168 274 300 299 7 253 5 75 44 202 208 279 193 103 119 189 149 217 57 152 168 157 254 277 33 67 90 89 131 137 259 92 211 43 127 85 165 290 194 128 152 157 35 76 277 33 67 90 89 259 186 92 65 87 252 208 44 255 173 135 26 81 295 179 279 140 258 125 44 245 27 159 97 68 129 17 44 33 177 280 81 293 218 274 195 300 123 207 1 212 57 221 256 18 101 184 270 72 16 208 292 154 40 137 116 138 132 202 187 262 172 297 173 148 141 288 242 225 135 165 7 130 223 283 156 186 119 153 222 241 221 175 100 80 218 182 5 254 245 134 131 220 109 93 25 272 107 278 258 48 152 168 157 300 85 35 254 43 76 277 137 90 89 202 259 299 7 253 55 75 163 101 248 7 287 86 122 115 42 41 36 128 131 33 152 168 274 157 300 35 254 43 76 277 67 90 89 259 186 129 88 97 92 81 218 79 87 212 13 120 163 252 55 143 204 101 185 75 96 12 208 58 161 222 26 265 249 173 113 225 51 135 209 165 156 130 195 272 268 221 264 289 229 215 297 278 263 162 139 205 88 1 190 277 130 152 168 157 35 43 76 67 90 89 259 5 208 281 77 138 58 247 149 287 228 211 152 168 157 35 254 43 76 277 128 33 67 90 89 259 80 87 13 55 208 222 26 173 135 58 89 12 126 16 59 158 241 152 168 157 254 90 259 261 206 269 8 195 1 268 120 57 295 163 248 213 31 264 184 239 200 238 229 180 161 251 188 237 77 52 36 164 155 265 223 249 202 11 297 23 278 235 119 263 225 51 135 257 298 165 156 130 272 160 275 289 61 45 29 283 166 197 185 74 101 241 289 187 22 120 182 290 250 243 92 134 57 64 69 99 151 248 9 89 130 123 5 191 48 168 254 128 33 67 131 259 186 177 106 129 71 211 280 151 88 81 293 274 258 102 300 207 87 13 214 4 145 266 63 22 39 55 290 227 256 170 18 204 264 101 75 162 73 72 16 15 110 158 292 224 154 222 142 255 183 284 132 86 173 148 141 288 281 21 111 209 7 223 195 114 163 89 48 283 31 234 194 128 96 65 76 143 255 206 116 84 62 254 98 108 160 117 218 128 33 67 131 168 152 105 250 243 70 92 8 38 134 157 65 57 219 64 143 69 56 277 99 142 52 90 46 259 235 257 179 114 116 244 48 147 267 151 128 152 277 89 235 8 218 65 222 275 264 113 103 116 105 16 185 164 128 33 186 129 211 151 88 243 144 97 169 274 286 5 102 300 13 214 4 145 266 35 219 39 55 290 170 204 75 43 96 76 15 158 32 255 183 84 284 112 260 89 11 148 259 198 281 192 282 209 22 238 265 98 275 192 194 128 48 152 168 157 254 76 277 33 67 90 89 131 259 21 80 173 44 223 111 116 144 8 33 64 90 186 177 129 71 280 210 81 293 218 274 258 102 300 123 207 87 212 221 145 35 63 39 290 227 256 18 204 264 101 184 43 270 72 76 16 110 208 292 224 154 222 40 137 255 138 132 3 202 141 259 288 242 21 209 179 193 7 135 256 129 243 28 220 138 197 269 33 67 131 105 75 284 194 120 137 134 183 142 268 174 128 92 35 156 146 7 240 101 243 26 124 76 168 128 33 67 177 261 280 70 210 127 81 293 218 274 195 80 300 123 1 212 268 27 57 221 295 35 213 256 18 204 184 239 43 270 200 72 238 208 229 217 292 154 161 251 188 237 40 137 77 52 36 159 294 116 155 138 132 202 187 262 172 297 173 23 259 288 278 113 242 235 225 135 257 165 130 230 176 163 275 185 94 61 223 283 228 60 29 8 4 133 146 99 139 118 30 128 33 67 131 168 105 70 38 65 57 85 140 219 56 76 137 142 52 202 46 259 235 299 7 253 103 118 200 176 134 52 59 191 62 128 33 67 131 152 157 254 90 35 65 219 142 259 195 75 160 197 88 158 163 53 184 283 168 259 96 128 134 69 75 7 200 268 128 188 103 35 264 151 33 152 168 67 129 84 1 169 263 173 235 174 40 48 62 92 261 206 168 218 79 228 80 157 65 175 300 212 268 27 120 57 221 295 163 248 35 213 252 220 185 184 239 270 200 76 238 277 289 229 58 217 180 154 161 251 188 237 137 77 36 94 294 164 116 155 138 265 29 223 249 90 89 202 297 23 259 278 113 242 119 225 51 135 233 165 7 156 130 108 12 61 203 45 74 133 283 166 222 123 265 288 273 79 209 97 152 186 129 117 211 250 226 151 88 243 70 144 169 92 168 38 134 286 5 102 196 207 87 13 4 145 266 35 39 64 55 290 143 69 170 204 31 264 75 43 96 73 76 16 277 99 15 158 128 53 224 215 33 44 137 26 32 255 183 67 84 284 112 260 90 89 11 148 259 198 281 192 21 282 233 132 231 157 188 107 276 130 143 30 128 33 168 67 105 117 250 243 70 144 92 38 199 134 65 35 219 64 69 31 56 76 277 99 215 44 137 26 142 6 52 112 89 46 235 192 257 140 151 228 262 161 117 294 256 253 152 250 88 243 144 97 169 92 168 134 5 157 65 300 35 64 143 69 31 75 43 96 56 76 277 99 215 33 44 26 142 32 67 84 112 260 90 89 11 259 198 192 282 62 115 148 168 77 87 170 176 107 62 152 277 67 89 8 80 65 200 229 278 113 263 225 257 156 163 12 161 283 148 200 120 246 229 171 239 55 67 131 177 71 81 207 87 145 227 18 204 264 101 75 72 292 224 222 44 137 132 202 173 141 288 21 111 209 7 256 136 193 172 1 285 235 23 174 131 128 67 152 157 76 277 90 89 259 257 236 37 18 178 122 190 92 173 152 168 157 35 254 43 76 277 128 33 90 89 259 202 186 129 87 55 143 75 208 26 183 135 210 297 145 15 20 196 29 25 299 139 89 59 272 39 27 155 98 196 152 168 157 254 277 90 131 259 65 160 163 275 75 235 225 120 116 119 222 221 118 187 133 131 259 151 266 55 69 75 44 281 23 286 279 287 116 217 29 202 35 152 117 250 243 144 97 169 92 134 5 157 65 219 143 69 31 56 277 99 128 215 33 44 26 142 67 84 112 90 89 11 131 192 282 62 237 153 228 60 252 223 180 107 168 57 157 271 149 21 269 25 198 39 48 30 131 128 33 67 105 70 38 274 300 57 85 35 140 137 52 90 202 235 257 299 7 253 75 151 228 156 294 26 269 89 198 76 168 196 206 8 79 80 157 300 268 160 120 57 163 248 252 185 289 58 180 161 251 237 137 255 94 203 45 164 155 265 29 223 249 202 23 113 235 119 225 51 257 7 108 272 74 282 298 41 136 146 27 30 219 241 1 205 276 136 115 90 95 57 35 152 168 157 254 277 128 33 67 70 300 43 259 75 225 183 59 112 203 291 198 281 124 152 168 157 254 128 33 67 90 89 131 259 182 168 281 240 234 32 110 129 131 33 67 152 117 250 88 243 70 144 97 169 92 8 38 199 134 5 157 65 35 219 47 64 143 69 31 96 56 76 277 99 215 44 26 142 52 84 260 90 89 11 46 259 198 192 282 257 62 69 131 130 278 184 191 89 153 259 168 152 157 57 277 90 87 55 75 212 163 161 173 218 144 158 87 11 176 150 177 130 62 152 117 250 243 97 169 92 168 8 134 5 65 35 219 64 143 69 31 75 96 56 76 277 99 215 33 44 26 142 32 67 84 112 260 90 89 46 259 198 192 282 21 251 224 105 48 282 270 58 287 168 128 33 67 131 117 250 243 144 97 169 92 274 134 5 35 64 143 69 31 75 43 96 99 215 44 26 32 84 112 260 11 259 198 192 88 14 129 122 234 168 152 159 12 30 131 128 33 67 254 105 70 8 38 274 300 57 85 35 140 219 43 76 137 142 52 89 202 259 235 257 299 7 253 45 12 292 221 125 87 11 276 152 274 300 35 43 76 67 259 299 253 31 266 188 138 37 205 262 57 159 251 152 168 157 35 254 43 76 277 128 33 67 90 89 131 259 102 87 55 99 208 173 135 83 51 22 148 224 184 262 259 152 168 277 90 89 105 92 151 225 287 146 130 116 225 111 23 209 44 152 186 129 117 211 250 151 88 243 144 97 169 92 168 274 134 286 5 157 102 13 214 4 266 35 39 64 55 290 143 69 170 31 75 43 96 76 16 277 99 15 158 53 215 26 32 255 183 67 84 284 112 260 90 89 11 148 259 281 192 282 15 167 286 26 264 138 24 71 143 204 237 36 286 248 199 117 128 33 131 168 67 186 177 129 71 211 280 81 293 258 102 300 123 207 87 145 35 63 39 290 227 256 18 264 101 75 43 72 76 16 277 110 292 224 154 222 40 137 132 89 202 173 141 259 288 21 111 209 7 223 297 279 165 13 118 277 172 220 26 254 30 152 168 157 35 43 76 67 90 89 259 95 70 57 99 137 282 186 204 91 266 144 256 287 68 175 157 76 168 152 105 250 243 70 8 38 134 65 35 219 64 143 69 31 56 277 99 142 6 52 90 89 46 259 235 257 70 256 66 165 190 142 51 121 30 128 33 131 168 67 152 157 35 254 43 76 277 90 89 259 300 75 99 26 112 202 204 183 68 50 67 279 184 272 228 271 259 152 168 274 157 300 35 254 76 277 128 33 90 89 131 195 87 213 195 203 286 107 70 215 152 105 168 8 38 157 65 57 85 140 219 56 33 142 52 67 90 202 46 259 235 257 20 27 245 20 198 122 22 53 50 30 128 33 131 152 274 157 300 35 254 43 76 277 90 89 259 299 7 253 186 88 79 195 80 87 13 120 185 96 161 222 251 265 249 173 225 51 209 165 156 290 169 81 163 101 58 255 297 151 1 268 160 221 248 61 23 263 206 264 208 278 135 130 272 45 293 48 294 77 65 119 168 152 157 254 76 277 90 89 259 177 140 263 254 164 236 201 186 48 30 279 241 236 43 257 252 2 69 57 131 152 117 250 151 88 243 144 169 92 168 134 286 5 157 4 266 35 64 55 143 170 31 75 76 277 99 15 158 215 44 26 32 67 84 284 112 260 90 89 202 11 259 198 281 192 282 122 240 36 208 38 250 73 7 30 128 33 131 186 129 211 226 151 88 70 144 97 169 274 286 5 102 300 207 87 13 214 4 145 266 35 39 55 290 170 204 264 75 43 96 76 16 277 15 158 224 222 255 183 84 284 112 260 89 11 148 259 198 281 192 21 282 111 209 214 181 168 12 28 95 166 190 152 30 128 33 67 131 157 35 254 76 277 90 89 117 88 70 75 99 26 259 48 297 30 135 234 97 223 165 214 76 89 280 210 218 274 195 300 212 27 221 184 270 208 154 188 40 137 294 116 138 202 187 242 225 7 130 163 229 288 172 4 293 68 111 156 76 30 131 33 67 152 117 250 151 243 70 144 97 169 92 134 286 5 157 65 266 35 219 64 55 143 69 31 75 43 96 277 99 215 44 26 142 32 84 112 260 90 89 11 259 198 281 192 282 62 148 13 50 11 63 139 45 237 78 57 152 157 30 277 90 89 274 76 259 75 282 159 109 296 238 14 112 62 168 76 92 117 274 65 300 35 43 137 259 7 290 98 253 216 201 255 214 90 48 102 47 273 132 139 189 300 247 152 90 33 67 131 105 70 8 38 274 57 85 35 140 43 76 137 52 202 259 235 257 299 7 293 126 103 73 243 204 259 94 76 152 105 70 277 52 89 235 257 264 185 288 29 69 17 171 285 123 41 144 44 48 152 157 254 277 90 89 259 18 225 61 289 14 201 119 189 167 44 48 152 168 274 157 300 30 35 254 43 76 277 128 33 67 90 89 131 259 117 137 195 87 184 208 10 75 98 143 2 188 173 231 30 128 131 33 152 168 157 254 277 67 90 259 275 235 225 127 268 46 243 251 178 226 227 33 35 168 128 67 131 8 300 215 142 112 92 59 76 34 288 207 267 131 33 157 35 43 259 235 257 97 177 89 1 259 227 272 56 152 105 70 168 8 38 157 65 219 277 142 52 67 46 235 257 225 136 181 110 292 80 260 144 236 168 128 33 67 131 117 250 243 97 169 92 134 5 35 64 143 69 31 75 43 96 56 76 99 215 44 26 32 84 112 202 11 259 198 192 282 37 195 188 236 115 243 1 259 168 128 33 67 131 186 105 129 117 211 226 151 88 144 97 169 274 286 5 102 196 300 207 87 13 214 4 145 266 35 39 55 290 170 204 31 264 75 96 16 15 158 224 215 44 26 32 255 183 84 284 112 260 202 11 148 198 281 192 21 282 209 26 197 262 76 88 275 130 246 30 131 105 70 168 8 38 157 57 85 140 43 52 67 235 257 75 28 218 158 277 74 106 279 195 30 241 7 210 203 296 152 157 35 254 43 76 277 67 90 89 259 70 257 92 252 208 173 186 187 249 164 41 268 32 208 33 118 177 261 280 144 210 127 92 81 218 274 195 80 157 300 123 1 212 27 57 221 295 35 213 256 18 101 184 239 43 270 200 72 76 238 277 229 217 292 154 161 251 188 237 40 137 77 36 159 294 116 155 138 132 90 89 202 262 172 297 173 141 23 259 288 278 113 242 263 225 135 165 7 156 130 230 176 228 163 60 223 283 269 160 248 12 203 45 29 185 175 252 17 74 133 119 233 275 94 298 220 103 258 224 252 68 244 267 249 57 43 76 235 81 8 65 207 132 193 180 124 3 272 17 63 8 44 117 250 151 88 144 97 169 92 274 286 5 266 64 55 143 31 75 96 99 215 26 32 84 112 260 202 11 198 281 192 282 37 176 166 145 82 140 227 206 152 105 70 168 274 157 300 57 85 35 43 76 277 128 33 137 52 67 90 89 202 131 259 235 257 299 7 253 202 251 120 281 227 77 274 85 168 300 43 128 33 67 299 7 253 215 80 87 212 55 220 208 222 183 173 255 175 261 213 128 254 161 172 33 67 131 152 105 117 250 151 88 243 70 144 97 169 92 8 38 199 134 286 5 157 65 13 214 4 266 219 47 55 143 69 170 31 75 96 56 277 99 15 158 215 44 26 142 32 6 52 84 284 112 260 90 89 11 46 148 259 198 235 281 192 282 257 62 106 128 148 91 199 206 115 113 168 33 67 131 76 117 144 97 169 5 31 75 43 96 215 44 26 32 52 84 112 260 11 198 192 282 275 295 211 113 4 187 234 159 48 128 33 131 67 274 300 35 43 76 89 259 299 7 253 117 75 195 87 235 191 161 214 138 156 35 247 76 152 117 211 250 151 88 243 144 97 169 92 168 134 286 5 157 13 4 266 64 55 143 69 170 31 75 43 96 277 99 15 158 128 215 33 44 26 142 32 183 67 84 284 112 260 90 89 148 131 259 198 281 192 282 269 7 289 300 229 207 242 176 254 62 105 70 274 52 259 235 257 65 197 163 86 272 210 93 298 147 146 168 128 131 105 70 274 300 57 85 35 140 43 76 137 52 89 202 259 235 257 299 7 253 208 132 281 295 215 216 91 173 128 168 33 186 177 106 129 71 211 280 151 88 210 81 293 274 258 102 300 123 207 87 212 13 214 4 145 266 35 63 22 39 64 55 290 227 256 170 18 204 264 101 75 43 162 73 72 76 16 15 271 110 158 292 224 154 222 40 137 255 183 84 284 138 86 202 148 141 259 288 21 111 209 193 93 223 297 195 41 182 165 264 118 300 220 178 168 128 33 67 131 35 186 177 106 129 71 211 280 151 88 210 92 81 293 274 258 102 123 207 87 212 13 214 4 145 266 63 22 39 55 290 227 256 69 170 18 204 101 75 43 162 73 72 16 15 271 110 208 158 292 224 154 215 222 44 40 142 255 183 284 138 132 86 173 148 141 259 288 198 235 281 21 111 209 193 93 223 297 195 282 21 261 118 70 204 75 15 168 30 128 33 131 152 71 280 210 218 274 80 300 1 212 268 27 57 221 295 163 248 213 256 184 239 270 200 238 99 208 229 217 180 154 161 251 188 237 40 137 77 52 36 159 294 116 155 138 223 202 187 172 297 23 259 288 113 242 235 263 225 135 257 298 165 7 156 130 176 275 12 58 61 283 269 119 197 166 272 29 202 148 116 221 146 75 154 152 186 129 117 211 250 226 151 88 144 97 169 92 168 274 286 5 157 102 196 300 207 87 13 214 4 145 266 35 39 64 55 143 170 204 31 264 43 96 76 16 277 99 15 158 128 224 215 33 44 26 255 183 84 284 112 260 90 89 11 131 259 198 281 192 21 282 209 233 162 172 126 232 228 158 60 184 111 259 62 128 33 67 131 90 117 250 243 92 8 38 134 65 219 64 143 69 31 43 56 277 99 215 44 26 142 89 46 204 252 44 160 38 166 139 130 57 259 96 281 196 69 182 106 59 187 103 232 128 152 168 157 30 35 43 76 277 33 67 90 89 131 259 70 300 5 208 141 104 231 11 67 60 236 15 168 62 128 33 131 105 70 8 38 274 65 300 57 85 35 140 219 43 56 76 137 142 52 90 202 46 259 235 257 299 7 253 233 257 50 209 177 96 81 155 128 33 105 70 8 38 274 157 300 57 85 140 137 52 90 202 235 299 7 253 242 282 210 116 29 92 50 129 254 128 33 131 152 117 250 88 243 144 97 169 168 274 134 5 65 35 219 64 55 143 69 31 75 43 96 56 76 277 99 215 44 26 142 32 67 84 260 90 89 11 259 198 192 62 33 181 2 141 156 90 232 9 76 128 131 67 152 168 157 35 254 43 277 89 259 5 94 225 166 272 181 279 292 148 274 300 35 43 76 33 89 259 299 7 253 31 186 151 87 283 8 269 90 118 179 48 180 184 259 152 186 129 117 211 250 151 88 243 144 97 169 92 168 134 286 5 157 102 13 214 266 35 64 55 290 143 69 170 31 75 43 96 76 16 277 99 15 158 128 53 215 33 44 26 32 255 183 52 67 84 284 112 260 89 11 148 198 281 192 282 29 11 134 221 160 87 194 57 128 186 177 129 71 276 291 211 280 210 127 168 81 293 121 218 274 195 80 157 258 102 300 123 207 1 212 13 268 27 214 295 163 145 248 213 63 39 290 227 256 18 204 264 101 184 239 43 270 73 200 72 76 16 238 277 110 208 229 217 292 180 224 174 154 161 222 251 188 237 40 137 255 183 77 36 159 67 294 116 155 284 138 223 132 68 90 3 89 202 187 262 172 297 173 148 141 23 259 288 10 20 278 113 242 104 263 21 225 135 111 209 298 179 193 165 7 156 130 230 126 58 61 203 164 171 60 185 240 45 74 94 26 235 173 12 25 8 108 152 33 157 261 206 269 79 195 80 175 300 1 268 120 57 295 163 248 213 252 75 239 200 289 229 58 180 161 251 188 237 137 77 52 203 45 164 155 265 29 223 249 202 297 23 278 113 119 263 197 51 257 298 165 7 156 130 272 160 74 166 45 100 220 166 155 192 62 247 30 128 33 67 131 168 157 254 90 250 243 70 92 134 65 140 64 143 69 31 56 99 26 259 117 261 170 13 278 100 44 38 57 76 43 139 175 110 264 212 277 131 92 284 160 136 109 91 127 175 152 168 157 35 254 43 76 277 67 90 89 259 87 55 208 161 44 26 173 135 227 264 173 161 70 11 107 103 18 56 128 131 168 35 254 43 76 259 137 7 286 165 70 170 21 77 110 182 74 254 225 111 154 143 128 33 131 152 105 70 168 38 274 300 57 85 35 140 43 76 277 137 52 67 202 259 235 257 299 7 253 166 209 300 281 257 99 240 101 152 117 250 243 70 92 168 8 38 199 134 157 65 219 64 143 69 31 56 76 277 128 33 26 142 52 67 90 89 46 131 106 44 4 234 236 249 48 299 131 128 33 35 43 76 89 259 202 92 42 218 204 182 215 216 29 285 168 128 33 67 131 186 129 117 211 226 151 88 144 97 169 274 286 5 102 196 300 207 87 13 214 4 145 266 35 39 64 55 290 143 170 31 264 75 43 96 73 76 16 15 158 224 44 26 32 255 183 84 284 112 260 11 148 259 198 281 192 21 282 111 209 257 264 247 218 125 228 277 203 109 152 274 157 300 85 35 254 140 43 76 137 90 89 202 259 299 7 253 55 186 221 163 101 161 164 278 51 209 195 248 275 225 268 144 47 205 277 141 19 158 220 168 128 67 152 105 117 250 243 97 169 92 38 274 134 5 35 64 143 69 31 43 96 76 99 215 44 26 84 112 89 11 259 198 192 282 205 164 117 198 30 247 281 260 152 157 35 254 43 76 277 128 67 90 89 131 259 92 87 252 227 99 208 173 135 86 74 119 106 255 12 127 68 105 70 8 38 274 157 65 300 57 85 35 254 140 219 43 56 76 277 142 52 90 89 202 46 259 235 257 299 7 253 252 168 180 83 258 60 95 130 57 152 117 250 243 144 97 169 92 8 38 134 5 157 65 35 219 64 143 69 31 96 56 76 277 99 215 44 26 142 84 112 90 89 11 46 198 192 282 62 103 90 183 268 242 240 121 293 254 131 67 152 157 35 43 76 277 89 259 92 5 173 27 223 38 15 86 66 23 1 168 30 128 33 67 131 157 129 117 211 151 88 70 144 97 169 134 286 5 102 300 13 214 4 266 35 39 55 290 143 170 31 75 43 96 76 16 158 215 44 26 32 255 183 84 284 112 260 11 148 259 198 281 192 282 86 85 81 230 170 268 77 210 131 168 243 92 134 65 57 219 69 56 142 97 75 163 248 120 237 139 30 236 204 138 116 87 61 152 168 157 254 277 128 33 67 90 70 202 259 112 170 128 211 118 263 285 260 30 131 33 152 105 70 168 8 38 157 65 57 85 140 219 56 277 142 52 90 89 46 235 257 113 150 175 259 8 112 82 179 222 254 209 260 102 237 186 107 168 128 33 67 131 259 64 235 144 208 142 137 250 10 144 157 281 169 152 168 30 35 43 76 128 33 67 131 259 87 55 208 44 173 264 274 167 245 237 265 273 222 45 30 128 131 152 243 70 92 168 8 134 157 65 219 64 143 69 31 56 277 99 142 90 89 46 217 64 108 209 166 50 221 61 274 57 85 140 137 202 264 184 90 2 287 293 220 291 217 52 254 30 77 44 257 188 36 114 8 30 110 8 88 254 98 201 75 165 93 168 259 101 189 235 148 160 152 157 277 90 89 92 206 8 79 65 268 120 57 163 248 252 275 185 289 180 251 237 137 94 61 203 164 265 29 223 202 225 51 108 272 74 193 244 170 41 130 16 88 173 33 168 76 277 67 89 300 5 75 204 278 286 103 134 245 47 220 30 128 33 67 131 168 105 274 300 57 85 35 140 43 137 202 259 235 257 299 7 253 75 134 299 213 116 159 276 272 10 64 152 157 35 43 76 277 90 89 259 39 208 224 215 173 135 156 200 295 278 284 269 186 290 41 128 137 177 129 71 291 211 280 151 93 210 127 92 81 293 121 218 274 195 80 157 258 102 300 123 207 87 1 212 13 268 27 214 221 4 54 145 266 35 22 39 227 256 170 18 204 264 101 184 239 43 270 162 73 72 76 16 238 277 15 271 110 208 158 229 217 292 224 174 154 161 222 251 188 122 40 255 183 77 36 159 294 84 116 155 138 132 68 86 90 3 89 202 187 262 172 297 173 148 141 259 288 10 20 113 242 104 263 281 21 225 135 111 179 193 165 7 156 130 230 176 126 163 61 45 223 276 228 60 252 12 94 23 119 197 108 248 213 28 203 249 164 228 187 13 268 219 45 253 168 33 67 186 177 71 211 280 210 81 293 218 274 195 258 300 123 207 87 1 212 27 214 57 221 145 63 39 290 227 18 204 264 101 184 270 73 200 72 16 238 110 208 229 292 224 174 154 222 188 40 194 137 255 183 36 294 116 284 138 132 3 202 262 172 297 173 148 141 288 20 278 242 104 263 21 225 135 111 209 179 193 165 7 130 163 223 154 194 10 223 273 259 70 271 274 128 177 230 71 276 261 291 280 171 206 269 210 127 168 81 293 218 79 195 80 157 258 126 300 123 87 1 212 268 91 27 120 214 57 221 295 163 145 248 60 35 213 227 256 69 18 204 264 101 185 184 239 43 270 200 72 76 238 277 247 208 229 58 217 292 180 224 174 161 222 251 188 237 40 137 255 183 77 36 94 159 67 294 164 116 155 138 265 132 68 249 90 89 202 187 262 172 297 173 141 23 288 20 278 113 242 119 263 281 21 225 51 135 111 209 298 233 179 165 7 156 130 272 160 252 17 240 61 203 45 283 10 231 91 178 208 119 107 127 152 105 70 168 8 38 274 157 300 57 85 35 254 140 43 76 277 128 33 137 52 67 90 89 202 259 235 257 299 7 253 263 187 270 254 104 251 6 57 131 67 152 157 35 43 76 277 90 89 259 92 5 208 281 119 35 182 38 87 199 248 171 128 67 131 152 105 243 70 92 8 134 157 57 219 69 56 76 277 142 52 90 89 202 46 83 235 257 45 71 48 258 210 132 41 221 152 168 157 254 277 128 33 67 90 89 131 76 259 177 280 42 27 140 5 94 191 203 77 152 168 157 35 254 43 76 277 90 89 259 87 13 252 55 220 99 208 289 224 173 135 174 13 240 123 202 177 89 95 35 67 168 152 243 70 8 38 134 157 65 140 219 69 43 56 76 277 137 142 52 90 46 259 45 200 88 295 230 260 32 168 30 128 33 67 131 35 117 211 250 151 243 70 144 97 169 92 134 286 5 300 13 214 4 266 64 55 143 69 170 31 96 56 76 99 15 158 215 44 26 142 183 84 284 112 11 148 198 281 192 282 70 299 81 166 162 158 234 101 30 7 113 139 216 190 2 18 117 254 128 33 131 152 76 259 177 71 280 210 81 293 274 258 300 123 207 212 290 227 256 264 101 75 96 72 99 208 292 154 222 40 137 26 138 132 202 173 141 288 111 179 223 297 23 63 92 288 94 237 188 144 300 52 96 128 206 8 195 65 120 163 248 164 265 235 51 272 252 289 29 266 248 3 36 65 24 255 235 152 117 250 243 144 97 92 168 8 38 134 157 35 219 64 143 69 31 56 76 277 99 215 33 44 26 142 67 84 112 90 89 46 131 259 192 62 112 260 37 96 204 254 94 145 131 33 168 35 43 76 259 55 257 30 54 193 70 268 188 106 152 168 157 254 277 128 90 89 259 5 244 214 181 128 116 110 113 288 259 168 274 35 43 76 33 67 131 5 208 285 199 229 173 120 122 231 191 152 105 70 8 38 157 65 57 85 140 219 56 142 52 90 46 235 257 174 109 277 162 170 95 213 124 30 271 113 97 246 269 103 206 17 152 44 168 157 254 67 90 89 131 259 2 181 231 296 291 260 7 192 30 288 261 167 231 98 158 105 172 57 128 33 131 152 35 43 76 277 90 89 259 144 5 68 138 52 202 83 29 132 11 152 186 129 117 211 250 151 88 243 144 97 169 92 168 134 286 5 157 102 13 214 57 4 266 35 39 64 55 290 143 69 170 31 75 43 96 76 16 277 99 15 158 128 53 215 33 44 26 32 255 183 67 84 284 112 260 90 89 148 259 198 281 192 282 118 297 42 283 236 197 203 32 152 168 274 157 300 57 85 35 254 140 43 76 277 128 33 137 67 90 89 202 131 259 299 7 253 218 72 27 126 133 121 129 66 76 300 43 33 259 299 253 69 79 72 157 91 66 20 131 128 67 152 35 43 76 277 89 259 300 99 260 258 128 132 233 100 131 200 37 47 259 229 152 105 154 128 131 33 157 35 76 277 90 89 92 142 45 38 146 87 83 261 111 213 62 30 131 128 33 168 254 67 105 300 57 85 140 76 137 202 259 235 257 299 7 253 75 115 215 231 208 168 183 289 69 181 264 103 43 148 203 30 158 54 274 206 219 242 238 189 254 131 168 43 128 33 137 67 202 259 299 7 253 75 186 81 87 183 283 7 114 278 224 127 72 83 18 48 131 128 33 274 300 35 43 259 57 143 5 272 199 221 195 270 261 78 109 152 168 157 30 35 254 43 76 277 128 33 67 90 89 131 259 300 26 52 11 87 204 250 251 118 204 26 284 244 168 30 128 33 131 261 117 206 269 210 218 274 79 195 228 80 175 300 1 212 268 27 120 57 221 295 163 213 252 220 185 75 184 239 270 200 238 208 289 229 58 217 180 161 188 237 40 137 77 52 36 94 159 294 164 116 155 138 265 29 223 249 202 187 297 23 278 113 242 235 119 225 51 209 257 298 233 165 7 156 130 108 272 160 275 240 61 203 45 133 283 166 98 38 284 259 111 100 288 43 30 144 80 101 116 14 255 168 254 128 67 131 259 186 177 129 71 117 211 280 88 70 210 81 293 218 274 195 258 102 300 123 207 87 1 212 13 27 214 57 221 4 145 266 63 219 39 290 227 256 170 18 204 264 75 184 270 162 73 16 238 15 271 110 208 158 229 292 224 174 154 222 188 122 40 194 137 183 77 36 294 284 138 132 86 3 202 187 262 172 297 173 148 141 288 20 278 242 235 104 263 281 21 225 135 111 209 179 193 165 130 261 163 248 223 58 94 203 87 140 164 24 286 76 271 226 118 152 105 117 250 243 70 92 168 8 38 199 134 157 65 219 64 143 69 31 56 277 99 44 26 142 6 52 67 90 46 259 257 120 88 224 300 135 180 55 233 43 186 177 129 71 211 280 151 210 81 293 274 258 102 123 207 87 212 13 214 4 145 266 35 63 22 39 290 227 256 170 18 204 264 101 162 73 72 76 16 15 271 110 208 158 292 154 222 44 40 137 255 183 52 284 138 132 86 202 173 141 259 288 281 21 111 209 257 193 7 93 195 223 156 253 67 299 73 116 249 202 124 224 121 72 122 18 231 60 152 168 274 157 300 35 254 43 76 277 128 33 67 90 89 131 259 299 7 253 75 11 186 195 120 221 163 55 185 161 222 251 51 209 130 212 248 116 225 101 229 278 21 174 23 288 143 93 31 233 194 128 152 117 211 250 151 88 243 144 97 169 92 134 286 5 157 102 13 214 4 266 35 64 290 69 170 75 43 96 76 277 99 15 158 215 44 26 32 183 84 284 112 260 90 89 11 148 259 198 281 192 282 264 105 81 118 72 90 112 44 30 27 57 178 252 71 215 214 72 35 43 76 277 128 33 67 89 131 259 87 99 208 173 135 250 193 85 117 103 222 141 149 298 286 203 228 111 174 26 76 152 105 117 250 243 70 144 92 8 38 199 134 157 65 219 64 143 69 31 56 99 215 44 142 6 52 90 89 46 235 257 156 295 37 63 112 40 297 235 254 259 219 142 280 169 92 81 102 123 214 227 256 18 72 292 154 288 195 223 104 284 144 155 169 126 279 147 168 128 33 67 186 177 106 71 280 151 88 24 210 92 81 293 218 274 195 258 102 300 123 87 1 212 13 27 214 221 4 145 266 35 63 22 39 55 290 227 256 170 18 204 264 101 184 43 270 162 73 72 76 16 238 15 271 110 208 158 229 292 224 174 154 222 188 122 40 194 137 26 255 183 77 36 294 116 138 132 86 3 202 187 262 172 297 173 148 141 259 288 20 278 242 263 281 21 225 282 135 111 209 179 193 165 7 130 93 163 223 261 206 12 197 156 94 28 276 291 127 121 268 160 252 289 45 23 10 298 176 240 161 61 68 157 206 245 208 217 171 242 254 152 277 90 89 259 81 8 79 65 207 268 120 57 163 248 252 185 289 180 161 222 251 237 94 203 45 164 116 265 29 223 235 225 51 299 243 198 120 115 109 234 134 131 168 128 33 67 89 177 71 291 280 210 81 293 218 274 195 258 300 123 207 87 1 212 27 57 221 35 55 227 256 18 264 101 75 184 43 270 200 72 76 238 208 229 217 292 224 174 154 215 222 44 188 40 77 36 294 116 138 132 202 187 262 172 297 173 141 259 288 20 278 113 242 263 21 225 135 111 179 165 7 130 163 223 10 283 252 197 7 270 1 199 255 119 259 169 131 35 168 300 57 85 140 128 33 137 67 202 299 253 97 75 221 185 161 222 94 209 212 186 41 149 78 162 248 113 222 32 168 30 152 105 117 250 243 70 144 92 8 199 134 157 65 35 219 64 143 69 31 56 277 99 215 44 142 6 52 67 112 90 89 46 235 192 257 127 124 275 248 151 147 218 102 152 274 157 300 35 254 43 76 277 90 89 259 299 7 253 235 186 87 221 161 61 209 156 81 101 104 211 113 265 100 195 257 67 35 76 277 89 259 105 52 219 64 248 168 32 111 247 252 290 16 57 128 186 177 129 71 211 280 250 151 144 210 293 218 274 195 157 258 102 300 123 207 87 1 212 13 27 214 221 4 145 266 35 63 22 55 227 256 170 18 204 264 101 184 43 270 162 73 72 76 277 15 271 110 208 158 292 224 174 154 215 222 188 122 40 255 183 67 116 284 138 132 86 90 3 89 187 262 172 297 173 148 141 259 288 20 242 281 21 225 135 209 179 193 165 130 93 223 23 152 65 200 183 86 99 192 30 48 131 38 147 71 57 277 280 254 126 193 44 25 14 85 256 10 243 168 254 128 33 67 131 76 259 186 177 129 71 117 210 81 293 218 274 195 258 102 300 123 207 87 212 221 145 63 39 227 18 204 264 101 75 184 270 72 16 208 224 174 154 222 40 255 116 138 132 3 187 262 172 173 141 288 242 21 225 111 209 179 7 130 223 185 213 117 290 253 203 266 3 246 168 131 152 250 151 88 243 144 97 169 92 134 286 5 157 13 214 4 35 55 143 69 170 31 75 43 96 76 277 15 158 128 215 33 44 26 32 67 84 284 112 260 90 89 11 148 259 198 281 192 282 228 271 281 101 61 73 250 92 186 177 106 129 71 211 280 88 210 81 293 274 157 258 102 300 123 207 87 212 13 214 4 145 266 35 63 22 39 55 290 227 256 170 18 204 264 75 43 162 72 76 16 277 15 110 208 158 292 224 154 222 40 255 183 284 132 86 90 89 173 148 141 259 288 21 111 209 7 223 20 195 40 86 234 184 238 73 274 167 259 152 157 35 254 43 76 277 128 90 89 208 44 177 234 269 22 91 27 3 30 128 131 152 168 157 35 43 76 277 67 89 259 274 92 195 5 87 39 252 55 99 208 183 173 135 156 164 94 226 136 285 276 209 74 168 254 128 33 67 152 43 177 71 261 280 171 206 269 210 127 81 293 218 274 195 80 258 126 300 123 207 87 1 212 268 27 120 57 221 295 163 145 213 227 256 18 204 264 101 184 239 270 96 200 72 238 99 247 208 229 58 217 292 180 224 174 154 161 222 251 188 237 40 137 77 36 159 294 116 155 138 265 223 132 112 68 202 187 262 172 297 173 141 23 288 10 20 278 113 242 119 263 21 225 51 135 111 257 298 233 179 165 7 156 130 230 176 272 60 252 220 61 45 283 166 108 175 160 12 203 228 185 54 110 258 83 261 158 72 230 62 168 30 33 67 131 105 117 250 243 70 144 97 169 92 8 199 134 65 57 219 64 143 69 31 96 56 99 215 44 26 142 32 6 52 84 112 89 11 46 198 235 192 282 257 280 162 290 2 17 242 54 14 254 44 128 33 96 152 117 243 70 92 8 38 199 134 157 65 219 64 143 69 31 56 277 99 26 142 52 90 46 259 257 5 153 38 221 230 113 126 130 116 57 274 300 35 43 76 90 259 96 198 87 23 264 84 139 31 200 136 201 48 67 239 5 207 15 202 38 6 128 168 30 33 131 105 70 35 43 76 259 284 292 51 54 99 284 238 158 201 5 206 182 4 257 62 188 93 128 33 152 117 250 88 243 144 97 92 134 5 157 65 35 219 64 143 69 31 75 43 96 56 76 277 99 215 44 26 142 32 84 112 260 90 89 11 259 198 192 282 150 187 206 16 278 265 207 127 131 152 250 88 243 144 97 92 168 134 5 157 35 64 143 69 31 75 43 96 76 277 99 215 44 26 32 67 84 112 260 90 89 11 259 198 192 282 208 218 264 254 77 91 170 290 152 117 250 151 88 243 144 97 169 92 168 134 286 5 157 65 13 214 4 266 35 64 55 143 69 31 75 43 96 56 76 277 99 15 158 128 215 33 44 26 142 32 67 284 112 260 90 89 11 148 131 259 198 281 192 282 62 69 207 26 57 200 269 195 1 131 152 117 250 151 88 243 144 97 169 92 168 134 5 157 214 4 266 35 64 55 143 170 31 75 43 96 76 277 99 15 158 128 215 33 44 32 183 67 84 284 260 90 89 11 148 259 198 281 192 282 254 232 182 77 12 190 17 215 152 44 30 128 33 131 67 105 70 274 157 300 57 85 35 140 43 76 277 137 52 90 89 202 259 235 257 299 7 253 243 14 22 106 253 206 75 232 84 25 7 132 101 190 257 8 246 295 209 270 195 30 296 122 23 5 229 254 140 30 24 230 121 289 161 105 127 128 33 67 131 254 8 38 274 300 57 85 140 219 137 52 202 259 235 257 299 7 253 75 247 154 205 91 93 1 215 291 152 274 157 300 57 85 35 254 140 43 76 277 137 67 90 89 202 259 299 7 253 18 146 132 263 227 239 285 131 105 70 8 38 157 65 30 57 85 140 219 56 76 128 33 137 142 52 67 90 202 46 235 257 7 253 248 205 62 214 168 222 47 171 128 33 131 67 274 300 57 140 137 202 299 7 253 65 75 26 87 204 264 183 74 22 267 178 230 231 110 293 168 254 128 33 67 131 259 211 151 88 144 97 169 38 286 5 102 13 214 4 266 39 55 290 170 31 75 96 15 158 215 44 26 32 183 84 284 112 260 11 148 198 235 281 192 282 143 241 68 58 96 132 94 42 48 128 33 131 168 274 300 85 137 202 299 7 253 117 75 11 87 55 183 186 285 223 203 197 161 280 113 168 33 67 186 177 129 71 291 211 127 81 293 121 218 274 195 80 157 258 102 300 123 207 87 1 212 13 268 27 57 221 295 145 35 63 39 290 227 256 18 204 264 101 184 239 43 270 200 72 76 16 238 277 110 208 229 217 292 224 174 154 222 251 188 40 194 137 255 183 77 36 159 294 116 155 138 132 68 90 3 89 202 187 262 172 297 173 259 288 10 20 278 242 104 263 21 225 135 209 257 179 193 165 7 156 130 230 261 176 126 163 248 61 164 276 108 228 160 60 252 9 289 45 147 213 237 29 233 58 46 34 191 286 3 116 296 131 215 43 82 236 22 219 170 11 131 152 168 157 254 67 90 259 92 151 206 97 81 8 79 80 65 300 268 160 120 57 163 248 252 275 185 75 289 180 161 251 237 137 94 61 203 45 164 265 29 223 74 202 235 51 110 287 142 38 67 33 143 256 64 152 117 211 250 151 88 243 144 97 169 92 168 274 134 286 5 157 102 13 214 4 266 35 39 290 69 170 31 75 43 96 76 16 277 99 15 158 128 215 44 26 32 183 84 284 112 260 90 89 11 148 131 259 198 281 192 282 140 130 167 181 300 101 45 292 30 234 218 269 279 62 172 69 211 259 168 128 33 67 131 89 117 151 88 144 97 169 274 286 5 65 102 13 214 4 266 35 39 55 290 170 75 43 96 76 15 158 215 44 32 183 84 284 112 260 11 148 198 281 192 282 108 59 71 284 219 299 294 88 168 152 157 35 254 43 76 277 90 89 259 57 5 55 208 173 135 247 75 120 254 221 136 78 28 152 168 157 30 35 43 76 277 128 33 67 90 89 131 259 87 55 99 208 173 135 266 298 280 35 164 291 63 118 152 117 250 243 70 92 168 8 38 199 134 157 65 219 64 143 69 31 56 277 99 215 33 44 26 52 67 90 89 46 257 64 177 189 167 274 255 242 254 30 131 128 33 67 157 137 90 259 75 221 147 241 270 261 283 103 142 106 168 128 33 67 131 96 186 177 129 71 291 280 127 81 293 218 274 195 80 258 102 300 123 207 87 1 212 268 27 221 295 145 35 213 227 256 18 204 264 101 75 184 43 200 72 16 238 208 229 217 292 224 174 154 161 222 251 188 40 137 255 77 36 159 294 116 155 138 132 68 3 202 187 262 172 11 297 173 23 259 288 10 20 278 113 242 263 21 135 111 209 179 193 165 7 156 130 230 176 126 163 61 164 223 276 171 269 272 228 120 248 60 252 12 58 237 45 29 233 185 46 270 200 165 172 159 257 130 152 168 274 300 35 43 128 33 67 259 299 253 8 186 81 266 161 173 240 67 224 123 45 238 284 162 128 33 131 168 96 105 70 8 38 57 76 52 235 257 18 75 209 164 115 36 187 158 125 188 34 284 152 168 157 35 254 43 76 277 128 33 67 90 89 259 99 5 208 135 288 298 139 263 29 32 137 282 62 35 65 300 219 142 210 96 221 278 197 133 138 264 137 90 193 222 299 168 128 33 67 131 35 257 99 251 81 262 160 96 93 113 112 30 186 177 129 71 211 280 151 70 210 293 218 274 195 157 258 300 123 207 87 1 212 13 27 214 221 4 145 266 35 63 22 39 290 227 256 170 18 204 264 101 184 43 270 162 73 72 76 16 238 277 15 271 110 208 158 229 292 224 174 154 222 188 122 40 194 137 255 183 77 36 294 116 284 138 132 86 90 3 89 202 187 172 297 173 148 141 259 288 20 278 242 104 263 281 21 225 135 111 209 179 193 165 7 163 223 283 276 127 121 268 252 220 58 94 23 298 228 60 28 61 197 156 230 176 206 120 295 213 275 239 200 115 240 161 237 29 68 249 10 119 51 233 110 44 170 273 58 89 293 127 168 30 254 128 33 67 131 259 177 230 71 276 261 291 280 171 206 70 269 210 81 218 274 195 80 258 126 102 300 123 207 1 212 268 27 120 57 221 4 295 163 248 213 290 227 256 18 264 101 75 184 239 270 200 72 238 247 208 229 217 292 180 224 174 154 161 222 251 188 237 40 137 77 36 159 294 164 116 138 265 223 132 187 262 172 297 173 141 23 288 10 278 113 242 119 263 21 225 51 135 111 298 233 179 165 7 156 130 176 272 252 220 275 61 45 283 166 175 12 108 79 228 160 17 185 74 44 193 257 121 35 186 133 123 128 33 67 131 96 152 129 117 211 250 151 88 243 144 97 169 92 134 286 5 157 65 102 13 214 4 266 39 191 64 55 290 143 69 170 31 75 56 76 16 277 99 15 158 53 215 26 142 32 255 183 84 284 112 260 90 89 11 148 259 198 281 282 62 247 7 139 8 66 264 100 129 33 152 117 250 144 97 169 168 5 157 300 35 64 143 31 43 96 76 277 99 215 44 26 84 112 90 89 11 259 198 192 282 21 1 271 191 243 132 263 222 70 30 128 131 152 105 8 38 157 65 57 85 140 219 56 76 277 137 142 90 89 202 46 235 257 164 189 178 198 122 59 241 207 30 128 33 131 118 168 105 8 38 157 57 85 140 219 137 52 202 235 257 299 7 253 75 181 36 225 69 13 161 152 93 128 33 131 168 67 186 177 129 71 211 280 210 81 293 218 274 195 157 258 102 300 123 87 1 27 221 145 266 35 63 39 290 227 256 18 204 264 101 75 184 43 270 72 76 16 277 110 208 292 224 174 154 222 40 137 255 116 138 132 90 3 89 202 187 262 172 297 173 141 259 288 20 242 21 135 111 209 179 193 165 7 130 164 223 276 252 94 23 176 216 81 27 211 179 44 209 42 128 168 67 152 250 243 70 92 8 38 134 65 219 64 143 69 31 43 56 76 277 99 142 89 46 259 129 136 20 35 99 123 57 30 251 115 182 294 276 81 159 118 152 168 157 277 128 33 67 89 131 259 38 52 122 164 9 77 198 131 30 128 168 67 117 250 243 70 92 274 134 300 35 64 143 69 43 56 76 99 44 26 259 80 1 284 189 152 33 57 265 132 128 131 8 65 35 219 43 76 137 142 259 55 75 209 120 130 215 74 78 185 156 245 260 152 76 33 274 157 300 30 35 254 43 277 137 90 89 202 259 299 7 253 26 235 212 120 221 204 161 251 164 51 209 206 101 130 186 160 173 288 193 210 158 50 282 154 293 202 152 168 157 254 277 128 33 90 89 131 274 259 5 208 283 209 125 11 300 67 22 157 96 168 30 128 33 131 70 5 31 75 76 277 260 90 89 198 130 204 202 217 128 159 234 140 33 152 157 30 254 277 67 90 89 131 259 169 240 254 42 210 95 3 147 217 239 67 87 44 227 266 223 48 152 168 157 254 277 90 89 259 226 146 10 204 188 143 296 30 128 33 131 67 274 300 35 43 76 277 137 89 202 259 299 7 253 57 75 129 195 120 221 290 185 161 222 116 265 51 209 156 177 212 227 186 81 79 101 45 278 268 18 229 206 275 130 116 207 240 229 132 75 273 140 168 274 300 57 85 128 33 137 67 202 299 7 253 221 163 161 225 101 209 112 31 267 87 110 161 73 30 128 131 168 254 259 70 13 214 57 75 215 202 148 235 156 37 41 279 91 107 139 213 76 152 168 274 157 300 30 35 254 43 277 128 33 137 67 90 89 202 131 259 299 7 253 75 186 221 163 101 161 222 164 209 268 275 130 198 176 270 289 44 50 292 48 62 152 168 157 254 277 128 67 90 89 131 274 259 124 221 294 235 55 159 265 225 261 218 195 80 300 268 27 57 295 163 248 35 213 204 184 239 270 96 200 238 208 229 217 180 161 251 188 237 137 77 52 36 116 223 202 297 23 259 278 113 242 263 135 257 298 165 7 156 130 269 275 12 58 61 203 283 166 197 108 272 29 212 50 30 216 137 66 155 97 152 168 254 67 274 300 85 140 202 259 7 253 129 84 163 54 282 70 256 74 58 159 84 33 168 35 43 76 67 90 259 208 108 69 67 233 230 255 220 131 152 168 157 254 277 90 89 57 259 99 275 186 197 93 253 141 212 180 44 152 168 274 157 300 57 85 35 254 140 43 76 277 128 33 137 67 90 89 202 259 299 7 33 300 238 2 197 22 195 214 152 168 274 30 35 43 128 67 131 259 70 55 208 173 281 293 86 91 207 279 215 87 244 128 33 274 300 18 75 276 70 170 61 34 50 115 176 131 62 152 168 157 277 128 33 67 90 89 274 300 259 127 101 281 256 246 245 193 30 128 131 33 168 67 89 117 250 243 70 144 97 169 92 8 38 134 5 65 219 64 143 69 31 56 99 215 44 26 142 84 112 11 46 259 192 282 62 11 204 74 136 239 175 219 88 128 33 131 186 177 106 129 71 211 151 81 274 5 102 300 207 87 214 4 145 266 35 39 55 290 227 170 18 264 101 75 43 96 162 73 72 76 16 15 110 158 292 224 222 137 255 183 284 132 86 260 202 173 148 141 259 198 281 21 111 209 7 232 75 263 285 55 180 129 35 152 131 33 117 88 144 97 169 274 5 157 31 43 96 76 277 99 215 44 26 32 84 112 260 90 89 11 259 198 192 282 257 141 273 37 99 39 234 207 177 168 67 76 89 210 8 65 57 116 235 120 22 52 162 91 282 153 182 15 128 33 274 300 85 140 137 202 299 7 253 81 87 220 208 183 89 273 165 36 133 109 203 163 33 67 131 76 117 250 243 144 97 92 8 134 5 35 219 64 143 69 31 43 99 215 44 26 84 112 259 192 282 255 93 68 210 238 4 92 284 246 100 243 28 74 258 144 92 300 131 152 105 70 8 38 157 57 85 140 219 56 277 137 142 52 90 89 202 46 259 235 257 109 259 52 288 240 221 124 33 168 67 131 152 186 129 211 151 88 169 274 286 5 102 300 87 13 214 4 145 266 39 55 290 170 204 75 96 16 99 158 224 255 183 84 284 260 11 148 198 281 21 282 209 7 204 49 260 181 277 92 100 107 131 128 33 168 35 43 76 259 52 84 271 228 248 35 9 148 253 131 168 128 33 90 177 129 71 280 210 81 293 274 258 300 123 207 87 212 57 145 227 256 18 204 264 101 75 43 72 16 208 292 224 154 222 40 137 255 284 138 132 202 173 141 259 288 281 21 111 193 7 223 297 6 251 277 241 72 222 177 190 200 94 117 225 105 155 213 290 177 71 276 261 291 280 210 127 81 293 218 274 195 80 157 258 300 123 207 87 1 212 268 27 57 221 295 248 35 227 256 18 264 101 184 239 43 270 72 238 277 208 229 217 292 224 174 154 161 222 188 237 40 137 77 36 159 294 116 138 223 132 68 90 89 202 187 262 172 297 173 141 23 259 288 10 278 113 242 235 263 21 135 111 179 165 7 156 130 230 176 126 163 252 61 164 29 283 108 228 160 60 12 203 265 51 233 171 220 166 175 17 74 119 82 44 279 61 15 79 111 169 57 67 35 43 76 89 259 20 232 283 163 91 72 69 68 104 168 67 35 43 76 90 259 70 271 72 232 292 273 180 45 201 274 48 168 254 128 33 67 131 90 259 186 177 106 129 71 211 280 151 88 92 81 293 258 102 300 123 207 87 13 214 4 145 266 63 22 39 55 290 227 256 170 18 204 264 101 75 162 73 16 110 158 224 154 222 40 255 183 284 132 86 173 148 141 288 281 21 111 209 223 195 124 109 134 160 249 46 299 165 30 128 33 131 67 274 300 35 43 76 259 7 253 8 57 195 87 56 285 226 96 191 211 63 194 128 114 220 147 78 138 160 300 111 168 30 128 33 67 131 277 186 177 129 71 276 261 291 211 280 70 210 127 81 293 121 218 274 195 80 258 102 123 207 87 1 212 268 27 221 295 163 145 248 213 63 39 290 227 143 18 204 264 101 75 184 239 270 200 72 16 238 15 208 229 217 292 180 224 174 154 161 222 251 188 237 40 137 255 77 36 159 294 116 155 223 132 68 3 202 187 262 172 297 173 141 23 288 10 20 278 113 242 104 263 21 225 135 209 298 179 193 165 7 156 130 230 126 275 58 61 228 120 175 185 74 236 62 153 140 109 88 11 192 33 37 212 234 113 148 194 200 70 128 62 152 105 117 250 243 144 169 92 168 8 38 199 134 5 157 65 219 64 143 69 31 75 96 56 277 99 215 33 44 26 142 32 6 52 67 84 112 260 90 89 11 46 198 235 192 282 257 161 213 276 179 9 71 265 147 187 152 168 157 254 277 33 67 90 89 259 201 254 119 156 25 285 245 128 76 48 33 274 300 35 43 142 257 37 163 134 238 150 147 113 185 168 33 43 277 259 88 144 97 169 5 300 75 96 84 260 11 198 282 266 300 37 128 145 271 263 286 10 86 205 2 295 104 64 290 254 44 33 67 152 105 70 168 38 157 57 85 140 76 137 52 90 202 259 235 257 299 7 253 208 297 173 164 130 97 30 101 191 35 118 177 230 261 280 206 269 210 127 168 81 293 218 274 79 195 157 300 123 1 212 268 27 120 57 221 295 163 248 60 213 256 18 185 184 239 43 270 200 72 238 277 247 208 58 217 180 154 161 251 188 237 40 137 77 36 159 67 294 84 116 155 138 265 223 132 249 90 89 187 262 172 141 23 259 288 278 113 242 119 263 225 51 135 298 233 165 7 156 108 272 228 252 17 240 61 203 283 166 175 17 152 229 134 1 129 283 226 44 131 157 35 254 43 76 277 33 90 89 259 137 52 87 18 99 208 173 135 281 240 61 209 260 97 138 233 105 70 168 8 38 157 65 57 85 140 219 56 137 142 52 67 90 202 46 259 235 257 20 44 118 76 237 267 53 71 2 30 128 33 131 152 186 129 211 151 70 97 169 274 134 286 5 102 300 13 214 4 266 35 39 55 290 69 170 75 43 96 16 277 99 15 158 255 183 84 284 260 89 11 148 259 198 281 282 7 297 230 153 215 233 176 163 30 168 5 62 117 250 243 70 144 92 8 65 35 64 143 69 43 76 99 44 26 259 96 122 194 103 218 7 298 235 128 168 30 254 33 131 259 261 280 206 269 210 274 195 80 300 1 212 268 27 120 57 221 295 163 248 213 75 184 239 270 200 238 208 229 58 217 180 154 161 251 188 237 40 137 183 77 52 36 159 294 164 116 155 138 223 202 187 297 173 23 278 113 242 263 225 135 257 233 165 156 130 176 272 275 61 203 45 283 166 108 160 17 12 119 197 40 227 133 129 55 29 188 277 128 33 186 211 151 88 274 157 102 300 13 214 4 266 35 39 290 170 75 43 76 15 158 255 183 284 90 89 148 259 281 210 96 18 21 191 160 146 188 44 62 152 157 254 128 90 35 76 259 8 65 57 161 235 156 289 2 202 3 94 172 174 196 185 33 192 152 117 250 151 88 243 144 97 169 92 168 134 286 5 157 4 266 35 64 55 143 69 170 31 75 43 96 76 277 99 15 158 215 44 26 32 84 112 260 90 89 11 259 198 281 282 246 278 154 86 142 222 91 60 128 33 131 168 274 300 47 234 22 84 162 211 244 120 30 128 33 131 168 67 105 70 38 274 300 57 85 140 137 52 89 202 235 257 299 7 253 151 13 82 8 185 4 199 294 104 33 284 38 102 136 66 221 196 244 30 131 274 147 255 103 290 78 241 57 30 152 254 76 277 67 89 259 272 225 95 92 28 254 176 293 198 62 234 189 84 63 270 90 267 21 178 55 13 155 209 231 56 142 274 300 30 70 57 20 226 240 173 253 146 44 196 244 293 171 184 18 188 203 164 139 259 128 177 71 280 88 210 218 274 195 258 300 123 87 1 212 27 57 221 35 227 256 264 101 43 270 96 72 76 208 292 224 174 154 222 40 137 294 116 138 132 202 187 262 172 297 173 141 288 20 278 242 263 21 225 135 111 179 165 7 163 94 223 138 78 69 120 285 28 36 125 152 168 157 30 35 254 43 76 277 128 33 67 90 89 131 259 257 55 208 26 173 135 216 295 28 11 73 1 249 168 152 157 35 254 43 76 277 90 89 259 243 99 5 208 26 96 215 245 29 216 124 244 164 152 157 35 254 43 76 277 90 89 259 118 99 5 208 84 172 173 25 120 103 37 300 189 256 54 152 168 274 157 35 43 76 277 128 33 67 90 89 131 259 137 195 87 55 208 173 278 156 96 45 207 109 51 289 76 157 186 177 129 71 280 210 81 293 218 274 258 300 123 87 212 221 145 55 227 256 18 204 264 101 72 16 208 292 224 154 222 40 137 255 116 138 132 202 173 141 288 21 111 209 179 193 7 223 283 252 14 221 107 136 114 131 203 27 168 128 33 67 43 186 177 129 71 117 211 280 169 210 81 293 218 195 258 102 300 123 207 87 1 212 13 214 4 145 266 63 39 64 290 227 143 256 170 18 204 264 101 75 184 270 162 73 72 16 15 271 110 158 292 224 174 154 222 122 40 137 255 183 116 284 138 132 86 3 202 187 262 172 297 173 148 141 20 242 281 21 225 135 111 209 179 193 165 7 130 93 223 94 80 58 147 300 146 38 125 269 57 43 76 64 107 48 69 230 81 172 111 20 131 33 67 152 117 250 151 88 243 144 97 169 92 134 286 5 157 65 266 35 64 55 143 31 75 43 96 56 76 277 99 215 44 26 142 32 84 112 260 90 89 11 259 198 281 192 62 283 214 50 149 146 271 136 30 227 284 220 41 142 130 213 215 128 47 133 96 227 221 136 116 152 168 157 30 35 43 76 277 33 67 90 89 131 259 137 177 210 87 55 208 215 26 297 173 135 74 32 65 42 201 46 70 98 48 30 79 141 14 24 60 157 160 150 152 168 274 300 35 254 43 76 277 67 90 89 259 299 253 117 186 88 87 283 242 230 209 106 168 187 206 87 152 35 274 128 33 67 131 99 215 142 30 233 134 146 130 92 16 62 188 300 160 210 115 221 31 49 254 35 43 128 131 259 219 224 206 144 236 76 249 270 12 152 168 157 254 277 90 89 202 259 83 72 31 8 105 294 273 270 76 30 128 67 131 168 152 117 250 88 243 70 144 97 169 92 134 5 157 57 35 64 143 69 75 43 96 277 99 215 44 26 84 112 260 90 89 11 259 198 192 282 51 14 287 281 168 289 269 248 152 157 254 128 33 131 259 117 206 8 79 65 268 120 57 221 163 185 75 180 161 251 237 255 94 164 155 265 223 235 119 156 272 160 45 29 16 274 275 52 114 273 38 203 168 300 43 128 67 131 144 5 55 238 208 21 176 153 59 220 262 16 221 62 152 168 274 157 30 35 43 76 277 128 33 67 90 89 131 70 65 92 5 208 281 234 242 77 214 61 299 32 26 254 100 291 139 165 242 203 18 77 168 157 277 90 259 92 118 117 108 8 79 65 300 160 120 57 248 275 289 137 94 61 265 29 202 235 225 118 140 237 128 52 181 290 274 234 191 19 75 246 228 94 76 131 35 168 67 89 250 142 257 195 256 73 203 43 142 71 21 55 209 254 152 117 250 243 144 97 169 92 168 8 38 134 5 157 65 57 219 64 143 69 31 96 56 76 277 99 128 215 33 44 26 32 67 84 112 90 89 202 11 46 131 259 198 192 282 62 171 256 290 20 208 199 84 157 152 33 186 177 71 211 280 151 210 168 81 293 274 258 102 300 123 207 87 212 13 4 145 266 35 63 22 39 227 18 204 264 101 43 162 73 72 76 16 277 99 15 271 110 158 292 224 222 40 255 183 52 67 284 138 132 86 90 89 173 148 141 259 288 281 21 111 209 193 7 93 223 195 228 10 155 198 278 18 142 270 131 168 274 300 67 5 96 77 120 125 286 108 103 29 152 274 300 35 43 76 277 89 259 57 210 87 13 208 26 173 135 37 20 71 277 231 80 155 18 168 44 274 300 57 140 137 202 299 7 253 264 96 21 210 252 161 61 164 173 237 214 230 83 193 235 286 35 7 44 168 43 76 128 33 67 131 259 57 99 208 244 44 206 159 137 101 88 25 152 117 250 243 144 97 169 92 168 8 38 134 5 157 65 219 64 143 69 31 76 277 99 215 26 142 67 84 112 90 89 11 46 192 282 62 122 62 4 131 151 20 137 98 30 128 33 152 105 70 168 38 157 65 57 85 140 219 56 76 277 142 52 67 90 89 46 235 257 263 185 149 165 105 26 228 42 33 168 152 243 8 38 134 157 65 219 69 56 277 142 90 46 225 55 191 258 36 94 266 173 254 76 89 131 259 88 8 65 75 113 235 257 80 163 156 53 135 266 81 159 71 101 80 168 274 300 128 33 67 7 253 134 87 13 222 283 58 146 17 204 83 294 207 139 66 152 44 168 157 35 254 43 76 277 67 90 89 259 300 57 87 55 99 208 173 135 49 149 42 214 254 188 147 85 30 128 33 67 131 168 105 70 8 38 274 300 57 140 219 137 52 90 202 259 235 257 299 7 253 147 40 252 14 254 115 236 7 57 131 128 33 152 168 157 76 277 90 89 70 99 202 259 5 252 56 182 6 93 126 57 128 33 131 90 186 177 105 129 71 211 280 151 88 210 81 293 274 5 258 102 300 123 207 87 212 13 214 4 145 266 63 22 39 55 227 256 170 18 204 264 101 75 162 73 72 16 15 271 110 208 158 292 224 154 222 44 40 137 255 183 284 138 132 86 173 148 141 288 281 21 111 209 193 7 223 195 28 183 211 231 297 15 256 101 228 168 35 43 76 67 259 8 57 5 189 157 174 128 130 11 185 150 33 152 168 274 300 57 85 140 277 137 67 202 299 7 253 161 164 212 222 116 177 34 11 13 86 102 68 23 33 131 192 274 300 137 202 299 7 253 97 75 148 87 36 39 223 21 4 216 244 159 259 131 177 210 65 75 208 84 221 6 59 207 287 218 187 153 290 33 131 152 105 70 168 157 300 57 85 140 277 137 67 90 202 235 299 7 253 291 3 202 65 200 70 191 242 254 128 33 131 35 168 67 259 186 280 210 81 293 218 274 300 123 212 221 256 18 75 270 72 208 154 44 40 137 116 138 132 173 288 7 223 297 205 197 152 284 9 1 227 148 168 128 33 67 131 89 129 261 117 206 269 8 79 195 80 175 268 120 57 295 163 213 252 185 75 239 200 76 238 289 229 58 180 161 251 188 237 137 77 52 36 94 164 155 265 223 249 202 297 23 259 278 113 235 119 263 225 51 135 209 257 298 165 7 156 130 108 272 160 240 203 45 29 166 135 225 142 269 282 218 112 121 152 117 151 88 243 144 97 92 168 134 286 5 157 13 214 4 266 35 64 55 143 69 170 31 75 43 96 76 277 99 15 158 128 215 33 44 26 32 183 67 84 284 260 90 89 11 148 131 259 198 281 192 295 5 201 207 77 271 125 219 33 48 152 105 250 243 70 92 8 38 134 157 65 57 140 64 143 69 31 56 277 99 26 142 6 52 90 46 83 235 257 7 176 173 124 235 78 147 253 284 62 30 131 162 242 286 149 24 98 283 225 254 259 71 88 70 8 207 87 145 227 264 101 158 292 224 222 142 52 235 21 111 257 111 118 78 259 178 168 213 201 48 30 131 197 176 1 43 81 97 149 123 44 62 76 280 151 8 218 195 65 184 270 11 297 242 225 135 165 130 268 296 46 115 228 220 239 199 69 128 30 131 33 168 254 67 152 157 76 277 90 89 70 8 64 99 52 259 7 103 85 235 17 137 231 300 160 44 30 152 117 250 88 243 70 144 97 169 92 168 134 5 157 35 219 64 143 69 31 75 96 56 76 277 99 215 26 32 67 84 112 260 90 89 11 198 192 282 253 167 276 100 121 232 95 3 208 30 128 33 131 168 67 300 57 85 35 140 43 137 90 202 299 7 253 186 75 21 212 161 140 224 279 21 237 92 185 202 43 33 152 117 250 151 243 144 97 169 168 134 286 5 157 65 13 214 4 266 35 64 55 143 69 31 75 96 56 76 277 99 15 158 128 215 44 26 32 67 84 284 112 260 90 89 11 148 131 259 198 281 192 282 62 33 8 50 184 246 233 299 191 259 30 206 244 112 214 41 294 30 38 152 131 128 33 168 67 157 254 277 90 89 117 70 92 31 99 44 26 259 235 169 83 262 144 180 3 92 76 30 62 176 296 117 297 61 109 164 152 168 274 157 300 35 43 76 277 128 33 67 90 89 131 259 65 7 186 169 210 79 195 80 87 13 120 163 55 264 185 96 58 161 222 251 255 265 249 173 198 197 225 51 209 165 156 290 21 204 101 75 206 160 208 180 155 23 263 130 177 272 173 47 270 16 17 261 97 193 44 128 131 33 274 300 35 43 76 259 299 7 253 117 202 195 87 208 183 128 101 17 18 94 56 36 262 57 44 152 131 206 8 79 65 300 160 120 163 275 75 289 137 61 203 164 265 29 202 235 51 36 178 267 89 252 79 35 138 57 168 131 88 274 300 75 43 215 259 235 195 143 236 1 221 300 215 241 152 117 250 151 88 243 144 97 169 92 168 134 5 157 35 64 55 69 31 75 43 96 56 76 99 128 33 26 32 67 84 112 260 90 89 202 11 131 259 198 192 282 25 264 247 210 47 277 87 270 76 152 117 250 151 88 243 144 97 169 92 168 38 134 286 5 157 4 266 35 64 55 143 69 31 75 43 96 56 99 158 215 44 26 32 67 84 112 260 90 89 11 259 198 281 192 282 159 293 166 40 171 14 233 42 152 168 157 30 254 277 128 33 67 90 131 76 202 259 117 275 75 208 235 225 190 109 255 77 14 199 156 76 131 128 291 265 233 74 51 279 165 293 57 274 300 85 35 140 43 137 202 259 299 7 253 186 221 161 95 29 76 21 169 195 104 6 254 48 131 168 35 33 137 67 202 259 299 7 253 8 75 186 80 87 161 278 197 209 81 101 220 119 49 170 81 151 131 168 128 67 152 117 250 88 243 144 97 169 92 134 5 300 35 64 55 143 69 31 75 43 96 56 99 215 44 26 32 84 112 260 11 259 192 282 243 263 229 191 291 221 128 30 33 131 168 151 88 70 274 300 13 214 4 266 55 170 75 43 15 158 142 183 284 148 281 7 292 136 55 232 48 25 118 191 57 67 35 43 90 65 262 241 235 233 107 132 39 86 168 128 131 90 117 88 144 97 169 274 5 300 35 64 75 43 96 76 277 215 44 26 32 84 112 260 89 11 259 198 192 282 130 158 128 182 269 290 264 142 168 33 131 186 177 129 71 211 280 210 81 293 274 258 102 300 123 207 87 212 13 214 57 145 35 63 39 227 256 170 18 204 101 75 43 162 73 72 16 15 110 208 292 224 154 222 44 40 137 255 183 284 138 132 202 173 148 141 259 288 21 282 111 209 193 7 223 297 135 195 218 193 101 284 98 43 207 238 62 128 131 33 274 300 35 254 76 259 299 65 257 92 5 208 252 299 8 62 75 97 110 200 168 57 92 35 108 79 157 65 300 160 120 248 290 275 76 137 94 61 203 265 29 202 235 51 218 94 11 200 189 247 298 95 152 168 274 157 300 57 85 35 254 140 43 76 277 128 33 137 67 90 89 202 131 259 299 7 253 208 184 176 223 289 159 91 132 208 259 62 152 105 70 8 38 274 157 300 57 85 35 254 140 43 76 277 137 52 90 89 202 235 257 299 7 253 215 39 156 125 33 172 70 200 76 152 117 250 151 88 243 144 97 169 92 168 134 286 5 157 266 35 64 55 143 69 31 75 43 96 277 99 128 44 26 32 67 84 112 260 90 89 11 131 259 198 281 192 282 253 39 69 157 72 226 117 192 198 168 30 35 43 76 128 33 67 131 259 21 195 87 161 283 188 263 176 69 85 225 23 76 62 152 105 70 168 8 38 157 65 57 140 219 277 128 33 142 52 67 90 89 46 235 213 160 82 221 69 161 285 269 48 152 105 70 168 8 38 274 157 300 57 85 35 254 140 43 76 277 137 52 67 90 89 202 131 259 235 257 299 7 253 84 20 238 277 85 184 282 178 259 128 33 274 300 57 140 202 299 7 253 169 215 87 220 255 183 65 217 114 252 164 39 182 276 57 168 128 33 67 131 76 90 186 177 129 71 280 151 210 81 293 8 218 274 258 102 300 123 207 87 212 221 145 35 63 64 290 227 143 256 69 18 204 264 101 75 43 72 16 110 208 292 224 154 222 44 40 255 116 138 132 3 173 141 259 288 21 111 209 179 193 7 223 60 78 106 258 202 115 252 279 57 168 30 128 33 67 186 177 129 71 276 261 291 280 70 127 81 293 218 274 195 80 300 123 207 87 1 212 268 27 221 295 163 145 248 35 213 39 227 256 69 18 204 264 101 184 239 43 270 200 72 16 238 208 229 217 292 180 224 174 154 161 222 251 188 237 40 137 255 77 36 159 294 116 155 138 223 132 68 3 187 262 172 297 173 141 23 259 288 10 20 278 113 242 263 21 225 282 135 111 209 298 179 193 165 7 156 130 230 176 126 58 94 61 164 283 269 79 272 228 160 120 185 12 240 203 45 265 29 233 175 168 151 298 1 278 131 73 164 261 206 269 8 79 195 228 80 157 175 300 13 268 160 120 57 295 163 248 213 252 275 185 75 184 239 270 200 76 277 289 240 229 58 180 161 251 33 188 237 137 77 52 36 94 61 203 45 155 265 29 223 249 90 89 202 297 133 23 259 113 283 242 235 119 263 197 225 51 135 257 233 166 165 7 156 130 108 180 56 102 107 247 133 265 117 168 35 43 76 67 259 52 5 208 169 31 57 150 133 129 270 152 117 250 243 144 92 168 8 38 134 157 65 35 219 143 69 43 56 76 277 99 128 215 33 44 26 142 67 90 46 131 259 192 76 233 265 279 63 221 246 244 131 35 56 259 197 93 51 231 300 225 134 152 88 30 128 33 131 168 259 177 71 280 70 210 81 293 218 274 195 258 123 1 212 27 57 221 4 266 227 256 18 101 75 184 270 72 238 99 208 229 292 154 222 188 40 137 77 36 294 116 138 132 202 187 172 297 173 141 288 278 242 135 179 165 7 130 163 223 298 121 214 88 138 257 137 34 87 131 168 274 300 30 35 43 76 128 33 67 259 299 7 253 97 75 186 79 195 120 221 290 185 161 222 251 61 51 209 165 212 1 248 18 101 229 180 225 130 42 251 120 177 4 111 213 60 152 259 168 274 157 300 57 85 35 254 140 43 76 277 137 90 89 202 299 7 253 173 95 227 257 233 78 37 30 131 128 33 152 168 157 254 76 277 67 90 89 70 35 259 64 181 218 189 103 201 56 161 50 48 30 128 33 67 131 168 254 105 70 8 38 274 65 57 85 140 219 137 142 52 202 259 235 257 78 228 89 224 236 286 150 74 30 152 168 157 35 254 43 76 277 128 33 67 131 259 70 202 92 208 183 173 86 249 59 176 75 73 177 275 259 62 274 157 300 35 43 65 5 208 59 62 35 53 240 216 176 85 152 168 157 30 254 76 277 128 33 67 89 131 70 259 64 217 166 299 207 265 181 211 279 128 33 67 152 186 177 129 71 117 250 226 151 88 243 144 97 169 92 274 134 5 157 102 196 300 87 13 214 4 145 266 35 39 64 55 290 227 143 69 170 204 31 264 101 75 96 162 73 76 16 277 99 15 158 53 292 224 215 222 44 26 32 255 183 84 284 112 260 90 89 11 148 259 198 118 281 192 21 282 111 209 253 233 120 181 162 253 143 234 55 91 150 76 259 152 105 70 168 38 157 30 57 85 140 277 128 33 137 52 67 90 89 202 131 235 257 299 7 278 84 184 111 92 60 50 223 259 152 254 277 128 33 90 89 274 163 248 275 75 235 225 172 246 206 292 111 17 34 162 44 131 128 33 67 105 70 274 300 57 85 140 137 52 202 235 257 299 7 253 97 225 158 20 173 192 124 130 29 64 57 168 35 43 259 98 122 217 55 155 135 247 18 186 177 129 71 117 280 210 81 293 274 258 300 123 207 87 212 57 221 145 35 227 256 170 204 264 101 43 72 208 292 224 154 222 44 40 137 255 116 138 132 202 173 141 259 288 21 111 209 179 193 7 223 283 72 273 56 10 236 50 287 30 121 75 192 288 237 19 71 131 30 45 29 140 248 31 219 165 44 62 105 70 38 274 300 57 35 43 76 137 52 202 131 259 235 257 299 7 253 208 190 273 41 27 16 106 170 250 152 112 218 75 207 226 152 176 220 48 62 131 67 157 35 43 76 277 90 89 259 274 70 92 5 208 15 227 206 230 3 181 147 128 33 67 131 152 105 250 243 70 92 8 38 134 65 57 219 64 143 69 56 277 99 142 52 89 46 83 235 257 96 192 18 98 2 70 258 48 60 56 181 66 78 151 239 30 82 178 252 141 56 74 261 57 152 168 157 35 254 43 76 277 128 33 67 90 89 131 259 250 99 87 55 208 173 135 202 90 297 230 270 277 197 266 259 168 274 300 35 254 43 76 128 33 137 67 131 299 7 75 186 79 195 120 221 55 290 185 161 222 251 61 265 51 209 165 156 130 212 227 177 81 248 18 101 180 45 116 21 225 129 1 163 255 214 274 150 118 138 182 26 293 64 48 168 33 67 157 277 259 177 71 280 70 210 81 218 258 123 212 221 227 256 101 184 270 72 208 292 154 222 44 40 137 116 132 202 187 172 173 141 288 242 225 135 179 7 130 223 174 299 126 97 19 134 152 122 168 128 33 67 131 177 230 71 261 291 280 250 171 206 269 210 127 81 293 218 274 195 80 258 300 123 1 212 268 27 120 57 221 295 163 248 35 213 290 227 256 18 204 264 101 75 184 239 43 72 76 238 99 247 208 229 58 217 292 180 224 154 161 222 251 188 237 40 137 77 36 159 294 164 116 155 138 265 223 132 187 262 172 297 173 141 23 259 288 10 278 113 242 235 119 263 225 51 135 111 257 298 233 179 165 7 156 130 272 252 220 61 45 283 166 228 268 68 182 79 226 67 174 272 152 168 274 157 300 85 35 254 140 43 76 277 128 33 137 90 89 202 259 299 7 253 151 55 269 154 177 295 216 171 13 1 57 152 274 157 300 35 254 43 76 277 90 89 259 31 186 88 210 87 173 230 28 245 213 156 261 183 86 76 168 128 33 67 131 157 177 71 291 280 88 210 127 81 293 218 274 195 80 258 300 123 207 87 1 212 27 221 4 145 227 256 18 204 264 101 75 184 239 270 200 72 238 99 208 229 217 292 224 174 154 161 222 188 40 137 77 36 294 116 138 132 68 187 262 172 297 173 148 141 288 10 20 278 113 242 263 21 225 135 111 209 179 165 7 130 176 126 295 163 164 223 283 276 108 272 268 160 248 252 12 289 203 228 175 120 237 159 61 29 74 119 233 269 220 240 58 94 45 166 30 22 45 55 43 82 5 280 152 157 254 76 277 128 33 67 90 89 131 259 177 70 252 208 183 281 281 189 211 135 78 192 55 268 30 128 131 152 168 157 35 254 76 277 90 89 259 70 137 208 136 124 222 197 299 221 262 30 110 101 138 150 136 37 164 273 128 67 131 118 152 157 277 90 89 69 43 99 221 32 118 206 70 167 207 6 30 58 90 287 46 9 56 105 5 192 85 285 272 195 216 276 178 254 152 168 157 35 43 76 277 67 90 89 259 257 87 55 99 208 173 135 243 118 10 35 112 11 62 107 105 35 146 167 42 283 284 96 52 131 128 33 168 76 277 89 57 75 198 235 209 111 102 52 75 18 230 189 221 48 33 186 177 106 71 211 280 151 88 168 81 293 274 157 258 300 123 207 87 13 4 145 266 35 63 22 39 55 290 227 256 170 204 264 101 43 162 73 72 76 16 277 15 110 158 292 224 154 222 137 255 183 284 132 86 90 89 173 148 141 259 288 281 21 209 223 195 183 109 165 58 70 222 76 276 259 186 177 71 261 291 117 280 206 269 210 127 168 81 293 218 274 195 80 157 258 126 300 123 207 87 1 212 268 27 120 57 221 295 163 145 248 35 213 55 227 256 18 204 264 101 239 43 270 200 72 238 277 208 229 217 292 180 224 174 154 161 33 188 237 40 137 77 36 159 67 294 164 116 155 138 265 223 132 68 90 3 89 187 262 172 297 173 141 23 288 10 20 278 113 242 263 21 225 135 111 209 233 179 7 156 130 45 79 228 12 93 239 20 4 296 89 37 261 152 168 157 30 254 277 128 33 67 90 131 274 76 259 7 163 275 75 235 225 195 88 203 180 19 160 185 153 152 168 274 157 300 35 254 43 76 277 137 67 90 202 131 259 299 7 253 75 186 129 120 163 248 101 161 164 51 209 130 225 39 152 106 258 6 100 173 297 287 203 103 57 291 129 33 67 152 117 250 243 92 168 8 38 134 157 65 35 219 64 143 69 31 56 76 277 99 44 26 142 89 46 253 21 212 116 72 122 75 200 241 30 128 131 33 168 144 97 169 274 5 300 96 215 84 112 11 198 192 282 159 16 79 135 279 227 268 288 131 152 157 35 254 43 76 277 90 89 259 65 5 208 236 190 59 255 253 211 189 151 74 268 126 102 46 150 266 138 168 254 76 277 259 8 218 65 221 31 264 184 52 116 242 235 257 74 156 291 267 207 127 118 157 76 168 35 43 33 67 69 235 257 296 98 10 207 87 297 57 152 157 254 277 128 33 67 90 89 131 76 259 7 5 208 246 231 3 41 91 65 30 79 157 118 144 106 135 297 195 128 33 131 76 186 177 129 71 211 280 210 81 293 274 258 102 300 123 207 87 212 13 145 35 63 39 290 227 256 18 204 264 101 75 43 73 72 16 15 110 208 292 224 154 222 40 137 255 183 284 138 132 202 173 148 141 259 288 21 111 209 193 7 223 191 104 68 235 152 168 230 33 35 30 128 67 131 117 151 88 70 144 97 169 5 55 75 43 96 76 277 99 215 44 26 142 32 84 112 260 90 89 11 259 198 192 282 191 192 211 288 270 294 144 116 152 128 33 131 105 250 243 70 92 8 38 134 157 65 57 85 140 219 64 143 69 56 99 137 142 52 90 202 46 83 259 235 257 299 7 253 126 257 144 260 116 21 151 152 168 274 300 85 35 43 128 33 137 67 202 131 259 299 7 253 75 186 163 101 278 130 62 168 169 120 174 15 117 280 157 118 151 88 274 65 300 4 266 35 55 69 170 43 158 44 259 281 146 215 204 141 214 237 102 162 152 105 117 250 243 70 144 97 169 92 168 8 38 199 134 5 157 65 57 140 219 64 143 69 31 96 56 76 277 99 128 33 44 142 6 52 67 84 112 90 11 46 131 83 259 198 235 192 282 257 62 251 74 226 38 91 161 293 272 56 210 218 195 1 212 27 221 184 270 116 138 297 242 225 135 165 130 163 164 186 185 294 267 146 242 254 33 48 152 168 157 277 128 67 90 76 259 7 108 65 207 160 57 275 18 237 203 202 235 225 241 70 206 122 200 136 248 7 152 105 250 243 92 168 8 38 134 157 65 219 64 143 69 31 43 56 277 99 142 6 52 67 90 89 46 235 257 122 214 182 204 3 59 52 143 128 33 152 105 70 168 8 38 157 65 57 85 140 219 56 277 137 142 90 89 202 46 235 257 236 275 21 104 156 269 284 11 76 152 168 157 35 254 43 277 67 90 259 202 7 92 208 142 50 19 251 190 45 193 161 152 168 157 35 254 43 76 128 33 67 90 89 131 259 250 274 300 99 5 55 208 224 173 135 217 170 188 156 226 69 273 153 274 76 152 157 254 277 128 90 89 259 1 143 42 8 62 130 183 152 105 250 243 70 92 168 38 134 157 65 219 64 69 31 56 76 277 99 128 33 26 142 6 52 67 90 89 46 131 235 257 223 169 289 250 150 263 11 284 152 117 151 88 243 144 97 92 168 134 286 5 157 65 13 214 4 266 35 64 55 143 69 170 31 43 96 56 76 277 99 15 158 128 215 33 44 26 32 183 52 67 84 112 260 90 89 148 131 198 281 192 282 62 158 254 190 260 19 286 125 200 152 168 274 157 300 57 85 35 140 43 76 277 128 33 137 67 90 89 202 131 259 299 7 253 75 127 202 208 90 154 99 66 39 152 105 250 243 70 92 168 8 38 199 134 157 65 300 219 64 143 69 31 56 277 26 142 6 52 67 89 46 235 257 196 97 197 58 61 116 204 13 198 152 274 157 35 43 76 277 90 89 259 87 220 208 217 215 26 173 135 182 273 254 255 117 216 295 244 30 131 128 33 67 105 70 38 274 300 57 85 35 43 76 137 52 202 259 235 257 299 7 253 27 164 294 22 229 226 70 125 152 250 243 92 134 35 64 143 69 31 43 76 99 259 275 269 163 40 46 114 58 150 168 128 33 131 274 300 57 85 35 140 43 277 137 202 259 299 7 253 117 8 75 221 161 165 222 116 212 101 94 248 47 261 169 297 160 202 259 168 206 8 79 80 157 300 120 57 163 252 185 200 76 289 229 58 180 161 251 237 137 203 45 164 155 265 29 223 249 89 23 278 113 235 119 197 51 257 7 156 272 152 257 66 162 295 260 121 256 30 103 81 50 153 209 186 136 171 131 128 67 152 157 254 76 277 90 89 274 43 259 35 285 77 299 51 172 262 232 76 44 128 33 152 105 243 70 92 168 8 38 134 157 65 57 85 140 219 69 56 277 137 142 52 90 89 202 46 235 257 253 2 156 72 168 38 231 22 79 76 152 274 300 43 67 105 221 64 63 168 175 27 239 128 33 131 152 250 243 92 134 65 35 219 143 69 31 43 56 76 277 99 26 142 89 259 162 227 226 245 160 196 76 62 30 131 128 168 33 67 117 250 88 243 70 144 97 169 92 134 5 65 35 64 143 69 75 43 96 56 99 215 44 26 32 84 112 89 11 259 198 192 282 159 278 42 294 75 33 253 34 48 131 168 274 300 299 245 260 267 296 153 156 208 95 76 259 105 70 274 300 57 85 35 140 137 52 202 235 257 299 7 253 290 131 205 259 261 71 81 215 70 30 128 33 67 152 105 117 250 88 144 97 169 92 168 134 5 157 35 64 143 69 31 75 43 96 76 277 99 44 26 32 84 112 260 90 89 11 198 192 282 30 119 187 264 31 194 223 158 214 128 152 157 35 76 277 90 89 70 43 99 5 20 230 247 36 84 299 132 180 210 67 128 33 131 168 274 300 57 85 35 140 43 76 137 202 259 7 253 75 26 186 79 221 163 101 161 222 225 51 268 275 130 110 47 64 103 125 139 160 276 30 209 263 297 204 233 240 186 139 177 71 291 280 210 81 293 218 274 195 80 258 300 123 1 212 27 57 221 35 227 256 18 101 184 43 270 96 72 76 238 208 229 217 292 224 154 222 188 40 137 77 36 294 116 138 132 202 187 262 172 173 141 259 288 278 113 242 235 225 135 111 179 165 7 130 163 252 94 223 119 51 74 46 247 275 293 254 267 90 105 70 38 140 52 259 235 257 186 8 212 197 97 112 13 198 207 176 200 62 86 116 48 126 209 143 38 53 30 131 128 168 33 67 117 211 250 151 88 243 70 144 97 169 92 134 286 5 102 13 214 4 266 35 39 64 55 290 69 170 31 75 43 96 76 16 277 99 15 158 215 44 26 32 183 84 284 112 260 89 11 148 259 198 281 192 282 163 44 56 267 119 126 61 34 110 214 131 30 128 33 168 67 152 157 35 254 43 76 277 90 89 259 70 97 134 5 65 75 99 235 214 177 17 170 158 111 251 32 44 259 67 152 157 254 90 300 280 88 218 195 1 27 57 221 270 200 238 229 217 188 77 52 36 116 297 278 113 242 235 263 225 135 257 165 130 163 197 36 208 250 60 116 217 106 125 168 128 67 131 35 76 129 151 275 10 60 75 95 176 154 58 62 157 67 90 35 277 92 261 206 269 79 80 65 300 268 120 57 163 248 213 252 185 200 289 229 180 161 251 237 137 94 164 155 265 223 249 202 23 278 113 235 119 263 225 51 257 7 156 108 160 12 203 45 29 74 283 197 166 240 274 147 197 108 50 20 238 128 168 300 30 57 85 35 254 140 43 76 277 33 137 67 90 89 202 131 259 299 7 253 55 75 163 101 51 248 225 69 248 112 273 29 68 19 269 152 168 157 35 254 43 76 277 128 33 67 90 89 131 259 250 274 129 87 55 75 208 26 173 135 54 48 104 159 126 293 280 25 57 85 254 33 152 105 70 157 300 35 140 43 76 277 137 52 90 89 202 259 235 257 299 7 253 208 199 181 64 16 61 12 139 271 152 168 157 35 254 43 277 128 33 67 90 89 259 57 99 52 5 96 173 171 53 210 128 259 23 88 31 131 168 33 67 277 186 177 129 71 211 280 81 293 218 274 134 258 102 300 123 207 87 212 221 145 35 63 39 290 227 256 18 204 264 101 75 43 270 72 76 16 110 208 292 224 154 222 40 137 255 116 138 132 3 202 173 141 288 242 21 111 209 179 193 7 252 223 297 44 91 137 6 81 164 281 34 131 152 30 35 43 76 277 128 33 67 89 259 102 87 227 99 208 135 280 80 22 26 6 14 115 177 131 33 67 152 105 117 250 151 88 243 144 97 169 92 134 5 157 65 266 35 219 55 143 69 31 75 43 96 56 76 277 99 215 44 142 32 84 112 260 90 89 11 259 198 281 192 282 62 160 297 5 112 151 90 29 121 186 177 129 71 291 211 280 210 127 168 81 293 274 195 80 157 258 102 300 123 207 87 1 212 13 27 214 221 145 35 63 39 290 227 256 18 204 264 101 184 43 270 73 72 76 16 238 277 110 208 229 217 292 224 174 154 161 222 188 40 194 137 255 183 77 36 67 116 284 138 132 3 89 202 187 262 172 173 148 141 259 288 10 20 278 113 242 104 263 225 135 111 209 179 193 165 7 156 130 230 261 295 163 223 283 276 252 12 289 237 197 70 150 214 38 127 73 146 52 152 96 277 128 33 131 76 65 160 275 101 75 235 225 54 243 98 142 66 228 190 65 68 248 80 65 147 67 23 216 33 152 117 211 250 151 88 243 144 97 169 92 168 134 286 5 157 13 4 266 35 64 55 143 69 170 31 75 43 96 56 76 99 15 158 215 44 26 32 183 84 284 112 260 90 89 11 148 198 281 192 282 196 247 128 198 85 68 171 30 131 226 250 236 149 66 6 259 45 30 246 164 224 151 296 137 125 278 254 152 168 35 43 128 33 67 89 131 259 7 87 55 227 99 208 173 135 264 206 178 230 248 209 137 18 168 186 129 211 151 274 157 102 300 13 214 4 145 266 35 39 55 290 170 204 75 43 76 16 277 15 158 224 215 255 183 284 90 148 259 281 21 170 118 293 271 240 285 281 217 131 128 33 168 274 300 57 85 35 140 43 137 202 259 299 7 253 97 75 212 221 185 161 209 1 186 206 130 268 160 248 229 116 173 225 108 75 211 90 270 261 32 2 128 115 80 53 90 15 184 181 150 259 1 8 141 80 97 162 248 152 117 250 243 144 169 92 168 38 134 5 157 65 219 64 143 31 75 96 56 76 277 99 128 215 33 44 26 32 67 84 112 260 90 89 11 46 131 198 192 282 62 138 78 23 116 291 22 221 168 30 67 259 117 151 88 70 144 97 169 274 286 5 300 13 214 4 266 55 170 75 96 15 158 215 44 26 32 183 84 284 112 260 11 148 198 281 192 282 238 172 75 258 10 262 190 44 186 177 129 71 291 211 280 151 93 210 127 168 81 293 121 218 274 195 80 102 300 123 207 87 1 212 13 27 214 221 4 54 145 266 35 63 22 39 290 227 256 170 18 264 101 184 239 43 270 162 73 200 72 76 16 277 15 271 110 208 158 229 217 292 224 174 154 222 188 122 40 194 137 26 255 183 77 36 67 294 116 284 138 132 86 90 3 89 202 187 297 173 148 141 259 288 20 278 113 242 104 263 281 21 225 135 111 209 179 193 165 7 156 130 230 176 295 163 223 283 276 160 252 220 12 109 289 58 94 23 197 298 206 126 268 120 60 213 275 240 251 237 159 28 61 265 29 68 249 119 233 214 16 105 290 116 188 259 118 152 157 254 277 128 90 206 8 79 65 268 120 57 163 248 252 204 185 289 180 251 237 94 164 155 265 29 223 235 119 225 51 156 272 74 98 224 273 286 198 185 254 122 33 30 131 128 67 152 70 8 38 157 65 300 85 140 219 56 277 137 142 52 90 202 46 259 235 257 299 7 253 132 234 18 43 296 148 4 272 30 152 157 254 277 128 33 90 89 259 7 280 135 25 54 194 110 276 128 259 152 117 211 250 151 88 243 144 97 169 92 168 134 286 5 157 13 214 4 266 35 64 143 69 170 31 75 43 96 56 76 277 99 15 158 215 33 44 26 32 183 67 84 284 112 260 90 89 11 148 198 281 192 282 133 184 46 223 37 102 185 202 300 33 152 206 8 79 65 268 120 163 248 252 289 180 161 251 237 94 164 265 235 51 294 122 252 80 116 94 110 125 57 152 186 129 117 211 250 151 88 144 97 169 274 286 5 157 102 300 13 214 4 266 35 39 64 55 143 170 31 75 43 96 76 16 277 99 15 158 215 44 26 32 255 183 284 112 260 90 89 11 148 259 198 281 192 282 64 258 28 300 98 49 73 56 192 64 246 58 163 129 16 281 168 254 33 131 152 250 243 92 134 157 65 219 143 69 31 56 277 99 142 67 90 259 7 160 185 244 62 96 133 168 33 92 186 177 129 71 211 280 210 81 293 218 274 157 258 65 102 300 123 207 87 212 13 214 221 4 266 35 63 39 290 227 256 170 18 204 264 101 184 43 270 162 73 72 76 16 277 15 271 110 208 158 292 224 154 222 40 255 183 67 116 284 138 132 86 90 3 89 172 173 148 141 259 242 281 21 111 209 179 193 7 93 223 195 140 216 194 103 133 21 142 186 5 128 168 67 152 117 250 151 88 243 144 97 169 92 8 38 134 286 65 4 35 219 47 64 55 143 69 170 31 75 43 96 56 76 277 99 15 158 215 44 26 32 112 260 90 89 11 259 198 281 192 282 62 232 152 102 113 159 104 77 76 131 128 33 105 70 8 38 274 157 65 300 57 85 140 219 137 142 52 90 202 235 257 299 7 253 220 56 274 43 281 277 234 276 30 128 33 131 152 168 157 35 254 76 90 89 259 300 92 208 299 286 123 240 147 174 157 185 152 33 186 177 129 71 211 280 151 88 24 210 81 293 218 274 195 258 102 300 207 87 1 212 13 27 214 221 4 145 266 63 22 39 290 227 256 170 18 204 264 101 184 270 162 73 72 16 99 15 271 110 208 158 292 154 222 188 122 40 137 255 183 294 116 284 138 132 86 3 202 187 262 172 297 173 148 141 288 20 242 104 263 281 21 225 135 111 209 179 193 165 7 130 93 163 223 160 94 120 220 10 298 89 127 81 153 265 147 74 214 128 44 259 152 105 70 168 274 300 57 85 140 137 52 202 235 257 299 7 253 18 106 122 72 296 184 79 77 133 30 128 33 67 131 168 157 90 70 8 65 56 142 46 7 120 75 94 265 51 272 29 63 83 242 164 114 222 161 69 254 118 152 105 117 250 243 144 97 169 92 168 8 38 134 5 157 65 57 64 143 31 96 56 277 99 215 44 26 142 67 84 112 90 89 11 46 259 198 192 282 62 279 190 112 299 133 10 86 1 168 30 128 33 67 131 157 89 259 186 129 211 151 70 87 13 214 4 145 266 39 55 290 170 204 75 16 15 158 224 26 142 255 183 284 148 281 21 282 209 169 285 275 164 154 172 262 295 259 118 177 230 261 291 280 171 206 269 210 127 168 81 293 218 274 195 80 157 258 300 123 1 212 268 27 120 57 221 163 248 35 213 227 256 18 31 101 239 43 270 200 72 76 238 277 247 208 229 58 217 292 180 161 222 251 188 237 40 137 77 36 159 67 294 116 155 138 265 223 132 90 89 202 187 297 173 141 23 288 10 278 113 242 119 263 225 51 135 111 257 298 233 179 165 7 156 130 272 252 61 283 166 108 160 17 185 147 206 146 192 190 265 219 231 152 168 157 35 254 43 76 277 128 67 90 89 259 99 52 7 87 55 208 173 135 17 128 179 220 298 86 91 233 44 152 168 274 157 300 30 57 85 35 254 140 43 76 277 33 137 67 90 89 202 131 259 299 7 253 75 222 177 271 110 294 102 121 270 254 30 131 128 152 105 70 38 274 157 57 85 140 137 52 90 202 259 235 257 299 7 253 290 75 17 116 125 213 88 44 246 254 111 169 152 242 155 10 11 59 254 128 131 33 168 157 88 274 35 75 43 99 259 282 173 283 25 101 26 37 75 288 68 152 157 35 254 43 76 277 90 89 259 243 70 99 5 208 135 202 132 279 115 138 1 242 254 30 128 33 67 131 186 177 106 129 71 211 280 226 151 88 70 144 97 169 81 293 274 286 5 157 258 102 196 300 123 207 87 13 214 4 145 266 35 63 22 39 55 290 227 256 18 204 31 264 101 75 43 96 56 162 73 72 76 16 277 15 110 158 292 224 154 215 222 44 40 26 32 255 183 84 284 112 86 260 90 89 11 173 148 141 259 288 14 198 192 21 282 111 209 190 223 195 52 159 180 111 158 68 165 254 131 33 105 70 57 76 259 235 257 75 87 209 205 103 134 98 2 215 15 125 254 186 266 45 89 70 97 120 280 168 261 206 269 79 195 80 157 175 300 1 268 57 295 163 248 213 252 204 185 239 200 76 238 277 289 229 58 180 161 251 188 237 137 77 52 36 94 164 116 155 265 29 223 249 90 202 297 23 259 278 113 242 235 119 263 197 225 51 135 257 298 165 7 156 130 108 74 297 61 147 157 155 220 7 173 152 168 30 254 277 67 90 89 70 76 259 129 77 176 22 71 73 47 290 181 62 22 9 100 14 36 6 223 263 62 168 33 67 131 92 177 129 71 291 117 280 151 210 127 81 293 218 274 195 80 258 65 300 123 207 87 1 212 27 57 221 145 35 227 256 18 204 264 101 184 239 43 270 200 72 238 208 229 217 292 224 174 154 222 188 40 137 77 294 116 138 132 202 187 262 172 297 173 141 259 288 10 20 278 113 242 21 225 135 111 209 179 165 7 156 130 230 261 295 163 161 283 12 197 276 108 126 160 120 252 237 61 155 68 269 79 94 166 171 272 213 220 159 242 21 285 88 74 297 251 254 33 131 117 211 250 151 144 97 169 274 286 5 300 13 214 4 266 35 64 55 143 170 31 75 96 76 99 15 158 215 44 26 32 183 84 284 112 260 11 148 259 198 281 192 282 257 7 145 177 105 40 108 19 27 36 222 67 131 152 70 8 38 57 85 140 277 52 89 202 235 257 7 117 75 89 105 44 14 135 27 234 131 257 128 33 168 274 300 35 254 43 76 67 259 299 87 55 208 26 173 95 280 72 31 170 180 114 136 33 152 157 35 43 76 277 67 90 89 259 92 252 208 255 173 135 61 225 196 76 216 176 247 161 48 62 152 157 277 90 89 256 30 20 92 184 296 265 73 168 33 259 186 177 106 129 71 117 211 280 226 151 88 70 144 97 169 210 81 293 274 286 5 157 258 102 196 300 123 207 87 13 214 57 4 145 266 35 63 22 39 55 290 227 170 18 204 31 264 101 75 43 96 162 76 16 277 15 110 208 158 292 224 154 215 222 44 40 26 32 255 183 52 279 84 284 132 112 86 260 90 89 11 173 148 141 288 14 198 281 192 21 282 111 209 190 7 233 195 129 168 8 234 104 261 194 227 128 152 105 70 157 57 85 140 277 33 137 52 67 89 202 131 235 257 7 16 265 112 211 1 286 297 3 128 168 254 67 117 250 243 144 92 134 65 35 219 64 143 69 43 56 76 99 215 44 26 142 259 192 253 66 126 212 248 68 76 247 240 152 277 89 131 300 8 207 163 75 222 237 223 235 225 289 51 55 46 221 27 36 208 258 247 131 186 177 129 71 291 211 280 88 210 81 293 8 218 274 195 80 157 102 300 123 207 87 1 212 145 35 63 39 290 227 256 18 204 264 101 75 184 43 270 200 72 76 16 238 277 110 229 217 292 224 174 222 188 40 194 137 255 183 77 294 116 138 132 90 3 89 202 187 262 172 173 141 259 288 10 20 278 113 242 104 263 21 225 135 111 209 179 193 165 7 130 261 163 223 283 233 276 160 252 289 237 61 156 200 250 218 135 169 2 17 131 152 157 277 90 89 92 196 108 160 163 248 275 75 235 225 94 124 160 21 193 107 115 284 131 168 67 117 250 151 88 144 97 169 92 38 274 134 286 5 300 4 266 64 55 143 69 170 31 75 96 56 99 15 158 215 44 26 32 84 112 260 11 281 192 282 119 206 220 236 86 201 106 198 48 152 168 274 157 300 35 254 43 76 277 128 33 67 90 89 131 259 186 195 87 183 283 22 74 280 221 250 18 216 168 254 128 33 67 152 259 261 151 206 269 210 79 195 228 80 300 1 212 268 27 120 57 295 163 248 213 185 184 239 270 200 229 58 217 180 161 251 188 237 137 77 36 94 294 164 84 116 155 138 265 223 249 202 297 23 278 113 242 119 263 225 51 135 257 298 233 165 7 156 130 108 272 160 220 275 12 240 61 203 45 133 283 197 166 169 61 90 21 176 263 281 128 62 71 34 17 184 279 83 299 62 128 44 131 259 33 168 67 92 186 129 211 151 88 97 65 102 87 13 214 57 4 266 39 55 290 170 204 75 16 15 158 137 255 183 284 148 281 282 209 7 245 284 144 68 292 74 89 109 44 152 168 274 157 300 57 85 35 254 140 43 76 277 128 33 137 67 90 202 131 259 299 7 253 55 75 127 206 228 172 4 124 192 174 30 33 131 67 168 274 157 300 35 254 43 76 277 90 89 259 75 87 163 6 287 102 72 120 44 225 128 33 131 186 177 106 105 129 71 211 280 151 88 169 81 293 274 5 300 123 207 87 13 214 4 145 266 35 63 22 39 55 290 227 256 170 18 204 264 101 75 43 96 162 73 16 15 110 158 292 224 154 215 222 137 255 183 279 284 132 86 260 202 11 173 148 141 259 288 198 281 21 282 111 209 7 223 297 231 78 230 50 10 180 187 152 168 157 30 254 277 128 33 67 90 89 131 70 274 76 259 163 275 75 225 284 213 187 147 257 28 40 14 128 33 131 152 274 300 85 35 140 43 76 137 202 259 299 7 253 117 75 186 79 195 87 185 161 222 61 209 165 212 81 275 101 227 156 180 276 106 223 277 175 59 205 270 152 168 157 35 254 43 76 128 33 67 90 89 131 259 70 92 219 99 65 112 157 277 281 81 28 29 33 152 117 250 243 144 97 169 92 8 38 134 5 35 219 64 143 69 31 75 43 96 56 76 99 215 44 26 142 32 84 90 89 202 11 46 259 198 192 282 62 191 68 41 185 164 152 267 194 128 33 67 168 157 277 90 89 35 142 235 183 136 159 287 153 229 30 148 247 120 123 146 276 119 54 260 168 128 33 67 76 177 71 261 291 280 210 127 81 293 218 274 195 80 258 300 1 212 268 27 57 221 295 213 227 256 18 101 184 239 43 270 200 72 238 208 229 217 292 154 161 222 251 44 188 40 137 77 36 159 116 155 138 132 202 187 262 172 297 173 141 23 288 10 198 278 113 242 263 225 135 111 179 7 156 130 230 176 163 60 252 61 164 223 283 298 228 275 265 175 99 215 72 204 290 250 157 140 152 277 128 33 67 90 89 131 35 129 92 186 292 190 20 280 255 273 238 152 157 254 277 90 89 274 43 259 252 298 29 254 161 51 139 199 57 44 152 259 280 218 221 96 116 235 257 135 98 291 233 147 74 231 189 219 253 152 168 157 30 35 254 76 277 128 33 67 90 89 131 259 70 274 99 137 64 197 211 14 256 139 39 18 168 157 254 128 33 90 259 92 117 248 275 235 146 242 79 287 39 110 140 173 254 44 131 275 229 94 92 138 55 64 286 186 177 129 71 211 280 151 210 168 81 293 218 274 195 157 258 102 300 123 207 87 1 212 13 27 214 221 4 54 145 266 35 63 22 39 290 227 256 170 18 264 101 184 43 270 162 73 200 72 76 16 277 99 15 271 110 208 158 292 224 174 154 222 188 122 40 194 137 255 183 77 36 67 294 84 116 284 132 86 90 3 202 187 262 172 297 173 148 141 259 288 20 278 242 104 263 281 21 225 135 111 209 179 193 165 7 130 93 163 223 261 121 80 160 298 156 268 12 58 209 109 54 139 70 113 205 143 128 168 254 67 250 243 92 8 134 65 35 219 64 69 31 43 56 76 99 142 46 259 5 55 286 192 38 224 297 212 8 263 168 274 300 85 35 140 43 76 128 33 137 67 202 131 259 299 253 95 57 75 137 227 239 266 125 252 38 186 57 128 33 211 151 88 144 274 157 102 300 87 13 214 4 145 35 39 55 290 170 204 31 43 76 16 277 15 158 224 255 183 284 90 89 148 259 281 21 209 7 26 258 37 76 191 105 85 75 30 219 162 77 250 12 181 171 131 152 76 30 86 253 13 5 182 291 131 30 128 33 152 250 151 88 243 70 144 97 169 92 168 134 286 157 65 4 266 35 219 64 55 143 69 31 75 43 96 56 76 277 99 215 44 26 142 32 67 84 112 260 90 89 11 259 198 281 192 282 62 120 78 69 163 105 187 258 189 168 274 300 30 43 70 44 137 16 263 39 44 147 43 188 10 152 168 157 254 76 277 128 33 67 90 89 131 259 257 208 173 237 176 262 72 231 21 9 194 128 142 62 152 157 254 277 90 89 65 259 251 84 240 264 252 104 136 56 57 152 168 274 157 300 35 254 43 76 277 67 90 89 259 186 88 87 13 163 209 290 21 186 177 53 148 196 163 237 168 152 117 250 151 88 243 144 97 169 92 134 286 5 157 4 266 35 64 55 143 170 31 75 43 96 76 277 99 15 158 215 44 26 32 67 84 112 260 90 89 202 11 259 198 281 192 282 252 124 64 52 103 40 238 105 57 211 151 88 274 300 13 214 4 266 219 55 170 75 43 15 158 183 284 148 259 281 7 241 271 7 37 122 160 167 30 131 33 168 67 152 157 254 277 90 70 219 259 206 65 268 120 163 248 75 180 161 251 164 265 223 11 119 225 51 156 272 289 203 29 181 175 284 11 221 116 16 141 131 128 33 67 152 117 211 250 151 88 243 144 97 169 92 274 134 286 5 157 13 214 4 266 35 64 55 290 143 69 170 31 75 43 96 76 277 99 15 215 44 26 32 183 84 112 260 90 89 148 259 198 281 192 282 7 137 279 151 160 126 273 33 274 152 105 70 168 8 38 157 65 57 140 219 56 277 128 142 52 67 131 235 257 181 187 227 62 295 162 104 41 128 33 67 152 117 250 243 144 97 169 92 134 5 157 65 35 219 64 143 69 31 75 43 96 56 76 277 99 215 44 26 142 32 52 84 112 260 90 89 259 198 192 282 262 131 103 296 117 211 186 263 244 238 156 67 58 8 40 206 168 76 92 35 204 243 60 51 205 75 223 280 115 152 157 254 277 67 90 89 259 5 163 127 243 293 82 238 276 205 168 128 33 67 131 152 105 250 70 92 8 38 134 65 219 64 69 56 76 99 142 52 235 257 119 61 59 106 52 104 166 114 152 157 43 259 57 275 209 134 14 276 5 32 71 93 46 152 168 128 33 67 35 186 177 129 291 117 280 144 210 81 293 8 218 274 195 80 258 102 300 123 207 87 27 221 145 266 63 39 227 256 18 204 264 101 184 43 270 200 72 76 16 238 99 208 229 217 292 224 174 154 222 188 40 137 142 255 77 36 294 116 138 132 3 202 187 262 172 297 173 141 259 288 10 20 278 113 242 104 263 21 225 135 111 209 179 193 165 130 261 163 252 223 156 127 94 23 160 265 233 269 79 60 185 240 237 230 123 91 80 206 279 283 5 168 76 274 137 45 107 25 68 175 140 287 250 168 30 254 128 33 67 131 274 300 76 259 299 7 253 117 210 207 75 208 40 202 148 297 231 198 53 3 159 49 254 175 152 105 250 243 70 144 92 168 8 38 199 134 157 65 57 219 64 143 69 31 56 277 99 128 215 33 44 26 142 6 52 67 112 90 89 46 83 259 235 192 257 260 61 227 53 130 136 1 180 128 33 67 131 254 105 70 8 38 274 300 57 85 35 140 219 43 137 52 202 259 235 257 299 7 253 151 64 24 178 71 93 125 292 187 259 131 67 152 157 35 254 43 76 277 90 89 300 92 5 208 290 88 14 255 272 132 217 98 152 157 254 277 90 259 117 206 8 79 65 268 120 57 163 248 185 180 161 251 237 94 164 116 155 265 223 235 225 51 156 108 203 185 263 138 240 78 84 274 33 30 168 128 67 131 89 186 177 129 71 211 280 151 70 210 81 293 258 102 300 123 207 87 13 214 4 266 63 22 39 55 290 227 256 170 18 204 264 101 75 162 73 72 16 15 110 208 158 292 224 154 222 40 137 183 284 132 86 202 173 148 141 288 281 21 111 209 7 221 223 297 233 195 118 77 212 290 119 154 50 140 168 128 33 67 186 177 106 129 71 211 280 151 88 24 210 81 293 274 258 300 123 207 87 13 214 4 145 266 63 22 39 55 227 256 69 170 18 204 264 101 43 162 73 72 16 15 271 110 208 158 292 224 222 40 137 255 183 284 138 132 86 202 173 148 141 288 281 21 111 209 179 193 7 93 252 223 297 135 195 23 167 199 293 208 55 84 49 187 128 168 35 67 52 202 35 75 26 175 256 80 45 83 44 152 117 250 243 92 8 38 134 157 65 57 219 64 143 69 31 56 76 277 99 142 90 89 46 5 208 124 97 85 277 39 263 30 128 33 131 168 67 186 129 211 151 70 274 157 102 300 207 87 13 214 4 145 266 35 55 290 170 204 264 75 43 73 76 16 15 158 224 255 183 90 89 148 259 281 21 111 209 257 7 294 19 288 181 209 7 152 36 35 128 33 131 67 277 89 177 280 250 210 81 293 218 195 123 212 27 57 221 256 18 101 75 184 270 72 99 208 154 40 52 116 138 187 262 172 297 173 141 242 235 225 282 135 257 165 130 163 223 237 63 78 252 172 49 173 57 30 168 186 129 211 151 88 70 102 87 13 214 4 145 266 39 55 170 16 15 158 224 137 255 183 284 112 202 11 148 235 281 21 209 173 56 113 213 104 211 148 128 33 67 152 186 117 250 151 88 243 144 97 169 92 274 134 5 157 102 13 214 4 266 35 39 64 55 290 143 69 170 31 75 43 96 76 16 277 99 15 158 53 215 44 26 32 255 183 84 284 112 260 90 89 11 259 198 281 192 282 271 77 19 280 200 209 159 128 12 152 38 35 43 76 259 250 64 99 263 26 299 240 21 140 143 108 128 152 168 157 254 76 277 33 67 90 89 57 259 208 144 143 216 286 208 9 54 188 290 45 41 30 51 186 121 128 168 274 300 137 67 202 299 7 253 92 26 88 87 184 183 61 283 110 134 185 152 195 55 167 214 33 128 67 186 177 129 71 211 250 151 88 169 274 102 300 207 87 13 4 145 266 35 39 290 227 170 204 264 101 75 43 96 162 73 76 16 277 99 15 158 292 224 222 26 255 183 284 260 90 89 11 148 259 198 281 21 111 209 92 235 128 133 279 72 189 130 168 30 33 67 131 177 71 261 280 206 70 269 210 127 81 293 218 274 195 80 258 300 123 1 212 268 27 57 221 295 163 248 35 213 227 256 18 101 75 239 43 270 200 238 208 229 58 217 292 180 154 161 215 222 251 188 237 40 137 77 52 36 159 294 164 116 155 138 223 132 202 187 262 172 297 173 141 23 288 10 278 113 242 263 225 282 135 209 257 298 233 179 165 7 156 230 176 272 160 275 61 45 29 283 166 171 228 12 175 114 30 158 93 150 112 225 48 57 128 152 117 250 243 70 144 92 134 35 64 143 69 31 43 76 277 99 215 44 26 89 259 152 88 291 296 117 4 110 157 30 128 131 67 250 70 92 134 35 64 143 69 31 43 56 76 99 215 44 26 259 7 211 158 297 69 64 134 127 30 91 188 82 55 175 200 4 274 300 128 299 7 253 137 204 67 73 38 20 132 22 264 59 96 9 72 273 141 240 36 109 128 33 131 168 274 300 57 85 35 140 43 76 137 202 259 299 7 253 55 75 221 163 101 161 164 278 51 130 149 62 52 182 140 125 188 30 128 33 131 168 67 152 157 35 254 43 76 277 90 89 259 70 65 31 75 99 44 195 208 298 210 243 119 206 79 105 114 152 168 157 35 254 76 277 128 33 67 90 89 131 202 259 5 208 183 281 119 244 148 282 257 2 237 24 152 168 274 300 30 57 85 140 128 33 137 67 202 131 299 7 253 75 248 225 77 231 124 249 52 21 164 142 259 152 168 157 35 254 43 76 277 67 90 8 92 5 13 208 173 285 66 260 83 224 159 231 128 131 30 33 76 78 142 1 228 56 260 39 152 168 157 30 35 254 43 277 128 33 67 90 89 131 70 5 208 246 1 176 262 247 239 69 104 62 131 259 65 75 66 98 272 291 223 265 77 151 152 105 70 8 38 300 57 85 140 137 52 202 235 257 299 7 253 234 126 36 200 100 243 139 56 30 76 9 110 287 246 284 156 61 30 264 238 269 15 95 252 194 57 128 168 274 300 85 35 140 43 76 137 67 202 259 299 7 253 210 212 221 290 101 161 222 164 51 116 225 268 18 173 130 43 30 222 153 5 136 78 25 186 32 259 100 278 61 226 254 128 48 168 33 67 300 188 177 280 144 210 81 293 218 195 258 123 212 27 221 227 256 18 204 101 184 270 72 208 292 154 222 40 137 183 116 138 132 112 202 187 262 172 297 173 288 225 135 111 179 7 130 223 161 71 48 19 248 33 75 127 157 277 90 89 57 225 298 129 144 64 3 134 282 223 128 168 33 67 186 177 71 211 280 151 70 210 81 293 218 274 195 258 102 300 123 207 87 1 212 13 27 214 221 4 145 266 63 22 39 55 290 227 256 170 18 204 264 101 184 270 162 73 72 16 15 271 208 158 292 224 154 222 122 40 137 255 183 116 284 138 132 86 202 262 172 297 173 148 141 288 20 242 281 21 225 135 111 209 179 193 165 7 130 93 220 94 248 49 85 278 75 270 31 287 249 41 230 59 189 291 42 11 168 128 33 67 131 157 35 186 177 129 280 210 92 81 293 274 258 102 300 123 207 87 212 145 266 63 39 290 227 256 18 204 264 101 75 43 72 16 208 292 224 154 222 44 40 142 255 138 132 173 141 259 288 21 111 209 193 7 223 297 283 116 191 130 29 239 4 94 132 37 168 128 33 67 131 90 35 186 129 211 151 88 97 169 286 5 102 13 214 145 266 39 55 290 170 204 75 43 96 76 16 15 158 142 255 183 84 284 260 11 148 259 198 282 209 160 63 176 257 213 36 98 224 62 152 168 274 157 300 35 254 43 76 277 137 90 89 202 131 259 299 7 253 75 253 281 204 33 110 51 90 186 30 131 128 67 152 105 70 168 157 57 140 52 235 257 290 75 221 163 161 195 222 164 116 225 268 275 101 34 268 25 154 85 191 241 144 131 152 157 254 76 277 128 33 90 89 142 259 64 208 136 246 17 68 210 225 10 288 168 44 30 67 131 70 35 43 76 89 259 207 75 42 271 107 71 82 158 196 259 30 131 128 33 168 254 67 274 300 85 140 137 202 299 7 253 204 75 195 163 99 158 237 286 169 240 275 164 152 117 250 151 88 243 144 97 92 168 134 5 157 13 214 4 266 64 55 143 170 31 75 43 96 76 277 15 128 215 33 44 26 32 67 84 284 112 260 90 89 11 148 131 259 198 281 192 282 64 235 115 227 250 55 69 54 168 274 300 30 35 43 76 128 33 67 259 88 87 208 26 173 135 215 287 96 65 5 125 159 18 254 30 128 131 152 157 277 67 90 89 259 38 75 208 225 101 117 47 286 291 261 102 115 157 277 67 90 89 259 92 225 204 136 12 145 103 40 60 201 152 168 48 177 261 210 127 81 293 218 274 195 80 300 123 1 212 268 27 221 295 248 35 213 227 256 18 101 184 239 43 270 200 72 76 238 99 208 229 217 292 180 154 161 251 188 237 137 36 159 294 116 155 138 223 132 202 187 262 172 297 173 141 23 259 288 278 113 242 235 263 225 135 257 298 165 7 156 130 230 176 120 252 275 61 283 108 272 160 203 265 133 220 94 269 79 228 175 185 240 45 119 77 143 81 224 255 114 121 7 254 131 33 67 152 117 250 88 243 144 97 169 92 8 38 134 5 157 65 35 219 47 64 69 31 75 43 96 56 76 277 99 215 44 26 142 32 84 112 260 90 89 11 46 259 198 192 282 62 14 64 44 272 214 104 221 281 84 229 164 86 217 262 300 8 131 142 242 134 39 170 66 254 30 219 288 94 259 239 206 151 260 152 186 129 71 211 88 274 102 300 207 87 13 214 4 145 266 39 55 290 227 143 170 204 264 43 73 16 99 15 158 292 224 222 137 255 183 284 148 198 281 21 111 209 7 49 114 175 7 239 145 234 185 33 44 168 88 274 300 143 75 43 300 30 113 43 74 292 189 173 105 70 168 8 38 274 57 85 140 219 128 33 137 142 52 67 202 131 235 257 299 7 253 29 158 21 122 32 279 165 259 168 33 67 186 177 106 105 129 71 211 280 151 144 210 81 293 274 258 102 300 123 207 87 212 13 214 4 145 266 35 63 22 39 55 290 227 256 170 18 204 264 101 75 43 162 73 72 76 16 15 271 110 208 292 224 154 222 40 137 255 183 284 132 86 202 173 148 141 288 281 282 111 209 179 193 7 93 223 278 195 62 198 155 71 111 241 190 139 33 114 50 119 247 95 162 27 219 152 168 157 30 254 128 33 67 90 131 274 35 43 259 261 206 269 92 81 218 79 195 228 80 175 1 268 120 57 221 295 163 248 213 252 143 185 75 184 239 270 200 238 289 240 229 58 217 180 161 188 237 137 77 36 94 45 164 116 155 265 29 223 249 202 297 23 278 113 242 263 225 51 135 298 233 165 7 156 130 108 275 61 203 283 197 166 69 5 122 73 109 9 199 62 30 128 33 131 67 152 105 70 274 157 300 57 85 35 140 43 76 277 137 52 90 89 202 259 235 257 299 7 253 55 192 193 186 159 91 17 122 297 96 44 152 274 300 57 85 140 43 76 128 137 202 259 299 7 253 235 221 161 164 163 18 222 116 225 51 268 299 113 90 275 47 160 213 146 177 208 34 275 96 185 273 33 131 261 206 269 97 210 168 218 274 79 195 228 157 175 1 212 27 120 57 221 295 163 248 213 252 143 220 75 184 239 270 200 76 238 277 289 240 229 58 217 180 161 251 188 237 40 137 77 52 36 94 159 203 45 294 164 116 155 138 265 29 223 249 90 89 202 187 297 23 259 278 113 242 235 119 263 197 225 51 135 257 298 233 165 7 156 130 108 272 61 74 133 283 166 51 86 205 210 255 43 77 168 30 128 33 67 131 70 90 89 256 1 117 15 144 69 184 259 30 128 33 131 168 67 226 177 71 211 280 70 210 81 293 274 258 300 123 207 87 212 35 227 18 264 101 75 43 72 76 208 292 154 222 40 137 138 132 202 173 141 288 21 111 179 7 223 297 161 105 141 238 144 70 169 205 30 286 164 74 279 116 270 10 267 168 128 33 67 131 186 177 106 129 71 211 280 151 88 210 81 293 8 274 258 102 300 123 207 87 212 13 214 4 145 266 35 63 22 39 64 55 290 227 256 170 18 204 264 101 75 43 162 73 72 76 16 271 110 208 158 292 224 154 222 40 255 284 138 132 86 173 148 141 259 288 235 281 21 282 111 209 193 7 93 223 195 257 16 149 269 233 138 223 193 30 128 33 67 186 177 71 291 280 70 210 127 81 293 218 274 195 80 258 300 123 207 87 1 212 268 27 57 221 295 145 213 227 256 18 204 264 101 184 239 200 72 238 229 217 292 224 174 154 161 222 251 188 40 137 255 77 36 159 294 116 155 132 68 3 202 187 262 172 297 173 141 23 288 10 20 278 113 242 235 263 21 225 111 209 179 165 7 156 130 230 261 176 126 120 163 61 45 164 276 171 272 228 160 248 60 252 12 58 237 94 203 265 29 51 175 74 198 128 120 216 51 149 122 30 33 67 131 168 105 70 8 38 65 300 57 85 140 219 56 277 137 142 52 202 46 235 257 299 7 253 253 190 202 229 277 187 105 241 139 272 256 149 143 189 106 152 168 274 157 300 30 57 85 35 254 140 43 76 277 128 33 137 67 90 89 202 131 259 299 7 253 75 205 259 115 299 253 184 68 276 30 131 128 33 67 274 300 35 43 89 70 167 164 130 264 238 103 98 262 128 33 131 168 300 219 142 75 96 163 119 266 110 228 139 224 270 177 30 128 33 131 67 152 105 274 157 300 57 85 35 254 140 43 76 277 137 90 89 202 259 235 257 299 7 253 120 283 210 79 134 146 236 128 33 67 96 152 186 129 117 211 250 151 88 243 144 97 169 92 286 5 157 102 13 214 4 266 35 39 64 55 290 143 69 170 31 75 43 76 16 277 99 15 158 53 215 44 26 32 255 183 84 112 260 90 89 202 11 259 198 281 192 282 3 88 77 257 95 158 67 24 254 30 232 191 254 37 292 123 110 208 41 128 33 67 131 35 152 186 129 71 117 211 250 226 151 88 144 97 169 92 134 286 5 157 102 207 87 13 214 4 145 266 39 64 55 290 227 143 69 170 204 31 264 101 75 43 96 73 76 16 277 99 15 158 53 224 215 222 44 26 142 32 255 183 84 284 112 260 90 89 11 148 259 14 198 281 192 21 282 111 111 27 164 187 33 254 298 126 85 67 152 157 35 43 76 277 90 89 259 92 5 227 208 278 41 47 170 132 200 85 291 255 79 250 153 27 148 49 176 62 101 165 98 43 197 135 97 259 65 152 105 70 168 8 38 157 219 277 128 33 142 52 67 90 89 131 235 257 258 91 275 233 147 158 288 102 152 168 157 35 254 43 76 277 128 33 67 90 89 259 88 87 55 208 222 26 173 21 135 271 121 198 95 186 81 193 280 57 193 50 181 113 169 141 195 30 131 128 33 67 168 186 129 117 211 226 151 88 70 144 97 38 274 286 5 157 102 300 87 13 214 4 145 266 35 39 55 290 170 204 75 43 96 76 16 277 15 158 224 215 44 32 255 183 84 284 112 260 90 89 11 148 259 198 281 192 21 282 209 185 92 214 263 60 173 243 85 33 168 128 131 277 117 144 97 169 274 5 300 35 31 43 96 76 215 44 26 32 84 112 89 11 259 198 282 297 106 1 134 187 57 31 282 14 282 95 178 73 2 265 28 128 30 33 131 168 67 152 157 35 254 43 76 277 90 89 259 117 70 13 75 99 215 183 52 156 169 90 152 26 95 156 3 76 117 250 88 243 144 97 92 168 134 5 157 35 64 55 143 69 31 75 43 96 277 99 128 215 33 44 32 67 84 112 260 89 11 131 198 192 282 13 284 133 131 85 269 145 294 142 174 94 163 274 18 144 168 300 30 35 43 76 128 33 67 131 259 299 7 253 186 151 88 195 87 173 201 122 100 250 292 20 211 161 76 48 105 70 168 8 38 157 57 85 140 137 52 90 202 235 257 7 253 236 48 9 174 83 286 138 123 168 254 128 33 67 43 259 177 129 71 291 210 127 81 293 218 274 195 80 258 300 207 87 1 212 27 57 221 145 227 256 18 204 264 101 184 239 270 200 72 238 208 229 217 292 224 154 222 188 40 137 77 36 294 116 132 202 187 262 172 297 173 141 288 10 20 113 242 263 21 225 135 111 179 165 7 156 130 261 295 163 58 223 12 214 165 76 41 170 1 240 79 65 157 254 90 259 186 177 129 71 211 280 210 92 81 293 218 274 258 102 300 207 87 212 13 221 145 63 39 290 227 256 18 204 264 101 184 43 270 73 72 16 15 110 208 292 224 154 222 40 137 26 255 183 116 284 138 132 3 202 172 173 148 141 288 242 21 111 209 179 193 7 223 185 195 232 66 137 18 102 84 215 1 30 128 33 131 90 259 177 71 280 70 210 81 293 274 300 123 207 87 57 145 227 256 204 264 101 72 99 208 292 224 154 222 40 132 202 173 141 288 21 111 209 7 223 297 221 42 118 96 211 233 183 5 35 142 259 226 27 98 90 103 107 67 17 44 152 168 157 35 254 43 76 277 33 89 259 99 137 52 5 55 208 173 135 297 267 132 205 53 85 8 183 30 278 242 188 93 31 112 80 277 254 56 128 177 71 276 261 291 280 210 127 81 293 218 274 195 5 157 258 300 123 207 87 1 212 268 27 57 221 295 163 248 266 35 213 227 256 264 184 239 43 270 200 72 76 238 208 229 217 292 224 174 154 161 222 251 237 40 137 77 36 159 294 116 155 138 132 68 90 89 202 187 262 172 11 297 173 141 23 259 288 10 20 113 263 21 225 135 111 257 179 165 7 156 130 230 176 126 61 283 228 60 51 233 269 45 185 298 94 12 171 175 220 58 74 119 274 41 63 290 38 36 235 243 152 70 92 168 8 134 157 65 219 64 143 69 56 76 277 99 128 33 142 52 67 90 89 46 131 257 167 138 216 180 220 57 132 261 152 168 157 35 254 43 76 277 128 33 67 90 89 131 259 99 137 212 55 208 173 135 120 248 89 246 252 136 171 123 57 168 300 43 131 81 218 221 18 75 292 137 116 202 7 23 200 257 73 184 125 116 102 215 259 152 117 250 151 88 243 144 97 169 92 168 134 286 5 157 4 266 35 64 55 143 69 170 31 75 43 96 277 99 15 158 44 26 32 52 67 84 112 260 90 89 11 198 281 192 282 141 117 273 69 236 251 280 257 168 152 250 243 92 8 38 134 65 57 35 219 64 143 31 43 56 76 277 99 142 90 89 202 46 259 292 194 218 74 183 234 272 285 128 152 168 157 300 35 254 43 76 277 33 137 67 90 89 202 131 259 299 7 253 75 186 195 163 18 101 161 164 51 209 275 130 177 59 100 18 226 63 207 57 152 117 250 243 144 97 169 92 168 134 5 157 35 64 143 69 31 43 96 76 277 99 128 44 26 32 67 84 112 90 89 11 131 259 198 192 282 129 37 115 63 282 222 66 191 152 168 157 35 254 43 76 277 33 90 89 259 169 300 137 87 75 208 255 173 228 142 12 161 265 194 175 122 152 128 274 300 30 85 140 137 202 299 7 253 183 233 250 289 134 229 1 63 169 98 152 168 157 254 277 128 33 90 131 259 129 255 97 191 173 78 47 10 207 35 30 33 67 152 117 250 151 88 243 70 144 169 92 38 134 5 157 65 219 64 55 143 69 31 75 43 96 56 76 277 99 215 44 137 26 32 84 112 260 90 89 11 259 198 192 282 62 292 233 12 99 218 300 148 190 152 117 250 144 97 169 92 168 8 38 134 5 157 65 219 64 143 69 31 96 56 76 277 215 44 26 142 67 84 112 90 89 11 46 198 192 282 62 40 88 89 256 237 44 293 130 119 168 128 117 144 97 169 274 5 300 35 143 31 75 43 96 215 26 32 84 112 260 11 259 198 192 282 46 123 208 149 127 24 222 293 157 254 128 33 90 259 92 108 206 8 79 65 300 160 120 57 163 252 275 18 101 289 137 94 61 203 164 265 29 223 202 235 51 217 176 244 8 108 14 295 95 62 168 157 254 128 33 67 90 131 152 35 259 117 206 79 65 268 160 120 57 163 248 252 275 185 75 289 180 251 237 137 94 61 203 164 116 265 29 223 74 235 51 165 139 295 12 17 102 287 135 290 152 44 254 67 277 259 88 144 97 169 274 5 300 75 96 99 215 32 84 112 260 11 198 192 282 100 39 68 263 26 67 140 187 30 60 212 269 293 263 91 56 20 131 128 33 168 274 300 85 35 43 76 137 67 202 259 299 7 253 75 26 186 210 79 195 120 221 55 290 204 185 222 251 61 51 209 165 81 227 101 45 116 268 278 151 206 218 275 18 208 229 180 130 47 136 288 84 49 217 243 260 243 197 137 1 245 79 246 141 168 35 43 76 131 300 235 156 247 180 98 92 154 170 60 76 35 254 43 259 81 8 195 65 1 200 238 229 188 77 36 297 288 278 113 263 225 135 165 130 163 161 286 192 266 163 92 229 191 168 62 35 186 177 106 129 71 211 151 88 169 274 5 157 102 300 207 87 13 214 57 4 39 55 290 227 170 204 101 75 43 96 162 73 76 16 277 15 110 158 292 224 222 142 255 183 67 284 132 86 260 90 89 11 173 148 141 259 198 281 21 111 209 161 294 47 123 166 32 270 204 171 128 131 152 168 157 254 277 90 89 259 3 59 101 33 144 163 91 167 168 300 157 128 186 206 8 79 80 268 120 57 248 252 185 76 208 289 58 180 161 251 237 137 94 164 155 265 29 223 249 202 23 113 235 119 51 257 7 156 272 160 275 203 45 74 108 123 88 48 52 143 183 184 44 259 152 157 35 254 43 76 277 90 89 57 5 208 212 109 153 294 243 2 24 234 30 128 33 131 168 67 96 152 105 70 8 38 65 219 56 142 52 89 46 259 235 257 55 24 213 49 59 101 128 28 218 31 217 110 157 189 49 282 155 33 168 67 105 211 151 274 300 13 214 4 266 64 55 290 170 15 158 137 183 284 148 281 111 228 287 68 139 193 152 128 30 33 131 168 274 157 300 57 85 35 254 43 76 277 137 90 89 202 259 299 7 253 75 111 158 70 2 112 198 44 142 125 252 88 94 152 167 16 57 96 105 250 243 70 92 168 8 38 134 157 65 219 64 143 69 56 277 99 128 33 142 52 67 90 89 46 235 66 188 173 159 168 298 67 300 128 152 117 250 243 144 97 169 92 134 5 157 65 35 219 64 143 69 31 96 56 76 277 99 215 44 26 142 32 84 112 90 89 11 198 192 282 62 191 66 202 15 144 259 14 287 128 30 197 186 124 262 220 70 40 30 128 33 67 131 168 254 152 105 243 92 8 38 134 65 57 85 140 219 69 56 137 142 52 202 46 259 235 257 299 7 253 218 260 194 162 70 256 197 138 128 168 300 138 238 228 32 229 100 231 101 35 67 144 5 57 142 118 18 94 254 189 20 168 30 35 43 76 128 33 67 131 259 137 52 195 87 173 154 120 289 105 152 82 227 223 126 274 157 300 35 254 43 76 277 137 90 89 202 259 299 7 253 65 151 195 268 221 101 208 161 164 116 51 209 278 73 107 207 139 130 33 186 261 206 269 210 218 274 79 195 228 80 157 175 300 1 212 13 268 27 120 57 221 295 35 213 252 220 185 184 239 270 96 200 76 238 277 208 289 240 229 58 217 180 161 251 188 237 40 137 77 52 36 94 159 45 294 164 116 155 138 265 29 223 249 90 89 202 187 297 23 259 113 242 235 119 263 197 225 135 257 298 233 165 7 156 61 74 283 197 116 278 146 65 166 118 103 168 254 128 33 67 76 259 177 261 280 210 127 81 293 218 274 195 80 300 123 1 212 268 27 57 221 295 163 248 256 18 101 184 239 270 72 238 208 229 217 292 154 161 251 188 237 40 137 77 36 159 294 155 138 223 132 202 187 262 172 297 173 141 23 288 113 242 263 225 135 165 7 156 130 230 176 269 252 61 45 283 120 265 51 233 275 94 298 165 259 146 36 204 131 203 299 254 30 128 33 152 129 117 211 250 151 88 243 70 144 97 169 92 8 274 134 286 5 157 102 300 13 214 4 266 35 64 55 290 143 69 170 31 75 43 96 56 76 16 277 99 15 158 53 44 26 32 255 183 84 284 112 260 90 89 11 148 198 281 192 282 253 90 147 231 93 85 275 295 40 128 168 105 70 8 38 65 35 219 56 76 142 52 89 46 235 257 21 151 221 123 36 212 128 250 219 287 76 33 131 168 137 67 202 75 195 80 87 222 183 148 22 274 21 37 194 76 211 63 128 131 14 168 91 246 154 63 16 121 128 33 131 152 105 117 250 88 243 70 144 97 169 92 8 38 199 5 157 65 57 219 47 64 143 69 31 75 96 56 277 99 215 44 26 142 32 6 52 67 84 112 260 90 89 11 46 83 198 235 192 282 257 62 279 1 198 144 16 41 273 128 131 33 274 300 35 43 76 259 5 208 112 29 222 236 219 235 101 254 67 152 105 243 70 92 168 8 38 134 157 65 30 57 85 140 69 56 128 33 142 52 90 202 46 131 83 259 257 153 213 142 74 230 149 228 222 62 152 168 157 35 254 43 76 277 128 33 67 90 89 131 259 65 87 252 55 220 99 208 289 173 135 12 70 157 67 98 296 196 218 152 147 77 234 54 161 154 152 56 259 30 131 128 33 67 254 105 70 8 38 274 65 300 57 85 140 219 137 142 52 89 202 46 235 257 299 7 253 5 92 15 118 240 68 281 108 12 152 274 300 85 35 43 76 137 89 202 259 299 7 253 95 81 207 57 161 164 116 275 288 163 176 229 257 121 218 182 144 289 62 168 254 33 67 259 186 177 129 71 291 211 280 210 81 293 274 195 258 65 102 300 123 207 87 1 212 27 221 145 63 39 290 227 256 170 18 204 264 101 184 270 200 72 16 238 110 208 217 292 224 174 154 222 44 188 40 137 142 255 77 36 294 116 138 132 3 202 187 262 172 297 173 141 288 20 278 113 242 104 263 21 225 135 111 209 179 193 165 7 130 230 163 161 164 223 283 45 60 252 223 186 137 84 125 203 168 40 30 131 128 33 67 70 35 76 92 248 75 178 134 238 297 181 204 269 222 128 33 131 168 274 300 35 43 76 67 259 65 215 195 87 55 173 296 65 180 117 171 54 92 252 57 48 186 177 106 129 71 211 226 151 88 144 97 169 274 286 5 157 102 300 207 87 13 214 4 145 266 35 39 55 290 227 170 204 31 264 101 75 43 96 162 73 76 16 277 15 110 158 292 224 222 32 255 183 84 284 112 86 260 90 89 148 141 259 198 281 192 21 282 111 209 7 189 26 11 226 232 154 268 261 34 285 5 153 300 131 152 30 76 277 128 33 67 89 257 144 81 99 178 222 249 36 28 223 168 131 152 117 250 243 92 8 38 134 157 65 219 64 143 69 31 56 76 277 44 26 142 90 89 46 134 170 95 18 105 55 229 185 33 92 35 93 17 243 117 109 213 27 297 44 152 157 35 254 43 76 277 90 89 259 57 5 208 135 64 235 215 72 95 20 5 117 128 131 152 168 157 35 43 76 277 67 90 89 259 202 129 92 65 87 252 55 143 75 208 183 84 173 135 289 26 210 223 50 115 42 56 31 166 142 62 152 274 157 300 35 254 43 76 277 90 89 259 299 65 87 266 252 55 208 173 51 234 270 287 127 49 159 69 30 115 286 125 16 85 143 53 59 118 33 131 152 168 274 157 300 35 254 43 76 277 90 89 259 31 88 87 55 227 208 255 173 215 146 30 170 133 168 234 216 287 128 33 67 131 152 157 35 76 277 90 89 70 38 202 259 103 249 114 115 261 2 112 54 168 30 128 33 67 131 152 186 129 117 211 250 226 151 88 243 70 144 97 169 92 134 286 5 102 196 207 87 13 214 4 145 266 219 39 64 55 290 143 69 170 204 31 264 75 96 56 73 16 99 15 158 53 224 215 44 26 32 255 183 84 284 260 11 148 198 281 192 21 282 111 209 200 51 73 95 27 299 271 135 152 157 35 43 76 277 128 33 67 90 89 259 191 88 87 184 208 161 26 265 173 289 199 39 129 121 79 267 190 262 67 33 118 152 250 243 144 97 169 92 274 134 5 157 65 64 143 69 31 96 56 277 99 215 44 26 52 84 112 90 89 11 198 235 192 282 62 129 142 135 71 276 152 188 269 103 129 83 277 72 128 244 88 131 77 101 94 276 173 115 207 275 33 152 105 243 70 92 168 8 38 134 157 65 57 85 140 219 69 56 277 137 142 52 67 90 89 202 46 83 235 257 7 253 21 29 258 59 200 237 210 133 269 152 157 259 5 99 44 208 54 271 187 149 218 272 178 274 168 300 5 174 94 15 279 165 182 169 265 168 128 33 131 177 71 276 261 291 280 151 206 269 210 127 81 293 274 195 80 258 126 300 123 207 87 1 212 268 27 57 221 295 163 248 213 227 256 18 264 101 75 184 239 43 270 200 72 238 99 208 229 58 217 292 180 224 154 161 222 251 44 188 237 40 137 77 36 159 294 164 116 155 138 223 132 68 202 187 262 172 297 173 141 23 259 288 10 278 113 242 235 263 21 225 282 135 111 257 298 233 179 7 156 230 272 120 252 61 45 283 166 108 171 228 160 220 12 119 298 143 297 187 39 163 36 205 67 131 152 117 250 243 144 97 169 92 5 157 35 64 69 31 75 96 76 277 99 215 44 26 32 84 112 260 90 89 11 259 198 192 282 277 205 258 240 87 5 223 253 9 198 36 137 146 16 207 7 131 57 85 140 76 202 299 253 75 195 183 160 57 23 110 255 173 187 253 152 117 250 151 88 243 144 97 169 92 168 134 5 157 65 35 64 143 69 31 75 43 96 56 76 277 99 215 44 26 142 32 67 84 112 260 90 89 202 11 259 198 192 282 62 118 201 33 127 180 276 300 166 168 48 117 211 151 88 144 97 169 274 286 5 102 13 214 4 266 35 39 55 290 69 170 75 43 96 76 15 158 215 44 26 32 183 84 284 112 260 11 148 259 198 281 192 282 241 144 78 296 182 39 156 213 76 152 168 274 157 300 30 35 254 43 277 128 33 137 67 90 89 202 131 259 299 7 253 75 186 163 101 161 164 278 51 209 275 130 200 257 134 157 79 100 84 30 287 122 99 80 67 233 30 242 21 64 56 167 91 243 286 254 168 128 33 67 131 89 259 7 143 54 239 210 88 12 209 127 152 33 177 261 280 269 168 81 293 218 274 195 80 157 300 123 1 212 268 27 57 221 295 163 248 35 213 227 256 18 101 184 43 270 200 72 76 238 277 99 208 229 217 292 180 154 161 251 188 237 40 137 77 36 159 67 294 164 116 155 138 223 132 90 89 187 262 172 297 173 23 259 288 278 113 242 235 263 225 135 298 233 165 7 156 130 230
[truncated: 13,158,923 more chars]
