# Supplementary material for: Redundant Design in Interdependent Networks
Source: PLoS One. 2016 Oct 20;11(10):e0164777. doi: 10.1371/journal.pone.0164777 (PMC5072686; doi:10.1371/journal.pone.0164777)
Supplement: S4 File — Text 18: Redundant proportion and nodes in network A with Random-based node back-up strategy. Text 19: Redundant proportion and nodes in network B with Random-based node back-up strategy. Text 20: Failed nodes in different redundant proportion in network A with Random-based node back-up strategy. Text 21: Redundant proportion and nodes in network A with Degree-based node back-up strategy. Text 22: Redundant proportion and nodes in network B with Degree-based node back-up strategy. Text 23: Failed nodes in different redundant proportion in network A with Degree -based node back-up strategy. Text 24: Redundant proportion and nodes in network A with InitialLoad-based node back-up strategy. Text 25: Redundant proportion and nodes in network B with InitialLoad-based node back-up strategy. Text 26: Failed nodes in different redundant proportion in network A with InitialLoad-based node back-up strategy. Text 27: Redundant proportion and nodes in network A with HFD-based node back-up strategy. Text 28: Redundant proportion and nodes in network B with HFD-based node back-up strategy. Text 29: Failed nodes in different redundant proportion in network A with HFD-based node back-up strategy. Text 30: Redundant proportion and nodes in network A with Dependency redundancy. Text 31: Redundant proportion and nodes in network B with Dependency redundancy. Text 32: Failed nodes in different redundant proportion in network A with Dependency redundancy. (ZIP) [file pone.0164777.s004.zip › Text 20.txt]

Redundant proportion:0.00
23 97 103 162 167 247 288 293 53 73 87 160 171 199 189 201 78 53 73 87 160 171 199 205 216 219 158 128 141 298 190 201 137 30 4 16 27 183 195 263 273 282 19 76 104 144 196 203 220 201 167 78 246 78 19 76 104 144 196 203 220 177 41 24 188 236 113 192 95 167 201 30 131 78 30 58 79 154 187 206 231 287 13 34 147 148 198 270 279 201 182 78 246 13 34 147 148 198 270 279 70 80 120 271 40 28 260 299 182 201 78 246 20 44 54 80 117 135 161 213 25 48 71 173 214 222 223 201 2 42 59 78 95 98 136 146 150 167 181 205 232 234 246 254 42 6 30 46 47 50 62 66 83 85 100 103 140 189 191 199 236 244 267 285 287 296 299 2 3 4 5 9 10 14 15 16 17 19 20 22 24 28 32 34 37 39 41 44 49 53 54 59 60 63 64 68 69 72 73 82 86 91 93 95 98 99 102 104 106 107 109 110 112 114 118 121 122 123 124 125 126 127 136 139 141 144 145 146 147 149 150 153 158 159 162 167 170 171 172 174 176 178 179 181 182 187 190 192 193 194 196 205 211 216 224 230 231 232 234 241 245 247 256 258 260 262 271 273 276 281 282 284 291 131 293 1 7 8 11 12 13 18 21 23 26 27 29 31 33 35 36 38 40 43 45 51 52 55 56 57 58 61 65 67 70 74 75 76 77 79 81 84 87 88 89 90 92 94 96 97 101 105 108 111 113 115 116 119 120 128 129 130 132 133 134 137 138 142 143 148 151 152 154 155 156 157 160 163 164 165 166 168 169 175 177 180 183 184 185 186 188 195 197 198 200 202 203 204 206 207 208 209 210 212 215 217 218 219 220 221 225 226 227 228 229 233 235 237 238 239 240 242 243 248 249 250 251 252 253 255 257 259 261 263 264 265 266 268 269 270 272 274 275 277 278 279 280 283 286 288 289 290 292 294 295 297 298 300 25 48 71 173 214 222 223 226 293 286 189 275 239 115 294 201 78 246 152 168 157 35 254 43 76 277 128 33 67 90 89 259 42 2 3 4 5 6 9 10 14 15 16 17 19 20 22 24 28 30 32 34 37 38 39 41 44 46 47 49 50 53 54 56 59 60 62 63 64 66 68 69 70 72 73 82 83 85 86 91 93 95 98 99 100 102 103 104 105 106 107 109 110 112 114 118 121 122 123 124 125 126 127 131 136 139 140 141 142 144 145 146 147 149 150 153 158 159 162 167 170 171 172 174 176 178 179 181 182 187 190 191 192 193 194 196 199 205 211 216 219 224 230 231 232 234 236 241 243 244 245 247 253 256 258 260 262 267 271 273 274 276 279 281 282 284 285 287 291 296 299 137 134 75 1 7 8 11 12 13 18 21 23 26 27 29 31 36 40 45 51 52 55 57 58 61 65 74 77 79 80 81 84 87 88 92 94 96 97 101 108 111 113 116 117 119 120 129 130 132 133 135 138 143 148 151 154 155 156 160 161 163 164 165 166 169 175 177 180 183 184 185 186 188 195 197 198 200 202 203 204 206 207 208 209 210 212 213 215 217 218 220 221 225 227 228 229 233 235 237 238 240 242 248 249 250 251 252 255 257 261 263 264 265 266 268 269 270 272 278 280 283 288 289 290 292 295 297 298 300 13 30 64 120 217 224 259 281 52 115 146 170 209 292 299 182 201 78 246 167 246 181 52 115 146 170 209 292 299 291 70 196 17 116 132 20 111 201 44 78 131 167 246 181 29 147 151 169 228 254 277 294 40 43 87 99 109 287 292 2 201 78 167 181 246 42 205 98 59 232 2 150 234 95 136 146 50 66 85 100 189 236 296 6 30 46 47 83 199 267 285 299 62 103 191 244 14 15 19 22 24 25 28 32 34 37 38 41 49 53 54 56 73 82 86 93 105 106 107 114 118 122 125 128 131 139 140 149 152 153 162 178 182 190 192 194 196 216 219 226 231 241 245 253 260 271 273 279 286 3 9 20 68 91 104 110 121 124 126 147 174 276 291 133 1 4 5 7 8 10 11 12 13 16 17 18 21 23 26 27 31 33 35 36 39 44 45 48 51 52 55 57 58 60 61 63 64 65 67 69 70 71 72 74 75 76 77 79 80 81 84 88 89 90 92 94 96 97 101 102 108 111 112 113 115 116 117 119 120 123 127 129 130 132 134 135 137 138 141 142 143 144 145 148 154 155 156 157 158 159 160 161 163 164 165 166 168 170 171 172 173 175 176 177 179 180 183 184 185 186 187 188 193 195 197 198 200 202 203 204 206 207 208 209 210 211 212 213 214 215 217 218 220 221 222 223 224 225 227 229 230 233 235 237 238 239 240 242 243 247 248 249 250 251 252 255 256 257 258 259 261 262 263 264 265 266 268 269 270 272 274 275 278 280 281 282 283 284 288 289 290 293 295 297 298 300 40 43 87 99 109 287 292 206 16 12 217 178 259 225 193 201 152 78 167 181 246 42 205 98 2 59 150 232 234 95 136 146 254 50 66 85 100 189 236 296 299 6 30 46 47 62 83 103 140 191 199 244 267 285 253 3 9 14 15 19 20 22 24 25 28 32 34 37 38 41 49 53 54 56 63 64 68 69 73 82 86 91 93 104 105 106 107 110 114 118 121 122 124 125 126 128 131 139 142 147 149 153 162 170 174 179 182 190 192 194 196 211 216 219 226 231 241 245 260 271 273 276 279 281 284 286 291 215 133 1 4 5 7 8 10 11 13 17 18 21 23 26 27 29 31 33 35 36 39 44 45 48 51 52 55 57 58 60 61 65 67 70 71 72 74 75 76 77 79 80 81 84 88 89 90 92 94 96 97 101 102 108 111 112 113 115 116 117 119 120 123 127 129 130 132 134 135 137 138 141 143 144 145 148 151 154 155 156 157 158 159 160 161 163 164 165 166 168 169 171 172 173 175 176 177 180 183 184 185 186 187 188 195 197 198 200 202 203 204 207 208 209 210 212 213 214 218 220 221 222 223 224 227 228 229 230 233 235 237 238 239 240 242 243 247 248 249 250 251 252 255 256 257 258 261 262 263 264 265 266 268 269 270 272 274 275 277 278 280 282 283 288 289 290 293 294 295 297 298 300 36 43 60 63 94 146 254 261 27 42 58 74 117 149 220 201 246 78 167 181 205 246 2 59 98 150 232 50 66 95 136 146 287 234 6 47 83 85 100 189 199 236 267 285 296 30 46 62 103 140 191 244 299 3 9 14 15 19 22 25 28 32 37 41 49 53 54 63 73 82 86 93 104 106 107 109 110 114 118 121 122 125 139 147 153 162 170 178 182 190 192 193 194 196 216 226 231 241 245 260 271 273 279 286 131 1 4 5 7 8 10 11 12 13 16 17 18 20 21 23 24 26 29 31 33 34 35 38 39 40 44 45 48 51 52 55 56 57 61 64 65 67 68 69 70 71 72 75 76 77 79 80 81 84 87 88 89 90 91 92 96 97 99 101 102 105 108 111 112 113 115 116 119 120 123 124 126 127 128 129 130 132 133 134 135 137 138 141 142 143 144 145 148 151 152 154 155 156 157 158 159 160 161 163 164 165 166 168 169 171 172 173 174 175 176 177 179 180 183 184 185 186 187 188 195 197 198 200 202 203 204 206 207 208 209 210 211 212 213 214 215 217 218 219 221 222 223 224 225 227 228 229 230 233 235 237 238 239 240 242 243 247 248 249 250 251 252 253 255 256 257 258 259 262 263 264 265 266 268 269 270 272 274 275 276 277 278 280 281 282 283 284 288 289 290 291 292 293 294 295 297 298 300 27 42 58 74 117 149 220 34 81 258 102 60 76 259 278 201 131 78 167 181 205 246 2 59 98 150 232 234 50 66 95 136 146 254 287 6 30 47 83 85 100 189 199 236 267 285 296 299 89 3 9 14 15 19 22 24 25 28 32 37 38 41 46 49 53 54 56 62 63 73 82 86 93 103 104 105 106 107 109 110 114 118 121 122 125 128 139 140 147 152 153 162 170 178 182 190 191 192 193 194 196 216 219 226 231 241 244 245 253 260 271 273 279 286 70 75 1 4 5 7 8 10 11 12 13 16 17 18 20 21 23 26 29 31 33 35 36 39 40 43 44 45 48 51 52 55 57 61 64 65 67 68 69 71 72 77 79 80 84 87 88 90 91 92 94 96 97 99 101 108 111 112 113 115 116 119 120 123 124 126 127 129 130 132 133 134 135 137 138 141 142 143 144 145 148 151 154 155 156 157 158 159 160 161 163 164 165 166 168 169 171 172 173 174 175 176 177 179 180 183 184 185 186 187 188 195 197 198 200 202 203 204 206 207 208 209 210 211 212 213 214 215 217 218 221 222 223 224 225 227 228 229 230 233 235 237 238 239 240 242 243 247 248 249 250 251 252 255 256 257 261 262 263 264 265 266 268 269 270 272 274 275 276 277 280 281 282 283 284 288 289 290 291 292 293 294 295 297 298 300 35 40 43 61 65 100 196 278 9 17 36 38 134 263 201 246 78 6 9 17 36 38 134 263 125 127 81 126 175 140 51 201 246 30 7 27 29 128 129 262 264 283 23 53 73 204 223 266 297 98 146 181 201 296 2 42 59 78 150 167 205 232 234 246 42 50 66 85 95 100 136 189 236 254 287 299 2 6 14 19 25 41 46 47 49 59 62 83 103 107 125 149 150 178 181 182 190 191 196 199 234 244 267 285 3 4 5 9 10 13 15 16 17 20 22 24 28 30 31 32 34 35 36 37 38 39 40 43 44 45 48 52 54 56 58 60 63 64 67 68 69 70 71 72 77 82 84 86 88 90 91 93 99 102 104 105 106 109 110 111 112 114 115 118 119 121 122 123 124 126 127 131 132 133 134 135 138 139 140 141 142 143 144 145 147 148 152 153 154 155 158 159 162 166 169 170 171 172 174 175 176 177 179 183 184 187 188 192 193 194 197 198 200 211 213 214 216 217 219 220 224 226 228 230 231 233 238 239 240 241 242 243 245 247 249 250 253 255 256 257 258 259 260 261 263 269 270 271 273 274 276 277 279 280 281 282 284 286 291 292 293 294 295 298 12 29 51 61 74 79 94 108 120 160 163 164 180 203 237 248 251 252 265 268 275 283 289 1 8 11 26 65 80 81 87 89 96 113 117 130 151 186 202 206 207 221 227 288 272 137 18 21 33 55 57 75 76 92 97 101 116 156 157 161 165 168 173 185 195 208 209 210 212 215 218 222 225 229 235 278 290 300 23 53 73 204 223 266 297 50 24 206 232 185 118 241 114 98 146 201 296 33 78 167 246 152 168 157 277 67 90 89 42 2 6 14 19 25 30 41 46 47 49 59 62 66 83 85 95 100 103 107 125 136 140 149 150 178 181 182 189 190 191 196 199 205 234 236 244 253 254 267 285 287 299 274 1 3 4 5 7 8 9 10 11 12 13 15 16 17 18 20 21 22 26 27 28 29 31 32 34 35 36 37 38 39 40 43 44 45 48 51 52 54 56 57 58 60 61 63 64 65 68 69 70 71 72 74 75 76 77 79 80 81 82 84 86 87 88 91 92 93 94 96 97 99 101 102 104 105 106 108 109 110 111 112 113 115 116 117 119 120 121 122 123 124 126 127 128 129 130 131 132 133 134 135 137 138 139 141 142 143 144 145 147 148 153 154 155 156 158 159 160 161 162 163 164 165 166 169 170 171 172 173 174 175 176 177 179 180 183 184 186 187 188 192 193 194 195 197 198 200 202 203 207 209 210 211 212 213 214 215 216 217 218 219 220 221 222 224 225 226 227 228 229 230 231 233 235 237 238 239 240 242 243 245 247 248 249 250 251 252 255 256 257 258 259 260 261 262 263 264 265 268 269 270 271 273 275 276 278 279 280 281 282 283 284 286 288 289 290 291 292 293 294 295 298 300 55 151 208 272 2 43 126 133 138 146 205 293 34 98 130 148 196 226 265 201 254 199 42 78 167 181 205 246 2 59 146 150 232 234 50 66 95 136 287 296 299 46 47 62 83 85 100 103 189 191 236 267 285 6 30 3 9 14 15 19 22 24 25 28 32 37 41 49 53 54 56 63 73 86 93 104 106 107 109 110 114 118 121 122 125 139 147 149 153 162 170 178 182 192 193 194 216 231 241 244 245 260 271 273 279 286 131 1 4 5 7 8 10 11 12 13 16 17 18 20 21 23 26 27 29 31 33 35 36 38 39 40 44 45 48 51 52 55 57 58 60 61 64 65 67 68 69 70 71 72 74 75 76 77 79 80 81 82 84 87 88 89 90 91 92 94 96 97 99 101 102 105 108 111 112 113 115 116 117 119 120 123 124 127 128 129 132 134 135 137 140 141 142 143 144 145 151 152 154 155 156 157 158 159 160 161 163 164 165 166 168 169 171 172 173 174 175 176 177 179 180 183 184 185 186 187 188 190 195 197 198 200 202 203 204 206 207 208 209 210 211 212 213 214 215 217 218 219 220 221 222 223 224 225 227 228 229 230 233 235 237 238 239 240 242 243 247 248 249 250 251 252 253 255 256 257 258 259 261 262 263 264 266 268 269 270 272 274 275 276 277 278 280 281 282 283 284 288 289 290 291 292 294 295 297 298 300 34 98 130 148 196 226 265 152 81 264 184 270 76 67 190 201 259 199 42 78 167 181 205 246 2 59 146 150 232 234 50 66 95 136 254 287 296 299 6 30 46 47 62 83 85 100 103 189 191 236 267 285 3 9 14 15 19 22 24 25 28 32 37 38 41 49 53 54 56 63 73 82 86 93 104 105 106 107 109 110 114 118 121 122 125 128 131 139 140 147 149 153 162 170 178 182 192 193 194 216 219 231 241 244 245 253 260 271 273 279 286 70 75 1 4 5 7 8 10 11 12 13 16 17 18 20 21 23 26 27 29 31 33 35 36 39 40 43 44 45 48 51 52 55 57 58 60 61 64 65 68 69 71 72 74 77 79 80 84 87 88 89 90 91 92 94 96 97 99 101 102 108 111 112 113 115 116 117 119 120 123 124 126 127 129 132 133 134 135 137 138 141 142 143 144 145 151 154 155 156 157 158 159 160 161 163 164 165 166 168 169 171 172 173 174 175 176 177 179 180 183 185 186 187 188 195 197 198 200 202 203 204 206 207 208 209 210 211 212 213 214 215 217 218 220 221 222 223 224 225 227 228 229 230 233 235 237 238 239 240 242 243 247 248 249 250 251 252 255 256 257 258 261 262 263 266 268 269 272 274 275 276 277 278 280 281 282 283 284 288 289 290 291 292 293 294 295 297 298 300 45 95 125 130 133 168 228 253 46 92 99 106 169 191 224 201 254 78 46 92 99 106 169 191 224 121 35 31 82 184 58 178 83 201 259 78 31 102 169 184 205 233 256 286 30 38 46 53 79 149 180 201 30 38 46 53 79 149 180 93 22 217 122 67 3 288 62 201 36 100 115 153 209 223 251 260 132 204 262 282 283 285 201 246 78 132 140 204 262 282 283 285 34 256 15 203 223 23 198 201 131 78 45 90 108 128 171 172 271 287 21 22 63 95 189 261 83 201 21 22 63 95 189 232 261 121 149 252 292 246 281 299 201 57 8 30 74 86 133 196 241 254 41 45 50 121 198 209 257 201 78 246 181 41 45 50 121 198 209 257 230 70 268 4 184 6 11 259 201 78 246 167 181 15 71 79 81 112 133 191 272 8 153 204 259 268 270 299 201 254 182 2 42 59 78 98 146 150 167 181 205 232 234 246 6 30 50 66 83 85 95 100 136 189 199 236 267 285 287 296 2 14 19 24 25 32 34 37 38 41 46 47 49 53 56 59 62 98 103 106 107 114 118 125 139 146 149 150 178 190 191 192 196 216 226 231 232 234 241 244 260 273 279 286 1 3 4 5 7 9 10 11 12 13 16 17 18 20 21 22 23 26 27 28 29 31 33 35 36 39 40 43 44 45 48 51 52 54 57 58 60 61 63 64 65 67 68 69 70 72 73 74 75 76 77 80 82 84 86 87 88 89 90 91 92 93 94 96 97 99 101 102 104 105 108 109 110 111 113 115 116 117 119 120 121 122 123 124 126 127 128 129 130 131 132 134 135 137 138 140 141 142 143 144 145 147 148 151 152 154 155 156 157 158 159 160 161 162 163 164 165 166 168 169 170 171 172 173 174 175 176 177 179 180 183 184 185 186 187 188 193 194 195 197 198 200 202 203 206 207 208 209 210 211 212 213 214 215 217 218 219 220 221 222 223 224 225 227 228 229 230 233 235 237 238 239 240 242 243 245 247 248 249 250 251 252 253 255 256 257 258 261 262 263 264 265 266 269 271 274 275 276 277 278 280 281 282 283 284 288 289 290 291 292 293 294 295 297 298 300 272 55 8 153 204 259 268 270 299 211 1 120 78 227 184 142 147 182 201 42 167 181 205 246 152 157 30 254 76 277 90 89 2 6 14 19 24 25 32 34 37 38 41 46 47 49 50 53 56 59 62 66 83 85 95 98 100 103 106 107 114 118 125 128 131 136 139 140 146 149 150 178 189 190 191 192 196 199 216 226 231 232 234 236 241 244 253 260 267 273 279 285 286 287 296 70 3 4 5 7 9 10 11 12 13 15 16 17 18 20 21 22 23 26 27 28 29 31 33 35 36 39 40 43 44 45 48 51 52 54 55 57 58 60 61 63 64 65 67 68 69 71 72 73 74 75 77 79 80 81 82 84 86 87 88 91 92 93 94 96 97 99 101 102 104 105 108 109 110 111 112 113 115 116 117 119 121 122 123 124 126 127 129 130 132 133 134 135 137 138 141 143 144 145 148 151 154 155 156 158 159 160 161 162 163 164 165 166 168 169 170 171 172 173 174 175 176 177 179 180 183 185 186 187 188 193 194 195 197 198 200 202 203 206 207 208 209 210 212 213 214 215 217 218 219 220 221 222 223 224 225 228 229 230 233 235 237 238 239 240 242 243 245 247 248 249 250 251 252 255 256 257 258 261 262 263 264 265 266 269 271 272 274 275 276 278 280 281 282 283 284 288 289 290 291 292 293 294 295 297 298 300 1 7 13 120 130 183 194 237 9 22 112 208 209 218 239 182 201 167 2 6 30 42 47 50 59 66 78 83 85 95 98 100 136 146 150 181 189 199 205 232 234 236 246 254 267 285 287 296 299 42 243 3 4 5 10 14 15 16 17 19 20 24 25 27 28 32 34 35 37 38 39 41 43 44 46 48 49 53 54 56 60 62 63 64 67 68 69 70 72 73 82 84 86 91 93 99 102 103 104 105 106 107 109 110 111 114 115 118 121 122 123 124 125 126 127 128 131 134 138 139 140 141 142 144 145 147 149 152 153 154 158 159 162 170 171 172 174 176 178 179 187 190 191 192 193 196 211 214 216 217 219 220 224 226 230 231 233 241 244 245 247 250 253 256 258 260 262 271 273 274 276 279 281 282 284 286 291 292 293 294 1 12 23 29 36 45 51 58 59 61 66 74 77 79 80 94 108 113 119 120 130 133 135 156 160 161 163 164 165 166 175 180 182 184 185 189 194 195 197 200 205 206 213 223 225 228 229 236 237 238 240 242 248 249 251 252 261 263 265 267 268 269 272 275 278 283 285 289 295 296 297 298 11 21 31 52 65 89 92 96 116 129 137 143 148 157 168 186 198 202 203 212 227 255 257 270 280 288 290 8 18 26 33 40 55 57 71 75 76 81 87 88 90 97 101 117 132 151 155 169 173 177 188 204 207 210 215 221 222 235 259 264 266 277 300 9 22 112 208 209 218 239 231 50 291 17 82 188 183 19 167 201 44 78 181 246 152 105 70 168 38 274 157 300 57 85 35 254 140 43 76 277 137 52 67 90 89 202 259 235 257 299 7 253 42 243 1 2 3 4 5 6 8 10 11 12 13 14 15 16 18 20 21 23 24 25 26 27 28 29 30 31 32 33 34 36 37 39 40 41 45 46 47 48 49 51 53 54 56 58 59 60 61 62 63 64 65 66 68 69 71 72 73 74 75 77 79 80 81 83 84 86 87 88 91 92 93 94 95 96 97 98 99 100 101 102 103 104 106 107 108 109 110 111 113 114 115 116 117 118 119 120 121 122 123 124 125 126 127 128 129 130 131 132 133 134 135 136 138 139 141 142 143 144 145 146 147 148 149 150 151 153 154 155 156 158 159 160 161 162 163 164 165 166 169 170 171 172 173 174 175 176 177 178 179 180 182 184 185 186 187 189 190 191 192 193 194 195 196 197 198 199 200 203 204 205 206 207 210 211 212 213 214 215 216 217 219 220 221 222 223 224 225 226 227 228 229 230 232 233 234 236 237 238 240 241 242 244 245 247 248 249 250 251 252 255 256 258 260 261 262 263 264 265 266 267 268 269 270 271 272 273 275 276 278 279 280 281 282 283 284 285 286 287 288 289 290 292 293 294 295 296 297 298 55 93 221 236 241 251 288 290 293 13 107 131 144 235 270 275 201 98 42 78 167 181 205 246 2 59 95 136 146 150 232 234 50 66 83 85 100 189 254 287 296 299 6 46 47 62 103 191 199 236 244 267 285 3 9 14 15 19 22 24 25 28 30 32 34 37 38 41 49 53 54 56 63 73 82 86 91 104 105 106 109 110 114 118 121 122 124 125 128 139 140 147 149 152 153 162 170 178 182 190 192 193 194 196 216 219 226 231 245 253 260 271 273 279 284 286 10 17 20 27 60 68 72 93 111 115 123 126 127 138 141 154 159 171 172 174 176 179 187 217 220 224 230 233 241 247 256 258 262 276 292 293 294 31 289 108 223 1 4 5 7 8 11 12 16 18 21 23 26 29 33 35 36 39 40 43 44 45 48 51 52 55 57 58 61 64 65 67 69 70 71 74 75 76 77 79 80 81 84 87 88 89 90 92 94 96 97 99 101 102 112 113 116 117 119 120 129 130 132 133 134 135 137 142 143 145 148 151 155 156 157 158 160 161 163 164 165 166 168 169 173 175 177 180 183 184 185 186 188 195 197 198 200 202 203 204 206 207 208 209 210 211 212 213 214 215 218 222 225 227 228 229 237 238 239 240 242 243 248 249 250 252 255 257 259 261 263 264 265 266 268 269 272 274 277 278 280 281 282 283 291 295 297 298 300 13 107 131 144 235 270 275 266 265 202 11 23 298 166 190 98 201 2 42 59 78 95 136 146 150 167 181 205 232 234 246 254 6 30 46 47 50 62 66 83 85 100 103 140 189 191 199 236 244 267 285 287 296 299 259 3 4 5 9 10 14 15 16 17 19 20 22 24 25 27 28 32 34 35 37 38 39 41 43 44 48 49 53 54 56 60 63 64 67 68 69 70 72 73 82 84 86 91 93 99 102 104 105 106 109 110 111 112 114 115 118 121 122 123 124 125 126 127 128 134 138 139 141 142 145 147 149 152 153 154 158 159 162 170 171 172 174 176 178 179 182 187 192 193 194 196 211 214 216 217 219 220 224 226 230 231 233 241 243 245 247 250 253 256 258 260 262 271 273 274 276 279 281 282 284 286 291 292 293 294 26 31 108 223 1 7 8 12 18 21 29 33 36 40 45 51 52 55 57 58 61 65 71 74 75 76 77 79 80 81 87 88 89 90 92 94 96 97 101 113 116 117 119 120 129 130 132 133 135 137 143 148 151 155 156 157 160 161 163 164 165 168 169 173 175 177 180 183 184 185 186 188 195 197 198 200 203 204 206 207 208 209 210 212 213 215 218 221 222 225 227 228 229 237 238 239 240 242 248 249 251 252 255 257 261 263 264 268 269 272 277 278 280 283 288 289 290 295 297 300 36 44 117 118 143 150 187 250 3 25 62 86 172 255 201 246 3 25 62 69 86 172 255 34 293 275 200 277 40 98 201 131 2 29 86 113 192 234 254 271 16 42 69 153 189 199 219 201 66 16 42 69 153 189 199 219 152 206 4 273 32 89 259 281 66 201 147 227 229 245 258 270 276 289 36 118 144 188 228 255 297 146 167 201 246 78 181 205 42 59 98 205 232 2 150 234 95 136 50 66 254 83 85 100 189 236 287 296 299 6 30 46 47 62 103 140 191 199 244 267 285 19 25 32 37 41 49 53 107 114 125 139 149 182 190 196 216 226 241 260 273 279 286 1 3 4 5 7 8 9 10 11 12 13 14 15 16 17 20 21 22 23 24 26 27 28 29 31 33 34 35 38 39 40 43 44 45 48 51 52 54 56 57 58 60 61 63 64 65 67 68 69 70 71 72 73 74 75 76 77 79 80 81 82 84 86 87 88 89 90 91 92 93 94 96 99 101 102 104 105 106 108 109 110 111 112 113 115 116 119 120 121 122 123 124 126 127 128 129 130 131 132 133 134 135 137 138 141 142 143 145 148 152 153 154 155 156 157 158 159 160 161 162 163 164 165 166 168 169 170 171 172 173 174 175 176 177 178 179 180 183 184 185 186 187 192 193 194 195 197 198 200 202 203 204 206 207 209 210 211 212 213 214 215 217 218 219 220 221 222 223 224 230 231 233 235 237 238 239 240 242 243 247 248 249 250 251 252 253 256 257 259 261 262 263 264 266 268 269 271 274 275 277 278 280 281 282 283 284 288 291 292 293 294 295 298 147 245 272 18 55 97 117 151 208 225 265 290 300 36 118 144 188 228 255 297 16 68 249 148 14 263 21 233 146 167 201 246 78 181 67 42 59 98 205 232 2 95 136 150 234 254 50 66 83 85 100 189 236 287 296 299 259 6 19 25 30 32 34 37 38 41 46 47 49 53 56 62 103 107 114 125 139 140 149 152 178 182 190 191 196 199 216 226 241 244 253 260 267 273 279 285 286 1 3 4 5 7 8 9 10 11 12 13 15 17 18 20 22 23 24 26 27 28 29 31 33 35 39 40 43 44 45 48 51 52 54 57 58 60 61 63 64 65 69 70 71 72 73 74 75 76 77 79 80 81 82 84 86 87 88 89 90 91 92 93 94 96 97 99 101 102 104 105 106 108 109 110 111 112 113 115 116 117 119 120 121 122 123 124 126 127 128 129 130 131 132 133 134 135 137 138 141 142 143 145 147 151 153 154 155 156 157 158 159 160 161 162 163 164 165 166 168 169 170 171 172 173 174 175 176 177 179 180 183 184 185 186 187 192 193 194 195 197 198 200 202 203 204 206 207 208 209 210 211 212 213 214 215 217 218 219 220 221 222 223 224 225 227 229 230 231 235 237 238 239 240 242 243 245 247 248 250 251 252 256 257 258 261 262 264 265 266 268 269 270 271 272 274 275 276 277 278 280 281 282 283 284 288 289 290 291 292 293 294 295 298 300 55 7 12 57 85 224 238 275 278 56 60 68 199 222 237 282 201 42 78 167 181 205 246 2 59 95 98 136 146 150 232 234 254 42 66 167 181 189 205 236 246 287 296 299 6 30 46 47 50 62 83 100 103 140 191 244 267 285 14 24 25 32 34 37 41 49 53 106 107 114 118 125 139 149 178 182 190 192 196 216 226 231 241 260 273 279 286 1 3 4 5 8 9 10 11 13 15 16 17 18 19 20 21 22 23 26 27 28 29 31 33 35 36 38 39 40 43 44 45 48 51 52 54 58 61 63 64 65 67 69 70 71 72 73 74 75 76 77 79 80 81 82 84 86 87 88 89 90 91 92 93 94 96 97 99 101 102 104 105 108 109 110 111 112 113 115 116 117 119 120 121 122 123 124 126 127 128 129 130 131 132 133 134 135 137 138 141 142 143 144 145 147 148 151 152 153 154 155 156 157 158 159 160 161 162 163 164 165 166 168 169 170 171 172 173 174 175 176 177 179 180 183 184 185 186 187 188 193 194 195 197 198 200 202 203 204 206 207 208 209 210 211 212 213 214 215 217 218 219 220 221 223 225 227 228 229 230 233 235 239 240 242 243 245 247 248 249 250 251 252 253 255 256 257 258 259 261 262 263 264 265 266 268 269 270 271 272 274 276 277 280 281 283 284 288 289 290 291 292 293 294 295 297 298 300 55 56 60 68 199 222 237 282 50 261 228 85 132 187 197 51 201 78 168 128 33 67 131 2 42 59 66 95 98 136 146 150 167 181 189 205 232 234 236 246 254 287 296 299 6 14 19 24 25 30 32 34 37 38 41 46 47 49 53 62 83 100 103 106 107 114 118 125 139 140 149 152 178 182 190 191 192 196 216 226 231 241 244 253 260 267 273 279 285 286 274 1 3 4 5 7 8 9 10 11 12 13 15 16 17 18 20 21 22 23 26 27 28 29 31 35 36 39 40 43 44 45 48 52 54 55 57 58 61 63 64 65 69 70 71 72 73 74 75 76 77 79 80 81 82 84 86 87 88 89 90 91 92 93 94 96 97 99 101 102 104 105 108 109 110 111 112 113 115 116 117 119 120 121 122 123 124 126 127 129 130 133 134 135 137 138 141 142 143 144 145 147 148 151 153 154 155 156 157 158 159 160 161 162 163 164 165 166 169 170 171 172 173 174 175 176 177 179 180 183 184 185 186 188 193 194 195 198 200 202 203 204 206 207 208 209 210 211 212 213 214 215 217 218 219 220 221 223 224 225 227 229 230 233 235 238 239 240 242 243 245 247 248 249 250 251 252 255 256 257 258 259 262 263 264 265 266 268 269 270 271 272 275 276 277 278 280 281 283 284 288 289 290 291 292 293 294 295 297 298 300 11 44 113 145 157 209 223 259 33 48 120 195 216 278 281 182 201 2 42 50 59 66 78 85 95 98 100 136 146 150 167 181 189 205 232 234 236 246 254 287 296 299 6 14 15 19 22 24 25 28 30 32 34 37 38 41 46 47 49 53 54 56 62 73 82 83 86 93 103 105 106 107 109 114 118 122 125 128 131 139 140 149 152 153 162 178 190 191 192 194 196 199 219 226 231 241 244 245 253 260 267 271 273 279 285 286 3 9 10 12 16 21 23 27 29 36 39 40 45 50 58 59 60 61 63 66 68 71 74 77 79 80 81 87 91 94 95 100 102 104 110 113 115 119 121 123 124 126 127 129 132 133 135 136 138 141 145 146 147 150 154 155 156 159 165 166 171 172 173 174 175 176 177 179 180 184 185 187 188 189 193 197 200 204 206 212 213 217 220 221 224 227 228 229 230 233 238 239 240 242 249 251 252 255 256 258 261 262 263 264 268 270 280 283 288 289 291 292 294 295 296 297 298 31 64 84 111 148 160 202 274 276 282 293 108 163 164 209 272 69 1 4 5 7 8 13 17 18 20 26 35 43 51 52 55 57 65 67 70 72 75 76 88 89 90 92 96 97 99 101 112 116 117 130 134 137 142 143 144 151 158 161 168 169 170 183 186 198 203 207 208 210 211 214 215 218 222 225 235 237 243 247 248 250 257 265 266 269 275 277 284 290 300 33 48 120 195 216 278 281 276 293 273 72 247 203 223 20 182 201 42 78 98 167 181 205 246 152 274 157 300 85 35 140 43 76 277 137 90 89 202 259 299 7 253 2 3 4 5 6 8 9 10 11 12 13 14 15 16 17 19 21 22 23 24 25 27 28 29 30 31 32 34 36 37 38 39 40 41 44 45 46 47 49 50 51 52 53 54 56 58 59 60 61 62 63 64 66 67 68 69 70 71 73 74 77 79 80 81 82 83 84 86 87 88 91 92 93 94 95 96 99 100 102 103 104 105 106 107 109 110 111 112 113 114 115 118 119 121 122 123 124 125 126 127 128 129 131 132 133 134 135 136 138 139 141 142 143 144 145 146 147 148 149 150 153 154 155 156 158 159 162 165 166 168 169 170 171 172 173 174 175 176 177 178 179 180 183 184 185 187 188 189 190 191 192 193 194 196 197 198 199 200 204 206 211 212 213 214 215 217 218 219 220 221 224 226 227 228 229 230 231 232 233 234 236 238 239 240 241 242 243 244 245 249 250 251 252 254 255 256 257 258 260 261 262 263 264 266 267 268 269 270 271 279 280 282 283 284 285 286 287 288 289 291 292 294 295 296 297 298 1 18 26 55 57 75 97 101 108 116 117 151 160 161 163 164 207 208 209 210 222 235 237 265 272 290 65 130 186 225 248 275 16 28 37 72 91 102 289 297 52 90 148 197 198 265 295 139 146 201 42 78 98 167 181 205 246 59 95 136 146 150 232 234 2 50 66 83 85 100 189 236 254 287 296 299 6 46 47 62 103 191 199 244 267 285 3 9 14 15 19 20 22 24 25 30 32 34 38 41 49 53 54 56 63 64 68 69 73 82 86 93 104 105 106 107 109 110 114 118 121 122 124 125 126 128 131 140 142 147 149 152 153 162 170 174 178 182 190 192 193 194 196 211 216 219 226 231 241 245 253 260 271 273 276 279 284 286 10 17 27 28 36 37 60 72 91 111 115 123 127 132 133 138 141 154 159 171 172 175 176 179 184 187 217 220 228 230 239 240 247 256 258 262 280 291 292 293 294 298 31 223 1 4 5 7 8 11 12 13 18 21 23 26 29 33 35 39 40 43 44 45 48 51 55 57 58 61 65 67 70 71 74 75 76 77 79 80 81 84 87 88 89 92 94 96 97 99 101 108 112 113 116 117 119 120 129 130 134 135 137 143 144 145 151 155 156 157 158 160 161 163 164 165 166 168 169 173 177 180 183 185 186 188 195 200 202 203 204 206 207 208 209 210 212 213 214 215 218 221 222 224 225 227 229 233 235 237 238 242 243 248 249 250 251 252 255 257 259 261 263 264 266 268 269 270 272 274 275 277 278 281 282 283 288 290 300 52 90 148 197 198 265 295 41 2 169 212 145 22 233 156 139 201 76 42 59 78 95 98 136 146 150 167 181 205 232 234 246 254 6 30 46 47 50 62 66 83 85 100 103 140 189 191 199 236 244 267 285 287 296 299 152 259 3 4 5 9 10 14 15 16 17 19 20 24 25 27 28 32 34 35 36 37 38 39 43 44 48 49 53 54 56 60 63 64 67 68 69 70 72 73 82 84 86 91 93 99 102 104 105 106 107 109 110 111 112 114 115 118 121 122 123 124 125 126 127 128 131 132 133 134 138 141 142 144 147 149 153 154 158 159 162 170 171 172 174 175 176 178 179 182 184 187 190 192 193 194 196 211 214 216 217 219 220 224 226 228 230 231 238 239 240 241 243 245 247 250 253 256 258 260 262 266 271 273 274 276 277 279 280 281 282 284 286 291 292 293 294 298 151 92 31 223 235 1 7 8 11 12 13 18 21 23 26 29 33 40 45 51 55 57 58 61 65 71 74 75 77 79 80 81 87 88 89 94 96 97 101 108 113 116 117 119 120 129 130 135 137 143 155 157 160 161 163 164 165 166 168 173 177 180 183 185 186 188 195 200 202 203 204 206 207 208 209 210 213 215 218 221 222 225 227 229 237 242 248 249 251 252 255 257 261 263 264 268 269 270 272 275 278 283 288 289 290 297 300 16 40 76 131 134 144 235 251 32 151 208 211 267 269 299 2 201 42 59 78 95 98 146 150 167 181 205 232 234 246 6 30 50 66 83 85 100 136 189 199 236 254 285 287 296 3 9 14 15 19 22 24 25 28 34 38 46 47 49 53 54 56 59 62 63 73 82 86 93 95 98 103 106 107 109 110 114 118 121 122 125 139 146 147 149 153 162 167 170 178 190 191 192 193 194 196 205 216 219 226 231 232 234 241 244 245 260 271 273 279 286 1 4 5 7 8 10 11 12 13 17 18 20 21 23 26 27 29 31 33 35 36 37 39 41 43 44 45 48 51 52 55 57 58 60 61 64 65 67 68 69 70 71 72 74 75 77 79 80 81 84 87 88 89 90 91 92 94 96 97 99 101 102 104 105 108 111 112 113 115 116 117 119 120 123 124 126 127 128 129 130 132 133 135 137 138 140 141 142 143 145 148 152 154 155 156 157 158 159 160 161 163 164 165 166 168 169 171 172 173 174 175 176 177 179 180 182 183 184 185 186 187 188 195 197 198 200 202 203 204 206 207 209 210 212 213 214 215 217 218 220 221 222 223 224 225 227 228 229 230 233 237 238 239 240 242 243 247 248 249 250 252 253 255 256 257 258 259 261 262 263 264 265 266 268 270 272 274 275 276 277 278 280 281 282 283 284 288 289 290 291 292 293 294 295 297 298 300 32 151 208 211 267 269 299 41 127 91 75 42 181 182 23 2 201 78 246 168 157 35 254 76 277 128 33 67 90 89 3 6 9 14 15 19 22 24 25 28 30 34 37 38 46 47 49 50 53 54 56 59 62 63 66 73 82 83 85 86 93 95 98 100 103 104 105 106 107 109 110 114 118 121 122 125 131 136 139 140 146 147 149 150 152 153 162 167 170 178 189 190 191 192 193 194 196 199 205 216 219 226 231 232 234 236 241 244 245 253 260 271 273 279 285 286 287 296 259 1 4 5 7 8 10 11 12 13 16 17 18 20 21 26 27 29 31 36 39 40 43 44 45 48 51 52 55 57 58 60 61 64 65 68 69 70 71 72 74 77 79 80 81 84 87 88 92 94 96 97 99 101 102 108 111 112 113 115 116 117 119 120 123 124 126 129 130 132 133 134 135 137 138 141 142 143 144 145 148 154 155 156 158 159 160 161 163 164 165 166 169 171 172 173 174 175 176 177 179 180 183 184 185 186 187 188 195 197 198 200 202 203 204 206 207 209 210 212 213 214 215 217 218 220 221 222 223 224 225 227 228 229 230 233 235 237 238 239 240 242 243 247 248 249 250 251 252 255 256 257 258 261 262 263 264 265 266 268 270 272 274 275 276 278 280 281 282 283 284 288 289 290 291 292 293 294 295 297 298 300 14 35 48 71 99 158 174 286 31 105 111 115 205 241 300 201 78 167 246 181 31 105 111 115 205 241 300 117 125 218 1 63 110 224 62 201 78 167 246 181 1 7 13 16 22 82 153 175 55 64 109 149 274 276 278 191 201 2 42 59 78 98 150 167 181 205 232 234 246 50 66 83 85 95 100 136 146 189 236 254 287 296 299 6 19 25 46 47 53 59 62 98 107 114 118 125 150 191 199 232 244 267 285 3 4 5 9 10 14 15 17 20 24 27 28 30 32 34 35 37 38 39 41 43 44 48 49 54 56 60 63 67 68 69 70 72 73 84 86 91 93 99 102 103 104 105 106 110 111 112 115 121 122 123 124 126 127 128 131 134 139 140 141 142 144 145 147 152 154 158 159 162 170 171 172 174 176 178 179 182 187 190 192 193 194 196 211 214 216 217 219 220 224 226 230 231 233 241 243 245 247 250 253 256 258 260 262 271 273 279 281 282 284 286 291 292 293 294 1 12 23 29 36 45 58 61 74 77 79 80 82 94 108 113 119 120 130 133 135 153 155 156 160 161 163 164 165 166 175 180 184 185 188 195 197 200 203 206 213 223 228 229 237 238 239 240 242 248 249 251 252 261 263 268 269 270 275 283 289 295 297 298 11 31 40 52 65 81 87 89 96 129 143 168 183 186 198 204 208 212 222 227 255 257 265 280 288 225 51 8 18 21 26 33 57 71 75 76 88 90 92 97 101 116 117 132 137 138 148 151 157 169 173 177 202 207 209 210 215 218 221 235 259 264 266 272 277 290 300 55 64 109 149 274 276 278 231 50 291 41 151 214 15 174 2 201 142 42 78 167 181 205 246 157 254 277 90 89 6 19 25 30 46 47 53 59 62 66 83 85 95 98 100 103 107 114 118 125 136 140 146 150 152 189 191 196 199 232 234 236 244 253 267 285 287 296 299 259 1 3 4 5 7 8 9 10 11 12 13 14 16 17 20 21 22 23 24 26 27 28 29 31 32 33 34 35 36 37 38 39 40 43 44 45 48 49 51 52 54 56 57 58 60 61 63 65 67 68 69 70 71 72 73 74 75 76 77 79 80 81 82 84 86 87 88 91 92 93 94 96 99 101 102 104 105 106 108 110 111 112 113 115 116 119 120 121 122 123 124 126 127 128 129 130 131 132 133 134 135 137 138 139 141 143 144 145 147 148 153 154 155 156 158 159 160 161 162 163 164 165 166 168 169 170 171 172 173 175 176 177 178 179 180 182 183 184 185 186 187 188 190 192 193 194 195 197 198 200 202 203 204 206 207 209 210 211 212 213 215 216 217 218 219 220 221 222 223 224 226 227 228 229 230 233 235 237 238 239 240 241 242 243 245 247 248 249 250 251 252 255 256 257 258 260 261 262 263 264 266 268 269 270 271 273 275 279 280 281 282 283 284 286 288 289 292 293 294 295 297 298 18 97 117 208 225 265 272 290 300 13 42 127 130 136 161 246 284 23 25 66 119 228 231 243 201 78 246 23 25 66 119 228 231 243 291 168 101 82 43 115 131 209 201 78 246 33 54 113 153 173 194 246 277 47 80 116 140 166 221 240 78 201 167 181 42 78 205 246 2 59 98 150 232 234 146 50 66 95 136 287 296 299 83 85 100 189 236 254 6 46 62 103 191 199 267 285 14 19 24 25 30 32 34 37 38 41 49 53 56 106 107 114 118 125 128 131 139 149 152 178 182 190 192 196 216 226 231 241 244 253 260 273 279 286 3 9 20 22 28 54 63 68 73 82 86 91 93 104 109 110 121 122 124 126 147 153 162 170 174 193 194 211 245 271 276 284 282 289 1 4 5 7 8 10 11 12 13 15 16 17 18 21 23 26 27 29 31 35 36 39 40 43 44 45 48 51 52 55 57 58 60 61 64 65 67 69 70 71 72 74 75 76 77 79 81 84 87 88 89 90 92 94 96 97 99 101 102 105 108 111 112 115 117 119 120 123 127 129 130 132 133 134 135 137 138 141 142 143 144 145 148 151 154 155 156 157 158 159 160 161 163 164 165 168 169 171 172 175 176 177 179 180 183 184 185 186 187 188 195 197 198 200 202 203 204 206 207 208 209 210 212 213 214 215 217 218 219 220 222 223 224 225 227 228 229 230 233 235 237 238 239 242 243 247 248 249 250 251 252 255 256 257 258 259 261 262 263 264 265 266 268 269 270 272 274 275 278 280 281 283 288 290 291 292 293 294 295 297 298 300 47 80 116 140 166 221 240 269 286 273 15 180 183 131 225 201 30 42 78 167 181 205 246 2 59 98 150 232 234 50 66 95 136 146 254 287 296 299 6 46 62 83 85 100 103 189 191 199 236 267 285 259 3 9 14 19 20 22 24 25 28 32 34 37 38 41 49 53 54 56 63 64 68 69 73 82 86 91 93 104 105 106 107 109 110 114 118 121 122 124 125 126 128 139 147 149 152 153 162 170 174 178 182 190 192 193 194 196 211 216 219 226 231 241 244 245 253 260 271 276 279 284 70 75 157 282 289 1 4 5 7 8 10 11 12 13 16 17 18 21 23 26 27 29 31 33 35 36 39 40 43 44 45 48 51 52 55 57 58 60 61 65 67 71 72 74 76 77 79 81 84 87 88 89 90 92 94 96 97 99 101 102 108 111 112 113 115 117 119 120 123 127 129 130 132 133 134 135 137 138 141 142 143 144 145 148 151 154 155 156 158 159 160 161 163 164 165 168 169 171 172 173 175 176 177 179 184 185 186 187 188 195 197 198 200 202 203 204 206 207 208 209 210 212 213 214 215 217 218 220 222 223 224 227 228 229 230 233 235 237 238 239 242 243 247 248 249 250 251 252 255 256 257 258 261 262 263 264 265 266 268 270 272 274 275 277 278 280 281 283 288 290 291 292 293 294 295 297 298 300 63 85 94 202 254 279 283 287 90 109 129 249 250 267 274 181 201 78 90 109 129 249 250 267 274 102 85 60 94 259 282 114 299 181 201 78 8 51 82 122 143 145 167 194 39 92 99 137 147 157 216 201 228 78 181 246 167 205 42 98 59 2 150 232 234 95 136 146 254 50 66 83 85 100 189 236 287 296 299 6 267 285 14 19 25 30 32 41 46 47 49 53 62 103 107 114 118 125 140 149 152 178 182 190 191 196 199 226 244 253 273 34 37 139 241 260 279 286 1 3 4 5 7 9 10 11 12 13 15 16 17 18 20 21 22 23 24 26 27 28 29 31 33 35 36 38 40 43 44 45 48 52 54 56 57 58 60 61 63 64 65 67 68 69 70 71 72 73 74 75 76 77 79 80 81 84 86 87 88 89 90 91 93 94 96 97 101 102 104 105 106 108 109 110 111 112 113 115 116 117 119 120 121 123 124 126 127 128 129 130 131 132 133 134 135 138 141 142 144 148 153 154 155 156 158 159 160 161 162 163 164 165 166 168 169 170 171 172 173 174 175 176 177 179 180 183 184 185 186 187 188 192 193 195 197 198 200 202 203 204 206 207 209 210 211 212 213 214 215 217 218 219 220 221 222 223 224 225 227 229 230 231 233 235 237 238 239 240 242 243 245 247 248 249 250 251 252 255 256 257 258 259 261 262 263 264 265 266 268 269 270 271 272 274 275 276 277 278 280 281 282 283 284 288 289 290 291 292 293 294 295 297 298 300 55 151 208 39 92 99 137 147 157 216 230 79 214 170 200 72 128 183 201 228 78 167 181 205 246 42 98 2 59 150 232 234 50 66 95 136 146 254 6 83 85 100 189 236 267 285 287 296 299 14 19 25 30 32 34 37 38 41 46 47 49 53 56 62 103 107 114 118 125 139 140 149 152 178 182 190 191 196 199 226 241 244 253 260 273 279 286 1 3 4 5 7 8 9 10 11 12 13 15 16 17 18 20 21 22 23 24 26 27 28 29 31 33 35 36 40 43 44 45 48 51 52 54 57 58 60 61 63 64 65 67 68 69 70 71 73 74 75 76 77 80 81 82 84 86 87 88 89 90 91 93 94 96 97 101 102 104 105 106 108 109 110 111 112 113 115 116 117 119 120 121 122 123 124 126 127 129 130 131 132 133 134 135 138 141 142 143 144 145 148 151 153 154 155 156 158 159 160 161 162 163 164 165 166 168 169 171 172 173 174 175 176 177 179 180 184 185 186 187 188 192 193 194 195 197 198 202 203 204 206 207 208 209 210 211 212 213 215 217 218 219 220 221 222 223 224 225 227 229 231 233 235 237 238 239 240 242 243 245 247 248 249 250 251 252 255 256 257 258 259 261 262 263 264 265 266 268 269 270 271 272 274 275 276 277 278 280 281 282 283 284 288 289 290 291 292 293 294 295 297 298 300 55 19 22 34 63 200 241 247 296 41 137 148 218 245 257 276 201 2 246 42 59 78 95 98 136 146 150 167 181 205 232 234 254 6 46 47 50 62 66 83 85 100 103 140 189 191 199 236 244 267 285 287 296 299 25 30 53 107 114 118 125 149 152 196 253 3 4 5 14 15 16 17 19 20 22 24 28 32 34 37 39 44 49 54 60 63 68 72 73 82 86 91 93 104 106 109 110 112 115 121 122 123 124 126 127 139 144 145 147 153 154 158 159 162 170 171 172 174 176 178 179 182 187 190 192 193 194 211 214 216 220 224 226 230 231 241 247 256 258 260 262 271 273 279 281 282 284 286 291 293 294 31 223 1 7 8 9 10 11 12 13 18 21 23 26 27 29 33 35 36 38 40 43 45 48 51 52 55 56 57 58 61 64 65 67 69 70 71 74 75 76 77 79 80 81 84 87 88 89 90 92 94 96 97 99 101 102 105 108 111 113 116 117 119 120 128 129 130 131 132 133 134 135 138 141 142 143 151 155 156 157 160 161 163 164 165 166 168 169 173 175 177 180 183 184 185 186 188 195 197 198 202 203 204 206 207 208 209 210 212 213 215 217 219 221 222 225 227 228 229 233 235 237 238 239 240 242 243 248 249 250 251 252 255 259 261 263 264 265 266 268 269 270 272 274 275 277 278 280 283 288 289 290 292 295 297 298 300 41 137 148 218 245 257 276 250 151 97 102 36 11 141 7 2 201 246 42 59 78 95 98 136 146 150 167 181 205 232 234 254 6 30 46 47 50 62 66 83 85 100 103 140 189 191 199 236 244 267 285 287 296 299 3 4 5 9 10 14 15 16 17 19 20 22 24 25 28 32 34 37 38 39 43 44 49 53 54 56 60 63 64 67 68 69 70 72 73 82 86 91 93 99 104 105 106 107 109 110 112 114 115 118 121 122 123 124 125 126 127 128 131 139 142 144 145 147 149 152 153 154 158 159 162 170 171 172 174 176 178 179 182 187 190 192 193 194 196 211 214 216 219 220 224 226 230 231 241 243 247 253 256 258 260 262 271 273 274 279 281 282 284 286 291 293 294 31 223 1 8 12 13 18 21 23 26 27 29 33 35 40 45 48 51 52 55 57 58 61 65 71 74 75 76 77 79 80 81 84 87 88 89 90 92 94 96 101 108 111 113 116 117 119 120 129 130 132 133 134 135 138 143 155 156 157 160 161 163 164 165 166 168 169 173 175 177 180 183 184 185 186 188 195 197 198 200 202 203 204 206 207 208 209 210 212 213 215 217 221 222 225 227 228 229 233 235 237 238 239 240 242 248 249 251 252 255 259 261 263 264 265 266 268 269 270 272 275 277 278 280 283 288 289 290 292 295 297 298 300 10 17 18 41 105 151 216 299 36 44 100 159 207 229 264 2 201 246 83 42 59 78 98 150 167 181 205 232 234 2 50 66 85 95 136 146 189 236 254 287 296 6 19 25 30 46 47 53 62 103 107 118 140 152 191 199 244 253 267 285 14 32 41 49 114 125 149 178 182 190 196 273 259 1 3 4 5 7 8 9 11 12 13 15 16 20 21 22 23 24 26 27 28 29 31 33 34 35 37 38 39 40 43 45 48 51 52 54 56 57 58 60 61 63 64 65 67 68 69 70 71 72 73 74 76 77 79 80 81 82 84 86 87 88 89 90 91 92 93 94 96 99 101 102 104 106 108 109 110 111 112 113 115 116 119 121 122 123 124 126 127 128 129 130 131 132 133 134 135 137 138 139 141 142 143 144 145 147 148 153 154 155 156 157 158 160 162 163 164 165 166 168 169 170 171 172 173 174 175 176 177 179 180 183 184 185 187 188 192 193 194 195 197 198 200 202 203 204 206 209 210 211 212 213 214 215 217 218 219 220 221 222 223 224 226 227 228 230 231 233 235 237 238 239 240 241 242 243 245 247 249 250 251 252 255 256 257 258 260 261 262 263 266 268 269 270 271 274 275 276 277 278 279 280 281 282 283 284 286 288 289 291 292 293 294 295 297 298 17 216 55 75 97 117 120 161 186 208 225 248 265 272 290 300 36 44 100 159 207 229 264 71 280 108 92 191 12 84 253 83 201 246 152 2 42 59 78 98 150 167 181 205 232 234 50 66 85 95 136 146 189 236 254 287 296 299 6 14 19 25 30 32 41 46 47 49 53 62 103 107 114 118 125 140 149 178 182 190 196 199 244 267 273 285 99 142 259 1 3 4 5 7 8 9 10 11 13 15 16 17 20 21 22 23 24 26 27 28 29 31 33 34 35 37 38 39 40 43 45 48 51 52 54 56 57 58 60 61 63 64 65 67 68 69 70 72 73 74 75 76 77 79 80 81 82 86 87 88 89 90 91 93 94 96 97 101 102 104 105 106 109 110 111 112 113 115 116 119 120 121 122 123 124 126 127 128 129 130 131 132 133 134 135 137 138 139 141 143 144 145 147 148 153 154 155 156 157 158 160 161 162 163 164 165 166 168 169 170 171 172 173 174 175 176 177 179 180 183 184 185 186 187 188 192 193 194 195 197 198 200 202 203 204 206 209 210 211 212 213 214 215 216 217 218 219 220 221 222 223 224 226 227 228 230 231 233 235 237 238 239 240 241 242 243 245 247 248 249 250 251 252 255 256 257 258 260 261 262 263 266 268 269 270 271 274 275 276 277 278 279 281 282 283 284 286 288 289 291 292 293 294 295 297 298 18 55 117 151 208 225 265 272 290 300 5 21 44 145 159 178 211 241 10 63 88 177 198 210 226 201 78 42 181 205 246 167 2 59 98 232 234 50 66 95 136 146 287 296 299 150 254 6 46 47 62 83 85 100 103 140 189 191 199 236 244 267 285 56 14 19 22 24 25 28 30 32 34 37 38 41 49 53 54 73 82 86 93 106 107 109 114 118 122 125 128 131 139 149 152 153 162 182 190 192 194 196 216 219 231 245 253 260 271 273 279 286 3 9 16 17 20 27 39 60 68 91 104 110 111 115 121 123 124 126 127 132 133 138 141 145 147 154 159 172 174 176 178 179 187 193 211 217 220 224 228 230 233 240 241 247 256 258 262 276 291 292 294 31 23 108 223 251 1 4 7 8 11 12 13 15 18 26 29 33 35 36 40 43 45 48 51 52 55 57 58 61 64 65 67 69 70 71 72 74 75 76 77 79 80 81 84 87 89 90 92 94 96 97 99 101 102 105 112 113 116 117 119 120 129 130 134 135 137 142 143 144 148 151 155 156 157 158 160 161 163 164 165 166 168 169 170 171 173 175 180 183 184 185 186 188 195 197 200 202 203 204 206 207 208 209 212 213 214 215 218 221 222 225 227 229 235 237 238 239 242 243 248 249 250 252 255 257 259 261 263 264 265 266 268 269 270 272 274 275 277 278 280 281 282 283 284 288 289 290 293 295 297 298 300 10 63 88 177 198 210 226 106 171 293 72 208 215 150 11 201 42 78 167 181 205 246 2 59 98 232 234 128 50 66 95 136 146 254 287 296 299 6 30 46 47 62 83 85 100 103 140 189 191 199 236 244 267 285 277 259 56 3 4 5 9 14 15 16 17 19 20 22 24 25 27 28 32 34 35 37 38 39 41 43 44 48 49 53 54 60 64 67 68 69 70 73 82 84 86 91 93 99 102 104 105 107 109 110 111 112 114 115 118 121 122 123 124 125 126 127 131 132 133 134 138 139 141 142 144 145 147 149 152 153 154 158 159 162 170 172 174 176 178 179 182 187 190 192 193 194 196 211 214 216 217 219 220 224 228 230 231 233 240 241 243 245 247 250 253 256 258 260 262 266 271 273 274 276 279 281 282 284 286 291 292 294 23 31 108 223 1 7 8 12 13 18 21 26 29 33 36 40 45 51 52 55 57 58 61 65 71 74 75 76 77 79 80 81 87 89 90 92 94 96 97 101 113 116 117 119 120 129 130 135 137 143 148 151 155 156 157 160 161 163 164 165 166 168 169 173 175 180 183 184 185 186 188 195 197 200 202 203 204 206 207 209 212 213 218 221 222 225 227 229 235 237 238 239 242 248 249 251 252 255 257 261 263 264 265 268 269 270 272 275 278 280 283 288 289 290 295 297 298 300 42 72 194 203 211 266 279 289 5 56 74 112 157 225 228 98 201 234 78 167 181 205 246 42 2 59 98 232 95 146 150 50 136 66 254 287 296 299 6 83 85 100 189 199 236 267 285 14 19 25 30 32 34 41 46 47 49 53 62 103 107 114 118 125 140 149 152 178 182 190 191 196 226 244 253 273 3 4 9 10 15 20 22 24 28 37 54 63 68 73 82 86 91 93 104 109 110 121 122 123 124 126 127 139 141 145 147 153 158 162 170 171 174 179 193 194 211 216 224 230 231 241 245 258 260 262 271 276 279 281 284 286 291 293 131 115 1 7 8 11 12 13 16 17 18 21 23 26 27 29 31 33 35 36 38 39 40 43 44 45 48 51 52 55 57 58 60 61 64 65 67 69 70 71 75 76 77 79 80 81 84 87 88 89 90 92 94 96 97 99 101 102 105 106 108 111 113 116 117 119 120 128 129 130 132 133 134 135 137 138 142 143 144 148 151 154 155 156 159 160 161 163 164 165 166 168 169 172 173 175 176 177 180 183 184 185 186 187 188 192 195 197 198 200 202 204 206 207 208 209 210 212 213 214 215 217 218 219 220 221 222 223 227 229 233 235 237 238 239 240 242 243 247 248 249 250 251 252 255 256 257 259 261 263 264 265 268 269 270 272 274 275 277 278 280 282 283 288 290 292 294 295 297 298 300 5 56 74 112 157 225 228 168 212 183 66 150 242 282 233 201 234 254 42 78 167 181 205 246 2 59 98 232 50 95 136 146 277 6 30 83 85 100 189 199 236 267 285 287 296 299 300 259 3 4 9 10 14 15 19 20 22 24 25 28 32 34 37 38 41 43 46 47 49 53 54 62 63 64 68 69 70 73 82 86 91 93 103 104 105 106 107 109 110 114 118 121 122 123 124 125 126 127 128 131 139 140 141 142 144 145 147 149 152 153 158 162 170 171 174 178 179 182 190 191 192 193 194 196 211 216 219 224 226 230 231 241 243 244 245 247 253 258 260 262 271 273 276 279 281 284 286 291 293 16 115 75 1 7 8 11 12 13 17 18 21 23 26 27 29 31 33 35 36 39 40 44 45 48 51 52 55 57 58 60 61 65 67 71 72 76 77 79 80 81 84 87 88 89 90 92 94 96 97 99 101 102 108 111 113 116 117 119 120 129 130 132 133 134 135 137 138 143 148 151 154 155 156 159 160 161 163 164 165 166 169 172 173 175 176 177 180 184 185 186 187 188 195 197 198 200 202 203 204 206 207 208 209 210 213 214 215 217 218 220 221 222 223 227 229 235 237 238 239 240 248 249 250 251 252 255 256 257 261 263 264 265 266 268 269 270 272 274 275 278 280 283 288 289 290 292 294 295 297 298 77 157 179 207 209 241 286 296 64 76 101 122 144 183 282 201 78 167 181 205 246 2 42 98 150 232 234 50 59 95 136 146 254 66 83 85 100 189 236 287 296 299 6 19 25 30 41 46 47 53 62 103 107 114 118 140 152 191 199 244 253 267 285 14 22 24 32 34 37 49 54 86 93 106 109 125 139 149 153 162 178 182 190 192 216 226 231 241 260 271 273 279 286 259 1 3 4 5 7 8 9 10 11 12 13 15 16 17 18 20 21 23 26 27 28 29 31 33 35 36 38 39 40 43 44 45 48 51 52 55 56 57 58 60 61 63 65 67 68 69 70 71 72 73 74 75 79 80 81 82 84 87 88 89 90 91 92 94 96 97 99 102 104 105 108 110 111 112 113 115 116 117 119 120 121 123 124 126 127 128 129 130 131 132 133 134 135 137 138 141 142 143 145 147 148 151 154 155 156 158 159 160 161 163 164 165 166 168 169 170 171 172 173 174 175 176 177 180 184 185 186 187 188 193 194 195 196 197 198 200 202 203 204 206 208 210 211 212 213 214 215 217 218 219 220 221 222 223 224 225 227 228 229 230 233 235 237 238 239 240 242 243 245 247 248 249 250 251 252 255 256 257 258 261 262 263 264 265 266 268 269 270 272 274 275 276 277 278 280 281 283 284 288 289 290 291 292 293 294 295 297 298 300 64 76 101 122 144 183 282 27 247 222 61 203 11 62 7 201 2 42 59 78 98 150 167 181 205 232 234 246 50 66 83 85 95 100 136 146 189 236 254 287 296 299 157 6 14 19 22 24 25 30 32 34 37 38 41 46 47 49 53 54 56 86 93 103 106 107 109 114 118 125 128 131 139 140 149 152 153 162 178 182 190 191 192 196 199 216 226 231 241 244 253 260 267 271 273 279 285 286 65 20 1 3 4 5 8 9 10 12 13 15 16 17 18 21 23 26 28 29 31 33 35 36 39 40 43 44 45 48 51 52 55 57 58 60 63 67 68 69 70 71 72 73 74 75 77 79 80 81 82 84 87 88 89 90 91 92 94 96 97 99 102 104 105 108 110 111 112 113 115 116 117 119 120 121 123 124 126 127 129 130 132 133 134 135 137 138 141 142 143 145 147 148 151 154 155 156 158 159 160 161 163 164 165 166 168 169 170 171 172 173 174 175 176 177 179 180 184 185 186 187 188 193 194 195 197 198 200 202 204 206 207 208 209 210 211 212 213 214 215 217 218 219 220 221 223 224 225 227 228 229 230 233 235 237 238 239 240 242 243 245 248 249 250 251 252 255 256 257 258 259 261 262 263 264 265 266 268 269 270 272 274 275 276 277 278 280 281 283 284 288 289 290 291 292 293 294 295 297 298 300 94 121 196 205 222 278 287 288 13 23 80 82 122 208 221 201 2 42 59 78 98 150 167 181 232 234 246 42 50 66 83 85 95 100 136 146 189 236 254 296 299 2 14 19 25 32 34 38 41 46 47 49 53 56 59 62 98 103 107 114 118 125 139 149 150 178 182 190 191 192 196 199 216 226 232 234 241 244 260 267 273 279 285 286 287 1 3 4 5 6 7 8 9 10 11 12 15 16 17 18 20 21 22 24 26 27 28 29 30 31 33 35 36 37 39 40 43 44 45 48 51 52 54 57 58 60 61 63 64 65 67 68 69 70 71 72 73 74 75 76 77 79 81 84 86 87 88 89 90 91 92 93 96 97 99 101 102 104 105 106 108 109 110 111 112 113 115 116 117 119 120 123 124 126 127 128 129 130 131 132 133 134 135 137 138 140 141 142 143 144 145 147 148 152 153 154 155 156 157 158 159 160 161 162 163 164 165 166 168 169 170 171 172 173 174 175 176 177 179 180 183 184 185 186 187 188 193 194 195 197 198 200 202 203 204 206 207 209 210 211 212 213 214 215 217 218 219 220 223 224 225 227 228 229 230 231 233 235 237 238 239 240 242 243 245 247 248 249 250 251 252 253 255 256 257 258 259 261 262 263 264 265 266 268 269 270 271 272 274 275 276 277 280 281 282 283 284 289 290 291 292 293 294 295 297 298 300 55 151 13 23 80 82 122 208 221 60 146 6 67 29 51 299 298 201 78 167 181 205 246 152 168 157 254 277 90 89 42 2 14 19 25 30 32 34 37 38 41 46 47 49 50 53 56 59 62 66 83 85 95 98 100 103 107 114 118 125 128 131 136 139 140 149 150 178 182 189 190 191 192 196 199 216 226 232 234 236 241 244 253 260 267 273 279 285 286 287 296 76 259 282 1 3 4 5 7 8 9 10 11 12 15 16 17 18 20 21 22 24 26 27 28 31 33 35 36 39 40 43 44 45 48 52 54 55 57 58 61 63 64 65 68 69 70 71 72 73 74 75 77 79 81 84 86 87 88 91 92 93 94 96 97 99 101 102 104 105 106 108 109 110 111 112 113 115 116 117 119 120 121 123 124 126 127 129 130 132 133 134 135 137 138 141 142 143 144 145 147 148 151 153 154 155 156 158 159 160 161 162 163 164 165 166 169 170 171 172 173 174 175 176 177 179 180 183 184 185 186 187 188 193 194 195 197 198 200 202 203 204 206 207 209 210 211 212 213 214 215 217 218 219 220 222 223 224 225 227 228 229 230 231 233 235 237 238 239 240 242 243 245 247 248 249 250 251 252 255 256 257 258 261 262 263 264 265 266 268 269 270 271 272 274 275 276 278 280 281 283 284 288 289 290 291 292 293 294 295 297 300 34 53 148 164 169 230 232 234 8 28 50 59 106 187 235 201 42 78 167 181 246 205 8 28 50 59 106 187 235 97 134 238 124 217 86 90 89 42 201 78 167 181 246 205 83 132 144 169 186 220 240 286 18 97 194 202 205 244 300 201 2 42 59 78 98 150 167 181 232 234 246 42 50 66 85 95 100 136 146 189 236 254 287 296 299 2 6 14 19 32 34 37 38 41 47 49 53 56 59 83 98 103 106 107 114 118 125 149 150 178 182 190 191 192 196 199 226 231 232 234 241 260 267 273 279 285 286 1 3 4 5 7 8 9 10 11 12 13 15 16 17 20 21 22 23 24 25 26 27 28 29 30 31 33 35 36 39 40 43 44 45 46 48 51 52 54 57 58 60 61 62 63 64 65 67 68 69 70 71 72 73 74 75 76 77 79 80 81 82 84 86 87 88 89 90 91 92 93 94 96 99 101 102 104 105 108 109 110 111 112 113 115 116 117 119 120 121 122 123 124 126 127 128 129 130 131 133 134 135 137 138 139 140 141 142 143 145 147 148 152 153 154 155 156 157 158 159 160 161 162 163 164 165 166 168 170 171 172 173 174 175 176 177 179 180 183 184 185 187 188 193 195 197 198 200 203 204 206 207 209 210 211 212 213 214 215 216 217 218 219 221 222 223 224 225 227 228 229 230 233 235 237 238 239 242 243 245 247 248 249 250 251 252 253 255 256 257 258 259 261 262 263 264 265 266 268 269 270 271 274 275 276 277 278 280 281 282 283 284 288 289 290 291 292 293 294 295 297 298 272 55 151 208 18 97 194 202 205 244 300 57 139 181 217 25 138 172 62 201 78 167 246 152 168 157 254 277 33 90 89 42 2 6 14 19 30 32 34 37 38 41 46 47 49 50 53 56 59 66 83 85 95 98 100 103 106 107 114 118 125 128 131 136 140 146 149 150 178 182 189 190 191 192 196 199 216 226 231 232 234 236 241 253 260 267 273 279 285 286 287 296 299 259 1 3 4 5 7 8 9 10 11 12 13 15 16 17 20 21 22 23 24 26 27 28 29 31 35 36 39 40 43 44 45 48 51 52 54 55 58 60 61 63 64 65 67 68 69 70 71 72 73 74 75 76 77 79 80 81 82 84 86 87 88 91 92 93 94 96 99 101 102 104 105 108 109 110 111 112 113 115 116 117 119 120 121 122 123 124 126 127 129 130 132 133 134 135 137 141 142 143 144 145 147 148 151 153 154 155 156 158 159 160 161 162 163 164 165 166 169 170 171 173 174 175 176 177 179 180 183 184 185 186 187 188 193 195 197 198 200 203 204 206 207 208 209 210 211 212 213 214 215 218 219 220 221 222 223 224 225 227 228 229 230 233 235 237 238 239 240 242 243 245 247 248 249 250 251 252 255 256 257 258 261 262 263 264 265 266 268 269 270 271 272 274 275 276 278 280 281 282 283 284 288 289 290 291 292 293 294 295 297 298 28 43 74 117 154 208 211 234 36 219 220 244 256 269 201 246 42 78 167 181 167 181 36 219 220 244 256 269 271 2 81 268 275 37 150 89 42 201 246 78 128 33 167 181 42 72 110 142 171 174 209 292 3 11 79 104 139 282 201 78 167 181 246 42 205 3 11 79 104 139 282 290 168 212 73 292 224 203 179 201 78 167 181 246 42 205 24 35 41 49 65 127 152 297 29 46 75 254 262 273 281 146 201 38 78 42 98 167 181 205 246 2 59 95 136 146 150 232 234 6 50 66 83 85 100 189 236 267 296 299 30 199 285 287 14 19 25 32 34 37 41 47 49 53 56 62 103 107 114 139 149 178 182 190 191 196 216 226 241 244 260 279 286 3 4 5 7 8 9 10 11 12 13 15 16 17 20 21 22 23 27 28 31 33 36 39 40 43 44 45 48 51 52 54 58 60 61 63 64 67 68 69 70 71 72 73 74 76 77 79 80 81 82 84 86 87 88 89 90 91 92 93 94 96 99 102 104 105 106 109 110 111 112 113 115 118 119 121 122 123 124 125 126 128 131 132 133 134 135 137 138 140 141 142 143 144 145 147 148 153 154 155 156 157 158 159 162 165 166 168 169 170 171 172 173 174 175 176 177 179 180 183 184 185 187 188 192 193 194 195 197 198 200 204 206 211 212 213 214 215 217 218 219 220 221 223 224 227 228 229 230 231 233 238 239 240 242 243 245 247 249 250 251 252 253 255 256 257 258 259 261 263 264 266 268 269 270 271 274 276 277 278 280 282 283 284 288 289 291 292 293 294 295 298 108 203 272 275 1 26 55 97 116 117 151 160 202 207 208 210 222 235 237 265 290 300 18 57 101 120 129 130 161 163 164 186 209 225 248 29 46 75 254 262 273 281 88 125 92 199 175 101 99 156 38 201 76 42 78 98 167 181 205 246 2 59 95 136 146 150 232 234 6 50 66 83 85 100 189 236 267 287 296 299 14 19 25 30 32 34 37 41 47 49 53 56 62 103 107 114 118 128 139 140 149 152 178 182 190 191 192 196 216 226 241 244 253 260 279 285 286 52 1 3 4 5 7 8 9 10 11 12 13 15 16 17 18 20 21 22 23 24 26 27 28 31 33 35 36 39 40 43 44 45 48 51 54 57 58 60 61 63 64 65 67 68 69 70 71 72 73 74 77 79 80 81 82 84 86 87 89 90 91 93 94 96 97 102 104 105 106 108 109 110 111 112 113 115 116 117 119 120 121 122 123 124 126 127 129 130 131 132 133 134 135 137 138 141 142 143 144 145 147 148 151 153 154 155 157 158 159 160 161 162 163 164 165 166 168 169 170 171 172 173 174 176 177 179 180 183 184 185 186 187 188 193 194 195 197 198 200 202 203 204 206 207 208 209 210 211 212 213 214 215 217 218 219 220 221 222 223 224 225 227 228 229 230 231 233 235 237 238 239 240 242 243 245 247 248 249 250 251 252 255 256 257 258 259 261 263 264 265 266 268 269 270 271 272 274 275 276 277 278 280 282 283 284 288 289 290 291 292 293 294 295 297 298 300 55 3 42 146 256 263 270 273 284 35 37 54 120 208 238 248 182 201 78 167 181 246 2 6 42 46 47 50 59 62 66 83 85 95 98 100 103 136 146 150 189 191 199 205 232 234 236 254 267 285 287 296 299 14 19 22 24 25 30 32 34 38 41 49 53 56 86 93 106 107 109 114 118 122 125 128 131 139 140 149 152 153 162 178 190 192 196 216 226 231 241 244 253 260 271 279 286 3 9 10 16 20 27 28 36 39 60 63 68 71 72 73 77 82 91 102 104 110 111 115 121 123 124 126 127 132 138 141 145 147 148 154 159 166 171 172 174 175 176 179 183 184 188 193 194 197 200 211 213 214 217 220 224 228 230 233 239 240 242 245 247 256 258 261 262 269 270 273 276 280 283 284 291 292 293 294 295 298 31 84 23 223 289 1 4 5 7 8 11 12 13 15 17 18 21 26 29 33 40 43 44 45 48 51 52 55 57 58 61 64 65 67 69 70 74 75 76 79 80 81 87 88 89 90 92 94 96 97 99 101 105 108 112 113 116 117 119 129 130 133 134 135 137 142 143 144 151 155 156 157 158 160 161 163 164 165 168 169 170 173 177 180 185 186 187 195 198 202 203 204 206 207 209 210 212 215 218 219 221 222 225 227 229 235 237 243 249 250 251 252 255 257 259 264 265 266 268 272 274 275 277 278 281 282 288 290 297 300 35 37 54 120 208 238 248 186 168 76 288 113 263 192 209 182 201 2 6 30 42 46 47 50 59 62 66 78 83 85 95 98 100 103 136 146 150 167 181 189 191 199 205 232 234 236 246 254 267 285 287 296 299 3 4 5 9 10 14 15 16 17 19 20 22 24 25 27 28 32 34 36 38 39 41 43 44 48 49 52 53 56 60 63 64 67 68 69 70 71 72 73 77 82 84 86 88 90 91 93 99 102 104 105 106 107 109 110 111 112 114 115 118 121 122 123 124 125 126 127 128 131 132 133 134 138 139 140 141 142 143 144 145 147 148 149 152 153 154 158 159 162 166 170 171 172 174 175 176 178 179 183 184 187 188 190 193 194 196 197 198 200 211 213 214 216 217 219 220 224 226 228 230 231 233 239 240 241 242 243 244 245 247 250 253 256 258 259 260 261 262 266 269 270 271 273 274 276 277 279 280 281 282 283 284 286 291 292 293 294 295 298 23 31 89 223 235 257 221 289 1 7 8 11 12 13 18 21 26 29 33 40 45 51 55 57 58 61 65 74 75 79 80 81 87 92 94 96 97 101 108 116 117 119 129 130 135 137 151 155 156 157 160 161 163 164 165 169 173 177 180 185 195 202 203 204 206 207 210 212 215 218 222 225 227 229 237 249 251 252 255 264 265 268 272 275 278 290 297 300 59 69 146 159 204 221 238 292 8 11 27 39 83 167 286 201 78 2 42 59 95 98 146 150 181 205 232 234 246 6 50 66 85 100 136 189 199 236 267 285 287 296 299 254 14 19 22 25 28 32 34 37 38 41 46 47 49 53 54 56 73 82 86 93 103 106 107 109 114 118 122 125 139 149 153 162 178 182 190 191 192 196 216 219 226 231 241 244 245 260 271 273 279 1 3 4 5 7 9 10 12 13 15 16 17 18 20 21 23 24 26 29 30 31 33 35 36 40 43 44 45 48 51 52 55 57 58 60 61 62 63 64 65 67 68 70 71 72 74 75 76 77 79 80 81 84 87 88 89 90 91 92 94 96 97 99 101 102 104 105 108 110 111 112 113 115 116 117 119 120 121 123 124 126 127 128 129 130 131 132 133 134 135 137 138 140 141 142 143 144 145 147 148 151 152 154 155 156 157 158 160 161 163 164 165 166 168 169 170 171 172 173 174 175 176 177 179 180 183 184 185 186 187 188 193 194 195 197 198 200 202 203 206 207 208 209 210 211 212 213 214 215 217 218 220 222 223 224 225 227 228 229 230 233 235 237 239 240 242 243 247 248 249 250 251 252 253 255 256 257 258 259 261 262 263 264 265 266 268 269 270 272 274 275 276 277 278 280 281 282 283 284 288 289 290 291 293 294 295 297 298 300 8 11 27 39 83 167 286 157 87 76 208 159 265 187 179 201 2 42 59 78 95 98 146 150 181 205 232 234 246 6 30 50 66 85 100 136 189 199 236 254 267 285 287 296 299 14 19 22 24 25 28 32 34 37 38 41 46 47 49 53 54 56 62 73 82 86 93 103 106 107 109 114 118 122 125 128 131 139 140 149 152 153 162 178 182 190 191 192 196 216 219 226 231 241 244 245 253 260 271 273 279 259 1 3 4 5 7 9 10 12 13 15 16 17 18 20 21 23 26 29 31 33 35 36 40 43 44 45 48 51 52 55 57 58 60 61 63 64 65 67 68 69 70 71 72 74 75 77 79 80 81 84 88 89 90 91 92 94 96 97 99 101 102 104 105 108 110 111 112 113 115 116 117 119 120 121 123 124 126 127 129 130 132 133 134 135 137 138 141 142 143 144 145 147 148 151 154 155 156 158 160 161 163 164 165 166 168 169 170 171 172 173 174 175 176 177 180 183 184 185 186 188 193 194 195 197 198 200 202 203 204 206 207 209 210 211 212 213 214 215 217 218 220 221 222 223 224 225 227 228 229 230 233 235 237 238 239 240 242 243 247 248 249 250 251 252 255 256 257 258 261 262 263 264 266 268 269 270 272 274 275 276 277 278 280 281 282 283 284 288 289 290 291 292 293 294 295 297 298 300 7 52 78 118 126 158 160 274 16 62 88 174 257 273 300 201 78 16 62 88 174 257 273 300 50 195 30 69 264 110 289 103 201 78 27 29 58 77 108 125 170 179 14 82 126 148 249 272 83 201 78 167 181 246 2 42 59 95 98 136 146 150 205 232 234 254 50 66 189 287 296 299 6 46 47 62 83 85 100 103 191 199 236 267 285 19 22 24 25 30 32 34 37 38 41 49 53 54 56 86 93 106 107 109 114 118 122 128 131 139 140 149 152 162 178 182 190 192 196 216 226 231 241 244 253 260 271 273 279 286 3 9 10 15 16 17 20 28 60 63 68 73 91 102 104 110 115 121 123 124 125 127 141 145 153 171 172 174 176 179 193 194 211 224 230 245 247 256 258 262 276 284 291 293 12 223 1 4 5 7 8 11 13 18 21 23 26 31 33 35 36 39 40 43 44 45 48 51 52 55 57 61 64 65 67 69 70 71 72 74 75 76 79 80 81 84 87 88 89 90 92 94 96 97 99 101 105 111 112 113 116 117 119 120 129 130 132 133 134 135 137 138 142 143 144 147 151 154 155 156 157 158 159 160 161 163 164 165 166 168 169 173 175 177 180 183 184 185 186 187 188 195 197 198 200 202 203 204 206 207 208 209 210 212 213 214 215 217 218 219 220 221 222 225 227 228 229 233 235 237 238 239 240 242 243 248 250 251 252 255 257 259 261 263 264 265 266 268 269 270 274 275 277 278 280 281 282 283 288 289 290 292 294 295 297 298 300 14 82 126 148 222 249 272 24 206 80 27 252 31 53 201 57 2 42 59 78 95 98 136 146 150 167 181 205 232 234 246 254 6 30 46 47 50 62 66 83 85 100 103 189 191 199 236 267 285 287 296 299 3 4 5 9 10 15 16 17 19 20 22 25 28 32 34 37 38 41 43 44 49 54 56 60 63 64 67 68 69 70 73 86 91 93 99 102 104 105 106 107 109 110 112 114 115 118 121 122 123 124 125 127 128 131 139 140 141 142 144 145 147 149 152 153 158 162 170 171 172 174 176 178 179 182 190 192 193 194 196 211 214 216 219 224 226 230 231 241 243 244 245 247 253 256 258 260 262 271 273 276 279 281 282 284 286 291 293 88 134 223 261 1 7 8 11 12 13 18 21 23 26 29 33 35 36 39 40 45 48 51 52 55 58 61 65 71 72 74 75 76 77 79 81 84 87 89 90 92 94 96 97 101 108 111 113 116 117 119 120 129 130 132 133 135 137 138 143 151 154 155 156 157 159 160 161 163 164 165 166 168 169 173 175 177 180 183 184 185 186 187 188 195 197 198 200 202 203 204 207 208 209 210 212 213 215 217 218 220 221 225 227 228 229 233 235 237 238 239 240 242 248 250 251 255 257 259 263 264 265 266 268 269 270 274 275 277 278 280 283 288 289 290 292 294 295 297 298 300 38 40 66 69 77 86 91 260 67 71 112 215 226 241 274 201 78 246 67 71 112 215 226 241 274 287 127 300 87 27 4 145 198 201 78 246 4 94 102 133 198 222 235 243 7 23 99 132 171 208 224 201 254 2 42 50 59 78 95 98 136 146 150 167 181 205 232 234 246 6 30 46 47 62 66 83 85 100 103 140 189 191 199 236 244 267 285 287 296 299 2 3 4 5 9 10 14 15 16 17 19 20 24 25 28 32 34 41 44 49 53 54 59 64 68 69 73 82 86 91 93 95 102 104 106 107 109 110 112 114 115 118 121 122 123 124 125 126 127 136 141 144 145 146 147 149 150 153 158 162 170 172 174 176 178 179 190 192 193 194 196 211 214 216 226 230 231 232 234 241 243 245 247 256 258 260 262 271 273 276 279 281 282 284 286 291 293 131 223 1 8 11 12 13 18 21 22 26 27 29 31 33 35 36 37 38 39 40 43 45 48 51 52 55 56 57 58 60 61 63 65 67 70 71 72 74 75 76 77 79 80 81 84 87 88 89 90 92 96 97 101 105 108 111 113 116 117 119 120 128 129 130 134 135 137 138 139 142 143 148 151 152 154 155 156 157 159 160 161 163 164 165 166 168 169 173 175 177 180 182 183 184 185 186 187 188 195 197 200 202 203 204 206 207 209 210 212 213 215 217 218 219 220 221 225 227 228 229 233 237 238 239 240 242 248 249 250 251 252 253 255 257 259 261 263 264 265 266 268 269 270 272 274 275 277 278 280 283 288 289 290 292 294 295 297 298 300 7 23 99 132 171 208 224 177 60 22 184 167 29 182 173 201 259 42 78 98 181 205 246 152 274 157 35 43 76 277 128 90 89 63 2 3 4 5 6 9 10 14 15 16 17 19 20 24 25 28 30 32 34 37 38 41 44 46 47 49 50 53 54 56 59 62 64 66 67 68 69 70 73 82 83 85 86 91 93 95 100 102 103 104 105 106 107 109 110 112 114 115 118 121 122 123 124 125 126 127 131 136 139 140 141 142 144 145 146 147 149 150 153 158 162 170 172 174 176 178 179 189 190 191 192 193 194 196 199 211 214 216 219 226 230 231 232 234 236 241 243 244 245 247 253 254 256 258 260 262 267 271 273 276 279 281 282 284 285 286 287 291 293 296 299 134 223 75 1 8 11 12 13 18 21 26 27 31 33 36 39 40 45 48 51 52 55 57 58 61 65 71 72 74 77 79 80 81 84 87 88 92 94 96 97 101 108 111 113 116 117 119 120 129 130 133 135 137 138 143 148 151 154 155 156 159 160 161 163 164 165 166 168 169 175 180 183 185 186 187 188 195 197 198 200 202 203 204 206 207 209 210 212 213 215 217 218 220 221 222 225 227 228 229 233 235 237 238 239 240 242 248 249 250 251 252 255 257 261 263 264 265 266 268 269 270 272 275 278 280 283 288 289 290 292 294 295 297 298 300 99 133 142 154 175 177 224 248 21 25 38 100 102 114 183 201 254 78 21 25 38 100 102 114 183 63 184 73 271 174 161 132 133 201 254 78 89 115 149 176 186 235 256 295 18 48 66 74 132 150 300 42 201 2 59 78 95 98 136 146 167 181 205 232 234 246 254 42 6 30 46 47 50 83 85 100 103 189 199 236 267 285 287 296 299 14 19 22 24 32 34 37 41 49 53 56 62 95 106 107 109 114 118 125 136 146 149 178 190 191 192 196 216 226 231 241 244 260 273 279 286 1 3 4 5 7 8 9 10 11 12 13 15 16 17 20 21 23 25 26 27 28 29 31 33 35 36 38 39 40 43 44 45 51 52 54 57 58 60 61 63 64 65 67 68 69 70 71 72 73 75 76 77 79 80 81 82 84 86 87 88 90 91 92 93 94 96 97 99 101 102 104 105 108 110 111 112 113 116 117 119 120 121 122 123 124 126 127 128 129 130 131 133 134 135 137 138 139 140 141 142 143 144 145 147 148 151 152 153 154 155 156 157 158 159 160 161 162 163 164 165 166 168 169 170 171 172 173 174 175 177 179 180 182 183 184 185 187 188 193 194 195 197 198 200 202 203 204 206 207 208 209 210 211 212 213 214 215 217 218 219 220 221 222 223 224 225 227 228 229 230 233 237 238 239 240 242 243 245 247 248 249 250 251 252 253 255 257 258 259 261 262 263 264 265 266 268 269 270 271 272 274 275 276 277 278 280 281 282 283 284 288 289 290 291 292 293 294 297 298 55 18 48 66 74 132 150 300 163 256 234 154 25 182 288 165 201 168 2 42 59 78 98 167 181 205 232 246 35 43 76 89 259 6 14 19 22 24 30 32 34 37 38 41 46 47 49 50 53 56 62 83 85 95 100 103 106 107 109 114 118 125 128 131 136 139 140 146 149 152 178 189 190 191 192 196 199 216 226 231 236 241 244 253 254 260 267 273 279 285 286 287 296 299 1 3 4 5 7 8 9 10 11 12 13 15 16 17 20 21 23 26 27 28 29 31 33 36 39 40 44 45 51 52 54 55 57 58 60 61 63 64 65 67 68 69 70 71 72 73 75 77 79 80 81 82 84 86 87 88 90 91 92 93 94 96 97 99 101 102 104 105 108 110 111 112 113 115 116 117 119 120 121 122 123 124 126 127 129 130 133 134 135 137 138 141 142 143 144 145 147 148 151 153 155 156 157 158 159 160 161 162 164 166 169 170 171 172 173 174 175 176 177 179 180 183 184 185 186 187 188 193 194 195 197 198 200 202 203 204 206 207 208 209 210 211 212 213 214 215 217 218 219 220 221 222 223 224 225 227 228 229 230 233 235 237 238 239 240 242 243 245 247 248 249 250 251 252 255 257 258 261 262 263 264 265 266 268 269 270 271 272 274 275 276 277 278 280 281 282 283 284 289 290 291 292 293 294 295 297 298 50 52 169 173 189 230 244 300 14 83 111 120 202 225 182 201 78 167 181 205 246 42 2 59 98 232 150 234 95 136 146 254 50 66 287 6 85 100 236 267 296 299 47 189 199 285 19 25 30 32 34 41 46 49 53 62 103 107 114 118 125 140 149 152 178 190 191 196 226 253 273 24 37 106 139 216 231 241 244 260 279 286 1 3 4 5 7 8 9 10 11 12 13 15 16 17 18 20 21 22 23 26 27 28 29 31 33 35 36 38 39 40 43 44 45 48 51 54 56 57 58 60 61 63 64 65 67 68 69 70 71 72 73 74 75 76 77 79 80 81 82 84 86 87 88 89 90 91 92 93 94 96 97 99 101 102 104 105 108 109 110 112 113 115 116 117 119 121 122 123 124 126 127 128 129 130 131 132 133 134 135 137 138 141 142 143 144 145 147 148 153 154 155 156 157 158 159 160 161 162 163 164 165 166 168 170 171 172 174 175 176 177 179 180 183 184 185 186 187 188 192 193 194 195 197 198 200 203 204 206 207 209 210 211 212 213 214 215 217 218 219 220 221 222 223 224 227 228 229 233 235 237 238 239 240 242 243 245 247 248 249 250 251 252 255 256 257 258 259 261 262 263 264 265 266 268 269 270 271 272 274 275 276 277 278 280 281 282 283 284 288 289 290 291 292 293 294 295 297 298 55 151 208 14 83 111 120 202 225 274 195 217 180 137 86 46 245 182 201 42 78 167 181 205 246 2 59 98 150 232 234 50 66 95 136 146 254 287 6 30 47 85 100 189 199 236 267 285 296 299 19 24 25 32 34 37 38 41 49 53 56 62 103 106 107 114 118 125 128 131 139 140 149 152 178 190 191 192 196 216 226 231 241 244 253 260 273 279 286 70 8 1 3 4 5 7 9 10 11 12 13 15 16 17 18 20 21 22 23 26 27 28 29 31 33 35 36 39 40 43 44 45 48 51 52 54 55 57 58 60 61 63 64 65 67 68 69 71 72 73 74 75 76 77 79 80 81 82 84 87 88 89 90 91 92 93 94 96 97 99 101 102 104 105 108 109 110 112 113 115 116 117 119 121 122 123 124 126 127 129 130 132 133 134 135 138 141 142 143 144 145 147 148 151 153 154 155 156 157 158 159 160 161 162 163 164 165 166 168 169 170 171 172 173 174 175 176 177 179 183 184 185 186 187 188 193 194 197 198 200 203 204 206 207 208 209 210 211 212 213 214 215 218 219 220 221 222 223 224 227 228 229 230 233 235 237 238 239 240 242 243 247 248 249 250 251 252 255 256 257 258 259 261 262 263 264 265 266 268 269 270 271 272 275 276 277 278 280 281 282 283 284 288 289 290 291 292 293 294 295 297 298 300 8 14 40 87 157 184 250 260 45 94 100 104 108 118 83 201 78 167 181 246 42 167 181 205 246 2 59 95 136 146 150 232 234 254 50 98 66 85 189 236 287 296 299 6 30 46 47 103 191 199 267 285 19 25 41 53 62 244 3 9 15 20 22 24 28 32 34 37 38 49 54 56 63 64 68 69 73 82 86 91 93 105 106 107 109 110 114 121 122 124 125 126 128 131 139 140 142 147 149 152 153 162 170 174 178 182 190 192 193 194 196 211 216 219 226 231 241 245 253 271 273 276 279 281 284 286 291 10 14 17 27 72 115 123 141 154 159 171 172 176 179 187 217 220 256 258 262 292 293 294 223 1 4 5 7 11 12 13 16 18 21 23 26 29 31 33 35 36 39 43 44 48 51 52 55 57 58 60 61 65 67 70 71 74 75 76 77 79 80 81 84 88 89 90 92 96 97 99 101 102 111 112 113 116 117 119 120 127 129 130 132 133 134 135 137 138 143 144 145 148 151 155 156 158 160 161 163 164 165 166 168 169 173 175 177 180 183 185 186 188 195 197 198 200 202 203 204 206 207 208 209 210 212 213 214 215 218 221 222 224 225 227 228 229 230 233 235 237 238 239 240 242 243 247 248 249 251 252 255 257 259 261 263 264 265 266 268 269 270 272 274 275 277 278 280 282 283 288 289 290 295 297 298 300 45 94 100 104 108 118 230 117 127 295 247 122 98 198 83 201 78 128 33 131 42 167 181 205 246 2 59 95 136 146 150 232 234 254 50 66 85 189 236 287 296 299 6 19 25 30 41 46 47 53 62 103 140 152 191 199 244 253 267 285 3 4 5 9 10 14 15 16 17 20 22 24 27 28 32 34 35 37 38 39 43 44 48 49 54 56 60 63 64 67 68 69 70 72 73 82 84 86 91 93 99 102 105 106 107 109 110 111 112 114 115 121 123 124 125 126 139 141 142 144 145 147 149 153 154 158 159 162 170 171 172 174 176 178 179 182 187 190 192 193 194 196 211 214 216 217 219 220 224 226 231 241 243 245 250 256 258 260 262 271 273 274 276 279 281 282 284 286 291 292 293 294 75 31 223 1 7 8 11 12 13 18 21 23 26 29 36 40 51 52 55 57 58 61 65 71 74 76 77 79 80 81 87 88 89 90 92 96 97 101 113 116 119 120 129 130 132 133 134 135 137 138 143 148 151 155 156 157 160 161 163 164 165 166 168 169 173 175 177 180 183 184 185 186 188 195 197 200 202 203 204 206 207 208 209 210 212 213 215 218 221 222 225 227 228 229 233 235 237 238 239 240 242 248 249 251 252 255 257 259 261 263 264 265 266 268 269 270 272 275 277 278 280 283 288 289 290 297 298 300 7 49 50 79 87 108 119 249 157 166 175 195 211 239 241 83 201 182 232 2 42 59 78 95 98 136 146 150 167 181 205 234 246 254 6 30 46 47 66 85 100 103 189 199 236 267 285 287 296 299 2 14 19 22 24 25 32 34 37 41 49 53 54 56 59 62 83 86 93 95 98 106 107 109 114 118 125 136 139 146 149 178 190 191 192 196 216 226 231 234 260 271 273 279 286 1 3 4 5 8 9 10 11 12 13 15 16 17 18 20 21 23 26 27 28 29 31 33 35 36 38 39 40 43 44 45 48 51 52 57 58 60 61 63 64 65 67 68 69 70 71 72 73 74 75 76 77 80 81 82 84 88 89 90 91 92 94 96 97 99 101 102 104 105 110 111 112 113 115 116 117 120 121 122 123 124 126 127 128 129 130 131 132 133 134 135 137 138 140 141 142 143 144 145 147 148 151 152 153 154 155 156 158 159 160 161 162 163 164 165 168 169 170 171 172 173 174 176 177 179 180 183 184 185 186 187 188 193 194 197 198 200 202 203 204 206 207 208 209 210 212 213 214 215 217 218 219 220 221 222 223 224 225 227 228 229 230 233 235 237 238 240 242 243 244 245 247 248 250 251 252 253 255 256 257 258 259 261 262 263 264 265 266 268 269 270 272 274 275 276 277 278 280 281 282 283 284 288 289 290 291 292 293 294 295 297 298 300 55 157 166 175 195 211 239 241 50 199 274 120 295 252 296 244 182 201 232 57 42 78 167 181 205 246 152 35 254 43 76 277 89 259 2 6 14 19 22 24 25 30 32 34 37 38 41 46 47 49 53 54 56 59 62 66 83 85 86 93 95 98 100 103 106 107 109 114 118 125 128 131 136 139 140 146 149 150 178 189 190 191 192 196 216 226 231 234 236 253 260 267 271 273 279 285 286 287 299 52 7 1 3 4 5 8 9 10 11 12 13 15 16 17 18 20 21 23 26 27 28 29 31 33 36 39 40 44 45 48 51 55 58 60 61 63 64 65 67 68 69 70 71 72 73 74 75 77 79 80 81 82 84 87 88 90 91 92 94 96 97 99 101 102 104 105 108 110 111 112 113 115 116 117 119 121 122 123 124 126 127 129 130 132 133 134 135 137 138 141 142 143 144 145 147 148 151 153 154 155 156 158 159 160 161 162 163 164 165 168 169 170 171 172 173 174 176 177 179 180 183 184 185 186 187 188 193 194 197 198 200 202 203 204 206 207 208 209 210 212 213 214 215 217 218 219 220 221 222 223 224 225 227 228 229 230 233 235 237 238 240 242 243 245 247 248 249 250 251 255 256 257 258 261 262 263 264 265 266 268 269 270 272 275 276 278 280 281 282 283 284 288 289 290 291 292 293 294 297 298 300 38 43 195 200 249 263 275 299 40 116 136 225 258 260 264 201 246 42 59 78 98 167 181 205 232 2 50 66 95 146 150 234 254 6 42 46 47 59 62 83 85 98 100 103 140 167 181 189 191 199 205 232 267 285 296 299 14 15 19 22 24 25 28 30 32 34 37 41 49 53 54 56 63 73 82 86 93 104 105 106 107 109 110 114 118 121 122 125 128 131 139 147 149 152 153 162 178 182 190 192 194 196 216 219 226 231 236 241 244 245 253 271 273 279 286 287 3 9 10 17 20 23 27 58 60 68 71 72 77 91 111 115 123 124 126 132 133 135 138 141 145 154 155 159 166 171 172 174 175 176 179 184 187 188 193 200 213 217 224 228 230 233 238 239 240 242 247 249 256 261 262 263 269 270 276 280 283 291 292 293 294 295 298 84 12 45 87 160 210 223 44 1 4 5 7 8 11 13 16 18 21 26 29 31 33 35 36 39 48 51 52 55 57 61 64 65 67 69 70 74 75 76 79 80 81 88 89 90 92 94 96 97 99 101 102 108 112 113 117 119 120 127 129 130 134 137 142 143 144 148 151 156 157 158 161 163 164 165 168 169 170 173 177 180 183 185 186 197 198 202 203 204 206 207 208 209 211 212 214 215 218 220 221 222 227 229 235 237 243 248 250 251 252 255 257 259 265 266 268 272 274 277 278 281 282 284 288 289 290 297 300 40 116 136 225 258 260 264 287 81 236 36 244 113 197 253 201 246 78 168 157 254 128 33 67 90 2 6 30 42 46 47 50 59 62 66 83 85 95 98 100 103 140 146 150 167 181 189 191 199 205 232 234 267 285 296 299 259 3 4 5 7 9 10 13 14 15 16 17 19 20 22 23 24 25 27 28 32 34 35 37 38 39 41 43 44 48 49 52 53 54 56 58 60 63 64 68 69 70 71 72 73 77 82 84 86 88 91 93 99 102 104 105 106 107 109 110 111 112 114 115 118 121 122 123 124 125 126 127 131 132 133 134 135 138 139 141 142 143 144 145 147 148 149 152 153 154 155 158 159 162 166 169 170 171 172 174 175 176 178 179 182 183 184 187 188 190 192 193 194 196 198 200 211 213 214 216 217 219 220 224 226 228 230 231 233 238 239 240 241 242 243 245 247 249 250 256 257 261 262 263 266 269 270 271 273 274 276 277 279 280 281 282 283 284 286 291 292 293 294 295 298 202 12 31 45 80 87 89 160 210 212 223 288 221 289 1 8 11 18 21 26 29 51 55 57 61 65 74 75 76 79 92 94 96 97 101 108 117 119 120 129 130 137 151 156 161 163 164 165 173 177 180 185 186 195 203 204 206 207 208 209 215 218 222 227 229 235 237 248 251 252 255 265 268 272 275 278 290 297 300 14 22 23 64 120 228 232 265 39 95 101 136 144 153 204 182 201 2 78 167 181 246 42 205 98 232 50 66 146 150 234 59 254 6 83 85 100 189 236 267 287 296 299 30 46 47 62 103 140 191 199 244 285 14 19 22 24 25 28 32 34 37 41 49 53 54 73 82 86 93 106 107 109 114 118 121 122 125 139 149 162 182 190 192 194 216 226 231 241 245 260 271 273 279 286 1 3 4 5 7 8 9 10 11 12 13 15 16 17 18 20 21 26 27 29 31 33 35 36 38 40 43 44 45 48 51 52 55 56 57 58 60 61 63 65 67 68 69 70 71 72 74 75 76 77 79 80 81 84 87 88 89 90 91 92 94 96 97 99 102 104 105 108 110 111 112 113 115 116 117 119 123 124 126 127 128 129 130 131 132 133 134 135 137 138 141 142 143 145 147 148 151 152 154 155 156 157 158 159 160 161 163 164 165 166 168 169 170 171 172 173 174 175 176 177 178 179 180 183 184 185 186 187 188 193 195 196 197 198 200 202 203 206 207 208 209 210 211 212 213 214 215 217 218 219 220 221 222 223 224 225 227 229 230 233 235 237 238 239 240 242 243 247 248 249 250 251 252 253 255 256 257 258 259 261 262 263 264 266 268 269 270 272 274 275 276 277 278 280 281 282 283 284 288 289 290 291 292 293 294 295 297 298 300 39 95 101 136 144 153 204 117 151 205 196 17 178 90 283 2 201 44 78 167 181 246 42 59 98 232 67 50 66 146 150 234 254 6 83 85 100 189 236 267 287 296 299 157 259 14 15 19 22 24 25 28 30 32 34 37 38 41 46 47 49 53 54 56 62 73 82 86 93 103 105 106 107 109 114 118 121 122 125 128 131 139 140 149 152 162 182 190 191 192 194 199 216 219 226 231 241 244 245 253 260 271 273 279 285 286 1 3 4 5 7 8 9 10 11 12 13 16 18 20 21 23 26 27 29 31 33 35 36 40 43 45 48 51 52 55 57 58 60 61 63 64 65 68 69 70 71 72 74 75 76 77 79 80 81 84 87 88 89 91 92 94 96 97 99 102 104 108 110 111 112 113 115 116 119 120 123 124 126 127 129 130 132 133 134 135 137 138 141 142 143 145 147 148 154 155 156 158 159 160 161 163 164 165 166 168 169 170 171 172 173 174 175 176 177 179 180 183 184 185 186 187 188 193 195 197 198 200 202 203 206 207 208 209 210 211 212 213 214 215 217 218 220 221 222 223 224 225 227 228 229 230 233 235 237 238 239 240 242 243 247 248 249 250 251 252 255 256 257 258 261 262 263 264 265 266 268 269 270 272 274 275 276 277 278 280 281 282 284 288 289 290 291 292 293 294 295 297 298 300 13 18 49 62 184 227 278 297 75 86 146 155 180 269 285 201 83 42 78 98 167 181 205 246 2 59 95 136 150 232 234 254 42 50 66 98 287 6 30 46 47 85 100 189 199 236 267 296 299 19 25 41 53 62 103 107 114 118 125 191 196 244 3 4 5 9 10 14 15 16 17 20 22 24 27 28 32 34 35 36 37 38 39 43 44 48 54 56 60 63 64 67 68 69 70 72 73 82 84 91 93 99 102 104 105 106 109 110 111 112 115 121 122 123 124 126 127 128 131 132 133 134 138 139 140 141 142 144 145 147 149 152 153 154 158 159 162 170 171 172 174 176 178 179 182 187 190 192 193 194 211 214 216 217 219 220 224 226 228 230 231 233 238 240 241 243 245 247 250 253 256 258 260 262 266 271 273 274 276 277 279 280 281 282 284 286 291 292 293 294 298 12 23 29 45 58 61 74 77 79 113 119 165 166 175 185 188 197 200 206 213 223 239 249 252 261 263 268 278 283 289 295 297 31 89 168 257 1 94 203 265 275 7 8 11 21 26 33 40 51 52 55 57 65 71 76 80 81 87 88 90 92 96 97 101 108 116 117 120 129 130 135 137 143 148 151 156 157 160 161 163 164 169 173 177 183 186 195 198 202 204 207 208 209 210 212 215 218 221 222 225 229 235 237 242 248 251 255 259 264 270 272 288 290 300 75 86 146 155 180 269 285 291 108 199 65 122 68 51 156 83 201 78 167 181 205 246 168 254 2 42 50 59 66 95 98 136 150 232 234 287 259 6 19 25 30 41 46 47 53 62 85 100 103 107 114 118 125 140 152 189 191 196 236 244 253 267 296 299 52 3 4 5 7 8 9 10 11 12 13 14 15 16 17 20 21 22 23 24 27 28 29 31 32 33 34 35 36 37 38 39 40 43 44 45 48 49 54 56 58 60 61 63 64 67 69 70 71 72 73 74 77 79 81 82 84 87 88 89 90 91 92 93 96 99 102 104 105 106 109 110 111 112 113 115 119 121 123 124 126 127 128 131 132 133 134 135 138 139 141 142 143 144 145 147 148 149 153 154 157 158 159 162 165 166 169 170 171 172 173 174 175 176 177 178 179 182 183 184 185 187 188 190 192 193 194 197 198 200 204 206 211 212 213 214 215 216 217 218 219 220 221 223 224 226 227 228 230 231 233 238 239 240 241 242 243 245 247 249 250 251 252 255 256 257 258 260 261 262 263 264 266 268 270 271 273 274 276 277 278 279 280 281 282 283 284 286 288 289 292 293 294 295 297 298 207 1 26 55 80 94 116 117 160 203 210 222 265 275 290 300 163 76 202 235 18 57 97 101 120 129 130 137 151 161 164 186 195 208 209 225 229 237 248 272 50 64 84 95 207 235 254 264 9 75 94 99 101 260 289 201 42 78 167 181 205 246 2 59 98 146 150 232 234 66 85 136 189 236 287 296 299 6 50 83 95 100 146 199 267 285 14 19 25 30 32 34 37 38 41 46 47 49 53 56 62 103 107 114 118 125 139 140 149 152 178 182 190 191 196 216 226 241 244 253 273 279 286 3 15 22 24 28 54 73 82 86 93 104 106 109 110 121 122 147 153 162 170 193 194 231 245 271 131 259 108 1 4 5 7 8 10 11 12 13 16 17 18 20 21 23 26 27 29 31 33 35 36 39 40 43 44 45 48 51 52 55 57 58 60 61 63 65 67 68 69 70 71 72 74 76 77 79 80 81 87 88 89 90 91 92 96 97 102 105 111 112 113 115 116 117 119 120 123 124 126 127 128 129 130 132 133 134 135 137 138 141 142 143 144 145 148 151 154 155 156 157 158 159 160 161 163 164 165 166 168 169 171 172 173 174 175 176 177 179 180 183 184 185 186 187 188 192 195 197 198 200 202 203 204 206 208 209 210 211 212 213 214 215 217 218 219 220 221 222 223 224 225 227 228 229 230 233 237 238 239 240 242 243 247 248 249 250 251 252 255 256 257 258 261 262 263 265 266 268 269 270 272 274 275 276 277 278 280 281 282 283 284 288 290 291 292 293 294 295 297 298 300 9 75 94 99 101 260 289 274 196 221 35 61 182 259 241 201 42 78 167 181 205 246 2 59 98 150 232 234 76 6 30 50 66 83 85 95 100 136 146 189 199 236 254 267 285 287 296 299 3 14 15 19 22 24 25 28 32 34 37 38 41 46 47 49 53 54 56 62 63 73 82 86 93 103 104 105 106 107 109 110 114 118 121 122 125 128 131 139 140 147 149 152 153 162 170 178 190 191 192 193 194 216 219 226 231 244 245 253 271 273 279 286 70 44 11 108 20 1 4 5 7 8 10 12 13 16 17 18 21 23 26 27 29 31 33 36 39 40 43 45 48 51 52 55 57 58 60 64 65 67 68 69 71 72 74 77 79 80 81 84 87 88 89 90 91 92 96 97 102 111 112 113 115 116 117 119 120 123 124 126 127 129 130 132 133 134 135 137 138 141 142 143 144 145 148 151 154 155 156 157 158 159 160 161 163 164 165 166 168 169 171 172 173 174 175 176 177 179 180 183 184 185 186 187 188 195 197 198 200 202 203 204 206 207 208 209 210 211 212 213 214 215 217 218 220 222 223 224 225 227 228 229 230 233 235 237 238 239 240 242 243 247 248 249 250 251 252 255 256 257 258 261 262 263 264 265 266 268 269 270 272 275 276 277 278 280 281 282 283 284 288 290 291 292 293 294 295 297 298 300 30 89 122 183 238 265 276 282 58 94 184 229 270 286 42 201 167 78 181 205 246 2 42 59 98 232 146 150 234 50 66 136 287 296 299 83 85 95 100 189 236 254 6 46 47 103 191 199 244 267 285 14 19 22 24 25 28 32 34 37 38 41 49 53 54 56 62 73 82 86 93 106 107 109 114 118 125 128 131 139 140 149 152 153 162 178 182 190 192 196 216 219 226 231 241 245 253 260 271 273 279 3 9 10 16 17 20 39 63 68 72 91 102 104 110 111 115 121 123 124 126 127 141 145 147 154 159 171 172 174 176 179 193 194 211 220 224 230 247 256 258 262 276 291 292 293 294 31 223 1 4 5 7 8 11 12 13 15 18 21 23 26 27 29 33 35 36 40 43 44 45 48 51 52 55 57 60 61 64 65 67 69 70 71 74 75 76 77 79 80 81 84 87 88 90 92 96 97 99 101 105 108 112 113 116 117 119 120 129 130 132 133 134 135 137 138 142 143 144 148 151 155 156 157 158 160 161 163 164 165 166 168 169 170 173 175 177 180 185 186 187 188 195 197 198 200 202 203 204 206 207 208 209 210 212 213 214 215 217 218 221 222 225 227 228 233 235 237 239 240 242 243 248 249 250 251 252 255 257 259 261 263 264 266 268 269 272 274 275 277 278 280 281 283 284 288 289 290 295 297 298 300 58 94 95 184 229 270 286 70 163 170 188 187 283 21 167 201 168 2 42 59 78 98 181 205 232 246 50 66 136 146 150 234 254 287 296 299 6 30 46 47 62 83 85 100 103 140 189 191 199 236 244 267 285 35 259 3 4 5 9 10 14 15 16 17 19 20 22 24 25 28 32 34 37 38 39 41 43 44 49 53 54 56 60 63 64 67 68 69 72 73 82 86 91 93 99 102 104 105 106 107 109 110 111 112 114 115 118 121 122 123 124 125 126 127 128 131 139 141 142 144 145 147 149 152 153 154 158 159 162 171 172 174 176 178 179 182 190 192 193 194 196 211 214 216 219 220 224 226 230 231 241 243 245 247 250 253 256 258 260 262 271 273 274 276 279 281 282 284 291 292 293 294 65 31 84 223 1 7 8 11 12 13 18 23 26 27 29 33 36 40 45 48 51 52 55 57 61 71 74 75 76 77 79 80 81 87 88 89 90 92 96 97 101 108 113 116 117 119 120 129 130 132 133 134 135 137 138 143 148 151 155 156 157 160 161 164 165 166 169 173 175 177 180 183 185 186 195 197 198 200 202 203 204 206 207 208 209 210 212 213 215 217 218 221 222 225 227 228 233 235 237 238 239 240 242 248 249 251 252 255 257 261 263 264 265 266 268 269 272 275 277 278 280 288 289 290 295 297 298 300 52 56 86 94 108 147 150 257 9 81 110 113 114 115 206 25 83 201 78 167 181 246 2 42 59 98 150 205 232 234 146 50 66 83 85 95 100 136 189 236 287 296 299 6 30 46 47 103 199 254 267 285 14 19 25 32 34 37 41 49 53 56 62 107 118 125 139 149 178 182 190 191 192 196 216 226 241 244 260 279 286 1 3 4 5 7 8 10 11 12 13 15 16 17 20 21 22 23 24 26 27 28 29 31 33 35 36 38 39 40 43 44 45 48 51 54 57 58 60 61 63 64 65 67 68 69 70 71 72 73 74 75 76 77 79 80 82 84 87 88 89 90 91 92 93 96 99 101 102 104 105 106 109 111 112 116 119 120 121 122 123 124 126 127 128 129 130 131 132 133 134 135 137 138 140 141 142 143 144 145 148 152 153 154 155 156 157 158 159 160 161 162 163 164 165 166 168 169 170 171 172 173 174 175 176 177 179 180 183 184 185 186 187 188 193 194 195 197 198 200 202 203 204 207 209 210 211 212 213 214 215 217 218 219 220 221 222 223 224 227 228 229 230 231 233 235 237 238 239 240 242 243 245 247 248 249 250 251 252 253 255 256 258 259 261 262 263 264 266 268 269 270 271 273 274 275 276 277 278 280 281 282 283 284 288 289 291 292 293 294 295 297 298 108 147 272 18 55 97 117 151 208 225 265 290 300 9 81 110 113 114 115 206 195 5 4 60 252 16 277 10 201 243 57 2 42 59 78 98 150 167 181 205 232 234 246 50 66 83 85 95 100 136 146 189 236 254 287 296 299 6 14 19 25 30 32 34 37 38 41 46 47 49 53 56 62 103 107 118 125 128 139 140 149 152 178 182 190 191 192 196 199 216 226 241 244 253 260 267 273 279 285 286 259 1 3 7 8 11 12 13 15 17 18 20 21 22 23 24 26 27 28 29 31 33 35 36 39 40 43 44 45 48 51 52 54 58 61 63 64 65 67 68 69 70 71 72 73 74 75 76 77 79 80 82 84 86 87 88 89 90 91 92 93 94 96 97 99 101 102 104 105 106 108 109 111 112 116 117 119 120 121 122 123 124 126 127 129 130 131 132 133 134 135 137 138 141 142 143 144 145 147 148 151 153 154 155 156 157 158 159 160 161 162 163 164 165 166 168 169 170 171 172 173 174 175 176 177 179 180 183 184 185 186 187 188 193 194 197 198 200 202 203 204 207 208 209 210 211 212 213 214 215 217 218 219 220 221 222 223 224 225 227 228 229 230 231 233 235 237 238 239 240 242 245 247 248 249 250 251 255 256 257 258 261 262 263 264 265 266 268 269 270 271 272 274 275 276 278 280 281 282 283 284 288 289 290 291 292 293 294 295 297 298 300 55 27 51 79 99 173 178 238 298 5 78 94 198 203 230 267 201 182 167 181 205 246 2 42 59 98 232 95 136 146 150 234 254 50 287 296 299 6 30 47 66 83 85 100 189 199 236 285 46 62 103 191 244 3 9 14 15 19 22 24 25 28 32 34 37 38 41 49 53 54 56 63 73 82 86 93 104 105 106 107 109 110 114 118 121 122 125 128 131 139 140 147 149 152 153 162 170 190 192 193 194 196 216 219 226 231 241 245 253 260 271 273 279 286 10 17 20 27 68 72 91 111 115 123 124 126 127 141 145 154 159 171 172 174 176 178 179 217 220 224 247 256 258 262 276 291 292 293 294 31 228 223 1 4 7 8 11 12 13 16 18 21 23 26 29 33 35 36 39 40 43 44 45 48 52 55 57 58 60 61 64 65 67 69 70 71 74 75 76 77 80 81 84 87 88 89 90 92 96 97 101 102 108 112 113 116 117 119 120 129 130 132 133 134 135 137 138 142 143 144 148 151 155 156 157 158 160 161 163 164 165 166 168 169 175 177 180 183 184 185 186 187 188 195 197 200 202 204 206 207 208 209 210 211 212 213 214 215 218 221 222 225 227 229 233 235 237 239 240 242 243 248 249 250 251 252 255 257 259 261 263 264 265 266 268 269 270 272 274 275 277 278 280 281 282 283 284 288 289 290 295 297 300 5 78 94 198 203 230 267 24 79 120 63 180 215 187 130 182 201 2 42 59 98 167 181 205 232 246 50 66 95 136 146 150 234 254 287 296 299 6 30 46 47 62 83 85 100 103 140 189 191 199 236 244 285 300 3 4 9 10 14 15 16 17 19 20 22 25 27 28 32 34 35 37 38 39 41 43 44 48 49 53 54 56 60 64 67 68 69 70 72 73 82 84 86 91 93 99 102 104 105 106 107 109 110 111 112 114 115 118 121 122 123 124 125 126 127 128 131 139 141 142 144 145 147 149 152 153 154 158 159 162 170 171 172 174 176 178 179 190 192 193 194 196 211 214 216 217 219 220 224 226 231 241 243 245 247 250 253 256 258 260 262 271 273 274 276 279 281 282 284 286 291 292 293 294 88 31 52 223 228 1 7 8 11 12 13 18 21 23 26 29 33 36 40 45 51 55 57 58 61 65 71 74 75 76 77 80 81 87 89 90 92 96 97 101 108 113 116 117 119 129 132 133 134 135 137 138 143 148 151 155 156 157 160 161 163 164 165 166 168 169 173 175 177 183 184 185 186 188 195 197 200 202 204 206 207 208 209 210 212 213 218 221 222 225 227 229 233 235 237 238 239 240 242 248 249 251 252 255 257 259 261 263 264 265 266 268 269 270 272 275 277 278 280 283 288 289 290 295 297 298 7 9 26 60 64 105 183 230 59 61 109 172 273 201 286 167 181 59 61 109 172 176 191 273 50 129 258 196 188 86 167 181 201 62 10 44 62 188 192 223 243 270 82 122 211 248 262 283 294 167 201 78 167 181 205 246 42 98 2 59 232 234 50 66 95 136 146 150 6 83 85 100 189 236 267 285 287 296 299 30 46 47 103 191 199 254 14 19 24 25 34 37 41 49 53 56 62 106 107 125 139 149 178 182 190 192 196 216 226 231 241 244 260 273 279 286 1 3 4 5 7 8 9 11 12 13 15 16 17 20 21 22 23 26 27 28 29 31 32 33 35 36 38 39 40 43 45 48 51 52 54 57 58 60 61 63 64 65 67 68 69 70 71 72 73 74 75 76 77 79 80 81 84 86 87 88 89 90 91 92 93 94 96 97 99 101 102 104 105 108 109 110 111 112 113 114 115 116 117 118 119 120 121 123 124 126 127 128 129 130 131 132 133 134 135 137 138 140 141 142 143 144 145 147 148 152 153 154 155 156 157 158 159 160 161 162 163 164 165 166 168 169 170 171 172 173 174 175 176 177 179 180 183 184 185 186 187 193 194 195 197 198 200 202 203 204 206 207 209 210 212 213 214 215 217 218 219 220 221 222 224 227 228 229 230 233 235 237 238 239 240 242 245 247 249 250 251 252 253 255 256 257 258 259 261 263 264 266 268 269 271 274 275 276 277 278 280 281 282 284 288 289 291 292 293 295 297 298 272 18 55 151 208 225 265 290 300 82 122 211 248 262 283 294 71 293 65 194 32 223 173 263 201 128 78 167 181 205 246 42 98 2 59 150 232 234 50 66 95 136 146 254 6 83 85 100 189 236 267 285 287 296 299 277 14 19 24 25 30 34 37 38 41 46 47 49 53 56 62 103 106 107 114 118 125 131 139 140 149 152 178 182 190 191 192 196 199 216 226 231 241 244 253 260 273 279 286 259 1 3 4 5 7 8 9 10 11 12 13 15 16 17 18 20 21 22 23 26 27 28 29 31 33 35 36 39 40 43 44 45 48 51 52 54 55 57 58 60 61 63 64 67 68 69 70 72 73 74 75 76 77 79 80 81 84 86 87 88 89 90 91 92 93 94 96 97 99 101 102 104 105 108 109 110 111 112 113 115 116 117 119 120 121 123 124 126 127 129 130 132 133 134 135 137 138 141 142 143 144 145 147 148 151 153 154 155 156 157 158 159 160 161 162 163 164 165 166 168 169 170 171 172 174 175 176 177 179 180 183 184 185 186 187 188 193 195 197 198 200 202 203 204 206 207 208 209 210 212 213 214 215 217 218 219 220 221 222 224 225 227 228 229 230 233 235 237 238 239 240 242 243 245 247 249 250 251 252 255 256 257 258 261 264 265 266 268 269 270 271 272 274 275 276 278 280 281 282 284 288 289 290 291 292 295 297 298 300 38 120 138 145 183 202 223 255 28 75 182 206 212 249 279 201 167 2 42 59 78 98 146 150 181 205 232 234 246 42 6 50 66 83 85 95 100 136 189 236 254 267 287 296 299 14 19 22 24 25 32 34 37 38 41 46 47 49 53 54 56 59 62 73 82 86 93 98 103 106 107 109 114 118 122 125 139 146 149 150 153 162 178 190 191 192 196 199 205 216 219 226 231 232 234 241 260 271 273 286 1 3 4 5 7 8 9 10 11 12 13 15 16 17 18 20 21 23 26 27 29 30 31 33 35 36 39 40 43 44 45 48 51 52 55 57 58 60 61 63 64 65 67 68 69 70 71 72 74 76 77 79 80 81 84 87 88 89 90 91 92 94 96 97 99 101 102 104 105 108 110 111 112 113 115 116 117 119 121 123 124 126 127 128 129 130 131 132 133 134 135 137 140 141 142 143 144 147 148 151 152 154 155 156 157 158 159 160 161 163 164 165 166 168 169 170 171 172 173 174 175 176 177 179 180 184 185 186 187 188 193 194 195 197 198 200 203 204 207 208 209 210 211 213 214 215 217 218 220 221 222 224 225 227 228 229 230 233 235 237 238 239 240 242 243 244 245 247 248 250 251 252 253 256 257 258 259 261 262 263 264 265 266 268 269 270 272 274 275 276 277 278 280 281 282 283 284 285 288 289 290 291 292 293 294 295 297 298 300 28 75 182 206 212 249 279 287 17 270 72 188 94 223 285 167 201 78 181 246 152 168 157 254 76 277 67 90 89 42 2 6 14 19 22 24 25 30 32 34 37 38 41 46 47 49 50 53 54 56 59 62 66 73 82 83 85 86 93 95 98 100 103 106 107 109 114 118 122 125 128 131 136 139 140 146 149 150 153 162 178 189 190 191 192 196 199 205 216 219 226 231 232 234 236 241 244 253 260 267 271 273 286 296 299 259 1 3 4 5 7 8 9 10 11 12 13 15 16 18 20 21 23 26 27 29 31 33 35 36 39 40 43 44 45 48 51 52 55 57 58 60 61 63 64 65 68 69 70 71 74 77 79 80 81 84 87 88 91 92 96 97 99 101 102 104 105 108 110 111 112 113 115 116 117 119 120 121 123 124 126 127 129 130 132 133 134 135 137 138 141 142 143 144 145 147 148 151 154 155 156 158 159 160 161 163 164 165 166 169 170 171 172 173 174 175 176 177 179 180 183 184 185 186 187 193 194 195 197 198 200 202 203 204 207 208 209 210 211 213 214 215 217 218 220 221 222 224 225 227 228 229 230 233 235 237 238 239 240 242 243 245 247 248 250 251 252 255 256 257 258 261 262 263 264 265 266 268 269 272 274 275 276 278 280 281 282 283 284 288 289 290 291 292 293 294 295 297 298 300 42 93 127 144 222 226 262 273 2 4 126 188 199 219 167 201 98 2 4 126 188 192 199 219 168 266 101 181 29 112 118 98 167 201 32 52 132 196 211 236 276 279 3 29 30 83 116 131 267 201 78 3 29 30 83 116 131 267 144 195 139 6 150 202 21 282 201 78 16 110 133 196 220 232 253 255 76 81 149 163 175 203 250 201 254 78 167 181 246 42 205 2 59 95 136 146 150 232 254 98 234 50 85 100 189 199 236 267 287 296 299 6 30 46 47 62 66 83 103 140 191 244 285 14 19 22 24 25 28 32 34 37 49 53 54 73 82 86 93 106 107 109 114 118 122 125 139 153 162 178 182 190 192 194 196 216 226 231 241 245 260 271 273 279 286 1 3 4 5 7 8 9 10 11 12 13 15 17 18 20 21 23 26 27 29 31 33 35 36 38 39 40 41 43 44 45 48 51 52 55 56 57 58 60 61 63 64 65 67 68 69 70 71 72 74 75 77 79 80 84 87 88 89 90 91 92 94 96 97 99 101 102 104 105 108 111 112 113 115 116 117 119 120 121 123 124 126 127 128 129 130 131 132 134 135 137 138 141 142 143 144 145 147 148 151 152 154 155 156 157 158 159 160 161 164 165 166 168 169 170 171 172 173 174 176 177 179 180 183 184 185 186 187 188 193 195 197 198 200 202 204 206 207 208 209 210 211 212 213 214 215 217 218 219 221 222 223 224 225 227 228 229 230 233 235 237 238 239 240 242 243 247 248 249 251 252 256 257 258 259 261 262 263 264 265 266 268 269 270 272 274 275 276 277 278 280 281 282 283 284 288 289 290 291 292 293 294 295 297 298 300 76 81 149 163 175 203 250 41 290 184 6 138 90 83 285 201 259 42 78 98 167 181 205 246 2 59 95 136 146 150 232 234 254 30 50 66 85 100 189 199 236 267 287 296 299 89 14 19 22 24 25 28 32 34 37 38 46 47 49 53 54 56 62 73 82 86 93 103 106 107 109 114 118 122 125 128 131 139 140 152 153 162 178 182 190 191 192 194 196 216 219 226 231 241 244 245 253 260 271 273 279 286 105 70 300 57 257 1 3 4 5 7 8 9 10 11 12 13 15 16 17 18 20 21 23 26 27 29 31 33 35 36 39 40 43 44 45 48 51 52 55 58 60 61 63 64 65 67 68 69 71 72 74 75 77 79 80 84 87 88 91 92 94 96 97 99 101 102 104 108 110 111 112 113 115 116 117 119 120 121 123 124 126 127 129 130 132 133 134 135 137 141 142 143 144 145 147 148 151 154 155 156 157 158 159 160 161 164 165 166 168 169 170 171 172 173 174 176 177 179 180 183 185 186 187 188 193 195 197 198 200 202 204 206 207 208 209 210 211 212 213 214 215 217 218 220 221 222 223 224 225 227 228 229 230 233 235 237 238 239 240 242 243 247 248 249 251 252 255 256 258 261 262 263 264 265 266 268 269 270 272 274 275 276 277 278 280 281 282 283 284 288 289 291 292 293 294 295 297 298 73 152 188 199 223 230 263 277 32 77 84 114 253 262 270 167 201 78 167 181 246 205 42 32 77 84 114 253 262 270 13 99 194 52 223 86 113 225 201 128 78 167 181 246 205 42 39 65 92 114 144 150 225 286 9 49 75 96 125 291 295 201 78 167 181 246 205 2 42 59 95 98 136 146 150 232 234 254 50 66 6 47 83 85 189 236 267 285 287 296 299 19 25 30 41 46 53 62 100 103 107 118 140 152 191 199 244 253 14 15 22 24 28 32 34 37 54 73 82 86 93 106 109 110 114 121 122 139 149 153 162 178 182 190 192 194 196 216 226 231 241 245 260 271 273 279 286 1 3 4 5 7 8 10 11 12 13 16 17 18 20 21 23 26 27 29 31 33 35 36 38 40 43 44 45 48 51 52 55 56 57 58 60 61 63 64 67 68 69 70 71 72 74 76 77 79 80 81 84 87 88 89 90 91 94 97 99 101 102 104 105 108 111 112 113 115 116 117 119 120 123 124 126 127 128 129 130 131 132 133 134 135 137 138 141 142 143 145 147 148 151 154 155 156 157 158 159 160 161 163 164 165 166 168 169 170 171 172 173 174 175 176 177 179 180 183 184 185 186 187 188 193 195 197 198 200 202 203 204 206 207 208 209 210 211 212 213 214 215 217 218 219 220 221 222 223 224 227 228 229 230 233 235 237 238 239 240 242 243 247 248 249 250 251 252 255 256 257 258 259 261 262 263 264 265 266 268 269 270 272 274 275 276 277 278 280 281 282 283 284 288 289 290 292 293 294 297 298 300 9 49 75 96 125 291 295 210 175 248 143 181 277 74 62 201 78 167 246 33 2 42 59 95 98 136 146 150 205 232 234 254 6 30 47 50 66 83 85 100 189 199 236 267 285 287 296 299 14 15 19 22 24 25 28 32 34 37 38 41 46 53 54 56 73 82 86 93 103 105 106 107 109 110 114 118 121 122 128 131 139 140 149 152 153 162 178 182 190 191 192 194 196 216 219 226 231 241 244 245 253 260 271 273 279 286 70 65 52 1 3 4 5 7 8 10 11 12 13 16 17 18 20 21 23 26 27 29 31 35 36 39 40 43 44 45 48 51 55 57 58 60 61 63 64 67 68 69 71 72 76 77 79 80 81 84 87 88 89 90 91 92 94 97 99 101 102 104 108 111 112 113 115 116 117 119 120 123 124 126 127 129 130 132 133 134 135 137 138 141 142 144 145 147 148 151 154 155 156 157 158 159 160 161 163 164 165 166 168 169 170 171 172 173 174 176 177 179 180 183 184 185 186 187 188 193 195 197 198 200 202 203 204 206 207 208 209 211 212 213 214 215 217 218 220 221 222 223 224 225 227 228 229 230 233 235 237 238 239 240 242 243 247 249 250 251 252 255 256 257 258 259 261 262 263 264 265 266 268 269 270 272 274 275 276 278 280 281 282 283 284 288 289 290 292 293 294 297 298 300 25 80 83 139 141 216 253 289 5 35 123 126 196 259 201 5 35 123 126 196 243 259 189 57 96 162 84 83 233 201 1 79 164 166 261 282 293 298 25 27 216 250 259 284 286 201 182 78 167 181 246 42 205 167 181 2 59 136 146 150 232 234 254 50 66 95 98 287 83 85 100 189 236 296 6 30 46 47 62 103 140 191 199 244 267 285 299 14 19 32 34 37 41 49 53 107 114 118 125 139 149 178 192 196 226 241 260 273 279 3 4 5 7 8 9 10 11 12 13 15 16 17 20 21 22 23 24 26 28 29 31 33 35 36 38 39 40 43 44 45 48 51 52 54 56 57 58 60 61 63 64 65 67 68 69 70 71 72 73 74 75 76 77 80 81 82 84 86 87 88 89 90 91 92 93 94 96 97 99 101 102 104 105 106 108 109 110 111 112 113 115 116 119 120 121 122 123 124 126 127 128 129 130 131 132 133 134 135 137 138 141 142 143 144 145 147 148 152 153 154 155 156 157 158 159 160 161 162 163 165 168 169 170 171 172 173 174 175 176 177 179 180 183 184 185 186 187 188 190 193 194 195 197 198 200 202 203 204 206 207 209 210 211 212 213 214 215 217 218 219 220 221 222 223 224 227 228 229 230 231 233 235 237 238 239 240 242 243 245 247 248 249 251 252 253 255 256 257 258 262 263 264 266 268 269 270 271 274 275 276 277 278 280 281 283 288 289 291 292 294 295 297 166 272 18 55 117 151 208 225 265 290 300 25 27 216 250 259 284 286 231 120 124 229 278 95 190 130 182 201 78 246 128 33 42 98 167 181 205 2 59 136 146 150 232 234 254 50 66 83 85 100 189 236 287 296 299 35 6 14 19 30 32 34 37 38 41 46 47 49 53 56 62 103 107 114 118 125 139 140 149 152 178 191 192 196 199 226 241 244 253 260 267 273 279 285 1 3 4 5 7 8 9 10 11 12 13 15 16 17 18 20 21 22 23 24 26 28 29 31 36 39 40 43 44 45 48 51 52 54 57 58 60 61 63 64 65 67 68 69 70 71 72 73 74 75 76 77 79 80 81 82 84 86 87 88 89 90 91 92 93 94 96 97 99 101 102 104 105 106 108 109 110 111 112 113 115 116 117 119 121 122 123 126 127 129 131 132 133 134 135 137 138 141 142 143 144 145 147 148 151 153 154 155 156 157 158 159 160 161 162 163 164 165 166 168 169 170 171 172 173 174 175 176 177 179 180 183 184 185 186 187 188 193 194 195 197 198 200 202 203 204 206 207 208 209 210 211 212 213 214 215 217 218 219 220 221 222 223 224 225 227 228 230 233 235 237 238 239 240 242 243 245 247 248 249 251 252 255 256 257 258 261 262 263 264 265 266 268 269 270 271 272 274 275 276 277 280 281 282 283 288 289 290 291 292 293 294 295 297 298 300 55 45 58 88 208 217 240 261 276 18 72 75 95 112 218 290 201 78 2 42 50 59 66 83 85 98 100 136 146 150 167 181 189 205 232 234 236 246 254 287 296 299 6 14 15 19 22 24 25 28 30 32 34 37 38 41 46 47 49 53 54 56 62 63 73 82 86 93 103 104 105 106 107 109 110 114 118 121 122 125 128 131 139 140 147 149 152 153 162 178 182 190 191 192 194 196 199 216 219 226 231 241 244 245 253 260 267 271 273 279 285 286 3 9 10 17 20 60 68 91 100 115 123 124 126 127 141 145 154 159 171 174 176 179 187 189 193 220 224 230 236 247 256 258 262 276 291 293 294 296 23 31 217 223 1 4 5 7 8 11 12 13 16 21 26 27 29 33 35 36 39 40 43 44 48 51 52 55 57 61 64 65 67 69 70 71 74 76 77 79 80 81 84 87 89 90 92 94 96 97 99 101 102 108 111 113 116 117 119 120 129 130 132 133 134 135 137 138 142 143 144 148 151 155 156 157 158 160 161 163 164 165 166 168 169 170 172 173 175 177 180 183 184 185 186 188 195 197 198 200 202 203 204 206 207 209 210 211 212 213 214 215 221 222 225 227 228 229 233 235 237 238 239 242 243 248 249 250 251 252 255 257 259 263 264 265 266 268 269 270 272 274 275 277 278 280 281 282 283 284 288 289 292 295 297 298 300 18 72 75 95 112 218 290 121 80 54 37 116 172 278 21 78 201 2 42 50 59 66 98 136 146 150 167 181 205 232 234 246 254 287 299 57 85 140 137 202 7 3 4 5 6 9 10 14 15 16 17 19 20 22 24 25 28 30 32 34 38 39 41 43 44 46 47 49 53 56 60 62 63 64 67 68 69 70 73 82 83 86 91 93 99 100 102 103 104 105 106 107 109 110 114 115 118 122 123 124 125 126 127 128 131 139 141 142 144 145 147 149 152 153 154 158 159 162 170 171 174 176 178 179 182 187 189 190 191 192 193 194 196 199 211 214 216 219 220 224 226 230 231 236 241 243 244 245 247 250 253 256 258 260 262 267 271 273 274 276 279 281 282 284 285 286 291 293 294 296 169 31 217 223 1 8 11 12 13 23 26 27 29 33 35 36 40 45 48 51 52 55 58 61 65 71 74 76 77 79 81 84 87 88 89 90 92 94 96 97 101 108 111 113 117 119 120 129 130 132 133 134 135 138 143 148 151 155 156 157 160 161 163 164 165 166 168 173 175 177 180 183 184 185 186 188 195 197 198 200 203 204 206 207 208 209 210 212 213 215 221 222 225 227 228 229 233 235 237 238 239 240 242 248 249 251 252 255 257 259 261 263 264 265 266 268 269 270 272 275 277 280 283 288 289 292 295 297 298 300 9 10 61 89 176 280 287 291 22 28 68 121 146 225 285 42 201 181 78 167 246 205 22 28 68 121 146 225 285 129 71 126 163 154 135 299 100 181 201 168 78 167 246 205 87 88 94 117 172 249 273 284 2 22 40 41 232 282 286 201 78 2 22 40 41 232 282 286 295 54 60 275 246 244 192 209 201 30 33 61 76 96 139 187 267 274 19 43 82 99 156 225 242 201 78 167 181 205 246 2 42 59 98 232 95 136 146 150 234 254 50 66 83 85 100 189 236 287 296 299 6 25 30 41 46 47 53 62 103 107 114 118 125 140 152 191 196 199 244 253 285 267 3 4 5 7 9 10 13 14 15 16 17 20 22 23 24 27 28 32 34 35 36 37 38 39 44 48 49 52 54 56 60 63 64 67 68 69 70 71 72 73 77 84 86 88 90 91 93 102 104 105 106 109 110 111 112 115 121 122 123 124 126 127 128 131 132 133 134 138 141 142 143 144 145 147 148 149 153 154 158 159 162 166 169 170 171 172 174 175 176 178 179 182 183 184 188 190 192 193 194 197 198 200 211 213 214 216 217 219 220 224 226 228 230 231 233 238 239 240 241 243 245 247 250 256 258 259 260 261 262 263 266 269 270 271 273 276 277 279 280 281 282 283 284 286 291 292 293 294 295 298 58 119 155 249 12 31 45 89 113 210 212 223 235 251 40 80 1 8 11 18 21 26 29 51 55 57 65 74 75 79 81 87 92 94 97 101 108 116 117 120 129 130 135 137 151 157 160 161 163 164 165 168 173 177 180 185 186 195 202 203 204 206 207 208 209 215 218 221 222 227 229 237 248 252 255 257 264 265 268 272 275 278 288 289 290 297 300 19 43 82 99 156 225 242 269 126 91 213 96 40 235 103 201 78 167 181 205 246 2 42 59 98 232 95 136 146 150 234 254 50 66 83 85 100 189 236 287 296 299 6 25 30 41 46 47 53 62 107 114 118 125 140 152 191 196 199 244 253 267 285 219 3 4 5 7 9 10 13 14 15 16 17 20 22 23 24 27 28 32 34 35 36 37 38 39 44 48 49 52 54 56 58 60 63 64 67 68 69 70 71 72 73 77 84 86 88 90 93 102 104 105 106 109 110 111 112 115 119 121 122 123 124 127 128 131 132 133 134 135 138 139 141 142 143 144 145 147 148 149 153 154 155 158 159 162 166 169 170 171 172 174 175 176 178 179 182 183 184 187 188 190 192 193 194 197 198 200 211 214 216 217 220 224 226 228 230 231 233 238 239 240 241 243 245 247 249 250 256 257 258 259 260 261 262 263 264 266 270 271 273 274 276 277 279 280 281 282 283 284 286 291 292 293 294 295 297 298 12 31 45 80 87 89 113 212 223 251 1 8 11 18 21 26 29 33 51 55 57 61 65 74 75 76 79 81 92 94 97 101 108 116 117 120 129 130 137 151 157 160 161 163 164 165 168 173 177 180 185 186 195 202 203 204 206 207 208 209 210 215 218 221 222 227 229 237 248 252 255 265 268 272 275 278 288 289 290 300 8 15 40 71 212 258 275 277 46 50 85 98 170 246 201 1 46 50 85 98 170 246 230 211 127 201 14 197 225 48 66 133 148 158 219 240 250 273 33 58 67 76 84 85 170 201 254 78 167 181 246 42 205 33 58 67 76 84 85 170 300 184 238 110 284 172 98 192 201 259 78 167 181 246 42 205 33 57 68 103 180 190 194 270 59 85 97 117 142 165 276 201 299 286 42 78 167 181 205 246 2 50 66 95 98 136 146 150 232 234 254 287 6 30 47 83 100 189 199 236 267 285 296 19 25 41 46 53 103 107 114 118 125 149 190 191 196 244 3 4 5 9 10 14 15 16 17 20 22 24 27 28 32 34 35 37 38 39 43 44 48 49 54 56 60 62 63 64 67 69 70 72 73 82 84 86 91 93 99 102 104 105 106 109 110 111 112 115 121 122 123 124 126 127 128 131 132 133 134 138 139 140 141 144 145 147 152 153 154 158 159 162 170 171 172 174 176 178 179 182 187 192 193 211 214 216 217 219 220 224 226 228 230 231 233 241 243 245 247 250 253 256 258 260 262 266 271 273 274 279 281 282 284 291 292 293 294 1 12 23 29 36 45 51 58 61 68 74 77 79 80 94 108 113 119 130 135 155 156 160 164 166 175 180 185 188 194 195 197 200 203 206 213 223 229 238 239 240 249 252 261 268 278 283 289 295 297 298 11 31 52 81 87 89 184 210 227 257 265 280 161 225 248 272 13 212 7 8 18 21 26 40 55 65 71 75 76 88 90 92 96 101 116 120 129 137 143 148 151 157 163 168 169 173 177 183 186 198 202 204 207 208 209 215 218 221 222 235 237 242 251 255 259 263 264 269 275 277 288 290 300 59 85 97 117 142 165 276 269 228 207 219 251 26 183 263 201 286 253 2 42 50 66 78 95 98 136 146 150 167 181 205 232 234 246 254 287 6 19 25 30 41 46 47 53 62 83 100 103 107 114 118 125 140 149 152 189 190 191 196 199 236 244 267 285 296 299 259 1 3 4 5 7 8 9 10 11 12 13 14 15 16 17 20 21 22 23 24 27 28 29 31 32 33 34 35 36 37 38 39 40 43 44 45 48 49 51 52 54 56 57 58 60 61 63 64 65 67 68 69 70 71 72 73 74 76 77 79 80 81 82 84 86 87 88 89 90 91 92 93 94 96 99 102 104 105 106 108 109 110 111 112 113 115 116 119 121 122 123 124 126 127 128 129 130 131 132 133 134 135 137 138 139 141 143 144 145 147 148 153 154 155 156 157 158 159 160 162 164 166 168 169 170 171 172 173 174 175 176 177 178 179 180 182 184 185 187 188 192 193 194 195 197 198 200 202 203 204 206 211 212 213 214 215 216 217 218 220 221 223 224 226 227 229 230 231 233 238 239 240 241 242 243 245 247 249 250 252 255 256 257 258 260 261 262 264 266 268 270 271 273 274 277 278 279 280 281 282 283 284 288 289 291 292 293 294 295 297 298 18 55 75 101 120 151 161 163 186 208 209 210 222 225 235 237 248 265 272 275 290 300 21 58 69 113 116 162 240 241 2 26 72 190 227 268 300 201 286 42 59 78 95 98 146 150 167 181 205 232 234 246 6 30 50 66 83 85 100 136 189 199 236 254 267 285 287 296 299 19 25 41 46 47 53 95 103 107 114 118 125 146 149 191 196 234 244 282 3 4 5 7 9 10 12 13 14 15 16 17 20 22 23 24 27 28 31 32 34 35 36 37 38 39 40 43 44 45 48 49 52 54 56 60 62 63 64 67 68 70 71 73 74 77 81 82 84 86 87 88 90 91 93 96 99 102 104 105 106 109 110 111 112 115 119 121 122 123 124 126 127 128 131 132 133 134 135 138 139 140 141 142 143 144 145 147 148 152 153 154 155 158 159 166 169 170 171 172 174 175 176 177 178 179 180 182 183 184 185 187 188 192 193 194 197 198 200 204 211 213 214 216 217 218 219 220 224 226 228 230 231 233 238 239 242 243 245 247 249 250 251 253 255 256 257 258 259 260 261 262 263 264 266 269 270 271 273 274 276 277 279 280 281 283 284 291 292 293 294 295 297 298 29 51 58 61 79 94 108 120 160 163 164 203 206 223 240 248 252 275 289 1 8 11 65 76 80 89 117 129 130 151 156 157 165 168 186 202 207 208 221 222 229 235 237 265 278 288 272 137 210 290 18 33 55 57 75 92 97 101 161 173 195 209 212 215 225 2 26 72 190 227 268 300 171 80 87 273 220 158 172 11 201 286 42 59 78 98 150 167 181 205 232 246 35 76 89 6 19 25 30 41 46 47 50 53 62 66 83 85 95 100 103 107 114 118 125 136 140 146 149 152 189 191 196 199 234 236 244 253 254 267 285 287 296 299 282 1 3 4 5 7 8 9 10 12 13 14 15 16 17 20 21 22 23 24 27 28 29 31 32 33 34 36 37 38 39 40 43 44 45 48 49 51 52 54 56 57 58 60 61 63 64 65 67 68 69 70 71 73 74 75 77 79 81 82 84 86 88 90 91 92 93 94 96 97 99 101 102 104 105 106 108 109 110 111 112 113 115 116 119 120 121 122 123 124 126 127 128 129 130 131 132 133 134 135 137 138 139 141 142 143 144 145 147 148 153 154 155 156 157 159 160 161 162 163 164 165 166 168 169 170 173 174 175 176 177 178 179 180 182 183 184 185 186 187 188 192 193 194 195 197 198 200 202 203 204 206 207 209 210 211 212 213 214 215 216 217 218 219 221 222 223 224 226 228 229 230 231 233 235 237 238 239 240 241 242 243 245 247 248 249 250 251 252 255 256 257 258 259 260 261 262 263 264 266 269 270 271 274 275 276 277 278 279 280 281 283 284 288 289 291 292 293 294 295 297 298 18 55 117 151 208 225 265 272 290 20 25 42 43 84 251 257 280 37 62 122 123 136 167 278 201 78 37 62 122 123 136 167 278 226 243 168 81 221 23 10 135 201 78 69 97 125 166 207 255 257 286 16 23 37 43 149 248 271 201 78 167 181 205 246 42 2 59 95 98 146 150 167 181 232 246 254 50 66 136 234 287 296 299 6 46 47 83 85 100 189 199 236 267 14 19 25 30 32 34 38 41 49 53 56 62 103 107 114 118 128 131 139 140 152 178 182 190 191 192 196 216 226 231 241 244 253 260 273 279 285 3 4 9 15 20 22 24 28 54 63 68 73 82 86 91 93 104 106 109 110 121 122 124 125 126 127 141 147 153 158 162 170 171 174 179 193 194 211 224 230 245 247 258 262 276 284 286 291 293 259 1 5 7 8 10 11 12 13 17 18 21 26 27 29 31 33 35 36 39 40 44 45 48 51 52 55 57 58 60 61 64 65 67 70 71 72 74 75 76 77 79 80 81 84 87 88 89 90 92 94 96 99 101 102 105 108 111 112 113 115 116 117 119 120 123 129 130 132 133 134 135 137 138 142 143 144 145 148 151 154 155 156 157 159 160 161 163 164 165 168 169 172 173 175 176 177 180 183 184 185 186 187 188 195 197 198 200 202 203 204 206 208 209 210 212 213 214 215 217 218 219 220 221 222 223 225 227 228 229 233 235 237 238 239 240 242 243 249 250 251 252 256 261 263 264 265 266 268 269 270 272 274 275 277 278 280 281 282 283 288 289 290 292 294 295 297 298 300 16 23 37 43 149 248 271 87 216 31 229 61 285 10 62 201 78 128 33 67 131 2 42 59 95 98 146 150 167 181 205 232 234 246 254 6 30 46 47 50 66 83 85 100 136 189 199 236 267 287 296 299 89 3 4 5 9 14 15 19 20 22 24 25 28 32 34 38 41 49 53 54 56 63 64 68 69 70 73 82 86 91 93 103 104 105 106 107 109 110 112 114 118 121 122 124 125 126 127 139 140 141 142 144 147 152 153 158 162 170 171 174 178 179 182 190 191 192 193 194 196 211 219 224 226 230 231 241 243 244 245 247 253 258 260 262 273 276 279 281 284 286 291 293 65 75 84 257 1 7 8 11 12 13 17 18 21 26 27 29 35 36 39 40 44 45 48 51 52 55 57 58 60 71 72 74 76 77 79 80 81 88 90 92 94 96 97 99 101 102 108 111 113 115 116 117 119 120 123 129 130 132 133 134 135 137 138 143 145 148 151 154 155 156 157 159 160 161 163 164 165 166 168 169 172 173 175 176 177 180 183 184 185 186 187 188 195 197 198 200 202 203 204 206 207 208 209 210 212 213 214 215 217 218 220 221 222 223 225 227 228 233 235 237 238 239 240 242 249 250 251 252 255 256 259 261 263 264 265 266 268 269 270 272 274 275 277 278 280 282 283 288 289 290 292 294 295 297 298 300 47 57 65 123 143 169 190 244 4 13 24 29 94 166 272 201 286 2 42 59 78 98 146 150 167 181 205 232 234 246 50 66 95 136 287 299 6 30 46 62 83 85 100 103 140 189 191 199 236 254 267 285 296 14 19 25 32 34 41 47 49 53 107 114 118 125 149 178 182 190 196 226 244 273 1 3 5 7 8 9 10 11 12 15 16 17 20 21 22 23 26 27 28 31 33 35 36 37 38 39 40 43 44 45 48 51 52 54 56 58 60 61 63 64 67 68 69 70 71 72 73 74 76 77 79 80 81 82 84 86 87 88 89 90 91 92 93 96 99 101 102 104 105 106 108 109 110 111 112 113 115 116 119 121 122 124 126 127 128 129 130 131 132 133 134 135 137 138 139 141 142 144 145 147 148 152 153 154 155 156 157 158 159 160 162 163 164 165 168 170 171 172 173 174 175 176 177 179 180 183 184 185 187 188 192 193 194 195 197 198 200 202 203 204 206 210 211 212 213 214 215 216 217 218 219 220 221 222 223 224 227 228 229 230 231 233 235 237 238 239 240 241 242 243 245 247 249 250 251 252 253 255 256 257 258 259 260 261 262 263 264 266 268 269 270 271 274 275 276 277 278 279 280 281 282 283 284 288 289 291 292 293 294 295 297 298 18 55 75 97 117 120 151 161 186 207 208 209 225 248 265 290 300 4 13 24 29 94 166 272 38 228 175 18 200 217 26 46 201 286 2 42 50 59 66 78 95 98 136 146 150 167 181 205 232 234 246 254 287 299 6 14 19 25 30 32 34 41 47 49 53 62 83 85 100 103 107 114 118 125 140 149 152 178 182 189 190 191 196 199 226 236 244 253 267 273 285 296 8 259 1 3 5 7 9 10 11 12 15 16 17 20 21 22 23 27 28 31 33 35 36 37 39 40 43 44 45 48 51 52 54 56 57 58 60 61 63 64 65 67 68 69 70 71 72 73 74 75 76 77 79 80 81 82 84 86 87 88 89 90 91 92 93 96 97 99 101 102 104 105 106 108 109 110 111 112 113 115 116 117 119 120 121 122 123 124 126 127 128 129 130 131 132 133 134 135 137 138 139 141 142 143 144 145 147 148 151 153 154 155 156 157 158 159 160 161 162 163 164 165 168 169 170 171 172 173 174 176 177 179 180 183 184 185 186 187 188 192 193 194 195 197 198 202 203 204 206 207 208 209 210 211 212 213 214 215 216 218 219 220 221 222 223 224 225 227 229 230 231 233 235 237 238 239 240 241 242 243 245 247 248 249 250 251 252 255 256 257 258 260 261 262 263 264 265 266 268 269 270 271 274 275 276 277 278 279 280 281 282 283 284 288 289 290 291 292 293 294 295 297 298 300 55 71 88 153 167 192 220 259 298 43 63 94 204 214 201 15 43 63 94 128 204 214 1 54 32 138 20 130 201 68 91 109 145 147 177 252 267 70 83 143 180 223 245 201 82 78 2 42 50 59 66 95 98 146 150 167 181 205 232 234 246 254 6 19 25 41 46 47 53 62 85 100 103 107 114 118 125 140 189 191 196 199 236 244 253 285 287 296 299 133 3 4 5 9 10 14 15 16 17 20 22 24 28 30 32 34 37 38 39 43 44 49 54 56 60 63 64 67 69 73 86 93 99 102 104 105 106 110 112 115 121 122 123 124 126 127 128 131 136 139 141 142 144 149 152 153 158 159 162 170 171 172 174 176 178 179 182 187 190 192 193 194 211 214 216 219 224 226 230 231 241 243 247 256 258 260 262 271 273 274 276 279 281 282 284 286 291 293 1 12 23 27 29 36 45 51 58 61 68 74 77 79 80 91 94 108 109 113 116 119 130 135 138 147 155 156 160 164 165 166 175 185 188 195 197 203 206 212 213 217 218 220 221 228 229 233 238 239 240 242 249 252 261 263 268 269 270 278 283 289 294 295 297 298 11 21 40 52 81 84 157 184 202 204 208 215 251 265 280 163 225 248 272 275 129 255 288 7 8 13 18 26 31 33 35 48 55 57 65 71 72 75 76 87 88 89 90 92 96 97 101 111 117 120 132 134 137 148 151 154 161 168 169 173 183 186 198 200 207 209 210 222 227 235 237 250 257 259 264 266 277 290 292 300 70 83 143 180 207 223 245 145 55 72 16 161 267 235 82 201 2 42 50 59 66 78 95 98 136 146 150 167 181 205 232 234 246 254 6 19 25 30 41 46 47 53 62 85 100 103 107 114 118 125 140 152 189 191 196 199 236 244 253 285 287 296 299 133 259 1 3 4 5 7 8 9 10 11 12 13 14 15 17 20 21 22 23 24 26 27 28 29 31 32 33 34 35 36 37 38 39 40 43 44 45 48 49 51 52 54 56 57 58 60 61 63 64 65 67 68 69 71 73 74 76 77 79 80 81 84 86 87 88 89 90 91 92 93 94 96 99 101 102 104 105 106 108 109 110 111 112 113 115 116 119 121 122 123 124 126 127 128 129 130 131 132 134 135 137 138 139 141 142 144 147 148 149 153 154 155 156 157 158 159 160 162 164 165 166 168 169 170 171 172 173 174 175 176 177 178 179 182 183 184 185 187 188 190 192 193 194 195 197 198 200 202 203 204 206 211 212 213 214 215 216 217 218 219 220 221 222 224 226 227 228 229 230 231 233 238 239 240 241 242 243 247 249 250 251 252 255 256 257 258 260 261 262 263 264 266 268 269 270 271 273 274 276 277 278 279 280 281 282 283 284 286 288 289 291 292 293 294 295 297 298 18 75 97 117 120 151 163 186 208 209 210 225 237 248 265 272 275 290 300 12 52 91 121 157 160 191 217 6 111 140 181 204 207 255 201 78 167 246 6 111 140 181 204 207 255 261 195 145 146 247 289 142 116 201 78 167 246 58 63 85 149 206 232 253 262 178 192 227 236 246 252 287 201 178 192 227 236 246 252 287 80 102 85 234 28 90 83 118 201 25 54 106 125 163 167 199 296 1 108 176 193 197 252 272 83 201 78 181 246 2 42 59 98 150 167 205 232 234 50 66 85 95 100 136 146 189 236 287 296 299 6 30 47 254 267 285 14 19 25 32 34 41 46 49 53 62 103 107 114 118 125 149 178 182 190 191 196 199 226 244 273 3 4 5 7 9 10 12 13 15 16 17 20 22 23 24 27 28 31 35 36 37 38 39 40 43 44 45 48 52 56 58 60 63 64 67 68 69 70 71 72 73 74 77 81 82 84 86 87 88 90 91 93 96 99 102 104 105 109 110 111 112 113 115 119 121 122 123 124 126 127 128 131 132 133 134 135 138 139 140 141 142 143 144 145 147 148 152 153 154 155 158 159 162 166 169 170 171 172 174 175 177 179 180 183 184 187 188 192 194 198 200 204 211 213 214 216 217 218 219 220 224 227 228 230 231 233 238 239 240 241 242 243 245 247 249 250 251 253 255 256 257 258 259 260 261 262 263 264 266 269 270 271 274 276 277 279 280 281 282 283 284 286 291 292 293 294 295 297 298 29 51 61 79 94 120 160 163 164 185 203 206 223 237 248 265 275 289 8 11 26 76 80 89 117 129 130 137 151 186 202 207 222 235 288 18 21 33 55 57 65 75 92 97 101 116 156 157 161 165 168 173 195 208 209 210 212 215 221 225 229 268 278 290 300 1 108 176 193 197 252 272 243 286 47 31 240 128 52 7 83 201 2 42 59 78 98 150 167 181 205 232 234 246 50 66 85 95 100 136 146 189 236 254 287 296 299 6 14 19 25 30 32 34 41 46 49 53 62 103 107 114 118 125 140 149 152 178 182 190 191 196 199 226 244 253 267 273 285 38 259 3 4 5 8 9 10 11 12 13 15 16 17 18 20 21 22 23 24 26 27 28 29 33 35 36 37 39 40 43 44 45 48 51 54 56 57 58 60 61 63 64 65 67 68 69 70 71 72 73 74 75 76 77 79 80 81 82 84 86 87 88 89 90 91 92 93 94 96 97 99 101 102 104 105 106 109 110 111 112 113 115 116 117 119 120 121 122 123 124 126 127 129 130 131 132 133 134 135 137 138 139 141 142 143 144 145 147 148 153 154 155 156 157 158 159 160 161 162 163 164 165 166 168 169 170 171 172 173 174 175 177 179 180 183 184 185 186 187 188 192 194 195 198 200 202 203 204 206 207 209 210 211 212 213 214 215 216 217 218 219 220 221 222 223 224 225 227 228 229 230 231 233 235 237 238 239 241 242 245 247 248 249 250 251 255 256 257 258 260 261 262 263 264 265 266 268 269 270 271 274 275 276 277 278 279 280 281 282 283 284 288 289 290 291 292 293 294 295 297 298 300 55 151 208 38 143 189 224 241 242 270 294 84 150 158 169 201 212 255 146 78 246 167 181 84 150 158 169 201 212 255 287 200 137 132 11 297 263 193 146 78 246 167 181 73 147 150 183 241 247 250 253 27 125 166 168 185 206 278 201 167 78 181 246 205 42 27 125 166 168 185 206 278 13 16 277 188 11 141 98 83 167 201 78 181 246 205 42 22 24 119 165 195 200 212 282 40 56 72 144 263 276 295 201 2 246 78 167 181 42 205 167 59 98 150 232 234 95 136 146 254 50 66 189 236 287 296 299 6 83 85 100 199 267 285 14 19 25 30 32 34 38 41 46 47 49 53 62 103 107 114 118 125 140 149 152 178 182 190 191 196 216 226 244 253 273 286 3 9 15 20 22 24 28 37 54 63 68 73 82 86 91 93 104 106 109 110 121 122 124 126 139 147 162 170 174 193 194 211 231 241 245 260 271 279 281 284 291 131 187 1 4 5 7 8 10 11 12 13 16 17 18 21 23 26 27 29 31 33 35 36 39 43 44 45 48 51 52 55 57 58 60 61 64 65 67 69 70 71 74 75 76 77 79 80 81 84 87 88 89 90 92 94 96 97 99 101 102 105 108 111 112 113 115 116 117 120 123 127 128 129 130 132 133 134 135 137 138 141 142 143 145 148 151 153 154 155 156 157 158 159 160 161 163 164 166 168 169 171 172 173 175 176 177 179 180 183 184 185 186 188 192 197 198 202 203 204 206 207 208 209 210 213 214 215 217 218 219 220 221 222 223 224 225 227 228 229 230 233 235 237 238 239 240 242 243 247 248 249 250 251 252 255 256 257 258 259 261 262 264 265 266 268 269 270 272 274 275 277 278 280 283 288 289 290 292 293 294 297 298 300 40 56 72 144 263 276 295 151 88 296 153 236 36 201 95 2 246 48 78 128 33 42 167 181 205 59 98 150 232 234 50 136 146 254 35 6 30 66 83 85 100 189 199 267 285 287 299 202 7 3 9 14 15 19 20 22 24 25 28 32 34 37 38 41 46 47 49 53 54 62 63 64 68 69 73 82 86 91 93 103 104 105 106 107 109 110 114 118 121 122 124 125 126 131 139 140 142 147 149 152 162 170 174 178 182 190 191 192 193 194 196 211 216 219 226 231 241 244 245 253 260 271 273 279 281 284 286 291 70 187 75 1 4 5 8 10 11 12 13 16 17 18 21 23 26 27 29 31 39 43 44 45 51 52 55 57 58 60 61 65 67 71 74 76 77 79 80 81 84 87 89 90 92 94 96 97 99 101 102 108 111 112 113 115 116 117 119 120 123 127 129 130 132 133 134 135 137 138 141 143 145 148 154 155 156 157 158 159 160 161 163 164 165 166 168 169 171 172 173 175 176 177 179 180 183 184 185 186 188 195 197 198 200 203 204 206 207 208 209 210 212 213 214 215 217 218 220 221 222 223 224 225 227 228 229 230 233 235 237 238 239 240 242 243 247 248 249 250 251 252 255 256 257 258 259 261 262 264 265 266 268 269 270 272 274 275 277 278 280 282 283 288 289 290 292 293 294 297 298 300 18 46 60 70 110 171 176 273 22 52 76 205 207 233 297 146 201 83 78 167 181 246 2 42 59 98 150 232 234 95 136 254 50 66 85 100 189 236 287 296 299 6 30 47 62 103 140 191 199 244 267 285 14 19 25 32 34 37 41 49 53 107 114 118 125 139 149 178 182 190 196 216 226 241 260 273 279 286 259 1 3 4 5 7 8 9 10 11 12 13 15 16 17 20 21 23 24 26 27 28 29 31 33 35 36 38 39 40 43 44 45 48 51 54 56 57 58 61 63 64 65 67 68 69 71 72 73 74 75 77 79 80 81 82 84 86 87 88 89 90 91 92 93 94 96 97 99 101 102 104 105 106 108 109 111 112 113 115 116 117 119 120 121 122 123 124 126 127 128 129 130 131 132 133 134 135 137 138 141 142 143 144 145 147 148 152 153 154 155 156 157 158 159 160 161 162 163 164 165 166 168 169 170 172 173 174 175 177 179 180 183 184 185 186 187 188 192 193 194 195 197 198 200 202 203 204 206 209 210 211 212 213 214 215 217 218 219 220 221 222 223 224 227 228 229 230 231 235 237 238 239 240 242 243 245 247 248 249 250 251 252 253 255 256 257 258 261 262 263 264 265 266 268 269 270 271 274 275 276 277 278 280 281 282 283 284 288 289 290 291 292 293 294 295 298 300 272 55 151 208 225 22 52 76 205 207 233 297 108 8 258 136 290 292 154 192 83 146 201 2 42 59 78 98 150 167 181 232 234 246 50 66 85 95 100 189 236 254 287 296 299 43 6 14 19 25 30 32 34 37 38 41 46 47 49 53 56 62 103 107 114 118 125 139 140 149 152 178 182 190 191 196 199 216 226 241 244 253 260 267 273 279 285 286 259 1 3 4 5 7 9 10 11 12 13 15 16 17 18 20 21 23 24 26 27 28 29 31 33 35 36 39 40 44 45 48 51 54 57 58 60 61 63 64 65 67 68 69 70 71 72 73 74 75 77 79 80 81 82 84 86 87 88 89 90 91 92 93 94 96 97 99 101 102 104 105 106 109 110 111 112 113 115 116 117 119 120 121 122 123 124 126 127 128 129 130 131 132 133 134 135 137 138 141 142 143 144 145 147 148 151 153 155 156 157 158 159 160 161 162 163 164 165 166 168 169 170 171 172 173 174 175 176 177 179 180 183 184 185 186 187 188 193 194 195 197 198 200 202 203 204 206 208 209 210 211 212 213 214 215 217 218 219 220 221 222 223 224 225 227 228 229 230 231 235 237 238 239 240 242 243 245 247 248 249 250 251 252 255 256 257 261 262 263 264 265 266 268 269 270 271 272 274 275 276 277 278 280 281 282 283 284 288 289 291 293 294 295 298 300 55 10 18 43 101 133 142 154 168 1 44 47 136 176 181 292 201 254 83 78 167 246 42 205 167 2 42 95 98 146 150 205 232 234 254 59 6 50 66 85 100 189 199 236 267 285 287 296 299 19 25 30 41 46 53 62 103 107 114 118 125 140 152 191 196 244 253 3 9 14 15 22 24 28 32 34 37 49 54 63 82 86 93 104 106 109 110 121 122 139 147 149 153 162 170 178 182 190 192 193 194 216 226 241 245 260 273 279 286 4 5 7 8 11 12 13 16 17 20 21 23 26 27 29 31 33 35 36 38 39 40 45 48 51 52 55 56 57 58 60 61 64 65 67 68 69 70 71 72 73 74 75 76 77 79 80 81 84 87 88 89 90 91 92 94 96 97 99 102 105 108 111 112 113 115 116 117 119 120 123 124 126 127 128 129 130 131 132 134 135 137 138 141 143 144 145 148 151 155 156 157 158 159 160 161 163 164 165 166 169 171 172 173 174 175 177 179 180 183 184 185 186 187 188 195 197 198 200 202 203 204 206 207 208 209 210 211 212 213 214 215 217 218 219 220 221 222 223 224 225 227 228 229 230 231 233 235 237 238 239 240 242 243 247 248 249 250 251 252 255 256 257 258 259 261 262 263 264 265 266 268 269 270 271 272 274 275 276 277 278 280 281 282 283 284 288 289 290 291 293 294 295 297 298 300 1 44 47 136 176 181 292 71 108 81 59 184 73 271 58 83 201 259 78 246 128 167 168 67 2 42 95 98 146 150 205 232 234 254 6 30 50 66 85 100 189 199 236 267 285 287 296 299 157 3 9 14 15 19 22 24 25 28 32 34 37 38 41 46 49 53 54 56 62 63 82 86 93 103 104 105 106 107 109 110 114 118 121 122 125 131 139 140 147 149 152 153 162 170 178 182 190 191 192 193 194 196 216 219 226 231 241 244 245 253 260 273 279 286 70 4 5 7 8 10 11 12 13 16 17 18 20 21 23 26 27 29 31 33 35 36 39 40 43 45 48 51 52 55 57 60 61 64 65 68 69 72 74 75 76 77 79 80 84 87 88 89 90 91 92 94 96 97 99 101 102 111 112 113 115 116 117 119 120 123 124 126 127 129 130 132 133 134 135 137 138 141 142 143 144 145 148 151 154 155 156 158 159 160 161 163 164 165 166 169 171 172 173 174 175 177 179 180 183 185 186 187 188 195 197 198 200 202 203 204 206 207 208 209 210 211 212 213 214 215 217 218 220 221 222 223 224 225 227 228 229 230 233 235 237 238 239 240 242 243 247 248 249 250 251 252 255 256 257 258 261 262 263 264 265 266 268 269 270 272 274 275 276 277 278 280 281 282 283 284 288 289 290 291 293 294 295 297 298 300 15 45 122 134 185 223 225 243 21 47 97 186 187 229 266 98 201 2 42 50 59 66 78 95 136 146 150 167 181 189 205 232 234 236 246 254 287 296 299 6 14 19 25 30 32 34 37 38 41 46 49 53 56 62 83 85 100 103 106 107 114 118 125 128 131 139 140 149 152 178 182 190 191 192 196 199 216 226 231 241 244 253 260 267 273 279 285 286 3 4 9 10 15 16 17 20 22 24 27 28 39 50 54 60 63 66 68 72 73 82 86 91 93 102 104 109 110 111 115 122 123 124 126 127 138 141 145 147 153 154 158 159 162 172 174 176 179 189 193 194 214 217 220 224 230 233 236 245 247 256 258 262 271 276 281 284 291 292 293 294 296 31 1 5 7 8 11 12 13 18 23 26 29 33 35 36 40 43 44 48 51 52 55 57 58 61 64 65 67 69 70 71 74 75 76 77 79 80 81 84 87 88 89 90 92 94 96 99 101 105 108 112 113 116 117 119 120 121 129 130 132 133 135 137 142 143 144 148 151 155 156 157 160 161 163 164 165 166 168 169 170 171 173 175 177 180 183 184 188 195 197 198 200 202 203 204 206 207 208 209 210 211 212 213 215 218 219 221 222 227 228 235 237 238 239 240 242 248 249 250 251 252 255 257 259 261 263 264 265 268 269 270 272 274 275 277 278 280 282 283 288 289 290 295 297 298 300 21 47 97 186 187 229 266 211 121 170 42 237 223 74 173 98 201 2 59 78 95 136 146 150 167 181 205 232 234 246 254 168 274 300 137 202 299 7 253 3 4 5 6 9 10 14 15 16 17 19 20 22 24 25 27 28 30 32 34 35 37 38 39 41 43 44 46 48 49 50 53 54 56 60 62 63 64 66 67 68 69 70 72 73 82 83 84 85 86 91 93 99 100 102 103 104 105 106 107 109 110 111 112 114 115 118 122 123 124 125 126 127 128 131 134 138 139 140 141 142 144 145 147 149 152 153 154 158 159 162 171 172 174 176 178 179 182 189 190 191 192 193 194 196 199 214 216 217 219 220 224 226 230 231 233 236 241 243 244 245 247 250 256 258 260 262 267 271 273 276 279 281 282 284 285 286 287 291 292 293 294 296 31 116 1 8 11 12 13 18 23 26 29 33 36 40 45 51 52 55 57 58 61 65 71 75 76 77 79 80 81 87 88 89 90 92 94 96 101 108 113 117 119 120 129 130 132 133 135 143 148 151 155 156 157 160 161 163 164 165 166 169 175 177 180 183 184 185 188 195 197 198 200 203 204 206 207 208 209 210 212 213 215 218 221 222 225 227 228 235 238 239 240 242 248 249 251 252 255 257 259 261 263 264 265 268 269 270 272 275 277 278 280 283 288 289 290 295 297 298 3 6 52 94 110 147 187 219 7 10 45 170 175 204 226 201 78 2 42 59 98 167 181 205 232 246 66 95 136 146 150 189 234 287 296 299 254 6 25 41 46 47 62 83 85 100 103 118 140 191 199 236 244 267 285 14 19 22 24 30 32 34 37 38 49 50 53 54 56 86 93 106 107 109 114 125 128 131 139 149 152 162 178 182 190 192 196 216 231 241 253 260 271 273 279 286 3 9 15 17 20 27 28 36 39 63 68 72 73 77 82 91 102 104 110 111 115 122 123 124 126 127 132 133 138 141 145 147 148 153 154 166 171 172 176 179 183 184 187 193 194 200 211 213 214 217 220 224 228 230 233 238 239 240 242 245 247 256 258 261 262 269 270 276 280 283 291 292 293 294 295 298 80 223 282 1 4 5 8 11 12 13 16 18 21 23 26 29 31 33 35 40 43 44 48 51 55 57 58 60 61 64 65 67 69 70 71 74 75 76 79 81 84 87 88 89 90 92 96 97 99 101 105 108 112 113 116 117 119 120 121 129 130 134 135 137 142 143 144 151 155 156 157 158 159 160 161 163 164 165 168 169 173 174 177 180 185 186 188 195 197 198 202 203 206 207 208 209 210 212 215 218 221 222 225 227 229 235 237 243 248 249 250 251 252 255 257 259 263 264 265 266 268 272 274 275 277 278 281 284 288 289 290 297 300 7 10 45 170 175 204 226 186 105 195 60 290 16 40 284 201 2 42 59 78 98 167 181 205 232 246 50 66 95 136 146 150 189 234 254 287 296 299 6 25 30 41 46 47 53 62 83 85 100 103 118 140 191 199 236 244 267 285 259 3 4 5 9 14 15 17 19 20 22 24 27 28 32 34 35 36 37 38 39 43 44 48 49 52 54 56 63 64 67 68 69 70 71 72 73 77 82 84 86 90 91 93 99 102 104 106 107 109 110 111 112 114 115 121 122 123 124 125 126 127 128 131 132 133 134 138 139 141 142 144 145 147 148 149 152 153 154 158 159 162 166 171 172 174 176 178 179 182 183 184 187 190 192 193 194 196 200 211 213 214 216 217 219 220 224 228 230 231 233 238 239 240 241 242 243 245 247 250 253 256 258 260 261 262 266 269 270 271 273 274 276 277 279 280 281 282 283 286 291 292 293 294 295 298 31 80 89 207 223 257 1 8 11 12 13 18 21 23 26 29 33 51 55 57 58 61 65 74 75 76 79 81 87 88 92 94 96 97 101 108 113 116 117 119 120 129 130 135 137 143 151 155 156 157 160 161 163 164 165 168 169 173 177 180 185 188 197 198 202 203 206 208 209 210 212 215 218 221 222 225 227 229 235 237 248 249 251 252 255 263 264 265 268 272 275 278 288 289 297 300 19 39 46 57 72 74 139 205 81 99 142 185 201 285 81 99 142 185 201 268 285 250 210 8 228 212 96 67 73 107 109 120 148 207 214 264 2 26 63 154 170 198 297 146 182 201 286 42 78 98 167 181 205 246 59 95 136 150 232 234 50 66 83 85 100 189 236 254 287 296 299 6 46 47 103 191 199 244 267 285 3 9 14 15 19 22 24 25 28 30 32 34 37 38 41 49 53 54 56 62 82 86 93 104 105 106 110 114 118 121 122 125 128 131 139 140 147 149 152 153 162 178 190 192 193 194 196 216 219 226 231 241 245 253 260 271 273 279 10 20 27 60 68 72 73 91 107 109 111 115 123 124 126 127 138 141 145 159 171 172 174 179 182 187 217 220 224 228 230 233 247 256 258 262 276 291 292 293 294 31 133 259 108 223 1 4 5 7 8 11 12 13 16 17 18 21 23 29 33 35 36 39 40 43 44 45 48 51 52 55 57 58 61 64 65 67 69 70 71 74 75 76 77 79 80 81 84 87 88 89 90 92 94 96 97 99 101 102 112 113 116 117 119 129 130 132 134 135 137 142 143 144 151 155 156 157 158 160 161 163 164 165 166 168 169 173 175 176 177 180 183 184 185 186 188 195 197 200 202 203 204 206 208 209 210 211 212 213 215 218 221 222 225 227 229 235 237 238 239 240 242 243 248 249 250 251 252 255 257 261 263 265 266 268 269 270 272 274 275 277 278 280 281 282 283 284 288 289 290 295 298 300 2 26 63 154 170 198 297 13 64 55 17 238 61 279 241 146 201 286 44 42 59 78 95 98 136 150 167 181 205 232 234 246 254 6 30 46 47 50 62 66 83 85 100 103 140 189 191 199 236 244 267 285 287 296 299 259 3 4 5 9 10 14 15 16 19 20 22 24 25 27 28 32 34 35 37 38 39 41 43 48 49 53 54 56 60 67 68 69 70 72 73 82 84 86 91 93 99 102 104 105 106 107 109 110 111 112 114 115 118 121 122 123 124 125 126 127 128 131 134 138 139 141 142 144 145 147 149 152 153 158 159 162 171 172 174 176 178 179 182 187 190 192 193 194 196 211 214 216 217 219 220 224 226 228 230 231 233 243 245 247 250 253 256 258 260 262 266 271 273 274 276 281 282 284 291 292 293 294 65 11 31 108 223 184 1 7 8 12 18 21 23 29 33 36 40 45 51 52 57 58 71 74 75 76 77 79 80 81 87 88 89 90 92 94 96 97 101 113 116 117 119 120 129 130 132 133 135 137 143 148 151 155 156 157 160 161 163 164 165 166 168 169 173 175 177 180 183 185 186 188 195 197 200 202 203 204 206 207 208 209 210 212 213 215 218 221 222 225 227 229 235 237 239 240 242 248 249 251 252 255 257 261 263 264 265 268 269 270 272 275 277 278 280 283 288 289 290 295 298 300 45 135 171 173 179 226 227 260 32 63 74 130 233 279 201 78 32 63 74 130 222 233 279 121 239 292 180 112 68 198 201 78 67 79 88 159 174 272 283 294 153 172 184 185 195 253 278 201 182 2 42 59 78 98 146 150 167 181 205 232 234 246 6 30 50 66 83 85 95 100 136 189 199 236 254 267 285 287 296 299 2 14 19 24 25 32 34 37 38 41 46 47 49 53 56 59 62 98 103 106 107 118 125 139 146 149 150 178 190 191 192 196 216 226 231 232 234 241 244 260 273 279 286 1 3 4 5 7 8 9 10 11 12 13 15 16 17 18 20 21 22 23 26 27 28 29 31 33 35 36 39 40 43 44 45 48 51 52 54 57 58 60 61 63 64 65 68 69 70 71 72 73 74 75 76 77 80 81 82 84 86 87 89 90 91 92 93 94 96 97 99 101 102 104 105 108 109 110 111 112 113 114 115 116 117 119 120 121 122 123 124 126 127 128 129 130 131 132 133 134 135 137 138 140 141 142 143 144 145 147 148 151 152 154 155 156 157 158 160 161 162 163 164 165 166 168 169 170 171 173 175 176 177 179 180 183 186 187 188 193 194 197 198 200 202 203 204 206 207 208 209 210 211 212 213 214 215 217 218 219 220 221 222 223 224 225 227 228 229 230 233 235 237 238 239 240 242 243 245 247 248 249 250 251 252 255 256 257 258 259 261 262 263 264 265 266 268 269 270 271 274 275 276 277 280 281 282 284 288 289 290 291 292 293 295 297 298 300 272 55 153 172 184 185 195 253 278 123 120 54 208 224 147 114 193 182 201 42 78 167 181 205 246 152 157 254 76 277 90 89 2 6 14 19 24 25 30 32 34 37 38 41 46 47 49 50 53 56 59 62 66 83 85 95 98 100 103 106 107 118 125 128 131 136 139 140 146 149 150 178 189 190 191 192 196 199 216 226 231 232 234 236 241 244 260 267 273 279 285 286 287 296 299 259 1 3 4 5 7 8 9 10 11 12 13 15 16 17 18 20 21 22 23 26 27 28 29 31 33 35 36 39 40 43 44 45 48 51 52 55 57 58 60 61 63 64 65 67 68 69 70 71 72 73 74 75 77 79 80 81 82 84 86 87 88 91 92 93 94 96 97 99 101 102 104 105 108 109 110 111 112 113 115 116 117 119 121 122 124 126 127 129 130 132 133 134 135 137 138 141 142 143 144 145 148 151 154 155 156 158 159 160 161 162 163 164 165 166 168 169 170 171 173 174 175 176 177 179 180 183 186 187 188 194 197 198 200 202 203 204 206 207 209 210 211 212 213 214 215 217 218 219 220 221 222 223 225 227 228 229 230 233 235 237 238 239 240 242 243 245 247 248 249 250 251 252 255 256 257 258 261 262 263 264 265 266 268 269 270 271 272 274 275 276 280 281 282 283 284 288 289 290 291 292 293 294 295 297 298 300 29 58 66 95 96 129 170 243 18 124 144 145 218 248 285 181 201 42 78 167 205 246 2 50 59 66 83 85 95 98 100 136 146 150 189 232 234 236 254 287 296 299 6 30 46 47 62 103 140 191 199 244 267 3 9 14 15 19 22 24 25 28 32 34 37 41 49 54 63 73 82 86 91 93 104 106 107 109 110 114 118 121 122 125 139 147 149 153 162 170 178 182 190 192 193 194 196 216 226 231 241 245 260 271 273 279 284 286 131 1 4 5 7 8 10 11 12 13 16 17 20 21 23 26 27 31 33 35 36 38 39 40 43 44 45 48 51 52 53 55 56 57 60 61 64 65 67 68 69 70 71 72 74 75 76 77 79 80 81 84 87 88 89 90 92 94 97 99 101 102 105 108 111 112 113 115 116 117 119 120 123 126 127 128 130 132 133 134 135 137 138 141 142 143 148 151 152 154 155 156 157 158 159 160 161 163 164 165 166 168 169 171 172 173 174 175 176 177 179 180 183 184 185 186 187 188 195 197 198 200 202 203 204 206 207 208 209 210 211 212 213 214 215 217 219 220 221 222 223 224 225 227 228 229 230 233 235 237 238 239 240 242 247 249 250 251 252 253 255 256 257 258 259 261 262 263 264 265 266 268 269 270 272 274 275 276 277 278 280 281 282 283 288 289 290 291 292 293 294 295 297 298 300 18 124 144 145 218 248 285 206 80 300 35 213 185 53 173 201 33 2 42 50 59 66 78 83 85 95 98 100 136 146 150 167 181 189 205 232 234 236 246 254 287 296 299 3 6 9 14 15 19 22 24 25 28 30 32 34 37 38 41 46 47 49 54 56 62 63 73 82 86 91 93 103 104 105 106 107 109 110 114 118 121 122 125 128 131 139 140 147 149 152 153 162 170 178 182 190 191 192 193 194 196 199 216 219 226 231 241 244 245 253 260 267 271 273 279 284 286 282 75 1 4 5 7 8 10 11 12 13 16 17 20 21 23 26 27 29 31 36 39 40 43 44 45 48 51 52 55 57 58 60 61 64 65 67 68 69 70 71 72 74 76 77 79 81 84 87 88 89 90 92 94 96 97 99 101 102 108 111 112 113 115 116 117 119 120 123 126 127 129 130 132 133 134 135 137 138 141 142 143 148 151 154 155 156 157 158 159 160 161 163 164 165 166 168 169 171 172 174 175 176 177 179 180 183 184 186 187 188 195 197 198 200 202 203 204 207 208 209 210 211 212 214 215 217 220 221 222 223 224 225 227 228 229 230 233 235 237 238 239 240 242 243 247 249 250 251 252 255 256 257 258 259 261 262 263 264 265 266 268 269 270 272 274 275 276 277 278 280 281 283 288 289 290 291 292 293 294 295 297 298 16 113 115 138 188 215 242 247 4 54 94 178 187 248 264 167 201 146 42 78 181 205 246 167 2 59 98 150 232 234 42 50 66 95 136 205 83 85 100 189 236 254 287 296 299 6 46 47 62 103 191 199 244 267 285 3 9 14 15 19 22 24 25 28 30 32 34 37 38 41 49 53 56 63 73 82 86 91 93 104 105 106 107 109 110 114 118 121 122 124 125 128 131 139 140 147 149 152 153 162 170 182 190 192 193 194 196 216 219 226 231 241 245 253 260 271 273 279 284 286 10 17 20 27 68 72 111 115 123 126 127 138 154 159 171 172 174 176 179 217 220 224 230 233 247 258 262 276 291 292 293 294 31 223 1 5 7 8 11 12 13 18 21 23 26 29 33 35 36 39 40 43 44 45 48 51 52 55 57 58 60 61 64 65 67 69 70 71 74 75 76 77 79 80 81 84 87 88 89 90 92 96 97 99 101 102 108 112 116 117 119 120 129 130 132 133 134 135 137 141 142 143 144 145 148 151 155 156 157 158 160 161 163 164 165 166 168 169 173 175 177 180 183 184 185 186 195 197 198 200 202 203 204 206 207 208 209 210 211 212 213 214 218 221 222 225 227 228 229 235 237 238 239 240 243 249 250 251 252 255 256 257 259 261 263 265 266 268 269 270 272 274 275 277 278 280 281 282 283 288 289 290 295 297 298 300 4 54 94 178 187 248 264 41 273 256 270 194 164 297 141 146 201 128 78 167 181 246 168 67 2 42 50 59 66 95 98 136 150 205 232 234 254 6 30 46 47 62 83 85 100 103 140 189 191 199 236 244 267 285 287 296 299 259 3 5 9 10 14 15 16 17 19 20 22 24 25 27 28 32 34 35 37 38 39 43 44 48 49 53 56 60 63 64 68 69 70 72 73 82 84 86 91 93 99 102 104 105 106 107 109 110 111 112 114 115 118 121 122 123 124 125 126 127 131 134 138 139 142 144 145 147 149 152 153 154 158 159 162 170 171 172 174 176 179 182 190 192 193 196 211 214 216 217 219 220 224 226 230 231 233 241 243 245 247 250 253 258 260 262 271 274 276 279 281 282 284 286 291 292 293 294 92 183 31 223 1 7 8 11 12 13 18 21 23 26 29 33 36 40 45 51 52 55 57 58 61 65 71 74 75 76 77 79 80 81 87 88 89 90 96 97 101 108 113 116 117 119 120 129 130 132 133 135 137 143 148 151 155 156 157 160 161 163 165 166 169 173 175 177 180 184 185 186 188 195 197 198 200 202 203 204 206 207 208 209 210 212 213 215 218 221 222 225 227 228 229 235 237 238 239 240 242 249 251 252 255 257 261 263 265 266 268 269 272 275 277 278 280 283 288 289 290 295 298 300 55 91 128 142 156 184 186 256 69 117 143 152 183 218 237 201 2 42 50 59 66 78 83 85 95 98 100 136 146 150 167 181 189 205 232 234 236 246 254 287 296 299 42 3 6 9 14 15 19 22 24 25 28 30 32 34 37 38 41 46 47 49 53 54 56 62 63 73 82 86 93 103 104 105 106 107 109 110 114 118 121 122 125 131 139 140 147 149 153 162 170 178 182 190 191 192 193 194 196 199 216 219 226 231 241 244 245 253 260 267 271 273 279 285 286 1 10 12 17 20 21 23 27 29 36 40 45 50 51 58 59 60 61 66 68 71 72 74 77 79 80 81 91 94 95 98 100 101 108 111 113 115 116 119 123 124 126 127 130 132 133 135 136 138 141 150 154 156 159 160 163 164 165 166 171 172 173 174 175 176 177 179 180 184 185 187 189 195 197 203 204 206 209 210 212 213 217 220 221 222 223 224 227 228 229 230 233 236 238 239 240 242 247 249 251 252 256 258 261 262 263 264 268 269 270 276 278 280 283 289 291 292 293 294 295 296 297 298 11 31 33 35 44 52 57 65 84 87 102 112 145 148 151 155 157 188 198 202 211 215 265 274 282 288 225 248 75 200 207 259 300 4 5 7 8 13 16 18 26 39 43 48 64 67 70 76 88 89 90 92 96 97 99 120 129 134 137 144 158 161 168 169 208 214 235 243 250 255 257 266 272 275 277 281 284 290 69 117 143 152 183 218 237 272 145 232 73 109 122 25 288 201 78 167 181 205 246 168 274 157 300 57 85 35 254 140 43 76 277 137 90 89 202 259 299 7 253 42 1 2 3 4 5 6 8 9 10 11 12 13 14 15 16 17 19 20 21 22 23 24 26 27 28 29 30 31 32 33 34 36 37 38 39 40 41 44 45 46 47 48 49 50 51 52 53 54 56 58 59 60 61 62 63 64 65 66 67 68 70 71 72 74 77 79 80 81 82 83 84 86 87 88 91 92 93 94 95 96 98 99 100 101 102 103 104 105 106 107 108 110 111 112 113 114 115 116 118 119 121 123 124 125 126 127 128 129 130 131 132 133 134 135 136 138 139 141 142 144 146 147 148 149 150 153 154 155 156 158 159 160 162 163 164 165 166 169 170 171 172 173 174 175 176 177 178 179 180 182 184 185 187 188 189 190 191 192 193 194 195 196 197 198 199 200 203 204 206 209 210 211 212 213 214 215 216 217 219 220 221 222 223 224 226 227 228 229 230 231 233 234 235 236 238 239 240 241 242 243 244 245 247 249 250 251 252 255 256 257 258 260 261 262 263 264 266 267 268 269 270 271 273 275 276 278 279 280 281 282 283 284 285 286 287 289 291 292 293 294 295 296 297 298 55 18 75 97 120 151 161 186 207 208 225 248 265 290 
Redundant proportion:0.05
35 37 54 65 93 136 197 225 14 59 81 190 232 268 201 98 14 59 81 190 232 268 125 169 286 175 266 43 77 74 98 201 19 35 126 173 192 194 210 278 67 90 96 220 236 297 299 146 201 78 246 167 181 67 90 96 220 236 297 299 250 125 264 180 32 183 45 51 146 201 78 167 246 181 81 102 114 118 233 280 39 54 65 109 120 124 220 182 201 78 39 54 65 109 120 124 220 78 22 143 69 3 135 182 201 30 31 58 74 109 146 198 199 286 22 121 128 151 233 300 2 201 78 246 42 50 59 66 95 98 136 150 181 205 234 254 167 6 25 46 47 53 83 85 100 118 140 189 191 199 236 244 267 285 287 296 299 14 19 24 30 32 34 37 38 41 49 56 62 103 107 114 125 131 139 149 152 178 182 190 192 196 216 226 231 241 253 260 273 279 9 10 15 16 17 20 27 28 39 54 60 63 68 72 73 82 86 91 102 104 106 109 110 111 115 122 123 124 126 127 141 145 147 153 154 158 159 162 170 171 172 174 176 179 187 193 194 211 214 217 220 230 247 256 258 262 271 276 281 284 286 291 292 293 294 223 1 3 4 5 7 8 11 12 13 18 21 23 26 29 33 35 36 40 43 44 45 48 51 52 55 57 61 64 65 67 69 70 71 75 76 77 79 80 81 84 87 90 92 93 94 96 97 99 101 105 108 112 113 116 117 119 120 129 130 132 133 134 135 137 138 142 143 144 148 155 156 157 160 161 163 165 166 168 169 173 175 177 180 183 184 185 186 188 195 197 200 202 203 206 207 209 210 212 213 215 218 219 221 222 224 225 227 228 229 232 235 238 239 240 242 243 245 248 249 250 251 255 257 259 261 263 264 265 266 268 269 270 272 274 275 277 278 280 282 283 288 289 290 295 298 88 89 164 204 208 237 252 297 22 121 128 151 233 300 93 80 268 55 76 167 52 62 2 201 42 50 59 66 78 95 98 136 146 150 181 205 232 234 246 254 6 25 30 46 47 53 83 85 100 118 140 189 191 199 236 244 267 285 287 296 299 3 9 10 14 15 16 17 19 20 24 27 28 32 34 35 37 38 39 41 43 44 49 54 56 60 63 64 67 68 69 70 72 73 82 84 86 91 99 102 104 105 106 107 109 110 111 112 114 115 122 123 124 125 126 127 131 139 141 142 144 145 147 149 152 153 154 158 159 162 170 171 172 174 176 178 179 182 187 190 192 193 194 196 211 214 216 217 219 220 226 230 231 241 243 245 247 250 253 256 258 260 262 271 273 274 276 279 281 282 284 286 291 292 293 294 65 31 223 235 280 1 7 8 11 12 13 18 21 26 29 33 36 40 45 48 57 58 61 71 74 75 77 79 81 87 88 90 92 94 96 97 101 103 108 113 116 117 119 120 129 130 132 133 134 135 137 138 143 148 155 156 157 160 161 163 164 165 166 168 173 175 177 180 183 184 186 188 195 197 198 200 202 203 204 206 207 208 209 210 212 213 215 218 221 222 225 227 228 237 238 239 240 242 248 249 252 255 263 264 265 266 269 270 272 275 277 278 283 288 289 290 295 297 298 23 4 5 51 89 169 185 224 229 251 257 259 261 18 26 62 131 132 159 179 266 32 57 80 148 207 230 248 98 201 286 83 2 42 50 59 66 78 85 95 136 146 150 167 181 189 205 234 236 246 254 287 296 299 6 25 41 46 47 53 98 100 118 140 191 199 232 244 267 285 259 3 4 5 7 9 10 14 15 16 17 19 20 22 23 24 27 28 30 34 35 36 37 38 39 43 44 48 49 52 54 56 60 63 64 67 68 69 70 71 72 73 77 82 84 86 90 91 93 99 102 103 104 105 107 109 110 111 112 114 115 121 122 123 124 125 126 127 128 133 134 138 139 141 142 143 144 145 149 152 153 154 158 162 166 170 172 174 175 176 178 182 183 184 187 188 190 192 193 194 196 197 198 200 211 213 216 217 219 220 224 226 228 231 233 238 239 240 241 242 243 245 247 250 253 256 258 260 261 262 269 270 271 273 274 276 277 279 280 281 282 283 284 291 292 293 294 295 298 12 29 45 58 74 79 94 113 119 147 155 156 159 164 171 180 203 206 223 249 252 268 289 8 13 31 89 92 106 177 209 257 265 23 160 185 237 272 275 137 297 1 11 21 33 40 51 55 61 65 75 76 81 87 88 96 97 101 108 116 117 120 129 130 135 151 157 161 163 165 168 169 173 186 195 202 204 208 210 212 214 215 218 221 222 225 227 229 235 251 255 263 264 278 288 290 300 32 57 80 148 207 230 248 108 176 65 75 139 208 222 242 83 201 254 62 2 6 25 30 41 42 46 47 50 53 59 66 78 85 95 98 100 118 136 140 146 150 167 181 189 191 199 205 232 234 236 244 246 267 285 287 296 299 259 20 3 7 8 9 10 11 12 13 14 15 16 17 19 21 22 24 27 28 29 31 33 34 35 36 37 38 39 40 43 44 45 48 49 52 54 56 58 60 61 63 64 67 68 69 70 71 72 73 74 76 77 79 81 82 84 86 87 88 90 91 92 94 96 99 102 104 105 106 107 109 110 111 112 113 114 115 119 121 122 123 124 125 126 127 128 129 130 131 132 133 134 135 137 138 141 142 143 144 145 147 149 152 153 154 155 156 157 158 159 162 164 165 166 168 170 171 172 173 174 175 177 178 179 180 182 183 184 187 188 190 192 193 194 195 196 197 198 200 202 203 204 206 211 212 213 214 215 216 217 218 219 220 221 223 226 227 228 231 233 238 239 240 241 243 245 247 249 250 252 253 255 256 258 260 262 263 264 266 268 269 270 271 273 274 276 277 278 279 280 281 282 283 284 286 288 289 291 292 293 294 295 297 298 1 4 5 18 23 26 55 89 93 97 101 103 116 117 151 160 161 169 185 209 210 224 225 229 235 237 251 257 261 265 272 275 290 300 51 120 163 186 29 137 150 186 199 260 273 293 10 19 119 143 179 282 287 201 78 10 19 119 143 179 282 287 206 9 277 25 52 198 192 190 201 30 20 25 37 227 235 260 271 288 105 138 178 213 265 269 201 139 78 246 167 246 167 181 105 138 178 213 265 269 226 243 169 68 182 198 281 298 139 201 78 131 246 128 167 181 30 32 67 68 178 258 291 26 54 73 194 237 244 246 201 286 78 26 54 73 194 237 244 246 70 144 123 207 215 14 100 201 286 78 15 17 62 181 190 223 238 278 44 49 64 180 215 264 201 286 78 2 42 59 98 150 167 181 205 232 234 246 50 66 83 85 95 100 136 146 189 236 287 296 299 254 6 14 19 25 32 34 37 38 41 46 47 53 56 107 114 118 125 139 149 178 182 190 191 216 226 244 260 267 273 279 285 3 4 5 7 9 10 11 12 13 16 20 22 23 24 27 28 30 31 33 35 36 39 40 43 45 48 52 54 58 60 63 67 68 69 70 71 72 73 74 77 81 82 84 86 87 90 91 92 93 96 99 102 103 104 105 109 110 111 112 113 115 119 121 122 123 124 126 127 128 131 132 133 134 135 138 141 142 143 144 145 148 152 153 154 155 156 158 159 162 165 166 168 169 170 172 173 174 175 176 177 179 183 184 185 187 188 192 193 194 196 197 198 199 200 206 211 212 213 217 218 219 220 224 227 228 231 233 239 240 241 242 243 245 247 249 250 251 253 255 256 257 258 259 261 262 263 266 269 270 271 274 276 277 280 281 282 283 284 288 289 291 292 293 294 295 298 17 29 61 79 94 108 120 147 160 163 171 203 230 252 265 272 275 1 8 26 76 80 89 106 117 140 202 210 214 235 290 185 18 21 51 55 57 65 75 88 97 101 116 129 130 137 151 157 161 164 186 195 204 207 208 209 221 222 225 229 237 248 268 297 300 44 49 64 180 215 264 211 280 65 33 26 223 187 51 201 286 2 42 59 78 98 150 167 181 205 232 234 246 50 66 83 85 95 100 136 146 189 236 254 287 296 299 6 14 19 25 30 32 34 37 38 41 46 47 53 56 62 107 114 118 125 139 140 149 152 178 182 190 191 196 199 216 226 241 244 253 260 267 273 279 285 259 1 3 7 8 9 10 11 12 13 15 16 17 18 20 21 22 24 27 28 29 31 35 36 39 40 43 45 48 52 54 57 58 60 61 63 67 68 69 70 71 72 73 74 75 76 77 79 80 81 82 84 86 87 88 90 91 92 94 96 97 99 101 102 104 105 106 108 109 110 111 112 113 115 116 117 119 120 121 122 123 124 126 127 128 129 130 131 132 133 134 135 137 138 141 142 143 144 145 147 148 151 153 154 155 156 157 158 159 160 161 162 163 164 165 166 168 170 171 172 173 174 175 176 177 179 183 184 186 188 192 193 194 195 197 198 200 202 203 204 206 207 208 209 210 212 213 214 217 218 219 220 221 222 225 227 228 230 231 233 235 237 238 239 240 242 243 245 247 248 249 250 252 255 256 258 262 263 265 266 268 269 270 271 272 274 275 276 277 278 281 282 283 284 288 289 290 291 292 293 294 295 297 298 300 23 4 5 55 89 93 103 169 185 224 229 251 257 261 4 86 154 158 162 199 231 287 40 81 118 149 201 40 52 81 118 149 177 4 271 110 158 260 299 201 19 74 76 194 224 259 276 17 174 206 216 220 269 294 201 78 17 174 206 216 220 269 294 250 268 91 183 132 20 21 201 78 3 6 7 59 63 83 112 186 119 143 178 222 273 284 295 201 15 78 42 167 181 205 246 2 59 98 146 150 232 234 66 95 136 189 236 287 299 50 254 6 46 47 62 83 85 100 140 191 199 244 267 285 14 19 25 30 32 41 49 53 103 107 114 118 125 149 152 182 190 196 226 253 296 3 9 10 16 17 20 22 24 28 34 37 39 54 60 63 68 72 73 82 86 91 104 106 109 110 115 121 122 123 124 126 127 139 141 145 147 153 158 159 162 170 171 172 174 176 179 187 193 194 214 216 230 231 241 245 247 256 258 260 262 271 276 279 281 282 286 291 293 294 131 93 223 1 4 5 8 11 12 13 18 21 23 26 27 29 31 33 35 36 38 40 43 44 45 48 51 52 55 56 57 58 61 64 65 67 69 70 71 74 75 76 77 79 80 81 84 87 90 92 94 96 97 99 101 102 105 108 111 113 116 117 120 128 129 130 132 133 134 135 137 138 142 144 148 151 154 155 156 157 160 161 163 165 166 168 169 173 175 177 180 183 184 185 188 192 195 197 198 200 202 203 206 207 209 210 211 212 213 215 217 218 219 220 221 224 225 227 228 229 233 235 238 239 240 242 243 248 249 250 251 255 257 259 261 263 264 265 266 268 269 270 272 274 275 277 278 280 283 288 289 290 292 298 300 88 89 164 204 208 237 252 297 119 143 178 222 273 284 295 186 105 50 157 102 57 227 25 15 201 42 78 167 181 205 246 2 59 98 146 150 232 234 66 95 136 189 236 254 287 296 299 6 30 46 47 62 83 85 100 140 191 199 244 267 285 274 259 3 9 10 14 16 17 19 20 22 24 28 32 34 37 38 39 41 43 44 49 53 54 56 60 63 64 67 68 69 70 72 73 82 86 91 99 104 106 107 109 110 112 114 115 118 121 122 123 124 125 126 127 128 131 139 141 142 144 145 147 149 152 153 158 159 162 170 171 172 174 176 179 182 187 190 192 193 194 196 211 214 216 219 226 230 231 241 243 245 247 253 256 258 260 262 271 276 279 281 282 286 291 293 294 7 93 223 75 1 8 11 12 13 18 21 26 27 29 31 33 35 36 40 45 48 52 55 58 61 65 71 74 76 77 79 80 81 84 87 88 90 92 94 96 97 101 103 108 111 113 116 117 120 129 130 132 133 134 135 137 138 148 151 154 155 156 160 161 163 164 165 166 168 173 175 177 180 183 184 188 195 197 198 200 202 203 204 206 207 208 209 210 212 213 215 217 218 220 221 225 228 233 235 237 238 239 240 242 248 249 250 252 255 263 264 265 266 268 269 270 272 275 277 278 280 283 288 289 290 292 297 298 300 5 23 4 51 89 169 185 224 229 251 257 261 26 38 148 239 269 272 281 296 10 79 102 114 266 279 98 201 286 78 167 246 181 78 167 181 246 205 10 79 102 114 266 279 176 287 238 262 104 147 111 7 98 201 62 30 128 131 78 33 167 181 246 205 44 65 76 80 148 262 263 279 3 49 86 188 196 221 227 167 201 78 181 246 42 205 181 246 2 42 59 95 98 136 146 150 205 232 234 254 50 66 189 236 287 296 299 46 47 83 85 100 267 285 6 14 19 25 30 32 34 37 38 41 53 56 62 103 107 114 118 125 139 149 152 178 182 190 191 199 216 226 241 244 253 260 273 286 9 10 15 20 22 24 28 54 63 73 82 104 106 109 110 121 122 124 126 127 141 147 153 158 162 170 171 174 179 193 211 231 245 258 262 271 276 279 281 284 291 93 131 282 289 1 4 5 7 8 11 12 13 16 17 18 21 23 26 27 29 31 33 35 36 39 40 43 45 48 51 52 55 57 58 60 61 64 67 68 69 70 71 72 74 75 77 79 81 84 87 90 91 92 94 96 97 99 101 102 105 108 111 112 113 115 116 117 119 120 123 128 129 130 132 133 134 135 137 138 142 143 144 145 151 154 155 156 157 159 160 161 163 165 166 168 169 172 173 175 176 177 180 183 184 185 186 187 192 194 195 197 198 200 202 203 206 207 209 210 212 213 215 217 218 219 220 222 223 224 225 228 229 233 235 238 239 240 242 243 247 248 249 250 251 255 256 257 259 261 264 265 266 268 269 270 272 274 275 277 278 280 283 288 290 292 293 294 295 298 300 88 89 140 164 204 208 214 230 237 252 297 3 49 86 188 196 221 227 293 175 91 189 238 118 113 282 167 201 78 33 131 181 246 168 67 2 42 59 95 98 136 146 150 205 232 234 254 6 30 46 47 50 66 83 85 100 199 236 267 285 287 296 299 137 9 10 14 15 19 20 22 24 25 28 32 34 37 38 41 53 54 56 62 63 64 68 69 70 73 82 104 105 106 107 109 110 112 114 121 122 124 125 126 127 128 139 140 141 142 144 147 149 152 153 158 162 170 171 174 178 179 182 190 191 192 193 194 211 216 219 226 231 241 244 245 253 258 260 262 271 273 276 279 281 284 286 291 52 289 266 75 1 7 8 11 12 13 16 17 18 21 26 27 29 31 35 36 39 40 43 44 45 48 55 57 58 60 61 65 71 72 74 76 77 79 80 81 84 87 88 90 92 94 96 97 99 101 102 108 111 115 116 117 119 120 123 129 130 132 133 134 135 138 143 145 148 151 154 155 156 157 159 160 161 163 164 165 166 172 173 176 177 180 183 184 186 187 195 197 198 200 202 203 204 206 207 208 209 210 212 213 214 215 217 218 220 222 223 225 228 230 233 235 237 239 240 242 243 247 248 249 250 252 255 256 263 264 265 268 269 270 272 274 275 277 278 280 283 288 290 292 294 295 297 298 300 23 4 5 51 89 93 103 169 185 224 229 251 257 259 261 57 59 141 143 196 225 280 33 109 112 146 206 217 231 201 78 33 109 112 146 206 217 231 228 157 162 200 6 74 135 201 78 37 73 121 136 193 219 273 292 18 96 158 177 230 244 265 197 201 78 167 181 246 2 42 59 98 150 205 232 146 234 50 66 85 95 136 189 236 287 296 299 6 30 47 83 100 199 254 267 285 14 19 25 32 34 37 41 49 53 56 62 107 114 118 125 139 149 178 182 190 191 196 216 226 231 241 260 273 279 286 1 3 4 5 7 8 9 10 11 12 13 15 16 17 20 21 22 23 24 26 27 28 29 31 33 35 36 38 39 40 43 44 45 46 48 51 52 54 57 58 60 61 63 64 65 67 68 69 70 71 72 74 75 76 77 79 80 81 82 84 86 87 90 91 92 93 94 99 101 102 103 104 105 108 109 110 111 112 113 115 116 119 120 122 123 124 126 127 128 129 130 131 132 133 134 135 137 138 141 142 143 144 145 148 152 153 154 155 156 157 159 160 161 162 163 165 166 168 169 170 172 173 174 175 176 179 180 183 184 185 186 187 188 192 194 195 198 200 202 203 206 207 209 210 211 212 213 215 217 218 220 221 222 223 224 227 228 229 233 235 238 239 240 242 243 245 247 248 249 250 251 253 255 256 257 258 259 261 262 263 264 266 268 269 270 271 274 275 276 277 278 280 281 282 283 284 288 289 291 293 294 295 298 147 272 292 55 88 89 97 106 117 140 151 164 171 204 208 214 225 237 252 290 297 300 18 96 158 177 230 244 265 169 13 146 43 255 284 192 179 201 77 2 42 59 78 98 150 167 181 205 232 246 50 66 85 95 136 189 234 236 254 287 296 299 76 6 14 19 25 30 32 34 37 38 41 46 47 49 53 56 62 83 100 107 114 118 125 128 131 139 140 149 152 178 182 190 191 196 199 216 226 231 241 253 260 267 273 279 285 286 259 1 3 7 8 9 10 11 12 15 16 17 20 21 22 24 26 27 28 29 31 33 35 36 39 40 44 45 48 52 54 55 57 58 60 61 63 64 65 67 68 69 70 71 72 73 74 75 79 80 81 82 84 86 87 88 90 91 92 94 97 99 101 102 104 105 106 108 109 110 111 112 113 115 116 117 119 120 121 122 123 124 126 127 129 130 132 133 134 135 137 138 141 142 143 144 145 147 148 151 153 154 155 156 157 159 160 161 162 163 164 165 166 168 170 171 172 173 174 175 176 180 183 184 186 187 188 193 194 195 197 198 200 202 203 204 206 207 208 209 210 211 212 213 214 215 217 218 219 220 221 222 223 225 227 228 233 235 237 238 239 240 242 243 245 247 248 249 250 252 256 258 262 263 264 266 268 269 270 271 272 274 275 276 277 278 280 281 282 283 288 289 290 291 292 293 294 295 297 298 300 23 4 5 51 89 93 103 185 224 229 251 257 261 148 150 167 201 209 213 279 26 73 105 177 212 296 286 78 26 73 105 177 212 296 238 277 128 48 203 294 282 201 286 78 10 104 109 117 135 207 253 284 66 121 127 136 147 162 236 201 78 167 181 205 246 42 98 2 59 150 232 234 50 95 85 100 189 287 296 299 6 46 47 62 191 199 244 267 285 259 30 83 103 146 254 3 9 14 15 19 22 24 25 28 32 34 37 41 49 53 54 56 63 73 82 86 104 106 107 109 110 114 118 122 125 139 149 153 170 178 182 190 192 193 194 196 216 226 231 241 245 260 271 273 279 286 131 224 258 1 4 5 7 8 11 12 13 16 17 18 20 21 23 26 27 29 31 33 35 36 38 39 40 43 44 45 48 51 52 55 57 58 60 61 64 65 67 68 69 70 71 72 74 75 76 77 79 80 81 84 87 90 91 92 93 94 96 97 99 101 102 105 108 111 112 113 115 116 119 120 123 124 126 128 129 130 132 133 134 137 138 141 142 143 144 145 148 151 152 154 155 156 157 158 159 160 161 163 165 166 168 169 172 173 174 175 176 177 179 180 183 184 185 186 187 188 195 197 198 200 202 203 206 209 210 211 212 213 215 217 218 219 220 221 222 223 225 227 228 229 233 235 238 239 240 242 243 247 248 249 250 251 255 256 257 261 262 263 264 265 266 268 269 270 272 274 275 276 277 278 280 281 282 283 288 289 290 291 292 293 294 295 298 300 88 89 140 164 171 204 208 214 230 237 252 297 66 121 127 136 147 162 236 71 39 55 275 239 61 83 209 201 78 167 181 205 246 42 98 2 59 150 232 234 50 95 146 254 85 100 189 287 296 299 6 30 46 47 62 140 191 199 244 267 285 20 3 9 14 15 19 22 24 25 28 32 34 37 38 41 49 53 54 56 63 73 82 86 104 105 106 107 109 110 114 118 122 125 128 131 139 149 152 153 170 178 182 190 192 193 194 196 216 219 226 231 241 245 253 260 271 273 279 286 70 57 76 259 224 258 75 1 7 8 10 11 12 13 16 17 18 21 26 27 29 31 33 35 36 40 43 44 45 48 52 58 60 64 65 67 68 69 72 74 77 79 80 81 84 87 88 90 91 92 94 96 97 99 101 102 108 111 112 113 115 116 117 119 120 123 124 126 129 130 132 133 134 135 137 138 141 142 143 144 145 148 151 154 155 156 157 158 159 160 161 163 164 165 166 168 171 172 173 174 175 176 177 179 180 183 184 186 187 188 195 197 198 200 202 203 204 206 207 208 210 211 212 213 214 215 217 218 220 221 222 223 225 227 228 230 233 235 237 238 240 242 243 247 248 249 250 252 255 256 262 263 264 265 266 268 269 270 272 274 276 277 278 280 281 282 283 284 288 289 290 291 292 293 294 295 297 298 300 23 4 5 51 89 93 103 169 185 229 251 257 261 4 25 28 33 65 126 195 251 32 76 97 203 235 263 201 2 42 59 78 98 146 150 167 181 205 234 246 42 50 66 83 85 95 100 136 189 236 254 287 296 299 6 14 19 25 41 46 47 49 53 59 62 98 107 114 118 125 146 149 150 190 191 196 199 232 234 244 267 285 3 5 7 9 10 12 13 15 16 17 20 22 23 24 27 30 31 34 35 36 37 38 39 40 43 44 45 48 52 54 56 58 60 63 64 67 68 69 70 71 72 73 74 77 81 82 84 86 87 90 91 93 96 99 102 103 104 105 109 110 111 112 113 115 119 121 122 123 124 127 128 131 132 133 134 135 138 139 141 142 143 144 145 148 152 153 154 155 158 159 162 166 169 170 172 174 175 176 177 178 179 180 182 183 184 187 188 192 193 194 197 198 200 211 213 216 217 218 219 220 224 226 227 228 231 233 238 239 240 241 242 243 245 247 249 250 253 255 256 257 258 259 260 261 262 264 266 269 270 271 273 274 276 277 279 280 281 282 283 284 286 291 292 293 294 295 298 28 29 61 79 94 108 120 126 147 156 160 163 164 171 206 223 230 237 248 252 265 272 275 289 8 11 26 51 80 89 106 129 130 137 140 151 186 202 210 214 215 290 297 1 18 21 55 57 75 88 92 101 116 117 157 161 165 168 173 185 204 207 208 209 212 221 222 225 229 268 278 288 300 32 76 97 203 235 236 263 177 243 2 269 175 264 23 201 78 167 181 205 246 152 168 157 254 277 89 42 6 14 19 25 30 41 46 47 49 50 53 59 62 66 83 85 95 98 100 107 114 118 125 136 140 146 149 150 182 189 190 191 196 199 232 234 244 253 267 285 287 296 299 202 259 1 3 7 8 9 10 11 12 13 15 16 17 18 20 21 22 24 26 27 28 29 31 33 34 35 36 37 38 39 40 43 44 45 48 52 54 56 57 58 60 61 63 64 65 67 68 69 70 71 72 73 74 75 77 79 80 81 82 84 86 87 88 90 91 92 94 96 99 101 102 104 105 106 108 109 110 111 112 113 115 116 117 119 120 121 122 123 124 126 127 128 129 130 131 132 133 134 135 137 138 139 141 142 143 144 145 147 148 151 153 154 155 156 158 159 160 161 162 163 164 165 166 170 171 172 173 174 176 178 179 180 183 184 186 187 188 192 193 194 195 197 198 200 204 206 207 208 209 210 211 212 213 214 215 216 217 218 219 220 221 222 223 225 226 227 228 230 231 233 237 238 239 240 241 242 245 247 248 249 250 252 255 256 258 260 262 265 266 268 270 271 272 273 274 275 276 278 279 280 281 282 283 284 286 288 289 290 291 292 293 294 295 297 298 300 4 5 51 55 93 103 169 185 224 229 251 257 261 69 79 94 116 226 233 246 299 37 56 98 160 227 201 182 37 56 98 160 227 87 120 60 220 112 3 131 253 182 201 32 55 78 142 187 280 292 9 28 99 133 151 262 2 201 254 167 181 246 78 42 98 167 181 205 59 95 136 146 150 232 234 50 66 83 85 100 189 236 287 296 299 6 30 46 47 62 103 191 199 267 285 19 25 41 53 107 114 125 196 244 3 4 5 10 14 15 16 17 20 22 24 34 37 38 39 43 44 49 54 56 60 63 64 67 68 69 70 72 73 82 86 91 93 102 104 105 109 110 112 115 118 121 122 123 124 126 127 128 131 139 141 144 145 149 152 153 154 158 159 162 170 172 174 176 178 179 182 190 192 193 194 211 216 219 220 224 226 231 241 243 245 247 253 256 258 260 271 273 274 276 279 281 282 284 286 291 293 294 27 36 45 58 74 77 113 119 147 155 166 171 175 180 187 188 197 200 213 217 218 228 230 233 238 239 240 242 249 263 269 270 283 292 295 297 298 31 84 223 61 261 265 79 289 1 7 8 11 12 13 18 21 23 26 29 33 35 40 48 51 52 57 65 71 75 76 80 81 87 90 92 94 96 97 101 106 108 111 116 117 120 129 130 132 134 135 137 138 140 143 148 156 157 160 161 163 165 168 169 173 177 183 184 185 186 195 198 202 203 206 207 209 210 212 214 215 221 222 225 227 229 235 248 250 251 255 257 259 264 266 268 272 275 277 278 288 290 300 88 89 164 204 208 237 252 9 28 99 133 151 262 144 272 30 73 40 135 179 2 201 254 78 246 128 33 42 98 167 181 205 59 95 136 146 150 232 234 50 66 83 85 100 189 236 287 296 299 6 19 25 41 46 47 53 62 107 114 118 125 140 152 191 196 199 244 253 267 285 70 219 3 7 10 12 13 14 15 16 17 20 22 24 27 31 32 34 35 36 37 38 39 43 44 45 48 49 52 54 56 58 60 63 64 67 68 69 71 72 74 77 81 82 84 86 87 88 90 91 96 102 104 105 106 109 110 111 112 113 115 119 121 122 123 124 126 127 131 132 134 138 139 141 142 143 145 147 148 149 153 154 155 158 159 162 166 170 171 172 174 175 176 177 178 180 182 183 184 187 188 190 192 193 194 197 198 200 204 211 213 214 216 217 218 220 226 227 228 230 231 233 238 239 240 241 242 243 245 247 249 250 255 256 258 260 263 264 266 269 270 271 273 274 276 277 279 280 281 282 283 284 286 291 292 293 294 295 297 298 222 61 80 89 93 103 223 251 261 265 221 79 257 289 1 4 5 8 11 18 21 23 26 29 51 55 57 65 75 76 92 94 97 101 108 116 117 120 129 130 137 156 157 160 161 163 164 165 168 169 173 185 186 195 202 203 206 207 208 209 210 212 215 224 225 229 235 237 248 252 259 268 275 278 288 290 300 23 94 99 104 148 226 249 259 71 97 218 234 242 245 275 201 42 78 167 181 205 246 2 59 95 98 146 150 42 50 66 136 167 181 232 246 287 296 299 6 30 46 47 83 85 100 103 189 199 236 254 267 285 14 19 25 32 41 49 53 62 107 114 118 125 149 178 182 190 191 196 226 273 3 4 5 7 8 9 10 11 12 13 15 16 17 20 21 22 24 27 28 29 31 33 34 35 36 37 38 39 40 43 44 45 48 52 54 56 58 60 61 63 64 67 68 69 70 72 73 74 76 77 79 81 82 84 86 87 90 91 92 93 96 102 105 109 110 111 112 113 115 119 121 122 123 124 126 127 128 131 132 133 134 135 137 138 139 141 142 143 144 145 152 153 154 155 156 157 158 159 162 165 166 168 169 170 172 173 174 175 176 177 179 180 183 184 185 187 188 192 193 194 195 197 198 200 206 211 212 213 215 216 217 219 220 221 223 224 227 228 229 231 233 238 239 240 241 243 244 247 250 251 253 255 256 257 258 260 261 262 263 264 266 268 269 270 271 274 276 277 278 279 280 281 282 283 284 286 288 289 291 292 293 294 295 298 94 108 147 160 163 203 252 272 1 26 65 80 89 106 116 117 120 140 151 171 202 204 207 208 210 214 230 235 237 265 290 297 185 18 51 55 57 75 88 101 129 130 161 164 186 209 222 225 248 300 71 97 218 234 242 245 275 205 60 63 39 238 112 244 20 201 78 168 128 33 67 131 2 42 50 59 66 95 98 136 146 150 167 181 232 246 254 287 296 299 6 14 19 25 30 32 41 46 47 49 53 62 83 85 100 107 114 118 125 140 149 152 178 182 189 190 191 196 199 226 236 253 267 273 285 219 259 1 3 7 8 9 10 11 12 13 15 16 17 18 21 22 24 26 27 28 29 31 34 35 36 37 38 40 43 44 45 48 52 54 56 57 58 61 64 65 68 69 70 72 73 74 75 76 77 79 80 81 82 84 86 87 88 90 91 92 94 96 99 101 102 104 105 106 108 109 110 111 113 115 116 117 119 120 121 122 123 124 126 127 129 130 132 133 134 135 137 138 139 141 142 143 144 145 147 148 153 154 155 156 157 158 159 160 161 162 163 164 165 166 170 171 172 173 174 175 176 177 179 180 183 184 186 187 188 192 193 194 195 197 198 200 202 203 204 206 207 209 210 211 212 213 214 215 216 217 220 221 222 223 225 227 228 230 231 233 235 237 239 240 241 243 247 248 249 250 252 255 256 258 260 262 263 264 265 266 268 269 270 271 272 274 276 277 278 279 280 281 282 283 284 286 288 289 290 291 292 293 294 295 297 298 300 23 4 5 51 55 89 93 103 151 169 185 208 224 229 251 257 261 1 38 87 113 119 130 210 222 55 212 218 263 277 201 2 42 50 59 66 78 83 85 95 98 100 136 146 150 167 181 189 205 234 236 246 254 287 296 299 42 3 6 9 14 15 19 22 24 25 28 30 32 34 37 41 46 47 49 53 54 56 62 63 73 82 86 93 103 104 105 107 109 110 114 118 121 122 125 128 131 139 149 152 153 162 170 178 182 190 191 192 193 194 196 199 216 219 226 231 241 244 245 253 260 267 271 273 279 285 286 10 12 16 17 20 21 27 36 40 50 58 59 60 61 66 68 71 72 74 77 79 80 81 87 90 91 94 95 98 100 106 108 111 115 116 119 123 124 126 127 130 132 133 135 136 138 141 145 147 150 154 156 159 160 164 165 166 171 172 173 174 175 176 177 179 180 181 184 187 188 189 195 197 200 203 204 205 206 213 217 220 221 223 227 228 230 233 236 238 239 240 242 247 249 252 256 258 262 264 268 269 270 276 278 280 283 288 289 291 292 293 294 297 298 11 31 44 52 65 84 140 198 202 251 265 282 103 185 209 210 237 248 275 148 4 5 7 8 13 18 23 26 29 33 35 39 43 45 48 51 57 64 67 69 70 75 76 88 89 92 96 97 99 101 102 112 117 120 129 134 137 142 143 144 151 155 157 158 161 163 168 169 183 186 207 211 214 215 224 225 229 232 235 243 250 255 257 259 261 266 272 274 281 284 290 295 300 208 55 212 218 263 277 295 231 287 273 296 82 45 29 201 78 167 246 152 168 274 157 300 57 85 35 254 140 43 76 33 137 67 89 202 259 299 7 253 42 2 3 6 8 9 10 11 12 13 14 15 16 17 19 20 21 22 24 25 26 27 28 30 31 32 34 36 37 38 39 40 41 44 46 47 48 49 50 52 53 54 56 58 59 60 61 62 63 64 65 66 68 69 70 71 72 73 74 77 79 80 81 83 84 86 87 88 90 91 92 94 95 96 98 99 100 102 104 105 106 107 108 109 110 111 112 113 114 115 116 118 119 121 122 123 124 125 126 127 128 129 130 131 132 133 134 135 136 138 139 141 142 143 144 145 146 147 148 149 150 153 154 155 156 158 159 160 162 164 165 166 170 171 172 173 174 175 176 177 178 179 180 181 182 183 184 187 188 189 190 191 192 193 194 195 196 197 198 199 200 203 204 205 206 211 213 214 215 216 217 219 220 221 223 226 227 228 230 232 233 234 236 238 239 240 241 242 243 244 245 247 249 250 252 255 256 258 260 262 264 266 267 268 269 270 271 276 278 279 280 281 282 283 284 285 286 288 289 291 292 293 294 297 298 1 4 5 18 23 75 93 97 101 103 117 151 161 169 185 207 208 209 210 222 224 225 229 235 237 248 251 257 261 265 272 275 290 51 120 163 186 2 76 178 225 264 295 43 131 170 233 296 201 43 131 170 233 296 152 91 215 74 241 165 201 28 122 126 170 224 260 284 83 91 128 182 215 255 266 98 201 83 91 128 182 215 255 266 2 170 264 53 132 198 209 98 201 3 17 55 184 190 223 256 290 105 158 172 200 264 268 283 201 286 2 42 50 59 66 78 95 98 136 146 150 167 181 205 234 246 254 287 296 299 83 85 100 189 232 236 6 14 19 22 24 25 28 30 32 34 37 38 41 46 47 49 53 54 56 62 73 82 86 93 103 107 109 114 118 122 125 128 131 139 149 152 153 162 178 182 191 192 194 196 199 216 219 226 231 241 244 245 253 260 267 271 273 279 285 9 63 104 106 121 147 190 193 258 1 4 5 7 8 10 11 12 13 15 16 18 20 21 23 26 27 29 31 33 35 36 39 40 43 44 45 48 51 52 57 58 60 61 64 65 67 68 69 70 71 72 74 75 76 77 79 80 81 84 87 90 91 92 94 96 97 99 101 102 108 110 111 112 113 115 116 117 119 120 123 124 126 127 129 130 132 133 134 135 137 138 141 142 143 144 145 148 151 154 155 156 157 159 160 161 163 165 166 168 169 170 173 174 175 176 177 179 180 183 185 186 187 188 195 197 198 202 203 206 207 209 210 211 212 213 215 217 218 220 221 222 224 225 227 228 229 233 235 238 239 240 242 243 247 248 249 250 251 255 257 259 261 262 263 265 266 269 270 272 274 275 276 277 278 280 281 282 284 288 289 291 292 293 294 295 298 300 88 89 140 164 171 204 208 214 230 237 252 297 105 158 172 200 264 268 283 186 280 272 122 26 223 288 166 201 286 2 42 50 59 66 78 83 85 95 98 100 136 146 150 167 181 189 205 232 234 236 246 254 287 296 299 6 9 14 15 19 22 24 25 28 30 32 34 37 38 41 46 47 49 53 54 56 62 63 73 82 86 104 106 107 109 110 114 118 121 125 128 131 139 140 147 149 152 153 162 170 178 182 190 191 192 193 194 196 199 216 219 226 231 241 244 245 253 260 267 271 273 279 285 266 1 3 7 8 10 11 12 13 16 17 18 20 21 27 29 31 33 35 36 39 40 43 44 45 48 52 55 57 58 60 61 64 65 67 68 69 70 71 72 74 75 76 77 79 80 81 84 87 88 90 91 92 94 96 97 99 101 102 108 111 112 113 115 116 117 119 120 123 124 126 127 129 130 132 133 134 135 137 138 141 142 143 144 145 148 151 154 155 156 157 159 160 161 163 164 165 168 171 173 174 175 176 177 179 180 183 184 187 188 195 197 198 202 203 204 206 207 208 209 210 211 212 213 214 215 217 218 220 221 222 225 227 228 230 233 235 237 238 239 240 242 243 247 248 249 250 252 255 256 258 262 263 265 269 270 274 275 276 277 278 281 282 284 289 290 291 292 293 294 295 297 298 300 229 23 4 5 51 89 93 103 169 185 224 251 257 259 261 29 206 226 242 259 261 267 111 120 130 132 177 269 182 201 146 78 167 181 246 42 59 98 205 232 2 95 150 234 50 66 136 287 83 85 100 189 236 254 296 299 6 46 47 191 199 267 285 14 19 25 30 32 34 37 38 41 49 53 56 62 103 107 114 118 125 128 131 139 149 152 178 190 192 196 216 231 241 244 253 260 273 279 286 3 9 15 22 24 54 63 68 73 86 91 106 109 110 121 122 124 126 147 153 162 170 174 179 193 194 211 226 245 258 271 276 281 284 291 1 4 5 7 8 10 11 12 13 16 17 18 20 21 23 26 27 28 31 33 35 36 39 40 43 44 45 48 51 52 55 57 58 60 61 64 65 67 69 70 71 72 74 75 76 77 79 80 81 82 84 87 90 92 93 94 96 97 99 101 102 104 105 108 112 113 115 116 117 119 123 127 129 133 134 135 137 138 141 142 143 144 145 148 151 154 155 156 157 158 159 160 161 163 165 166 168 169 172 173 175 176 180 183 184 185 186 187 188 195 197 198 200 202 203 207 209 210 212 213 215 217 218 219 220 221 222 223 224 225 227 228 229 233 235 238 239 240 243 247 248 249 250 251 255 256 257 262 263 264 265 266 268 270 272 274 275 277 278 280 282 283 288 289 290 292 293 294 295 298 300 88 89 140 164 171 204 208 214 230 237 252 297 111 120 130 132 177 235 269 206 28 112 297 20 278 146 182 201 42 59 78 98 167 181 205 232 246 2 50 66 95 136 150 234 254 287 6 30 46 47 83 85 100 189 191 199 236 267 285 296 299 259 3 9 14 15 19 22 24 25 32 34 37 38 41 49 53 54 56 62 63 64 68 69 73 82 86 91 104 105 106 107 109 110 114 118 121 122 124 125 126 128 131 139 140 142 147 149 152 153 162 170 174 178 179 190 192 193 194 196 211 216 219 226 231 241 244 245 253 258 260 271 273 276 279 281 284 286 291 70 1 7 8 10 11 12 13 16 17 18 21 26 27 29 31 33 35 36 39 40 43 44 45 48 52 55 57 58 60 61 65 67 71 72 74 75 76 77 79 80 81 84 87 88 90 92 94 96 97 99 101 102 108 113 115 116 117 119 123 127 129 133 134 135 137 138 141 143 144 145 148 151 154 155 156 157 158 159 160 161 163 164 165 166 168 171 172 173 175 176 180 183 184 186 187 188 195 197 198 200 202 203 204 207 208 209 210 212 213 214 215 217 218 220 221 222 223 225 227 228 230 233 237 238 239 240 242 243 247 248 249 250 252 255 256 262 263 264 265 266 268 270 272 274 275 277 280 282 283 288 289 290 292 293 294 295 298 300 23 51 4 5 89 93 103 169 185 224 229 251 257 261 59 69 96 117 236 243 246 75 106 195 196 222 234 237 201 78 2 42 59 95 98 136 146 150 167 181 205 232 246 254 46 50 66 83 85 100 189 191 199 267 285 287 296 299 6 30 47 62 103 244 3 9 14 15 20 22 24 25 28 32 34 37 41 49 53 54 56 63 64 68 69 73 82 86 91 104 107 109 110 114 118 121 122 124 125 126 139 147 149 153 162 170 174 178 182 190 192 193 194 211 216 226 231 241 245 260 271 273 276 279 281 284 286 131 266 1 4 5 7 8 10 11 12 13 16 17 18 19 21 23 26 27 29 31 33 35 36 38 39 40 43 44 45 48 51 52 55 57 58 60 61 65 67 70 71 72 74 76 77 79 80 81 84 87 90 92 93 94 97 99 101 102 105 108 111 112 113 115 116 119 120 123 127 128 129 130 132 133 134 135 137 138 141 142 143 144 145 148 151 152 154 155 156 157 158 159 160 161 163 165 166 168 169 172 173 175 176 177 179 180 183 184 185 186 187 188 197 198 200 202 203 206 207 209 210 212 213 215 217 218 219 220 221 223 224 225 227 228 229 233 235 238 239 240 242 247 248 249 250 251 253 255 256 257 258 259 261 262 263 264 265 268 269 270 272 274 275 277 278 280 282 283 288 289 290 291 292 293 294 295 298 300 88 89 140 164 171 204 208 214 230 252 297 75 106 195 196 222 234 237 157 87 213 275 202 173 131 201 2 42 59 78 95 98 136 146 150 167 181 205 232 246 254 6 30 46 47 50 66 83 85 100 189 191 199 236 267 285 287 296 299 3 9 14 15 19 20 22 24 25 28 32 34 37 38 41 49 53 54 56 62 63 64 68 69 73 82 86 91 104 105 107 109 110 114 118 121 122 124 125 126 128 139 140 142 147 149 152 153 162 170 174 178 182 190 192 193 194 211 216 219 226 231 241 244 245 253 260 271 273 276 279 281 284 286 70 266 1 7 8 10 11 12 13 16 17 18 21 26 27 29 31 33 35 36 39 40 43 44 45 48 52 55 57 58 60 61 65 67 71 72 74 76 77 79 80 81 84 88 90 92 94 96 97 99 101 102 108 111 112 113 115 116 117 119 120 123 127 129 130 132 133 134 135 137 138 141 143 144 145 148 151 154 155 156 158 159 160 161 163 164 165 166 168 171 172 175 176 177 179 180 183 184 186 187 188 197 198 200 203 204 206 207 208 209 210 212 214 215 217 218 220 221 223 225 227 228 230 233 235 238 239 240 242 243 247 248 249 250 252 255 256 258 262 263 264 265 268 269 270 272 274 277 278 280 282 283 288 289 290 291 292 293 294 295 297 298 300 23 4 5 51 89 93 103 169 185 224 229 251 257 259 261 39 54 84 92 116 238 256 266 49 105 152 176 199 205 78 98 201 78 49 105 152 176 199 205 220 210 286 221 248 187 288 242 201 30 254 78 9 21 50 87 141 184 205 287 11 149 202 222 235 275 298 201 181 42 78 167 246 59 98 205 232 2 95 136 146 150 234 254 50 66 83 85 100 189 236 296 299 6 46 47 199 267 285 287 14 19 25 30 32 34 37 38 41 49 53 56 62 103 107 114 118 125 128 131 139 152 178 182 190 191 192 196 216 226 231 241 244 253 260 273 279 286 9 15 22 24 28 54 63 73 82 86 104 106 109 110 121 147 153 170 193 194 245 271 1 3 4 5 7 8 10 12 13 16 17 18 20 23 26 27 29 31 33 35 36 39 40 43 44 45 48 51 52 55 57 58 60 61 64 65 67 68 69 70 71 72 74 75 76 77 79 80 81 84 90 91 92 93 94 96 97 99 101 102 105 108 111 112 113 115 116 117 119 120 122 123 124 126 127 129 130 132 133 134 135 137 138 142 143 144 145 148 151 154 155 156 157 158 159 160 161 162 163 165 166 168 169 172 173 174 175 176 177 179 180 183 185 186 187 188 195 197 198 200 203 206 207 209 210 211 212 213 215 217 218 219 220 221 223 224 225 227 228 229 233 238 239 240 242 243 247 248 249 250 251 255 256 257 258 259 261 262 263 264 265 266 268 269 270 272 274 276 277 278 280 281 282 283 284 288 289 290 291 292 293 294 295 300 88 89 140 164 171 204 208 214 230 237 252 297 11 149 202 222 235 275 298 129 171 274 295 162 122 67 299 181 201 42 59 78 98 167 205 232 246 2 50 66 95 136 146 150 234 254 6 30 46 47 83 85 100 189 199 236 267 285 287 296 253 9 14 15 19 22 24 25 28 32 34 37 38 41 49 53 54 56 62 63 73 82 86 104 105 106 107 109 110 114 118 121 125 128 131 139 140 147 152 153 170 178 182 190 191 192 193 194 196 216 219 226 231 241 244 245 260 271 273 279 286 70 1 3 7 8 10 12 13 16 17 18 20 21 26 27 29 31 33 35 36 39 40 43 44 45 48 52 55 57 58 60 61 64 65 68 69 71 72 74 75 76 77 79 80 81 84 87 88 90 91 92 94 96 97 99 101 102 108 111 112 113 115 116 117 119 120 123 124 126 127 130 132 133 134 135 137 138 141 142 143 144 145 148 151 154 155 156 157 158 159 160 161 163 164 165 166 168 172 173 174 175 176 177 179 180 183 184 186 187 188 195 197 198 200 203 204 206 207 208 209 210 211 212 213 214 215 217 218 220 221 223 225 227 228 230 233 237 238 239 240 242 243 247 248 249 250 252 255 256 258 262 263 264 265 266 268 269 270 272 276 277 278 280 281 282 283 284 288 289 290 291 292 293 294 297 300 185 23 103 4 5 51 89 93 169 224 229 251 257 259 261 57 86 110 132 144 175 202 282 8 194 196 218 223 235 243 201 42 78 167 181 205 246 2 59 98 146 150 234 42 50 66 83 85 100 136 189 205 232 236 287 296 299 6 19 25 30 41 46 47 53 62 95 103 107 114 118 152 191 199 244 253 254 267 285 14 22 24 28 32 34 37 49 54 56 86 106 109 122 125 149 153 162 178 190 192 216 226 231 241 260 271 273 279 286 1 3 4 5 7 9 10 11 12 13 15 16 17 18 20 21 23 26 27 29 31 33 35 36 38 39 40 43 44 45 48 51 52 55 58 60 61 63 64 65 67 68 69 70 71 72 73 74 75 76 77 79 80 81 82 84 87 90 91 92 93 94 96 97 99 101 102 104 105 108 111 112 113 115 116 117 119 120 121 123 124 126 127 128 129 130 131 133 134 135 137 138 139 141 142 143 145 148 151 154 155 156 157 158 159 160 161 163 165 166 168 169 170 172 173 174 176 177 179 180 182 183 184 185 186 187 188 193 195 197 198 200 203 206 207 209 210 211 212 213 215 217 219 220 221 222 224 225 227 228 229 233 238 239 240 242 245 247 248 249 250 251 255 256 257 258 259 261 262 263 264 265 266 268 269 270 272 274 275 276 277 278 280 281 283 284 288 289 290 291 292 293 294 295 298 300 88 89 140 147 164 171 204 208 214 230 237 252 297 8 194 196 218 223 235 243 228 4 290 139 181 174 94 95 201 78 167 246 168 33 67 2 42 50 59 66 83 85 98 100 136 146 150 189 205 232 234 236 254 287 296 299 6 14 19 22 24 25 28 30 32 34 37 38 41 46 47 49 53 54 56 62 86 106 107 109 114 118 122 125 128 131 140 149 152 153 162 178 182 190 191 192 199 216 226 231 241 244 253 260 267 271 273 279 285 286 35 219 259 1 3 7 9 10 11 12 13 15 16 17 18 20 21 26 27 29 31 36 39 40 43 44 45 48 52 55 57 58 60 61 63 64 65 68 69 70 71 72 73 74 75 76 77 79 80 81 82 84 87 88 90 91 92 96 97 99 101 102 104 105 108 110 111 112 113 115 116 117 119 120 121 123 124 126 127 129 130 132 133 134 135 137 138 141 142 143 144 145 147 148 151 154 155 156 157 158 159 160 161 163 164 165 166 170 171 172 173 175 176 177 179 180 183 184 186 187 188 193 195 197 198 200 202 203 204 206 207 208 209 210 211 212 213 214 215 217 220 221 222 225 227 230 233 237 238 239 240 242 245 247 248 249 250 252 255 256 258 262 263 264 265 266 268 269 270 272 274 275 276 277 278 280 281 282 283 284 288 289 291 292 293 294 295 297 298 300 224 23 5 51 89 93 103 169 185 229 251 257 261 31 57 66 184 238 247 98 133 143 178 197 201 254 98 122 133 143 178 197 93 228 300 187 141 201 254 18 114 155 158 195 227 275 8 15 105 140 178 210 218 201 83 42 78 98 167 181 205 246 2 59 95 136 146 150 234 254 42 50 66 98 167 181 205 232 246 287 6 30 46 47 62 85 100 103 189 191 199 236 267 285 296 299 14 19 25 32 34 37 41 53 107 114 118 125 139 149 182 190 196 216 226 241 244 260 273 279 286 1 3 4 5 7 9 10 11 12 13 16 17 20 21 22 23 24 26 27 28 29 31 33 35 36 38 39 40 43 44 45 48 49 51 52 54 56 57 58 60 61 63 64 65 67 68 69 70 71 72 73 74 75 76 77 79 80 81 82 84 86 87 90 91 92 93 94 96 97 99 101 102 104 108 109 110 111 112 113 115 116 117 119 120 121 122 123 124 126 127 128 129 130 131 132 133 134 135 137 138 141 142 143 144 145 148 152 153 154 156 157 159 160 161 162 163 165 166 168 169 170 172 173 174 175 176 177 179 180 183 184 185 186 187 188 192 193 194 197 198 200 202 203 206 207 209 211 212 213 215 217 219 220 221 222 223 224 228 229 231 233 235 238 239 240 242 243 245 247 248 249 250 251 253 255 256 257 258 259 261 262 263 264 265 266 268 269 270 271 274 276 277 278 280 281 282 283 284 288 289 290 291 292 293 294 295 298 300 147 272 55 88 89 106 151 164 171 204 208 214 225 230 237 252 297 8 15 105 140 178 210 218 108 143 49 110 236 68 197 83 201 78 168 254 128 33 67 131 2 42 50 59 66 95 98 136 146 150 167 181 205 232 234 246 287 259 6 14 19 25 30 32 34 37 38 41 46 47 53 56 62 85 100 107 114 118 125 139 149 152 182 189 190 191 196 199 216 226 241 244 253 260 267 273 279 285 286 296 299 219 202 1 3 7 9 10 11 12 13 16 17 18 20 21 22 24 26 27 28 29 31 35 36 39 40 43 44 45 48 52 54 57 58 60 61 63 64 65 69 70 71 72 73 74 75 76 77 79 80 81 82 84 86 87 88 90 91 92 94 96 97 99 101 102 104 106 109 111 112 113 115 116 117 119 120 121 122 123 124 126 127 129 130 132 133 134 135 137 138 141 142 144 145 147 148 151 153 154 155 156 157 158 159 160 161 162 163 164 165 166 170 171 172 173 174 175 176 177 179 180 183 184 186 187 188 192 193 194 195 198 200 203 204 206 207 208 209 211 212 213 214 215 217 220 221 222 223 225 227 228 230 231 233 235 237 238 239 240 242 243 245 247 248 249 250 252 255 256 258 262 263 264 265 266 268 269 270 271 272 274 275 276 277 278 280 281 282 283 284 288 289 290 291 292 293 294 295 297 298 300 5 23 4 51 55 89 93 103 169 185 224 229 251 257 261 30 49 61 131 139 144 198 60 82 95 106 154 190 201 60 82 95 106 154 190 70 199 126 75 96 181 167 201 21 96 108 130 167 227 257 260 52 66 136 150 157 226 292 83 201 232 78 246 181 246 42 167 181 205 2 59 98 95 146 234 50 287 296 299 254 6 83 85 100 189 236 267 30 46 47 199 285 14 19 25 32 34 41 49 53 62 107 114 118 125 149 178 182 190 191 196 244 273 3 4 5 7 9 10 13 15 16 17 20 22 23 24 27 28 31 35 36 37 38 39 40 43 44 45 48 54 56 58 60 63 64 67 68 69 70 71 72 73 77 82 84 86 90 91 93 99 102 103 104 105 109 110 111 112 115 119 121 122 123 124 126 127 128 131 132 133 134 135 138 139 141 142 143 144 145 148 152 153 154 155 158 159 162 166 169 170 172 174 175 176 177 179 183 184 187 188 192 193 194 197 198 200 211 213 216 217 219 220 224 228 231 233 238 239 240 241 242 243 245 247 249 250 253 255 256 258 259 261 262 263 264 266 269 270 271 274 276 277 279 280 281 282 283 284 286 291 293 294 295 298 12 29 61 74 79 94 108 147 156 160 163 164 180 203 206 223 230 237 268 275 289 1 8 11 26 65 80 81 87 89 106 113 117 120 129 140 151 171 202 204 207 208 214 221 229 251 265 278 288 248 272 51 137 186 297 18 33 55 57 75 76 88 92 97 101 116 161 165 168 173 185 195 209 210 212 215 218 222 225 235 252 290 300 52 66 136 150 157 226 292 171 213 252 82 128 68 10 198 201 232 57 78 131 246 33 42 167 181 205 2 59 98 95 146 234 254 50 287 296 299 6 83 85 100 189 236 267 259 14 19 25 30 32 34 41 46 47 49 53 62 107 114 118 125 140 149 152 178 182 190 191 196 199 244 253 273 285 1 3 7 8 9 11 12 13 15 16 17 20 21 22 24 26 27 28 29 31 35 36 37 38 39 40 43 44 45 48 54 56 58 60 61 63 64 65 67 69 70 71 72 73 74 76 77 79 80 81 84 86 87 88 90 91 92 94 96 99 101 102 104 105 106 108 109 110 111 112 113 115 116 119 121 122 123 124 126 127 129 130 132 133 134 135 137 138 139 141 142 143 144 145 147 148 153 154 155 156 158 159 160 162 163 164 165 166 168 170 172 173 174 175 176 177 179 180 183 184 187 188 192 193 194 195 197 200 202 203 204 206 210 211 212 214 215 216 217 218 219 220 221 222 223 227 228 230 231 233 235 237 238 239 240 241 242 243 245 247 249 250 255 256 258 260 262 263 264 266 268 269 270 271 274 275 276 277 278 279 280 281 282 283 284 286 288 289 291 293 294 295 297 298 207 75 4 23 51 55 89 93 97 103 117 120 151 161 169 185 186 209 224 225 229 248 251 257 261 265 272 290 300 5 18 208 19 72 73 121 127 145 201 213 33 62 67 68 88 186 248 201 78 2 42 59 98 150 167 181 205 232 246 50 66 85 95 136 189 234 236 287 296 299 83 100 146 254 6 19 41 46 47 53 107 114 118 191 199 244 267 285 56 3 9 14 15 22 24 25 28 30 32 34 37 38 49 54 63 82 86 91 93 103 104 105 109 110 122 124 125 128 131 139 149 152 153 162 170 178 182 190 192 193 194 196 216 219 226 231 241 245 253 260 271 273 279 284 286 10 12 16 17 20 27 29 36 40 45 58 60 61 71 73 74 77 79 81 87 106 111 113 115 119 121 126 127 132 135 138 141 147 154 155 156 159 165 166 171 172 173 174 175 176 177 179 180 184 187 188 197 200 206 213 217 218 220 221 223 227 228 230 233 238 239 240 242 247 249 252 256 258 262 263 264 268 270 276 280 283 288 289 291 292 293 295 297 298 31 84 204 266 23 103 108 160 195 203 11 44 214 265 1 4 5 7 8 13 18 21 26 35 39 43 48 51 52 55 57 64 65 69 70 75 76 80 89 90 92 94 96 97 99 101 102 112 116 117 120 123 129 130 133 134 137 140 142 143 144 148 151 157 158 161 163 168 169 183 185 198 202 207 209 210 211 212 215 222 224 225 229 235 243 250 251 255 257 259 261 269 272 274 275 277 278 281 282 290 294 300 164 208 237 33 62 67 68 88 186 248 250 212 13 146 101 72 48 294 201 2 42 59 78 98 150 167 181 205 232 246 50 66 85 95 136 189 234 236 254 287 296 299 6 19 25 30 41 46 47 53 83 100 107 114 118 140 152 191 199 244 253 267 285 76 259 56 3 7 9 10 11 12 14 15 16 17 20 22 24 27 28 29 31 32 34 35 36 37 38 39 40 43 44 45 49 52 54 58 60 61 63 64 69 70 71 73 74 77 79 81 82 84 86 87 90 91 92 96 99 102 104 105 106 109 110 111 112 113 115 119 121 122 123 124 125 126 127 128 131 132 133 134 135 138 139 141 142 143 144 145 147 148 149 153 154 155 156 158 159 162 165 166 168 170 171 172 173 174 175 176 177 178 179 180 182 183 184 187 188 190 192 193 194 196 197 198 200 204 206 211 213 214 215 216 217 218 219 220 221 223 226 227 228 230 231 233 238 239 240 241 242 243 245 247 249 252 255 256 258 260 262 263 264 266 268 269 270 271 273 274 276 277 279 280 281 282 283 284 286 288 289 291 292 293 295 297 298 1 23 75 80 89 93 97 103 108 117 120 160 195 203 207 235 251 257 265 4 5 8 18 21 26 51 55 57 65 94 116 129 130 137 151 157 161 163 164 169 185 202 208 209 210 222 224 225 229 237 261 272 275 278 290 300 5 13 23 25 115 185 206 33 44 118 147 211 201 33 44 118 147 211 256 106 291 205 243 237 28 201 10 25 29 63 77 149 177 296 39 73 140 172 197 200 236 201 78 39 73 140 172 197 200 236 71 243 206 102 27 234 161 7 201 78 36 64 86 103 179 186 197 243 47 73 130 160 190 238 240 201 246 78 246 167 181 47 73 130 160 190 238 240 34 196 4 219 222 25 77 173 201 131 78 246 167 181 38 123 151 193 211 220 254 37 76 91 115 162 209 263 2 201 78 167 181 246 205 42 37 76 91 115 162 209 263 287 18 12 255 150 138 259 201 152 78 167 181 246 205 42 33 91 115 244 281 289 290 26 40 138 165 220 294 300 201 286 2 42 59 78 95 98 136 146 150 167 181 205 234 246 254 6 30 46 47 50 66 83 85 100 103 189 191 199 236 267 285 287 296 299 2 14 15 19 22 24 25 28 32 34 37 41 49 53 54 56 59 63 73 82 86 95 98 104 106 107 109 110 114 118 121 122 125 136 139 146 149 150 162 178 182 190 192 194 196 216 226 231 232 234 241 244 260 271 273 279 1 3 4 5 7 8 9 10 11 12 13 16 17 18 20 21 23 27 29 31 35 36 38 39 43 44 45 48 51 52 55 57 58 60 61 62 64 65 67 68 69 70 71 72 74 75 76 77 79 80 81 84 87 90 92 93 94 96 97 99 101 102 105 108 111 112 113 116 117 119 120 123 124 126 127 128 129 130 131 132 133 134 135 137 141 142 143 144 145 148 151 152 153 154 155 156 157 158 159 160 161 163 166 168 169 170 172 173 174 175 176 177 179 180 183 184 185 186 187 188 193 195 197 198 200 202 203 206 207 209 210 211 212 213 215 217 218 219 221 222 223 224 225 227 228 229 233 235 238 239 240 242 243 245 247 248 249 250 251 253 255 256 257 258 259 261 262 263 264 265 266 268 269 270 272 274 275 276 277 278 280 282 283 284 288 291 292 293 295 298 88 89 140 147 164 171 204 208 214 230 237 252 297 26 40 138 165 220 294 300 269 145 256 46 111 233 166 201 286 42 78 167 181 205 246 152 157 35 254 43 76 277 89 259 2 6 14 15 19 22 24 25 28 30 32 34 37 38 41 47 49 50 53 54 56 59 62 63 66 73 82 83 85 86 95 98 100 104 105 106 107 109 110 114 118 121 122 125 128 131 136 139 140 146 149 150 153 162 178 182 189 190 191 192 194 196 199 216 219 226 231 232 234 236 241 244 245 253 260 267 271 273 279 285 287 296 299 8 1 3 7 9 10 11 12 13 16 17 18 20 21 27 29 31 33 36 39 44 45 48 52 55 57 58 60 61 64 65 67 68 69 70 71 72 74 75 77 79 80 81 84 87 88 90 91 92 94 96 97 99 101 102 108 112 113 115 116 117 119 120 123 124 126 127 129 130 132 133 134 135 137 141 142 143 144 147 148 151 154 155 156 158 159 160 161 163 164 168 170 171 172 173 174 175 176 177 179 180 183 184 186 187 188 193 195 197 198 200 202 203 204 206 207 208 209 210 211 212 213 214 215 217 218 221 222 223 225 227 228 230 235 237 238 239 240 242 243 247 248 249 250 252 255 258 262 263 264 265 266 268 270 272 274 275 276 278 280 281 282 283 284 288 289 290 291 292 293 295 297 298 229 23 4 5 51 93 103 169 185 224 251 257 261 52 55 97 192 284 286 290 298 100 117 170 178 232 258 288 189 201 2 42 59 78 95 98 136 146 150 167 181 205 234 246 254 6 30 46 47 50 62 66 83 85 103 191 199 236 244 267 285 287 296 299 189 3 4 5 9 10 14 15 16 17 19 20 22 24 25 28 32 34 37 38 41 43 44 49 53 54 56 60 63 64 67 68 69 70 73 82 86 91 93 99 102 104 105 107 109 110 112 114 115 118 121 122 123 124 125 126 127 128 131 139 141 142 144 145 149 152 153 158 162 172 174 176 179 182 190 193 194 196 211 216 219 224 226 231 241 243 245 247 253 256 260 262 271 273 276 279 281 282 291 293 147 159 171 187 230 244 294 223 93 1 7 8 11 12 13 18 21 23 26 27 29 31 33 35 36 39 40 45 48 51 57 58 61 65 71 72 74 75 76 77 79 80 81 84 87 90 92 94 96 101 108 111 113 116 119 120 129 130 132 133 134 135 137 138 140 143 148 151 154 155 156 157 160 161 163 165 166 168 169 173 175 177 180 183 184 185 186 188 195 197 198 200 202 203 206 207 209 210 212 213 215 217 218 220 221 222 225 227 228 229 233 235 238 239 240 242 248 249 250 251 255 257 259 261 263 264 265 266 268 269 270 272 274 275 277 278 280 283 289 292 295 300 88 89 106 164 204 208 214 237 252 297 100 117 170 178 232 258 288 195 272 216 32 209 62 166 130 201 137 2 42 59 78 95 98 136 146 150 167 181 205 234 246 254 6 30 46 47 50 66 83 85 189 191 199 236 267 285 287 296 299 65 219 3 9 10 14 15 16 17 19 20 22 24 25 28 34 37 38 39 41 43 44 49 53 54 56 60 63 64 67 68 69 70 72 73 82 86 91 99 102 104 105 106 107 109 110 112 114 115 118 121 122 123 124 125 126 127 128 131 139 140 141 142 144 145 147 149 152 153 158 159 162 171 172 174 176 179 182 187 190 192 193 194 196 211 214 226 230 231 241 243 244 245 247 253 256 260 262 271 273 274 276 279 281 282 284 286 291 293 294 177 266 84 132 52 93 215 223 1 7 8 11 12 13 18 21 26 27 29 31 33 35 36 40 45 48 55 57 58 61 71 74 75 76 77 79 80 81 87 88 90 92 94 96 97 101 103 108 111 113 116 119 120 129 133 134 135 138 143 148 151 154 155 156 157 160 161 163 164 165 168 173 175 180 183 184 186 188 197 198 200 202 203 204 206 207 208 210 212 213 217 218 220 221 222 225 227 228 233 235 237 238 239 240 242 248 249 250 252 255 263 264 265 268 269 270 275 277 278 280 283 289 290 292 295 297 298 300 229 23 4 5 51 89 169 185 224 251 257 259 261 65 96 124 186 240 269 282 298 131 154 173 182 187 195 300 201 2 42 59 78 95 98 136 146 150 167 181 205 234 246 254 42 6 30 46 47 50 66 83 85 100 103 189 191 199 236 267 285 287 296 299 2 3 9 14 15 19 20 22 24 28 32 34 37 41 49 53 54 56 59 62 63 64 68 69 73 82 86 91 98 106 107 109 110 114 118 121 122 124 125 126 136 139 146 147 149 150 153 162 170 174 178 190 192 193 194 196 205 211 216 226 231 232 234 241 244 260 273 276 279 281 284 286 291 99 1 4 5 7 8 10 11 12 13 16 17 18 21 23 25 26 27 29 31 33 35 36 38 39 40 43 44 45 48 51 52 55 57 58 60 61 67 70 71 72 74 75 76 77 79 80 81 84 87 90 92 93 94 97 101 102 104 105 108 111 112 113 115 116 117 119 120 123 127 128 129 130 132 133 134 135 137 138 141 142 143 144 145 148 151 152 155 156 157 158 159 160 161 163 165 166 168 169 172 175 176 177 179 180 183 184 185 188 197 198 200 202 203 206 207 209 210 212 213 215 217 218 219 220 221 222 223 224 225 227 228 229 233 235 238 239 242 243 245 247 248 249 250 251 253 255 256 257 258 259 261 262 263 264 265 266 268 270 271 272 274 275 277 278 280 283 288 289 290 292 293 294 295 88 89 140 164 171 204 208 214 230 237 252 297 131 154 173 182 187 195 300 175 213 204 25 172 104 95 130 201 78 167 181 246 152 168 157 35 254 43 76 277 67 89 259 42 2 3 6 9 14 15 19 20 22 24 28 30 32 34 37 38 41 46 47 49 50 53 54 56 59 62 63 64 66 68 69 73 82 83 85 86 91 98 100 105 106 107 109 110 114 118 121 122 124 125 126 128 136 139 140 142 146 147 149 150 153 162 170 174 178 189 190 191 192 193 194 196 199 205 211 216 219 226 231 232 234 236 241 244 245 253 260 267 271 273 276 279 281 284 285 286 287 291 296 299 1 7 8 10 11 12 13 16 17 18 21 26 27 29 31 33 36 39 40 44 45 48 52 55 57 58 60 61 65 70 71 72 74 75 77 79 80 81 84 87 88 90 92 94 96 97 99 101 102 108 111 112 113 115 116 117 119 120 123 127 129 132 133 134 135 137 138 141 143 144 145 148 151 155 156 158 159 160 161 163 164 165 166 171 176 177 179 180 183 184 186 188 197 198 200 202 203 206 207 208 209 210 212 214 215 217 218 220 221 222 223 225 227 228 230 233 235 237 238 239 240 242 243 247 248 249 250 252 255 256 258 262 263 264 265 266 268 269 270 272 274 275 278 280 282 283 288 289 290 292 293 294 295 297 298 23 4 5 51 93 103 169 185 224 229 251 257 261 1 4 19 22 35 133 41 94 105 115 132 135 201 254 2 78 41 94 105 115 132 135 231 177 250 151 125 184 2 201 259 78 58 69 98 120 205 224 259 260 6 83 102 133 187 212 299 182 201 254 78 167 246 181 6 83 102 133 187 212 299 80 87 254 17 67 132 20 198 201 44 259 78 167 246 181 25 36 117 207 211 236 256 283 142 187 233 245 262 292 201 246 78 142 187 233 245 262 292 243 34 275 61 150 202 288 114 201 131 78 4 56 101 143 159 161 260 265 10 16 20 47 128 165 240 201 78 167 181 246 42 205 98 181 59 2 95 136 146 150 234 50 66 254 6 46 83 85 100 189 191 199 236 267 285 287 296 299 14 19 25 30 32 34 37 38 41 49 53 62 103 107 114 118 125 131 139 149 152 178 182 190 192 196 216 226 231 241 244 253 273 279 286 3 9 15 22 24 28 54 56 63 68 73 82 86 91 104 106 109 110 121 122 123 124 126 127 141 145 147 158 162 170 171 174 179 193 194 211 230 245 247 258 262 271 276 281 284 291 293 1 5 7 8 11 12 13 17 18 21 23 26 27 29 31 33 35 36 39 40 43 44 45 48 51 52 55 57 58 60 61 64 65 67 69 70 71 72 74 75 76 77 79 80 81 84 87 90 92 93 94 96 97 99 102 105 108 111 112 113 115 116 117 119 120 129 130 132 133 134 135 137 138 142 144 148 151 153 154 155 156 157 160 163 166 168 169 172 173 175 176 177 180 183 184 185 186 187 188 195 197 198 200 202 203 206 207 209 210 212 213 215 217 218 219 220 221 222 223 224 225 227 228 229 232 233 235 238 239 242 243 248 249 250 251 255 256 257 259 261 263 264 266 268 269 270 272 274 275 277 278 280 282 283 288 289 290 292 294 295 298 300 159 88 89 140 164 204 208 214 237 252 297 10 16 20 47 128 165 240 177 5 59 200 208 115 198 283 201 78 167 246 33 42 98 181 205 2 95 136 146 150 232 234 254 157 6 30 46 50 66 83 85 100 189 191 199 236 267 285 287 296 299 259 3 9 14 15 19 22 24 25 28 32 34 37 38 41 43 49 53 54 56 62 63 64 68 69 70 73 82 86 91 104 105 106 107 109 110 112 114 118 121 122 123 124 125 126 127 131 139 140 141 142 144 145 147 149 152 153 158 162 170 171 174 178 179 182 190 192 193 194 196 211 216 219 226 230 231 241 243 244 245 247 253 258 260 262 271 273 276 279 281 284 286 291 293 1 7 8 11 12 13 17 18 21 26 27 29 31 35 36 39 40 44 45 48 52 55 57 58 60 61 65 67 71 72 74 75 76 77 79 80 81 84 87 88 90 92 94 96 97 99 101 102 103 108 111 113 116 117 119 120 129 130 132 133 134 135 137 138 143 148 151 154 155 156 159 160 161 163 164 166 168 172 173 175 176 180 183 184 186 187 188 195 197 202 203 204 206 207 209 210 212 213 214 215 217 218 220 221 222 223 225 227 228 233 235 237 238 239 242 248 249 250 252 255 256 263 264 265 266 268 269 270 272 274 275 277 278 280 282 288 289 290 292 294 295 297 298 300 23 4 51 89 93 169 185 224 229 251 257 261 2 4 48 95 238 249 18 87 91 107 109 191 209 201 78 18 87 91 107 109 191 209 152 177 218 35 187 244 201 78 22 136 179 222 236 284 290 70 72 95 196 235 292 201 2 42 78 98 167 181 205 246 59 146 150 232 234 50 66 83 85 100 189 236 287 296 299 19 25 41 46 47 53 62 107 114 118 125 149 190 191 199 244 267 285 6 14 24 28 30 32 34 37 38 49 54 56 86 93 103 109 122 128 131 139 152 153 162 178 182 192 216 226 231 241 253 254 260 271 273 279 286 3 9 10 12 13 16 17 20 22 27 36 39 40 45 58 60 63 68 71 73 74 77 81 82 87 91 102 104 106 110 111 113 115 119 121 123 124 126 127 132 133 135 138 141 145 147 148 154 155 159 171 172 174 175 176 177 180 183 184 187 188 193 194 197 200 204 211 213 214 217 218 220 227 228 230 233 238 239 240 242 245 247 249 255 256 258 262 263 264 269 270 276 280 283 284 291 293 294 295 297 298 31 84 61 103 223 265 158 79 185 289 1 4 5 7 8 11 15 18 21 23 26 29 33 35 43 44 48 51 52 55 57 64 65 67 69 75 76 80 88 90 92 94 96 97 99 101 105 108 112 116 117 120 129 130 134 137 140 142 143 144 151 156 157 160 161 163 165 166 168 169 170 173 186 195 198 202 203 206 207 209 210 212 215 219 221 224 225 229 243 248 250 251 257 259 261 266 268 272 274 275 277 278 281 282 288 300 89 164 208 237 252 70 72 95 151 196 235 292 43 222 29 202 209 166 2 201 42 78 98 167 181 205 246 59 136 146 150 232 234 254 50 66 83 85 100 189 236 287 296 299 6 19 25 30 41 46 47 53 62 107 114 118 125 140 149 152 190 191 199 244 253 267 285 128 3 7 9 10 12 13 14 15 16 17 20 22 24 27 28 31 32 34 35 36 37 38 39 40 44 45 48 49 52 54 56 58 60 63 64 67 68 69 71 73 74 77 81 82 84 86 87 88 90 91 96 99 102 104 105 106 109 110 111 112 113 115 119 121 122 123 124 126 127 131 132 133 134 135 138 139 141 142 143 144 145 147 148 153 154 155 158 159 162 170 171 172 174 175 176 177 178 179 180 182 183 184 187 188 192 193 194 197 198 200 204 211 213 214 216 217 218 219 220 226 227 228 230 231 233 238 239 240 241 242 243 245 247 249 250 255 256 258 260 262 263 264 266 269 270 271 273 274 276 277 279 280 281 282 283 284 286 291 293 294 295 297 298 259 61 80 89 93 103 207 223 251 261 265 221 79 185 257 289 1 4 5 8 11 18 21 23 26 33 51 55 57 65 75 76 92 94 97 101 108 116 117 120 129 130 137 156 157 160 161 163 164 165 168 169 173 186 195 203 206 208 210 212 215 224 225 229 237 248 252 268 272 275 278 288 290 300 111 115 202 223 227 259 262 26 71 122 136 168 268 278 201 286 42 78 98 167 181 205 246 2 59 95 146 150 234 254 42 98 181 205 232 6 50 66 83 85 100 189 236 267 287 296 299 46 47 191 199 244 285 3 9 14 15 19 22 24 25 28 30 32 34 37 38 41 49 53 54 56 62 63 73 82 86 93 103 104 105 107 109 110 114 118 121 125 128 131 139 149 152 153 162 170 178 182 190 192 193 194 196 216 219 226 231 241 245 253 260 271 273 279 10 16 17 60 72 91 106 115 123 124 126 127 141 145 147 159 171 172 174 179 187 230 247 258 262 276 291 293 294 93 1 4 5 7 8 11 12 13 18 20 21 23 27 29 31 33 35 36 39 40 43 44 45 48 51 52 55 57 58 61 64 65 67 68 69 70 74 75 76 77 79 80 81 84 87 90 92 94 96 97 99 101 102 108 112 113 116 117 119 120 129 130 132 133 134 135 137 138 142 143 144 148 151 154 155 156 157 158 160 161 163 165 166 169 173 175 176 177 180 183 184 185 186 188 195 197 198 200 203 206 207 209 210 211 212 213 215 217 218 220 221 222 224 225 228 229 233 235 238 239 240 242 243 248 249 250 251 255 256 257 261 263 264 265 266 269 270 272 274 275 277 280 281 282 283 284 288 289 290 292 295 298 300 88 89 140 164 204 208 214 237 252 297 26 71 122 136 168 268 278 107 256 94 223 68 20 118 201 286 78 167 246 254 33 67 2 42 59 95 98 146 150 181 205 232 234 259 6 30 46 47 50 62 66 83 85 100 140 189 191 199 236 244 267 285 287 296 299 3 9 10 14 15 16 17 19 22 24 25 28 32 34 37 38 39 41 43 44 49 53 54 56 60 63 64 69 70 72 73 82 86 91 99 102 104 105 106 109 110 112 114 115 121 123 124 125 126 127 128 131 139 141 142 144 145 147 149 152 153 158 159 162 170 171 172 174 176 178 179 182 187 190 192 193 194 196 211 214 216 219 226 230 231 241 243 245 247 253 258 260 262 271 273 274 276 279 281 282 284 291 293 294 65 266 93 280 1 7 8 11 12 13 18 21 27 29 31 35 36 40 45 48 52 55 57 58 61 74 75 76 77 79 80 81 84 87 88 90 92 96 97 101 103 108 111 113 116 117 119 120 129 130 132 133 134 135 137 138 143 148 151 154 155 156 157 160 161 163 164 165 166 173 175 177 180 183 184 186 188 195 197 198 200 202 203 204 206 207 208 209 210 212 213 215 217 218 220 221 222 225 227 228 233 235 237 238 239 240 242 248 249 250 252 255 263 264 265 269 270 272 275 277 283 288 289 290 292 295 297 298 300 23 4 5 51 89 169 185 224 229 251 257 261 2 10 11 33 62 157 198 270 14 42 113 191 223 293 299 201 78 14 42 113 191 223 293 299 152 71 276 269 65 247 167 263 201 30 15 33 37 40 59 97 122 190 79 138 206 240 285 201 286 78 79 138 206 240 285 211 269 169 127 157 216 170 26 201 286 78 78 79 101 125 181 217 250 38 43 108 215 270 271 83 201 182 78 246 38 43 108 215 270 271 30 120 59 31 33 116 98 83 182 201 78 246 20 48 61 64 123 161 209 215 46 121 152 199 221 231 300 201 42 78 167 181 205 246 2 59 98 150 234 42 50 66 95 136 205 232 83 85 100 146 189 236 254 287 296 299 6 47 62 191 244 267 285 14 19 22 24 25 28 30 32 34 37 38 41 49 53 54 56 73 82 86 93 103 107 109 114 118 122 125 128 131 139 149 153 162 178 182 190 192 194 196 216 219 226 241 245 253 260 271 273 279 286 3 9 10 16 17 20 27 36 39 60 63 68 72 91 102 104 106 110 111 123 124 127 132 133 138 141 145 147 154 159 171 172 174 175 176 179 184 187 193 211 217 220 228 230 233 238 239 240 247 256 258 262 276 280 291 292 293 294 298 31 115 289 79 165 223 1 4 5 7 8 11 12 13 15 18 21 23 26 29 33 35 40 43 44 45 51 52 55 57 58 65 67 69 70 71 74 75 76 77 80 81 84 87 90 92 94 96 97 99 101 105 108 112 113 116 117 119 120 126 129 130 134 135 137 140 142 143 144 148 151 155 156 157 158 160 163 166 168 169 170 173 177 180 183 185 186 188 195 197 198 200 202 203 206 207 210 212 213 218 222 224 225 227 229 235 242 243 248 249 250 251 255 257 259 261 263 264 265 266 268 269 270 272 274 275 277 278 281 282 283 284 288 290 295 88 89 164 204 208 214 237 252 297 46 121 152 199 221 231 300 226 218 126 196 18 115 203 164 201 78 167 181 246 168 67 2 42 50 59 66 95 98 136 146 150 205 232 234 254 6 30 47 62 83 85 100 140 189 191 236 244 267 285 287 296 299 76 259 3 9 10 14 15 16 17 19 20 22 24 25 27 28 32 34 35 36 37 38 39 41 43 44 48 49 52 53 54 56 60 63 64 68 69 70 72 73 82 84 86 91 99 102 104 105 106 107 109 110 111 112 114 118 122 123 124 125 127 128 131 132 133 134 138 139 141 142 144 145 147 149 153 154 158 159 162 170 171 172 174 175 176 178 179 182 184 187 190 192 193 194 211 214 216 217 219 220 228 230 233 238 239 240 241 243 245 247 250 253 256 258 260 262 266 271 273 274 276 277 279 280 281 282 284 286 291 292 293 294 298 31 79 93 165 223 235 289 1 4 5 7 8 11 12 13 21 26 29 33 40 45 55 57 58 61 65 71 74 75 77 80 81 87 88 90 92 94 96 97 101 103 108 113 116 117 119 120 129 130 135 137 143 148 151 155 156 157 160 161 163 166 173 177 180 183 186 188 195 197 198 200 202 204 206 207 208 209 210 212 213 215 222 224 225 227 237 242 248 249 252 255 263 264 265 268 269 270 272 275 278 283 288 290 295 297 23 51 89 169 185 229 251 257 261 6 68 76 112 160 176 273 286 21 113 124 145 164 260 274 201 24 50 78 167 181 246 42 205 2 59 98 146 150 232 234 95 136 254 66 189 236 287 296 299 133 30 46 47 62 83 85 100 103 191 199 244 267 285 6 19 25 41 53 107 114 118 125 196 3 4 5 9 10 14 15 16 17 20 22 27 28 32 34 35 36 37 38 39 43 44 48 49 52 54 56 60 63 64 67 69 70 71 72 73 77 82 84 86 90 91 93 99 102 104 105 109 110 111 115 121 122 123 126 127 128 131 132 134 138 139 141 142 144 149 152 153 154 158 159 162 170 172 174 175 178 179 182 183 184 187 190 192 193 194 211 213 216 217 219 220 224 226 228 231 233 238 239 240 241 242 243 245 247 250 253 256 258 259 261 262 266 269 270 271 276 277 279 280 281 282 284 291 292 293 294 295 298 12 29 45 58 61 68 74 79 80 94 108 119 147 155 156 160 166 176 180 197 200 203 206 223 230 249 252 268 283 11 23 31 81 89 106 140 214 235 251 257 265 161 237 272 96 137 297 1 7 8 13 18 26 33 40 51 55 57 65 75 87 88 92 97 101 116 117 120 129 130 135 143 148 151 157 163 165 168 169 171 173 177 185 186 188 195 198 202 204 207 209 210 212 215 218 221 222 225 227 229 248 255 263 264 275 278 288 289 290 300 208 21 113 124 145 164 260 274 105 207 91 227 289 154 192 62 24 50 201 42 78 167 181 205 246 2 59 98 146 150 232 234 66 95 136 189 236 254 287 296 299 133 6 19 25 30 41 46 47 53 83 85 100 107 114 118 125 140 152 191 196 199 244 253 267 285 65 219 259 3 7 8 9 10 11 12 13 14 15 16 17 20 22 26 27 28 29 31 32 33 34 35 36 37 38 39 40 43 44 45 48 49 52 54 56 57 58 60 61 63 64 67 68 69 70 71 72 73 74 76 77 79 80 81 82 84 86 87 88 90 92 94 96 99 102 104 106 108 109 110 111 112 115 116 119 121 122 123 126 127 128 129 130 131 132 134 135 137 138 139 141 142 143 144 147 148 149 153 155 156 157 158 159 160 162 165 166 168 170 171 172 173 174 175 176 177 178 179 180 182 183 184 187 188 190 193 194 195 197 198 200 202 203 204 206 211 212 213 214 215 216 217 218 220 221 223 226 228 230 231 233 238 239 240 241 242 243 245 247 249 250 252 255 256 258 262 263 264 266 268 269 270 271 273 276 277 278 279 280 281 282 283 284 286 288 291 292 293 294 295 297 298 1 4 23 89 93 97 101 103 117 151 161 209 210 229 235 237 251 257 265 272 290 5 18 51 55 75 120 163 169 185 186 208 222 224 225 248 261 275 300 43 130 160 226 260 271 274 18 32 110 128 157 292 201 78 18 32 110 128 157 292 81 82 289 112 198 281 103 201 78 4 69 80 86 133 155 177 226 64 74 77 117 200 246 269 201 254 78 167 181 205 42 98 2 59 95 136 146 150 232 234 50 66 287 296 299 6 83 85 100 236 267 285 19 25 30 41 46 47 53 62 103 107 114 118 125 152 189 191 196 199 244 253 14 32 34 37 56 139 149 178 182 190 192 216 226 231 241 260 273 279 286 282 1 3 5 7 8 9 10 11 12 13 15 16 17 18 20 21 22 23 24 26 27 28 29 31 33 35 36 38 39 40 43 44 45 48 49 51 52 54 57 58 60 61 63 65 67 68 70 71 72 73 75 76 79 81 82 84 87 90 91 92 93 94 96 97 99 101 102 104 105 108 109 110 111 112 113 115 116 119 120 121 122 123 124 126 127 128 129 130 131 132 134 135 137 138 141 142 143 144 145 148 151 153 154 156 157 158 159 160 161 162 163 165 166 168 169 170 172 173 174 175 176 179 180 183 184 185 186 187 188 193 194 195 197 198 202 203 206 207 209 210 211 212 213 215 217 218 219 220 221 222 223 224 225 227 228 229 233 235 238 239 240 242 243 245 247 248 249 250 251 255 256 257 258 259 261 262 263 264 265 266 268 270 271 272 274 275 276 277 278 280 281 283 284 288 289 290 291 292 293 294 295 298 300 86 55 88 89 106 140 147 164 171 204 208 214 230 237 252 297 64 74 77 117 200 246 269 177 87 189 4 184 49 161 112 201 259 42 78 98 167 181 205 2 59 95 136 146 150 232 234 254 6 30 50 66 83 85 100 236 267 285 287 296 299 14 19 25 32 34 37 38 41 46 47 53 56 62 107 114 118 125 128 131 139 140 149 152 178 182 190 191 192 196 199 216 226 231 241 244 253 260 273 279 286 70 219 137 1 3 7 8 9 10 11 12 13 15 16 17 18 20 21 22 24 26 27 28 29 31 33 35 36 39 40 43 44 45 48 52 54 55 57 58 60 61 63 65 67 68 69 71 72 73 75 76 79 80 81 82 84 86 88 90 91 92 94 96 97 99 101 102 104 105 106 108 109 110 111 113 115 116 119 120 121 122 123 124 126 127 129 130 132 133 134 135 138 141 142 143 144 145 147 148 151 153 154 155 156 157 158 159 160 162 163 164 165 166 168 170 171 172 173 174 175 176 179 180 183 186 187 188 193 194 195 197 198 202 203 204 206 207 208 209 210 211 212 213 214 215 217 218 220 221 222 223 225 227 228 230 233 235 237 238 239 240 242 243 245 247 248 249 250 252 255 256 258 262 263 264 265 266 268 270 271 272 274 275 276 277 278 280 281 282 283 284 288 289 290 291 292 293 294 295 297 298 300 23 5 51 89 93 103 169 185 224 229 251 257 261 37 60 66 69 116 161 269 287 47 62 86 153 207 216 201 47 62 86 153 207 216 169 258 300 87 220 115 104 299 201 3 30 95 123 133 151 172 102 111 176 274 281 2 201 254 78 102 111 176 274 281 186 70 35 18 184 12 246 201 152 259 78 11 12 17 99 129 221 251 280 69 120 144 181 210 298 182 201 42 59 78 98 167 205 246 2 95 136 146 150 234 254 50 59 66 98 189 232 236 287 296 299 199 6 19 25 30 41 46 47 53 62 83 85 100 103 107 114 118 125 152 191 196 244 253 267 285 14 24 32 34 37 49 56 106 109 139 149 178 190 192 216 226 231 241 260 273 279 286 1 3 4 5 7 8 9 10 13 15 16 18 20 21 22 23 26 27 28 29 31 33 35 36 38 39 40 43 44 45 48 51 52 54 57 58 60 61 63 64 65 67 68 70 71 72 73 74 75 76 77 79 80 81 82 84 86 87 90 91 92 93 94 96 97 101 102 104 105 108 110 111 112 113 115 116 117 119 121 122 123 124 126 127 128 130 131 132 133 134 135 137 138 141 142 143 145 148 151 153 154 155 156 157 158 159 160 161 162 163 165 166 168 169 170 172 173 174 175 176 177 179 180 183 184 185 186 187 188 193 194 195 197 198 200 202 203 206 207 209 211 212 213 215 217 218 219 220 222 223 224 225 227 228 229 233 235 238 239 240 242 243 245 247 248 249 250 255 256 257 258 259 261 262 263 264 265 266 268 269 270 271 272 274 275 276 277 278 281 282 283 284 288 289 290 291 292 293 294 295 300 55 88 89 140 147 164 171 204 208 214 230 237 252 297 69 120 144 181 210 298 276 261 280 63 185 265 23 135 182 201 42 78 167 205 246 157 254 2 50 59 66 95 98 136 146 150 189 232 234 236 287 296 299 259 199 6 14 19 24 25 30 32 34 37 38 41 46 47 49 53 56 62 83 85 100 106 107 109 114 118 125 128 131 139 140 149 152 178 190 191 192 196 216 226 231 241 244 253 260 267 273 279 285 286 219 1 3 7 8 9 10 11 12 13 15 16 17 18 20 21 22 26 27 28 29 31 33 35 36 39 40 43 44 45 48 52 54 55 57 58 60 61 64 65 67 68 70 71 72 73 74 75 76 77 79 80 81 82 84 86 87 88 90 91 92 94 96 97 99 101 102 104 105 108 110 111 112 113 115 116 117 119 121 122 123 124 126 127 129 130 132 133 134 137 138 141 142 143 145 147 148 151 153 154 155 156 158 159 160 161 162 163 164 165 166 168 170 171 172 173 174 175 176 177 179 180 183 184 186 187 188 193 194 195 197 198 200 202 203 204 206 207 208 209 211 212 213 214 215 217 218 220 221 222 223 225 227 228 230 233 235 237 238 239 240 242 243 245 247 248 249 250 252 255 256 258 262 263 264 266 268 269 270 271 272 274 275 277 278 281 282 283 284 288 289 290 291 292 293 294 295 297 300 4 5 51 89 93 103 169 224 229 251 257 15 38 78 79 173 190 274 278 42 149 168 219 227 249 201 182 286 78 246 167 181 42 149 168 219 227 249 211 287 30 120 180 26 103 51 182 201 286 78 246 167 181 36 42 175 179 181 205 253 10 64 106 130 156 202 279 201 246 78 167 181 246 10 64 106 130 156 202 279 34 168 174 222 33 67 83 201 131 78 167 181 246 16 72 83 95 121 167 173 283 81 118 127 176 236 267 297 146 201 81 118 127 176 236 267 297 41 212 57 35 146 128 180 114 201 76 78 8 81 93 119 190 253 277 31 55 74 235 269 281 289 201 98 286 2 42 50 59 66 78 95 136 146 150 167 181 189 205 234 246 254 287 296 299 232 6 14 19 25 30 32 34 37 38 41 46 47 49 53 56 62 83 85 100 103 107 114 118 125 128 131 139 149 152 178 182 191 192 196 199 216 226 236 241 244 260 267 273 279 285 3 9 15 22 24 28 54 63 73 82 86 106 109 110 121 122 147 153 162 170 189 190 193 194 231 245 271 258 1 4 5 7 10 11 12 13 16 17 18 20 21 23 26 27 29 33 35 36 39 40 43 44 45 48 51 52 57 58 60 61 64 65 67 68 69 70 71 72 75 76 77 79 80 84 87 90 91 92 94 96 97 99 101 102 104 105 108 111 112 113 115 116 117 120 123 124 126 127 129 130 132 133 134 135 137 138 141 142 143 144 145 148 151 154 155 156 157 158 159 160 161 163 165 166 168 169 172 173 174 175 176 177 179 180 183 184 185 186 187 188 195 197 198 200 202 203 206 207 209 210 211 212 213 215 217 218 219 220 221 222 223 224 225 227 228 229 233 238 239 240 242 243 247 248 249 250 251 255 256 257 259 261 262 263 264 265 266 268 270 272 274 275 276 278 280 282 283 284 288 290 291 292 293 294 295 298 300 88 89 140 164 171 204 208 214 230 237 252 297 31 55 74 235 269 281 289 230 78 266 296 26 83 225 98 201 286 2 42 50 59 66 95 136 146 150 167 181 205 232 234 246 254 287 299 30 137 7 3 6 9 14 15 19 22 24 25 28 32 34 37 38 41 46 47 49 53 54 56 62 63 73 82 85 86 100 104 105 106 107 109 110 114 118 121 122 125 128 131 139 140 147 149 152 153 162 170 178 182 189 190 191 192 193 194 196 199 216 219 226 231 236 241 244 245 253 260 267 271 273 279 285 70 57 258 1 8 10 11 12 13 16 17 18 20 21 27 29 33 35 36 39 40 43 44 45 48 52 58 60 61 64 65 67 68 69 71 72 75 76 77 79 80 81 84 87 88 90 91 92 94 96 97 99 101 102 108 111 112 113 115 116 117 119 120 123 124 126 127 129 130 132 133 134 135 138 141 142 143 144 145 148 151 154 155 156 157 158 159 160 161 163 164 165 166 168 171 172 173 174 175 176 177 179 180 183 184 186 187 188 195 197 198 200 202 203 204 206 207 208 209 210 211 212 213 214 215 217 218 220 221 222 223 227 228 233 237 238 239 240 242 243 247 248 249 250 252 255 256 262 263 264 265 268 270 272 274 275 276 277 278 280 282 283 284 288 290 291 292 293 294 295 297 298 300 23 4 5 51 89 93 103 169 185 224 229 251 257 259 261 29 103 124 155 176 202 251 7 42 140 178 200 210 201 78 78 7 42 140 178 200 210 206 219 204 49 154 94 23 201 30 78 15 24 62 104 121 157 249 277 25 52 160 206 236 291 201 56 78 246 167 25 52 160 206 225 236 291 211 88 65 39 146 247 244 56 201 78 246 167 23 27 80 90 94 228 234 287 2 106 139 171 215 235 283 201 42 78 246 167 181 78 246 2 106 139 171 215 235 283 205 24 189 149 60 178 89 299 42 201 30 131 128 33 78 246 10 56 145 146 210 276 284 36 39 49 81 207 235 294 201 246 78 2 42 59 95 98 136 146 150 167 181 205 232 234 254 6 46 47 50 62 66 83 85 100 189 191 236 267 285 287 296 299 133 14 19 25 30 32 34 37 38 41 53 103 107 114 118 125 128 131 139 149 152 178 182 190 192 196 199 216 226 231 241 244 253 260 273 279 286 3 9 10 15 16 17 20 22 24 28 54 56 60 63 68 73 82 86 91 102 104 106 109 110 111 115 121 122 123 124 126 127 141 145 147 153 154 158 159 162 170 171 172 174 176 179 187 194 211 214 220 230 245 247 256 258 262 271 276 281 284 291 292 293 31 259 133 223 1 4 5 7 8 11 12 13 18 21 23 26 27 29 33 35 40 43 44 45 48 51 52 55 57 58 61 64 65 67 69 70 71 72 74 75 76 77 79 80 84 87 90 92 93 94 96 97 99 101 105 108 112 113 116 117 119 120 129 130 132 134 135 137 138 140 142 143 144 148 151 155 156 157 160 161 163 165 166 168 169 173 175 177 180 183 184 185 186 188 193 195 197 198 200 202 203 206 209 212 213 215 217 218 219 221 222 224 225 227 228 229 233 238 239 240 242 243 248 249 250 251 255 257 261 263 264 265 266 268 269 270 272 274 275 277 278 280 282 283 288 289 290 295 298 300 88 89 164 204 208 237 252 297 36 39 49 81 207 235 294 71 5 72 76 45 21 209 201 246 2 42 59 78 95 98 136 146 150 167 181 205 232 234 254 6 30 46 47 50 62 66 83 85 100 189 191 199 236 267 285 287 296 299 259 184 3 9 10 14 15 16 17 19 20 22 24 25 28 32 34 37 38 41 43 44 53 54 56 60 63 64 67 68 69 70 73 82 86 91 99 102 104 105 106 107 109 110 111 112 114 115 118 121 122 123 124 125 126 127 128 131 139 140 141 142 144 145 147 149 152 153 154 158 159 162 170 171 172 174 176 178 179 182 187 190 192 193 194 196 211 214 216 219 220 226 230 231 241 243 244 245 247 250 253 256 258 260 262 271 273 274 276 279 281 282 284 286 291 292 293 52 31 93 133 223 1 7 8 11 12 13 18 26 27 29 33 35 40 48 55 57 58 61 65 74 75 77 79 80 84 87 88 90 92 94 96 97 101 103 108 113 116 117 119 120 129 130 132 134 135 137 138 143 148 151 155 156 157 160 161 163 164 165 166 168 173 175 177 180 183 186 188 195 197 198 200 202 203 204 206 208 210 212 213 215 217 218 221 222 225 227 228 233 237 238 239 240 242 248 249 252 255 263 264 265 266 268 269 270 272 275 277 278 280 283 288 289 290 295 297 298 300 23 4 51 89 169 185 224 229 251 257 261 22 130 201 242 251 300 99 150 165 212 266 277 280 98 2 146 78 246 167 181 99 150 165 212 266 277 280 151 82 48 297 23 245 2 98 146 201 78 167 181 246 41 48 60 68 110 132 176 241 87 164 182 199 215 226 252 201 78 2 42 59 95 98 136 146 150 167 181 205 232 234 246 254 6 46 47 50 62 66 83 85 100 189 191 236 285 287 296 299 19 25 30 53 103 118 152 244 253 267 3 9 10 14 15 16 17 20 22 24 28 32 34 37 41 49 54 56 60 63 64 68 73 82 86 91 102 104 106 107 109 110 114 115 121 122 123 125 126 127 141 144 145 147 149 153 158 162 170 171 172 174 176 178 179 190 192 193 194 196 211 214 216 230 231 241 245 247 256 260 262 271 273 276 279 281 282 284 286 291 293 131 93 133 223 1 4 5 7 8 11 12 13 18 21 23 26 27 29 31 33 35 36 38 39 40 43 44 45 51 52 55 57 58 61 65 67 69 70 71 72 74 75 76 77 79 80 81 84 90 92 94 96 97 99 101 105 108 111 112 113 116 117 119 120 124 128 129 130 134 135 137 138 139 142 143 148 151 154 155 156 157 159 160 161 163 165 166 168 169 173 175 177 180 183 184 185 186 187 188 195 197 198 200 202 203 206 207 209 210 212 213 217 218 219 220 221 222 224 225 227 228 229 233 235 238 239 240 242 243 248 249 250 251 255 257 258 259 261 263 264 265 266 268 269 270 272 274 275 277 278 280 283 288 289 290 292 294 295 298 300 88 89 140 204 208 237 297 87 164 182 199 215 226 252 92 218 258 207 290 139 154 11 201 2 42 59 78 95 98 136 146 150 167 181 205 232 234 246 254 6 30 46 47 50 62 66 83 85 100 189 191 236 267 285 287 296 299 259 3 9 10 14 15 16 17 19 20 22 24 25 28 32 34 37 38 41 43 44 49 53 54 56 60 63 64 67 68 69 70 73 82 86 91 99 102 104 105 106 107 109 110 112 114 115 118 121 122 123 124 125 126 127 128 131 140 141 142 144 145 147 149 152 153 158 162 170 171 172 174 176 178 179 190 192 193 194 196 211 214 216 219 230 231 241 243 244 245 247 253 256 260 262 271 273 276 279 281 282 284 286 291 293 235 93 133 223 75 1 7 8 12 13 18 21 26 27 29 31 33 35 36 39 40 45 48 52 55 57 58 61 65 71 72 74 76 77 79 80 81 84 88 90 94 96 97 101 103 108 111 113 116 117 119 120 129 130 132 134 135 137 138 143 148 151 155 156 157 159 160 161 163 165 166 168 173 175 177 180 183 184 186 187 188 195 197 198 200 202 203 204 206 208 209 210 212 213 217 220 221 222 225 227 228 233 237 238 239 240 242 248 249 250 255 263 264 265 266 268 269 270 272 274 275 277 278 280 283 288 289 292 294 295 297 298 300 23 4 5 51 89 169 185 224 229 251 257 261 5 24 80 104 222 255 259 273 109 121 131 162 212 227 253 201 78 109 121 131 162 212 227 253 106 88 189 39 29 285 20 192 201 30 61 105 150 157 238 255 266 284 18 56 59 107 219 293 98 201 78 18 56 59 107 219 293 126 191 277 247 187 285 242 209 201 254 30 38 71 73 82 139 189 216 276 8 114 125 170 202 218 242 201 42 78 98 167 181 205 246 2 59 95 136 146 150 232 234 6 50 66 83 85 100 189 199 236 267 285 296 299 254 287 14 19 24 25 32 34 37 38 41 46 47 49 56 62 106 107 109 118 139 149 178 182 190 191 192 196 216 226 231 241 244 260 273 279 286 1 3 4 5 7 9 10 11 12 13 15 16 17 20 21 22 23 26 27 28 29 30 31 33 35 36 39 40 43 44 45 48 51 52 53 54 57 58 60 61 63 64 65 67 68 69 70 72 74 76 77 79 80 81 84 86 87 90 91 92 93 94 96 99 101 102 103 104 105 108 110 111 112 113 115 116 119 121 122 123 124 126 127 128 129 130 131 132 133 134 135 137 138 141 142 143 144 145 148 152 153 154 155 156 157 158 159 160 162 163 165 166 168 169 172 173 174 175 176 177 179 180 183 184 185 187 188 193 194 195 197 198 200 203 206 210 211 212 213 215 217 219 220 221 222 223 224 227 228 229 233 238 239 240 243 245 247 249 250 251 253 255 256 257 258 259 261 262 263 264 266 268 269 270 271 274 277 278 280 281 282 283 284 288 289 291 292 293 294 295 298 147 272 275 55 88 89 97 117 120 140 151 171 186 204 207 208 209 214 230 235 237 265 290 297 18 75 161 164 225 248 252 300 8 114 125 170 202 218 242 287 1 13 214 96 137 84 21 201 42 78 98 167 181 205 246 2 59 95 136 146 150 232 234 254 6 30 50 66 83 85 100 189 199 236 267 285 296 299 14 19 24 25 32 34 37 38 41 46 47 49 53 56 62 106 107 109 118 128 131 139 140 149 152 178 182 190 191 192 196 216 226 231 241 244 253 260 273 279 286 259 3 7 9 10 11 12 15 16 17 18 20 22 26 27 28 29 31 33 35 36 39 40 43 44 45 48 52 54 55 57 58 60 61 63 64 65 67 68 69 70 71 72 73 74 75 76 77 79 80 81 82 86 87 88 90 91 92 94 97 99 101 102 104 105 108 110 111 112 113 115 116 117 119 120 121 122 123 124 126 127 129 130 132 133 134 135 138 141 142 143 144 145 147 148 151 153 154 155 156 157 158 159 160 161 162 163 164 165 166 168 171 172 173 174 175 176 177 179 180 183 184 186 187 188 193 194 195 197 198 200 203 204 206 207 208 209 210 211 212 213 215 217 219 220 221 222 223 225 227 228 230 233 235 237 238 239 240 243 245 247 248 249 250 252 255 256 258 262 263 264 265 266 268 269 270 271 272 274 275 276 277 278 280 281 282 283 284 288 289 290 291 292 293 294 295 297 298 300 23 4 5 51 89 93 103 169 185 224 229 251 257 261 40 78 82 205 219 240 241 292 64 96 107 126 139 196 279 201 64 96 107 126 139 196 279 127 30 214 67 284 172 11 179 201 11 53 66 161 173 283 289 300 37 110 118 142 175 190 201 78 246 78 37 110 118 142 175 190 276 134 300 115 180 114 233 245 201 30 131 78 118 132 172 183 220 246 277 300 29 111 129 242 274 279 292 181 201 167 78 205 205 42 29 111 129 242 274 279 292 69 139 246 188 138 131 225 245 167 181 201 78 67 205 42 8 20 54 56 139 196 284 299 66 86 102 145 239 254 201 66 86 102 145 239 254 230 226 286 5 96 6 209 253 201 8 39 79 87 195 200 215 249 73 149 211 225 250 266 278 98 201 182 246 2 42 50 59 66 78 95 136 146 150 167 181 189 205 234 236 254 287 296 299 232 6 14 19 25 30 32 34 37 38 41 46 47 49 53 56 62 83 85 100 103 107 114 118 125 128 131 139 152 178 190 191 192 196 199 216 226 231 241 244 253 260 267 273 279 285 286 3 9 10 15 16 17 20 22 24 28 39 50 54 60 63 66 68 72 82 86 91 102 104 106 109 110 115 121 122 123 124 126 127 136 141 145 147 153 154 158 159 162 170 171 172 174 176 179 187 189 193 194 214 245 247 256 258 262 271 276 281 284 291 293 294 296 93 223 1 4 5 7 11 12 13 18 21 23 26 27 29 31 33 35 36 40 43 44 45 48 51 52 55 57 58 61 64 65 67 69 70 71 74 75 76 77 80 81 84 90 92 94 96 97 99 101 105 108 111 112 113 116 117 119 120 129 130 132 133 134 135 137 138 140 142 143 144 148 151 155 156 157 160 161 163 165 166 168 169 173 175 177 180 183 184 185 186 188 197 198 202 203 206 207 209 210 212 213 217 218 219 220 221 222 224 227 228 229 233 235 238 239 240 242 243 248 251 255 257 259 261 263 264 265 268 269 270 272 274 275 277 280 282 283 288 289 290 292 295 298 300 88 89 164 204 208 230 237 252 297 73 149 211 225 250 266 278 230 210 120 295 236 36 164 244 98 182 201 246 2 42 59 78 95 146 150 167 181 205 232 234 254 274 300 43 137 202 299 7 253 3 6 9 10 14 15 16 17 19 20 22 24 25 28 30 32 34 37 38 39 41 44 46 47 49 50 53 54 56 60 62 63 64 66 67 68 69 70 72 82 83 85 86 91 99 100 102 104 105 106 107 109 110 112 114 115 118 121 122 123 124 125 126 127 128 131 136 139 140 141 142 144 145 147 152 153 154 158 159 162 170 171 172 174 176 178 179 187 189 190 191 192 193 194 196 199 214 216 219 226 231 241 243 245 247 256 258 260 262 267 271 273 276 279 281 282 284 285 286 287 291 293 294 296 93 223 1 8 11 12 13 18 21 26 27 29 31 33 35 40 45 48 52 55 57 58 61 65 71 74 75 76 77 79 80 81 84 87 88 90 92 94 96 97 101 103 108 111 113 116 117 119 129 130 132 133 134 135 138 143 148 151 155 156 157 160 161 163 165 166 168 173 175 177 180 183 184 186 188 195 197 198 200 203 204 206 207 208 209 212 213 215 217 218 220 221 222 227 228 233 235 237 238 239 240 242 248 249 252 255 263 264 265 268 269 270 272 275 277 280 283 288 289 290 292 297 298 23 4 5 51 89 169 185 224 229 251 257 259 261 37 67 82 96 175 189 205 267 1 104 130 190 244 299 201 78 246 1 104 130 190 235 244 299 169 123 214 213 174 137 67 201 78 246 16 22 26 81 174 187 223 288 27 31 109 118 123 220 280 136 201 286 2 78 167 181 205 246 42 59 98 150 234 146 232 50 66 95 254 287 136 296 6 30 83 85 100 189 199 236 267 285 299 46 47 191 14 19 24 25 28 32 34 37 38 41 49 53 54 56 62 86 93 103 107 114 122 125 128 131 139 149 152 153 162 178 182 190 192 196 216 219 226 231 241 244 253 260 271 273 279 3 9 20 22 63 73 82 91 104 106 110 121 124 147 193 194 211 245 1 4 5 7 8 10 11 12 13 15 17 18 21 23 29 33 35 36 39 40 43 44 45 48 51 52 55 57 58 60 61 64 65 67 68 69 70 71 72 74 75 76 77 79 80 84 87 90 92 94 96 97 99 101 102 105 108 111 112 113 115 116 117 119 120 126 127 129 130 132 133 134 135 137 138 141 142 143 144 145 148 151 154 155 156 157 158 159 160 161 163 165 166 168 169 170 172 173 175 176 177 179 180 183 184 185 186 188 195 197 198 200 202 203 206 207 209 210 212 213 215 217 218 221 222 224 225 227 228 229 233 235 238 239 240 242 243 247 248 249 250 251 255 256 257 258 259 261 262 263 264 265 266 268 269 270 272 274 275 276 277 278 281 282 283 284 289 290 291 292 293 294 295 298 300 88 89 140 164 171 204 208 214 230 237 252 297 27 31 109 118 123 220 280 41 151 176 78 224 40 223 298 2 201 43 62 42 167 181 205 246 30 59 98 146 150 232 234 50 66 95 136 254 287 296 299 6 46 47 83 85 100 189 191 199 236 267 285 70 253 3 9 14 15 19 20 22 24 25 28 32 34 37 38 49 53 54 56 63 64 73 82 86 91 104 105 106 107 110 114 121 122 124 125 128 131 139 140 147 149 152 153 162 170 178 182 190 192 193 194 196 211 216 219 226 231 241 244 245 260 271 273 279 284 286 92 65 266 1 7 8 10 11 12 13 16 17 18 21 26 29 33 35 36 39 44 45 48 52 55 57 58 60 61 67 68 69 71 72 74 75 76 77 79 80 81 84 87 88 90 94 96 97 99 101 102 108 111 112 113 115 116 117 119 120 126 127 129 130 132 133 134 135 137 138 141 142 143 144 145 148 154 155 156 157 158 159 160 161 163 164 165 166 168 171 172 173 174 175 177 179 180 183 184 186 187 188 195 197 198 200 202 203 204 206 207 208 209 210 212 213 214 215 217 218 221 222 225 227 228 230 233 235 237 238 239 240 242 243 247 248 249 250 252 255 256 258 262 263 264 265 268 269 270 272 274 275 276 277 278 281 282 283 288 289 290 291 292 293 294 295 297 300 23 4 5 51 89 93 103 169 185 229 251 257 259 261 5 24 87 196 206 268 284 299 2 35 48 100 166 233 201 2 35 48 100 166 233 106 88 295 6 28 119 209 253 201 13 16 92 123 142 187 266 294 100 129 146 157 170 237 276 98 181 201 78 167 246 42 205 2 59 98 150 232 234 50 66 95 136 287 296 299 85 189 236 254 6 46 47 83 199 267 285 14 19 25 30 41 49 53 62 103 107 114 118 125 149 152 178 182 190 191 196 244 253 15 22 24 28 32 34 37 54 56 82 86 106 109 121 122 139 153 162 192 194 216 226 231 241 245 260 271 273 279 286 1 3 4 5 7 8 9 10 11 12 17 18 20 21 23 26 27 29 31 33 35 36 38 39 40 43 44 45 48 51 52 55 57 58 60 61 63 64 65 67 68 69 70 71 72 73 74 75 76 77 79 80 81 84 87 90 91 93 94 96 97 99 101 102 104 105 108 110 111 112 113 115 116 117 119 120 124 126 127 128 130 131 132 133 134 135 137 138 141 143 144 145 148 151 154 155 156 158 159 160 161 163 165 166 168 169 172 173 174 175 176 177 179 180 183 184 185 186 188 193 195 197 198 200 202 203 206 207 209 210 211 212 213 215 217 218 219 220 221 222 223 224 225 227 228 229 233 235 238 239 240 242 243 247 248 249 250 251 255 256 257 258 259 261 262 263 264 265 268 269 270 272 274 275 277 278 280 281 282 283 284 288 289 290 291 292 293 295 298 300 16 88 89 140 147 164 171 204 208 214 230 252 297 100 129 146 157 170 237 276 291 41 248 18 73 40 242 193 181 201 254 42 78 167 205 246 2 59 98 150 232 234 50 66 95 136 287 296 299 6 30 46 47 83 85 189 199 236 267 285 259 14 15 19 22 24 25 28 32 34 37 38 49 53 54 56 62 82 86 105 106 107 109 114 118 121 122 125 128 131 139 140 149 152 153 162 178 182 190 191 192 194 196 216 219 226 231 241 244 245 253 260 271 273 279 286 70 92 1 3 7 8 9 10 11 12 13 16 17 20 21 26 27 29 31 33 35 36 39 43 44 45 48 52 55 57 58 60 61 63 64 65 67 68 69 71 72 74 75 76 77 79 80 81 84 87 88 90 91 94 96 97 99 101 102 104 108 110 111 112 113 115 116 117 119 120 123 124 126 127 130 132 133 134 135 137 138 141 142 143 144 145 147 148 151 154 155 156 158 159 160 161 163 164 165 166 168 171 172 173 174 175 176 177 179 180 183 184 186 187 188 195 197 198 200 202 203 204 206 207 208 209 210 211 212 213 214 215 217 218 220 221 222 223 225 227 228 230 233 235 238 239 240 243 247 249 250 252 255 256 258 262 263 264 265 266 268 269 270 272 274 275 277 278 280 281 282 283 284 288 289 290 292 293 294 295 297 298 300 23 4 5 51 89 93 103 169 185 224 229 251 257 261 26 56 61 108 130 175 274 275 2 147 154 244 250 262 83 201 286 299 78 167 181 205 246 42 59 98 167 181 205 246 232 95 136 146 150 234 254 50 59 66 83 85 100 189 236 287 296 6 30 46 47 62 103 191 199 267 285 14 19 22 24 25 28 32 34 37 41 49 53 54 56 86 106 107 109 114 122 125 139 149 153 162 178 182 190 192 196 216 226 231 241 260 273 279 286 1 3 4 5 7 8 9 10 11 12 13 15 16 17 18 20 21 23 27 29 31 33 35 36 38 39 40 43 44 45 48 51 52 57 58 60 63 64 65 67 68 69 70 71 72 73 74 75 76 77 79 80 81 82 84 87 90 91 92 93 94 96 97 99 101 102 104 105 110 111 112 113 115 116 117 118 119 120 121 123 124 126 127 128 129 131 132 133 134 135 137 138 141 142 143 144 145 148 151 152 155 156 157 158 159 160 161 163 165 166 168 169 170 172 173 174 176 177 179 180 183 184 185 186 187 188 193 194 195 197 198 200 202 203 206 207 209 210 211 212 213 215 217 218 219 220 221 222 223 224 225 227 228 229 233 235 238 239 240 242 243 245 247 248 249 251 253 255 256 257 258 259 261 263 264 265 266 268 269 270 271 272 276 277 278 280 281 282 283 284 288 289 290 291 292 293 294 295 298 300 55 88 89 140 164 171 204 208 214 230 237 252 297 2 147 154 244 250 262 176 5 126 252 82 174 103 197 201 57 62 299 78 128 33 67 131 42 167 181 205 246 157 254 232 50 59 66 83 85 95 98 100 136 146 150 189 234 236 287 296 259 6 14 19 22 24 25 28 30 32 34 37 38 41 46 47 49 53 54 56 86 106 107 109 114 118 122 125 139 140 149 152 153 162 178 182 190 191 192 196 199 216 226 231 241 253 260 267 271 273 279 285 286 65 219 1 3 7 8 9 10 11 12 13 15 16 17 18 20 21 26 27 29 31 35 36 39 40 43 44 45 48 52 55 58 60 61 63 64 68 69 70 71 72 73 74 75 76 77 79 80 81 84 87 88 90 91 92 94 96 97 99 101 102 104 105 108 110 111 112 113 115 116 117 119 120 121 123 124 127 129 130 132 133 134 135 137 138 141 142 143 144 145 148 151 155 156 158 159 160 161 163 164 165 166 168 170 171 172 173 175 177 179 180 183 184 186 187 188 193 194 195 198 200 202 203 204 206 207 208 209 210 211 212 213 214 215 217 218 220 221 222 223 225 227 228 230 233 235 237 238 239 240 242 243 245 247 248 249 255 256 258 263 264 265 266 268 269 270 272 274 275 276 277 278 280 281 282 283 284 288 289 290 291 292 293 294 295 297 298 300 224 23 4 51 89 93 169 185 229 251 257 261 86 108 141 227 234 251 276 287 47 70 81 88 144 171 83 201 42 78 167 246 205 47 70 81 88 144 171 252 4 162 68 89 23 21 299 42 201 57 78 167 181 246 205 29 33 46 75 119 195 279 15 27 40 55 67 140 219 201 2 42 59 78 98 150 167 181 205 234 246 42 50 66 83 85 95 100 136 146 189 236 254 287 296 299 2 6 19 25 41 46 47 53 59 62 98 107 114 118 150 191 199 205 232 234 244 267 285 3 4 5 9 10 14 16 17 20 22 24 28 30 32 34 35 37 38 39 43 44 48 49 54 56 60 63 64 68 69 70 72 73 82 84 86 91 93 99 102 103 104 105 109 110 111 112 115 121 122 123 124 125 126 127 128 131 134 138 139 141 142 144 145 149 152 153 154 158 159 162 170 172 174 176 178 179 182 187 190 192 193 194 196 211 216 217 220 224 226 231 233 241 243 245 247 250 253 256 258 260 262 271 273 274 276 281 282 284 286 291 292 293 294 1 12 29 36 45 58 61 74 77 79 80 94 108 113 119 120 130 133 135 147 155 156 161 163 164 165 166 171 175 180 184 188 195 197 200 203 213 223 228 230 237 238 239 240 242 248 249 252 263 268 275 278 279 283 289 295 297 298 23 31 52 81 87 89 129 186 204 212 227 255 257 265 266 280 225 7 8 11 13 18 21 26 51 57 65 71 76 88 90 92 96 97 101 106 116 117 132 137 143 148 151 157 160 168 169 173 177 183 185 198 202 206 207 208 209 210 214 215 218 221 222 229 235 251 259 261 264 269 270 272 277 288 290 300 15 27 40 55 67 140 219 206 269 8 160 296 236 282 201 78 167 181 246 152 168 157 254 277 89 42 2 6 19 25 30 41 46 47 50 53 59 62 66 83 85 95 98 100 107 114 118 136 146 150 189 191 199 205 232 234 244 253 267 285 287 299 202 259 7 1 3 9 10 11 12 13 14 16 17 20 21 22 24 26 28 29 31 32 33 34 35 36 37 38 39 43 44 45 48 49 52 54 56 57 58 60 61 63 64 65 68 69 70 71 72 73 74 75 76 77 79 80 81 82 84 86 87 88 90 91 92 94 96 97 99 101 102 104 105 106 108 109 110 111 112 113 115 116 117 119 120 121 122 123 124 125 126 127 128 129 130 131 132 133 134 135 137 138 139 141 142 143 144 145 147 148 149 153 154 155 156 158 159 161 162 163 164 165 166 170 171 172 173 174 175 176 177 178 179 180 182 183 184 186 187 188 190 192 193 194 195 196 197 198 200 203 204 207 209 210 211 212 213 214 215 216 217 218 220 221 222 223 226 227 228 230 231 233 235 237 238 239 240 241 242 243 245 247 248 249 250 252 255 256 258 260 262 263 264 266 268 270 271 273 274 275 276 278 279 280 281 283 284 286 288 289 291 292 293 294 295 297 298 4 23 51 93 103 151 169 185 224 225 229 251 257 261 265 272 290 300 5 18 208 11 49 83 102 103 169 222 277 42 86 113 155 167 212 258 201 78 246 42 86 113 155 167 212 258 276 199 57 22 219 217 29 225 201 78 246 59 87 92 94 127 135 178 241 27 63 112 116 155 287 293 201 78 2 42 59 95 98 146 150 167 181 205 232 234 246 262 136 254 6 46 47 50 62 66 83 85 100 140 189 191 199 236 244 267 285 296 14 19 24 25 30 32 34 37 38 41 49 53 56 103 107 114 118 125 128 131 139 149 152 182 190 192 196 216 226 231 253 260 273 279 286 299 3 9 10 15 16 17 20 22 28 39 54 68 72 73 82 86 91 104 106 109 110 115 121 122 123 124 126 127 141 145 147 153 158 159 162 170 171 172 174 176 178 179 187 193 194 211 214 230 241 245 247 256 258 271 276 281 284 291 93 223 1 4 5 7 8 11 12 13 18 21 23 26 29 31 33 35 36 40 43 44 45 48 51 52 55 57 58 60 61 64 65 67 69 70 71 74 75 76 77 79 80 81 84 90 96 97 99 101 102 105 108 111 113 117 119 120 129 130 132 133 134 137 138 142 143 144 148 151 154 156 157 160 161 163 165 166 168 169 173 175 177 180 183 184 185 186 188 195 197 198 200 202 203 206 207 209 210 212 213 215 217 218 219 220 221 222 224 225 227 228 229 233 235 238 239 240 242 243 248 249 250 251 255 257 259 261 263 264 265 266 268 269 270 272 274 275 277 278 280 282 283 288 289 290 292 294 295 298 300 88 89 164 204 208 237 252 297 27 63 112 116 155 287 293 157 295 248 60 101 239 215 11 201 2 42 59 78 95 98 146 150 167 181 205 232 234 246 262 6 30 46 47 50 62 66 83 85 100 136 140 189 191 199 236 244 254 267 285 296 299 3 9 10 14 15 16 17 19 20 22 24 25 28 32 34 37 38 39 41 43 44 49 53 54 56 64 67 68 69 70 72 73 82 86 91 99 102 104 105 106 107 109 110 114 115 118 121 122 123 124 125 126 127 128 131 139 141 142 144 145 147 149 152 153 158 159 162 170 171 172 174 176 178 179 182 187 190 192 193 194 196 211 214 216 219 226 230 231 241 243 245 247 253 256 258 260 271 273 274 276 279 281 282 284 286 291 93 223 1 7 8 12 13 18 21 26 29 31 33 35 36 40 45 48 52 55 57 58 61 65 71 74 75 76 77 79 80 81 84 87 88 90 92 94 96 97 103 108 111 113 117 119 120 129 130 132 133 134 135 137 138 143 148 151 154 156 160 161 163 164 165 166 168 173 175 177 180 183 184 186 188 195 197 198 200 202 203 204 206 207 208 209 210 212 213 217 218 220 221 222 225 227 228 233 235 237 238 240 242 249 250 252 255 263 264 265 266 268 269 270 272 275 277 278 280 283 288 289 290 292 294 297 298 300 23 4 5 51 89 169 185 224 229 251 257 259 261 1 4 128 139 144 233 245 248 52 118 134 239 292 201 254 52 118 134 239 292 231 177 232 96 181 3 148 133 201 254 62 107 117 135 149 158 186 277 1 33 69 177 249 201 78 167 181 246 205 42 1 33 69 177 249 275 65 64 239 234 110 25 225 201 78 167 181 246 42 205 31 46 73 143 199 226 283 58 135 211 247 270 201 58 135 211 247 270 93 8 13 200 52 112 114 201 26 52 100 175 186 200 217 272 39 65 98 139 162 199 283 201 286 246 42 78 167 181 205 2 59 95 136 146 150 234 254 42 167 181 205 232 50 66 83 85 189 236 267 287 296 299 6 46 47 100 285 14 19 24 25 30 32 34 37 38 41 49 53 56 62 103 107 114 118 125 128 131 149 152 178 182 190 191 192 196 216 226 231 241 244 253 260 273 279 3 9 15 22 28 54 63 73 82 86 104 106 109 110 121 122 153 170 193 194 245 271 286 141 1 4 5 7 8 10 11 12 13 16 17 18 20 21 23 27 29 31 33 35 36 40 43 44 45 48 51 55 57 58 60 61 64 67 68 69 70 71 72 74 75 76 77 79 80 81 84 87 90 91 92 93 94 96 97 99 101 102 105 108 111 112 113 115 116 117 119 120 123 124 126 127 129 130 132 133 134 135 137 138 142 143 144 145 148 151 154 155 156 157 158 159 160 161 163 165 166 168 169 172 173 174 176 177 179 180 183 184 185 187 188 195 197 198 202 203 206 207 209 210 211 212 213 215 218 219 220 221 222 223 224 225 227 228 229 233 235 238 239 240 242 243 247 248 249 250 251 255 256 257 258 259 261 262 263 264 265 266 268 269 270 274 275 276 277 278 280 281 282 284 288 289 290 291 292 293 294 295 298 300 88 89 140 147 164 171 204 208 214 230 237 252 297 39 65 98 139 162 199 283 176 195 140 174 25 36 116 147 201 246 62 78 168 128 33 67 2 42 59 95 136 146 150 167 181 205 232 234 254 6 30 46 47 50 66 83 85 100 189 236 267 285 287 296 299 3 9 14 15 19 22 24 28 32 34 37 38 41 49 53 54 56 63 73 82 86 104 105 106 107 109 110 114 118 121 122 125 131 149 152 153 170 178 182 190 191 192 193 194 196 216 219 226 231 241 244 245 253 260 271 273 279 286 243 70 141 1 7 8 10 11 12 13 16 17 18 20 21 26 27 29 31 35 40 43 44 45 48 52 55 57 58 60 61 64 68 69 71 72 74 75 76 77 79 80 81 84 87 88 90 91 92 94 96 97 99 101 102 108 111 112 113 115 117 119 120 123 124 126 127 129 130 132 133 134 135 137 138 142 143 144 145 148 151 154 155 156 157 158 159 160 161 163 164 165 166 171 172 173 175 177 179 180 183 184 186 187 188 197 198 200 202 203 204 206 207 208 209 210 211 212 213 214 215 217 218 220 221 222 223 225 227 228 230 233 235 237 238 239 240 242 247 248 249 250 252 255 256 258 262 263 264 265 266 268 269 270 272 274 275 276 277 278 280 281 282 284 288 289 290 291 292 293 294 295 297 298 300 224 23 4 5 51 89 93 103 169 185 229 251 257 259 261 2 4 27 63 116 223 265 49 50 123 143 226 254 275 201 78 49 50 123 143 226 254 275 152 177 24 102 220 223 283 201 30 35 81 142 148 172 190 226 253 10 92 130 165 187 285 290 201 286 78 167 181 246 42 205 2 59 98 150 167 181 232 234 95 136 146 254 50 66 85 100 189 236 287 296 299 6 30 46 47 62 83 103 191 199 244 267 14 19 25 32 34 41 49 53 107 114 118 149 178 182 190 196 226 273 3 4 5 7 9 11 12 13 15 16 17 20 22 23 24 27 28 31 33 36 37 38 39 40 43 44 45 48 52 54 56 58 60 63 64 67 68 69 70 71 72 73 74 77 82 84 86 87 90 91 93 96 99 102 104 105 109 110 111 112 113 115 119 121 122 123 124 125 126 127 128 131 132 133 134 135 138 139 141 143 144 145 152 153 154 155 156 158 159 162 166 168 169 170 173 174 175 176 177 179 180 183 184 185 188 192 193 194 197 198 200 206 211 212 213 215 216 217 218 219 220 223 224 227 228 231 233 238 239 240 241 242 243 245 247 249 250 251 255 256 257 258 259 260 261 262 263 264 266 269 270 271 274 276 277 279 280 281 282 283 284 288 289 291 292 293 294 295 298 29 61 79 94 108 120 147 160 163 171 203 230 252 265 272 275 1 8 26 76 80 89 106 117 140 202 210 214 235 51 185 186 18 21 55 57 65 75 88 97 101 116 129 137 151 157 161 164 195 204 207 208 209 221 222 225 229 237 248 268 278 297 300 10 92 130 165 187 285 290 125 78 73 238 246 26 112 83 201 286 30 128 33 131 2 42 59 98 150 167 181 205 232 234 50 66 85 95 100 136 146 189 236 254 287 296 299 6 14 19 25 32 34 38 41 46 47 49 53 62 107 114 118 140 149 152 178 182 190 191 196 199 226 244 253 267 273 70 57 219 1 3 7 8 9 11 12 13 15 16 17 18 20 21 22 24 27 28 29 31 35 36 37 39 40 43 44 45 48 52 54 56 58 60 61 63 64 65 67 68 69 71 72 74 75 76 77 79 80 81 82 84 86 87 88 90 91 94 96 97 99 101 102 104 105 106 108 109 110 111 113 115 116 117 119 120 121 122 123 124 126 127 129 132 133 134 135 137 138 139 141 142 143 144 145 147 148 153 154 155 156 157 158 159 160 161 162 163 164 166 168 170 171 172 173 174 175 176 177 179 180 183 184 186 188 192 193 194 195 197 198 200 202 203 204 206 207 209 210 211 212 213 214 215 216 217 218 220 221 222 223 225 227 228 230 231 233 235 237 239 240 241 242 243 245 247 248 249 250 252 255 256 258 260 262 263 264 265 266 268 269 270 271 272 274 275 276 277 278 279 280 281 282 283 284 288 289 291 292 293 294 295 297 298 300 23 4 5 51 55 89 93 103 151 169 185 208 224 229 251 257 259 261 20 84 127 153 190 265 272 292 16 151 176 239 242 271 288 2 201 286 42 50 59 78 95 98 136 146 150 167 181 205 234 246 254 232 6 30 46 47 62 66 83 85 100 103 189 191 199 236 244 267 285 287 296 299 50 3 4 5 9 10 14 15 17 19 22 24 25 28 32 34 37 38 39 41 43 44 49 53 54 56 60 63 64 67 68 69 70 72 73 82 86 91 93 99 102 104 105 107 109 110 112 114 115 118 121 122 123 124 125 126 128 131 139 141 142 144 145 149 152 158 159 162 170 172 174 178 179 182 187 192 193 194 196 211 216 219 224 226 231 241 243 245 247 253 256 258 260 262 273 274 276 279 281 282 284 291 293 294 20 27 127 138 153 171 217 220 230 233 292 223 93 289 1 7 8 11 12 13 18 21 23 26 29 31 33 35 36 40 45 48 51 52 55 57 58 61 65 71 74 75 76 77 79 80 81 87 90 92 94 96 97 101 106 108 111 113 116 117 119 120 129 130 132 133 134 135 137 140 143 148 154 155 156 157 160 161 163 165 166 168 169 173 175 177 180 183 184 185 186 188 195 197 198 200 202 203 206 207 209 210 212 213 215 218 221 222 225 227 228 229 235 238 240 248 249 250 251 255 257 259 261 263 264 266 268 269 270 275 277 278 280 283 290 295 298 300 88 89 147 164 204 208 214 237 252 297 16 151 176 239 242 271 288 226 221 101 15 26 283 147 179 2 201 286 42 59 78 95 98 136 146 150 167 181 205 232 234 246 254 274 6 30 46 47 50 62 66 83 85 100 140 189 191 199 236 244 267 285 287 296 299 219 3 9 10 14 17 19 20 22 24 25 27 28 32 34 35 37 38 39 41 43 44 48 49 53 54 56 60 63 64 67 68 69 70 72 73 82 84 86 91 99 102 104 105 106 107 109 110 111 112 114 115 118 121 122 123 124 125 126 127 128 131 134 138 139 141 142 144 145 149 152 153 154 158 159 162 170 171 172 174 178 182 187 190 192 193 194 196 211 214 216 217 220 230 231 233 241 243 245 247 250 253 256 258 260 262 273 276 279 281 282 284 291 292 293 294 177 266 222 132 103 31 93 223 289 1 7 8 11 12 13 18 21 29 33 36 40 45 52 55 57 58 61 65 71 74 75 76 77 79 80 81 87 88 90 92 94 96 97 108 113 116 117 119 120 129 130 133 135 137 143 148 155 156 157 160 161 163 164 165 166 168 173 175 180 183 184 186 188 195 197 198 200 202 203 204 206 207 208 209 210 212 213 215 218 225 227 228 235 237 238 240 248 249 252 255 263 264 265 268 269 270 272 275 277 278 280 290 295 297 298 300 23 4 5 51 89 169 185 224 229 251 257 259 261 34 51 85 109 153 241 269 278 56 66 107 113 137 271 201 42 78 98 167 181 205 246 2 59 95 136 146 150 232 234 6 50 83 100 189 199 236 267 285 287 296 299 254 14 19 24 25 32 34 37 38 41 46 47 49 53 62 106 114 118 125 139 149 178 182 190 191 192 196 216 226 231 241 244 260 279 286 3 4 5 7 8 9 10 11 12 13 15 16 17 20 21 22 23 27 28 29 30 31 33 35 36 39 40 43 44 45 48 52 54 58 60 61 63 64 67 68 69 70 71 72 73 74 76 77 79 80 81 82 84 86 87 90 91 92 93 94 96 99 102 103 104 105 110 111 112 115 119 121 122 123 124 126 127 128 129 131 132 133 134 135 138 141 142 143 144 145 148 152 154 155 156 157 158 159 162 165 166 168 169 170 172 173 174 175 176 177 179 180 183 184 185 187 188 193 194 195 197 198 200 202 203 206 211 212 213 215 217 218 219 220 221 223 224 227 228 229 233 238 239 240 242 243 245 247 249 250 251 253 255 256 257 258 259 261 262 263 264 266 268 270 273 274 276 277 280 281 282 283 284 288 289 291 292 293 294 295 298 108 147 160 163 252 272 275 1 26 57 65 89 97 101 116 117 120 140 151 171 204 207 208 209 210 214 230 235 237 265 290 297 18 55 75 88 130 161 164 186 222 225 248 300 56 66 107 113 137 271 97 79 85 55 15 11 104 51 201 42 78 98 167 181 205 246 2 59 95 136 146 150 232 234 254 6 30 50 83 100 189 199 236 267 285 287 296 299 14 19 24 25 32 34 37 38 41 46 47 49 53 62 106 114 118 125 128 131 139 140 149 152 178 182 190 191 192 196 216 226 231 241 244 253 260 273 279 286 259 1 3 7 8 9 10 12 13 16 17 18 20 21 22 26 27 28 29 31 33 35 36 39 40 43 44 45 48 52 54 57 58 60 61 63 64 65 67 68 69 70 71 72 73 74 75 76 77 80 81 82 84 86 87 88 90 91 92 94 96 99 101 102 105 108 109 110 111 112 115 116 117 119 120 121 122 123 124 126 127 129 130 132 133 134 135 138 141 142 143 144 145 147 148 151 153 154 155 156 157 158 159 160 161 162 163 164 165 166 168 170 171 172 173 174 175 176 177 179 180 183 184 186 187 188 193 194 195 197 198 200 202 203 204 206 207 208 209 210 211 212 213 214 215 217 218 219 220 221 222 223 225 227 228 230 233 235 237 238 239 240 242 243 245 247 248 249 250 252 255 256 258 262 263 264 265 266 268 269 270 272 274 275 276 277 278 280 281 282 283 284 288 289 290 291 292 293 294 295 297 298 300 23 4 5 89 93 103 169 185 224 229 251 257 261 78 90 219 244 250 266 282 96 105 153 245 258 98 201 46 96 105 153 245 258 30 149 284 98 242 95 201 254 9 22 156 163 167 190 248 260 57 146 148 206 216 223 296 201 2 181 254 286 78 246 42 59 95 98 136 150 167 205 232 234 6 46 47 50 66 83 85 100 189 199 236 267 285 287 299 19 25 30 41 53 62 103 107 114 118 125 149 152 191 196 244 253 9 14 15 22 24 32 34 37 49 54 56 63 73 82 86 104 106 110 121 122 139 147 153 162 170 178 182 190 192 193 194 226 231 241 245 260 271 273 279 131 1 3 4 5 7 8 10 11 12 13 16 17 18 20 21 23 26 27 28 29 31 33 35 36 38 39 40 43 44 45 48 51 52 55 58 60 61 64 65 67 68 69 70 71 72 74 75 76 77 79 80 81 84 87 90 91 92 93 94 96 97 99 101 102 105 108 109 111 112 113 115 116 117 119 120 123 124 126 127 128 129 130 132 133 134 135 137 138 141 142 143 144 145 151 154 155 157 158 159 160 161 165 166 168 169 172 173 174 175 176 177 179 180 183 184 185 186 187 188 195 197 198 200 202 203 207 209 210 211 212 213 215 217 218 219 220 221 222 224 225 227 228 229 233 235 238 239 240 242 243 247 249 250 251 255 256 257 258 259 261 262 263 264 265 266 268 269 270 272 274 275 276 277 278 280 281 282 283 284 288 289 290 291 292 293 294 295 298 300 156 163 88 89 140 164 171 204 208 214 230 237 252 297 57 146 148 206 216 223 296 129 151 109 240 128 26 133 198 2 181 201 254 286 42 59 78 95 98 136 150 167 205 232 234 246 6 30 46 47 50 66 83 85 100 189 199 236 267 285 287 299 9 14 15 19 22 24 25 28 32 34 37 38 41 49 53 54 56 62 63 73 82 86 104 105 106 107 110 114 118 121 122 125 131 139 140 147 149 152 153 162 170 178 182 190 191 192 193 194 196 219 226 231 241 244 245 253 260 271 273 279 70 75 1 3 7 8 10 11 12 13 16 17 18 20 21 27 29 31 33 35 36 39 40 43 44 45 48 52 55 58 60 61 64 65 67 68 69 71 72 74 76 77 79 80 81 84 87 88 90 91 92 94 96 97 99 101 102 108 111 112 113 115 116 117 119 120 123 124 126 127 130 132 134 135 137 138 141 142 143 144 145 154 155 156 157 158 159 160 161 163 164 165 166 168 171 172 173 174 175 176 177 179 180 183 184 186 187 188 195 197 200 202 203 204 207 208 209 210 211 212 213 214 215 217 218 220 221 222 225 227 228 230 233 235 237 238 239 242 243 247 248 249 250 252 255 256 258 262 263 264 265 266 268 269 270 272 274 275 276 277 278 280 281 282 283 284 288 289 290 291 292 293 294 295 297 298 300 185 23 4 5 51 89 93 103 169 224 229 251 257 259 261 61 134 148 166 178 194 255 265 3 19 47 108 116 190 250 83 201 78 167 181 205 246 2 42 59 98 95 136 146 150 167 181 205 232 234 246 50 66 85 100 189 236 254 287 296 299 6 25 41 46 53 62 107 114 118 191 199 244 267 4 5 9 10 14 15 20 22 24 28 30 32 34 37 38 43 49 54 56 63 64 68 69 70 73 82 86 91 93 103 104 105 109 110 112 121 122 123 124 125 126 127 128 131 139 141 142 144 145 149 152 153 158 162 170 174 179 182 192 193 196 211 216 219 224 226 231 241 243 245 247 253 258 260 262 271 273 276 279 281 284 285 286 291 293 12 16 17 27 36 40 45 58 60 74 77 113 115 119 133 135 138 147 154 155 156 159 165 166 171 172 175 176 178 180 184 187 188 194 197 200 206 213 217 218 223 228 230 233 239 240 242 249 256 263 269 270 280 288 292 294 295 297 298 23 84 168 1 61 93 103 160 203 265 11 44 89 140 79 94 278 21 227 251 7 8 13 18 26 29 31 33 35 39 48 51 52 55 57 65 67 71 72 75 76 80 81 87 88 90 92 96 97 99 101 102 106 111 117 120 129 130 132 137 143 151 157 161 163 169 173 177 183 185 186 195 198 202 204 207 209 210 212 214 215 220 221 222 225 229 235 238 248 252 257 259 261 264 266 268 272 274 275 277 282 283 289 290 300 164 208 237 3 19 47 108 116 190 250 126 42 238 229 215 183 285 283 83 201 78 128 33 67 131 2 59 95 98 136 146 150 167 181 205 232 234 246 254 168 6 25 30 41 46 50 53 62 66 85 100 107 114 118 140 152 189 191 199 236 244 253 267 287 296 299 259 7 9 10 11 12 13 14 15 16 17 20 22 24 27 28 31 32 34 35 36 37 38 39 40 43 44 45 48 49 52 54 56 58 60 63 64 68 69 70 71 72 73 74 77 81 82 84 86 87 88 90 91 92 96 99 102 104 105 106 109 110 111 112 113 115 119 121 122 123 124 125 127 132 133 134 135 138 139 141 142 143 144 145 147 148 149 153 154 155 156 158 159 162 165 166 170 171 172 173 174 175 176 177 178 179 180 182 184 187 188 192 193 194 196 197 198 200 204 206 211 213 214 216 217 218 219 220 223 226 227 228 230 231 233 239 240 241 242 243 245 247 249 252 255 256 258 260 262 263 264 266 269 270 271 273 274 276 277 279 280 281 282 284 286 288 291 292 293 294 295 297 298 75 257 1 23 61 80 89 93 103 117 160 203 207 251 265 221 21 79 94 157 278 289 163 202 4 5 8 18 26 29 51 55 57 65 76 97 101 120 129 130 137 151 161 164 169 185 186 195 208 209 210 212 222 224 225 235 237 248 261 268 272 275 290 300 12 27 62 76 125 156 216 229 19 35 104 135 166 181 241 201 78 19 35 104 135 166 181 241 261 24 65 91 31 109 84 249 201 78 13 65 142 150 271 16 40 48 116 122 242 253 201 16 40 48 116 122 242 253 291 175 73 277 281 201 
Redundant proportion:0.10
8 33 96 134 223 300 9 69 109 153 203 257 201 78 246 167 9 69 109 153 203 257 230 269 213 42 223 245 201 30 131 128 7 38 105 201 211 281 298 131 135 160 219 221 262 201 131 135 160 219 221 262 50 287 191 48 150 111 130 201 28 96 106 140 149 279 290 3 26 128 137 178 217 294 201 286 78 3 26 128 137 178 217 294 2 213 47 56 234 282 166 201 286 30 6 168 211 213 221 237 286 102 145 217 222 283 291 201 78 102 145 217 222 283 291 105 58 150 294 265 19 62 201 30 20 114 152 154 257 299 300 62 74 136 222 230 201 62 74 136 222 230 226 143 99 271 10 253 245 201 63 107 115 146 265 269 52 181 188 246 262 280 288 167 201 52 181 188 246 262 280 288 102 64 256 76 283 104 167 201 18 20 149 154 163 290 299 23 73 142 194 201 246 247 83 78 23 73 142 194 201 246 247 108 226 234 271 240 166 253 83 30 59 108 149 172 203 226 260 110 130 150 162 227 258 269 83 201 232 78 110 130 150 162 227 258 269 157 252 234 246 66 112 198 201 232 57 78 2 197 211 218 254 295 32 161 189 202 212 226 201 66 32 161 189 202 212 226 152 77 150 155 259 165 66 201 17 52 186 194 214 239 278 6 36 50 64 190 221 201 246 6 36 50 64 190 221 280 195 25 183 279 262 51 201 246 27 42 73 74 123 132 281 299 29 77 169 184 195 217 298 201 78 246 2 42 59 98 146 150 167 181 232 234 205 6 50 66 83 85 95 100 136 189 267 287 296 30 46 47 236 254 285 14 19 32 34 37 41 49 53 56 62 103 106 107 114 118 149 178 182 190 191 192 196 199 226 231 241 244 260 279 286 1 3 4 5 7 8 9 11 12 13 15 16 17 20 22 24 25 28 31 33 35 36 38 39 40 44 45 48 51 52 54 57 58 61 63 64 65 67 68 70 71 75 76 79 80 81 82 84 86 87 88 89 90 92 93 96 99 101 102 104 105 108 109 110 111 112 113 115 120 121 122 124 125 126 127 128 129 130 131 133 134 135 137 138 139 140 141 142 143 144 145 147 152 153 154 155 156 157 159 160 161 162 163 164 165 166 168 170 171 172 173 174 175 176 177 179 180 183 185 186 188 193 194 197 198 200 202 203 204 206 209 210 211 212 213 214 215 216 218 219 220 221 222 223 224 227 228 229 230 233 235 237 238 239 240 242 243 245 248 249 250 251 252 255 256 257 258 259 262 263 266 268 269 270 271 273 275 276 278 280 282 283 288 291 292 293 294 295 297 60 74 225 272 10 18 23 26 43 55 69 72 91 94 97 117 119 148 151 158 187 207 208 247 253 261 264 265 274 277 284 289 290 300 171 21 116 29 77 169 184 195 217 298 24 168 13 268 18 139 111 253 201 2 42 59 78 98 146 150 167 181 232 234 246 6 50 66 83 85 95 100 136 189 254 267 287 296 67 14 19 30 32 34 37 38 41 46 47 49 53 56 62 103 106 107 114 118 128 131 140 149 152 178 182 190 191 192 196 199 226 231 241 244 260 279 285 286 202 259 1 3 4 5 7 8 9 10 11 12 15 16 17 22 23 26 27 28 31 33 35 36 39 40 43 44 45 51 52 55 57 58 60 63 64 68 69 70 71 72 73 74 75 76 79 81 82 84 86 87 89 90 91 92 93 94 96 97 99 102 104 105 108 109 110 112 113 115 116 117 119 120 122 123 124 126 127 129 130 132 133 134 135 137 138 141 142 143 144 145 147 148 151 153 154 155 157 159 160 161 162 163 164 165 166 170 172 173 174 175 177 179 180 183 185 186 187 188 193 194 197 198 200 203 207 208 209 210 211 212 213 215 218 219 220 221 222 223 224 225 227 228 230 233 235 238 239 240 242 243 245 247 248 249 250 251 252 255 256 257 258 261 262 263 264 265 266 269 271 272 274 275 277 278 280 281 282 283 284 288 289 290 291 292 294 295 297 300 88 54 20 21 25 48 61 65 80 101 121 125 156 158 171 176 204 205 206 214 216 229 236 237 270 273 276 293 299 18 64 147 211 255 270 279 60 75 105 184 203 226 201 83 78 246 78 60 75 105 184 203 226 108 196 16 150 285 263 282 83 201 30 78 131 9 12 84 143 202 266 299 14 40 55 191 243 249 294 98 201 181 42 78 167 205 246 2 59 95 98 136 146 150 232 234 50 66 85 189 236 254 287 296 6 46 47 62 83 100 103 140 199 267 285 15 19 22 24 25 28 30 32 34 37 38 41 49 53 54 56 73 82 86 93 105 106 107 109 114 118 121 122 125 128 131 139 149 152 153 162 178 182 190 192 194 196 216 219 226 231 241 244 245 260 271 273 279 286 3 9 10 16 17 27 36 39 60 63 68 72 91 102 104 110 111 115 123 124 126 132 133 138 141 145 147 154 159 172 174 175 179 184 187 217 220 224 228 230 233 238 239 240 247 256 258 262 280 291 292 298 31 54 205 1 4 5 7 8 11 13 18 20 33 35 44 45 48 51 52 57 58 61 64 65 67 70 71 74 75 76 77 79 80 81 87 88 89 90 92 96 97 99 101 108 112 113 117 120 127 129 130 134 135 137 142 144 151 155 156 157 160 161 163 164 165 166 168 170 171 173 176 177 180 183 185 186 188 193 195 197 198 200 203 204 206 208 209 210 211 212 213 214 215 218 221 222 223 225 227 229 235 237 242 248 250 251 252 253 255 257 259 263 265 268 269 270 275 276 278 281 282 283 288 290 293 295 297 300 23 26 29 43 69 94 119 148 158 169 207 261 264 272 274 277 284 289 21 116 14 40 55 191 243 249 294 129 261 221 200 94 242 253 181 201 254 2 42 59 78 95 98 136 146 150 167 232 234 246 67 6 30 46 47 50 62 66 83 85 100 103 140 189 199 244 267 285 287 296 202 259 3 4 5 9 10 15 16 17 19 22 24 27 28 32 34 35 36 37 38 39 41 43 44 49 52 53 56 60 63 64 68 69 70 72 73 82 84 86 91 93 99 102 104 105 106 107 109 110 111 112 114 115 118 122 123 124 126 127 128 131 132 133 134 138 139 141 142 144 145 147 149 152 153 154 159 162 170 172 174 175 178 179 182 184 187 190 192 193 194 196 211 217 219 220 224 226 228 230 231 233 238 239 240 241 245 247 250 256 258 260 262 266 271 274 277 279 280 281 282 284 286 291 292 298 31 54 205 1 7 8 11 12 13 20 23 25 26 29 33 45 51 57 58 71 74 75 76 77 79 81 87 89 90 92 96 97 108 113 116 117 119 120 121 125 130 135 137 143 148 151 155 157 158 160 161 163 164 165 166 168 169 171 173 177 180 183 185 186 188 195 197 198 203 207 208 209 210 212 213 215 216 218 222 223 225 227 235 236 248 251 252 255 257 263 264 265 268 269 272 273 275 276 278 283 288 289 290 295 297 299 300 293 101 18 21 48 61 65 80 88 156 176 204 206 214 229 237 270 78 84 90 111 123 143 268 29 37 93 178 192 201 29 37 93 178 192 30 221 149 107 18 200 119 201 2 99 104 137 188 233 262 34 92 210 258 271 284 167 201 34 92 118 210 258 271 284 152 63 39 9 194 3 201 128 103 141 161 166 233 280 19 116 165 182 225 275 201 78 246 167 246 167 181 19 116 165 182 225 275 219 162 115 229 3 135 201 78 131 246 128 167 181 150 165 223 252 43 73 78 146 185 202 243 201 43 73 78 146 185 202 243 277 153 223 267 201 42 54 66 167 210 216 222 230 55 92 99 112 148 164 201 78 246 2 42 50 59 66 95 98 136 146 150 167 181 232 234 254 189 205 287 296 299 6 19 41 46 47 53 62 83 85 100 103 107 114 118 140 191 199 244 267 285 3 4 5 9 14 15 16 17 20 22 24 25 28 30 32 34 37 38 44 49 56 63 64 67 68 70 73 82 86 93 102 104 105 106 109 110 115 121 122 123 124 125 126 127 128 131 139 141 142 144 145 147 149 152 153 162 170 171 172 174 176 178 179 182 190 192 193 194 196 211 214 219 224 226 231 236 241 243 245 256 258 260 262 271 273 276 279 281 282 286 291 293 10 12 23 27 36 40 58 60 71 74 77 81 87 91 113 119 133 135 138 155 159 166 175 180 184 185 187 188 197 200 213 217 218 220 228 230 233 239 240 242 247 249 251 261 263 269 283 294 295 297 298 72 90 223 25 54 252 265 1 7 8 11 13 18 31 33 35 39 43 45 48 51 52 57 61 65 69 75 76 79 80 84 88 89 96 97 101 108 111 117 120 129 130 132 134 137 143 151 154 156 157 158 160 161 163 165 168 169 173 177 183 186 195 198 202 203 204 206 208 209 212 215 221 225 227 229 235 237 238 248 250 253 255 257 259 266 268 270 274 275 277 278 280 284 288 290 292 300 171 176 26 29 94 207 264 272 289 21 116 55 92 99 112 148 164 168 286 300 128 45 84 29 86 201 2 42 50 59 66 78 95 98 136 146 150 167 181 232 234 246 254 6 19 30 41 46 47 53 62 83 85 100 103 107 114 118 140 152 189 191 199 244 253 267 285 287 296 67 3 4 5 7 9 10 12 13 14 15 16 17 22 23 24 27 28 31 32 34 35 36 37 38 39 40 43 44 49 52 56 58 60 63 64 68 69 70 71 72 73 74 77 81 82 87 90 91 93 96 102 104 105 106 109 110 111 113 115 119 122 123 124 126 127 131 132 133 134 135 138 139 141 142 143 144 145 147 149 153 154 155 159 162 166 169 170 172 174 175 177 178 179 180 182 183 184 185 187 188 190 192 193 194 196 197 198 200 211 213 217 218 219 220 224 226 227 228 230 231 233 238 239 240 241 242 243 245 247 249 250 251 255 256 257 258 259 260 261 262 263 264 266 269 271 274 277 279 280 281 282 283 284 291 292 294 295 297 298 202 21 8 25 26 48 54 88 89 151 205 222 273 212 223 80 252 265 1 11 18 20 33 51 57 61 65 75 76 79 94 97 101 108 116 117 120 121 125 129 130 137 156 157 158 160 161 163 165 171 173 176 186 195 203 204 206 207 208 209 210 214 215 216 221 225 229 235 236 237 248 268 270 272 275 276 278 288 289 290 293 299 32 63 64 140 150 183 248 252 13 33 57 112 148 223 201 167 254 78 246 246 181 13 33 57 112 148 188 223 144 102 196 56 277 133 267 167 201 254 78 131 246 181 13 50 88 192 230 231 278 283 167 179 182 213 215 222 201 78 167 179 182 213 215 222 274 291 54 32 86 260 51 114 201 30 7 151 190 195 198 238 273 298 74 157 159 210 231 259 291 2 201 286 42 59 78 95 98 136 146 150 167 205 232 234 246 254 181 42 6 30 46 47 50 62 66 83 85 100 103 140 189 191 236 244 267 285 287 296 299 2 9 14 15 19 22 24 28 32 34 37 41 49 53 59 63 73 82 86 93 95 98 104 106 107 109 110 114 118 122 136 139 146 147 149 150 153 162 170 178 182 190 193 194 196 199 226 232 234 241 245 271 279 131 1 3 4 5 8 11 12 13 16 17 18 20 25 27 31 33 35 36 38 39 40 44 45 48 51 52 54 55 56 57 58 61 64 65 67 68 70 71 75 76 77 79 80 81 84 87 88 89 90 92 96 97 99 101 102 105 108 111 112 113 115 117 120 121 123 124 125 126 127 128 129 130 132 133 134 135 137 138 141 142 143 144 145 152 154 155 156 160 161 163 164 165 166 168 171 172 173 174 175 176 177 179 180 183 184 185 186 188 192 197 200 202 203 204 206 208 209 211 212 213 214 215 216 218 219 220 221 222 223 224 225 227 228 229 230 233 235 237 239 240 242 243 248 249 250 251 252 255 256 257 258 260 262 263 265 266 268 269 270 275 276 278 280 281 282 283 288 290 292 293 294 295 297 300 60 116 205 217 238 10 21 23 26 29 43 69 72 91 94 119 148 158 169 187 207 247 253 261 264 272 274 277 284 289 74 157 159 210 231 259 291 50 12 26 236 167 187 192 130 201 286 152 78 181 246 168 35 254 43 76 277 128 67 90 89 42 2 6 9 14 15 19 22 24 28 30 32 34 37 38 41 46 47 49 53 56 59 62 63 66 73 82 83 85 86 93 95 98 100 103 104 105 106 107 109 110 114 118 122 131 136 139 140 146 147 149 150 153 162 170 178 182 189 190 191 193 194 196 199 219 226 232 234 241 244 245 253 260 267 271 279 285 287 296 274 202 75 1 3 4 5 7 8 10 11 13 16 17 23 27 29 31 33 36 39 40 44 45 51 52 55 57 58 60 64 68 69 70 71 72 77 79 81 84 87 91 92 94 96 97 99 102 108 111 112 113 115 116 117 119 120 123 124 126 127 129 132 133 134 135 137 138 141 142 143 144 145 148 151 154 155 160 161 163 164 165 166 169 172 173 174 175 177 179 180 183 184 185 186 188 195 197 198 200 203 205 207 208 209 211 212 213 215 217 218 220 221 222 223 224 225 227 228 230 233 235 238 239 240 242 243 247 248 249 250 251 252 255 256 257 258 261 262 263 264 265 266 268 269 272 275 278 280 281 282 283 284 288 289 290 292 294 295 297 298 300 125 54 21 18 20 25 48 61 65 80 88 101 121 156 158 171 176 204 206 214 216 229 237 270 273 276 293 299 15 35 38 58 122 140 150 240 139 167 183 193 223 201 139 167 183 193 223 211 125 287 80 170 56 277 172 201 13 143 227 240 245 257 275 300 81 98 244 254 259 201 78 81 98 197 244 254 259 291 200 68 172 148 10 245 201 30 17 22 27 58 211 223 3 129 187 201 277 285 291 181 2 78 3 129 187 201 277 285 291 280 151 24 80 150 223 2 181 78 103 124 163 175 184 216 236 297 38 72 141 196 232 262 285 146 201 78 38 72 141 196 232 262 285 219 204 240 174 122 84 202 156 201 76 78 47 66 152 176 206 218 291 7 136 182 222 230 280 201 7 28 136 182 222 230 280 38 300 99 154 155 100 201 2 16 27 56 143 228 230 251 112 172 192 243 262 201 112 172 192 243 262 152 41 24 5 200 178 86 23 201 37 64 173 183 243 267 279 46 93 145 167 250 255 201 46 93 145 167 250 255 169 196 180 188 173 235 282 201 20 22 24 99 128 165 177 179 5 11 33 120 193 240 182 201 2 78 246 42 59 95 98 146 150 167 181 234 205 232 50 66 83 85 100 136 189 287 296 6 30 236 254 267 285 299 14 19 24 32 34 37 38 41 46 47 49 53 56 62 103 107 114 118 139 149 178 190 191 192 196 199 231 241 244 260 279 286 1 3 4 7 8 9 12 13 15 16 17 25 27 28 31 35 36 39 40 44 45 48 51 52 54 57 58 61 63 64 65 67 68 70 71 73 74 75 76 77 79 80 81 82 84 86 87 88 89 90 92 93 96 101 102 104 105 106 108 109 110 111 112 113 115 121 122 123 124 125 126 127 129 130 131 132 133 134 135 137 138 140 141 142 143 144 145 147 152 153 154 155 156 157 159 160 161 162 163 164 166 168 170 171 172 173 174 175 176 180 183 184 185 186 188 194 195 197 198 200 202 203 204 206 209 210 211 212 213 214 215 216 218 219 220 221 222 223 224 226 227 228 229 230 233 235 237 238 239 242 243 245 248 249 250 251 252 255 256 257 258 259 262 263 266 268 269 270 271 273 275 276 278 280 281 282 283 288 291 292 293 294 295 297 298 60 116 217 225 272 10 18 21 23 26 29 43 55 69 72 91 94 97 117 119 148 151 158 169 187 207 208 247 253 261 264 265 274 277 284 289 290 300 5 11 33 120 193 240 226 151 88 63 232 153 161 222 2 182 201 42 59 78 95 98 146 150 167 181 234 246 50 66 83 85 100 136 189 254 287 296 67 90 6 14 19 24 30 32 34 37 38 41 46 47 49 53 56 62 103 106 107 114 118 128 131 139 140 149 152 178 190 191 192 196 199 231 241 244 253 260 267 279 285 286 202 259 1 3 4 7 8 9 10 12 13 15 16 17 22 23 26 27 28 29 31 35 36 39 40 43 44 45 51 52 55 57 58 60 64 68 69 70 71 72 73 74 75 76 77 79 81 82 84 86 87 89 91 92 93 94 96 97 99 102 104 105 108 109 110 111 112 113 115 116 117 119 122 123 124 126 127 129 130 132 133 134 135 137 138 141 142 143 144 145 147 148 154 155 157 159 160 162 163 164 165 166 168 169 170 172 173 174 175 177 179 180 183 184 185 186 187 188 194 195 197 198 200 203 207 208 209 210 211 212 213 215 217 218 219 220 221 223 224 225 227 228 230 233 235 238 239 242 243 245 247 248 249 250 251 252 255 256 257 258 261 262 263 264 265 266 268 269 271 272 274 275 277 278 280 281 282 283 284 288 289 290 291 292 294 295 297 298 300 54 20 21 18 25 48 61 65 80 101 121 125 156 158 171 176 204 205 206 214 216 229 236 237 270 273 276 293 299 37 46 95 126 133 17 226 267 280 295 201 254 17 226 267 280 295 169 8 35 264 184 201 259 36 51 66 287 295 9 10 41 113 142 264 201 246 9 10 41 113 142 264 34 79 300 299 165 201 131 13 38 141 175 180 182 235 254 77 109 207 215 239 242 283 201 78 167 205 246 42 167 181 2 59 98 150 232 95 136 146 234 2 50 66 150 189 296 6 30 83 85 100 236 267 285 287 299 46 47 62 103 191 199 244 259 3 4 9 14 15 19 20 22 24 25 28 32 34 37 41 49 53 54 56 63 64 68 70 73 82 86 93 104 105 106 107 110 112 114 118 121 122 124 125 126 127 128 131 139 140 142 144 147 149 152 153 162 170 171 174 178 179 190 192 193 194 196 211 216 219 226 231 241 245 258 260 262 271 273 276 279 281 286 291 10 17 36 60 71 72 91 115 123 132 133 138 141 145 154 159 172 175 184 187 217 220 228 230 233 238 240 247 256 280 294 295 298 31 54 273 1 5 7 8 11 12 16 18 27 33 35 39 40 44 45 48 51 52 55 57 58 61 65 67 74 75 76 79 80 81 84 87 88 89 90 92 96 97 99 101 102 108 111 113 117 120 129 130 134 135 137 143 151 155 156 157 160 161 163 164 165 166 168 173 176 177 183 185 186 188 195 197 198 200 202 203 204 206 208 209 210 212 213 214 218 221 222 223 224 225 227 229 237 243 248 249 250 251 252 253 255 257 263 265 266 268 269 270 275 278 282 288 290 292 293 297 300 171 205 23 26 29 43 69 94 119 148 158 169 261 264 272 274 277 284 289 21 116 77 109 207 215 239 242 283 291 287 162 174 251 44 182 259 201 78 246 128 67 42 167 181 59 98 232 152 277 2 50 66 95 136 146 150 189 234 254 296 6 30 46 47 62 83 85 100 103 140 191 199 244 267 285 202 299 253 20 3 4 5 9 10 14 15 16 17 19 22 24 27 28 32 34 35 36 37 38 39 41 43 49 52 53 56 60 63 64 68 69 70 71 72 73 82 84 86 90 91 93 99 102 104 105 106 107 110 111 112 114 115 118 122 123 124 126 127 131 132 133 134 138 139 141 142 144 145 147 149 153 154 159 170 172 175 178 179 184 187 190 192 193 194 196 211 217 219 220 224 226 228 230 231 233 238 240 241 243 245 247 250 256 258 260 262 266 271 274 279 280 281 282 284 286 292 294 295 298 31 158 21 54 273 1 7 8 11 12 13 23 25 26 29 33 40 45 51 55 57 58 74 75 76 79 81 87 89 92 94 96 97 108 113 116 117 119 120 121 125 129 130 135 137 143 148 151 155 157 160 161 163 164 165 166 168 169 171 173 176 177 180 183 185 186 188 195 197 198 200 203 205 208 209 210 212 213 214 216 218 221 222 223 225 227 235 236 248 249 252 255 257 261 263 264 265 268 269 272 275 276 278 288 289 290 293 297 300 18 48 61 65 80 88 101 156 204 206 229 237 270 52 55 131 176 201 226 288 37 40 45 133 211 246 254 201 78 167 181 37 40 45 133 211 246 195 272 75 154 48 112 298 201 254 78 167 181 46 87 92 194 252 299 86 102 119 129 137 167 233 181 201 78 86 102 119 129 137 167 233 8 295 248 183 267 253 181 201 78 89 135 151 237 240 256 56 77 222 228 247 258 2 42 201 78 167 246 205 181 42 56 77 222 228 247 258 163 239 12 19 172 288 201 152 168 78 167 246 181 67 42 15 25 84 102 189 218 270 51 78 111 182 208 215 250 201 149 246 42 167 181 2 59 150 232 205 50 66 95 136 146 254 98 234 6 46 47 83 85 100 103 189 199 267 285 287 296 19 30 41 53 62 107 114 118 140 152 191 236 244 299 3 9 14 15 24 28 32 34 49 63 68 73 82 86 91 93 104 106 109 110 122 124 126 139 147 153 162 170 174 178 190 192 193 194 196 226 231 241 245 260 271 279 281 284 286 131 1 4 5 7 8 11 12 13 16 17 18 20 22 27 31 33 35 36 37 38 39 40 44 45 48 52 54 55 56 57 58 61 64 65 67 70 71 74 75 76 77 79 80 81 87 88 89 90 92 96 97 99 101 105 108 112 113 115 117 120 121 123 125 127 128 129 130 132 133 134 135 137 138 141 142 143 144 145 151 154 155 156 157 159 160 161 163 164 165 166 168 171 172 173 175 176 177 179 180 183 184 185 186 188 195 197 198 200 202 203 204 206 209 210 211 212 213 214 216 219 220 221 222 223 224 225 227 228 229 230 233 235 237 238 239 240 242 243 248 249 251 252 255 256 257 258 259 262 263 265 266 268 269 273 275 276 278 280 282 283 288 290 291 292 293 294 295 297 298 300 60 116 205 217 10 21 23 26 29 43 69 72 94 119 148 158 169 187 207 247 253 261 264 272 274 277 289 51 78 111 182 208 215 250 211 243 221 22 137 155 263 149 201 42 167 181 246 2 59 98 150 232 234 50 66 95 136 146 254 67 6 30 46 47 83 85 100 103 189 199 267 285 287 296 89 3 9 14 15 19 24 28 32 34 37 38 41 49 53 56 62 63 64 68 69 73 82 86 91 93 104 105 106 107 109 110 114 118 122 124 126 128 131 139 140 142 147 152 153 162 170 174 178 190 191 192 193 194 196 219 226 231 241 244 245 253 260 271 279 281 284 286 70 202 75 1 4 5 7 8 10 11 12 13 16 17 23 26 27 29 31 33 35 36 39 40 43 44 45 52 55 57 58 60 71 72 74 76 77 79 81 84 87 90 92 94 96 97 99 102 108 112 113 115 116 117 119 120 123 127 129 130 132 133 134 135 138 141 143 144 145 148 151 154 157 159 160 161 163 164 165 166 168 169 172 173 175 177 179 180 183 184 185 186 187 188 195 197 198 200 203 205 207 209 210 212 213 217 218 220 222 223 224 225 227 228 230 233 235 238 239 240 242 247 248 249 251 252 255 256 257 258 259 261 262 264 265 266 268 269 272 274 275 277 278 280 282 283 288 289 290 291 292 294 295 297 298 300 54 21 18 20 25 48 61 65 80 88 101 121 125 156 158 171 176 204 206 214 216 229 236 237 270 273 276 293 299 34 112 155 208 232 259 285 23 46 123 188 197 248 167 201 78 23 46 123 188 197 248 97 227 49 37 90 20 257 167 201 78 61 68 82 132 136 159 29 75 92 116 119 213 201 78 42 167 181 246 2 59 98 150 232 234 205 50 66 95 136 146 287 254 6 46 47 62 83 85 100 103 140 189 191 199 244 267 285 14 19 25 30 32 34 37 38 41 49 53 56 107 114 118 125 139 149 152 178 182 190 196 216 226 236 241 260 273 279 286 296 299 3 4 9 10 15 16 17 22 24 28 60 63 68 73 82 86 91 93 102 104 106 109 110 115 122 123 124 127 141 145 147 153 159 162 170 172 174 179 187 193 194 211 224 230 231 245 247 256 258 262 271 281 284 291 131 266 133 1 5 7 8 11 12 13 18 20 27 31 33 35 36 39 40 44 45 48 51 52 54 55 57 58 64 65 67 70 71 74 76 77 79 80 81 84 87 88 89 90 96 97 99 101 105 108 111 112 113 117 120 121 126 128 129 130 134 135 137 138 142 143 144 151 154 155 156 157 160 161 163 164 165 166 168 171 173 175 176 177 180 183 184 185 186 188 192 195 197 198 200 202 203 204 206 208 209 210 212 214 215 218 219 220 221 222 223 225 227 228 229 233 235 237 238 239 240 242 243 248 249 250 251 252 255 257 259 263 265 268 269 270 275 276 278 280 282 283 288 290 292 293 294 295 297 298 300 205 217 21 23 26 43 69 72 94 148 158 169 207 253 261 264 272 274 277 289 29 75 92 116 119 207 213 126 214 139 43 208 201 42 78 167 181 246 2 59 98 150 232 234 50 66 95 136 146 254 287 67 6 30 46 47 62 83 85 100 103 140 189 191 199 244 267 285 296 259 3 4 5 9 10 14 15 16 17 19 22 24 28 32 34 37 38 41 44 49 53 56 60 63 64 68 69 70 73 82 86 91 93 99 102 104 105 106 107 109 110 112 114 115 118 122 123 124 127 128 131 141 142 144 145 147 149 152 153 159 162 170 172 174 178 179 182 187 190 192 193 194 196 211 219 224 226 230 231 241 243 245 247 253 256 258 260 262 271 274 279 281 282 284 286 291 31 96 84 202 7 133 266 1 8 11 12 13 23 25 26 27 33 35 36 39 40 45 51 52 55 57 58 71 72 74 76 77 79 81 87 89 90 94 97 108 111 113 117 120 125 129 130 132 134 135 137 138 143 148 151 154 155 157 160 161 163 164 165 166 168 169 173 175 177 180 183 184 185 186 188 195 197 198 200 203 205 209 210 212 215 216 217 218 220 221 222 223 225 227 228 233 235 236 238 239 240 242 248 249 250 251 252 255 257 261 263 264 265 268 269 272 273 275 277 278 280 283 288 289 290 292 294 295 297 298 299 300 293 54 20 21 18 48 61 65 80 88 101 121 156 158 171 176 204 206 229 237 270 276 33 35 83 117 202 262 268 22 67 86 136 150 190 201 22 67 86 136 150 190 269 125 57 275 94 118 119 201 11 36 109 145 150 186 216 226 59 97 177 188 271 167 201 246 78 181 246 59 97 177 188 271 276 34 55 72 277 25 84 112 167 201 131 78 181 246 22 32 41 58 129 159 192 13 115 130 195 232 253 262 181 201 2 78 42 50 59 66 95 98 136 146 150 167 181 189 234 246 254 287 296 282 205 6 14 19 34 37 38 41 46 47 49 53 56 62 85 100 103 107 114 139 140 149 178 182 190 191 192 196 199 226 231 241 244 260 267 279 285 286 3 4 5 7 9 11 12 15 16 17 20 24 25 27 28 30 31 33 35 36 39 40 44 45 48 52 54 61 63 64 67 68 70 71 73 74 77 79 81 82 83 84 86 87 88 89 90 92 93 96 99 102 104 105 106 109 110 111 112 113 118 121 122 123 124 125 126 127 128 131 132 133 134 135 138 141 142 143 144 145 147 152 153 154 155 156 157 162 165 166 168 170 171 172 173 174 175 176 177 179 180 183 184 185 188 193 194 197 198 200 204 206 211 212 213 214 215 216 218 219 220 221 223 224 227 228 230 233 236 238 239 240 242 243 245 249 250 251 252 255 256 257 258 259 263 266 268 269 270 271 273 276 278 280 281 283 288 291 292 293 294 295 297 298 299 29 60 91 94 108 116 160 203 209 217 225 272 275 289 1 21 23 43 57 80 148 207 210 265 274 290 25 176 216 8 10 18 26 51 55 65 69 72 75 76 97 101 117 119 120 137 151 158 161 163 164 169 186 187 202 208 222 229 235 237 247 248 261 264 277 284 300 13 115 130 195 232 253 262 151 144 92 80 185 208 32 2 201 33 42 50 59 66 78 95 98 136 146 150 167 181 189 234 246 254 287 296 282 6 14 19 30 34 37 38 41 46 47 49 53 56 62 83 85 100 103 107 114 118 128 131 139 140 149 152 178 182 190 191 192 196 199 226 231 241 244 260 267 279 285 286 67 1 3 4 5 7 8 9 10 11 12 15 16 17 22 23 24 26 27 28 29 31 35 36 39 40 43 44 45 51 52 57 58 60 63 64 68 69 70 71 72 73 74 75 76 77 79 81 82 84 86 87 89 90 91 93 94 96 97 99 102 104 105 106 108 109 110 111 112 113 116 117 119 120 122 123 124 126 127 129 132 133 134 135 137 138 141 142 143 145 147 148 153 154 155 157 159 160 161 162 163 164 165 166 168 169 170 172 173 174 175 177 179 180 183 184 186 187 188 193 194 197 198 200 202 203 207 209 210 211 212 213 215 217 218 219 220 221 222 223 224 225 227 228 230 233 235 238 239 240 242 243 245 247 248 249 250 251 252 255 256 257 258 259 261 263 264 265 266 268 269 271 272 274 275 277 278 280 281 283 284 288 289 290 291 292 294 295 297 298 300 54 237 21 18 20 25 48 65 88 101 121 125 156 171 176 204 205 206 214 216 229 236 270 273 276 293 299 61 55 158 66 138 142 184 238 270 46 103 109 160 230 240 201 100 46 103 109 160 230 240 300 270 73 122 187 263 100 201 75 84 127 166 171 201 218 223 28 82 151 175 232 272 289 2 201 42 59 78 95 98 136 146 150 167 205 234 246 254 6 50 66 83 85 100 181 189 199 267 285 287 296 14 19 24 25 30 32 34 37 38 41 46 47 49 53 56 62 103 106 107 114 118 125 128 131 139 140 149 152 178 182 190 191 192 196 216 226 231 236 241 244 260 273 279 286 299 3 4 9 10 15 16 17 22 60 63 68 73 86 91 93 102 104 109 110 115 122 123 124 126 127 141 145 153 162 170 172 179 193 194 211 224 230 245 247 256 258 262 271 281 284 291 187 1 5 7 8 11 12 13 18 20 27 31 33 35 36 39 40 44 45 48 51 52 54 55 57 58 61 64 65 67 70 71 74 76 77 79 80 81 87 88 89 90 92 96 97 99 101 105 108 111 112 113 117 120 121 129 130 132 133 134 135 137 138 142 143 144 147 154 155 156 157 159 160 161 163 164 165 168 173 174 176 177 180 183 184 185 186 188 195 197 198 200 202 203 204 206 208 209 210 212 213 214 215 219 220 221 222 225 227 228 229 233 235 237 238 239 240 242 243 248 249 250 251 252 255 257 259 263 265 266 268 269 270 275 276 278 280 282 283 288 290 292 293 294 295 297 298 300 116 205 217 21 23 26 29 43 69 72 94 119 148 158 169 207 253 261 264 274 277 28 82 151 175 232 272 289 160 221 101 229 292 48 155 223 2 201 6 30 42 50 59 66 78 83 85 95 98 100 136 146 150 167 181 189 199 234 246 254 267 285 287 296 67 3 4 5 9 10 14 15 16 17 19 22 24 32 34 37 38 41 43 44 46 47 49 53 56 60 62 63 64 68 69 70 73 86 91 93 99 102 103 104 105 106 107 109 110 112 114 115 118 122 123 124 126 127 128 131 139 140 141 142 144 145 147 149 152 153 162 170 172 174 178 179 182 190 191 192 193 194 196 211 219 224 226 230 231 241 243 244 245 247 253 256 258 260 262 271 279 281 282 284 286 291 31 84 202 187 1 7 8 11 12 13 23 25 26 27 29 33 35 36 39 40 45 51 52 55 57 58 71 72 74 75 76 77 79 81 87 89 90 92 94 96 97 108 111 113 116 117 119 120 125 129 130 132 133 134 135 137 138 143 148 154 157 159 161 163 164 165 166 168 169 173 177 180 183 184 185 186 188 195 197 198 200 203 205 207 208 209 210 212 213 215 217 218 220 222 225 227 228 233 235 236 238 239 240 242 248 249 250 251 252 255 257 259 261 263 264 265 266 268 269 274 275 277 278 280 283 288 290 294 295 297 298 299 300 293 54 21 18 20 61 65 80 88 121 156 158 171 176 204 206 214 216 237 270 273 276 45 55 84 127 130 251 19 74 77 188 234 261 167 201 78 246 246 19 74 77 82 188 234 261 121 272 221 101 23 167 201 78 131 246 14 88 97 211 233 234 292 70 73 78 137 162 289 201 42 70 73 78 137 162 289 117 54 216 150 3 89 179 42 201 7 30 35 39 63 108 151 265 24 148 163 249 277 2 83 201 42 59 78 98 167 205 232 246 181 232 50 66 95 136 146 150 234 254 287 299 2 6 42 46 47 59 62 83 85 98 100 103 140 189 191 199 267 285 296 3 9 14 15 19 22 25 28 32 34 37 38 41 49 53 54 56 73 82 86 93 104 105 106 107 109 110 114 118 121 122 124 125 128 131 139 147 149 152 153 162 170 178 182 190 192 193 194 196 216 219 226 231 236 241 244 245 260 271 273 279 286 10 17 23 27 36 40 45 58 60 63 68 71 72 74 77 81 87 91 111 113 115 119 123 126 127 132 133 135 138 141 145 154 155 159 165 166 172 174 175 177 179 180 184 185 187 188 197 200 213 217 218 220 223 224 227 228 230 233 239 242 247 251 256 258 261 262 263 264 269 280 291 292 294 295 297 298 12 31 202 25 54 108 209 265 1 4 5 8 11 13 16 18 20 33 43 44 48 51 52 55 57 61 64 65 67 69 70 75 76 79 80 84 88 89 90 92 96 97 99 101 102 112 117 120 129 130 134 137 142 143 144 156 157 158 160 161 164 168 171 173 176 183 186 195 198 203 204 206 208 210 211 212 214 215 221 222 225 229 235 237 238 240 243 248 250 252 253 255 257 259 266 268 270 274 275 276 278 281 282 283 284 288 290 293 300 26 29 94 169 207 272 289 21 116 24 148 163 249 277 50 70 125 210 102 252 12 283 201 152 57 78 167 181 246 168 157 254 67 90 232 2 6 30 42 46 47 59 62 66 83 85 95 98 100 103 136 140 146 150 189 191 199 234 244 267 285 287 296 274 259 253 299 3 4 5 7 9 10 11 13 14 15 16 17 19 22 23 27 28 31 32 34 35 36 37 38 39 40 41 43 44 45 49 52 53 56 58 60 63 64 68 69 71 72 73 74 77 81 82 84 86 87 89 91 92 93 96 99 104 105 106 107 109 110 111 112 113 114 115 118 119 122 123 124 126 127 128 131 132 133 134 135 138 139 141 142 143 144 145 147 149 153 154 155 159 162 165 166 169 170 172 174 175 177 178 179 180 182 183 184 185 187 188 190 192 193 194 196 197 198 200 211 213 217 218 219 220 223 224 226 227 228 230 231 233 238 239 240 241 242 243 245 247 250 251 255 256 257 258 260 261 262 263 264 266 269 271 279 280 281 282 284 286 291 292 294 295 297 298 202 8 25 26 48 54 80 94 108 205 209 214 265 273 290 1 18 20 21 29 33 51 55 61 65 75 76 79 88 97 101 116 117 120 121 129 130 137 151 156 158 160 161 164 171 173 176 186 195 203 204 206 207 208 212 215 216 221 222 225 229 235 236 237 248 268 270 272 275 276 278 288 289 293 300 55 58 80 101 196 198 205 13 89 129 136 217 42 181 201 78 167 246 78 13 89 129 136 217 272 80 189 59 6 167 67 42 181 201 30 128 131 78 1 39 125 126 155 173 290 298 150 164 193 220 249 292 201 78 167 246 181 42 205 2 42 59 95 98 136 146 232 234 254 50 66 287 296 299 6 47 83 85 100 189 199 267 285 14 19 25 30 32 34 41 46 49 53 62 103 107 114 118 140 149 152 178 182 190 191 196 226 236 244 273 15 22 24 28 37 73 82 86 93 106 109 122 139 153 162 194 241 245 260 271 279 286 3 4 5 7 8 9 11 12 13 16 17 18 20 27 31 33 35 36 38 40 44 45 48 51 52 54 55 56 57 58 61 63 64 65 67 68 70 71 74 75 76 77 79 80 81 84 87 88 89 90 92 96 97 99 101 102 104 105 108 110 111 112 113 115 117 120 121 123 124 127 128 129 130 131 132 133 134 135 137 138 141 142 143 144 145 147 151 154 156 157 159 160 161 163 165 166 168 170 171 172 174 175 176 177 179 180 183 184 185 186 188 192 195 197 198 200 202 203 204 206 208 209 210 211 212 213 214 215 216 218 219 221 222 223 224 225 227 228 229 230 231 233 235 237 238 239 240 242 243 248 250 251 252 255 256 257 258 259 262 263 265 266 268 269 270 275 276 278 280 281 282 283 288 291 293 294 295 297 300 60 116 217 10 21 23 26 29 43 69 72 91 94 119 148 158 169 187 207 247 253 261 264 272 274 277 284 289 150 164 193 220 249 292 231 210 31 264 49 180 166 130 201 78 167 181 246 168 67 2 42 59 95 98 136 146 232 234 254 6 30 47 50 66 83 85 100 189 199 267 285 287 296 253 14 15 19 22 24 28 32 34 37 38 41 46 53 56 62 73 82 86 93 103 105 106 107 109 114 118 122 128 131 139 140 149 152 153 162 178 182 190 191 192 194 196 219 226 241 244 245 260 271 279 286 243 70 202 1 3 4 5 7 8 9 10 11 12 13 16 17 23 26 27 29 33 35 36 39 40 43 44 45 51 52 55 57 58 60 63 64 68 69 71 72 74 75 76 77 79 81 84 87 89 90 91 92 94 96 97 99 102 104 108 110 111 112 113 115 116 117 119 120 123 124 126 127 129 132 133 134 135 137 138 141 142 143 144 145 147 148 151 154 155 157 159 160 161 163 165 169 170 172 173 174 175 177 179 183 184 185 186 187 188 195 197 198 200 203 207 208 209 211 212 213 215 217 218 221 222 223 224 225 227 228 230 233 235 238 239 240 242 247 248 250 251 252 255 256 257 258 259 261 262 263 265 266 268 269 272 274 275 277 278 280 281 282 283 284 288 289 290 291 294 295 297 298 300 54 229 21 18 20 25 48 61 65 80 88 101 121 125 156 158 171 176 204 205 206 214 216 236 237 270 273 276 293 299 62 67 101 105 145 167 256 291 13 66 223 225 262 271 201 78 13 66 223 225 262 271 65 123 59 191 72 128 288 100 201 78 6 18 75 83 86 268 275 19 28 35 51 164 221 201 83 78 167 246 42 181 205 59 98 150 232 2 95 136 146 234 254 50 66 189 287 296 30 46 47 85 100 236 267 285 299 6 53 62 103 118 191 199 244 3 9 14 15 20 22 24 25 32 34 37 38 41 49 54 56 63 64 73 82 93 104 105 106 107 109 110 114 121 122 124 125 128 131 139 140 147 149 152 153 162 170 174 178 182 190 192 193 194 196 211 216 219 226 231 241 245 260 271 273 276 279 286 10 17 27 36 60 68 71 72 77 86 91 111 115 123 126 127 132 133 138 141 145 154 159 172 175 179 184 187 217 220 228 230 233 238 239 240 242 247 256 258 262 280 291 292 294 295 298 31 289 54 121 176 1 4 5 7 8 11 12 13 16 33 39 40 44 45 48 52 55 57 58 61 65 67 70 74 76 79 80 81 84 87 88 89 90 92 96 97 99 101 102 108 112 113 117 120 129 130 134 135 137 142 143 144 151 155 156 157 160 161 163 165 166 168 171 173 177 180 183 185 186 188 195 197 198 200 202 203 204 206 208 209 210 212 213 214 215 218 222 223 224 225 227 229 235 237 243 248 249 250 251 252 253 255 257 259 263 265 266 269 270 278 281 282 283 288 290 293 297 300 205 23 26 29 43 69 94 119 148 158 169 207 261 264 272 274 277 284 21 116 19 28 35 51 164 221 105 108 160 57 4 119 197 83 201 42 78 167 181 246 2 59 98 150 232 67 50 66 95 136 146 189 234 254 287 296 152 6 30 46 47 53 62 85 100 103 118 140 191 199 244 267 285 202 253 299 3 5 9 10 14 15 16 17 22 24 27 32 34 36 37 38 39 41 43 44 49 52 56 60 63 64 68 69 70 71 72 73 77 82 84 86 90 91 93 99 102 104 106 107 109 110 111 112 114 115 122 123 124 126 127 128 131 132 133 134 138 139 141 142 144 145 147 149 153 154 159 162 170 172 174 175 178 179 182 184 187 190 192 193 194 196 211 217 219 220 224 226 228 230 231 233 238 239 240 241 242 243 245 247 250 256 258 259 260 262 266 271 274 277 279 280 281 282 284 286 291 292 294 295 298 31 21 11 54 121 176 1 7 8 12 13 20 23 25 26 29 33 40 45 55 58 74 75 76 79 81 87 89 92 94 96 97 113 116 117 120 125 129 130 135 137 143 148 151 155 157 158 161 163 165 166 168 169 171 173 177 180 183 185 186 188 195 198 200 203 205 207 208 209 210 212 213 214 215 216 218 222 223 225 227 235 236 248 249 251 252 255 257 261 263 264 265 268 269 272 273 275 276 278 283 288 289 290 293 297 300 18 48 61 65 80 88 101 156 204 206 229 237 270 108 200 205 216 248 268 283 30 41 77 191 242 288 294 83 201 246 254 78 167 181 30 41 77 191 242 288 294 252 36 67 84 133 119 114 201 246 254 57 78 167 181 14 24 122 124 130 162 205 263 2 93 100 169 228 271 201 78 2 93 100 169 228 271 117 88 170 204 82 158 67 113 201 78 44 68 168 191 192 122 128 150 198 208 210 220 201 78 122 128 150 198 208 210 220 293 207 58 142 32 201 78 27 58 66 96 178 182 291 77 90 132 151 246 275 2 201 78 42 167 181 59 98 232 95 146 150 234 205 50 66 136 287 296 6 46 47 83 85 103 189 191 199 267 285 30 62 100 140 236 244 254 299 14 19 22 28 32 34 37 41 49 53 73 82 86 93 106 107 109 114 118 122 153 162 178 182 190 192 196 226 231 241 260 271 279 286 1 3 4 5 7 8 9 11 12 13 15 16 17 18 20 24 25 31 33 35 36 38 39 40 44 45 48 51 52 54 56 57 61 63 64 65 67 68 70 71 74 75 76 79 80 81 84 87 88 89 92 97 99 101 102 104 105 108 110 111 112 113 115 117 120 121 123 124 125 126 127 128 129 130 131 133 134 135 137 138 139 141 142 143 144 145 147 149 152 154 155 156 157 159 160 161 163 164 165 166 168 170 171 172 173 174 175 176 177 179 180 183 184 185 186 188 193 194 195 197 198 200 202 203 204 206 208 209 210 211 212 213 214 215 216 218 219 220 221 222 223 224 225 227 228 229 230 233 235 237 238 239 240 242 243 245 248 249 250 251 252 255 256 257 258 259 262 263 265 266 268 269 270 273 276 278 280 281 282 283 288 290 292 293 294 295 297 298 300 60 116 217 272 10 21 23 26 29 43 55 69 72 91 94 119 148 158 169 187 207 247 253 261 264 274 277 284 289 77 90 132 151 246 275 24 80 300 213 215 44 100 2 201 42 78 167 181 59 98 232 95 146 150 234 254 50 66 136 287 296 67 6 30 46 47 83 85 103 189 191 199 267 285 14 19 22 28 32 34 37 38 41 49 53 56 62 73 82 86 93 106 107 109 114 118 122 128 131 139 140 149 152 153 162 178 182 190 192 196 219 226 231 241 244 253 260 271 279 286 70 202 259 282 1 3 4 5 7 8 9 10 11 12 13 15 16 17 23 26 27 29 31 33 35 36 39 40 43 45 51 52 55 57 58 60 63 64 68 69 71 72 74 75 76 79 81 84 87 89 91 92 94 96 97 99 102 104 105 108 110 111 112 113 115 116 117 119 120 123 124 126 127 129 130 133 134 135 137 138 141 142 143 144 145 147 148 154 155 157 159 160 161 163 164 165 166 168 169 170 172 173 174 175 177 179 180 183 184 185 186 187 188 193 194 195 197 198 200 203 207 208 209 210 211 212 217 218 220 221 222 223 224 225 227 228 230 233 235 238 239 240 242 243 245 247 248 249 250 251 252 255 256 257 258 261 262 263 264 265 266 268 269 272 274 277 278 280 281 283 284 288 289 290 291 292 294 295 297 298 88 293 54 20 21 18 25 48 61 65 101 121 125 156 158 171 176 204 205 206 214 216 229 236 237 270 273 276 299 56 102 182 211 256 263 291 297 4 19 28 30 59 73 221 146 201 78 4 19 28 30 59 73 221 5 22 44 150 288 113 100 156 201 76 78 16 62 180 194 201 265 268 293 50 84 196 211 248 261 284 201 78 246 167 181 50 84 196 211 248 261 284 41 65 251 183 48 283 119 190 201 78 246 167 181 7 125 155 197 250 273 280 297 23 134 191 225 226 228 263 146 201 78 167 246 181 42 205 98 2 59 146 150 232 234 95 136 254 66 85 189 287 296 6 30 47 50 83 100 236 267 285 299 41 46 53 62 103 118 199 244 3 9 14 15 19 20 22 24 25 28 32 34 37 38 49 54 56 63 64 68 73 82 86 93 104 105 106 107 109 110 112 114 121 122 124 126 128 131 139 140 142 147 149 152 153 162 170 174 178 179 182 190 192 193 194 196 211 216 219 231 241 245 258 260 271 276 279 281 286 291 10 17 27 36 60 71 72 91 115 123 127 132 133 138 141 145 154 159 166 172 175 184 187 188 197 200 213 217 220 230 233 238 239 240 242 247 256 261 262 269 280 283 292 294 295 298 31 89 54 1 4 5 8 11 12 13 16 18 33 35 39 40 44 45 48 51 52 55 57 58 61 65 67 70 74 75 76 77 79 80 81 84 87 88 90 92 96 97 99 101 102 108 111 113 117 120 129 130 135 137 143 144 151 156 157 160 161 163 164 165 168 171 173 176 177 180 183 185 186 195 198 202 203 204 206 208 209 210 212 214 215 218 221 222 223 224 227 229 235 237 243 248 249 251 252 253 255 257 259 265 266 268 270 275 278 282 288 290 293 300 26 29 43 69 94 119 148 158 169 207 264 272 274 277 284 289 21 116 23 134 191 225 226 228 263 50 31 49 77 98 192 135 156 201 76 78 167 181 246 42 67 2 59 146 150 232 234 254 66 85 95 136 189 287 296 259 6 30 41 46 47 53 62 83 100 103 118 140 199 244 253 267 285 274 202 3 4 5 9 10 14 15 16 17 19 22 24 27 28 32 34 35 36 37 38 39 43 44 52 56 60 63 64 68 69 70 71 72 73 82 84 86 90 91 93 99 102 104 105 106 107 109 110 111 112 114 115 122 123 124 126 127 128 131 132 133 138 139 141 142 144 145 147 148 149 152 153 154 159 162 166 170 172 174 175 178 179 182 183 184 187 188 190 193 194 196 197 198 200 211 213 217 219 220 224 230 231 233 238 239 240 241 242 243 245 247 250 256 258 260 261 262 266 269 271 277 279 280 281 282 283 284 286 291 292 294 295 298 21 48 54 89 205 1 7 8 11 12 13 20 25 26 29 33 40 45 51 55 57 58 74 75 79 81 87 92 94 96 97 108 113 116 117 119 120 121 125 129 130 137 143 151 155 157 158 160 161 163 164 165 168 169 171 173 176 177 180 185 186 195 203 207 208 209 210 212 214 215 216 218 221 222 223 227 235 236 248 249 251 252 255 257 264 265 268 272 273 275 276 278 288 289 290 293 297 299 300 18 61 65 80 88 101 204 206 229 237 270 12 90 164 189 193 259 93 109 128 145 274 201 93 109 128 145 274 261 149 124 137 255 20 201 34 123 147 182 281 291 300 9 56 116 133 152 262 289 201 254 78 167 246 181 9 56 116 133 152 262 289 97 18 16 44 111 100 245 201 254 78 167 246 181 38 44 45 57 59 178 233 300 2 113 172 217 201 2 113 172 217 245 287 293 121 228 157 215 3 201 64 77 162 171 176 228 240 4 14 53 233 283 284 201 4 14 53 233 283 284 196 27 158 292 154 178 172 201 27 48 56 171 288 296 49 95 136 194 282 290 295 201 49 95 136 194 282 290 295 24 218 5 292 298 7 201 93 147 178 216 254 273 275 3 67 145 160 297 146 201 98 78 3 67 145 160 266 297 16 215 84 259 192 197 98 146 201 78 54 66 82 100 176 294 295 296 8 34 90 126 238 279 201 78 8 34 90 126 238 279 286 300 214 140 154 193 165 7 201 78 3 32 83 138 143 228 299 8 33 91 289 294 201 78 8 33 91 144 289 294 186 57 270 200 178 253 201 78 65 156 196 221 241 288 29 133 150 153 222 282 201 254 78 29 133 150 153 222 282 175 109 6 265 11 298 201 254 78 62 159 163 164 216 220 237 250 4 43 77 113 117 244 201 78 167 246 181 42 205 2 42 59 95 136 146 150 232 234 254 50 66 98 287 296 299 6 47 83 85 100 189 199 267 285 14 19 25 30 32 34 37 38 41 46 49 53 56 103 107 114 118 125 139 140 149 152 178 182 190 191 196 226 236 241 260 273 279 286 15 22 24 28 73 82 86 93 106 109 122 153 162 194 231 245 271 1 3 5 7 8 9 11 12 13 16 17 18 20 27 31 33 35 36 39 40 44 45 48 51 52 54 55 57 58 61 63 64 65 67 68 70 71 74 75 76 79 80 81 84 87 88 89 90 92 96 97 99 101 102 104 105 108 110 111 112 115 120 121 123 124 126 127 128 129 130 131 132 133 134 135 137 138 141 142 143 144 145 147 151 154 155 156 157 160 161 165 166 168 170 171 172 173 174 175 176 177 179 180 183 184 185 186 188 192 193 195 197 198 200 202 203 204 206 208 209 210 211 212 213 214 215 218 219 221 222 223 224 225 227 228 229 230 233 235 238 239 240 242 243 248 249 251 252 255 256 257 258 259 262 263 265 266 268 269 270 275 276 278 280 281 282 283 288 290 291 292 293 294 295 297 298 300 60 116 205 217 220 10 21 23 26 29 69 72 91 94 119 148 158 169 187 207 247 253 261 264 272 274 277 284 289 4 43 77 113 117 244 65 208 240 124 84 138 19 98 201 78 167 181 246 168 67 2 42 59 95 136 146 150 232 234 254 6 30 47 50 66 83 85 100 189 199 267 285 287 296 253 14 15 22 24 28 32 34 37 38 41 46 49 53 56 62 73 82 86 93 103 105 106 107 109 114 118 122 128 131 139 140 149 152 153 162 178 182 190 191 192 194 196 219 226 231 241 245 260 271 279 286 250 243 70 31 202 1 3 5 7 8 9 10 11 12 13 16 17 23 26 27 29 33 35 36 39 40 44 45 51 52 55 57 58 60 63 64 68 69 71 72 74 75 76 79 81 87 89 90 91 92 94 96 97 99 102 104 108 110 111 112 115 116 119 120 123 126 127 129 130 132 133 134 135 137 141 142 143 144 145 147 148 151 154 155 157 159 160 161 163 164 165 166 169 170 172 173 174 175 177 179 180 183 184 185 186 187 188 193 195 197 198 200 203 205 207 209 210 211 212 213 215 217 218 220 221 222 223 224 225 227 228 230 233 235 238 239 242 247 248 249 251 252 255 256 257 258 259 261 262 263 264 265 266 268 269 272 274 275 277 278 280 281 282 283 284 288 289 290 291 292 294 295 297 298 300 54 204 270 21 18 20 25 48 61 80 88 101 121 125 156 158 171 176 206 214 216 229 236 237 273 276 293 299 4 31 40 73 83 109 209 26 128 179 223 261 201 286 78 2 42 59 98 167 181 246 50 66 95 136 146 150 234 287 296 205 232 6 46 47 83 85 100 103 140 189 191 199 244 267 285 25 30 53 62 118 236 254 299 3 4 5 9 10 14 15 16 17 19 22 24 28 32 34 37 39 41 44 49 60 63 64 68 72 73 82 86 91 99 102 104 106 107 109 110 112 114 115 122 123 124 126 139 141 144 145 147 149 153 154 159 162 170 172 174 178 182 187 190 192 193 194 196 211 220 224 226 230 231 241 245 247 250 256 258 260 262 271 279 281 282 284 291 294 131 31 205 1 7 8 11 12 13 18 20 27 33 35 36 38 45 48 51 52 54 55 56 57 58 61 65 67 70 71 74 75 76 77 79 80 81 84 87 88 89 90 92 93 96 97 101 105 108 111 113 117 120 121 125 127 129 130 132 133 134 135 137 138 142 143 151 152 155 156 157 160 161 163 164 165 166 168 171 173 175 176 177 180 183 184 185 186 188 195 197 198 200 202 203 204 206 208 210 212 213 214 215 216 218 219 221 222 225 227 228 229 233 235 237 238 239 240 242 243 248 249 251 252 255 257 259 263 265 266 268 269 270 273 275 276 278 280 283 288 290 292 293 295 297 298 300 116 217 21 23 29 43 69 94 119 148 158 169 207 253 264 272 274 277 289 26 128 179 223 261 177 93 127 13 57 55 203 201 286 2 42 59 78 98 167 181 232 246 50 66 95 136 146 150 234 254 287 296 6 30 46 47 62 83 85 100 103 140 189 191 199 244 267 285 67 90 299 3 4 5 9 10 14 15 16 17 19 22 24 28 32 34 37 38 39 41 43 44 49 53 56 60 63 64 68 69 70 72 73 82 86 91 99 102 104 105 106 107 109 110 112 114 115 118 122 123 124 126 131 139 141 142 144 145 147 149 152 153 154 159 162 170 172 174 178 182 187 190 192 193 194 196 211 219 220 224 226 230 231 241 243 245 247 250 253 256 258 260 262 271 274 279 281 282 284 291 294 65 202 259 31 205 75 1 7 8 11 12 23 25 27 29 33 35 36 40 45 51 52 58 71 74 76 77 79 81 84 87 89 92 94 96 97 108 111 113 116 117 119 120 125 129 130 132 133 134 135 137 138 143 148 151 155 157 160 161 163 164 165 166 168 169 173 175 180 183 184 185 186 188 195 197 198 200 207 208 209 210 212 213 215 216 217 218 221 222 225 227 228 233 235 236 238 239 240 242 248 249 251 252 255 257 263 264 265 266 268 269 272 273 275 277 278 280 283 288 289 290 292 295 297 298 300 54 101 20 21 18 48 61 80 88 121 156 158 171 176 204 206 214 229 237 270 276 293 14 99 103 123 126 128 173 180 10 29 87 234 249 262 272 201 273 78 167 246 2 42 50 59 66 95 98 136 146 150 181 254 205 232 287 296 299 6 46 47 62 83 85 100 103 140 189 191 199 267 285 19 22 24 25 30 32 34 37 38 41 49 53 56 106 107 109 114 118 125 131 139 149 152 178 182 190 192 196 216 226 231 236 241 244 260 279 286 3 4 9 14 15 16 17 27 28 36 39 60 68 72 73 77 82 86 91 93 102 104 110 111 115 122 123 124 126 127 132 133 138 141 145 153 154 159 162 170 172 174 175 179 184 187 193 194 211 217 220 224 228 230 233 238 239 240 242 245 247 256 258 266 271 280 281 284 291 292 294 298 31 54 223 276 1 5 7 8 11 12 13 18 20 33 35 40 44 45 48 51 52 55 57 58 61 63 64 65 67 70 71 74 75 76 79 80 81 84 88 89 90 92 96 97 101 105 108 112 113 117 120 121 129 130 134 135 137 142 143 144 147 151 155 156 157 160 161 163 164 165 166 168 171 176 177 183 185 186 188 195 197 198 200 202 203 204 206 208 209 210 212 213 214 215 218 219 221 222 225 227 229 235 237 243 248 250 251 252 253 255 257 259 263 265 268 269 270 275 278 282 283 288 290 293 295 297 300 205 23 26 43 69 94 119 148 158 169 207 261 264 274 277 289 21 116 10 29 87 234 249 262 272 117 63 219 18 264 232 180 251 201 273 2 42 50 59 66 78 95 98 136 146 150 167 181 246 254 6 30 46 47 62 83 85 100 103 140 189 191 199 244 267 285 287 296 67 90 253 3 4 5 9 14 15 16 17 19 22 24 27 28 32 34 35 36 37 38 39 41 43 44 49 52 53 56 60 64 68 69 70 71 72 73 77 82 84 86 91 93 99 102 104 105 106 107 109 110 111 112 114 115 118 122 123 124 126 127 128 131 132 133 134 138 139 141 142 144 145 147 149 152 153 154 159 162 170 172 174 175 178 179 182 184 187 190 192 193 194 196 211 217 220 224 226 228 230 231 233 238 239 240 241 242 243 245 247 250 256 258 259 260 266 271 274 277 279 280 281 282 284 286 291 292 294 295 298 31 202 54 223 276 1 7 8 11 12 13 20 23 25 26 33 40 45 51 55 57 58 74 75 76 79 81 89 92 94 96 97 108 113 116 119 120 121 125 129 130 135 137 143 148 151 155 157 158 160 161 163 164 165 166 168 169 171 173 176 177 183 185 186 188 195 197 198 200 203 205 207 208 209 210 212 213 214 215 216 218 221 222 225 227 235 236 248 252 255 257 261 263 265 268 269 275 278 283 288 289 290 293 297 299 300 21 48 61 65 80 88 101 156 204 206 229 237 270 5 66 108 126 182 192 230 265 46 103 164 180 259 279 83 199 201 66 299 78 2 42 59 98 150 167 181 232 234 246 205 50 83 85 95 100 136 146 189 287 296 236 254 6 14 19 34 37 38 41 47 49 53 56 62 107 114 118 149 178 182 190 191 196 199 226 241 244 267 285 286 3 4 7 9 13 15 16 17 20 22 24 25 27 28 30 32 35 36 39 44 48 52 54 58 63 64 67 68 70 71 73 77 82 84 86 88 90 93 99 102 104 105 106 109 110 111 112 115 121 122 123 124 125 127 128 131 132 133 134 138 139 140 141 142 143 144 145 147 152 153 154 159 162 166 170 171 172 174 175 176 179 183 184 188 193 194 197 198 200 211 213 214 216 219 220 224 228 231 233 238 239 240 242 243 245 249 250 256 257 258 260 262 263 266 269 270 271 273 276 280 281 282 283 291 292 293 294 295 298 12 23 29 40 45 51 60 74 79 81 87 91 94 108 116 119 120 126 155 160 161 163 185 203 209 212 217 223 225 230 247 248 261 265 268 272 275 278 289 11 21 31 43 57 69 72 80 89 101 113 148 156 169 202 204 207 222 251 252 253 274 288 300 25 176 216 236 1 8 10 18 26 33 55 61 65 75 76 92 96 97 117 129 130 135 137 151 157 158 165 168 173 177 186 187 195 206 208 210 215 218 221 227 229 235 237 255 264 277 284 290 297 46 103 106 164 180 259 279 300 252 264 44 32 86 283 66 201 57 52 299 2 42 59 78 98 150 167 181 232 234 246 50 83 85 95 100 136 146 189 254 287 296 67 6 14 19 30 34 37 38 41 47 49 53 56 62 107 114 118 140 149 152 178 182 190 191 196 199 226 241 244 253 267 285 286 202 1 3 4 5 7 8 9 10 11 12 13 15 16 17 22 23 24 26 27 28 29 31 33 35 36 39 40 43 45 51 58 60 63 64 68 69 70 71 72 73 74 75 76 77 79 81 82 84 87 89 90 91 92 93 94 96 97 99 102 104 105 108 109 110 111 112 113 115 116 117 119 120 122 123 124 126 127 128 129 130 131 132 133 134 135 137 138 139 141 142 143 144 145 147 148 153 154 155 157 159 160 161 162 163 165 166 168 169 170 172 173 174 175 177 179 183 184 185 186 187 188 192 193 194 195 197 198 200 203 207 209 210 211 212 213 215 217 218 219 220 221 222 223 224 225 227 228 230 231 233 235 238 239 240 242 243 245 247 248 249 250 251 255 256 257 258 260 261 262 263 265 266 268 269 271 272 274 275 277 278 280 281 282 284 288 289 290 291 292 294 295 297 298 293 54 21 18 20 25 48 65 80 88 101 121 125 151 156 171 176 204 205 206 208 214 216 229 236 237 270 273 276 61 55 158 184 192 203 214 219 246 263 64 123 127 258 264 300 201 64 123 127 258 264 300 122 32 66 279 284 131 113 201 6 113 138 152 232 245 251 252 3 53 86 124 126 208 248 201 95 78 246 167 181 3 53 86 124 126 208 248 105 273 270 99 90 148 23 267 95 201 78 246 167 181 75 143 155 204 235 238 283 14 196 201 220 230 251 261 14 196 201 220 230 251 261 160 200 49 159 182 187 114 27 31 84 88 139 243 283 100 122 154 166 213 215 201 100 122 154 166 213 215 24 93 221 54 96 173 114 201 76 147 151 195 200 224 251 262 49 75 108 159 170 178 2 83 201 246 42 59 78 98 146 150 167 205 232 234 42 50 66 85 95 100 136 189 236 254 287 296 299 2 6 14 19 32 34 37 38 41 46 47 56 59 62 98 103 107 114 139 146 149 150 167 181 182 190 191 192 196 226 232 234 241 244 260 267 279 285 286 1 3 4 5 7 8 9 11 12 13 15 16 17 20 22 24 25 27 28 30 31 33 35 36 39 40 44 45 48 51 52 53 54 57 58 61 63 64 65 67 68 70 71 73 74 77 79 80 81 82 84 86 87 88 89 90 92 93 96 99 101 102 104 105 106 109 110 111 112 113 115 118 120 121 122 123 124 125 126 127 128 129 130 131 132 133 134 135 137 138 140 141 142 143 144 145 152 153 154 155 156 157 160 161 162 163 164 165 166 168 171 172 173 174 175 176 177 179 180 183 184 185 188 193 194 197 198 202 203 204 206 209 210 211 212 213 214 215 216 218 219 220 221 222 223 227 228 229 230 231 233 235 237 238 239 240 242 243 245 248 249 250 252 255 256 257 258 259 263 266 268 269 270 271 273 275 276 278 280 281 282 283 288 291 292 293 294 295 297 298 60 116 147 217 225 272 10 18 21 23 26 29 43 55 69 72 91 94 97 117 119 148 158 169 186 187 199 207 208 247 253 261 264 265 274 277 284 289 290 300 49 75 108 159 170 178 91 16 12 236 36 132 23 118 83 201 246 152 78 168 157 254 76 277 128 67 90 89 42 2 6 14 19 30 32 34 37 38 41 46 47 50 53 56 59 62 66 85 95 98 100 103 107 114 136 139 140 146 149 150 167 181 182 189 190 191 192 196 199 226 232 234 241 244 253 260 267 279 285 286 287 296 202 259 1 3 4 5 7 8 9 10 11 13 15 17 22 24 26 27 28 29 31 33 35 39 40 43 44 45 51 52 55 57 58 60 63 64 68 69 70 71 72 73 74 77 79 81 82 84 86 87 92 93 94 96 97 99 102 104 105 106 109 110 111 112 113 115 116 117 119 120 122 123 124 126 127 129 130 131 133 134 135 137 138 141 142 143 144 145 147 148 151 153 154 155 160 161 162 163 164 165 166 169 172 173 174 175 177 179 180 183 184 185 186 187 188 193 194 195 197 198 200 203 207 208 209 210 211 212 213 215 217 218 219 220 221 222 223 224 225 227 228 230 231 233 235 238 239 240 242 243 245 247 248 249 250 251 252 255 256 257 258 261 262 263 264 265 266 268 269 271 272 274 275 278 280 281 282 283 284 288 289 290 291 292 294 295 297 298 300 54 20 21 18 25 48 61 65 80 88 101 121 125 156 158 171 176 204 205 206 214 216 229 237 270 273 276 293 299 35 50 57 137 147 179 201 227 33 73 135 181 194 253 201 16 33 73 135 181 194 253 125 274 228 9 222 48 68 201 1 113 115 160 175 257 3 85 136 190 211 240 272 25 201 78 246 3 85 136 190 211 240 272 231 273 256 289 174 10 201 243 30 131 24 36 87 112 153 215 66 122 132 191 239 261 267 201 246 66 122 132 191 239 261 267 88 34 295 227 15 164 201 131 70 90 98 120 141 184 45 55 103 104 124 133 150 182 201 254 78 246 167 45 55 103 104 124 133 150 136 149 254 17 162 122 201 44 259 78 131 128 5 9 13 76 179 229 287 299 7 55 113 183 215 282 289 201 181 2 42 50 59 66 78 95 98 136 146 150 167 205 232 234 246 254 6 19 25 30 41 46 47 53 62 83 85 100 103 107 118 140 152 189 191 236 244 267 285 296 14 32 49 114 149 178 182 190 196 199 287 86 1 3 4 8 11 12 15 16 17 20 22 24 27 28 31 33 34 35 36 37 38 39 40 44 45 48 51 52 54 56 57 58 61 63 64 65 67 68 70 71 73 74 77 79 80 81 82 84 87 88 89 90 92 93 96 99 101 102 104 105 106 108 109 110 111 112 115 120 121 122 123 124 125 126 127 128 129 130 131 132 133 134 135 137 138 139 141 142 143 144 145 147 153 154 155 156 157 159 160 162 163 164 165 166 168 170 171 172 173 174 175 176 177 180 184 185 188 192 193 194 195 197 198 200 202 203 204 206 209 210 211 212 213 214 216 218 219 220 221 222 223 224 226 227 228 230 231 233 235 237 238 239 240 241 242 243 245 248 249 250 251 252 255 256 257 258 259 260 262 263 266 268 269 270 271 273 275 276 278 279 280 281 283 286 288 291 292 293 294 295 297 298 60 116 217 225 10 21 23 26 29 43 69 75 91 94 97 117 119 148 158 169 186 187 207 208 253 261 265 272 274 277 290 300 18 72 151 161 247 264 284 7 55 113 183 215 282 289 106 129 291 91 222 249 299 253 181 201 2 42 50 59 66 78 95 98 136 146 150 167 232 234 246 254 67 6 14 19 30 32 41 46 47 49 53 62 83 85 100 103 107 114 118 140 149 152 178 182 189 190 191 196 199 244 267 285 287 296 243 202 86 1 3 4 5 8 9 10 11 12 13 15 16 17 22 23 24 26 27 28 29 31 33 34 35 36 37 38 39 40 43 44 45 51 52 56 57 58 60 63 64 68 69 70 71 72 73 74 75 76 77 79 81 82 84 87 89 90 92 93 94 96 97 99 102 104 105 108 109 110 111 112 115 116 117 119 120 122 123 124 126 127 128 130 131 132 133 134 135 137 138 139 141 142 143 144 145 147 148 153 154 155 157 159 160 161 162 163 164 165 166 168 169 170 172 173 174 175 177 179 180 184 185 186 187 188 192 193 194 195 197 198 200 203 207 209 210 211 212 213 217 218 219 220 221 223 224 225 226 227 228 230 231 233 235 238 239 240 241 242 245 247 248 250 251 252 255 256 257 258 259 260 261 262 263 264 265 266 268 269 271 274 275 277 278 279 280 281 283 284 286 288 290 292 294 295 297 298 300 54 21 18 20 25 48 61 65 80 88 101 121 125 151 156 158 171 176 204 205 206 208 214 216 229 236 237 270 272 273 276 293 164 175 196 246 271 291 17 58 70 129 198 294 181 201 17 58 70 129 198 294 124 174 6 131 281 100 181 201 54 141 160 183 215 224 281 2 92 103 130 189 194 201 167 2 92 103 130 189 194 286 162 289 188 164 132 111 167 201 92 143 200 223 270 71 113 153 155 190 267 201 246 71 113 153 155 190 267 248 200 36 223 263 201 246 31 106 121 162 205 215 219 228 26 104 112 142 184 201 286 26 104 112 142 184 93 47 146 158 67 164 284 178 201 286 35 75 87 118 171 219 31 144 170 195 199 281 201 31 144 170 195 199 281 125 160 295 69 292 284 201 11 14 130 167 177 202 225 280 51 77 157 234 272 201 2 42 59 78 98 205 232 246 150 167 181 50 66 95 136 146 189 236 254 287 296 299 83 85 100 6 19 25 30 41 46 47 49 53 62 103 107 114 118 125 140 149 152 178 182 190 191 196 244 267 285 14 22 24 28 32 34 37 73 86 93 106 109 122 139 153 162 192 226 231 241 260 271 279 286 1 3 4 5 7 8 9 12 13 15 16 17 18 20 27 31 33 35 36 38 39 40 44 45 48 52 54 55 56 57 58 61 63 64 65 67 68 70 71 74 75 76 79 80 81 82 84 87 88 89 90 92 96 97 99 101 102 104 105 108 110 111 112 113 115 117 120 121 123 124 126 127 128 129 131 132 133 134 135 137 138 141 142 143 144 145 147 151 154 155 156 159 160 161 163 164 165 166 168 170 171 172 173 174 175 176 179 180 183 184 185 186 188 193 194 195 197 198 200 203 204 206 208 209 210 211 212 213 214 215 216 218 219 220 221 222 223 224 227 228 229 230 233 235 237 238 239 240 242 243 245 248 249 250 251 252 255 256 257 258 259 262 263 265 266 268 269 270 273 275 276 278 281 282 283 288 290 291 292 293 294 295 297 298 300 60 116 217 225 10 21 23 26 29 43 69 72 91 94 119 148 158 169 187 199 207 247 253 261 264 274 277 284 289 51 77 157 234 272 276 117 82 128 161 94 74 135 201 2 42 59 78 98 150 167 181 232 246 67 50 66 83 85 95 100 136 146 189 254 287 296 202 253 6 14 19 22 24 28 30 32 34 37 38 41 46 47 49 53 56 62 73 86 93 103 106 107 109 114 118 122 131 139 140 149 152 153 162 178 182 190 191 192 196 199 219 226 231 241 244 260 267 271 279 285 286 243 31 1 3 4 5 7 8 9 10 11 12 13 15 16 17 23 26 27 29 33 35 36 39 40 43 44 45 52 55 57 58 60 63 64 68 69 70 71 72 75 76 79 81 84 87 89 90 91 92 96 97 99 102 104 105 108 110 111 112 113 115 116 119 120 123 124 126 127 129 130 132 133 134 137 138 141 142 143 144 145 147 148 151 154 155 159 160 163 164 165 166 168 169 170 172 173 174 175 177 179 180 183 184 185 186 187 188 193 194 195 197 198 200 203 207 208 209 210 211 212 213 215 217 218 220 221 222 223 224 225 227 228 230 233 235 238 239 240 242 245 247 248 249 250 251 252 255 256 257 258 259 261 262 263 264 265 266 268 269 274 275 277 278 280 281 282 283 284 288 289 290 291 292 294 295 297 298 300 214 54 21 18 20 25 48 61 65 80 88 101 121 125 156 158 171 176 204 205 206 216 229 236 237 270 273 293 299 30 35 93 137 162 202 256 46 82 110 208 239 201 98 46 82 94 110 208 239 70 125 266 9 158 288 98 201 3 13 41 65 245 275 283 59 102 113 134 167 220 201 59 102 113 134 167 220 186 291 92 175 148 197 114 201 101 111 140 186 196 220 259 14 99 132 142 226 242 243 201 78 14 99 132 142 226 242 243 59 107 56 25 6 138 20 201 30 33 37 137 156 167 192 208 213 75 151 178 221 261 2 201 42 59 78 98 150 205 232 234 246 42 50 66 95 136 146 189 236 254 287 296 299 6 41 46 47 53 59 62 83 85 98 100 103 118 140 150 167 181 191 199 232 234 244 246 267 285 3 4 5 9 14 15 16 17 19 20 22 24 25 28 30 32 34 38 39 44 49 54 56 63 64 67 68 70 73 82 86 93 99 102 104 105 106 107 109 110 112 114 115 121 122 123 124 125 126 127 128 131 139 141 142 144 145 147 149 152 153 154 159 162 170 171 172 174 176 179 182 190 193 194 196 211 214 216 219 224 226 230 231 241 243 245 256 258 260 262 271 273 276 279 281 282 286 291 293 294 1 10 23 27 29 36 40 45 51 58 60 71 74 77 79 81 87 91 94 108 113 116 119 130 133 135 138 155 164 165 166 175 180 184 185 187 188 195 197 200 203 212 213 217 218 220 223 228 233 238 239 240 242 247 249 251 252 263 268 283 289 295 297 298 31 52 72 204 265 266 280 20 25 54 61 125 161 163 171 176 209 216 225 248 272 275 276 129 202 250 253 255 284 7 8 11 12 13 18 21 26 35 43 48 55 57 65 69 76 80 84 88 89 90 92 96 97 101 111 117 120 132 134 143 148 157 158 160 168 169 173 177 183 186 198 206 207 210 215 222 227 229 235 237 257 259 264 269 270 274 277 278 288 290 292 300 75 151 178 221 261 269 169 9 109 128 32 37 294 2 201 78 168 157 254 277 67 90 89 131 42 6 30 41 46 47 50 53 59 62 66 83 85 95 98 100 103 118 136 140 146 150 167 181 189 191 199 232 234 244 246 267 285 287 296 202 259 253 1 3 4 5 7 8 10 11 12 13 14 15 16 17 19 22 23 24 26 27 28 29 31 33 34 35 36 38 39 40 43 44 45 49 51 52 56 57 58 60 63 64 68 69 70 71 72 73 74 76 77 79 81 82 84 86 87 91 92 93 94 96 99 102 104 105 106 107 108 110 111 112 113 114 115 116 119 122 123 124 126 127 129 130 132 133 134 135 137 138 139 141 142 143 144 145 147 148 149 152 153 154 155 159 160 162 164 165 166 170 172 173 174 175 177 179 180 182 183 184 185 187 188 190 192 193 194 195 196 197 198 200 203 211 212 213 215 217 218 219 220 222 223 224 226 227 228 230 231 233 238 239 240 241 242 243 245 247 249 250 251 252 255 256 257 258 260 262 263 264 266 268 271 274 278 279 280 281 282 283 284 286 288 289 291 292 295 297 298 55 21 18 20 25 48 54 61 65 80 88 97 101 117 120 121 125 156 158 161 163 171 176 186 204 205 206 207 208 209 210 214 216 225 229 235 236 237 248 265 270 272 273 275 276 290 293 299 300 31 47 62 81 121 122 157 205 57 68 83 111 226 274 201 57 68 78 83 111 226 274 93 38 65 146 170 247 67 201 85 88 95 149 168 190 225 283 9 38 51 87 162 218 201 286 78 246 9 38 51 87 162 218 234 85 54 35 58 26 74 114 201 286 78 131 9 38 110 130 234 243 265 30 104 169 195 210 279 201 42 181 78 167 246 30 104 169 195 210 279 129 287 290 82 89 173 283 42 181 201 78 167 246 78 151 170 188 200 236 285 26 41 97 175 207 224 2 167 201 286 246 42 78 167 181 205 2 59 98 150 232 234 146 50 66 83 85 95 100 136 189 287 296 6 30 47 254 267 299 14 19 46 49 103 107 114 118 149 182 190 191 196 199 244 285 3 4 5 9 15 16 17 20 22 24 25 28 32 34 37 38 39 44 53 54 56 62 63 64 67 68 70 73 82 86 93 99 102 104 105 106 109 110 112 115 121 122 123 124 125 126 127 128 131 139 140 141 142 144 145 147 152 153 154 159 162 171 172 174 176 178 179 192 193 194 211 214 216 219 220 226 230 231 241 243 245 250 256 258 260 262 271 273 276 279 281 282 291 293 294 10 23 27 29 40 45 58 60 71 74 77 79 81 87 91 113 119 133 135 155 165 166 180 184 185 187 188 197 200 212 213 217 218 221 223 228 233 238 239 240 242 247 249 251 252 261 263 268 269 283 289 295 297 298 31 69 72 204 253 259 280 25 54 108 171 195 203 236 275 276 1 7 8 11 12 13 18 21 33 35 36 43 48 51 52 55 57 61 65 75 76 80 84 88 89 90 92 94 96 101 111 117 120 129 130 132 134 137 138 143 148 156 157 158 160 161 163 164 168 169 173 177 183 186 198 202 206 208 209 210 215 222 225 227 229 235 237 248 255 257 264 265 266 270 274 277 278 284 288 290 292 300 116 272 26 41 97 175 207 224 30 12 53 194 36 202 257 201 246 286 152 128 42 78 167 181 2 59 98 150 232 234 67 50 66 83 85 95 100 136 146 189 254 287 296 6 14 19 46 47 49 62 103 107 114 118 140 149 182 190 191 196 199 244 253 267 285 70 259 3 4 5 7 9 10 11 13 15 16 17 22 23 24 27 28 29 31 32 33 34 35 37 38 39 40 43 44 45 52 56 58 60 63 64 68 69 71 72 73 74 77 79 81 82 84 86 87 89 90 91 92 93 96 99 102 104 105 106 109 110 111 112 113 115 119 122 123 124 126 127 131 132 133 134 135 138 139 141 142 143 144 145 147 148 153 154 155 159 162 165 166 168 169 170 172 173 174 177 178 179 180 183 184 185 187 188 192 193 197 198 200 211 212 213 215 217 218 219 220 221 223 226 227 228 230 231 233 238 239 240 241 242 243 245 247 249 250 251 252 255 256 258 260 261 262 263 264 266 268 269 271 274 277 279 280 281 282 283 284 288 289 291 292 294 295 297 298 65 21 1 8 20 25 48 54 80 108 171 195 203 204 205 214 236 265 273 275 276 293 18 51 55 57 61 75 76 88 94 101 116 117 120 121 125 129 130 137 151 156 157 158 160 161 163 164 176 186 206 208 209 210 216 222 225 229 235 237 248 270 272 278 290 299 300 12 42 87 105 108 110 186 37 57 112 225 83 201 78 37 57 112 225 261 168 295 191 252 290 25 201 78 47 147 184 186 208 239 246 268 33 64 115 142 165 244 297 146 201 42 78 167 205 2 59 98 150 232 234 78 167 181 246 42 50 66 95 136 254 287 296 299 2 6 19 41 47 53 59 62 83 85 98 100 103 107 118 140 150 189 191 199 232 234 267 285 3 4 5 9 14 15 20 22 24 25 28 30 32 34 37 38 46 49 54 56 63 68 70 73 82 86 93 104 105 106 109 110 112 114 121 122 124 125 126 127 128 131 139 141 144 145 149 152 153 162 170 171 174 178 179 182 190 192 193 194 196 211 216 219 224 226 230 231 236 241 243 245 258 260 262 271 273 276 279 281 286 291 293 10 12 17 23 27 29 36 40 45 58 60 71 74 77 79 81 87 91 113 123 133 135 138 147 154 155 159 166 172 175 180 184 185 187 188 197 200 212 213 217 218 220 221 223 228 233 238 239 240 242 247 249 251 252 261 263 268 278 280 283 288 289 294 295 298 16 31 72 84 108 204 210 270 20 54 94 171 203 216 236 276 293 1 7 8 11 13 18 35 39 43 44 48 51 52 55 57 61 65 67 69 75 76 80 88 89 90 92 96 97 99 101 102 111 117 119 120 129 130 132 134 137 143 148 151 156 157 158 160 161 163 164 168 169 173 176 177 183 195 198 202 206 209 214 215 222 225 227 229 235 237 248 250 253 255 256 257 259 264 265 266 269 274 275 277 282 284 290 292 300 26 207 272 21 116 33 64 115 142 165 244 297 38 16 122 25 37 262 131 119 146 201 168 30 128 67 78 167 181 246 152 157 254 277 90 89 42 2 6 19 41 46 47 50 53 59 62 66 83 85 95 98 100 103 107 118 136 140 150 189 191 199 232 234 253 267 285 287 296 259 3 4 5 7 9 10 11 12 13 14 15 17 22 23 24 27 28 29 31 32 34 35 36 39 40 43 44 45 49 52 56 58 60 63 68 69 70 71 72 73 74 77 79 81 82 84 86 87 91 92 93 96 99 102 104 105 106 109 110 111 112 113 114 123 124 126 127 132 133 134 135 138 139 141 143 144 145 147 148 149 153 154 155 159 162 166 169 170 172 173 174 175 177 178 179 180 182 183 184 185 187 188 190 192 193 194 196 197 198 200 211 212 213 215 217 218 219 220 221 223 224 226 227 228 230 231 233 238 239 240 241 242 243 245 247 249 250 251 252 255 256 257 258 260 261 263 264 266 268 269 271 274 278 279 280 281 282 283 284 286 288 289 291 292 294 295 298 8 75 202 21 1 20 26 48 54 80 94 108 171 203 204 205 207 214 216 236 265 273 276 293 18 51 55 57 61 65 76 88 97 101 116 117 120 121 125 129 130 137 151 156 158 160 161 163 164 176 186 195 206 208 209 210 222 225 229 235 237 248 270 272 275 290 299 300 30 46 65 108 117 144 2 82 130 191 288 83 201 78 2 70 82 130 191 288 8 175 252 275 181 201 57 78 19 22 38 80 145 222 266 13 34 39 132 226 281 98 201 2 78 13 34 39 132 226 281 250 151 287 189 72 29 242 2 201 254 78 59 92 108 140 143 244 297 298 33 35 67 75 127 210 254 83 146 201 232 42 78 167 205 246 2 6 47 50 59 62 66 83 85 95 98 100 103 136 146 150 181 189 191 199 234 267 285 287 296 14 19 25 30 32 34 37 38 41 46 49 53 56 107 114 118 125 128 131 139 149 152 178 182 190 192 196 216 226 231 236 241 260 273 279 286 299 3 4 9 10 15 16 17 22 24 27 28 39 60 63 68 72 73 82 86 91 93 102 104 106 109 110 111 115 122 124 126 132 133 138 141 145 147 153 154 159 162 170 172 174 179 187 193 194 211 217 220 224 228 230 233 244 245 247 256 258 262 266 271 281 284 291 292 294 31 54 1 5 7 8 11 12 13 18 20 36 40 44 45 48 51 52 55 57 58 61 64 65 70 71 74 76 77 79 80 81 84 87 88 89 90 96 97 99 101 105 112 113 117 120 121 123 129 130 134 135 137 142 144 151 155 156 157 160 161 163 164 165 166 168 171 173 175 176 177 180 183 184 185 186 188 195 197 198 200 202 203 204 206 208 209 212 213 214 215 218 219 221 222 223 225 227 229 235 237 238 239 240 242 243 248 249 250 251 252 253 255 257 259 263 265 268 269 270 275 276 278 280 282 283 288 290 293 295 300 205 23 26 29 43 69 94 119 148 158 169 207 261 264 272 274 277 289 171 21 116 33 35 67 75 127 210 254 157 248 252 56 200 46 156 130 201 232 57 76 2 6 30 42 47 50 59 62 66 78 83 85 95 98 100 103 136 146 150 167 181 189 191 199 234 246 267 285 287 296 299 3 4 5 9 10 14 15 16 17 19 22 24 27 28 32 34 37 38 39 41 43 44 49 53 60 63 64 68 69 70 72 73 82 84 86 91 93 99 102 104 105 106 107 109 110 111 112 114 115 118 122 123 124 126 128 131 132 133 134 138 139 140 141 142 144 145 147 149 152 153 154 159 162 170 172 174 178 179 182 187 190 192 193 194 196 211 217 219 220 224 226 228 230 231 233 241 243 244 245 247 250 253 256 258 260 262 266 271 274 279 281 282 284 286 291 292 294 8 31 202 54 1 7 11 12 13 23 25 26 29 36 40 45 51 52 55 58 71 74 77 79 81 87 89 90 92 94 96 97 108 113 116 117 119 120 121 125 129 135 137 143 148 151 155 160 161 163 164 165 166 168 169 173 175 177 180 183 184 185 186 188 195 197 198 203 205 207 208 209 212 213 215 216 218 221 222 223 225 227 235 236 238 239 240 242 249 251 255 257 259 261 263 264 265 268 269 272 273 275 277 278 280 283 288 289 290 295 297 298 300 293 18 21 20 48 61 65 80 88 101 158 171 176 204 206 214 229 237 270 276 16 22 30 134 142 182 209 76 85 107 113 164 174 232 201 2 78 76 85 107 113 164 174 232 41 151 70 42 73 44 203 2 201 78 
Redundant proportion:0.15
3 43 82 114 159 191 279 285 13 69 183 229 299 201 78 167 246 42 205 13 69 183 229 299 186 81 214 143 208 142 282 257 201 78 167 246 42 205 4 70 76 117 196 212 293 64 78 125 139 204 284 201 64 78 125 139 204 284 177 136 91 275 6 201 190 48 48 64 132 143 148 231 287 43 105 133 220 263 201 254 43 105 133 220 260 263 218 196 139 200 238 299 201 254 23 28 50 55 126 178 287 300 51 98 122 148 168 201 78 246 167 78 181 167 246 51 98 122 148 168 205 2 274 272 264 215 299 245 201 30 131 78 128 33 167 246 59 81 135 174 210 247 255 287 18 40 124 149 160 201 78 246 18 40 124 149 160 157 78 239 224 45 141 285 299 201 30 131 68 124 125 131 175 183 239 291 13 92 106 108 83 201 167 78 246 13 92 106 108 207 204 31 75 174 188 262 100 83 167 201 78 246 17 181 199 219 238 272 12 13 39 98 109 120 138 182 201 78 12 13 39 98 109 120 138 280 33 52 284 187 147 182 201 78 35 60 115 130 158 168 219 300 3 20 59 122 144 176 201 3 20 59 122 144 176 201 125 258 256 82 110 58 284 245 71 97 117 177 257 269 14 106 224 255 261 294 201 78 78 14 106 224 255 261 294 1 216 275 161 10 104 201 30 78 24 165 223 254 273 294 30 50 102 105 125 147 184 201 30 50 102 105 125 147 184 88 153 223 259 192 193 201 16 23 24 36 45 83 234 260 43 92 151 2 201 246 42 78 43 89 92 151 41 205 88 34 121 57 198 2 42 201 131 78 74 105 119 179 199 219 274 1 32 47 63 97 275 201 78 1 32 47 63 97 275 268 191 296 222 52 284 103 201 78 70 105 116 144 157 227 41 52 124 263 265 201 41 52 124 263 265 136 191 220 181 247 68 201 58 109 110 197 207 284 300 53 147 150 161 183 232 201 78 2 42 59 98 167 205 234 246 181 50 66 95 136 146 189 236 287 296 299 254 6 14 19 32 34 37 38 41 46 47 49 62 83 85 100 103 114 118 125 140 149 178 182 190 191 196 216 226 244 267 273 285 286 282 3 4 5 7 9 10 11 12 15 16 17 20 22 23 24 25 27 28 29 30 31 33 35 36 39 40 43 44 45 48 52 56 60 61 64 68 69 70 71 72 73 74 77 79 81 82 84 87 88 89 90 92 96 99 102 104 105 106 107 111 112 113 115 119 121 122 123 124 126 127 131 132 134 135 138 141 143 144 148 153 155 156 158 159 162 165 168 169 170 171 172 173 174 175 176 177 179 180 185 187 188 199 204 206 211 212 213 214 215 217 218 219 220 221 223 227 228 230 231 233 238 239 240 241 243 247 249 250 251 253 255 256 257 259 260 261 262 263 264 266 269 274 276 277 279 281 283 288 291 292 293 294 295 51 91 94 108 130 133 145 160 166 184 197 203 229 252 271 272 275 289 297 1 8 26 54 55 63 80 93 117 128 152 186 192 194 222 225 245 258 265 278 280 290 96 119 123 171 13 18 21 57 65 67 75 76 86 97 101 116 120 129 137 139 142 151 154 157 163 164 193 195 198 200 202 208 209 210 224 235 237 242 248 268 270 298 53 147 150 161 183 232 80 55 290 77 61 209 245 201 2 42 59 78 98 167 205 234 246 50 66 95 136 146 189 236 254 287 296 299 33 6 14 19 30 32 34 37 38 41 46 47 49 62 83 85 100 103 114 118 125 140 149 152 178 182 190 191 196 216 226 244 253 267 273 285 286 259 282 1 3 4 7 8 9 10 11 12 13 15 16 17 18 20 21 22 24 26 28 29 31 35 36 39 40 43 44 45 48 51 52 54 57 58 60 63 64 65 67 68 69 70 71 72 73 74 75 76 79 84 86 87 88 89 90 91 92 93 94 97 99 101 102 104 105 106 108 109 110 111 112 113 115 117 120 122 124 126 127 128 129 130 131 132 133 134 135 137 138 139 141 142 143 144 145 148 151 153 154 155 156 157 158 159 160 162 163 164 165 166 168 172 173 174 175 176 177 179 184 186 187 188 192 193 194 195 197 200 202 203 204 207 208 211 214 215 218 219 220 221 223 224 225 227 228 229 231 233 235 237 238 240 242 243 247 248 249 251 252 255 256 257 260 261 263 264 265 268 271 272 274 275 277 278 280 283 284 288 289 291 294 295 297 300 269 5 27 213 217 292 116 262 23 25 56 81 82 96 107 119 121 123 169 170 171 180 181 198 199 206 210 212 230 239 241 250 258 266 270 276 279 281 293 298 185 222 57 82 259 285 292 74 83 149 178 190 215 201 74 83 149 178 190 215 228 214 20 257 179 201 25 189 220 221 288 300 20 85 139 144 227 240 201 20 85 139 144 227 240 243 137 138 265 298 245 201 47 64 92 109 125 209 276 112 126 194 264 273 201 78 167 246 112 126 194 264 273 38 196 248 55 31 203 21 201 78 167 246 3 102 134 183 219 221 228 281 26 240 253 273 290 201 286 167 78 246 26 240 253 273 290 186 22 42 188 284 265 178 111 167 201 286 78 246 6 16 101 159 274 286 34 43 74 84 205 219 238 201 34 43 74 84 205 219 238 105 41 59 208 103 62 201 49 68 143 176 182 206 272 80 84 141 156 166 186 201 78 167 181 246 42 205 98 167 2 59 95 136 146 150 232 234 50 66 254 287 296 299 83 85 100 236 6 30 46 47 62 103 140 189 191 199 267 285 14 19 32 34 37 41 49 53 114 118 125 139 149 178 182 190 192 196 216 226 244 260 273 286 282 1 3 4 5 7 8 9 10 11 12 15 16 17 20 21 22 23 24 25 26 27 28 29 31 33 35 36 39 40 43 44 45 48 51 52 56 57 58 60 61 64 65 69 70 71 72 73 74 75 76 77 79 81 82 87 88 89 90 92 94 96 97 99 101 102 104 105 106 107 108 109 110 111 112 113 115 116 119 121 122 123 124 126 127 129 130 131 132 134 135 138 144 148 153 155 157 158 159 160 161 162 163 164 165 168 169 170 171 172 173 174 175 177 179 180 183 185 187 188 195 197 202 203 204 207 209 210 211 212 213 214 215 217 218 219 220 221 222 223 227 228 230 231 233 235 237 238 239 240 241 243 247 248 249 250 251 253 255 256 257 259 261 262 263 264 266 269 274 275 276 277 279 281 283 284 288 291 292 293 294 295 145 184 245 271 272 297 13 38 54 55 63 67 86 91 93 117 120 128 133 137 142 147 151 152 154 194 198 200 225 229 242 252 258 265 268 270 278 280 289 290 298 300 18 193 208 224 80 84 141 156 166 186 199 207 200 154 44 28 147 201 78 246 128 33 42 98 167 205 2 59 95 136 146 150 232 234 254 50 66 83 85 100 189 236 287 296 299 259 6 14 19 30 32 34 37 38 41 46 47 49 53 62 103 114 118 125 139 140 149 152 178 182 190 191 192 196 216 226 244 253 260 267 273 285 286 137 52 282 1 3 4 7 8 9 10 11 12 13 15 16 17 18 20 21 22 24 26 29 31 35 36 39 40 43 45 48 51 54 57 58 60 61 63 64 65 67 68 69 70 71 72 73 74 75 76 77 79 86 87 88 89 90 91 92 93 94 97 99 101 102 104 105 106 108 109 110 111 112 113 115 117 120 122 124 126 127 129 130 131 132 133 134 135 138 142 143 144 145 148 151 153 155 157 158 159 160 161 162 163 164 165 168 172 173 174 175 176 177 179 183 184 187 188 193 194 195 197 202 203 204 208 211 214 215 218 219 220 221 223 224 225 227 228 229 231 233 235 237 238 240 242 243 245 247 248 249 251 252 255 256 257 261 263 264 265 268 271 272 274 275 277 278 280 283 284 288 289 290 291 294 295 297 300 269 293 5 213 217 292 116 262 23 25 27 55 56 81 82 96 107 119 121 123 169 170 171 180 181 198 206 209 210 212 230 239 241 250 258 266 270 276 279 281 298 185 222 5 81 101 109 204 211 277 44 45 131 145 229 268 201 78 167 246 44 45 131 145 229 268 106 78 59 55 159 150 225 201 167 246 30 12 33 89 107 112 295 300 55 106 138 159 177 42 201 78 167 181 205 246 2 42 59 98 150 232 234 50 66 95 136 254 287 296 299 6 46 83 85 100 146 189 236 267 285 14 19 25 30 32 34 37 41 47 49 56 62 103 114 118 125 131 140 149 178 182 190 191 196 199 216 226 231 241 253 260 273 279 286 3 9 15 20 22 24 28 53 54 63 68 73 86 91 93 104 109 110 122 124 126 139 147 153 162 174 193 194 211 244 271 284 1 4 5 7 8 10 11 16 17 18 21 23 26 27 29 31 35 36 39 40 43 44 45 48 51 52 57 58 60 61 64 65 69 70 71 72 74 75 76 77 79 80 81 82 84 87 88 90 92 94 96 97 99 101 102 105 108 111 113 115 116 117 119 121 123 127 129 130 132 134 135 141 143 144 148 151 155 156 157 158 160 161 163 164 165 168 169 170 171 172 173 175 176 179 180 183 185 186 187 188 195 197 202 203 204 206 207 208 209 210 212 213 214 215 217 218 219 220 221 222 223 225 227 228 230 233 235 237 238 239 240 243 247 248 249 250 251 255 256 257 259 261 262 263 264 265 266 269 272 274 275 276 277 281 282 283 288 290 291 292 293 294 184 229 297 13 38 67 120 128 133 137 142 145 152 154 166 192 198 200 224 242 245 252 258 268 270 278 280 289 298 55 106 138 159 177 261 269 163 64 227 165 245 201 168 2 42 59 78 98 150 167 205 232 234 246 33 6 30 46 47 50 66 83 85 95 100 136 146 189 236 254 267 285 287 296 299 3 9 14 15 19 20 22 24 28 32 34 37 38 41 49 53 54 62 63 68 69 73 86 91 93 103 104 105 109 110 114 118 122 124 125 126 128 131 139 140 142 147 149 152 153 162 174 178 182 190 191 192 193 194 196 211 216 219 226 231 244 253 260 271 273 284 286 243 70 5 52 11 282 1 4 7 8 10 12 13 16 17 18 21 26 29 31 35 36 39 40 43 44 45 48 51 57 58 60 61 65 67 71 72 74 75 76 77 79 80 84 87 88 89 90 92 94 97 99 101 102 108 111 112 113 115 117 120 127 129 130 132 133 134 135 137 141 143 144 145 148 151 154 155 156 157 158 160 161 164 166 172 173 175 176 179 181 183 184 186 187 188 195 197 200 202 203 204 207 208 214 215 218 220 221 223 224 225 228 229 233 235 237 238 240 242 247 248 249 251 252 255 256 257 259 263 264 265 268 272 274 275 277 278 280 283 288 289 290 291 294 295 297 300 276 213 217 292 116 262 23 25 27 56 81 82 96 107 119 121 123 169 170 171 180 198 199 206 209 210 212 230 239 241 250 258 266 270 279 281 293 298 185 222 14 87 95 121 131 134 181 263 32 34 152 194 203 255 201 78 246 167 32 34 152 194 203 255 117 295 35 146 75 42 33 113 201 78 246 167 106 111 125 127 134 168 251 45 53 72 141 216 201 45 53 72 141 216 47 107 31 101 42 58 23 201 2 24 51 60 97 163 266 30 89 92 194 252 275 42 98 201 78 167 181 246 205 98 167 246 2 59 146 150 232 234 95 136 254 50 66 189 236 287 296 299 6 47 83 100 199 267 285 19 41 46 53 62 85 103 114 118 191 244 56 3 4 5 9 10 14 15 16 17 20 22 25 28 32 34 37 43 44 49 64 68 69 70 73 82 99 102 104 105 106 107 109 110 112 115 121 122 123 124 125 126 127 131 140 141 144 149 153 158 162 170 171 172 174 176 178 179 182 190 196 211 214 216 219 226 230 231 241 243 247 253 256 260 262 273 276 279 281 282 284 286 291 293 24 36 54 60 72 77 91 93 132 133 138 139 145 147 148 159 166 175 184 187 188 193 200 220 228 233 238 245 261 263 271 283 294 295 63 192 223 25 108 213 217 251 40 80 1 7 8 11 12 18 21 23 26 27 29 31 33 35 38 39 45 48 52 55 57 58 61 65 71 74 75 76 79 81 84 86 87 88 90 94 96 101 111 113 116 117 119 128 129 130 134 135 142 143 151 152 155 156 157 160 161 164 165 168 169 173 177 180 183 185 186 195 197 202 203 204 206 207 208 209 210 212 215 218 221 222 225 227 235 237 239 240 248 249 250 255 257 258 259 264 265 269 272 274 277 288 290 292 300 51 123 297 13 67 120 137 154 198 224 229 242 268 270 278 280 289 298 30 89 92 194 252 275 152 88 79 258 216 240 242 42 201 254 78 128 33 131 98 167 205 246 2 59 146 150 232 234 50 66 95 136 189 236 287 296 299 259 6 19 41 46 47 53 62 83 85 100 103 114 118 140 191 244 253 267 285 52 56 3 4 7 9 10 13 14 15 16 17 20 22 24 28 32 34 35 36 37 38 39 43 44 48 49 54 60 63 64 67 68 69 70 71 72 73 77 84 86 90 91 93 99 102 104 105 106 109 110 111 112 115 122 124 125 126 127 132 133 134 138 139 141 142 143 144 145 147 148 149 153 154 158 159 162 166 172 174 175 176 178 179 182 183 184 187 188 190 192 193 196 197 200 211 214 219 220 224 226 228 231 233 238 243 245 247 256 260 261 263 271 273 274 277 280 283 284 286 291 294 295 18 75 292 11 21 282 25 40 108 213 217 251 257 223 80 1 5 8 12 26 27 29 31 45 51 55 57 58 61 65 74 76 82 87 94 97 101 107 113 117 120 121 123 129 130 135 137 151 155 156 157 160 161 163 164 165 168 170 171 173 177 181 186 195 198 199 202 203 204 207 208 215 218 221 225 227 229 230 235 237 239 241 248 249 250 255 262 264 265 266 268 269 270 272 276 278 279 281 288 289 290 293 297 298 300 210 23 81 96 116 119 169 180 206 209 212 185 222 18 141 160 223 225 276 300 62 103 122 137 196 201 83 78 167 181 246 205 78 167 246 42 98 205 2 59 150 232 234 95 136 254 50 66 146 100 189 236 287 296 299 85 267 285 6 25 30 41 46 47 118 140 191 199 253 14 19 32 34 49 53 114 125 149 178 182 190 216 226 244 273 286 3 4 5 7 8 9 10 11 12 15 16 17 20 21 22 23 24 27 28 29 31 33 35 36 37 39 40 43 44 45 48 51 52 56 58 60 61 64 68 69 70 71 72 73 74 76 77 79 80 81 82 84 87 88 89 90 92 94 96 99 102 104 105 106 107 109 110 111 112 113 115 119 121 123 124 126 127 129 131 132 134 135 138 143 144 148 153 155 156 157 158 159 162 165 168 169 170 171 172 173 174 175 176 177 179 180 183 185 187 188 195 197 202 203 204 206 211 212 213 214 215 217 218 219 220 221 227 228 230 231 233 238 239 240 241 243 247 249 250 251 255 256 257 259 260 261 262 263 264 266 269 274 277 279 281 282 283 284 288 291 292 293 294 295 130 133 145 147 160 166 184 229 252 271 275 297 1 26 38 54 55 57 63 67 75 91 93 97 101 108 116 117 128 152 154 161 163 192 193 194 207 209 222 224 235 245 258 265 298 25 96 119 13 65 86 120 139 142 151 164 186 198 200 208 210 237 242 248 268 270 272 278 280 289 290 62 103 122 137 196 108 162 289 223 74 21 245 83 201 30 128 33 131 78 167 246 67 42 98 205 2 59 150 232 234 50 66 95 136 146 254 6 85 100 189 236 267 285 287 296 299 14 19 32 34 38 41 46 47 49 53 114 118 125 140 149 152 178 182 190 191 216 226 244 253 273 286 105 243 70 52 1 3 4 7 8 9 10 11 12 13 15 16 17 18 20 22 24 26 28 29 31 35 36 37 39 40 43 44 45 48 51 54 57 58 60 61 63 64 65 68 69 71 72 73 75 76 77 79 80 84 86 87 88 89 90 91 92 93 94 97 99 101 102 104 106 109 110 111 112 113 115 117 120 124 126 127 129 130 132 133 134 135 138 139 141 142 143 144 145 147 148 153 154 155 156 157 158 159 160 161 163 164 165 166 168 172 173 174 175 176 177 179 183 184 186 187 188 192 193 194 195 197 200 202 203 204 207 211 214 215 218 219 220 221 224 227 228 229 231 233 235 237 238 240 242 247 248 249 251 252 255 256 257 259 260 261 263 264 265 268 271 274 275 277 278 280 283 284 288 290 291 294 295 297 300 171 269 5 213 217 292 116 262 282 23 25 27 55 56 81 82 96 107 119 121 123 151 169 170 180 181 198 199 206 208 209 210 212 225 230 239 241 250 258 266 270 272 276 279 281 293 298 185 222 40 170 177 218 219 259 35 183 205 220 255 201 35 183 205 220 255 127 53 161 155 284 20 201 4 27 43 111 144 162 213 220 53 72 182 195 204 248 201 78 53 72 182 195 204 248 177 24 81 107 181 158 294 138 201 78 16 129 182 236 261 286 145 216 232 233 254 264 181 201 145 216 232 233 254 264 41 185 44 202 278 62 201 33 4 25 73 161 174 214 232 240 31 126 159 237 201 31 90 126 159 237 177 243 13 115 224 279 172 201 87 118 121 131 218 274 279 35 48 143 156 195 201 35 48 143 156 195 295 69 146 75 155 103 282 201 27 65 89 134 168 183 30 139 156 162 189 251 42 201 167 30 139 156 162 189 251 24 175 163 42 58 188 167 201 168 32 82 131 135 203 216 286 38 97 132 133 142 202 278 201 254 78 246 167 38 97 132 133 142 202 278 144 214 75 239 66 84 62 201 254 78 167 246 11 22 73 80 105 117 138 187 6 47 85 102 149 201 2 6 47 85 102 149 276 151 13 189 191 275 270 40 2 201 12 16 92 136 205 219 266 26 29 40 148 174 179 190 98 201 286 78 167 246 205 26 29 40 148 174 179 190 261 41 248 43 67 284 242 201 286 254 78 167 246 205 6 21 117 183 235 251 286 41 154 173 174 234 201 95 167 78 41 154 173 174 234 105 171 275 188 182 23 62 95 167 201 30 43 83 134 148 171 178 189 4 13 44 160 165 193 248 201 78 59 98 167 205 232 246 2 95 136 146 150 234 42 181 6 50 66 83 85 100 189 236 267 287 296 299 254 3 9 14 15 19 22 24 28 32 34 37 38 41 46 47 49 53 54 62 63 73 86 91 93 103 104 106 109 110 114 118 122 124 125 139 147 149 162 178 182 190 191 192 194 196 216 219 226 231 244 245 260 271 273 284 285 286 131 1 5 7 8 10 11 12 16 17 18 20 21 23 25 26 27 29 30 31 33 35 36 39 40 45 48 51 52 55 56 57 58 60 61 64 65 68 69 70 71 72 74 75 76 77 79 80 81 82 84 87 88 89 90 92 94 96 97 99 101 102 105 107 108 111 112 113 115 116 117 119 121 123 126 127 129 130 132 135 138 140 141 143 144 151 153 155 156 157 158 159 161 163 164 168 169 170 172 173 174 175 176 177 179 180 183 185 186 187 188 195 197 199 202 203 204 206 207 208 209 210 211 212 213 214 215 217 218 220 221 222 223 225 227 228 230 233 235 237 238 239 240 241 243 247 249 250 251 253 255 256 257 259 261 262 263 264 265 266 269 272 274 275 276 277 279 281 282 283 288 290 291 292 293 294 295 300 184 229 297 67 120 128 133 137 142 145 152 154 166 198 200 224 242 252 258 268 270 278 280 289 298 4 13 44 160 165 193 248 81 57 42 238 292 215 137 201 59 78 98 167 205 232 246 2 95 136 146 150 234 254 6 50 66 83 85 100 189 236 267 287 296 299 168 33 3 9 14 15 19 22 24 28 30 32 34 37 38 41 46 47 49 53 54 62 63 73 86 91 93 103 104 105 106 109 110 114 118 122 124 125 128 131 139 140 147 149 152 153 162 178 182 190 191 192 194 196 216 219 226 231 244 245 253 260 271 273 284 285 286 259 75 1 7 8 10 11 12 16 17 18 20 21 26 29 31 35 36 39 40 43 45 48 51 52 55 58 60 61 64 65 67 68 69 70 71 72 74 76 77 79 80 84 87 88 89 90 92 94 97 99 101 102 108 111 112 113 115 117 120 126 127 129 130 132 133 134 135 138 141 142 143 144 145 148 151 154 155 156 157 158 159 161 163 164 166 172 173 174 175 176 177 179 181 183 184 186 187 188 195 197 200 202 203 204 207 208 211 214 218 220 221 223 224 225 227 228 229 233 235 237 240 242 243 247 249 251 252 255 256 257 261 263 264 265 268 272 274 275 277 278 280 283 288 289 290 291 294 295 297 300 269 5 213 56 217 116 262 282 23 25 27 82 96 107 119 121 123 169 170 171 180 198 199 206 209 210 212 230 239 241 250 258 266 270 276 279 281 293 298 185 222 41 68 122 170 247 259 43 108 176 253 278 83 201 43 108 176 253 278 92 207 170 53 141 20 83 201 9 22 44 168 208 249 28 76 94 150 201 238 181 28 76 94 150 201 238 129 151 293 58 37 244 2 181 24 87 168 223 243 248 299 65 132 165 174 236 242 290 201 254 42 78 167 181 205 246 2 59 95 98 232 234 50 66 136 146 150 287 296 299 6 30 46 47 83 100 189 199 267 285 19 41 53 62 85 103 114 118 191 244 56 3 4 5 9 10 14 15 16 17 20 22 25 28 32 34 37 39 43 44 49 60 64 68 69 70 72 73 82 99 102 104 105 106 107 109 110 112 115 121 122 123 124 125 126 127 131 140 141 144 149 153 158 159 162 170 171 172 176 178 179 182 187 190 196 211 214 216 219 220 226 230 231 241 247 250 253 256 260 262 273 274 276 279 281 282 284 286 291 293 294 24 36 54 77 91 93 135 145 147 148 155 183 184 188 194 197 200 228 233 238 240 245 249 261 263 271 283 63 192 12 25 80 107 108 217 251 40 128 1 7 8 11 18 21 23 26 27 29 31 33 35 38 45 48 51 52 55 57 58 61 71 74 75 76 79 81 84 86 88 89 90 92 94 96 97 101 111 113 116 117 119 129 130 134 138 139 142 143 151 152 156 157 160 161 163 164 169 173 175 177 180 185 186 193 195 202 203 204 206 207 208 209 210 212 213 215 218 221 222 224 225 227 235 237 239 255 257 258 259 264 265 266 269 272 275 277 288 292 295 300 123 229 13 67 120 133 154 166 198 252 268 270 278 280 289 298 137 297 65 132 165 174 236 242 290 88 295 58 223 173 133 253 201 254 42 78 167 205 246 33 2 50 59 66 95 98 136 146 150 232 234 287 296 299 6 19 30 41 46 47 53 62 83 85 100 103 114 118 140 152 189 191 244 267 285 52 56 3 4 7 9 10 13 14 15 16 17 20 22 24 28 32 34 35 36 37 38 39 43 44 48 49 54 60 63 64 67 68 69 70 71 72 73 77 84 86 90 91 93 99 102 104 105 106 109 110 111 112 115 122 124 125 126 127 128 131 134 135 138 139 141 142 143 144 145 147 148 149 153 154 155 158 159 162 166 172 175 176 178 179 182 183 184 187 188 190 192 193 194 196 197 200 211 214 216 219 220 224 226 228 231 233 238 240 243 245 247 249 256 257 259 260 261 263 264 271 273 274 277 280 283 284 286 291 294 18 292 11 21 282 12 25 40 80 87 107 108 181 217 251 279 1 5 8 23 26 27 29 31 45 51 55 57 61 74 75 76 79 82 89 92 94 97 101 113 117 119 120 121 123 129 130 137 151 156 157 160 161 163 164 168 169 170 171 177 186 195 198 199 202 203 204 207 208 213 215 218 221 225 227 229 230 235 237 239 241 248 250 252 255 258 262 265 266 268 269 270 272 275 276 278 281 288 289 293 297 298 300 96 180 81 116 206 209 210 212 185 222 21 35 69 102 126 202 251 127 132 133 142 175 252 201 254 78 127 132 133 142 175 252 171 125 87 22 264 94 23 201 254 78 79 171 172 203 273 291 80 104 189 220 244 248 283 201 182 78 80 104 189 220 244 248 283 120 292 246 66 192 100 182 201 30 30 79 88 103 115 119 220 281 41 42 64 124 208 263 201 182 78 41 42 64 124 208 263 70 120 54 219 256 296 138 111 182 201 78 28 40 48 163 208 248 51 98 125 144 145 289 295 201 78 167 181 246 42 205 78 246 42 59 150 167 205 232 234 2 95 136 254 50 66 146 287 296 299 6 30 83 100 189 199 236 267 285 19 41 46 47 53 62 85 103 114 118 191 244 3 4 5 9 10 14 15 16 17 20 22 24 25 32 34 37 43 44 49 56 60 64 68 69 70 73 82 99 102 104 105 106 107 109 110 112 115 121 122 123 124 126 127 131 140 141 149 153 158 162 170 171 172 174 176 178 179 182 187 190 196 211 214 216 219 226 230 231 241 243 247 253 256 260 262 273 274 276 279 281 282 284 286 291 293 28 36 45 54 58 77 91 93 113 132 135 138 139 147 148 155 159 166 175 183 184 188 193 194 197 200 220 228 238 242 245 249 255 261 263 271 283 294 297 63 223 12 25 61 107 108 213 217 230 251 35 128 1 7 8 11 18 21 23 26 27 29 31 33 38 39 52 55 57 65 67 71 72 74 75 76 79 80 81 84 86 87 88 89 90 92 94 96 97 101 111 116 117 119 129 130 134 142 143 151 152 154 156 157 160 161 164 165 168 169 173 177 180 185 186 192 195 202 203 204 206 207 209 210 212 215 218 221 222 224 225 227 233 235 237 239 240 250 257 258 259 264 265 266 269 272 275 277 288 290 292 300 13 120 133 137 198 229 252 268 270 278 280 298 51 98 125 144 145 289 295 2 127 218 240 37 133 201 254 30 128 33 131 78 246 168 67 42 59 150 167 205 232 234 50 66 95 136 146 287 296 299 152 259 6 19 41 46 47 53 62 83 85 100 103 114 118 140 189 191 236 244 253 267 285 70 52 3 4 7 9 10 13 14 15 16 17 20 22 24 28 31 32 34 35 36 38 39 40 43 44 45 48 49 54 58 60 63 64 68 69 71 72 73 77 84 86 88 90 91 93 99 102 104 105 106 109 110 111 112 113 115 122 124 126 132 134 135 138 139 141 142 143 147 148 149 153 154 155 158 159 162 166 172 174 175 176 177 178 179 182 183 184 187 188 190 192 193 194 196 197 200 211 214 216 219 220 224 226 227 228 231 233 238 242 243 245 247 249 255 256 257 260 261 263 264 271 273 274 277 280 283 284 286 291 294 297 169 5 18 101 75 56 292 11 21 282 8 12 25 26 61 79 87 89 97 107 108 165 181 213 217 230 251 279 223 80 1 23 27 29 55 57 65 74 76 81 82 92 94 96 116 117 119 120 121 123 129 130 137 151 156 157 160 161 163 164 170 171 173 180 185 186 195 198 199 202 203 204 206 207 208 209 210 212 215 221 222 225 229 235 237 239 241 248 250 252 258 262 265 266 268 269 270 272 275 276 278 281 288 290 293 298 300 3 10 28 89 110 129 239 45 61 94 202 242 42 181 201 78 246 42 50 59 66 85 95 98 100 136 146 150 167 189 205 232 234 236 254 287 296 299 2 6 83 267 14 19 22 24 32 34 37 38 41 46 47 49 53 54 62 86 93 103 106 109 114 118 122 125 139 149 153 162 178 182 190 191 192 196 216 226 231 244 260 271 273 285 286 279 1 4 5 7 8 9 11 12 15 16 17 18 20 21 23 25 26 27 29 30 31 33 35 36 39 40 43 44 48 51 52 56 57 58 60 64 65 68 69 70 71 72 73 74 75 76 77 79 80 81 82 84 87 88 90 92 96 97 99 101 102 104 105 107 108 111 112 113 115 116 117 119 121 123 124 126 127 130 131 132 134 135 138 140 141 143 144 148 151 155 156 157 158 159 160 161 163 164 165 168 169 170 171 172 173 174 175 176 177 179 180 183 185 186 187 188 195 197 199 203 204 206 207 208 209 210 211 212 213 214 215 217 218 219 220 221 222 223 225 227 228 230 233 235 237 238 240 241 243 247 248 249 250 251 253 255 256 257 259 261 262 263 264 265 266 269 272 274 275 276 277 281 282 283 284 288 290 291 292 293 294 295 300 145 184 229 13 55 63 67 91 120 128 133 142 147 152 154 166 193 194 198 200 224 245 252 258 268 270 278 280 289 298 137 297 45 61 94 202 242 186 71 2 163 290 185 262 201 168 33 42 50 59 66 78 85 95 98 100 136 146 150 167 189 205 232 234 236 246 254 287 296 299 6 14 19 22 24 30 32 34 37 38 41 46 47 49 53 54 62 83 86 93 103 106 109 114 118 122 125 128 131 139 140 149 152 153 162 178 182 190 191 192 196 216 226 231 244 253 260 267 271 273 285 286 282 1 3 4 7 8 9 10 11 12 13 15 16 17 18 20 21 26 28 29 31 35 36 39 40 43 44 48 51 52 55 57 58 60 63 64 65 67 68 69 70 72 73 74 75 76 77 79 80 84 87 88 89 90 91 92 97 99 101 102 104 105 108 110 111 112 113 115 117 120 124 126 127 129 130 132 133 134 135 137 138 141 142 143 144 145 147 148 151 154 155 156 157 158 159 160 161 164 165 166 172 173 174 175 176 177 179 183 184 187 188 193 194 195 197 200 203 204 207 208 211 214 215 218 219 220 221 223 224 225 227 228 229 233 235 237 238 240 243 245 247 248 249 251 252 255 256 257 259 261 263 264 265 268 272 274 275 277 278 280 283 284 288 289 291 294 295 297 300 269 5 213 56 217 292 25 116 23 27 81 82 96 107 119 121 123 169 170 171 180 181 198 199 206 209 210 212 222 230 239 241 250 258 266 270 276 279 281 293 298 3 21 36 87 99 292 55 62 91 240 261 201 246 78 55 62 91 240 261 186 171 34 295 63 179 201 131 78 56 75 90 98 164 237 288 4 7 12 51 69 83 173 201 42 78 167 181 205 246 2 59 232 234 42 95 98 136 146 150 167 205 246 50 66 189 236 254 287 296 299 6 46 47 85 100 267 285 14 19 25 30 32 34 37 41 49 62 103 107 114 118 125 131 140 149 178 182 190 191 196 199 216 226 231 241 253 260 273 279 286 3 9 15 20 22 24 28 53 54 63 68 73 86 91 93 104 106 109 110 122 126 139 147 153 162 174 193 194 211 244 245 271 284 1 5 8 10 11 16 17 18 21 23 26 27 29 31 33 35 36 39 40 43 44 45 48 52 55 57 58 60 61 64 65 70 71 72 74 76 77 79 80 81 82 84 87 88 89 92 94 96 97 99 101 102 105 108 111 112 113 115 116 117 119 121 123 124 127 129 130 132 134 135 138 141 143 144 148 151 155 156 157 158 159 160 161 163 165 168 169 170 171 172 175 176 177 179 180 183 185 186 187 188 195 197 202 203 204 206 207 208 209 210 212 213 214 215 217 218 219 220 221 222 223 225 227 228 230 233 235 238 239 240 243 247 248 249 250 251 255 256 257 259 261 262 263 264 265 266 269 272 274 275 276 277 281 282 283 290 291 292 293 294 295 300 184 229 297 13 38 67 120 128 133 137 142 145 152 154 166 192 198 200 224 242 252 258 268 270 278 280 289 298 4 7 12 51 69 83 173 5 160 149 254 124 19 298 201 78 168 128 33 67 131 2 42 59 95 98 136 146 150 167 205 232 234 246 6 30 46 47 50 66 85 100 189 236 267 285 287 296 299 259 3 9 14 15 20 22 24 28 32 34 37 38 41 49 53 54 62 63 64 68 73 86 91 93 103 104 105 106 109 110 114 118 122 125 126 139 140 147 152 153 162 174 178 182 190 191 192 193 194 196 211 216 219 226 231 244 245 253 260 271 273 284 286 250 243 70 75 52 11 282 1 8 10 13 16 17 18 21 26 29 31 35 36 39 40 43 44 45 48 55 57 58 60 61 65 71 72 74 76 77 79 80 84 87 88 89 90 92 94 97 99 101 102 108 111 112 113 115 117 120 127 129 130 132 133 134 135 137 138 141 142 143 144 145 148 151 154 155 156 157 158 159 161 163 164 165 166 172 175 176 177 179 181 183 184 186 187 188 195 197 200 202 203 204 207 208 214 215 218 220 221 223 224 225 227 228 229 233 235 237 238 240 242 247 248 249 251 252 255 256 257 261 263 264 265 268 272 274 275 277 278 280 283 288 289 290 291 294 295 297 300 276 269 213 217 292 116 262 23 25 27 56 81 82 96 107 119 121 123 169 170 171 180 198 199 206 209 210 212 230 239 241 258 266 270 279 281 293 185 222 1 27 66 109 247 284 286 16 74 128 154 200 221 260 201 42 59 78 98 167 205 246 2 50 66 95 136 146 150 234 181 6 46 47 83 85 100 189 236 267 285 287 296 299 30 199 232 254 3 9 14 15 19 20 22 28 32 34 37 49 53 54 63 64 69 73 86 91 93 103 104 106 109 110 114 118 122 124 125 126 139 147 149 153 162 174 178 182 190 191 192 193 194 196 211 216 219 226 244 245 273 284 286 4 5 7 8 10 11 12 17 18 21 23 24 25 26 29 31 33 35 36 39 40 41 43 44 45 48 51 52 55 56 57 58 60 61 62 65 68 70 71 72 75 76 77 79 80 81 82 84 87 88 89 90 92 94 96 97 99 101 102 105 107 108 111 112 113 115 116 117 119 121 123 127 129 130 131 132 134 135 138 140 141 143 144 148 151 155 156 157 158 159 160 161 163 164 165 168 169 170 171 172 173 175 176 177 179 180 183 185 186 187 188 195 197 202 203 204 206 207 208 209 210 212 213 214 215 217 218 220 222 223 225 227 228 230 231 233 235 237 238 239 240 241 243 248 249 250 251 253 255 256 257 259 261 262 263 264 265 266 269 272 274 275 276 277 279 281 282 283 288 290 291 292 293 294 295 300 184 229 297 13 38 67 120 133 137 142 145 152 166 198 224 242 252 258 268 270 271 278 280 289 298 16 74 128 154 200 221 260 231 24 300 55 141 209 62 201 42 59 78 98 167 205 232 246 2 50 66 95 136 146 150 234 254 6 30 46 47 83 85 100 189 236 267 285 287 296 299 33 3 9 14 15 19 20 22 28 32 34 37 38 41 49 53 54 63 64 69 73 86 91 93 103 104 105 106 109 110 114 118 122 124 125 126 131 139 140 147 149 152 153 162 174 178 182 190 191 192 193 194 196 211 216 219 226 244 245 253 271 273 284 286 70 52 90 259 1 4 7 8 10 11 12 13 17 18 21 26 29 31 35 36 39 40 43 44 45 48 51 57 58 60 61 65 67 68 71 72 75 76 77 79 80 84 87 88 89 92 94 97 99 101 102 108 111 112 113 115 117 120 127 129 130 132 133 134 135 137 138 142 143 144 145 148 151 155 156 157 158 159 160 161 163 164 165 166 168 172 173 175 176 177 179 181 183 184 186 187 188 195 197 202 203 204 207 208 214 215 218 220 223 224 225 227 228 229 233 235 237 238 240 242 243 247 248 249 251 252 255 256 257 261 263 264 265 268 272 274 275 277 278 280 283 288 289 290 291 294 295 297 269 5 213 56 217 292 116 262 282 23 25 27 81 82 96 107 119 121 123 169 170 171 180 198 199 206 210 212 230 239 241 250 258 266 270 276 279 281 293 298 185 222 4 16 122 140 227 260 20 63 133 139 166 200 216 201 254 20 63 133 139 166 200 216 177 41 170 56 68 198 201 254 27 117 156 169 170 221 223 40 147 167 191 226 201 40 147 167 191 226 24 275 109 217 53 265 223 201 61 77 98 103 113 148 176 299 69 80 146 149 164 245 201 282 78 69 80 146 149 164 245 126 27 254 219 273 238 154 253 201 282 30 74 121 156 238 276 281 8 44 55 122 142 196 272 201 42 78 167 181 205 246 2 59 98 232 234 50 66 95 136 150 83 100 189 236 254 287 296 299 46 47 62 85 103 191 267 285 6 14 19 22 24 25 28 30 32 34 37 41 49 56 73 82 106 107 109 114 118 125 131 140 149 153 162 178 182 190 199 216 219 226 231 241 253 260 273 279 286 3 4 9 10 16 17 20 53 54 60 63 68 86 91 93 99 102 104 110 115 124 126 127 139 141 145 172 174 176 179 193 194 211 224 244 245 247 256 271 291 1 5 7 11 12 15 18 21 23 26 27 29 31 33 35 36 39 40 43 45 48 51 52 57 58 61 64 65 69 70 71 72 75 76 77 79 80 81 84 87 88 89 90 92 94 96 97 101 105 108 111 112 113 116 117 119 123 129 130 132 134 135 138 143 144 146 148 151 155 157 158 159 160 161 163 164 165 168 169 170 171 173 175 177 180 183 185 186 187 188 195 197 202 203 204 206 207 208 209 210 212 213 214 215 217 218 220 221 222 223 225 227 228 230 233 235 237 239 240 243 248 249 250 251 255 257 259 261 262 263 264 265 266 269 274 275 277 282 283 284 288 290 292 293 294 295 300 156 184 229 297 13 38 67 120 128 133 137 147 152 154 166 192 198 200 242 252 258 268 270 278 280 289 298 8 44 55 122 142 196 272 268 146 109 187 21 111 201 42 78 167 205 246 33 2 50 59 66 95 98 136 150 232 234 254 6 30 46 47 62 83 85 100 103 189 191 236 267 285 287 296 299 259 3 4 9 10 14 15 16 17 19 20 22 24 28 32 34 37 38 41 43 49 53 54 60 63 64 67 68 69 70 73 86 91 93 99 102 104 105 106 110 112 114 115 118 124 125 126 127 128 131 139 140 141 144 145 147 149 152 153 158 162 172 174 176 178 179 182 190 192 193 194 211 214 216 219 224 226 231 243 244 245 247 253 256 260 271 273 284 286 291 5 52 11 282 1 7 12 13 18 26 29 31 35 36 39 40 45 48 51 57 58 61 65 71 72 74 75 76 77 79 80 84 87 88 89 90 92 94 97 101 108 113 117 120 129 130 132 133 134 135 137 138 143 148 151 154 155 156 157 159 160 161 163 164 165 166 168 173 175 177 181 183 184 186 188 195 197 199 200 202 203 204 207 208 215 218 220 221 223 225 227 228 229 233 235 237 238 240 242 248 249 251 252 255 257 261 263 264 265 274 275 277 278 280 283 288 289 290 294 295 297 300 276 171 269 81 213 107 217 292 279 116 262 209 23 25 27 56 82 96 119 121 123 169 170 180 198 206 210 212 230 239 241 250 258 266 270 281 293 298 185 222 8 78 160 188 191 196 272 59 150 249 167 201 59 150 249 230 30 289 194 142 6 147 201 128 11 88 99 106 149 183 227 24 93 135 156 159 201 167 24 93 135 156 159 276 54 63 47 234 188 68 167 201 22 27 119 185 228 300 7 73 78 196 232 272 201 2 7 73 78 196 232 272 151 24 296 237 178 245 2 201 6 100 113 217 226 227 243 292 47 127 218 278 288 201 47 127 218 278 288 105 140 273 116 112 68 173 179 201 22 26 31 107 122 185 237 36 87 111 156 216 287 300 201 246 286 2 42 78 167 181 205 59 98 232 234 50 66 95 136 146 150 6 83 100 189 236 254 267 296 299 46 47 85 103 191 285 14 19 24 25 30 32 34 37 41 49 56 62 106 109 114 118 125 131 140 149 153 162 178 182 190 196 199 226 231 241 253 260 273 279 3 4 9 10 16 20 22 28 53 54 63 68 73 86 91 99 104 110 122 124 126 127 139 141 145 147 172 174 179 193 194 211 214 224 244 247 256 271 284 286 291 115 1 5 7 8 11 12 15 17 18 21 23 27 29 33 35 39 40 43 44 45 48 51 52 55 57 58 60 61 64 65 69 70 71 72 74 75 76 77 79 80 81 82 84 88 89 90 92 94 96 97 101 102 105 108 112 113 116 117 119 121 123 129 130 132 134 135 138 143 144 148 151 155 157 158 159 160 161 163 164 165 168 169 170 171 173 175 176 177 180 183 186 187 188 195 197 202 203 204 206 207 208 209 210 212 213 215 217 218 219 220 221 222 223 225 227 228 230 233 235 238 239 240 243 248 249 250 251 255 257 259 261 262 263 264 265 266 269 272 274 275 276 277 281 282 283 288 290 292 293 294 295 184 229 297 13 38 67 93 120 128 133 137 142 152 154 166 192 198 200 242 245 252 258 268 270 278 280 289 298 36 87 111 156 216 287 300 151 176 93 64 170 237 19 2 201 246 62 42 78 167 205 33 50 59 66 95 98 136 146 150 232 234 254 6 30 46 47 83 85 100 103 140 189 191 236 267 285 296 299 259 3 4 9 10 14 15 16 20 22 24 28 32 34 37 38 41 43 49 53 54 63 68 69 70 73 86 91 99 104 105 106 109 110 112 114 118 122 124 125 126 127 128 131 139 141 142 144 145 147 149 152 153 158 162 172 174 178 179 182 190 192 193 194 196 211 214 219 224 226 231 243 244 245 247 253 256 260 271 273 284 286 291 250 5 65 56 52 11 282 115 1 7 8 12 13 17 18 21 26 29 31 35 39 40 44 45 48 51 55 57 58 60 61 67 71 72 74 75 76 77 79 80 84 88 89 90 92 94 97 101 102 108 113 117 120 129 130 132 133 134 135 137 138 143 148 154 155 157 159 160 161 163 164 165 166 168 173 175 177 181 183 184 186 187 188 195 197 199 200 202 203 204 207 208 215 218 220 221 223 225 227 228 229 233 235 238 240 242 248 249 251 252 255 257 261 263 264 265 268 272 274 275 277 278 280 283 288 289 290 294 295 297 276 269 81 213 217 292 116 262 23 25 27 82 96 107 119 121 123 169 171 180 198 206 209 210 212 230 239 241 258 266 270 279 281 293 298 185 222 14 33 41 76 158 186 281 45 52 55 70 86 103 160 201 2 42 59 78 98 167 181 205 232 234 246 150 50 66 83 95 100 136 189 236 254 287 296 299 6 46 47 62 85 146 191 234 244 267 285 3 9 15 19 20 22 24 25 28 30 32 34 37 49 56 64 69 73 82 104 105 106 107 109 110 114 118 121 122 124 125 131 140 149 153 162 170 174 178 182 190 196 199 211 216 219 226 231 241 253 260 273 276 279 284 286 10 14 16 17 41 54 60 63 68 72 93 99 102 115 126 127 134 138 139 141 145 147 154 159 172 176 179 187 193 194 220 233 245 247 256 271 291 294 192 258 108 276 279 11 1 4 5 7 8 12 18 21 23 26 27 29 31 35 36 39 40 43 44 48 51 57 58 61 65 71 74 75 77 79 80 81 84 87 88 89 90 92 94 96 97 101 111 112 113 116 117 119 123 129 130 132 135 143 144 148 151 155 156 157 161 163 164 165 168 169 171 173 175 177 180 183 185 188 195 197 202 203 204 206 207 208 209 210 212 213 214 215 217 218 221 222 223 225 227 228 230 235 237 238 239 240 243 248 249 250 251 255 257 259 261 262 263 264 265 266 269 272 274 275 277 282 283 288 290 292 293 295 300 184 229 297 13 38 53 67 91 120 128 133 137 142 152 166 198 200 224 242 252 268 270 278 280 289 298 45 52 55 70 86 103 160 117 269 92 91 110 25 111 201 2 42 59 78 98 150 167 205 232 246 33 89 6 30 46 47 50 62 66 83 85 95 100 136 140 146 189 191 234 236 244 254 267 285 287 296 299 3 4 9 10 14 15 16 17 19 20 22 24 28 32 34 35 37 38 39 41 43 44 48 49 53 54 60 63 64 67 68 69 72 73 84 93 99 102 104 105 106 109 112 114 115 118 122 124 125 126 127 128 131 134 138 139 141 142 144 145 147 149 152 153 154 158 159 162 172 174 176 178 179 182 187 190 192 193 194 196 211 214 216 219 220 224 226 231 233 243 245 247 253 256 260 271 273 274 284 286 291 294 5 290 56 11 21 282 108 121 258 276 279 1 7 8 12 13 18 26 29 31 36 40 51 57 58 61 65 71 74 75 76 77 79 80 82 87 88 90 94 97 101 107 113 120 129 130 132 133 135 137 143 148 151 155 156 157 161 163 164 165 166 168 173 175 177 181 183 184 186 188 195 197 199 200 202 203 204 207 208 215 218 221 223 225 227 228 229 235 237 238 240 241 242 248 249 251 252 255 257 259 261 263 264 265 268 272 275 277 278 280 283 288 289 295 297 300 171 210 81 293 213 217 292 116 262 23 27 96 119 123 169 170 180 198 206 209 212 230 239 250 266 270 281 298 185 222 18 112 148 177 202 295 48 61 117 214 226 268 201 83 150 42 78 167 181 205 246 2 59 98 232 234 50 66 95 136 254 6 47 85 100 146 189 236 267 285 287 296 299 14 19 25 30 32 34 37 41 46 49 56 62 103 107 114 118 125 140 149 178 182 190 191 196 199 216 241 253 260 273 279 286 9 15 22 24 28 53 54 63 73 86 93 104 106 109 110 122 139 147 153 162 193 194 231 244 245 271 131 1 3 4 5 7 8 10 11 12 16 17 20 21 23 26 27 29 31 33 35 36 39 40 43 44 45 51 52 55 57 58 60 64 65 68 69 70 71 72 74 75 76 77 79 80 81 82 84 87 88 89 90 92 94 96 97 99 101 102 105 108 111 113 115 116 119 121 123 124 126 127 129 130 132 134 135 138 141 143 144 151 155 156 157 158 159 160 161 163 164 165 168 169 170 171 172 173 174 175 176 179 180 183 185 186 187 188 195 197 203 204 206 207 208 209 210 211 212 213 215 217 218 219 220 221 222 223 225 227 228 230 233 235 237 238 239 240 243 247 248 249 250 251 255 256 257 259 261 262 263 264 265 266 269 272 274 275 276 277 281 282 283 284 288 290 291 292 293 294 300 145 184 229 297 13 38 67 91 120 128 133 137 142 152 154 166 192 198 200 224 242 252 258 270 278 280 289 298 48 61 117 214 226 268 108 227 238 161 94 165 83 150 201 2 42 59 78 98 167 205 232 234 246 33 6 30 47 50 66 85 95 100 136 146 189 236 254 267 285 287 296 299 9 14 15 19 22 24 28 32 34 37 38 41 46 49 53 54 62 63 73 86 93 103 104 105 106 109 110 114 118 122 125 128 131 139 140 147 149 152 153 162 178 182 190 191 192 193 194 196 216 219 231 244 245 253 260 271 273 286 243 70 5 64 52 11 282 75 1 3 4 7 8 10 12 13 16 17 18 20 21 26 29 31 35 36 39 40 43 44 45 51 55 57 58 60 65 67 68 69 71 72 74 76 77 79 80 84 87 88 89 90 91 92 97 99 101 102 111 112 113 115 120 124 126 127 129 130 132 133 134 135 137 138 141 142 143 144 145 148 151 154 155 156 157 158 159 160 163 164 166 168 172 173 174 175 176 177 179 181 183 184 186 187 188 195 197 200 202 203 204 207 208 211 215 218 220 221 223 224 225 228 229 233 235 237 240 242 247 248 249 251 252 255 256 257 259 261 263 264 265 272 274 275 277 278 280 283 284 288 289 290 291 294 295 297 300 276 269 213 217 292 116 262 23 25 27 56 81 82 96 107 119 121 123 169 170 171 180 198 199 206 209 210 212 230 239 241 250 258 266 270 279 281 293 298 185 222 5 29 34 122 274 294 26 62 68 208 263 299 201 286 78 26 62 68 208 263 299 106 206 97 170 103 193 201 286 78 14 90 108 190 226 250 126 161 208 228 280 83 201 286 78 42 167 205 246 2 59 150 232 234 181 50 66 95 136 146 254 98 6 46 47 83 85 100 103 140 189 191 236 244 267 285 287 296 299 19 25 30 32 41 49 62 107 114 118 125 149 178 182 196 199 253 273 3 4 9 10 14 15 16 17 20 22 24 28 34 53 54 60 63 68 73 86 91 93 99 102 104 106 109 110 122 124 127 139 141 145 147 153 158 162 172 174 176 179 190 193 194 211 214 216 224 226 231 245 247 256 260 271 284 291 131 1 5 7 8 11 12 18 21 23 26 27 29 31 33 35 36 37 39 40 43 44 45 48 51 52 55 56 57 58 61 64 65 69 70 71 72 74 75 76 77 79 80 81 82 84 87 88 89 92 94 96 97 101 105 111 112 113 115 116 117 119 121 123 129 130 132 134 135 138 143 144 148 151 155 156 157 159 160 163 164 165 168 169 170 171 173 175 177 180 183 185 186 187 188 195 197 202 203 204 206 207 209 210 212 213 215 217 218 219 220 221 222 223 225 227 230 233 235 237 238 239 240 241 243 248 249 251 255 257 259 261 262 263 264 265 266 269 272 274 275 276 277 279 281 282 283 288 290 292 293 294 295 300 184 229 297 13 38 67 120 128 133 137 142 152 154 166 192 198 200 242 252 258 268 270 278 289 298 126 161 208 228 280 117 149 252 26 112 98 201 286 57 42 78 167 205 246 2 59 150 232 234 50 66 95 136 146 254 33 6 30 46 47 62 83 85 100 103 140 189 191 236 244 267 285 287 296 299 3 4 9 10 14 15 16 17 19 20 22 24 28 32 34 37 38 41 43 44 49 53 54 60 63 64 67 68 69 70 73 86 91 93 99 102 104 105 106 109 110 114 115 118 122 124 125 127 128 131 139 141 142 144 145 147 152 153 158 162 172 174 176 178 179 182 190 192 193 194 196 211 214 216 219 224 226 231 243 245 247 253 256 260 271 273 284 291 65 52 75 1 7 8 11 12 13 18 21 29 31 35 36 39 40 45 48 51 55 58 61 71 72 74 76 77 79 80 84 87 88 89 90 92 94 97 101 108 111 113 120 129 130 132 133 134 135 137 138 143 148 151 154 155 156 157 159 160 163 164 165 166 168 173 175 177 181 183 184 186 187 188 195 197 199 200 202 203 204 207 215 218 220 221 223 225 227 229 233 235 237 238 240 242 248 249 251 255 257 259 261 263 264 265 268 272 274 275 277 278 283 288 289 290 294 295 297 300 269 169 81 293 5 213 217 292 116 262 282 23 25 27 56 82 96 107 119 121 123 170 171 180 198 206 209 210 212 230 239 241 250 258 266 270 276 279 281 298 185 222 17 24 57 175 212 218 260 112 124 160 162 200 201 136 112 124 160 162 200 280 88 228 174 201 155 198 136 48 19 136 157 190 211 246 47 77 115 159 162 201 286 47 77 115 159 162 250 43 247 26 150 131 201 286 15 61 72 151 169 260 273 65 77 184 208 229 242 2 201 42 59 78 98 167 181 205 232 234 246 50 66 95 136 189 236 254 287 296 299 2 6 19 41 46 47 53 59 62 83 85 98 100 103 114 118 125 140 146 150 191 196 232 234 244 267 285 3 4 5 9 10 14 16 17 20 22 24 25 27 28 30 32 34 35 36 37 39 43 44 48 49 52 56 60 64 68 69 70 73 82 84 90 99 102 104 105 106 107 109 110 111 112 115 121 122 123 124 126 127 131 132 134 138 141 144 149 153 158 159 162 170 171 172 174 175 176 178 179 182 187 190 199 211 214 216 217 219 220 226 228 230 231 233 238 239 240 241 243 247 250 253 256 259 262 266 274 276 277 279 281 282 284 286 291 292 293 294 1 29 45 51 54 58 61 72 74 79 80 91 93 94 108 113 120 130 133 135 145 147 148 155 156 160 163 164 165 166 183 188 194 197 200 203 223 237 245 251 252 255 261 263 268 271 273 275 278 283 289 295 11 40 63 81 86 87 96 129 139 192 193 198 204 207 227 257 265 270 280 288 298 25 161 180 230 157 221 123 241 7 8 12 13 18 21 23 26 31 33 38 55 57 67 71 75 76 88 89 92 97 101 116 117 119 128 137 142 143 152 154 168 173 177 185 186 195 202 206 209 210 212 213 215 218 222 224 225 235 248 249 258 264 269 272 290 297 300 65 77 184 208 229 242 211 126 212 12 217 198 192 201 152 42 78 167 205 246 157 254 33 90 89 2 6 19 30 41 46 47 50 53 59 62 66 83 85 95 98 100 103 114 118 125 136 140 146 150 189 191 196 232 234 236 244 253 267 285 287 296 299 259 1 3 4 7 8 9 10 11 13 14 15 16 17 20 21 22 24 26 28 29 31 32 34 35 36 37 38 39 40 43 44 45 48 49 51 52 54 57 58 60 61 63 64 67 68 69 70 71 72 73 74 76 79 80 84 86 87 88 91 92 93 94 99 101 102 104 105 106 108 109 110 111 112 113 115 120 122 124 127 128 129 130 131 132 133 134 135 137 138 139 141 142 143 144 145 147 148 149 153 154 155 156 158 159 160 162 163 164 165 166 168 172 173 174 175 176 177 178 179 182 183 187 188 190 193 194 195 197 200 202 203 204 214 215 216 218 219 220 221 223 224 226 227 228 231 233 235 237 238 240 243 245 247 249 251 252 255 256 257 260 261 263 264 268 271 273 274 275 277 278 280 283 284 286 288 289 291 294 295 297 5 18 292 116 262 282 23 25 56 96 107 119 121 151 161 169 170 180 181 185 206 209 222 230 279 293 298 276 55 81 123 199 241 258 265 27 75 82 97 117 171 186 207 210 213 225 239 248 250 266 269 270 272 281 290 300 12 30 61 190 249 18 45 46 179 192 218 201 286 18 45 46 179 192 218 261 70 126 26 244 201 286 37 55 98 105 179 182 205 291 99 124 183 201 99 124 183 272 169 254 191 222 44 67 100 201 16 52 87 162 176 237 37 94 157 232 285 286 201 37 94 157 232 285 286 41 195 295 158 154 19 201 8 81 83 112 177 199 204 290 77 145 146 182 200 273 201 78 77 145 146 182 200 273 230 78 57 227 161 52 159 166 201 30 29 45 64 84 100 296 6 47 68 194 204 201 6 47 68 194 204 206 121 196 221 140 7 201 20 22 35 204 236 253 275 55 57 71 89 95 240 271 42 201 2 78 167 181 205 246 59 98 136 146 150 232 234 254 50 66 100 189 287 296 299 6 46 47 62 85 103 191 236 244 267 285 14 19 24 25 28 30 32 34 37 41 49 56 83 106 107 109 114 118 122 125 131 140 149 153 162 178 182 190 196 199 216 226 231 241 260 273 279 286 3 4 9 10 16 17 20 22 39 53 54 60 63 68 73 86 91 93 99 102 104 110 115 124 126 127 139 141 145 147 174 176 179 187 193 194 211 214 224 245 247 256 284 291 1 5 7 8 11 12 15 18 21 23 26 27 29 31 33 36 40 43 44 45 48 51 52 58 61 64 65 69 70 72 74 75 76 77 79 80 81 82 84 87 88 90 92 94 96 97 101 105 108 111 112 113 116 117 119 121 123 129 130 132 134 135 138 143 144 148 151 155 156 157 158 159 160 161 163 164 165 168 169 170 171 172 173 175 177 180 183 185 186 188 195 197 202 203 206 207 208 209 210 212 213 215 217 218 219 220 221 222 223 225 227 228 230 233 235 237 238 239 243 248 249 250 251 255 257 259 261 262 263 264 265 266 269 272 274 276 277 281 282 283 288 290 292 293 294 295 300 184 229 297 13 38 67 120 128 133 137 142 152 154 166 192 198 200 242 252 258 268 270 278 280 289 298 55 57 71 89 95 240 271 226 151 125 159 202 83 197 2 42 201 59 78 98 136 146 150 167 205 232 234 246 254 33 6 30 46 47 50 62 66 85 100 103 140 189 191 236 244 267 285 287 296 299 3 4 9 10 14 15 16 17 19 20 22 24 28 32 34 37 38 39 41 43 44 49 53 54 60 63 64 67 68 69 70 73 86 91 93 99 102 104 105 106 109 110 112 114 115 118 122 124 126 127 128 131 139 141 142 144 145 147 149 152 153 158 162 172 174 176 178 179 182 187 190 192 193 194 196 211 214 216 219 224 231 243 245 247 253 256 260 273 274 284 286 291 5 31 56 52 11 282 1 7 8 12 13 18 21 25 26 29 35 36 40 45 48 51 58 61 65 72 74 75 76 77 79 80 84 87 88 90 92 94 97 101 107 108 111 113 117 120 129 130 132 133 134 135 137 138 143 148 154 155 156 157 160 161 163 164 165 166 168 173 175 177 181 183 184 186 188 195 199 200 203 204 207 208 215 218 220 221 223 225 227 228 229 233 235 237 238 242 248 249 251 252 255 257 259 261 263 264 265 268 272 275 277 278 280 283 288 289 290 294 295 297 300 276 269 81 293 213 217 292 116 262 23 27 82 96 119 121 123 169 170 171 180 198 206 209 210 212 230 239 241 250 258 266 270 279 281 298 185 222 102 151 181 190 213 227 265 40 216 231 238 253 2 201 286 78 78 40 216 231 238 253 22 12 33 26 294 68 283 201 286 152 30 78 5 124 167 174 246 247 249 34 37 93 98 110 150 233 201 34 37 93 98 110 150 233 106 204 128 224 131 141 244 201 69 70 177 196 218 299 40 46 144 187 286 296 201 40 46 144 187 286 296 87 136 161 6 155 253 201 64 68 99 102 171 210 212 273 74 89 108 143 172 291 16 42 83 201 78 167 181 205 246 2 59 98 232 234 50 66 95 136 146 150 205 100 189 236 254 287 296 299 6 46 47 62 85 103 191 244 267 285 14 15 19 22 24 25 28 30 32 34 37 41 49 56 73 82 105 106 107 109 110 114 118 121 122 125 131 140 149 153 162 178 182 190 196 199 216 219 226 231 241 253 260 279 286 3 4 9 10 16 17 20 39 53 54 60 68 72 86 91 93 99 102 104 115 124 126 127 139 141 145 147 154 159 174 176 179 187 193 194 220 224 245 247 256 271 273 294 133 279 1 5 7 8 11 12 18 21 23 26 27 29 31 33 35 36 40 43 44 45 48 51 52 55 57 58 61 65 69 70 71 75 76 77 79 80 81 84 87 88 90 92 94 96 97 101 111 112 113 116 117 119 123 129 130 132 134 135 138 144 148 151 155 156 157 158 160 161 163 164 165 168 169 170 173 175 177 180 183 185 186 188 195 197 202 203 204 206 207 208 209 211 213 214 215 217 218 221 222 223 225 227 228 230 233 235 237 238 239 240 243 248 249 250 251 255 257 259 261 262 263 264 265 266 269 272 274 275 276 277 281 282 283 284 288 290 292 293 295 300 229 297 13 38 63 67 120 128 137 142 152 166 184 192 198 200 242 252 258 268 270 278 280 289 298 74 89 108 143 172 291 196 207 63 22 292 45 201 192 42 83 41 48 78 167 246 33 67 2 50 59 66 95 98 136 146 150 205 232 234 254 6 30 46 47 62 85 100 103 140 189 191 236 244 267 285 287 296 299 259 3 4 9 10 14 15 16 17 19 20 24 28 32 34 37 38 39 43 44 49 53 54 60 64 68 69 70 72 73 86 91 93 99 102 104 105 106 109 110 112 114 115 118 122 124 125 126 127 128 131 139 141 142 144 145 147 149 152 153 154 158 159 162 174 176 178 179 182 187 190 193 194 211 214 216 219 220 224 226 231 243 245 247 253 256 260 271 273 274 284 286 294 151 92 5 56 52 11 282 133 279 1 7 8 12 13 18 21 25 26 29 31 35 36 40 51 55 57 58 61 65 71 75 76 77 79 80 84 87 88 90 94 97 101 107 111 113 117 120 129 130 132 134 135 137 138 148 155 156 157 160 161 163 164 165 166 168 173 175 177 181 183 184 186 188 195 197 199 200 202 203 204 208 215 218 221 223 225 227 228 229 233 235 237 238 240 241 242 248 249 251 252 255 257 261 263 264 265 268 272 275 277 278 280 283 288 289 290 295 297 300 276 269 81 293 121 213 217 116 262 209 23 27 82 96 119 123 169 170 171 180 198 206 210 212 230 239 250 258 266 270 281 298 185 222 114 157 159 183 256 264 49 70 109 176 211 232 245 201 95 167 49 70 109 176 211 232 245 143 247 208 188 288 241 95 167 201 109 114 116 138 151 153 165 174 6 32 77 158 240 2 201 78 246 167 6 32 77 158 240 55 143 220 270 12 15 153 224 201 152 78 246 167 51 73 156 173 267 273 179 197 219 201 179 197 219 79 13 109 180 235 192 201 32 72 89 149 183 230 50 83 90 112 132 202 42 201 167 78 50 83 90 112 132 202 144 212 163 234 188 86 167 201 168 78 73 136 149 167 189 206 254 261 21 78 166 256 201 13 21 78 128 166 256 43 234 137 28 259 278 201 7 51 111 168 219 290 22 86 150 158 256 201 22 86 150 158 256 50 79 107 58 284 166 201 45 171 197 254 266 285 299 88 165 188 201 278 290 98 167 78 246 88 165 188 201 253 278 290 121 292 77 259 242 257 167 254 78 246 12 129 130 214 237 45 94 126 132 148 172 194 181 201 78 167 246 45 94 126 132 148 172 194 261 185 82 279 19 201 33 78 128 131 30 125 153 169 171 287 9 12 43 167 214 283 201 9 12 43 167 214 283 70 31 15 217 292 299 201 23 74 105 118 124 134 225 264 49 136 156 158 261 291 95 201 78 49 136 156 158 261 291 205 268 191 69 204 42 74 241 201 35 30 19 49 70 71 79 153 267 101 103 157 192 215 201 182 78 1 101 103 157 192 215 250 199 136 120 15 235 182 201 78 76 99 143 187 263 276 283 15 26 223 246 251 201 286 273 78 15 26 223 246 251 91 63 200 40 113 21 114 201 273 286 78 40 42 59 71 90 205 295 13 16 35 45 89 114 286 201 279 42 78 167 246 205 13 16 35 45 89 114 286 127 168 157 1 149 67 165 42 201 279 78 167 246 205 69 156 179 199 220 222 263 66 67 70 72 89 242 253 42 201 78 246 167 66 67 70 72 89 242 253 87 109 222 52 138 29 113 42 201 78 246 167 18 76 97 212 234 257 261 31 55 61 189 218 201 42 83 2 50 59 66 78 95 98 136 167 181 205 232 246 254 6 30 46 47 62 100 103 140 191 199 236 267 285 287 296 299 2 3 9 14 15 19 20 22 24 28 32 34 37 41 49 50 53 54 59 63 64 66 68 69 73 85 86 95 98 104 106 109 110 114 118 122 124 125 136 139 146 147 149 150 153 162 174 178 182 190 192 193 194 196 211 226 231 232 234 244 245 260 271 273 284 286 131 115 25 1 4 5 7 8 10 11 12 16 17 21 23 26 27 29 33 35 36 39 40 43 44 45 48 51 52 56 57 58 60 65 70 71 72 74 75 77 79 80 81 82 84 87 88 89 90 92 94 96 99 101 102 105 107 108 111 112 113 116 117 119 121 123 126 127 129 130 132 134 135 138 141 143 144 148 151 155 156 157 158 159 160 161 163 164 165 168 169 170 171 172 173 175 176 177 179 180 183 185 186 187 188 195 197 202 203 204 206 207 208 209 210 213 214 215 216 217 219 220 221 222 223 225 227 228 230 233 235 237 238 239 240 241 243 247 248 249 250 251 253 255 256 259 262 263 264 265 266 269 272 274 275 276 277 279 281 282 283 288 290 291 292 293 294 295 300 145 184 229 297 13 38 67 91 93 120 128 133 137 142 152 154 166 198 200 224 242 252 258 268 270 278 280 289 298 31 55 61 189 218 108 91 216 201 89 10 278 42 83 48 78 167 205 246 152 274 157 300 35 254 43 33 90 259 2 3 6 9 14 15 19 20 22 24 28 30 32 34 37 38 41 46 47 49 50 53 54 59 62 63 64 66 68 69 73 85 86 93 95 98 100 103 104 105 106 109 110 114 118 122 124 125 126 128 131 136 139 140 146 147 149 150 153 162 174 178 182 190 191 192 193 194 196 211 219 226 231 232 234 236 244 245 253 260 267 271 273 284 285 286 287 296 299 52 115 75 243 1 4 7 8 11 12 13 16 17 18 21 26 29 36 39 40 44 45 51 57 58 60 65 67 70 71 72 74 76 77 79 80 84 87 88 92 94 97 99 101 102 111 112 113 117 120 127 129 130 132 133 134 135 137 138 141 142 143 144 145 148 151 154 155 156 158 159 160 161 163 164 165 166 168 172 173 175 176 177 179 181 183 184 186 187 188 195 197 200 202 203 204 207 208 214 215 220 221 223 224 225 227 228 229 233 235 237 238 240 242 247 248 249 251 252 255 256 257 261 263 264 265 268 272 275 277 280 283 288 289 290 291 294 295 297 269 81 5 213 217 292 116 262 282 23 25 27 56 82 96 107 119 121 123 169 170 171 180 198 199 206 209 210 212 230 239 241 250 258 266 270 276 279 281 293 298 185 222 39 40 104 173 219 274 290 113 148 191 237 248 256 271 201 78 167 181 205 246 42 98 2 59 95 136 146 150 205 232 234 50 66 189 236 254 287 296 299 6 46 47 83 85 100 267 285 14 19 25 30 32 34 37 41 49 56 62 103 107 114 118 125 131 140 149 178 182 190 196 199 216 226 231 241 253 260 273 279 286 3 9 15 20 22 24 28 53 54 63 68 73 86 91 93 104 106 109 110 122 124 126 139 147 153 162 174 193 194 211 244 245 1 4 5 7 8 10 11 12 16 17 18 21 23 26 27 29 31 33 35 36 43 44 45 48 51 52 55 57 58 60 61 64 65 69 70 71 72 74 75 76 77 79 80 81 82 84 87 88 89 90 92 94 96 97 99 101 102 105 108 111 112 115 116 117 119 121 123 127 129 130 132 134 135 138 141 143 144 151 155 156 157 158 159 160 161 163 164 165 168 169 170 171 172 175 176 177 179 180 183 185 186 187 188 195 197 202 203 204 206 207 208 209 210 212 213 214 215 217 218 220 221 222 223 225 227 228 230 233 235 238 239 240 243 247 249 250 251 255 257 259 261 262 263 264 265 266 269 272 275 276 277 281 282 283 284 288 291 292 293 294 295 300 184 229 297 13 38 67 120 128 133 137 142 145 152 154 166 192 198 200 224 242 252 258 268 270 278 280 289 298 113 148 191 237 248 256 271 210 127 39 180 284 103 166 201 78 167 246 33 67 2 42 59 95 98 136 146 150 205 232 234 254 6 30 46 47 50 66 83 85 100 189 236 267 285 287 296 299 259 3 9 14 15 19 20 22 24 28 32 34 37 38 41 49 53 54 62 63 64 68 69 73 86 91 93 104 105 106 109 110 114 118 122 124 125 126 128 131 139 140 147 149 152 153 162 174 178 182 190 192 193 194 196 211 216 219 226 231 244 245 253 260 273 286 243 70 5 52 11 282 1 4 7 8 10 12 13 16 17 18 21 26 29 31 35 36 40 43 44 45 48 51 55 57 58 60 61 65 71 72 74 75 76 77 79 80 84 87 88 89 90 92 94 97 99 101 102 108 111 112 115 117 120 129 130 132 133 134 135 137 138 141 142 143 144 145 151 154 155 156 157 158 159 160 161 163 164 165 168 172 173 175 176 177 179 181 183 184 186 187 188 195 197 200 202 203 204 207 208 214 215 218 220 221 223 224 225 227 228 229 233 235 238 240 242 247 249 251 252 255 257 261 263 264 265 268 272 274 275 277 278 280 283 288 289 290 291 294 295 297 300 276 269 213 217 292 116 262 209 23 25 27 56 81 82 96 107 119 121 123 169 170 171 198 199 206 212 230 239 241 250 258 266 270 279 281 293 298 185 222 14 52 55 69 72 89 101 130 165 176 214 248 275 300 42 201 2 6 30 46 47 50 59 66 78 83 95 98 100 136 167 181 189 199 205 232 234 236 246 254 267 285 287 296 299 42 62 85 103 146 150 191 244 3 4 5 9 10 15 16 17 19 20 22 24 25 27 28 32 34 35 36 37 39 41 43 44 48 49 56 60 64 68 70 71 73 77 82 84 90 99 102 104 105 106 107 109 110 111 112 114 115 118 121 122 123 124 125 126 127 131 132 134 138 140 141 144 148 149 153 158 159 162 170 171 172 174 175 178 179 182 183 187 188 190 196 197 211 213 216 217 219 220 226 228 230 231 233 238 239 240 241 243 247 250 253 256 259 260 261 262 266 269 273 274 276 277 279 281 282 283 284 286 291 292 293 294 295 12 14 29 45 51 54 58 61 72 74 79 80 91 93 94 113 130 135 145 147 155 156 164 166 184 200 203 223 229 249 251 252 255 263 268 271 289 297 38 40 53 63 81 87 88 128 133 168 192 204 207 212 225 245 257 265 280 25 96 108 123 160 161 180 185 217 230 237 241 276 298 11 222 1 7 8 13 18 21 23 26 31 33 57 65 67 75 76 86 92 97 116 117 119 120 129 137 139 142 143 151 152 154 157 163 169 173 177 186 193 194 195 198 202 206 208 209 210 215 218 221 224 227 235 242 258 264 270 272 278 288 290 165 176 214 248 275 300 117 195 272 87 212 163 59 82 201 168 2 6 30 42 46 47 50 62 66 78 83 85 95 98 100 103 136 140 146 150 167 189 191 205 232 234 236 244 246 254 267 285 287 296 299 157 33 52 3 4 7 8 9 10 11 12 13 14 15 16 17 19 20 21 22 24 28 29 31 32 34 35 36 37 38 39 40 41 43 44 45 48 49 51 53 54 57 58 60 61 63 64 65 67 68 69 70 71 72 73 74 76 77 79 80 84 86 88 89 90 91 92 93 94 99 102 104 105 106 109 110 111 112 113 114 115 118 122 124 125 126 127 128 129 130 131 132 133 134 135 137 138 139 141 142 143 144 145 147 148 149 152 153 154 155 156 158 159 162 164 166 172 173 174 175 177 178 179 182 183 184 187 188 190 192 193 194 196 197 200 202 203 204 211 215 216 218 219 220 221 223 224 226 227 228 229 231 233 238 240 242 243 245 247 249 251 252 253 255 256 257 259 260 261 263 264 268 271 273 274 277 278 280 283 284 286 288 289 291 294 295 297 5 18 56 292 116 262 282 1 23 25 26 27 55 81 96 97 101 107 108 119 120 121 123 151 160 161 169 170 180 181 185 186 198 199 206 207 208 209 217 222 225 230 235 237 239 241 250 258 265 270 276 279 293 298 75 171 210 213 266 269 281 290 77 82 105 113 161 186 189 153 207 216 248 257 286 297 146 201 42 78 167 181 205 246 2 59 98 232 234 42 50 66 95 136 150 167 205 246 287 296 299 6 30 46 47 83 100 199 236 254 267 285 14 19 32 41 49 53 85 103 114 118 125 149 178 182 189 190 196 226 244 3 4 5 7 9 10 12 15 16 17 20 22 23 24 25 27 28 31 34 35 36 37 39 40 43 44 45 48 52 56 58 60 62 64 68 69 70 71 72 73 74 84 87 88 90 96 99 102 104 106 107 109 110 111 112 115 119 121 122 123 124 126 127 131 132 134 135 138 140 141 143 144 148 155 158 159 162 169 170 171 172 174 175 176 177 179 180 183 187 188 191 197 204 211 213 214 217 218 219 220 227 228 230 231 233 238 239 240 241 243 247 249 250 251 253 255 256 259 260 261 262 263 264 266 269 273 274 276 277 279 281 282 283 284 291 292 293 294 295 29 51 79 91 94 108 120 130 145 147 160 163 164 166 184 203 223 229 237 245 252 265 271 275 289 8 11 26 54 61 63 80 81 86 89 93 128 129 133 152 192 200 202 206 298 96 119 123 171 180 269 272 280 1 13 18 21 33 38 55 57 65 67 75 76 92 97 101 116 117 137 139 142 151 154 156 157 165 168 173 185 193 194 195 198 208 209 210 212 215 221 222 224 225 235 242 258 268 270 278 288 290 300 153 207 216 248 257 286 297 27 214 191 273 115 25 137 146 201 78 168 128 33 67 131 2 42 50 59 66 95 98 136 150 167 205 232 234 246 254 287 296 299 6 14 19 30 32 41 46 47 49 53 62 83 85 100 103 114 118 125 140 149 152 178 182 189 190 196 226 236 244 253 267 285 52 259 1 3 4 7 8 9 10 11 12 13 15 16 17 18 20 21 22 24 26 28 29 31 34 35 36 37 38 39 40 43 44 45 48 51 54 57 58 60 61 63 64 65 68 69 70 71 72 73 74 75 76 77 79 80 84 86 87 88 89 90 91 92 93 94 97 99 101 102 104 105 106 108 109 110 111 112 113 117 120 122 124 126 127 129 130 132 133 134 135 138 139 141 142 143 144 145 147 148 154 155 156 157 158 159 160 161 162 163 164 165 166 172 173 174 175 176 177 179 183 184 186 187 188 192 193 194 195 197 200 202 203 204 211 215 218 219 220 221 223 224 227 228 229 231 233 235 237 238 240 242 243 245 247 249 251 252 255 256 260 261 263 264 265 268 271 274 275 277 278 280 283 284 288 289 290 291 294 295 300 5 213 56 217 292 279 116 262 282 23 55 81 82 96 107 119 121 123 151 169 170 171 180 181 198 199 206 208 209 210 212 225 230 239 241 250 258 266 269 270 272 276 281 293 298 185 222 48 59 89 99 100 102 109 295 2 44 62 254 296 42 201 78 167 246 2 44 55 62 254 296 218 157 163 63 140 22 165 201 168 78 167 246 69 77 84 117 126 173 249 272 31 158 235 257 201 78 167 181 205 246 42 98 2 59 95 146 150 167 205 232 234 50 66 136 254 287 296 299 6 83 85 100 189 236 267 285 14 19 25 30 32 34 37 41 46 47 49 56 62 103 107 114 118 125 140 149 178 182 190 191 196 199 216 226 241 253 273 279 286 3 9 15 22 24 28 53 54 63 73 86 104 106 109 122 139 153 162 193 194 231 245 260 271 154 1 4 5 7 8 10 11 12 16 17 18 20 21 23 26 27 29 33 35 36 39 40 43 44 45 48 51 52 55 57 58 60 61 64 65 68 70 71 72 74 75 76 79 80 81 82 87 88 89 90 92 94 96 97 99 101 102 105 108 110 111 112 113 115 116 119 121 123 124 127 129 130 131 132 134 135 138 141 143 144 148 151 155 156 157 159 160 161 163 164 165 168 169 170 171 172 174 175 176 177 179 180 183 185 186 187 188 195 197 202 203 204 206 207 208 209 210 211 212 213 214 215 217 218 219 220 221 222 223 225 227 228 230 233 237 238 239 240 243 247 248 250 251 255 256 259 261 262 263 264 265 266 269 274 275 276 277 281 282 283 284 288 290 291 292 293 294 295 300 145 184 229 249 297 13 38 67 91 93 120 128 133 137 142 147 152 166 192 198 200 224 242 244 252 258 268 270 278 280 289 298 31 158 235 257 87 27 221 275 264 180 244 147 201 78 246 128 33 67 2 42 59 95 98 146 150 167 205 232 234 254 6 30 50 66 83 85 100 136 189 236 267 285 287 296 299 259 3 9 14 15 19 22 24 28 32 34 37 38 41 46 47 49 53 54 62 63 73 86 93 103 104 105 106 109 110 114 118 122 125 131 139 140 149 152 153 162 178 182 190 191 192 193 194 196 216 219 226 231 245 253 260 271 273 286 243 70 5 64 52 11 282 1 4 7 8 10 12 13 16 17 18 20 21 26 29 35 36 39 40 43 44 45 48 51 55 57 58 60 61 65 68 69 71 72 74 75 76 77 79 80 84 88 89 90 91 92 94 97 99 101 102 108 111 112 113 115 117 120 124 126 127 129 130 132 133 134 135 137 138 141 142 143 144 145 148 151 154 155 156 157 159 160 161 163 164 165 166 168 172 173 174 175 176 177 179 181 183 184 186 187 188 195 197 200 202 203 204 207 208 211 214 215 218 220 223 224 225 227 228 229 233 237 238 240 242 247 248 249 251 252 255 256 261 263 265 268 272 274 277 278 280 283 284 288 289 290 291 294 295 297 300 276 269 213 217 292 116 262 241 23 25 56 81 82 96 107 119 121 123 169 170 171 198 199 206 209 210 212 230 239 250 258 266 270 279 281 293 298 185 222 11 73 163 182 204 240 254 275 15 26 80 85 141 220 201 286 78 167 181 246 205 2 42 59 98 150 167 232 246 95 234 50 66 136 146 287 296 299 6 83 100 189 236 267 285 46 47 103 191 244 14 19 25 30 32 34 37 41 49 56 62 106 107 114 118 125 131 140 149 178 190 196 199 216 226 231 241 253 260 273 279 3 9 10 20 22 24 28 53 54 63 68 73 86 91 93 104 109 110 122 124 126 139 147 153 174 179 182 193 194 245 271 284 291 282 1 4 5 7 8 12 16 17 18 21 23 27 29 31 33 35 36 39 40 43 44 45 48 51 52 55 57 58 60 61 64 65 69 70 71 72 74 75 76 77 79 81 82 84 87 88 89 90 92 94 96 97 99 101 102 105 108 111 112 113 115 116 117 119 121 123 127 129 130 132 134 135 138 143 144 148 151 155 156 157 158 159 160 161 162 164 165 168 169 170 171 172 173 175 176 177 180 183 185 186 187 188 195 197 202 203 206 207 208 209 210 211 212 213 214 215 217 218 219 221 222 223 225 227 228 230 233 235 237 238 239 243 247 248 249 250 251 255 256 257 259 261 262 263 264 265 266 269 272 274 276 277 281 283 288 290 292 293 294 295 300 184 229 297 13 38 67 120 128 133 137 142 145 152 154 166 192 198 200 224 242 252 258 268 270 278 280 289 298 15 26 80 85 141 220 276 13 240 44 159 172 259 197 201 286 78 128 33 131 2 42 59 98 150 167 205 232 246 50 66 95 136 146 234 254 287 296 299 6 30 46 47 62 83 100 103 140 189 191 236 244 267 285 3 9 10 14 19 20 22 24 28 32 34 37 38 41 49 53 54 63 64 68 69 73 86 91 93 104 105 106 109 110 114 118 122 124 125 126 139 142 147 149 152 153 162 174 178 179 182 190 192 193 194 196 211 216 219 226 231 245 253 260 271 273 284 291 243 70 5 65 75 56 52 11 282 1 4 7 8 12 16 17 18 21 29 31 35 36 39 40 43 45 48 51 55 57 58 60 61 67 71 72 74 76 77 79 84 87 88 89 90 92 94 97 99 101 102 108 111 112 113 115 117 120 127 129 130 132 133 134 135 137 138 143 144 145 148 151 154 155 156 157 158 160 161 163 164 165 166 168 173 175 176 177 181 183 184 186 187 188 195 200 202 203 204 207 208 214 215 218 221 223 224 225 227 228 229 233 235 237 238 242 247 248 249 251 252 255 256 257 261 263 264 265 268 272 274 275 277 278 280 283 288 289 290 294 295 297 300 269 293 213 217 292 116 262 23 25 27 81 82 96 107 119 121 123 169 170 171 180 198 199 206 209 210 212 230 239 241 250 258 266 270 279 281 298 185 222 23 45 68 76 88 205 217 232 15 87 172 228 240 283 201 78 15 87 172 228 240 283 205 121 207 91 54 67 116 90 78 201 15 59 138 159 171 173 183 223 72 92 118 127 195 201 167 78 205 246 42 98 2 59 150 232 95 136 146 234 181 50 66 85 189 287 296 299 254 6 14 19 41 46 47 49 53 62 83 100 103 114 125 140 149 182 190 191 196 244 267 285 3 4 5 9 10 16 17 20 22 24 25 28 30 32 34 37 43 56 60 64 68 69 70 73 82 99 104 105 106 107 109 110 112 115 121 122 123 124 126 131 141 144 153 158 162 170 172 174 176 178 179 199 211 214 216 219 226 230 231 236 241 243 247 253 256 260 262 273 276 279 281 282 284 286 291 293 12 29 36 40 45 51 54 58 61 74 77 79 80 91 93 94 102 113 132 133 135 138 139 145 147 148 155 156 159 165 166 175 183 184 187 193 194 197 200 203 218 220 221 228 229 233 238 240 242 245 249 251 252 255 261 263 268 271 278 283 289 294 295 297 63 81 128 188 192 204 280 25 107 108 161 163 217 298 35 274 1 7 8 11 13 18 21 23 26 27 31 33 38 39 44 48 52 55 57 65 67 71 75 76 84 86 87 88 89 90 96 97 101 111 116 117 119 129 130 134 142 143 151 152 154 157 160 164 168 169 177 180 185 186 198 202 206 207 208 209 210 212 213 215 222 224 225 227 235 237 239 248 250 257 258 259 264 265 266 269 270 272 275 277 288 290 292 300 120 137 72 92 118 127 195 211 157 270 208 292 180 188 223 167 201 78 205 246 42 98 2 59 150 232 95 136 146 234 254 50 66 85 189 236 287 296 299 33 6 14 19 30 41 46 47 49 53 62 83 100 103 114 125 140 149 152 182 190 191 196 244 253 267 285 259 3 4 7 8 9 10 11 12 13 15 16 17 20 21 22 24 28 29 31 32 34 35 36 37 38 39 40 43 44 45 48 51 52 54 58 60 61 63 64 67 68 69 70 71 73 74 76 77 79 80 84 86 87 88 89 90 91 93 94 99 102 104 105 106 109 110 111 112 113 115 122 124 126 128 129 131 132 133 134 135 137 138 139 141 142 143 144 145 147 148 153 154 155 156 158 159 162 165 166 168 172 173 174 175 176 177 178 179 183 184 187 192 193 194 197 200 203 204 214 215 216 218 219 220 221 224 226 227 228 229 231 233 238 240 242 243 245 247 249 251 252 255 256 257 260 261 263 264 268 271 273 274 277 278 280 283 284 286 288 289 291 294 295 297 5 18 202 282 23 25 56 107 108 119 161 163 170 181 217 235 279 298 1 26 27 55 57 65 75 81 82 96 97 101 116 117 120 121 123 130 151 160 164 169 171 185 186 198 199 206 207 209 210 212 213 222 225 230 237 239 241 248 250 258 262 265 266 269 272 275 276 281 290 293 300 29 58 82 158 247 259 282 291 13 188 167 201 13 188 206 80 214 110 141 20 95 100 167 201 124 179 206 214 231 237 276 299 10 45 84 173 194 248 201 78 246 10 45 84 173 194 248 204 222 28 279 260 19 21 253 201 78 246 1 43 98 105 122 182 18 22 65 86 188 240 273 167 201 18 22 65 86 188 240 273 231 81 254 191 170 44 167 201 
Redundant proportion:0.20
[truncated: 153,950 more chars]
