# Supplementary material for: Redundant Design in Interdependent Networks
Source: PLoS One. 2016 Oct 20;11(10):e0164777. doi: 10.1371/journal.pone.0164777 (PMC5072686; doi:10.1371/journal.pone.0164777)
Supplement: S4 File — Text 18: Redundant proportion and nodes in network A with Random-based node back-up strategy. Text 19: Redundant proportion and nodes in network B with Random-based node back-up strategy. Text 20: Failed nodes in different redundant proportion in network A with Random-based node back-up strategy. Text 21: Redundant proportion and nodes in network A with Degree-based node back-up strategy. Text 22: Redundant proportion and nodes in network B with Degree-based node back-up strategy. Text 23: Failed nodes in different redundant proportion in network A with Degree -based node back-up strategy. Text 24: Redundant proportion and nodes in network A with InitialLoad-based node back-up strategy. Text 25: Redundant proportion and nodes in network B with InitialLoad-based node back-up strategy. Text 26: Failed nodes in different redundant proportion in network A with InitialLoad-based node back-up strategy. Text 27: Redundant proportion and nodes in network A with HFD-based node back-up strategy. Text 28: Redundant proportion and nodes in network B with HFD-based node back-up strategy. Text 29: Failed nodes in different redundant proportion in network A with HFD-based node back-up strategy. Text 30: Redundant proportion and nodes in network A with Dependency redundancy. Text 31: Redundant proportion and nodes in network B with Dependency redundancy. Text 32: Failed nodes in different redundant proportion in network A with Dependency redundancy. (ZIP) [file pone.0164777.s004.zip › Text 21.txt]

Redundant proportion:0.00

Redundant proportion:0.05
28 42 249 40 115 178 229 231 242 33 59 76 131 263 278 
Redundant proportion:0.10
28 42 249 40 115 178 229 231 242 33 59 76 131 263 278 38 60 83 118 142 176 191 204 207 215 226 237 298 1 4 
Redundant proportion:0.15
28 42 249 40 115 178 229 231 242 33 59 76 131 263 278 38 60 83 118 142 176 191 204 207 215 226 237 298 1 4 5 15 17 49 80 81 93 107 112 119 138 145 186 188 199 
Redundant proportion:0.20
28 42 249 40 115 178 229 231 242 33 59 76 131 263 278 38 60 83 118 142 176 191 204 207 215 226 237 298 1 4 5 15 17 49 80 81 93 107 112 119 138 145 186 188 199 218 240 270 272 280 11 12 31 51 58 70 98 102 105 126 
Redundant proportion:0.25
28 42 249 40 115 178 229 231 242 33 59 76 131 263 278 38 60 83 118 142 176 191 204 207 215 226 237 298 1 4 5 15 17 49 80 81 93 107 112 119 138 145 186 188 199 218 240 270 272 280 11 12 31 51 58 70 98 102 105 126 133 151 156 179 182 196 200 219 239 254 261 275 7 13 18 
Redundant proportion:0.30
28 42 249 40 115 178 229 231 242 33 59 76 131 263 278 38 60 83 118 142 176 191 204 207 215 226 237 298 1 4 5 15 17 49 80 81 93 107 112 119 138 145 186 188 199 218 240 270 272 280 11 12 31 51 58 70 98 102 105 126 133 151 156 179 182 196 200 219 239 254 261 275 7 13 18 23 29 35 39 44 45 56 57 68 72 74 82 104 109 113 
Redundant proportion:0.35
28 42 249 40 115 178 229 231 242 33 59 76 131 263 278 38 60 83 118 142 176 191 204 207 215 226 237 298 1 4 5 15 17 49 80 81 93 107 112 119 138 145 186 188 199 218 240 270 272 280 11 12 31 51 58 70 98 102 105 126 133 151 156 179 182 196 200 219 239 254 261 275 7 13 18 23 29 35 39 44 45 56 57 68 72 74 82 104 109 113 129 135 153 161 165 166 167 168 183 194 201 209 222 225 232 
Redundant proportion:0.40
28 42 249 40 115 178 229 231 242 33 59 76 131 263 278 38 60 83 118 142 176 191 204 207 215 226 237 298 1 4 5 15 17 49 80 81 93 107 112 119 138 145 186 188 199 218 240 270 272 280 11 12 31 51 58 70 98 102 105 126 133 151 156 179 182 196 200 219 239 254 261 275 7 13 18 23 29 35 39 44 45 56 57 68 72 74 82 104 109 113 129 135 153 161 165 166 167 168 183 194 201 209 222 225 232 235 252 255 256 258 264 267 268 282 283 287 288 289 296 2 
Redundant proportion:0.45
28 42 249 40 115 178 229 231 242 33 59 76 131 263 278 38 60 83 118 142 176 191 204 207 215 226 237 298 1 4 5 15 17 49 80 81 93 107 112 119 138 145 186 188 199 218 240 270 272 280 11 12 31 51 58 70 98 102 105 126 133 151 156 179 182 196 200 219 239 254 261 275 7 13 18 23 29 35 39 44 45 56 57 68 72 74 82 104 109 113 129 135 153 161 165 166 167 168 183 194 201 209 222 225 232 235 252 255 256 258 264 267 268 282 283 287 288 289 296 2 8 9 14 16 20 22 25 26 41 61 64 66 73 78 79 
Redundant proportion:0.50
28 42 249 40 115 178 229 231 242 33 59 76 131 263 278 38 60 83 118 142 176 191 204 207 215 226 237 298 1 4 5 15 17 49 80 81 93 107 112 119 138 145 186 188 199 218 240 270 272 280 11 12 31 51 58 70 98 102 105 126 133 151 156 179 182 196 200 219 239 254 261 275 7 13 18 23 29 35 39 44 45 56 57 68 72 74 82 104 109 113 129 135 153 161 165 166 167 168 183 194 201 209 222 225 232 235 252 255 256 258 264 267 268 282 283 287 288 289 296 2 8 9 14 16 20 22 25 26 41 61 64 66 73 78 79 88 89 106 108 110 123 125 132 139 141 149 154 157 162 170 
Redundant proportion:0.55
28 42 249 40 115 178 229 231 242 33 59 76 131 263 278 38 60 83 118 142 176 191 204 207 215 226 237 298 1 4 5 15 17 49 80 81 93 107 112 119 138 145 186 188 199 218 240 270 272 280 11 12 31 51 58 70 98 102 105 126 133 151 156 179 182 196 200 219 239 254 261 275 7 13 18 23 29 35 39 44 45 56 57 68 72 74 82 104 109 113 129 135 153 161 165 166 167 168 183 194 201 209 222 225 232 235 252 255 256 258 264 267 268 282 283 287 288 289 296 2 8 9 14 16 20 22 25 26 41 61 64 66 73 78 79 88 89 106 108 110 123 125 132 139 141 149 154 157 162 170 172 181 184 189 195 197 205 213 221 228 233 234 238 244 246 
Redundant proportion:0.60
28 42 249 40 115 178 229 231 242 33 59 76 131 263 278 38 60 83 118 142 176 191 204 207 215 226 237 298 1 4 5 15 17 49 80 81 93 107 112 119 138 145 186 188 199 218 240 270 272 280 11 12 31 51 58 70 98 102 105 126 133 151 156 179 182 196 200 219 239 254 261 275 7 13 18 23 29 35 39 44 45 56 57 68 72 74 82 104 109 113 129 135 153 161 165 166 167 168 183 194 201 209 222 225 232 235 252 255 256 258 264 267 268 282 283 287 288 289 296 2 8 9 14 16 20 22 25 26 41 61 64 66 73 78 79 88 89 106 108 110 123 125 132 139 141 149 154 157 162 170 172 181 184 189 195 197 205 213 221 228 233 234 238 244 246 259 262 269 276 295 297 299 6 27 34 43 53 55 62 65 
Redundant proportion:0.65
28 42 249 40 115 178 229 231 242 33 59 76 131 263 278 38 60 83 118 142 176 191 204 207 215 226 237 298 1 4 5 15 17 49 80 81 93 107 112 119 138 145 186 188 199 218 240 270 272 280 11 12 31 51 58 70 98 102 105 126 133 151 156 179 182 196 200 219 239 254 261 275 7 13 18 23 29 35 39 44 45 56 57 68 72 74 82 104 109 113 129 135 153 161 165 166 167 168 183 194 201 209 222 225 232 235 252 255 256 258 264 267 268 282 283 287 288 289 296 2 8 9 14 16 20 22 25 26 41 61 64 66 73 78 79 88 89 106 108 110 123 125 132 139 141 149 154 157 162 170 172 181 184 189 195 197 205 213 221 228 233 234 238 244 246 259 262 269 276 295 297 299 6 27 34 43 53 55 62 65 67 69 71 77 85 86 87 94 111 114 116 121 124 164 171 
Redundant proportion:0.70
28 42 249 40 115 178 229 231 242 33 59 76 131 263 278 38 60 83 118 142 176 191 204 207 215 226 237 298 1 4 5 15 17 49 80 81 93 107 112 119 138 145 186 188 199 218 240 270 272 280 11 12 31 51 58 70 98 102 105 126 133 151 156 179 182 196 200 219 239 254 261 275 7 13 18 23 29 35 39 44 45 56 57 68 72 74 82 104 109 113 129 135 153 161 165 166 167 168 183 194 201 209 222 225 232 235 252 255 256 258 264 267 268 282 283 287 288 289 296 2 8 9 14 16 20 22 25 26 41 61 64 66 73 78 79 88 89 106 108 110 123 125 132 139 141 149 154 157 162 170 172 181 184 189 195 197 205 213 221 228 233 234 238 244 246 259 262 269 276 295 297 299 6 27 34 43 53 55 62 65 67 69 71 77 85 86 87 94 111 114 116 121 124 164 171 173 210 212 214 223 224 227 243 245 248 257 265 273 277 279 
Redundant proportion:0.75
28 42 249 40 115 178 229 231 242 33 59 76 131 263 278 38 60 83 118 142 176 191 204 207 215 226 237 298 1 4 5 15 17 49 80 81 93 107 112 119 138 145 186 188 199 218 240 270 272 280 11 12 31 51 58 70 98 102 105 126 133 151 156 179 182 196 200 219 239 254 261 275 7 13 18 23 29 35 39 44 45 56 57 68 72 74 82 104 109 113 129 135 153 161 165 166 167 168 183 194 201 209 222 225 232 235 252 255 256 258 264 267 268 282 283 287 288 289 296 2 8 9 14 16 20 22 25 26 41 61 64 66 73 78 79 88 89 106 108 110 123 125 132 139 141 149 154 157 162 170 172 181 184 189 195 197 205 213 221 228 233 234 238 244 246 259 262 269 276 295 297 299 6 27 34 43 53 55 62 65 67 69 71 77 85 86 87 94 111 114 116 121 124 164 171 173 210 212 214 223 224 227 243 245 248 257 265 273 277 279 281 285 286 290 292 300 3 10 19 21 24 36 37 47 97 
Redundant proportion:0.80
28 42 249 40 115 178 229 231 242 33 59 76 131 263 278 38 60 83 118 142 176 191 204 207 215 226 237 298 1 4 5 15 17 49 80 81 93 107 112 119 138 145 186 188 199 218 240 270 272 280 11 12 31 51 58 70 98 102 105 126 133 151 156 179 182 196 200 219 239 254 261 275 7 13 18 23 29 35 39 44 45 56 57 68 72 74 82 104 109 113 129 135 153 161 165 166 167 168 183 194 201 209 222 225 232 235 252 255 256 258 264 267 268 282 283 287 288 289 296 2 8 9 14 16 20 22 25 26 41 61 64 66 73 78 79 88 89 106 108 110 123 125 132 139 141 149 154 157 162 170 172 181 184 189 195 197 205 213 221 228 233 234 238 244 246 259 262 269 276 295 297 299 6 27 34 43 53 55 62 65 67 69 71 77 85 86 87 94 111 114 116 121 124 164 171 173 210 212 214 223 224 227 243 245 248 257 265 273 277 279 281 285 286 290 292 300 3 10 19 21 24 36 37 47 97 117 120 128 130 136 146 147 148 159 160 169 187 190 202 206 
Redundant proportion:0.85
28 42 249 40 115 178 229 231 242 33 59 76 131 263 278 38 60 83 118 142 176 191 204 207 215 226 237 298 1 4 5 15 17 49 80 81 93 107 112 119 138 145 186 188 199 218 240 270 272 280 11 12 31 51 58 70 98 102 105 126 133 151 156 179 182 196 200 219 239 254 261 275 7 13 18 23 29 35 39 44 45 56 57 68 72 74 82 104 109 113 129 135 153 161 165 166 167 168 183 194 201 209 222 225 232 235 252 255 256 258 264 267 268 282 283 287 288 289 296 2 8 9 14 16 20 22 25 26 41 61 64 66 73 78 79 88 89 106 108 110 123 125 132 139 141 149 154 157 162 170 172 181 184 189 195 197 205 213 221 228 233 234 238 244 246 259 262 269 276 295 297 299 6 27 34 43 53 55 62 65 67 69 71 77 85 86 87 94 111 114 116 121 124 164 171 173 210 212 214 223 224 227 243 245 248 257 265 273 277 279 281 285 286 290 292 300 3 10 19 21 24 36 37 47 97 117 120 128 130 136 146 147 148 159 160 169 187 190 202 206 216 217 236 247 251 253 260 266 271 274 291 293 30 32 46 
Redundant proportion:0.90
28 42 249 40 115 178 229 231 242 33 59 76 131 263 278 38 60 83 118 142 176 191 204 207 215 226 237 298 1 4 5 15 17 49 80 81 93 107 112 119 138 145 186 188 199 218 240 270 272 280 11 12 31 51 58 70 98 102 105 126 133 151 156 179 182 196 200 219 239 254 261 275 7 13 18 23 29 35 39 44 45 56 57 68 72 74 82 104 109 113 129 135 153 161 165 166 167 168 183 194 201 209 222 225 232 235 252 255 256 258 264 267 268 282 283 287 288 289 296 2 8 9 14 16 20 22 25 26 41 61 64 66 73 78 79 88 89 106 108 110 123 125 132 139 141 149 154 157 162 170 172 181 184 189 195 197 205 213 221 228 233 234 238 244 246 259 262 269 276 295 297 299 6 27 34 43 53 55 62 65 67 69 71 77 85 86 87 94 111 114 116 121 124 164 171 173 210 212 214 223 224 227 243 245 248 257 265 273 277 279 281 285 286 290 292 300 3 10 19 21 24 36 37 47 97 117 120 128 130 136 146 147 148 159 160 169 187 190 202 206 216 217 236 247 251 253 260 266 271 274 291 293 30 32 46 50 52 63 75 90 91 92 99 100 122 127 134 140 143 144 
Redundant proportion:0.95
28 42 249 40 115 178 229 231 242 33 59 76 131 263 278 38 60 83 118 142 176 191 204 207 215 226 237 298 1 4 5 15 17 49 80 81 93 107 112 119 138 145 186 188 199 218 240 270 272 280 11 12 31 51 58 70 98 102 105 126 133 151 156 179 182 196 200 219 239 254 261 275 7 13 18 23 29 35 39 44 45 56 57 68 72 74 82 104 109 113 129 135 153 161 165 166 167 168 183 194 201 209 222 225 232 235 252 255 256 258 264 267 268 282 283 287 288 289 296 2 8 9 14 16 20 22 25 26 41 61 64 66 73 78 79 88 89 106 108 110 123 125 132 139 141 149 154 157 162 170 172 181 184 189 195 197 205 213 221 228 233 234 238 244 246 259 262 269 276 295 297 299 6 27 34 43 53 55 62 65 67 69 71 77 85 86 87 94 111 114 116 121 124 164 171 173 210 212 214 223 224 227 243 245 248 257 265 273 277 279 281 285 286 290 292 300 3 10 19 21 24 36 37 47 97 117 120 128 130 136 146 147 148 159 160 169 187 190 202 206 216 217 236 247 251 253 260 266 271 274 291 293 30 32 46 50 52 63 75 90 91 92 99 100 122 127 134 140 143 144 152 155 158 174 175 177 180 185 203 208 211 230 284 294 48 
Redundant proportion:1.00
28 42 249 40 115 178 229 231 242 33 59 76 131 263 278 38 60 83 118 142 176 191 204 207 215 226 237 298 1 4 5 15 17 49 80 81 93 107 112 119 138 145 186 188 199 218 240 270 272 280 11 12 31 51 58 70 98 102 105 126 133 151 156 179 182 196 200 219 239 254 261 275 7 13 18 23 29 35 39 44 45 56 57 68 72 74 82 104 109 113 129 135 153 161 165 166 167 168 183 194 201 209 222 225 232 235 252 255 256 258 264 267 268 282 283 287 288 289 296 2 8 9 14 16 20 22 25 26 41 61 64 66 73 78 79 88 89 106 108 110 123 125 132 139 141 149 154 157 162 170 172 181 184 189 195 197 205 213 221 228 233 234 238 244 246 259 262 269 276 295 297 299 6 27 34 43 53 55 62 65 67 69 71 77 85 86 87 94 111 114 116 121 124 164 171 173 210 212 214 223 224 227 243 245 248 257 265 273 277 279 281 285 286 290 292 300 3 10 19 21 24 36 37 47 97 117 120 128 130 136 146 147 148 159 160 169 187 190 202 206 216 217 236 247 251 253 260 266 271 274 291 293 30 32 46 50 52 63 75 90 91 92 99 100 122 127 134 140 143 144 152 155 158 174 175 177 180 185 203 208 211 230 284 294 48 54 95 96 103 137 150 163 193 198 220 250 84 192 241 101 
