# Supplementary material for: Redundant Design in Interdependent Networks
Source: PLoS One. 2016 Oct 20;11(10):e0164777. doi: 10.1371/journal.pone.0164777 (PMC5072686; doi:10.1371/journal.pone.0164777)
Supplement: S4 File — Text 18: Redundant proportion and nodes in network A with Random-based node back-up strategy. Text 19: Redundant proportion and nodes in network B with Random-based node back-up strategy. Text 20: Failed nodes in different redundant proportion in network A with Random-based node back-up strategy. Text 21: Redundant proportion and nodes in network A with Degree-based node back-up strategy. Text 22: Redundant proportion and nodes in network B with Degree-based node back-up strategy. Text 23: Failed nodes in different redundant proportion in network A with Degree -based node back-up strategy. Text 24: Redundant proportion and nodes in network A with InitialLoad-based node back-up strategy. Text 25: Redundant proportion and nodes in network B with InitialLoad-based node back-up strategy. Text 26: Failed nodes in different redundant proportion in network A with InitialLoad-based node back-up strategy. Text 27: Redundant proportion and nodes in network A with HFD-based node back-up strategy. Text 28: Redundant proportion and nodes in network B with HFD-based node back-up strategy. Text 29: Failed nodes in different redundant proportion in network A with HFD-based node back-up strategy. Text 30: Redundant proportion and nodes in network A with Dependency redundancy. Text 31: Redundant proportion and nodes in network B with Dependency redundancy. Text 32: Failed nodes in different redundant proportion in network A with Dependency redundancy. (ZIP) [file pone.0164777.s004.zip › Text 24.txt]

Redundant proportion:0.00

Redundant proportion:0.05
55 151 208 272 225 18 300 265 290 117 97 186 207 161 75 
Redundant proportion:0.10
55 151 208 272 225 18 300 265 290 117 97 186 207 161 75 248 120 209 237 275 235 210 163 101 222 1 116 26 160 108 
Redundant proportion:0.15
55 151 208 272 225 18 300 265 290 117 97 186 207 161 75 248 120 209 237 275 235 210 163 101 222 1 116 26 160 108 130 57 164 65 202 129 203 51 80 76 94 195 229 137 8 
Redundant proportion:0.20
55 151 208 272 225 18 300 265 290 117 97 186 207 161 75 248 120 209 237 275 235 210 163 101 222 1 116 26 160 108 130 57 164 65 202 129 203 51 80 76 94 195 229 137 8 278 157 21 268 221 79 29 61 168 33 215 289 212 288 173 
Redundant proportion:0.25
55 151 208 272 225 18 300 265 290 117 97 186 207 161 75 248 120 209 237 275 235 210 163 101 222 1 116 26 160 108 130 57 164 65 202 129 203 51 80 76 94 195 229 137 8 278 157 21 268 221 79 29 61 168 33 215 289 212 288 173 252 165 206 89 223 11 156 92 185 81 12 96 251 180 74 
Redundant proportion:0.30
55 151 208 272 225 18 300 265 290 117 97 186 207 161 75 248 120 209 237 275 235 210 163 101 222 1 116 26 160 108 130 57 164 65 202 129 203 51 80 76 94 195 229 137 8 278 157 21 268 221 79 29 61 168 33 215 289 212 288 173 252 165 206 89 223 11 156 92 185 81 12 96 251 180 74 204 218 87 113 227 45 177 31 255 40 297 119 264 155 135 
Redundant proportion:0.35
55 151 208 272 225 18 300 265 290 117 97 186 207 161 75 248 120 209 237 275 235 210 163 101 222 1 116 26 160 108 130 57 164 65 202 129 203 51 80 76 94 195 229 137 8 278 157 21 268 221 79 29 61 168 33 215 289 212 288 173 252 165 206 89 223 11 156 92 185 81 12 96 251 180 74 204 218 87 113 227 45 177 31 255 40 297 119 264 155 135 249 257 58 13 169 263 7 23 88 143 197 198 188 283 200 
Redundant proportion:0.40
55 151 208 272 225 18 300 265 290 117 97 186 207 161 75 248 120 209 237 275 235 210 163 101 222 1 116 26 160 108 130 57 164 65 202 129 203 51 80 76 94 195 229 137 8 278 157 21 268 221 79 29 61 168 33 215 289 212 288 173 252 165 206 89 223 11 156 92 185 81 12 96 251 180 74 204 218 87 113 227 45 177 31 255 40 297 119 264 155 135 249 257 58 13 169 263 7 23 88 143 197 198 188 283 200 148 166 270 269 261 213 183 71 295 77 90 242 259 175 239 
Redundant proportion:0.45
55 151 208 272 225 18 300 265 290 117 97 186 207 161 75 248 120 209 237 275 235 210 163 101 222 1 116 26 160 108 130 57 164 65 202 129 203 51 80 76 94 195 229 137 8 278 157 21 268 221 79 29 61 168 33 215 289 212 288 173 252 165 206 89 223 11 156 92 185 81 12 96 251 180 74 204 218 87 113 227 45 177 31 255 40 297 119 264 155 135 249 257 58 13 169 263 7 23 88 143 197 198 188 283 200 148 166 270 269 261 213 183 71 295 77 90 242 259 175 239 52 298 36 277 238 280 184 240 132 133 228 266 138 233 134 
Redundant proportion:0.50
55 151 208 272 225 18 300 265 290 117 97 186 207 161 75 248 120 209 237 275 235 210 163 101 222 1 116 26 160 108 130 57 164 65 202 129 203 51 80 76 94 195 229 137 8 278 157 21 268 221 79 29 61 168 33 215 289 212 288 173 252 165 206 89 223 11 156 92 185 81 12 96 251 180 74 204 218 87 113 227 45 177 31 255 40 297 119 264 155 135 249 257 58 13 169 263 7 23 88 143 197 198 188 283 200 148 166 270 269 261 213 183 71 295 77 90 242 259 175 239 52 298 36 277 238 280 184 240 132 133 228 266 138 233 134 48 217 84 27 35 292 111 250 220 154 294 72 39 159 187 
Redundant proportion:0.55
55 151 208 272 225 18 300 265 290 117 97 186 207 161 75 248 120 209 237 275 235 210 163 101 222 1 116 26 160 108 130 57 164 65 202 129 203 51 80 76 94 195 229 137 8 278 157 21 268 221 79 29 61 168 33 215 289 212 288 173 252 165 206 89 223 11 156 92 185 81 12 96 251 180 74 204 218 87 113 227 45 177 31 255 40 297 119 264 155 135 249 257 58 13 169 263 7 23 88 143 197 198 188 283 200 148 166 270 269 261 213 183 71 295 77 90 242 259 175 239 52 298 36 277 238 280 184 240 132 133 228 266 138 233 134 48 217 84 27 35 292 111 250 220 154 294 72 39 159 187 274 44 102 115 60 67 176 17 282 16 99 256 214 172 43 
Redundant proportion:0.60
55 151 208 272 225 18 300 265 290 117 97 186 207 161 75 248 120 209 237 275 235 210 163 101 222 1 116 26 160 108 130 57 164 65 202 129 203 51 80 76 94 195 229 137 8 278 157 21 268 221 79 29 61 168 33 215 289 212 288 173 252 165 206 89 223 11 156 92 185 81 12 96 251 180 74 204 218 87 113 227 45 177 31 255 40 297 119 264 155 135 249 257 58 13 169 263 7 23 88 143 197 198 188 283 200 148 166 270 269 261 213 183 71 295 77 90 242 259 175 239 52 298 36 277 238 280 184 240 132 133 228 266 138 233 134 48 217 84 27 35 292 111 250 220 154 294 72 39 159 187 274 44 102 115 60 67 176 17 282 16 99 256 214 172 43 123 145 243 224 5 293 247 230 158 141 4 262 127 171 144 
Redundant proportion:0.65
55 151 208 272 225 18 300 265 290 117 97 186 207 161 75 248 120 209 237 275 235 210 163 101 222 1 116 26 160 108 130 57 164 65 202 129 203 51 80 76 94 195 229 137 8 278 157 21 268 221 79 29 61 168 33 215 289 212 288 173 252 165 206 89 223 11 156 92 185 81 12 96 251 180 74 204 218 87 113 227 45 177 31 255 40 297 119 264 155 135 249 257 58 13 169 263 7 23 88 143 197 198 188 283 200 148 166 270 269 261 213 183 71 295 77 90 242 259 175 239 52 298 36 277 238 280 184 240 132 133 228 266 138 233 134 48 217 84 27 35 292 111 250 220 154 294 72 39 159 187 274 44 102 115 60 67 176 17 282 16 99 256 214 172 43 123 145 243 224 5 293 247 230 158 141 4 262 127 171 144 70 112 10 258 179 291 281 142 68 126 276 174 69 64 211 
Redundant proportion:0.70
55 151 208 272 225 18 300 265 290 117 97 186 207 161 75 248 120 209 237 275 235 210 163 101 222 1 116 26 160 108 130 57 164 65 202 129 203 51 80 76 94 195 229 137 8 278 157 21 268 221 79 29 61 168 33 215 289 212 288 173 252 165 206 89 223 11 156 92 185 81 12 96 251 180 74 204 218 87 113 227 45 177 31 255 40 297 119 264 155 135 249 257 58 13 169 263 7 23 88 143 197 198 188 283 200 148 166 270 269 261 213 183 71 295 77 90 242 259 175 239 52 298 36 277 238 280 184 240 132 133 228 266 138 233 134 48 217 84 27 35 292 111 250 220 154 294 72 39 159 187 274 44 102 115 60 67 176 17 282 16 99 256 214 172 43 123 145 243 224 5 293 247 230 158 141 4 262 127 171 144 70 112 10 258 179 291 281 142 68 126 276 174 69 64 211 20 284 91 124 3 170 193 9 147 104 63 110 121 15 105 
Redundant proportion:0.75
55 151 208 272 225 18 300 265 290 117 97 186 207 161 75 248 120 209 237 275 235 210 163 101 222 1 116 26 160 108 130 57 164 65 202 129 203 51 80 76 94 195 229 137 8 278 157 21 268 221 79 29 61 168 33 215 289 212 288 173 252 165 206 89 223 11 156 92 185 81 12 96 251 180 74 204 218 87 113 227 45 177 31 255 40 297 119 264 155 135 249 257 58 13 169 263 7 23 88 143 197 198 188 283 200 148 166 270 269 261 213 183 71 295 77 90 242 259 175 239 52 298 36 277 238 280 184 240 132 133 228 266 138 233 134 48 217 84 27 35 292 111 250 220 154 294 72 39 159 187 274 44 102 115 60 67 176 17 282 16 99 256 214 172 43 123 145 243 224 5 293 247 230 158 141 4 262 127 171 144 70 112 10 258 179 291 281 142 68 126 276 174 69 64 211 20 284 91 124 3 170 193 9 147 104 63 110 121 15 105 194 245 82 73 219 28 153 122 162 86 271 54 93 22 109 
Redundant proportion:0.80
55 151 208 272 225 18 300 265 290 117 97 186 207 161 75 248 120 209 237 275 235 210 163 101 222 1 116 26 160 108 130 57 164 65 202 129 203 51 80 76 94 195 229 137 8 278 157 21 268 221 79 29 61 168 33 215 289 212 288 173 252 165 206 89 223 11 156 92 185 81 12 96 251 180 74 204 218 87 113 227 45 177 31 255 40 297 119 264 155 135 249 257 58 13 169 263 7 23 88 143 197 198 188 283 200 148 166 270 269 261 213 183 71 295 77 90 242 259 175 239 52 298 36 277 238 280 184 240 132 133 228 266 138 233 134 48 217 84 27 35 292 111 250 220 154 294 72 39 159 187 274 44 102 115 60 67 176 17 282 16 99 256 214 172 43 123 145 243 224 5 293 247 230 158 141 4 262 127 171 144 70 112 10 258 179 291 281 142 68 126 276 174 69 64 211 20 284 91 124 3 170 193 9 147 104 63 110 121 15 105 194 245 82 73 219 28 153 122 162 86 271 54 93 22 109 24 106 231 131 192 128 139 260 241 37 56 279 286 216 38 
Redundant proportion:0.85
55 151 208 272 225 18 300 265 290 117 97 186 207 161 75 248 120 209 237 275 235 210 163 101 222 1 116 26 160 108 130 57 164 65 202 129 203 51 80 76 94 195 229 137 8 278 157 21 268 221 79 29 61 168 33 215 289 212 288 173 252 165 206 89 223 11 156 92 185 81 12 96 251 180 74 204 218 87 113 227 45 177 31 255 40 297 119 264 155 135 249 257 58 13 169 263 7 23 88 143 197 198 188 283 200 148 166 270 269 261 213 183 71 295 77 90 242 259 175 239 52 298 36 277 238 280 184 240 132 133 228 266 138 233 134 48 217 84 27 35 292 111 250 220 154 294 72 39 159 187 274 44 102 115 60 67 176 17 282 16 99 256 214 172 43 123 145 243 224 5 293 247 230 158 141 4 262 127 171 144 70 112 10 258 179 291 281 142 68 126 276 174 69 64 211 20 284 91 124 3 170 193 9 147 104 63 110 121 15 105 194 245 82 73 219 28 153 122 162 86 271 54 93 22 109 24 106 231 131 192 128 139 260 241 37 56 279 286 216 38 34 226 273 32 178 182 14 49 190 149 125 196 114 107 152 
Redundant proportion:0.90
55 151 208 272 225 18 300 265 290 117 97 186 207 161 75 248 120 209 237 275 235 210 163 101 222 1 116 26 160 108 130 57 164 65 202 129 203 51 80 76 94 195 229 137 8 278 157 21 268 221 79 29 61 168 33 215 289 212 288 173 252 165 206 89 223 11 156 92 185 81 12 96 251 180 74 204 218 87 113 227 45 177 31 255 40 297 119 264 155 135 249 257 58 13 169 263 7 23 88 143 197 198 188 283 200 148 166 270 269 261 213 183 71 295 77 90 242 259 175 239 52 298 36 277 238 280 184 240 132 133 228 266 138 233 134 48 217 84 27 35 292 111 250 220 154 294 72 39 159 187 274 44 102 115 60 67 176 17 282 16 99 256 214 172 43 123 145 243 224 5 293 247 230 158 141 4 262 127 171 144 70 112 10 258 179 291 281 142 68 126 276 174 69 64 211 20 284 91 124 3 170 193 9 147 104 63 110 121 15 105 194 245 82 73 219 28 153 122 162 86 271 54 93 22 109 24 106 231 131 192 128 139 260 241 37 56 279 286 216 38 34 226 273 32 178 182 14 49 190 149 125 196 114 107 152 19 253 41 118 53 25 244 140 62 191 103 46 47 199 30 
Redundant proportion:0.95
55 151 208 272 225 18 300 265 290 117 97 186 207 161 75 248 120 209 237 275 235 210 163 101 222 1 116 26 160 108 130 57 164 65 202 129 203 51 80 76 94 195 229 137 8 278 157 21 268 221 79 29 61 168 33 215 289 212 288 173 252 165 206 89 223 11 156 92 185 81 12 96 251 180 74 204 218 87 113 227 45 177 31 255 40 297 119 264 155 135 249 257 58 13 169 263 7 23 88 143 197 198 188 283 200 148 166 270 269 261 213 183 71 295 77 90 242 259 175 239 52 298 36 277 238 280 184 240 132 133 228 266 138 233 134 48 217 84 27 35 292 111 250 220 154 294 72 39 159 187 274 44 102 115 60 67 176 17 282 16 99 256 214 172 43 123 145 243 224 5 293 247 230 158 141 4 262 127 171 144 70 112 10 258 179 291 281 142 68 126 276 174 69 64 211 20 284 91 124 3 170 193 9 147 104 63 110 121 15 105 194 245 82 73 219 28 153 122 162 86 271 54 93 22 109 24 106 231 131 192 128 139 260 241 37 56 279 286 216 38 34 226 273 32 178 182 14 49 190 149 125 196 114 107 152 19 253 41 118 53 25 244 140 62 191 103 46 47 199 30 285 6 267 83 100 85 236 189 296 299 287 66 50 136 254 
Redundant proportion:1.00
55 151 208 272 225 18 300 265 290 117 97 186 207 161 75 248 120 209 237 275 235 210 163 101 222 1 116 26 160 108 130 57 164 65 202 129 203 51 80 76 94 195 229 137 8 278 157 21 268 221 79 29 61 168 33 215 289 212 288 173 252 165 206 89 223 11 156 92 185 81 12 96 251 180 74 204 218 87 113 227 45 177 31 255 40 297 119 264 155 135 249 257 58 13 169 263 7 23 88 143 197 198 188 283 200 148 166 270 269 261 213 183 71 295 77 90 242 259 175 239 52 298 36 277 238 280 184 240 132 133 228 266 138 233 134 48 217 84 27 35 292 111 250 220 154 294 72 39 159 187 274 44 102 115 60 67 176 17 282 16 99 256 214 172 43 123 145 243 224 5 293 247 230 158 141 4 262 127 171 144 70 112 10 258 179 291 281 142 68 126 276 174 69 64 211 20 284 91 124 3 170 193 9 147 104 63 110 121 15 105 194 245 82 73 219 28 153 122 162 86 271 54 93 22 109 24 106 231 131 192 128 139 260 241 37 56 279 286 216 38 34 226 273 32 178 182 14 49 190 149 125 196 114 107 152 19 253 41 118 53 25 244 140 62 191 103 46 47 199 30 285 6 267 83 100 85 236 189 296 299 287 66 50 136 254 95 146 234 150 2 232 59 98 42 205 181 167 246 78 201 
