# Supplementary material for: Redundant Design in Interdependent Networks
Source: PLoS One. 2016 Oct 20;11(10):e0164777. doi: 10.1371/journal.pone.0164777 (PMC5072686; doi:10.1371/journal.pone.0164777)
Supplement: S4 File — Text 18: Redundant proportion and nodes in network A with Random-based node back-up strategy. Text 19: Redundant proportion and nodes in network B with Random-based node back-up strategy. Text 20: Failed nodes in different redundant proportion in network A with Random-based node back-up strategy. Text 21: Redundant proportion and nodes in network A with Degree-based node back-up strategy. Text 22: Redundant proportion and nodes in network B with Degree-based node back-up strategy. Text 23: Failed nodes in different redundant proportion in network A with Degree -based node back-up strategy. Text 24: Redundant proportion and nodes in network A with InitialLoad-based node back-up strategy. Text 25: Redundant proportion and nodes in network B with InitialLoad-based node back-up strategy. Text 26: Failed nodes in different redundant proportion in network A with InitialLoad-based node back-up strategy. Text 27: Redundant proportion and nodes in network A with HFD-based node back-up strategy. Text 28: Redundant proportion and nodes in network B with HFD-based node back-up strategy. Text 29: Failed nodes in different redundant proportion in network A with HFD-based node back-up strategy. Text 30: Redundant proportion and nodes in network A with Dependency redundancy. Text 31: Redundant proportion and nodes in network B with Dependency redundancy. Text 32: Failed nodes in different redundant proportion in network A with Dependency redundancy. (ZIP) [file pone.0164777.s004.zip › Text 26.txt]

Redundant proportion:0.00
85 87 117 154 157 166 225 300 14 40 42 58 71 121 130 201 2 50 59 66 78 95 98 136 146 150 167 181 205 232 234 246 254 54 6 19 25 30 41 46 47 53 62 83 100 103 107 114 118 125 140 149 152 189 190 191 196 199 236 244 253 267 285 287 296 299 2 3 4 5 9 10 15 16 17 20 22 24 27 28 32 34 36 37 39 44 49 50 59 60 63 66 68 72 73 84 86 91 93 95 98 102 104 106 109 110 111 112 115 122 123 124 126 132 133 136 138 139 141 144 145 147 150 153 154 158 159 162 170 171 172 174 176 178 179 181 182 184 187 192 193 194 205 211 214 216 217 220 224 226 228 230 231 232 233 238 240 241 256 258 260 262 266 273 276 279 280 281 282 284 291 292 293 294 31 52 131 223 80 1 7 8 11 12 13 18 21 23 26 29 33 35 38 43 45 48 51 55 56 57 61 64 65 67 69 70 74 75 76 77 79 81 82 88 89 90 92 94 96 97 99 101 105 108 113 116 119 120 127 128 129 134 135 137 142 143 148 151 155 156 160 161 163 164 165 168 169 173 175 177 180 183 185 186 188 195 197 198 200 202 203 204 206 207 208 209 210 212 213 215 218 219 221 222 227 229 235 237 239 242 243 245 247 248 249 250 251 252 255 257 259 261 263 264 265 268 269 270 271 272 274 275 277 278 283 286 288 289 290 295 297 298 14 40 42 58 71 121 130 85 295 275 271 247 229 74 245 201 78 167 246 152 274 157 300 35 254 43 76 277 33 67 90 89 259 54 2 3 4 5 6 9 10 15 16 17 19 20 22 24 25 27 28 30 32 34 36 37 38 39 41 44 46 47 48 49 50 53 56 59 60 62 63 64 66 68 69 70 72 73 82 83 84 86 91 93 95 98 99 100 102 103 104 105 106 107 109 110 111 112 114 115 118 122 123 124 125 126 127 128 131 132 133 134 136 138 139 140 141 142 144 145 146 147 149 150 153 154 158 159 162 170 171 172 174 176 178 179 181 182 184 187 189 190 191 192 193 194 196 199 205 211 214 216 217 219 220 224 226 228 230 231 232 233 234 236 238 240 241 243 244 250 253 256 258 260 262 266 267 273 276 279 280 281 282 284 285 286 287 291 292 293 294 296 299 31 52 80 223 235 75 1 7 8 11 12 13 18 21 23 26 29 45 51 55 57 61 65 77 79 81 87 88 92 94 96 97 101 108 113 116 117 119 120 129 135 137 143 148 151 155 156 160 161 163 164 165 166 168 169 173 175 177 180 183 185 186 188 195 197 198 200 202 203 204 206 207 208 209 210 212 213 215 218 221 222 225 227 237 239 242 248 249 251 252 255 257 261 263 264 265 268 269 270 272 278 283 288 289 290 297 298 50 52 120 192 218 231 266 279 25 57 85 140 194 258 98 182 201 78 25 57 85 140 194 195 258 274 17 32 155 260 242 282 201 254 44 78 10 25 31 44 60 120 121 200 104 133 147 156 227 257 283 85 182 201 254 246 42 78 167 181 205 2 59 98 146 150 232 234 42 95 136 205 50 66 83 100 189 236 287 296 299 6 46 47 62 103 191 199 244 267 285 3 9 14 15 19 22 24 28 30 32 34 37 38 41 49 53 54 56 63 73 82 86 93 105 106 107 109 110 114 118 122 125 128 131 139 140 149 152 153 162 170 178 190 192 193 194 196 216 219 226 231 241 245 253 260 271 273 279 286 20 25 60 72 91 115 121 123 124 126 127 141 145 154 159 171 172 174 176 179 182 187 220 224 230 247 256 262 276 291 294 223 1 4 5 7 8 11 12 13 16 17 18 21 23 26 27 29 33 35 36 39 40 43 45 48 51 52 55 57 58 61 64 65 67 68 69 70 71 74 75 76 77 79 80 81 84 87 88 89 90 92 94 96 97 99 101 102 108 111 112 113 116 117 119 129 130 132 134 135 137 138 142 143 144 148 151 155 157 158 160 161 163 164 165 166 168 169 173 175 177 180 183 184 185 186 188 195 197 198 202 203 204 206 207 208 209 210 211 212 213 214 215 217 218 221 222 225 228 229 233 235 237 238 239 240 242 243 248 249 250 251 252 255 258 259 261 263 264 265 266 268 269 270 272 274 275 277 278 280 281 282 284 288 289 290 292 293 295 297 298 300 104 133 147 156 227 257 283 71 243 93 293 258 17 146 36 201 246 254 85 44 78 167 181 168 67 2 42 59 95 98 136 150 205 232 234 76 6 30 46 47 50 62 66 83 100 103 140 189 191 199 236 244 267 285 287 296 299 3 4 5 9 10 14 15 16 19 20 22 24 25 28 32 34 37 38 39 41 43 49 53 54 56 60 63 64 68 69 70 72 73 82 86 91 99 102 105 106 107 109 110 112 114 115 118 121 122 123 124 125 126 127 128 131 139 141 142 144 145 149 152 153 154 158 159 162 170 171 172 174 176 178 179 182 187 190 192 193 194 196 211 214 216 219 220 224 226 230 231 241 245 247 250 253 256 260 262 271 273 274 276 279 281 282 284 286 291 294 266 31 223 235 1 7 8 11 12 13 18 21 23 26 27 29 33 35 40 45 48 51 52 55 57 58 61 65 74 75 77 79 80 81 84 87 88 89 90 92 94 96 97 101 108 111 113 116 117 119 120 129 130 132 134 135 137 138 143 148 151 155 157 160 161 163 164 165 166 169 173 175 177 180 183 184 185 186 188 195 197 198 200 202 203 204 206 207 208 209 210 212 213 215 217 218 221 222 225 228 229 233 237 238 239 240 242 248 249 251 252 255 259 261 263 264 265 268 269 270 272 275 277 278 280 288 289 290 292 295 297 298 300 2 23 60 61 77 135 240 295 46 56 96 129 213 218 298 99 181 201 42 78 167 205 246 59 98 146 150 232 234 2 42 95 136 50 66 83 85 100 189 236 254 287 296 299 6 199 267 285 14 19 25 30 32 34 37 38 41 47 49 53 62 103 107 114 118 125 128 131 139 140 149 152 178 182 190 191 192 196 216 226 231 241 244 253 260 273 279 286 3 9 15 22 24 28 54 73 82 86 93 104 106 109 110 121 122 147 153 162 170 193 194 245 271 1 4 5 7 8 10 11 12 13 16 17 18 20 21 26 27 29 31 33 35 36 39 40 43 44 45 48 51 52 55 57 58 63 64 65 67 68 69 70 71 72 74 75 76 79 80 81 84 87 88 89 90 91 92 94 97 101 102 105 108 111 112 113 115 116 117 119 120 123 124 126 127 130 132 133 134 137 138 141 142 143 144 145 148 151 154 155 156 157 158 159 160 161 163 164 165 166 168 169 171 172 173 174 175 176 177 179 180 183 184 185 186 187 188 195 197 198 200 202 203 204 206 207 208 209 210 211 212 214 215 217 219 220 221 222 223 224 225 227 228 229 230 233 235 237 238 239 242 243 247 248 249 250 251 252 255 256 257 258 259 261 262 263 264 265 266 268 269 270 272 274 275 276 277 278 280 281 282 283 284 288 289 290 291 292 293 294 297 300 46 56 96 129 213 218 298 152 205 258 126 27 239 172 165 99 181 201 78 167 246 168 67 2 42 59 95 98 136 146 150 232 234 254 6 30 50 66 83 85 100 189 199 236 267 285 287 296 299 259 3 9 14 15 19 22 24 25 28 32 34 37 38 41 47 49 53 54 62 63 73 82 86 93 103 104 105 106 107 109 110 114 118 121 122 125 128 131 139 140 147 149 153 162 170 178 182 190 191 192 193 194 196 216 219 226 231 241 244 245 253 260 271 273 279 286 70 1 4 5 7 8 10 11 12 13 16 17 18 20 21 23 26 29 31 33 35 36 39 40 43 44 45 48 51 52 55 57 58 60 61 64 65 68 69 71 72 74 75 76 77 79 80 81 84 87 88 89 90 91 92 94 97 101 102 108 111 112 113 115 116 117 119 120 123 124 127 130 132 133 134 135 137 138 141 142 143 144 145 148 151 154 155 156 157 158 159 160 161 163 164 166 169 171 173 174 175 176 177 179 180 183 184 185 186 187 188 195 197 198 200 202 203 204 206 207 208 209 210 211 212 214 215 217 220 221 222 223 224 225 227 228 229 230 233 235 237 238 240 242 243 247 248 249 250 251 252 255 256 257 261 262 263 264 265 266 268 269 270 272 274 275 276 277 278 280 281 282 283 284 288 289 290 291 292 293 294 295 297 300 126 128 151 209 227 230 284 297 100 187 188 208 251 298 2 146 167 201 42 59 78 95 98 136 150 181 205 232 234 246 254 2 50 66 146 6 30 46 47 62 83 85 103 189 191 199 236 267 285 287 296 299 14 19 25 32 41 49 53 107 114 118 125 149 178 182 190 196 226 244 273 1 3 4 5 7 8 9 10 11 12 13 15 16 17 20 21 22 23 24 26 27 28 29 31 33 34 35 36 37 38 39 40 43 44 45 48 51 52 54 56 57 58 60 61 63 64 65 67 68 69 70 71 72 73 74 76 77 79 80 81 82 84 86 87 88 89 90 91 92 93 94 96 99 101 102 104 105 106 108 109 110 111 112 113 115 116 119 121 122 123 124 127 129 130 131 132 133 134 135 137 138 139 140 141 142 143 144 145 147 148 152 153 154 155 156 157 158 159 160 162 163 164 165 166 168 169 170 171 172 173 174 175 176 177 179 180 183 184 185 192 193 194 195 197 198 200 202 203 204 206 210 211 212 213 214 215 216 217 218 219 220 221 222 223 224 228 229 231 233 238 239 240 241 242 243 245 247 249 250 252 253 255 256 257 258 259 260 261 262 263 264 266 268 269 270 271 274 276 277 278 279 280 281 282 283 286 288 289 291 292 293 294 295 275 18 55 75 97 117 120 161 186 207 225 235 237 248 265 272 290 300 86 100 187 188 208 251 298 264 232 12 203 68 209 156 167 201 152 76 2 42 50 59 66 78 95 98 136 146 150 181 205 234 246 254 90 6 14 19 25 30 32 41 46 47 49 53 62 83 85 103 107 114 118 125 140 149 178 182 189 190 191 196 199 226 236 244 253 267 273 285 287 296 299 1 3 4 5 7 8 9 10 11 13 15 16 17 18 20 21 22 23 24 26 27 28 29 31 33 34 35 36 37 38 39 40 43 44 45 48 51 52 54 56 57 58 60 61 63 64 65 67 69 70 71 72 73 74 75 77 79 80 81 82 84 87 88 89 91 92 93 94 96 97 99 101 102 104 105 106 108 109 110 111 112 113 115 116 117 119 120 121 122 123 124 126 127 128 129 130 131 132 133 134 135 137 138 139 141 142 143 144 145 147 148 153 154 155 157 158 159 160 161 162 163 164 165 166 168 169 170 171 172 173 174 175 176 177 179 180 183 184 185 186 192 193 194 195 197 198 200 202 204 206 207 210 211 212 213 214 215 216 217 218 219 220 221 222 223 224 227 228 229 230 231 233 235 237 238 239 240 241 242 243 245 247 248 249 250 252 255 256 257 258 259 260 261 262 263 265 266 268 269 270 271 274 275 276 277 278 279 280 281 282 283 284 286 288 289 290 291 292 293 294 295 297 300 55 151 225 272 11 84 113 116 119 139 161 201 31 55 58 64 122 148 194 201 2 42 50 59 66 78 95 98 136 146 150 167 181 205 232 234 246 254 6 19 25 30 41 46 47 53 62 83 85 100 103 107 114 118 140 152 189 191 199 236 244 253 267 285 287 296 299 2 3 4 5 9 10 14 15 16 17 20 22 24 27 28 32 34 37 39 44 49 50 54 59 60 63 66 68 72 73 82 84 86 91 95 98 102 104 106 109 110 111 112 121 123 124 125 126 127 136 139 141 144 145 146 147 149 150 153 154 158 159 162 171 172 174 176 178 179 182 187 190 192 193 211 214 216 217 224 226 230 231 232 233 234 241 245 247 256 258 260 262 271 279 281 282 284 286 291 292 293 294 93 131 196 12 223 289 1 7 8 13 18 21 23 26 29 33 35 36 38 40 43 45 48 51 52 56 57 61 65 67 69 70 71 74 75 76 77 79 80 81 87 88 89 90 92 94 96 97 99 101 105 108 115 117 120 128 129 130 132 133 134 135 137 138 142 143 151 155 156 157 160 163 164 165 166 168 169 170 173 175 177 180 183 184 185 186 188 195 197 198 200 202 203 204 206 207 208 209 210 212 213 215 218 219 220 221 222 225 227 228 229 235 237 238 239 240 242 243 248 249 250 251 252 255 257 259 261 263 264 265 266 268 269 270 272 273 274 275 276 277 278 280 283 288 290 295 297 298 300 31 55 58 64 122 148 194 276 221 273 220 296 96 115 48 201 42 78 167 181 205 246 152 274 157 300 35 254 43 76 277 90 89 259 2 3 4 5 6 9 10 14 15 16 17 19 20 22 24 25 27 28 30 32 34 37 38 39 41 44 46 47 49 50 53 54 56 59 60 62 63 66 67 68 69 70 72 73 82 83 84 85 86 91 93 95 98 99 100 102 103 104 105 106 107 109 110 111 112 114 118 121 123 124 125 126 127 128 131 134 136 139 140 141 142 144 145 146 147 149 150 153 154 158 159 162 170 171 172 174 176 178 179 182 187 189 190 191 192 193 196 199 211 214 216 217 219 224 226 230 231 232 233 234 236 241 243 244 245 247 250 253 256 258 260 262 267 271 279 281 282 284 285 286 287 291 292 293 294 299 7 12 223 235 289 266 75 1 8 11 13 18 21 23 26 29 33 36 40 45 51 52 57 61 65 71 74 77 79 80 81 87 88 92 94 97 101 108 113 116 117 119 120 129 130 132 133 135 137 138 143 151 155 156 160 161 163 164 165 166 168 169 173 175 177 180 183 184 185 186 188 195 197 198 200 202 203 204 206 207 208 209 210 212 213 215 218 222 225 227 228 229 237 238 239 240 242 248 249 251 252 255 257 261 263 264 265 268 269 270 272 275 278 280 283 288 290 295 297 298 5 51 53 141 155 231 277 279 69 110 142 191 217 230 253 201 69 110 142 191 217 230 253 106 79 134 162 49 260 225 282 201 49 65 73 157 191 199 207 244 31 86 92 160 174 239 240 201 78 167 181 246 205 2 42 59 98 181 232 150 234 50 66 95 136 146 85 189 236 254 287 296 299 6 47 83 100 267 285 14 19 25 30 32 34 38 41 46 53 62 103 107 114 118 125 140 149 152 178 182 190 196 216 226 253 273 279 286 9 15 22 24 28 37 49 54 63 73 82 104 106 109 110 121 122 139 147 153 162 191 194 231 241 244 245 260 271 131 259 1 3 4 5 7 8 10 11 12 13 16 17 18 20 21 23 26 27 29 33 35 36 39 40 43 44 45 48 51 52 55 56 57 58 60 61 64 67 68 69 70 71 72 74 75 76 77 79 80 81 84 87 88 89 90 91 93 94 96 97 99 101 102 105 108 111 112 113 115 116 117 119 120 123 124 126 127 128 129 130 132 133 134 135 137 138 141 142 143 144 145 148 151 154 155 156 158 159 161 163 164 165 166 168 169 170 171 172 173 175 176 177 179 180 183 184 185 186 187 188 192 193 195 197 198 200 202 203 204 206 208 209 210 211 212 213 214 215 217 218 219 220 221 222 223 224 225 227 228 229 230 233 235 237 238 242 243 247 248 249 250 251 252 255 256 257 258 261 262 263 264 265 266 268 269 270 272 274 275 276 277 278 280 281 282 283 284 288 289 290 291 292 293 294 295 297 298 300 31 86 92 160 174 239 240 199 175 13 247 142 52 61 46 201 78 167 246 33 2 42 59 98 181 205 232 50 66 95 136 146 150 234 254 6 30 47 83 85 100 189 236 267 285 287 296 299 259 9 14 15 19 22 24 25 28 32 34 37 38 41 49 53 54 56 62 63 73 82 93 103 104 105 106 107 109 110 114 118 121 122 125 128 131 139 140 147 149 152 153 162 178 182 190 191 192 194 196 216 219 226 231 241 244 245 253 260 271 273 279 286 70 8 75 20 1 3 4 5 7 10 11 12 16 17 18 21 23 26 27 29 35 36 39 40 43 44 45 48 51 55 57 58 60 64 65 67 68 69 71 72 74 76 77 79 80 81 84 87 88 89 90 91 94 96 97 99 101 102 108 111 112 113 115 116 117 119 120 123 124 126 127 129 130 132 133 134 135 137 138 141 143 144 145 148 151 154 155 156 157 158 159 161 163 164 165 166 168 169 170 171 172 173 176 177 179 180 183 184 185 186 187 188 193 195 197 198 200 202 203 204 206 207 208 209 210 211 212 213 214 215 217 218 220 221 222 223 224 225 227 228 229 230 233 235 237 238 242 243 248 249 250 251 252 255 256 257 258 261 262 263 264 265 266 268 269 270 272 274 275 276 277 278 280 281 282 283 284 288 289 290 291 292 293 294 295 297 298 300 26 71 90 162 174 218 224 256 21 24 30 42 202 230 241 201 286 78 246 21 24 30 42 202 230 241 176 1 149 158 224 155 132 288 201 62 78 246 39 136 140 156 178 204 241 282 63 69 137 161 196 199 231 201 78 63 69 137 161 196 199 231 210 43 56 109 215 159 11 95 201 78 15 60 62 63 73 99 148 176 6 94 139 142 228 269 293 201 78 6 94 139 142 228 269 293 211 258 65 102 13 63 238 154 201 78 64 76 165 192 219 247 264 274 50 139 200 221 246 257 269 201 78 50 139 200 221 246 257 269 196 91 153 32 284 141 241 103 201 30 58 88 109 112 127 173 232 285 10 25 67 70 87 236 250 201 2 42 59 78 95 146 150 167 181 205 232 234 246 254 6 46 47 50 62 66 83 85 100 103 140 189 191 199 244 267 285 287 296 299 56 30 98 136 3 4 9 14 15 16 17 19 20 22 24 28 32 34 37 39 41 44 49 53 60 63 64 68 69 72 73 82 86 91 93 99 102 104 106 107 109 110 111 112 114 115 118 121 122 124 125 126 127 139 141 144 145 147 149 153 154 158 159 162 170 171 172 174 176 178 179 182 187 190 192 193 194 196 211 214 216 220 224 226 230 231 241 245 247 256 258 260 262 271 273 276 279 281 282 284 286 291 292 293 294 31 131 223 1 5 7 8 11 12 13 18 21 23 26 27 29 33 35 36 38 40 43 45 48 51 52 54 55 57 61 65 71 74 75 76 77 79 80 81 84 89 90 92 94 96 97 101 105 108 113 116 117 119 120 123 128 129 130 132 133 134 135 137 138 142 143 148 151 152 155 156 157 160 161 163 164 165 166 168 169 175 177 180 183 184 185 186 188 195 197 198 200 202 203 204 206 207 208 209 210 212 213 215 217 218 219 221 222 225 227 228 229 233 235 237 238 239 240 242 243 248 249 251 252 253 255 257 259 261 263 264 265 266 268 269 270 272 274 275 277 278 280 283 288 289 290 295 297 298 300 10 25 67 70 87 236 250 80 54 55 227 101 180 90 257 201 2 42 59 78 95 98 136 146 150 167 181 205 232 234 246 254 6 30 46 47 50 62 66 83 85 100 103 140 189 191 199 244 267 285 287 296 299 5 3 4 9 14 15 16 17 19 20 22 24 28 32 34 35 37 38 39 41 43 44 49 53 56 60 63 64 68 69 72 73 82 86 91 93 99 102 104 105 106 107 109 110 111 112 114 115 118 121 122 123 124 125 126 127 128 131 139 141 142 144 145 147 149 152 153 154 158 159 162 170 171 172 174 176 178 179 182 187 190 192 193 194 196 211 214 216 219 220 224 226 230 231 241 243 245 247 253 256 258 260 262 271 273 274 276 279 281 282 284 286 291 292 293 294 31 223 75 1 7 8 11 12 13 18 21 23 26 27 29 33 36 40 45 48 51 52 57 58 61 65 71 74 76 77 79 81 84 88 89 92 94 96 97 108 113 116 117 119 120 129 130 132 133 134 135 137 138 143 148 151 155 156 157 160 161 163 164 165 166 168 169 173 175 177 183 184 185 186 188 195 197 198 200 202 203 204 206 207 208 209 210 212 213 215 217 218 221 222 225 228 229 233 235 237 238 239 240 242 248 249 251 252 255 259 261 263 264 265 266 268 269 270 272 275 277 278 280 283 288 289 290 295 297 298 300 54 57 108 112 131 206 215 292 42 43 53 63 81 226 281 83 201 78 167 181 246 205 42 43 53 63 81 226 281 286 228 252 227 75 28 164 179 201 57 78 167 181 246 205 4 45 70 128 134 235 273 275 67 90 110 137 206 242 248 201 2 42 59 78 98 150 167 181 205 232 234 246 50 66 83 85 95 100 136 146 189 236 254 287 296 299 2 6 46 47 59 62 98 103 150 167 181 191 199 205 234 244 246 267 285 3 9 10 14 15 19 20 22 24 25 28 30 32 34 37 38 41 49 53 54 56 63 64 68 69 73 82 86 91 93 104 105 106 107 109 112 114 118 121 122 124 125 126 127 131 139 140 142 144 147 149 152 153 162 170 171 174 178 179 182 190 192 193 194 196 211 216 219 226 231 241 245 253 258 260 262 271 276 279 281 284 286 291 12 17 23 27 36 40 45 58 60 72 74 77 81 113 115 119 132 135 138 141 154 155 156 159 165 166 172 173 175 176 180 184 185 187 188 200 212 213 217 218 220 223 228 230 233 238 239 240 247 249 251 252 256 261 263 269 270 273 280 283 288 289 293 294 295 298 16 31 79 89 168 297 1 61 94 108 160 203 210 265 11 39 44 87 117 158 214 272 5 7 8 13 18 21 26 29 33 35 43 48 51 52 55 57 65 71 75 76 80 84 88 92 96 97 99 101 102 111 116 120 123 129 130 133 143 145 148 151 157 161 163 164 169 177 183 186 195 197 198 202 204 207 208 209 215 221 222 224 225 227 229 237 243 250 255 257 259 264 266 268 274 277 278 282 290 292 300 67 90 110 137 206 242 248 177 121 136 232 42 182 192 197 201 78 152 168 157 254 277 128 33 89 131 2 6 30 46 47 50 59 62 66 83 85 95 98 100 103 140 146 150 167 181 189 191 199 205 234 236 244 246 267 285 287 296 299 43 259 3 4 5 7 9 10 11 12 13 14 15 16 17 19 20 22 23 24 25 27 28 31 32 34 35 36 37 38 39 40 41 44 45 48 49 52 53 54 56 58 60 63 64 68 69 70 71 72 73 74 77 81 82 84 86 87 88 91 92 93 96 99 102 104 105 106 107 109 111 112 113 114 115 118 119 122 123 124 125 126 127 132 133 134 135 138 139 141 142 143 144 145 147 148 149 153 154 155 156 158 159 162 165 166 169 170 171 172 173 174 175 176 178 179 180 183 184 185 187 188 190 193 194 196 198 200 204 211 212 213 214 215 216 217 218 219 220 223 224 226 227 228 230 231 233 238 239 240 241 243 245 247 249 250 251 252 253 255 256 257 258 260 261 262 263 264 266 269 270 271 273 274 276 279 280 281 282 283 284 286 288 289 291 292 293 294 295 297 298 75 1 8 26 61 79 80 94 108 117 160 203 207 210 237 265 290 163 120 186 202 272 275 76 130 235 18 21 29 51 55 57 65 97 101 116 129 151 161 164 195 208 209 221 222 225 229 268 278 300 21 66 170 183 236 273 284 288 17 60 101 128 144 179 261 201 167 78 42 205 246 2 98 146 150 234 181 50 66 95 136 189 236 287 296 299 59 232 6 14 19 25 32 34 38 41 46 47 49 62 83 85 100 103 107 114 118 125 140 149 178 182 190 191 196 199 216 226 244 267 273 285 3 4 5 7 9 10 13 15 16 20 22 23 24 27 28 30 31 35 36 37 39 40 43 44 45 48 52 53 54 56 58 63 64 67 68 69 70 71 72 73 74 77 82 84 86 87 88 90 91 93 99 102 104 105 106 109 110 111 112 113 115 119 121 122 123 124 126 127 131 132 133 134 135 138 139 141 142 143 145 147 148 152 153 154 155 158 159 162 166 169 171 172 174 175 176 177 180 184 187 188 192 193 194 197 198 200 204 211 213 214 217 218 219 220 224 227 228 230 231 233 238 239 240 241 242 243 245 247 249 250 253 254 255 256 257 258 259 260 262 263 264 266 269 270 271 274 276 277 279 280 281 282 283 286 291 292 293 294 295 297 298 12 29 51 61 79 94 108 120 160 163 164 185 203 206 223 237 248 252 265 272 275 289 1 8 11 26 76 80 81 89 96 117 129 130 137 151 186 202 207 212 222 225 235 251 18 33 55 57 65 75 92 97 116 156 157 161 165 168 173 195 208 209 210 215 221 229 268 278 290 300 17 60 101 128 144 179 261 171 300 53 188 202 192 209 298 167 201 42 78 181 205 246 2 59 98 146 150 232 234 50 66 95 136 189 236 254 287 296 299 33 6 14 19 25 30 32 34 38 41 46 47 49 62 83 85 100 103 107 114 118 125 140 149 152 178 182 190 191 196 199 216 226 244 253 267 273 285 157 90 1 3 4 5 7 8 9 10 11 12 13 15 16 18 20 21 22 23 24 26 27 28 29 31 35 36 37 39 40 43 44 45 48 51 52 54 56 57 58 61 63 64 65 67 68 69 70 71 72 73 74 75 76 77 79 80 81 82 84 86 87 88 89 91 92 93 94 96 97 99 102 104 105 106 108 109 110 111 112 113 115 116 117 119 120 121 122 123 124 126 127 129 130 131 132 133 134 135 137 138 139 141 142 143 145 147 148 151 153 154 155 156 158 159 160 161 162 163 164 165 166 168 169 170 172 173 174 175 176 177 180 183 184 185 186 187 193 194 195 197 198 200 203 204 206 207 208 210 211 212 213 214 215 217 218 219 220 221 222 223 224 225 227 228 229 230 231 233 235 237 238 239 240 241 242 243 245 247 248 249 250 251 252 255 256 257 258 259 260 262 263 264 265 266 268 269 270 271 272 274 275 276 277 278 279 280 281 282 283 284 286 288 289 290 291 292 293 294 295 297 55 7 31 41 85 112 201 238 262 5 35 47 174 196 224 275 201 5 35 47 174 196 224 275 50 93 92 85 227 48 187 118 201 136 165 168 188 198 200 215 222 95 96 184 224 244 257 292 167 201 246 42 78 181 205 2 59 98 232 42 50 136 146 150 181 205 234 66 254 287 296 299 6 47 62 83 85 100 103 140 189 191 199 236 267 285 14 19 22 24 25 28 30 32 34 37 38 41 46 49 53 54 56 73 82 86 93 106 107 109 114 118 122 125 128 131 139 149 152 153 162 178 182 190 192 196 216 219 226 231 241 245 253 260 271 273 279 286 3 9 16 17 20 39 60 63 68 72 91 102 104 110 111 115 121 123 124 126 127 141 145 147 154 159 171 172 174 176 187 193 211 220 230 247 256 258 262 276 291 293 294 31 223 1 4 5 7 8 10 11 12 13 15 18 21 23 26 27 29 33 35 36 40 43 44 45 48 51 52 55 57 58 61 64 65 67 69 70 71 74 75 76 77 79 80 81 84 87 88 89 90 92 94 97 99 101 105 108 112 113 116 117 119 120 129 130 132 133 134 135 137 138 142 143 144 148 151 155 156 157 158 160 161 163 164 166 169 170 173 175 177 179 180 183 185 186 194 195 197 202 203 204 206 207 208 209 210 212 213 214 217 218 221 225 227 228 229 233 235 237 238 239 240 242 243 248 249 250 251 252 255 259 261 263 264 265 266 268 269 270 272 274 275 277 278 280 281 282 283 284 288 289 290 295 297 298 300 95 96 184 224 244 257 292 43 153 58 194 167 36 164 29 201 246 128 78 168 33 67 2 42 50 59 98 136 146 150 181 205 232 234 254 6 30 46 47 62 66 83 85 100 103 140 189 191 199 236 267 285 287 296 299 259 3 4 5 9 10 14 15 16 17 19 20 22 24 25 28 32 34 37 38 39 41 44 49 53 54 56 60 63 64 68 69 70 72 73 82 86 91 93 99 102 104 105 106 107 109 110 111 112 114 115 118 121 122 123 124 125 126 127 131 139 141 142 144 145 147 149 152 154 158 159 162 170 171 172 174 176 178 179 182 187 190 192 193 196 211 214 216 219 220 226 230 231 241 243 245 247 250 253 256 258 260 262 271 273 274 276 279 281 282 284 286 291 293 294 8 31 223 1 7 11 12 13 18 21 23 26 27 35 40 45 48 51 52 55 57 61 65 71 74 75 76 77 79 80 81 84 87 88 89 90 92 94 97 101 108 113 116 117 119 120 129 130 132 133 134 135 137 138 143 148 151 155 156 157 160 161 163 165 166 169 173 175 177 180 183 185 186 188 195 197 198 200 202 203 204 206 207 208 209 210 212 213 215 217 218 221 222 225 227 228 229 233 235 237 238 239 240 242 248 249 251 252 255 261 263 264 265 266 268 269 270 272 275 277 278 280 283 288 289 290 295 297 298 300 15 56 75 101 169 201 257 270 3 85 151 179 221 248 2 100 201 42 78 98 167 181 205 246 59 95 136 146 150 232 234 254 42 50 66 98 6 30 46 47 83 189 199 236 267 285 287 296 299 14 19 25 32 34 41 49 53 62 103 107 114 118 125 149 178 182 190 191 196 226 244 273 187 1 4 5 7 8 9 10 11 12 13 16 17 20 21 22 23 24 26 27 28 29 31 33 35 36 37 38 39 40 43 44 45 48 51 52 54 57 58 60 61 63 64 65 67 68 69 70 71 72 73 74 76 77 79 80 81 82 84 86 87 88 89 90 91 92 93 94 96 99 102 104 105 106 108 109 110 111 112 113 115 116 119 121 122 123 124 126 127 128 129 130 131 132 133 134 135 137 138 139 140 141 142 143 144 145 147 148 152 153 154 155 156 157 158 159 160 162 163 164 165 166 168 170 171 172 173 174 175 176 177 180 183 184 185 188 192 193 194 195 197 198 200 202 203 204 206 209 210 211 212 213 214 215 216 217 218 219 220 222 223 224 227 228 229 230 231 233 235 237 238 239 240 241 242 243 245 247 249 250 251 252 253 255 256 258 259 260 261 262 263 264 266 268 269 271 274 275 276 277 278 279 280 281 282 283 284 286 288 289 291 292 293 294 295 297 298 272 18 55 97 117 120 161 186 207 208 225 265 290 300 3 48 85 151 179 221 248 211 5 160 59 217 10 263 2 100 201 78 167 181 205 246 168 254 42 50 66 95 98 136 146 150 232 234 157 259 6 14 19 25 30 32 34 38 41 46 47 49 53 62 83 103 107 114 118 125 140 149 152 178 182 189 190 191 196 199 226 236 244 253 267 273 285 287 296 299 187 1 4 7 8 9 11 12 13 15 16 17 18 20 21 22 23 24 26 27 28 29 31 33 35 36 37 39 40 43 44 45 51 52 54 56 57 58 60 61 63 64 65 67 68 69 70 71 72 73 74 75 76 77 79 80 81 82 84 86 87 88 89 90 91 92 93 94 96 97 99 101 102 104 105 106 108 109 110 111 112 113 115 116 117 119 120 121 122 123 124 126 127 128 129 130 131 132 133 134 135 137 138 139 141 142 143 144 145 147 148 153 154 155 156 158 159 161 162 163 164 165 166 169 170 171 172 173 174 175 176 177 180 183 184 185 186 188 192 193 194 195 197 198 200 202 203 204 206 207 208 209 210 212 213 214 215 216 218 219 220 222 223 224 225 227 228 229 230 231 233 235 237 238 239 240 241 242 243 245 247 249 250 251 252 255 256 257 258 260 261 262 264 265 266 268 269 270 271 272 274 275 276 277 278 279 280 281 282 283 284 286 288 289 290 291 292 293 294 295 297 298 300 55 12 23 69 73 98 169 202 218 52 54 194 273 284 300 201 78 52 54 194 254 273 284 300 261 205 87 13 217 94 155 201 78 43 68 154 189 200 259 271 297 32 170 171 211 244 262 293 66 146 201 246 2 42 59 78 95 98 136 146 167 181 205 232 234 254 6 47 50 62 66 83 85 100 103 140 189 191 199 236 267 285 287 296 299 30 46 150 3 4 5 9 10 14 15 16 17 19 22 24 25 27 28 34 37 39 41 44 49 54 60 63 64 68 69 72 73 82 84 86 91 93 99 102 104 106 107 109 110 111 112 114 115 121 122 123 124 125 126 127 134 139 141 145 147 149 153 154 158 159 162 172 174 176 178 179 182 187 192 193 194 196 214 216 217 220 224 226 230 231 241 243 245 247 250 256 258 260 273 276 279 282 284 286 291 294 31 131 223 133 1 7 8 11 12 13 18 20 21 23 26 29 33 35 36 38 40 45 48 51 52 53 55 56 57 58 61 65 67 70 71 74 75 76 77 79 80 81 87 88 89 90 92 94 96 97 101 105 108 113 116 117 118 119 120 128 129 130 132 135 137 138 142 143 144 148 151 152 155 156 157 160 161 163 164 165 166 168 169 173 175 177 180 183 184 185 186 188 190 195 197 198 202 203 204 206 207 208 209 210 212 213 215 218 219 221 222 225 227 228 229 233 235 237 238 239 240 242 248 249 251 252 253 255 257 261 263 264 265 266 268 269 270 272 274 275 277 278 280 281 283 288 289 290 292 295 298 300 32 170 171 211 244 262 293 81 207 271 137 36 20 281 156 201 246 300 76 2 42 59 78 95 98 136 146 150 167 181 205 232 234 254 6 30 46 47 50 62 66 83 85 100 103 140 189 191 199 236 267 285 287 296 299 259 3 4 5 9 10 14 15 16 17 19 22 24 25 27 28 34 35 37 38 39 41 43 44 48 49 53 54 56 60 63 64 67 68 69 70 72 73 82 84 86 91 93 99 102 104 105 106 107 109 110 111 112 114 115 118 121 122 123 124 125 126 127 128 131 134 139 141 142 144 145 147 149 152 153 154 158 159 162 172 174 176 178 179 182 187 190 192 193 194 196 214 216 217 219 220 224 226 230 231 241 243 245 247 250 253 256 258 260 273 274 276 279 282 284 286 291 292 294 8 277 31 133 223 235 75 1 7 11 12 13 18 21 23 26 29 33 40 45 51 52 55 57 58 61 65 71 74 77 79 80 87 88 89 90 92 94 96 97 101 108 113 116 117 119 120 129 130 132 135 138 143 148 151 155 157 160 161 163 164 165 166 168 169 173 175 177 180 183 184 185 186 188 195 197 198 200 202 203 204 206 208 209 210 212 213 215 218 221 222 225 227 228 229 233 237 238 239 240 242 248 249 251 252 255 257 261 263 264 265 266 268 269 270 272 275 278 280 283 288 289 290 295 297 298 86 118 138 160 161 243 278 288 25 74 79 119 195 216 263 100 201 2 42 59 78 95 98 136 146 150 167 181 205 232 234 246 254 6 30 46 47 50 62 66 83 85 103 189 191 199 236 267 285 287 296 299 14 19 32 34 37 41 49 53 56 95 100 107 114 118 125 136 139 146 149 178 182 190 192 196 226 241 244 260 273 279 286 1 3 4 5 7 8 9 10 11 12 13 15 16 17 18 20 21 22 23 24 26 27 28 29 31 33 35 36 38 39 40 43 44 45 48 51 52 54 57 58 60 61 63 64 65 67 68 69 70 71 72 73 75 76 77 80 81 82 84 87 88 89 90 91 92 93 94 96 97 99 101 102 104 105 106 108 109 110 111 112 113 115 116 117 120 121 122 123 124 126 127 128 129 130 131 132 133 134 135 137 140 141 142 143 144 145 147 148 151 152 153 154 155 156 157 158 159 162 163 164 165 166 168 169 170 171 172 173 174 175 176 177 179 180 183 184 185 186 187 188 193 194 197 198 200 202 203 204 206 207 208 209 210 211 212 213 214 215 217 218 219 220 221 222 223 224 225 227 228 229 230 231 233 235 237 238 239 240 242 245 247 248 249 250 251 252 253 255 256 257 258 259 261 262 264 265 266 268 269 270 271 272 274 275 276 277 280 281 282 283 284 289 290 291 292 293 294 295 297 298 300 55 25 74 79 119 195 216 263 4 69 270 289 115 173 51 298 201 140 2 42 59 78 98 150 167 181 205 232 234 246 35 43 76 259 6 14 19 30 32 34 37 38 41 46 47 49 50 53 56 62 66 83 85 95 100 103 107 114 118 125 128 131 136 139 146 149 152 178 182 189 190 191 192 196 199 226 236 241 244 253 254 260 267 273 279 285 286 287 296 299 1 3 5 7 8 9 10 11 12 13 15 16 17 18 20 21 22 23 24 26 27 28 29 31 33 36 39 40 44 45 48 52 54 55 57 58 60 61 63 64 65 67 68 70 71 72 73 75 77 80 81 82 84 86 87 88 89 90 91 92 93 94 96 97 99 101 102 104 105 106 108 109 110 111 112 113 116 117 120 121 122 123 124 126 127 129 130 132 133 134 135 137 138 141 142 143 144 145 147 148 151 153 154 155 156 157 158 159 160 161 162 163 164 165 166 168 169 170 171 172 174 175 176 177 179 180 183 184 185 186 187 188 193 194 197 198 200 202 203 204 206 207 208 209 210 211 212 213 214 215 217 218 219 220 221 222 223 224 225 227 228 229 230 231 233 235 237 238 239 240 242 243 245 247 248 249 250 251 252 255 256 257 258 261 262 264 265 266 268 269 271 272 274 275 276 277 278 280 281 282 283 284 288 290 291 292 293 294 295 297 300 62 113 137 150 187 196 200 233 43 47 110 154 170 204 268 50 201 246 78 43 47 110 154 170 204 268 65 273 9 277 40 6 36 3 201 246 274 78 63 85 165 173 203 223 229 277 56 89 114 138 194 251 274 42 201 273 78 167 181 205 246 2 59 98 150 232 234 205 50 66 95 136 146 254 287 299 2 150 189 234 236 296 6 30 46 47 62 83 100 103 140 191 199 244 267 285 14 19 22 24 25 32 34 37 41 49 53 54 86 93 106 107 109 118 125 139 149 178 182 190 196 216 226 231 241 260 271 273 279 286 1 3 4 5 7 8 9 10 11 12 13 15 16 17 18 20 21 23 26 27 28 29 31 33 35 36 38 39 40 43 44 45 48 51 52 57 58 60 61 64 65 67 68 69 70 71 72 73 74 75 76 77 79 80 81 82 84 87 88 90 91 92 94 96 97 99 101 102 104 105 108 110 111 112 113 115 116 117 119 120 121 122 123 124 126 127 128 129 130 131 132 133 134 135 137 141 142 143 144 145 147 148 151 152 153 154 155 156 157 158 159 160 161 162 163 164 166 168 169 170 171 172 174 175 176 177 179 180 183 184 185 186 187 188 192 193 195 197 198 200 202 204 206 207 208 209 210 211 212 213 214 215 217 218 219 220 221 222 224 225 227 228 230 233 235 237 238 239 240 242 243 245 247 248 249 250 252 253 255 256 257 258 259 261 262 263 264 265 266 268 269 270 272 275 276 278 280 281 282 283 284 288 289 290 291 292 293 294 295 297 298 300 55 56 89 114 138 194 251 274 102 85 153 180 66 223 249 225 42 201 192 78 167 181 246 67 59 98 205 232 152 277 2 50 95 136 146 150 189 234 236 254 287 296 299 300 6 14 19 22 24 25 30 32 34 37 38 41 46 47 49 53 54 62 83 86 93 100 103 106 107 109 118 125 128 131 139 140 149 178 182 190 191 196 199 216 226 231 241 244 253 260 267 271 273 279 285 286 1 3 4 5 7 8 9 10 11 12 13 15 16 17 18 20 21 23 26 27 28 29 31 33 35 36 39 40 43 44 45 48 51 52 55 57 58 60 61 63 64 65 68 69 70 71 72 73 74 75 76 77 79 80 81 82 84 87 88 90 91 92 94 96 97 99 101 104 105 108 110 111 112 113 115 116 117 119 120 121 122 123 124 126 127 129 130 132 133 134 135 137 141 142 143 144 145 147 148 151 154 155 156 157 158 159 160 161 162 163 164 165 166 168 169 170 171 172 173 174 175 176 177 179 183 184 185 186 187 188 193 195 197 198 200 202 203 204 206 207 208 209 210 211 212 213 214 215 217 218 219 220 221 222 224 227 228 229 230 233 235 237 238 239 240 242 243 245 247 248 250 252 255 256 257 258 259 261 262 263 264 265 266 268 269 270 272 275 276 278 280 281 282 283 284 288 289 290 291 292 293 294 295 297 298 15 74 78 82 180 244 277 296 17 69 92 140 148 163 230 201 78 167 181 205 246 42 59 98 232 2 95 146 150 234 50 66 136 189 236 287 296 299 254 6 47 62 83 85 100 103 191 199 244 267 285 25 30 41 46 53 118 3 9 14 15 19 20 22 24 28 32 34 37 49 54 63 64 68 73 82 91 93 104 106 107 109 110 114 121 122 124 125 126 139 147 149 153 162 170 174 178 182 190 192 193 194 196 216 226 231 241 245 260 271 273 276 279 284 286 131 1 4 5 7 8 10 11 12 13 16 18 21 23 26 27 29 31 33 35 36 38 39 40 43 44 45 48 51 52 55 56 57 58 60 61 65 67 70 71 72 75 76 77 79 80 81 84 86 87 88 89 90 94 96 97 99 101 102 105 108 111 112 113 115 116 117 119 120 123 127 128 129 130 132 133 134 135 137 138 141 142 143 144 145 151 152 154 155 156 157 158 159 160 161 164 165 166 168 169 171 172 173 175 176 177 179 183 184 185 186 187 188 195 197 198 200 202 203 204 206 207 208 209 210 211 212 213 214 215 217 218 219 220 221 222 223 224 225 227 228 229 233 235 237 238 239 240 242 243 247 248 249 250 251 252 253 255 256 257 258 259 261 262 263 264 265 266 268 269 270 272 274 275 278 280 281 282 283 288 289 290 291 292 293 294 295 297 298 300 17 69 92 140 148 163 230 211 268 30 214 251 46 225 7 201 78 167 181 205 246 42 59 98 232 2 95 146 150 234 254 50 66 136 189 236 287 296 299 6 47 62 83 85 100 103 191 199 244 267 285 259 3 9 14 15 19 20 22 24 25 28 32 34 37 38 41 49 53 54 56 63 64 68 73 82 86 91 93 104 105 106 107 109 110 114 118 121 122 124 125 126 128 131 139 147 149 152 153 162 170 174 178 182 190 192 193 194 196 216 219 226 231 241 245 253 260 271 273 276 279 284 286 70 8 75 1 4 5 10 11 12 13 16 18 21 23 26 27 29 31 33 35 36 39 40 43 44 45 48 51 52 55 57 58 60 61 65 67 71 72 74 76 77 79 80 81 84 87 88 89 90 94 96 97 99 101 102 108 111 112 113 115 116 117 119 120 123 127 129 130 132 133 134 135 137 138 141 142 143 144 145 151 154 155 156 157 158 159 160 161 164 165 166 168 169 171 172 173 175 176 177 179 180 183 184 185 186 187 188 195 197 198 200 202 203 204 206 207 208 209 210 212 213 215 217 218 220 221 222 223 224 227 228 229 233 235 237 238 239 240 242 243 247 248 249 250 252 255 256 257 258 261 262 263 264 265 266 269 270 272 274 275 277 278 280 281 282 283 288 289 290 291 292 293 294 295 297 298 300 19 30 96 107 192 195 228 279 46 120 237 249 254 275 182 201 78 246 46 120 178 237 249 254 275 250 70 213 64 32 236 282 182 201 78 131 14 49 81 82 171 181 282 296 20 136 149 154 163 198 206 201 20 136 149 154 163 198 206 117 199 78 214 292 33 95 7 201 42 89 122 136 148 204 254 272 17 22 60 228 250 298 201 78 17 22 60 163 228 250 298 168 170 43 238 159 259 147 201 78 5 16 44 48 74 236 264 283 37 57 71 73 95 100 262 201 37 57 71 73 95 100 262 106 41 293 218 268 202 241 114 201 122 152 171 214 240 250 258 300 18 33 70 106 126 241 201 78 18 33 70 106 126 241 292 170 99 279 172 98 14 245 201 30 21 93 128 154 199 234 252 270 54 84 91 113 260 285 295 50 201 42 98 78 54 84 91 113 260 285 295 171 266 232 271 52 89 267 263 42 98 201 274 78 7 45 74 106 131 195 249 298 30 40 55 85 92 274 299 201 2 42 59 78 98 150 167 181 205 232 246 50 66 95 136 146 189 234 236 254 287 296 2 6 19 25 41 42 46 53 59 62 83 98 100 107 114 118 140 150 191 199 205 232 267 285 3 4 5 9 10 14 15 16 17 20 22 24 28 32 34 37 38 39 43 44 47 49 54 56 60 63 64 67 68 69 70 72 73 82 86 91 93 99 102 103 104 105 109 110 112 115 121 122 123 124 125 126 127 128 139 141 142 144 145 147 149 152 153 154 158 159 162 170 171 172 174 176 178 179 182 187 190 192 193 194 196 211 214 216 219 220 224 226 230 231 241 243 244 245 247 250 253 256 258 260 262 271 273 276 279 281 282 284 286 291 293 294 1 12 23 27 29 36 45 51 58 61 74 77 79 80 94 108 113 116 119 133 135 155 156 160 163 164 165 166 175 180 184 185 188 195 197 200 203 206 213 217 218 221 223 228 229 233 237 238 239 240 242 249 251 252 261 263 269 270 275 278 283 289 295 297 298 11 13 21 31 33 81 84 87 96 111 129 143 157 202 208 210 222 255 265 161 225 212 8 18 26 35 48 52 57 65 71 75 76 88 89 90 97 101 117 120 130 132 134 137 138 148 151 168 169 173 177 183 186 198 204 207 209 215 227 235 248 257 259 264 266 268 272 277 280 288 290 292 300 30 40 55 85 92 274 299 50 121 268 47 75 236 244 130 201 78 167 181 246 152 168 157 254 277 67 90 2 6 19 25 41 42 46 53 59 62 66 83 95 98 100 103 107 114 118 136 140 146 150 189 191 199 205 232 234 253 267 285 287 296 202 259 1 3 4 5 7 8 9 10 11 12 13 14 15 16 17 20 21 22 23 24 26 27 28 29 31 32 33 34 35 36 37 38 39 43 44 45 48 49 51 52 54 56 57 58 60 61 63 64 65 68 69 70 71 72 73 74 76 77 79 80 81 82 84 86 87 88 89 91 93 94 96 99 101 102 104 105 106 108 109 110 111 112 113 115 116 119 122 123 124 125 126 127 128 129 131 132 133 134 135 137 138 139 141 142 143 144 145 147 148 149 153 154 155 156 158 159 160 162 163 164 165 166 169 170 171 172 173 174 175 176 177 178 179 180 182 183 184 185 187 188 190 192 193 194 195 196 197 198 200 203 204 206 210 211 212 213 214 215 216 217 218 219 220 221 222 223 224 226 227 228 229 230 231 233 235 237 238 239 240 241 242 243 245 247 249 250 251 252 255 256 257 258 260 261 262 263 264 266 269 270 271 273 275 276 278 279 280 281 282 283 284 286 288 289 291 292 293 294 295 297 298 18 97 117 120 151 161 186 207 208 209 225 248 265 272 290 300 2 18 45 78 82 100 132 168 55 81 91 109 115 177 228 201 83 42 59 98 150 167 181 205 232 234 246 42 50 66 85 95 136 146 189 236 254 287 296 299 2 6 14 19 25 32 34 37 38 41 46 47 49 53 56 59 62 98 100 103 107 114 118 125 149 150 182 190 191 196 199 216 226 232 234 241 244 260 267 273 279 285 286 1 3 4 5 7 8 9 10 11 12 13 15 16 17 20 21 22 23 24 26 27 28 29 30 31 33 35 36 39 40 43 44 48 51 52 54 57 58 60 61 63 64 65 67 68 69 70 71 72 73 74 75 76 77 79 80 84 86 87 88 89 90 92 93 94 96 97 99 101 102 104 105 106 108 110 111 112 113 116 117 119 120 121 122 123 124 126 127 128 129 130 131 133 134 135 137 138 139 140 141 142 143 144 145 147 148 152 153 154 155 156 157 158 159 160 161 162 163 164 165 166 169 170 171 172 173 174 175 176 178 179 180 183 184 185 186 187 188 192 193 194 195 197 198 200 202 203 204 206 207 209 210 211 212 213 214 215 217 218 219 220 221 222 223 224 225 227 229 230 231 233 235 237 238 239 240 242 243 245 247 248 249 250 251 252 253 255 256 257 258 259 261 262 263 264 265 266 268 269 270 271 274 275 276 277 278 280 281 282 283 284 288 289 290 291 292 293 294 295 297 298 300 151 208 272 55 81 91 109 115 177 228 152 108 121 30 214 140 139 58 83 201 78 167 181 205 246 168 157 254 277 90 89 42 2 6 14 19 25 32 34 37 38 41 46 47 49 50 53 56 59 62 66 85 95 98 100 103 107 114 118 125 136 146 149 150 178 182 189 190 191 196 199 216 226 232 234 236 241 244 253 260 267 273 279 285 286 287 296 299 259 1 3 4 5 7 8 9 10 11 12 13 15 16 17 18 20 21 22 23 24 26 27 28 29 31 33 35 36 39 40 43 44 45 48 51 52 54 57 60 61 63 64 65 67 68 69 70 71 72 73 74 75 76 77 79 80 82 84 86 87 88 92 93 94 96 97 99 101 102 104 105 106 110 111 112 113 116 117 119 120 122 123 124 126 127 128 129 130 131 132 133 134 135 137 138 141 142 143 144 145 147 148 151 153 154 155 156 158 159 160 161 162 163 164 165 166 169 170 171 172 173 174 175 176 179 180 183 184 185 186 187 188 192 193 194 195 197 198 200 202 203 204 206 207 208 209 210 211 212 213 215 217 218 219 220 221 222 223 224 225 227 229 230 231 233 235 237 238 239 240 242 243 245 247 248 249 250 251 252 255 256 257 258 261 262 263 264 265 266 268 269 270 271 272 274 275 276 278 280 281 282 283 284 288 289 290 291 292 293 294 295 297 298 300 9 17 33 92 159 165 182 230 19 75 85 117 125 259 278 201 181 42 78 167 205 246 2 50 59 66 95 98 136 146 150 232 234 254 6 83 100 189 236 267 285 287 296 299 25 41 46 47 53 62 103 118 191 199 244 3 4 5 10 14 15 16 20 22 24 28 30 32 34 37 38 43 49 54 56 63 64 68 69 70 73 82 86 91 93 99 104 105 106 107 109 110 112 114 121 122 123 124 126 127 128 131 139 140 141 142 144 145 147 149 152 153 158 162 170 171 172 174 178 179 190 192 193 194 196 211 214 216 219 224 226 231 241 243 245 247 253 256 258 260 262 271 273 276 279 281 284 286 291 293 9 17 23 27 36 60 77 115 133 138 154 159 166 175 176 182 184 187 188 197 200 213 217 220 228 230 233 238 239 240 242 261 263 270 283 294 295 298 31 84 266 223 289 1 7 8 11 12 13 18 21 26 29 35 39 40 44 45 48 51 52 55 57 58 61 65 67 71 72 74 76 79 80 81 87 88 89 90 94 96 97 101 102 108 111 113 116 119 120 129 130 132 134 135 137 143 148 151 155 156 157 160 161 163 164 168 169 173 177 180 183 185 186 195 198 202 203 204 206 207 208 209 210 212 215 218 221 222 225 227 229 235 237 248 249 250 251 252 255 257 264 265 268 269 272 274 275 277 280 282 288 290 292 297 300 19 75 85 117 125 259 278 129 280 269 248 208 153 44 86 181 201 2 42 50 59 66 78 95 98 136 146 150 167 205 232 234 246 254 6 25 30 41 46 47 53 62 83 100 103 118 140 152 189 191 199 236 244 253 267 285 287 296 299 3 4 5 7 9 10 13 14 15 16 17 20 22 23 24 27 28 32 34 35 36 37 38 39 43 48 49 52 54 56 60 63 64 67 68 69 70 71 72 73 77 82 84 88 90 91 93 99 102 104 105 106 107 109 110 111 112 114 115 121 122 123 124 126 127 128 131 132 133 134 138 139 141 142 143 144 145 147 148 149 154 158 159 162 166 169 170 171 172 174 175 176 178 179 182 183 184 187 188 190 192 193 194 196 197 198 200 211 213 214 216 217 219 220 224 226 228 230 231 233 238 239 240 241 242 243 245 247 250 256 258 260 261 262 263 266 270 271 273 274 276 277 279 281 282 283 284 286 291 292 293 294 295 298 31 89 113 223 221 289 1 8 11 12 18 21 26 29 33 40 45 51 55 57 58 61 65 74 76 79 80 81 87 92 94 96 97 101 108 116 119 120 130 135 137 151 155 156 157 160 161 163 164 165 168 173 177 180 185 186 195 202 203 204 206 207 209 210 212 215 218 222 225 227 229 235 237 249 251 252 255 257 264 265 268 272 275 288 290 297 300 24 101 105 107 138 170 173 267 25 73 185 202 261 296 201 25 73 180 185 202 261 296 88 59 191 64 270 53 235 201 17 27 38 65 106 109 149 167 86 122 139 181 190 198 218 201 86 122 139 181 190 198 218 280 24 287 175 47 55 234 128 201 26 37 40 44 206 265 269 296 69 108 144 185 191 224 281 83 201 286 42 78 98 167 181 205 246 2 59 95 136 146 150 232 234 254 42 50 66 85 98 100 167 189 205 236 287 296 299 6 19 25 30 41 46 47 53 62 103 107 114 118 125 140 149 152 196 199 244 253 267 285 3 9 14 15 22 24 32 34 37 49 54 63 73 82 86 93 106 109 110 121 122 139 147 153 162 170 178 182 190 192 193 194 216 226 231 241 245 260 271 273 279 286 131 1 4 5 7 8 10 11 12 13 16 17 18 20 21 23 27 28 29 31 33 35 36 38 39 43 45 48 51 52 55 56 57 58 60 61 64 65 67 68 70 71 72 74 75 76 77 79 80 81 84 87 88 89 90 91 92 94 96 97 99 101 102 104 105 111 112 113 115 116 117 119 120 123 124 126 127 128 129 130 132 133 134 135 137 138 141 142 143 145 148 151 154 155 156 157 158 159 160 161 163 164 165 166 168 169 171 172 173 174 175 176 177 179 180 183 184 186 187 188 195 197 198 200 202 203 204 207 208 209 210 211 212 213 214 215 217 218 219 220 221 222 223 225 227 228 229 230 233 235 237 238 239 240 242 243 247 248 249 250 251 252 255 256 257 258 259 261 262 263 264 266 268 270 272 274 275 276 277 278 280 282 283 284 288 289 290 291 292 293 294 295 297 298 300 69 108 144 185 191 224 281 176 169 127 293 28 283 104 7 83 201 62 78 246 168 254 128 33 67 2 42 50 59 66 85 95 98 100 136 146 150 167 181 189 205 232 234 236 287 296 299 259 3 6 9 14 15 19 22 24 25 30 32 34 37 38 41 46 47 49 53 54 56 63 73 82 86 93 103 105 106 107 109 110 114 118 121 122 125 131 139 140 147 149 152 153 162 170 178 182 190 192 193 194 196 199 216 219 226 231 241 244 245 253 260 267 271 273 279 285 286 65 75 1 4 5 8 10 11 12 13 16 17 18 20 21 23 26 27 29 31 35 36 39 40 43 44 45 48 51 52 55 57 58 60 61 64 68 70 71 72 74 76 77 79 80 81 84 87 88 89 90 91 92 94 96 97 99 101 102 111 112 113 115 116 117 119 120 123 124 126 129 130 132 133 134 135 137 138 141 142 143 145 148 151 154 155 156 157 158 159 160 161 163 164 165 166 171 172 173 174 175 177 179 180 183 184 186 187 188 195 197 198 200 202 203 204 206 207 208 209 210 211 212 213 214 215 217 218 220 221 222 223 225 227 228 229 230 233 235 237 238 239 240 242 243 247 248 249 250 251 252 255 256 257 258 261 262 263 264 265 266 268 269 270 272 274 275 276 277 278 280 282 284 288 289 290 291 292 294 295 297 298 300 40 56 101 117 124 279 282 286 55 78 123 136 151 156 295 2 201 42 50 59 66 95 98 146 150 167 181 205 232 234 246 254 6 30 46 47 62 83 85 100 103 140 189 191 199 236 244 267 285 287 296 299 3 4 9 10 14 15 16 17 19 20 22 24 25 28 32 34 37 39 41 44 49 50 53 54 60 63 64 66 68 69 73 82 86 91 93 99 102 104 106 107 110 112 114 115 118 121 122 124 125 126 139 141 144 145 146 147 149 150 153 158 159 162 170 171 172 174 176 178 179 182 187 190 192 193 194 196 211 214 216 224 226 230 231 232 234 241 243 245 247 256 258 260 262 271 273 276 279 281 284 286 291 293 38 131 223 1 5 7 8 11 12 13 18 21 23 26 27 29 31 33 35 36 43 45 48 51 52 57 58 61 65 67 70 71 72 74 75 76 77 79 80 81 84 87 88 89 90 92 94 96 97 105 108 109 111 113 116 119 120 127 128 129 130 132 133 134 135 137 138 142 143 148 152 154 155 157 160 161 163 164 165 166 168 169 173 175 177 180 183 184 185 186 188 195 197 198 200 202 203 204 206 207 208 209 210 212 213 215 217 218 219 220 221 222 225 227 228 229 233 235 237 238 239 240 242 248 249 250 251 252 253 255 257 259 261 263 264 265 266 268 269 270 272 274 275 277 278 280 283 288 289 290 292 294 297 298 300 55 78 123 136 151 156 295 127 5 59 275 204 282 95 62 2 201 42 98 167 181 205 246 274 157 300 35 76 277 90 89 259 3 4 6 9 10 14 15 16 17 19 20 22 24 25 28 30 32 34 37 38 39 41 43 44 46 47 49 50 53 54 56 60 63 64 66 67 68 69 70 73 82 83 85 86 91 93 99 100 102 103 104 105 106 107 109 110 112 114 115 118 121 122 124 125 126 128 131 139 140 141 142 144 145 146 147 149 150 152 153 158 159 162 170 171 172 174 176 178 179 182 187 189 190 191 192 193 194 196 199 211 214 216 219 224 226 230 231 232 234 236 241 243 244 245 247 253 254 256 258 260 262 267 271 273 276 279 281 284 285 286 287 291 293 296 299 65 134 223 75 1 7 8 11 12 13 18 21 23 26 27 29 31 33 36 40 45 48 51 52 57 58 61 71 72 74 77 79 80 81 84 87 88 92 94 96 97 101 108 111 113 116 117 119 120 129 130 132 133 135 137 138 143 148 154 155 160 161 163 164 165 166 168 169 173 175 177 180 183 184 185 186 188 195 197 198 200 202 203 206 207 208 209 210 212 213 215 217 218 220 221 222 225 227 228 229 233 235 237 238 239 240 242 248 249 250 251 252 255 257 261 263 264 265 266 268 269 270 272 278 280 283 288 289 290 292 294 297 298 64 71 83 188 199 206 211 253 17 51 101 132 141 192 167 201 78 17 51 57 101 132 141 192 196 1 194 52 28 150 83 201 128 78 57 86 120 141 167 198 231 279 27 70 132 149 179 267 288 182 201 78 27 70 132 149 179 267 288 228 4 17 162 128 167 260 282 201 44 30 43 63 108 133 195 209 213 280 1 56 105 141 193 205 242 83 201 254 42 78 167 181 246 2 59 98 150 232 234 50 66 95 136 146 83 85 100 189 287 296 299 6 30 46 47 62 103 140 191 199 236 244 267 285 14 19 25 32 41 49 53 107 114 118 125 149 178 182 190 196 226 273 3 4 5 7 8 9 10 11 12 13 15 16 17 20 21 22 23 24 27 28 29 31 33 34 35 36 37 38 39 40 44 45 48 51 52 54 57 58 60 61 64 65 67 68 69 70 71 72 73 74 76 77 79 80 81 82 84 86 87 88 89 90 91 92 93 94 96 99 102 104 106 109 110 111 112 113 115 119 121 122 123 124 126 127 128 129 131 132 134 135 137 138 139 142 143 144 145 147 148 152 153 154 155 156 157 158 159 162 164 165 166 168 169 170 171 172 173 174 175 176 177 179 180 183 184 185 187 188 192 194 197 198 200 202 203 204 206 211 212 214 215 216 217 218 219 220 221 223 224 227 228 229 230 231 233 238 239 240 241 243 245 247 249 250 251 252 253 255 256 257 258 259 260 261 262 263 264 266 268 269 270 271 274 276 277 278 279 281 282 283 284 286 288 289 291 292 293 294 295 297 298 108 133 160 275 18 26 55 75 97 101 116 117 120 151 161 163 207 208 210 222 235 237 265 272 290 300 130 186 225 248 1 56 105 141 193 205 242 81 102 252 184 236 203 294 135 201 57 259 2 42 59 78 98 150 167 181 232 234 246 50 66 83 85 95 100 136 146 189 254 287 296 299 6 14 19 25 30 32 41 46 47 49 53 62 103 107 114 118 125 140 149 152 178 182 190 191 196 199 226 244 253 267 273 285 202 3 4 5 7 8 9 10 11 12 13 15 16 17 18 20 21 22 23 24 26 27 28 29 31 33 34 35 36 37 38 39 40 43 44 45 48 51 52 54 58 60 61 63 64 65 67 68 69 70 71 72 73 74 75 76 77 79 80 82 84 86 87 88 89 90 91 92 93 94 96 97 99 101 104 106 108 109 110 111 112 113 115 116 117 119 120 121 122 123 124 126 127 128 129 130 131 132 133 134 137 138 139 142 143 144 145 147 148 153 154 155 156 157 158 159 160 161 162 163 164 165 166 168 169 170 171 172 173 174 175 176 177 179 180 183 185 186 187 188 192 194 195 197 198 200 204 206 207 209 210 211 212 213 214 215 216 217 218 219 220 221 222 223 224 227 228 229 230 231 233 235 237 238 239 240 241 243 245 247 248 249 250 251 255 256 257 258 260 261 262 263 264 265 266 268 269 270 271 274 275 276 277 278 279 280 281 282 283 284 286 288 289 290 291 292 293 295 297 298 300 55 151 208 225 272 15 37 45 71 108 192 216 297 20 53 54 74 102 145 176 83 146 201 78 2 42 59 98 146 150 167 181 205 232 234 246 6 50 66 83 85 95 100 136 189 199 236 267 285 287 296 299 30 46 47 103 191 254 14 15 19 24 25 28 34 37 41 49 56 62 63 73 82 86 93 104 106 107 109 110 114 118 122 125 139 147 149 153 162 178 182 190 192 194 196 216 231 241 244 245 260 271 273 279 1 3 4 5 7 8 9 10 11 12 13 16 17 18 21 22 23 26 27 29 31 32 33 35 36 38 39 40 43 44 48 51 52 55 57 58 60 61 64 65 67 68 69 70 72 75 76 77 79 80 81 84 87 88 89 90 91 92 94 96 97 99 101 105 111 112 113 115 116 117 119 120 121 123 124 126 127 128 129 130 131 132 133 134 135 137 138 140 141 142 143 144 148 151 152 154 155 156 157 158 159 160 161 163 164 165 166 168 169 170 171 172 173 174 175 177 179 180 183 184 185 186 187 188 193 195 197 198 200 202 203 204 206 207 208 209 210 211 212 213 214 215 217 218 219 220 221 222 223 224 225 226 227 228 229 230 233 235 237 238 239 240 242 243 247 248 249 250 251 252 253 255 256 257 258 259 261 262 263 264 265 266 268 269 270 272 274 275 276 277 278 280 281 282 283 284 286 288 289 290 291 292 293 294 295 298 300 20 53 54 74 102 145 176 211 169 121 1 252 32 84 156 201 57 76 2 42 59 78 98 146 150 167 181 205 232 234 246 6 30 50 66 83 85 95 100 136 189 199 236 254 267 285 287 296 299 14 15 19 22 24 25 28 34 37 38 41 46 47 49 56 62 63 73 82 86 93 103 104 105 106 107 109 110 114 118 122 125 128 131 139 140 147 149 152 153 162 178 182 190 191 192 194 196 216 219 226 231 241 244 245 253 260 271 273 279 286 70 259 3 4 5 7 8 9 10 11 12 13 16 17 18 21 23 26 27 29 31 33 35 36 39 40 43 44 45 48 51 52 55 58 60 61 64 65 67 68 69 71 72 75 77 79 80 81 87 88 89 90 91 92 94 96 97 99 101 108 111 112 113 115 116 117 119 120 123 124 126 127 129 130 132 133 134 135 137 138 141 142 143 144 148 151 154 155 157 158 159 160 161 163 164 165 166 168 170 171 172 173 174 175 177 179 180 183 184 185 186 187 188 193 195 197 198 200 202 203 204 206 207 208 209 210 212 213 214 215 217 218 220 221 222 223 224 225 227 228 229 230 233 235 237 238 239 240 242 243 247 248 249 250 251 255 256 257 258 261 262 263 264 265 266 268 269 270 272 274 275 276 277 278 280 281 282 283 284 288 289 290 291 292 293 294 295 297 298 300 17 80 148 226 227 277 286 294 153 157 200 218 252 254 201 232 78 246 246 153 157 189 200 218 252 254 280 238 112 68 225 62 193 201 232 78 131 246 5 17 31 59 81 121 231 291 6 22 40 83 163 214 274 201 285 78 6 22 40 83 163 214 274 106 280 93 157 78 146 260 100 201 285 30 10 14 31 59 212 224 265 273 32 133 205 206 208 261 269 201 254 78 167 181 246 2 42 59 98 150 232 234 95 136 146 50 66 83 85 100 189 236 287 296 299 6 30 46 47 62 103 140 191 199 244 267 285 14 19 25 34 41 49 53 107 114 118 125 149 178 182 190 196 226 273 3 4 5 7 9 11 12 13 15 16 17 20 22 23 24 27 28 29 33 35 36 37 38 39 40 43 44 45 48 52 54 56 58 60 61 63 64 67 68 69 70 71 72 73 74 77 79 81 82 84 86 87 88 89 90 91 92 93 96 99 102 104 105 106 109 110 111 112 113 115 119 121 122 123 124 126 127 128 131 132 134 135 138 139 141 142 143 144 145 147 148 152 153 154 155 156 158 159 162 165 166 168 169 170 171 172 173 174 175 176 177 179 180 183 184 185 187 188 192 193 194 197 198 200 204 211 213 214 215 216 217 218 219 220 221 223 227 228 230 231 233 238 239 240 241 242 243 245 247 249 250 251 252 253 255 256 257 258 259 260 262 263 264 266 270 271 274 276 277 279 280 281 282 283 284 286 288 289 291 292 293 294 295 297 298 51 94 108 160 203 275 1 8 26 55 80 117 207 210 222 290 18 21 57 65 75 76 97 101 116 120 129 130 137 151 157 161 163 164 186 195 202 209 225 229 235 237 248 268 272 278 300 32 133 205 206 208 261 269 71 117 93 157 201 132 283 192 254 48 2 42 59 78 98 150 167 181 232 234 246 50 66 83 85 95 100 136 146 189 236 287 296 299 6 14 19 25 30 34 41 46 47 49 53 62 103 107 114 118 125 140 149 152 178 182 190 191 196 199 226 244 253 267 273 285 1 3 4 5 7 8 9 10 11 12 13 15 16 17 20 21 22 23 24 26 27 28 29 31 33 35 36 37 38 39 40 43 44 45 51 52 54 56 57 58 60 61 63 64 65 67 68 69 70 72 73 74 75 76 77 79 80 81 82 84 86 87 88 89 90 91 92 94 96 99 101 102 104 105 106 108 109 110 111 112 113 115 116 119 120 121 122 123 124 126 127 128 129 130 131 134 135 137 138 139 141 142 143 144 145 147 148 153 154 155 156 158 159 160 161 162 163 164 165 166 168 169 170 171 172 173 174 175 176 177 179 180 183 184 185 186 187 188 193 194 195 197 198 200 202 203 204 207 209 210 211 212 213 214 215 216 217 218 219 220 221 222 223 224 227 228 229 230 231 233 235 237 238 239 240 241 242 243 245 247 248 249 250 251 252 255 256 257 258 259 260 262 263 264 266 268 270 271 274 275 276 277 278 279 280 281 282 284 286 288 289 291 292 293 294 295 297 298 18 55 97 151 225 265 272 290 300 15 36 88 94 109 217 224 288 32 96 99 130 157 269 286 201 246 78 42 167 181 205 2 50 59 95 98 136 146 150 232 234 246 254 66 83 85 100 189 236 287 296 299 6 25 46 47 103 191 199 244 267 285 56 3 9 14 19 20 22 24 28 30 34 37 38 41 49 53 54 62 63 64 69 73 82 86 91 93 104 105 106 107 110 114 118 121 122 124 125 126 128 131 139 140 147 149 152 153 162 170 174 178 182 190 192 193 194 196 211 216 219 226 231 241 245 253 260 271 273 276 279 284 10 17 27 36 68 71 72 77 109 111 115 123 127 133 138 141 154 159 171 172 175 176 179 184 187 217 220 228 230 233 238 239 240 242 256 258 262 280 291 292 293 294 295 31 52 223 1 4 5 7 8 11 12 13 16 18 21 23 26 29 33 35 39 40 43 44 45 48 51 55 57 58 60 61 65 67 70 74 75 76 79 80 81 84 87 89 90 92 97 101 102 108 112 113 116 117 119 120 129 132 134 135 137 142 143 144 145 148 151 155 156 158 160 161 163 164 165 166 168 169 173 177 180 183 185 186 188 195 197 198 200 202 203 204 206 207 208 209 210 212 213 214 215 218 221 222 225 227 229 235 237 243 247 248 249 250 251 252 255 257 259 261 263 264 265 266 268 270 272 274 275 277 278 281 282 283 289 290 297 298 300 32 96 99 130 157 269 286 211 34 54 60 55 116 132 298 78 201 131 2 42 50 59 95 98 136 146 150 167 181 205 232 234 246 254 6 25 30 46 47 62 66 83 85 100 103 140 189 191 199 236 244 267 285 287 296 299 5 3 4 9 10 14 15 16 17 19 20 22 24 27 28 35 36 37 38 39 41 43 44 48 49 52 53 56 63 64 67 68 69 70 71 72 73 77 82 84 86 90 91 93 102 104 105 106 107 109 110 111 112 114 115 118 121 122 123 124 125 126 127 128 133 134 138 139 141 142 144 145 147 149 152 153 154 158 159 162 170 171 172 174 175 176 178 179 182 183 184 187 190 192 193 194 196 214 216 217 219 220 224 226 228 230 231 233 238 239 240 241 242 243 245 247 250 253 256 258 259 260 262 266 271 273 274 276 277 279 280 281 282 284 291 292 293 294 295 97 65 75 31 223 195 1 7 8 11 12 13 18 21 23 26 29 33 40 45 51 57 58 61 74 76 79 80 81 87 88 89 92 94 101 108 113 117 119 120 129 135 137 143 148 151 155 156 160 161 163 164 165 166 168 169 173 177 180 185 186 188 197 198 200 202 203 204 206 207 208 209 210 212 213 215 218 221 222 225 227 229 235 237 248 249 251 252 255 257 261 263 264 265 268 270 272 275 278 283 288 289 290 297 300 74 86 124 127 155 188 206 266 42 67 79 81 221 273 279 98 167 201 296 78 181 246 98 167 205 2 59 95 136 146 150 232 234 254 50 66 83 85 100 189 236 287 296 299 6 30 46 47 62 103 191 199 267 285 14 19 25 32 34 37 41 53 56 107 114 118 125 139 149 178 182 190 196 216 226 241 244 260 286 1 3 4 5 7 8 9 10 11 12 13 15 16 17 20 21 22 23 24 26 27 28 29 31 33 35 36 38 39 40 43 44 45 48 49 51 52 54 57 58 60 61 63 64 65 68 69 70 71 72 73 75 76 77 80 82 84 87 88 89 90 91 92 93 94 96 99 101 102 104 105 106 108 109 110 111 112 113 115 116 119 120 121 122 123 126 128 129 130 131 132 133 134 135 137 138 140 141 142 143 144 145 147 148 152 153 154 156 157 158 159 160 161 162 163 164 165 166 168 169 170 171 172 173 174 175 176 177 179 180 183 184 185 187 192 193 194 195 197 198 200 202 203 204 209 210 211 212 213 214 215 217 218 219 220 222 223 224 227 228 229 230 231 233 235 237 238 239 240 242 243 245 247 248 249 250 251 252 253 255 256 257 258 259 261 262 263 264 268 269 270 271 274 275 276 277 278 280 281 282 283 284 288 289 291 292 293 294 295 297 298 74 272 18 55 97 117 151 186 207 208 225 265 290 300 42 67 79 81 221 273 279 268 4 204 101 49 194 28 242 201 254 128 7 78 98 167 181 205 246 2 59 95 136 146 150 232 234 50 66 83 85 100 189 236 287 296 299 259 6 14 19 25 30 32 34 37 38 41 46 47 53 56 62 103 107 114 118 125 139 140 149 152 178 182 190 191 192 196 199 216 226 241 244 253 260 267 285 286 1 3 5 8 9 10 11 12 13 15 16 17 18 20 21 22 23 24 26 27 29 31 33 35 36 39 40 43 44 45 48 51 52 54 57 58 60 61 63 64 65 68 69 70 71 72 73 74 75 76 77 80 82 84 86 87 88 89 90 91 92 93 94 96 97 99 102 104 105 106 108 109 110 111 112 113 115 116 117 119 120 121 122 123 124 126 127 129 130 131 132 133 134 135 137 138 141 142 143 144 145 147 148 151 153 154 155 156 157 158 159 160 161 162 163 164 165 166 168 169 170 171 172 173 174 175 176 177 179 180 183 184 185 186 187 188 193 195 197 198 200 202 203 206 207 208 209 210 211 212 213 214 215 217 218 219 220 222 223 224 225 227 228 229 230 231 233 235 237 238 239 240 243 245 247 248 249 250 251 252 255 256 257 258 261 262 263 264 265 266 269 270 271 272 274 275 276 277 278 280 281 282 283 284 288 289 290 291 292 293 294 295 297 298 300 55 42 81 112 154 239 256 268 276 15 99 169 186 187 203 285 201 78 167 246 42 181 205 2 59 98 146 150 232 234 95 50 136 189 236 287 296 299 66 83 85 100 254 6 46 47 62 103 191 199 244 267 14 19 22 24 25 30 32 34 37 38 41 49 53 56 106 107 109 114 118 125 128 131 139 140 149 152 178 182 190 192 196 216 226 231 241 253 260 273 279 286 3 4 9 10 16 17 20 27 28 39 54 60 68 72 73 82 86 91 93 102 104 110 111 115 121 122 123 124 126 127 138 141 145 147 153 154 158 159 162 170 171 172 174 176 179 193 194 214 220 224 230 233 245 247 256 258 276 281 284 291 292 293 294 31 280 116 223 1 5 7 8 11 12 13 18 21 23 26 29 33 35 36 40 43 44 45 48 51 52 55 57 58 61 63 64 65 67 69 70 71 74 75 76 77 79 80 84 87 88 89 90 92 94 96 97 101 105 108 113 117 119 120 129 130 132 133 134 135 137 142 143 144 148 151 155 156 157 160 161 163 164 165 166 168 173 175 177 180 183 184 185 188 195 197 198 200 202 204 206 207 208 209 210 211 212 213 215 217 218 219 221 222 225 227 228 229 235 237 238 240 242 243 248 249 250 251 252 255 257 259 261 262 263 264 265 266 269 270 271 272 274 275 277 278 282 283 288 289 290 295 297 298 300 15 99 169 186 187 203 285 168 78 227 271 262 288 119 21 201 42 167 181 205 246 30 2 59 98 146 150 232 234 50 66 95 136 189 236 254 287 296 299 6 46 47 62 83 85 100 103 140 191 199 244 267 300 259 3 4 5 9 10 14 16 17 19 20 22 24 25 27 28 32 34 35 37 38 39 41 43 44 48 49 53 54 56 60 63 64 67 68 69 70 72 73 82 84 86 91 93 102 104 105 106 107 109 110 111 112 114 115 118 121 122 123 124 125 126 127 128 131 134 138 139 141 142 144 145 147 149 152 153 154 158 159 162 170 171 172 174 176 178 179 182 190 192 193 194 196 211 214 216 217 219 220 224 226 230 231 233 241 243 245 247 250 253 256 258 260 273 274 276 279 281 282 284 286 291 292 293 294 31 116 223 135 1 7 8 11 12 13 18 23 26 29 33 36 40 45 51 52 55 57 58 61 65 71 74 75 76 77 79 80 81 87 88 89 90 92 94 96 97 101 108 113 117 120 129 130 132 133 137 143 148 151 155 156 157 160 161 163 164 165 166 173 175 177 180 183 184 185 188 195 197 198 200 202 204 206 207 208 209 210 212 213 215 218 221 222 225 228 229 235 237 238 239 240 242 248 249 251 252 255 257 261 263 264 265 266 268 269 270 272 275 277 278 280 283 289 290 295 297 298 4 21 98 117 126 147 233 292 56 97 120 125 239 288 182 189 201 42 78 167 181 205 246 2 59 146 150 232 234 42 95 98 136 50 66 83 85 100 236 254 287 296 299 6 46 47 199 267 285 14 19 24 25 30 32 34 37 38 41 49 53 62 103 106 107 114 118 128 131 139 140 149 152 178 190 191 192 196 216 226 231 241 244 253 260 273 279 286 9 15 20 22 28 54 63 68 73 82 86 91 93 104 109 110 121 122 124 126 147 153 162 170 174 193 194 211 245 271 276 281 284 1 3 5 7 8 10 11 12 13 16 17 18 23 26 27 29 31 33 35 36 39 40 43 44 45 48 51 52 55 57 58 60 61 64 65 67 69 70 71 72 74 75 76 77 79 80 81 84 87 88 89 90 92 94 96 99 101 102 105 108 111 112 113 115 116 119 123 127 129 130 132 133 134 135 137 138 141 142 143 144 145 148 151 154 155 156 157 158 159 160 161 163 164 165 166 168 169 171 172 173 175 176 177 179 180 183 184 185 186 187 188 195 197 198 200 202 203 204 206 207 208 209 210 212 213 214 215 217 218 219 220 221 222 223 224 225 227 228 229 230 235 237 238 240 242 243 247 248 249 250 251 252 255 256 257 258 259 261 262 263 264 265 266 268 269 270 272 274 275 277 278 280 282 283 289 290 291 293 294 295 297 298 300 16 56 97 120 125 239 288 177 171 254 275 264 3 179 182 189 201 78 167 181 205 246 168 2 42 59 95 98 136 146 150 232 234 6 30 46 47 50 66 83 85 100 199 236 267 285 287 296 299 259 9 14 15 19 20 22 24 25 28 32 34 37 38 41 49 53 54 62 63 64 68 69 73 82 86 91 93 103 104 105 106 107 109 110 114 118 121 122 124 126 128 131 139 140 142 147 149 152 153 162 170 174 178 190 191 192 193 194 196 211 216 219 226 231 241 244 245 253 260 271 273 276 279 281 284 286 70 1 4 5 7 8 10 11 12 13 17 18 21 23 26 27 29 31 33 35 36 39 40 43 44 45 48 51 52 55 57 58 60 61 65 67 71 72 74 75 76 77 79 80 81 84 87 88 89 90 92 94 96 99 101 102 108 111 112 113 115 116 117 119 123 127 129 130 132 133 134 135 137 138 141 143 144 145 148 151 154 155 156 157 158 159 160 161 163 164 165 166 169 172 173 175 176 180 183 184 185 186 187 188 195 197 198 200 202 203 204 206 207 208 209 210 212 213 214 215 217 218 220 221 222 223 224 225 227 228 229 230 233 235 237 238 240 242 243 247 248 249 250 251 252 255 256 257 258 261 262 263 265 266 268 269 270 272 274 277 278 280 282 283 289 290 291 292 293 294 295 297 298 300 9 15 21 36 60 127 206 219 73 74 103 216 260 287 288 201 246 181 78 73 74 103 216 260 287 288 129 211 171 34 258 101 28 284 181 201 131 78 91 101 141 147 221 238 244 260 24 29 50 72 85 124 156 201 139 78 24 29 50 72 85 124 156 145 59 162 16 265 187 46 198 139 201 78 20 29 85 88 102 168 178 186 51 129 151 184 234 268 284 2 181 201 42 59 78 95 98 136 146 150 167 205 232 246 254 6 30 46 47 50 62 66 83 100 103 189 191 199 236 267 285 287 296 299 14 19 24 28 32 34 37 41 49 53 56 59 86 93 95 98 106 107 109 114 118 125 136 139 146 149 150 153 162 178 182 190 192 196 216 231 232 241 244 260 271 273 279 286 1 3 4 5 7 8 9 10 11 12 13 15 16 17 18 21 22 23 25 26 27 31 33 35 36 38 39 40 43 44 45 48 52 54 55 57 58 60 61 63 64 65 67 68 69 70 71 72 73 74 75 76 77 79 80 81 82 84 87 89 90 91 92 94 96 97 99 101 104 105 108 110 111 112 113 115 116 117 119 120 121 122 123 124 126 127 128 130 131 132 133 134 135 137 138 140 141 142 143 144 145 147 148 152 154 155 156 157 158 159 160 161 163 164 165 166 169 170 171 172 173 174 175 176 177 179 180 183 185 187 188 193 194 195 197 198 200 202 203 204 206 207 208 209 210 211 212 213 214 215 217 218 219 220 221 222 223 224 225 226 227 228 229 230 233 235 237 238 239 240 242 243 245 247 248 249 250 251 252 253 255 256 257 258 259 261 262 263 264 265 266 269 270 272 274 275 276 277 278 280 281 282 283 288 289 290 291 292 293 294 295 297 298 300 51 129 151 184 234 268 284 226 206 85 54 22 58 215 25 2 181 201 42 78 167 205 246 157 35 254 43 76 277 90 259 6 14 19 24 28 30 32 34 37 38 41 46 47 49 50 53 56 59 62 66 83 86 93 95 98 100 103 106 107 109 114 118 122 125 128 131 136 139 140 146 149 150 152 153 162 178 182 189 190 191 192 196 199 216 231 232 236 241 244 253 260 267 271 273 279 285 286 287 296 299 1 3 4 5 7 8 9 10 11 12 13 15 16 17 18 20 21 23 26 27 29 31 33 36 39 40 44 45 48 52 55 57 60 61 63 64 65 67 68 69 70 71 72 73 74 75 77 79 80 81 82 84 87 88 89 91 92 94 96 97 99 101 102 104 105 108 110 111 112 113 115 116 117 119 120 121 123 124 126 127 130 132 133 134 135 137 138 141 142 143 144 145 147 148 154 155 156 158 159 160 161 163 164 165 166 168 169 170 171 172 173 174 175 176 177 179 180 183 185 186 187 188 193 194 195 197 198 200 202 203 204 207 208 209 210 211 212 213 214 217 218 219 220 221 222 223 224 225 227 228 229 230 233 235 237 238 239 240 242 243 245 247 248 249 250 251 252 255 256 257 258 261 262 263 264 265 266 269 270 272 274 275 276 278 280 281 282 283 288 289 290 291 292 293 294 295 297 298 300 14 20 38 46 60 104 184 299 59 91 94 205 220 230 292 201 59 91 94 205 220 230 292 117 226 287 8 258 39 122 253 201 61 87 98 130 145 194 197 215 35 64 136 179 210 216 287 201 78 35 64 136 179 210 216 287 126 295 254 82 72 183 77 164 201 78 123 132 142 178 233 239 264 268 2 35 45 141 153 194 223 201 78 2 35 45 141 153 194 223 18 139 73 215 3 262 241 119 201 78 29 45 48 54 182 217 226 246 49 65 96 152 198 239 245 201 78 246 181 49 65 96 152 198 239 245 206 121 218 286 44 116 112 131 201 78 246 167 181 12 16 17 48 114 125 215 283 76 84 178 200 270 273 201 78 246 76 84 143 178 200 270 273 261 41 280 218 31 164 114 201 78 246 19 20 92 95 106 126 175 268 15 165 180 190 199 204 233 201 78 246 167 15 165 180 190 199 204 233 250 226 248 35 47 264 174 119 201 78 246 167 32 43 68 110 114 122 170 268 33 154 259 265 291 295 66 199 201 78 2 42 50 59 66 83 85 95 98 136 146 150 167 181 189 205 232 234 236 246 254 287 296 299 6 30 100 267 285 3 9 14 15 19 22 24 25 28 32 34 37 38 41 46 47 49 54 56 62 63 73 82 86 93 103 104 106 107 109 110 114 118 121 122 125 139 147 149 153 162 178 182 190 191 192 193 194 196 216 219 226 231 241 244 245 260 273 279 286 131 156 1 4 5 7 8 10 11 12 13 16 17 18 20 21 23 26 27 29 31 35 36 39 40 44 45 48 51 52 53 55 57 58 60 61 64 65 67 69 70 71 72 74 75 76 77 79 80 81 84 87 88 89 90 91 92 94 96 97 99 101 102 105 108 111 112 113 115 116 117 119 120 123 124 126 127 128 129 130 132 133 134 135 137 138 140 141 142 143 144 145 148 151 152 155 157 158 159 160 161 163 164 165 166 168 169 171 172 173 174 175 176 177 179 180 183 184 185 186 187 188 195 197 198 200 202 203 204 206 207 208 209 210 211 212 213 214 215 217 218 220 221 222 223 224 225 227 228 229 230 233 235 237 238 239 240 242 243 247 248 249 250 251 252 253 255 256 257 258 261 262 263 264 266 269 270 271 272 274 275 276 277 278 280 281 282 283 284 288 289 290 292 293 294 297 298 300 33 154 207 259 265 291 295 144 81 290 143 170 53 119 199 201 300 2 42 50 59 66 78 83 85 95 98 100 136 146 150 167 181 189 205 232 234 236 246 254 287 296 299 3 6 9 14 15 19 22 24 25 28 30 32 34 37 38 41 46 47 49 54 56 62 63 73 82 86 93 103 104 105 106 107 109 110 114 118 121 122 125 128 131 139 140 147 149 152 153 162 178 182 190 191 192 193 194 196 216 219 226 231 241 244 245 253 260 267 271 273 279 285 286 156 75 1 4 5 7 8 10 11 12 13 16 17 18 20 21 23 26 27 29 31 35 36 39 40 43 44 45 48 51 52 55 57 58 60 61 64 65 67 68 69 70 71 72 74 76 77 79 80 84 87 88 89 90 91 92 94 96 97 99 101 102 108 111 112 113 115 116 117 120 123 124 126 127 129 130 132 133 134 135 137 138 141 142 145 148 151 155 157 158 159 160 161 163 164 165 166 168 169 171 172 173 174 175 176 177 179 180 183 184 185 186 187 188 195 197 198 200 202 203 204 206 208 209 210 211 212 213 214 215 217 218 220 221 222 223 224 225 227 228 229 230 233 235 237 238 239 240 242 243 247 248 249 250 251 252 255 256 257 258 261 262 263 264 266 268 269 270 272 274 275 276 277 278 280 281 282 283 284 288 289 292 293 294 297 298 53 56 57 76 150 180 203 263 65 67 85 215 224 258 201 78 246 167 246 167 181 65 67 85 215 224 258 277 134 5 228 91 251 66 113 201 78 131 128 246 167 181 132 136 196 204 222 233 255 272 82 99 250 261 270 275 279 201 42 78 167 181 205 246 2 59 95 98 146 150 232 234 254 42 78 136 167 181 205 246 50 66 83 85 100 189 236 287 296 299 46 47 62 103 191 199 244 267 6 14 15 19 22 24 25 28 30 32 34 37 38 41 49 53 54 56 63 73 86 93 104 105 106 107 109 110 114 118 121 122 125 128 131 139 140 147 149 152 153 162 178 182 190 192 194 216 219 226 231 241 245 253 260 271 273 285 286 9 10 17 20 60 68 91 115 123 124 126 127 141 145 171 172 174 176 179 193 196 224 230 247 256 258 262 276 291 293 84 223 1 3 4 5 7 8 11 12 13 16 18 21 23 26 27 29 31 33 35 36 39 40 43 44 45 48 51 52 55 57 58 61 64 65 67 69 70 71 72 74 75 76 77 79 80 81 87 88 89 90 92 94 96 97 101 102 108 111 112 113 116 117 119 120 129 130 133 134 135 137 138 142 143 144 148 151 154 155 156 157 158 159 160 161 163 164 165 166 168 169 170 173 175 177 180 183 184 185 186 187 188 195 197 198 200 202 203 206 207 208 209 210 211 212 213 214 215 217 218 220 221 225 227 228 229 235 237 238 239 240 242 243 248 249 251 252 257 259 263 264 265 266 268 269 274 277 278 280 281 282 283 284 288 289 290 292 294 295 297 298 300 82 99 250 261 270 275 279 139 43 6 159 29 3 285 147 201 168 30 128 33 67 131 2 42 59 78 95 98 136 146 150 167 181 205 232 234 246 254 46 47 50 62 66 83 85 100 103 140 189 191 199 236 244 267 287 296 299 4 5 9 10 14 15 16 17 19 20 22 24 25 28 32 34 37 38 41 44 49 53 54 56 60 63 64 68 69 70 73 86 91 93 102 104 105 106 107 109 110 112 114 115 118 121 122 123 124 125 126 127 141 142 144 145 149 152 153 158 162 170 171 172 174 176 178 179 182 190 192 193 194 196 211 214 216 219 224 226 230 231 241 243 245 247 253 256 258 260 262 271 273 276 281 282 284 286 291 293 75 96 257 84 223 1 7 8 11 12 13 18 21 23 26 27 31 35 36 39 40 45 48 51 52 55 57 58 61 65 71 72 74 76 77 79 80 81 87 88 89 90 92 94 97 101 108 111 113 116 117 119 120 129 130 132 133 134 135 137 138 143 148 151 154 155 156 157 160 161 163 164 165 166 169 173 175 177 180 183 184 185 186 187 188 195 197 198 200 202 203 204 206 207 208 209 210 212 213 215 217 218 220 221 222 225 227 228 229 233 235 237 238 239 240 242 248 249 251 252 255 259 263 264 265 266 268 269 272 274 277 278 280 283 288 289 290 292 294 295 297 298 300 35 49 58 80 180 220 249 257 29 40 44 62 118 162 166 201 78 167 181 246 205 78 167 181 246 42 59 98 205 232 2 150 95 136 146 234 50 66 254 83 85 100 236 287 296 299 6 30 46 47 103 140 189 191 199 244 267 285 14 19 25 32 34 37 41 49 53 107 114 139 149 178 182 190 196 216 226 241 260 273 279 286 1 3 4 5 7 8 9 10 11 12 13 15 16 17 20 21 22 23 24 26 27 28 31 33 36 38 39 43 45 48 51 52 54 56 57 60 61 63 64 65 67 68 69 70 71 72 73 74 75 76 77 79 81 82 84 86 87 88 89 90 91 92 93 94 96 99 101 102 104 105 106 108 109 110 111 112 113 115 116 119 120 121 122 123 124 125 126 127 128 129 130 131 132 133 134 135 137 138 141 142 143 144 145 147 148 152 153 154 155 156 157 158 159 160 161 163 164 165 168 169 170 171 172 173 174 175 176 177 179 183 184 185 186 187 188 192 193 194 195 197 198 200 202 203 204 206 207 209 210 211 212 213 214 215 217 218 219 221 222 223 224 227 228 229 230 231 233 235 237 238 239 240 242 243 245 247 248 250 251 252 253 255 256 258 259 261 262 263 264 266 268 269 270 271 274 275 276 277 278 280 281 282 283 284 288 289 291 292 293 294 295 297 298 272 18 55 97 117 151 208 225 265 290 300 29 40 44 62 118 162 166 125 199 80 189 251 138 244 10 201 30 128 33 131 78 167 181 246 67 42 59 98 205 232 2 95 136 146 150 234 254 50 66 83 85 100 236 287 296 299 259 6 14 19 25 32 34 37 38 41 46 47 49 53 56 103 107 114 139 140 149 152 178 182 190 191 196 216 226 241 253 260 267 273 279 285 286 70 137 52 282 1 3 4 5 7 8 9 11 12 13 15 16 17 18 20 21 22 23 24 26 27 28 31 35 36 39 43 45 48 51 54 57 58 60 61 63 64 65 68 69 71 72 73 74 75 76 77 79 81 82 84 86 87 88 89 90 91 92 93 94 96 97 99 101 102 104 105 106 108 109 110 111 112 113 115 116 117 119 120 121 122 123 124 126 127 129 130 132 133 134 135 141 142 143 144 145 147 148 151 153 154 155 156 157 158 159 160 161 163 164 165 168 169 170 171 172 173 174 175 176 177 179 180 183 184 185 186 187 188 192 193 194 195 197 198 200 202 203 204 206 207 208 209 210 211 212 213 214 215 217 218 219 220 221 222 223 224 225 227 228 229 230 231 233 235 237 238 239 240 242 243 245 247 248 249 250 252 255 256 257 258 261 262 263 264 265 266 268 269 270 271 272 274 275 276 277 278 280 281 283 284 288 289 290 291 292 293 294 295 297 298 300 55 4 40 68 78 83 104 119 252 33 36 148 160 214 223 298 201 246 82 167 181 205 2 42 59 78 98 150 232 234 95 136 146 254 50 66 83 85 100 189 236 287 299 6 30 46 47 62 103 140 191 199 244 267 285 296 14 19 25 32 41 49 53 107 114 118 125 149 178 182 190 196 226 273 3 5 7 8 9 10 11 12 13 15 16 17 20 21 22 23 24 27 28 29 31 34 35 37 38 39 43 44 45 48 51 52 54 56 57 58 60 61 63 64 65 67 69 70 71 72 73 74 76 77 79 80 81 84 86 87 88 89 90 91 92 93 94 96 99 102 105 106 109 110 111 112 113 115 121 122 123 124 126 127 128 129 130 131 132 133 134 135 137 138 139 141 142 143 144 145 147 152 153 154 155 156 157 158 159 162 164 165 166 168 169 170 171 172 173 174 175 176 177 179 180 183 184 185 187 188 192 193 194 195 197 198 200 202 203 204 206 211 212 213 215 216 217 218 219 220 221 224 227 228 229 230 231 233 238 239 240 241 242 243 245 247 249 250 251 253 255 256 257 258 259 260 261 262 263 264 266 268 269 270 271 274 276 277 278 279 280 281 282 283 284 286 288 289 291 292 293 294 295 297 108 252 272 275 1 18 26 55 75 97 101 116 117 120 151 161 163 186 207 208 209 210 222 225 235 237 248 265 290 300 33 36 148 160 214 223 298 177 127 207 30 57 39 296 267 82 201 246 2 42 59 78 98 150 167 181 205 232 234 50 66 83 85 95 100 136 146 189 236 254 287 299 6 14 19 25 32 41 46 47 49 53 62 103 107 114 118 125 140 149 152 178 182 190 191 196 199 226 244 253 273 285 70 235 7 259 1 3 4 5 8 9 10 11 12 13 15 16 17 18 20 21 22 23 24 26 27 28 29 31 34 35 37 38 40 43 44 45 48 51 52 54 56 58 60 61 63 64 65 67 68 69 71 72 73 74 75 76 77 79 80 81 84 86 87 88 89 90 91 92 93 94 96 97 99 101 102 104 105 106 108 109 110 111 112 113 115 116 117 119 120 121 122 123 124 126 128 129 130 131 132 133 134 135 137 138 139 141 142 143 144 145 147 151 153 154 155 156 157 158 159 161 162 163 164 165 166 168 169 170 171 172 173 174 175 176 179 180 183 184 185 186 187 188 192 193 194 195 197 198 200 202 203 204 206 208 209 210 211 212 213 215 216 217 218 219 220 221 222 224 225 227 228 229 230 231 233 237 238 239 240 241 242 243 245 247 248 249 250 251 252 255 256 257 258 260 261 262 263 264 265 266 268 269 270 271 272 274 275 276 277 278 279 280 281 282 283 284 286 288 289 290 291 292 293 294 295 297 300 55 61 71 100 128 148 193 230 245 88 135 182 185 204 217 201 78 88 135 182 185 204 217 238 126 1 140 232 255 86 148 201 78 83 86 109 147 164 188 215 271 10 138 193 219 273 282 167 201 78 167 181 205 246 42 98 2 59 150 232 234 50 136 146 66 83 85 100 189 236 287 296 299 6 19 25 41 46 47 53 62 103 107 114 118 191 199 244 267 285 14 24 30 32 34 37 38 49 56 95 106 125 128 131 139 140 149 152 178 182 190 192 196 216 226 231 241 253 254 260 279 286 3 9 15 17 20 22 27 28 36 39 54 60 63 68 72 73 77 82 86 91 93 102 104 109 110 111 115 121 122 123 126 127 132 133 141 145 147 148 153 154 158 159 162 166 170 171 172 174 175 176 179 183 184 187 188 197 200 211 213 214 217 220 224 228 230 233 238 239 240 242 245 247 256 258 261 262 266 269 271 276 280 283 291 292 293 294 295 298 31 124 223 1 4 5 7 8 11 12 13 16 18 21 23 26 29 33 35 40 43 44 45 48 51 52 55 57 58 61 64 65 67 69 70 71 74 75 76 79 80 81 84 87 88 89 90 92 94 96 97 99 101 105 108 112 113 116 117 119 120 129 130 134 135 137 142 143 144 151 155 156 157 160 161 163 165 168 169 173 177 180 185 186 194 195 198 202 203 204 206 207 208 209 210 212 218 221 222 225 227 229 235 237 243 248 249 250 251 252 255 257 259 263 264 265 268 270 272 274 275 277 278 281 284 288 289 290 297 300 10 138 193 219 273 281 282 57 4 55 16 124 194 164 201 128 78 167 181 205 246 42 98 2 59 150 232 234 50 95 136 146 254 66 83 85 100 189 236 287 296 299 6 19 25 30 41 46 47 53 62 103 107 114 118 140 152 191 199 244 253 267 285 3 5 9 14 15 17 20 22 24 27 28 32 34 35 36 37 38 39 43 44 48 49 52 54 56 60 63 64 67 68 69 70 71 72 73 77 82 84 86 90 91 93 99 102 104 105 106 109 110 111 112 115 121 122 123 125 126 127 131 132 133 134 139 141 142 144 145 147 148 149 153 154 158 159 162 166 170 171 172 174 175 176 178 179 182 183 184 187 188 190 192 196 197 198 200 211 213 214 216 217 220 224 226 228 230 231 233 238 239 240 241 242 243 245 247 250 256 258 259 260 261 262 266 269 270 271 274 276 277 279 280 283 284 286 291 292 293 294 295 298 31 89 223 204 207 1 7 8 11 12 13 18 21 23 26 29 33 40 45 51 58 61 65 74 75 76 79 80 81 87 88 92 94 96 97 101 108 113 116 117 119 120 129 130 135 137 143 151 155 156 157 160 161 163 165 168 169 173 177 180 185 186 195 202 203 206 208 209 210 212 215 218 221 222 225 227 229 235 237 248 249 251 252 255 257 263 264 265 268 272 275 278 288 289 290 297 300 3 70 72 81 110 179 239 255 15 37 96 104 138 218 228 201 78 167 181 246 42 205 98 2 59 150 232 234 95 146 50 66 189 236 287 296 299 85 136 254 6 46 47 62 83 100 103 191 199 267 14 19 25 30 32 34 38 41 49 53 56 107 114 118 125 128 139 140 149 152 178 182 190 192 196 216 226 241 244 253 260 273 279 285 286 3 9 20 22 24 28 54 63 68 73 82 86 91 93 106 109 110 121 122 124 126 147 153 162 170 174 193 194 231 245 271 276 284 131 1 4 5 7 8 10 11 12 13 16 17 18 21 23 26 27 29 31 33 35 36 39 40 43 44 45 48 51 52 55 57 58 60 61 64 65 67 69 71 74 75 76 77 79 80 84 87 88 89 90 92 94 97 99 101 102 105 108 111 112 113 115 116 117 119 120 123 127 129 130 132 133 134 135 137 141 142 143 144 145 148 151 154 155 156 157 158 159 160 161 163 164 165 166 168 169 171 172 173 175 176 177 180 183 184 185 186 187 188 195 197 198 200 202 203 204 206 207 208 209 210 211 212 213 214 215 217 219 220 221 222 223 224 225 227 229 230 233 235 237 238 240 242 243 247 248 249 250 251 252 256 257 258 259 261 262 263 264 265 266 268 269 270 272 274 275 277 278 280 281 282 283 288 289 290 291 292 293 294 295 297 298 300 15 37 96 104 138 218 228 186 136 212 78 290 222 262 285 201 167 181 246 30 42 205 98 2 59 150 232 234 95 146 254 50 66 189 236 287 296 299 6 46 47 62 83 85 100 103 191 199 267 43 259 3 9 14 19 20 22 24 25 28 32 34 38 41 49 53 54 56 63 64 68 69 73 82 86 91 93 105 106 107 109 110 114 118 121 122 124 125 126 128 131 139 140 142 147 149 152 153 162 170 174 178 182 190 192 193 194 196 211 216 219 226 231 241 244 245 253 260 271 273 276 279 284 286 70 257 102 75 1 4 5 7 8 10 11 12 13 16 17 18 21 23 26 27 29 31 33 35 36 39 40 44 45 48 51 52 55 57 58 60 61 65 67 71 72 74 76 77 79 80 81 84 87 88 89 90 92 94 97 99 101 108 111 112 113 115 116 117 119 120 123 127 129 130 132 133 134 135 137 141 143 144 145 148 151 154 155 156 157 158 159 160 161 163 164 165 166 168 169 171 172 173 175 176 177 179 180 183 184 185 187 188 195 197 198 200 202 203 204 206 207 208 209 210 213 214 215 217 220 221 223 224 225 227 229 230 233 235 237 238 239 240 242 243 247 248 249 250 251 252 255 256 258 261 263 264 265 266 268 269 270 272 274 275 277 278 280 281 282 283 288 289 291 292 293 294 295 297 298 300 46 53 86 132 174 181 197 256 30 50 59 70 185 190 249 201 78 30 50 59 70 185 190 249 8 134 4 139 224 33 77 288 201 78 21 61 78 102 130 170 180 269 73 114 135 145 253 277 295 201 246 73 114 135 145 253 277 295 171 126 30 22 82 53 251 104 201 131 76 169 201 219 225 233 260 288 25 62 72 75 185 203 274 201 42 78 167 181 205 246 2 59 98 146 150 232 234 42 95 136 205 50 66 83 85 100 189 236 254 287 296 299 6 46 47 191 199 267 285 14 19 22 24 28 30 32 34 37 38 41 49 53 54 56 73 82 86 93 103 106 107 109 114 118 122 125 128 131 139 140 149 152 153 162 178 182 190 192 194 196 216 226 231 241 244 245 253 271 273 279 286 9 10 16 17 20 39 60 63 68 102 104 110 115 121 123 124 126 127 141 145 147 159 171 172 174 176 179 187 193 211 224 230 247 256 258 262 276 291 293 223 1 3 4 5 7 8 11 12 13 15 18 21 23 26 27 29 31 33 35 36 40 43 44 45 48 51 52 55 57 58 61 64 65 67 69 70 71 74 77 79 80 81 84 87 88 89 90 91 92 94 96 97 99 101 105 108 111 112 113 116 117 119 120 129 130 132 133 134 135 137 138 142 143 144 148 151 154 155 156 157 158 160 161 163 164 165 166 168 170 173 175 177 180 183 184 186 188 195 197 198 200 202 204 206 207 208 209 210 212 213 214 215 217 218 220 221 222 227 228 229 235 237 238 239 240 242 243 248 249 250 251 252 255 257 259 261 263 264 265 266 268 269 270 272 275 277 278 280 281 282 283 284 289 290 292 294 295 297 298 300 25 62 72 75 185 203 274 91 217 48 284 74 3 198 298 201 78 167 181 246 168 67 2 42 59 95 98 136 146 150 205 232 234 254 6 30 46 47 50 66 83 85 100 103 189 191 199 236 267 285 287 296 299 259 4 5 9 10 14 15 16 17 19 20 22 24 28 32 34 37 38 39 41 43 44 49 53 54 56 60 63 64 68 69 70 73 82 86 93 99 102 104 105 106 107 109 110 112 114 115 118 121 122 123 124 125 126 127 128 131 139 140 141 142 144 145 147 149 152 153 158 159 162 170 171 172 174 176 178 179 182 187 190 192 193 194 196 211 214 216 219 224 226 230 231 241 243 244 245 247 253 256 258 260 262 271 273 276 279 281 282 286 291 293 223 1 7 8 11 12 13 18 21 23 26 27 29 31 33 35 36 40 45 51 52 55 57 58 61 65 71 76 77 79 80 81 84 87 88 89 90 92 94 96 97 101 108 111 113 116 117 119 120 129 130 132 133 134 135 137 138 143 148 151 154 155 156 157 160 161 163 164 165 166 169 173 175 177 180 183 184 186 188 195 197 200 202 204 206 207 208 209 210 212 213 215 218 220 221 222 225 227 228 229 233 235 237 238 239 240 242 248 249 250 251 252 255 257 261 263 264 265 266 268 269 270 272 275 277 278 280 283 288 289 290 292 294 295 297 300 15 76 104 160 181 239 248 273 17 51 148 210 220 257 299 201 254 42 78 167 205 246 181 2 59 98 150 232 234 42 50 66 95 136 146 205 287 6 30 83 85 100 189 199 236 267 285 296 25 46 47 53 62 103 118 191 244 3 4 5 9 10 14 19 20 22 24 28 32 34 37 38 41 43 49 54 56 63 64 68 69 70 73 82 86 91 93 105 106 107 109 110 112 114 121 122 123 124 125 126 127 128 131 139 140 141 142 144 145 147 149 152 153 158 162 170 171 174 178 179 182 190 192 193 194 196 211 216 219 224 226 230 231 241 243 245 247 253 258 260 262 271 276 279 281 284 286 291 293 27 60 104 115 154 159 172 176 187 217 228 233 256 273 294 31 235 223 1 7 8 11 12 13 16 18 21 23 26 29 33 35 36 39 40 44 45 48 52 55 57 58 61 65 67 71 72 74 75 77 79 80 81 84 87 88 89 90 92 94 96 97 99 101 102 108 111 113 116 117 119 120 129 130 132 133 134 135 137 138 143 151 155 156 157 161 163 164 165 166 168 169 173 175 177 180 183 184 185 186 188 195 197 198 200 202 203 204 206 207 208 209 212 213 214 215 218 221 222 225 227 229 237 238 240 242 249 250 251 252 255 259 261 263 264 265 266 268 269 270 272 274 275 277 278 280 282 283 288 289 290 292 295 297 298 300 17 51 148 210 220 257 299 211 91 39 289 33 262 133 192 201 254 78 167 181 246 168 67 2 42 50 59 66 95 98 136 146 150 205 232 234 287 6 25 30 46 47 53 62 83 85 100 103 118 140 189 191 199 236 244 267 285 296 3 4 5 9 10 14 15 16 19 20 22 24 27 28 32 34 35 37 38 41 43 44 48 49 54 56 60 63 64 68 69 70 72 73 82 84 86 93 99 102 104 105 106 107 109 110 111 112 114 115 121 122 123 124 125 126 127 128 131 134 138 139 141 142 144 145 147 149 152 153 154 158 159 162 170 171 172 174 176 178 179 182 187 190 193 194 196 214 216 217 219 224 226 228 230 231 233 241 243 245 247 250 253 256 258 260 266 271 273 274 276 279 281 282 284 286 291 292 293 294 31 223 1 7 8 11 12 13 18 21 23 26 29 36 40 45 52 55 57 58 61 65 71 74 75 76 77 79 80 81 87 88 89 90 92 94 96 97 101 108 113 116 117 119 120 129 130 132 135 137 143 151 155 156 157 160 161 163 164 165 166 169 173 175 177 180 183 184 185 186 188 195 197 198 200 202 203 204 206 207 208 209 212 213 215 218 221 222 225 227 229 235 237 238 239 240 242 248 249 251 252 255 259 261 263 264 265 268 269 270 272 275 277 278 280 283 288 290 295 297 298 300 5 58 130 173 199 219 246 255 26 176 200 240 244 260 201 286 78 26 52 176 200 240 244 260 106 80 82 180 284 131 285 201 286 78 57 94 97 118 120 126 150 173 26 123 159 213 221 225 234 182 201 286 2 42 50 59 66 78 83 85 95 98 100 136 146 167 181 189 205 232 236 246 254 287 296 299 150 6 14 15 19 22 24 25 28 30 32 34 37 38 41 46 47 49 53 54 56 62 73 82 86 93 103 105 106 107 109 114 122 125 128 131 139 140 149 152 153 162 178 190 191 192 194 196 199 216 219 226 231 241 244 245 253 260 267 271 273 279 285 3 9 10 16 20 23 27 36 39 50 58 63 66 68 71 72 77 91 100 102 104 110 111 115 118 121 124 126 127 132 133 136 138 141 145 147 154 166 171 172 174 175 179 182 184 187 188 189 193 197 200 217 220 224 230 233 236 238 239 240 242 247 249 256 258 261 262 263 269 270 276 280 283 291 292 293 295 296 298 31 155 289 12 45 177 223 252 1 4 5 7 8 11 13 17 18 21 29 33 35 40 43 44 48 51 52 55 60 61 64 65 67 69 70 74 75 76 79 80 81 84 87 88 89 90 92 96 99 101 108 112 113 116 117 119 129 130 134 135 137 142 143 144 148 151 156 157 158 160 161 163 164 165 168 169 170 176 180 183 185 186 195 198 202 203 204 206 207 208 209 210 211 212 214 215 218 222 227 228 229 235 237 243 248 250 251 255 257 259 264 265 266 268 272 274 275 277 278 281 282 284 288 290 294 297 300 26 123 159 213 221 225 234 228 60 216 69 17 264 277 180 201 286 44 2 42 59 78 95 98 146 150 167 181 205 232 246 274 300 57 85 140 43 137 202 259 299 7 253 3 4 5 6 9 10 13 14 15 16 19 20 22 23 24 25 27 28 30 32 34 35 36 37 38 39 41 46 47 48 49 50 52 53 54 56 58 62 63 64 66 67 68 70 71 72 73 77 82 83 84 86 88 90 91 93 99 100 102 103 104 105 106 107 109 110 111 112 114 115 118 121 122 124 125 126 127 128 131 132 133 134 136 138 139 141 142 143 144 145 147 148 149 152 153 154 158 162 166 169 170 171 172 174 175 176 178 179 182 183 184 187 188 189 190 191 192 193 194 196 197 198 199 200 211 214 217 219 220 224 226 230 231 233 236 238 239 240 241 242 243 244 245 247 249 250 254 256 257 258 260 261 262 263 266 267 269 270 271 273 276 279 280 281 282 283 284 285 287 291 292 293 294 295 296 298 8 12 31 45 89 113 155 177 212 223 252 289 297 1 11 18 21 29 33 40 51 55 61 65 74 75 76 79 80 81 87 92 94 96 97 101 108 116 117 119 120 129 130 135 151 156 157 160 161 163 164 165 168 173 185 186 195 203 204 206 207 208 209 210 215 218 222 227 229 235 237 248 251 255 265 268 272 275 278 288 290 13 92 96 146 177 227 231 255 119 138 151 201 202 207 251 2 42 50 59 66 78 95 98 136 150 167 181 205 232 234 246 254 287 146 189 236 6 14 19 25 30 32 41 46 47 49 53 62 83 85 100 103 107 114 118 125 140 149 152 178 182 190 191 196 199 244 253 267 273 285 296 299 34 37 139 216 226 231 241 279 286 259 1 3 4 5 7 8 9 10 11 12 15 16 17 18 20 21 22 23 24 26 27 28 29 31 33 35 36 38 39 40 43 44 45 48 51 52 54 56 57 58 60 61 63 64 65 67 68 69 70 71 72 73 74 75 76 77 79 80 81 82 84 86 87 88 89 90 91 93 94 97 99 101 102 104 105 106 108 109 110 111 112 113 115 116 117 120 121 122 123 124 126 127 128 129 130 131 132 133 134 135 137 141 142 143 144 145 147 148 153 154 155 156 157 158 159 160 161 162 163 164 165 166 168 169 170 171 172 173 174 175 176 179 180 183 184 185 186 187 188 192 193 194 195 197 198 200 203 204 206 208 209 210 211 212 213 214 215 217 218 219 220 221 222 223 224 225 228 229 230 233 235 237 238 239 240 242 243 245 247 248 249 250 252 256 257 258 260 261 262 263 264 265 266 268 269 270 271 272 274 275 276 277 278 280 281 282 283 284 288 289 290 291 292 293 294 295 297 298 300 55 119 138 151 201 202 207 251 291 248 213 76 161 68 260 285 2 42 50 59 66 78 95 98 136 146 150 167 181 189 205 232 234 236 246 254 287 296 299 6 14 19 25 30 32 34 37 38 41 46 47 49 53 56 62 83 85 100 103 107 114 118 125 128 131 139 140 149 152 178 182 190 191 192 196 199 216 226 231 241 244 253 267 273 279 286 257 7 259 1 3 4 5 8 9 10 11 12 13 15 16 17 18 20 21 22 23 24 26 27 28 29 31 33 35 36 39 40 43 44 45 48 51 52 54 55 57 58 60 61 63 64 65 67 69 70 71 72 73 74 75 77 79 80 81 82 84 86 87 88 89 90 91 92 93 94 96 97 99 101 102 104 105 106 108 109 110 111 112 113 115 116 117 120 121 122 123 124 126 127 129 130 132 133 134 135 137 141 142 143 144 145 147 148 153 154 155 156 157 158 159 160 162 163 164 165 166 168 169 170 171 172 173 174 175 176 177 179 180 183 184 185 186 187 188 193 194 195 197 198 200 203 204 206 208 209 210 211 212 214 215 217 218 219 220 221 222 223 224 225 227 228 229 230 233 235 237 238 239 240 242 243 245 247 249 250 252 255 256 258 261 262 263 264 265 266 268 269 270 271 272 274 275 276 277 278 280 281 282 283 284 288 289 290 292 293 294 295 297 298 300 55 66 150 151 168 200 218 220 62 81 142 164 197 209 282 2 201 107 246 6 30 42 50 59 78 83 85 95 98 100 136 146 167 181 189 199 205 232 234 236 254 267 285 287 296 299 2 66 150 3 4 5 9 10 14 15 19 20 22 24 25 28 32 34 37 38 41 43 46 47 49 53 54 56 63 64 68 69 70 73 82 86 91 93 103 104 105 106 109 110 112 114 118 121 122 123 124 125 126 127 128 131 139 140 141 144 145 147 149 152 153 158 162 170 171 174 178 179 182 190 191 192 193 194 196 211 216 219 224 226 230 231 241 243 244 245 247 253 258 260 262 271 273 276 279 281 284 286 291 293 17 60 115 159 172 176 187 256 223 1 7 8 11 12 13 16 18 21 23 26 27 29 31 33 35 36 39 40 44 45 48 51 52 57 58 61 65 67 71 72 74 75 76 77 79 80 84 87 88 89 90 92 94 96 97 99 101 102 108 111 113 116 117 119 120 129 130 132 133 134 135 137 138 143 148 154 155 156 157 160 161 163 165 166 169 173 175 177 180 183 184 185 186 188 195 198 202 203 204 206 207 208 210 212 213 214 215 217 221 222 225 227 228 229 233 235 237 238 239 240 242 248 249 250 251 252 255 257 259 261 263 264 265 266 268 269 270 272 274 275 277 278 280 283 288 289 290 292 294 295 297 298 300 62 81 142 164 197 209 282 272 300 277 12 58 36 155 138 107 201 246 152 2 6 30 42 50 59 66 78 83 85 95 98 100 136 146 150 167 181 189 199 205 232 234 236 254 267 285 287 296 299 3 4 5 9 10 14 15 16 17 19 20 22 24 25 28 32 34 37 38 39 41 43 44 46 47 49 53 54 56 60 63 64 67 68 69 70 73 82 86 91 93 99 102 103 104 105 106 109 110 112 114 115 118 121 122 123 124 125 126 127 128 131 139 140 141 144 145 147 149 153 158 159 162 170 171 172 174 176 178 179 182 187 190 191 192 193 194 196 211 214 216 219 224 226 230 231 241 243 244 245 247 253 256 258 260 262 271 273 274 276 279 281 284 286 291 293 148 223 1 7 8 11 13 18 21 23 26 27 29 31 33 35 40 45 48 51 52 55 57 61 65 71 72 74 75 76 77 79 80 84 87 88 89 90 92 94 96 97 101 108 111 113 116 117 119 120 129 130 132 133 134 135 137 143 151 154 156 157 160 161 163 165 166 168 169 173 175 177 180 183 184 185 186 188 195 198 200 202 203 204 206 207 208 210 212 213 215 217 218 220 221 222 225 227 228 229 233 235 237 238 239 240 242 248 249 250 251 252 255 257 259 261 263 264 265 266 268 269 270 275 278 280 283 288 289 290 292 294 295 297 298 12 54 75 144 149 210 231 265 30 38 95 185 207 263 292 201 100 42 78 98 167 181 205 246 2 59 136 146 150 232 234 254 42 50 66 98 167 205 246 296 299 279 6 46 47 62 83 85 103 140 189 191 199 236 244 267 285 287 14 15 19 22 24 25 28 32 34 37 41 49 53 54 73 82 86 93 106 107 109 110 114 118 121 122 125 139 149 153 162 178 182 190 192 194 196 216 226 231 241 245 271 273 259 1 3 4 5 7 8 9 10 11 13 16 17 18 20 21 23 26 27 29 31 33 35 36 39 40 43 44 45 48 51 52 55 56 57 58 60 61 63 64 65 67 68 69 70 71 72 74 76 77 79 80 81 84 87 88 89 90 91 92 94 96 97 99 101 102 104 105 108 111 112 113 115 116 117 119 120 123 124 126 127 128 129 130 131 132 133 134 135 137 138 141 142 143 145 147 148 151 152 154 155 156 157 158 159 160 161 163 164 165 166 168 169 170 171 172 173 174 175 176 177 179 180 183 184 186 187 188 193 195 197 198 200 202 203 204 206 208 209 211 212 213 214 215 217 218 219 220 221 222 223 224 225 227 228 229 230 233 235 237 238 239 240 242 243 247 248 249 250 251 252 253 255 256 257 258 260 261 262 264 266 268 269 270 272 274 275 276 277 278 280 281 282 283 284 286 288 289 290 291 293 294 295 297 298 300 30 38 95 185 207 263 292 261 286 160 181 234 45 260 283 100 201 78 168 254 128 33 67 131 2 42 50 59 66 98 136 146 150 167 205 232 246 287 296 299 89 259 279 6 14 15 19 22 24 25 28 32 34 37 41 46 47 49 53 54 56 62 73 82 83 85 86 93 103 105 106 107 109 110 114 118 121 122 125 139 140 149 152 153 162 178 182 189 190 191 192 194 196 199 216 219 226 231 236 241 244 245 253 267 271 273 285 20 1 3 4 5 7 8 9 10 11 12 13 16 17 18 21 23 26 27 29 31 35 36 39 40 43 44 48 51 52 55 57 58 60 61 63 64 65 68 69 70 71 72 74 75 76 77 79 80 81 84 87 88 90 91 92 94 96 97 99 101 102 104 108 111 112 113 115 116 117 119 120 123 124 126 127 129 130 132 133 134 135 137 138 141 142 143 144 145 147 148 151 154 155 156 157 158 159 161 163 164 165 166 169 170 171 172 173 174 175 176 177 179 180 183 184 186 187 188 193 195 197 198 200 202 203 204 206 208 209 210 211 212 213 214 215 217 218 220 221 222 223 224 225 227 228 229 230 233 235 237 238 239 240 242 243 247 248 249 250 251 252 255 256 257 258 262 264 265 266 268 269 270 272 274 275 276 277 278 280 281 282 284 288 289 290 291 293 294 295 297 298 300 6 9 97 171 190 218 234 283 51 111 139 141 210 249 254 201 42 181 286 78 167 246 98 205 2 59 95 136 146 150 232 234 50 66 83 85 100 189 236 287 296 299 30 46 47 103 199 267 285 6 19 25 41 53 118 125 191 196 3 10 14 15 20 22 24 28 32 34 37 38 49 54 56 62 63 64 68 69 73 82 86 91 93 104 105 106 107 109 110 114 121 122 124 126 128 131 140 142 147 149 152 153 162 170 174 178 179 182 192 193 194 211 216 219 226 231 241 244 245 253 258 260 271 273 276 279 281 284 291 9 17 23 27 36 58 60 72 77 115 123 127 132 133 138 154 159 166 171 172 175 176 184 187 188 190 197 200 213 217 220 228 230 233 238 239 240 242 247 256 261 262 263 269 270 280 283 293 294 295 298 31 12 177 223 275 1 4 5 7 8 11 13 16 18 21 26 29 33 35 39 40 43 44 45 48 52 55 57 61 65 67 70 71 74 75 76 79 80 81 84 87 88 89 90 92 94 96 99 101 102 108 112 113 116 117 119 120 129 130 134 135 137 143 144 145 148 151 155 156 157 158 160 161 163 164 165 168 169 173 180 183 185 186 195 198 202 203 204 206 207 208 209 212 214 215 221 222 224 225 227 229 235 237 243 248 250 251 252 255 257 259 264 265 266 268 272 274 277 278 282 288 289 290 292 297 300 51 111 139 141 210 249 254 105 129 216 292 26 155 89 114 42 181 201 286 78 98 167 205 246 2 59 95 136 146 150 232 234 50 66 83 85 100 189 236 287 296 299 6 19 25 30 41 46 47 53 62 103 107 118 125 140 152 191 196 199 244 253 267 285 3 4 5 7 9 10 13 14 15 16 17 20 22 23 24 27 28 32 34 35 36 37 38 39 43 44 48 49 52 54 56 58 60 63 64 67 68 69 70 71 72 73 77 82 84 86 88 90 91 93 99 102 104 106 109 110 112 115 121 122 123 124 126 127 128 131 132 133 134 138 142 143 144 145 147 148 149 153 154 158 159 162 166 169 170 171 172 174 175 176 178 179 182 183 184 187 188 190 192 193 194 197 198 200 211 213 214 217 219 220 224 226 228 230 231 233 238 239 240 241 242 243 245 247 250 256 257 258 259 260 261 262 263 266 269 270 271 273 274 276 277 279 280 281 282 283 284 291 293 294 295 298 65 8 12 31 113 177 223 275 1 11 18 21 29 33 40 45 55 57 61 74 75 76 79 80 81 87 92 94 96 97 101 108 116 117 119 120 130 135 137 151 156 157 160 161 163 164 165 168 173 180 185 186 195 202 203 204 206 207 208 209 212 215 218 221 222 225 227 229 235 237 248 251 252 255 264 265 268 272 278 288 289 290 297 300 35 71 129 135 154 160 230 238 15 19 41 68 76 126 237 181 201 42 78 167 205 246 181 54 2 59 95 98 136 146 150 232 234 254 6 50 66 83 85 100 189 236 267 285 287 296 299 199 14 24 25 30 32 34 37 38 46 47 49 53 56 62 103 106 107 114 118 125 128 131 139 140 149 152 178 182 190 191 192 196 216 226 231 241 244 253 260 273 279 286 22 28 73 82 93 109 122 153 162 1 3 4 5 7 8 9 10 11 12 13 16 17 18 20 21 23 26 27 29 31 33 36 39 40 43 44 45 48 51 52 55 57 58 60 61 63 64 65 67 69 70 72 74 75 77 79 80 81 84 86 87 88 89 90 91 92 94 96 97 99 101 102 104 105 108 110 111 112 113 115 116 117 119 120 121 123 124 127 130 132 133 134 137 138 141 142 143 144 145 147 148 151 155 156 157 158 159 161 163 164 165 166 168 169 170 171 172 173 174 175 176 177 179 180 183 184 185 186 187 188 193 194 195 197 198 200 202 203 204 206 207 208 209 210 211 212 213 214 215 217 218 219 220 221 222 223 224 225 227 228 229 233 235 239 240 242 243 245 247 248 249 250 251 252 255 256 257 258 259 261 262 263 264 265 266 268 269 270 271 272 274 275 276 277 278 280 281 282 283 284 288 289 290 291 292 293 294 295 297 298 300 15 19 41 68 76 126 237 125 1 185 239 271 289 86 187 201 33 42 78 167 181 205 246 54 2 59 95 98 136 146 150 232 234 254 6 30 50 66 83 85 100 189 199 236 267 285 287 296 299 14 22 24 25 28 32 34 37 38 46 47 49 53 56 62 73 82 93 103 106 107 109 114 118 122 128 131 139 140 149 152 153 162 178 182 190 191 192 196 216 219 226 231 241 244 253 260 273 279 286 70 31 3 4 5 7 8 9 10 11 12 13 16 17 18 20 21 23 26 27 29 35 36 39 40 43 44 45 48 51 52 55 57 58 60 61 63 64 65 67 69 71 72 74 75 77 79 80 81 84 87 88 89 90 91 92 94 96 97 99 101 102 104 105 108 110 111 112 113 115 116 117 119 120 121 123 124 127 129 130 132 133 134 135 137 138 141 142 143 144 145 147 148 151 154 155 156 157 158 159 160 161 163 164 165 166 168 169 170 171 172 173 174 175 176 177 179 180 183 184 186 188 193 194 195 197 198 200 202 203 204 206 207 208 209 210 211 212 213 214 215 217 218 220 221 222 223 224 225 227 228 229 230 233 235 238 240 242 243 245 247 248 249 250 251 252 255 256 257 258 259 261 262 263 264 265 266 268 269 270 272 274 275 276 277 278 280 281 282 283 284 288 290 291 292 293 294 295 297 298 300 43 92 96 113 114 214 274 294 17 55 67 136 154 216 264 50 201 42 78 167 181 205 246 98 2 59 95 146 150 232 234 254 66 83 85 100 189 236 287 296 299 6 50 267 285 14 19 25 30 32 34 37 38 41 46 47 49 53 56 62 103 107 118 125 139 140 149 152 178 182 190 191 196 199 226 241 244 253 260 273 279 286 114 231 1 3 4 5 7 8 9 10 11 12 13 15 16 18 20 21 22 23 24 26 27 28 29 31 33 35 36 39 40 44 45 48 51 52 54 57 58 60 61 63 64 65 68 69 70 71 72 73 74 75 76 77 79 80 81 82 84 86 87 88 89 90 91 93 94 97 99 101 102 104 105 106 108 109 110 111 112 115 116 117 119 120 121 122 123 124 126 127 128 129 130 131 132 133 134 135 137 138 141 142 143 144 145 147 148 151 153 155 156 157 158 159 160 161 162 163 164 165 166 168 169 170 171 172 173 174 175 176 177 179 180 183 184 185 186 187 188 192 193 194 195 197 198 200 202 203 204 206 207 208 209 210 211 212 213 215 217 218 219 220 221 222 223 224 225 227 228 229 230 233 235 237 238 239 240 242 243 245 247 248 249 250 251 252 255 256 257 258 259 261 262 263 265 266 268 269 270 271 272 275 276 277 278 280 281 282 283 284 288 289 290 291 292 293 295 297 298 300 17 55 67 136 154 216 264 81 248 213 273 143 279 103 193 201 274 42 78 98 167 181 205 246 2 59 95 146 150 232 234 254 6 50 66 83 85 100 189 236 267 285 287 296 299 14 19 25 30 32 34 37 38 41 46 47 49 53 56 62 107 114 118 125 128 131 139 140 149 152 178 182 190 191 192 196 199 226 231 241 244 253 260 286 219 282 1 3 4 5 7 8 9 10 11 12 13 15 16 18 20 21 22 23 24 26 27 28 29 31 33 35 36 39 40 43 44 45 48 51 52 54 57 58 60 61 63 64 65 68 69 70 71 72 73 74 75 76 77 79 80 82 84 86 87 88 89 90 91 92 93 94 96 97 99 101 102 104 105 106 108 109 110 111 112 113 115 116 117 119 120 121 122 123 124 126 127 129 130 132 133 134 135 137 138 141 142 144 145 147 148 151 153 155 156 157 158 159 160 161 162 163 164 165 166 168 169 170 171 172 173 174 175 176 177 179 180 183 184 185 186 187 188 194 195 197 198 200 202 203 204 206 207 208 209 210 211 212 214 215 217 218 220 221 222 223 224 225 227 228 229 230 233 235 237 238 239 240 242 243 245 247 249 250 251 252 255 256 257 258 259 261 262 263 265 266 268 269 270 271 272 275 276 277 278 280 281 283 284 288 289 290 291 292 293 294 295 297 298 300 14 52 67 163 171 180 186 188 8 49 65 158 161 271 280 167 201 2 42 59 78 95 98 136 146 150 181 205 232 234 246 254 167 6 30 46 47 50 62 66 83 85 100 103 189 191 199 236 267 285 287 296 299 3 4 5 9 10 15 16 17 19 20 22 24 25 28 32 34 37 38 41 43 53 54 56 63 64 68 69 70 73 82 86 91 93 99 104 105 106 107 109 110 112 114 118 121 122 123 124 125 126 127 128 131 139 140 141 142 144 145 147 149 152 153 162 170 172 174 178 179 182 190 192 193 194 196 211 214 216 219 224 226 230 231 241 243 244 245 247 253 256 258 260 262 273 276 279 281 282 284 286 291 293 60 171 176 217 223 1 7 11 12 13 18 21 23 26 27 29 31 33 35 36 39 40 44 45 48 51 55 57 58 61 71 72 74 75 76 77 79 80 81 84 87 88 89 90 92 94 96 97 101 102 108 111 113 115 116 117 119 120 129 130 132 133 134 135 137 138 143 148 151 154 155 156 157 159 160 164 165 166 168 169 173 175 177 183 184 185 187 195 197 198 200 202 203 204 206 207 208 209 210 212 213 215 218 220 221 222 225 227 228 229 233 235 237 238 239 240 242 248 249 250 251 252 255 257 259 261 263 264 265 266 268 269 270 272 274 275 277 278 283 288 289 290 292 294 295 297 298 300 8 49 65 158 161 271 280 117 195 123 240 292 251 25 194 201 128 2 42 59 78 95 98 136 146 150 167 181 205 232 234 246 254 6 30 46 47 50 62 66 83 85 100 103 189 191 199 236 267 285 287 296 299 3 4 5 9 10 14 15 16 17 19 20 22 24 28 32 34 37 38 41 43 44 53 54 56 60 63 64 67 68 69 70 73 82 86 91 93 99 102 104 105 106 107 109 110 112 114 115 118 121 122 124 125 126 127 131 139 140 141 142 144 145 147 149 152 153 162 170 171 172 174 176 178 179 182 190 192 193 196 211 214 216 219 224 226 230 231 241 243 244 245 247 253 256 258 260 262 273 276 279 281 282 284 286 291 293 18 183 217 223 1 7 11 12 13 21 23 26 27 29 31 33 35 36 39 40 45 48 51 52 55 57 58 61 71 72 74 75 76 77 79 80 81 84 87 88 89 90 92 94 96 97 101 108 111 113 116 119 120 129 130 132 133 134 135 137 138 143 148 151 154 155 156 157 159 160 163 164 165 166 168 169 173 175 177 180 184 185 186 187 188 197 198 200 202 203 204 206 207 208 209 210 212 213 215 218 220 221 222 225 227 228 229 233 235 237 238 239 242 248 249 250 252 255 257 259 261 263 264 265 266 268 269 270 272 274 275 277 278 283 288 289 290 294 295 297 298 300 60 111 150 192 210 226 244 295 8 11 54 138 144 230 263 201 78 8 11 54 138 144 230 263 258 107 277 32 45 112 46 165 201 78 39 51 67 97 111 195 234 291 20 42 43 65 148 151 177 2 201 59 78 95 98 136 146 150 167 181 205 232 246 254 6 30 50 66 83 85 100 189 199 236 267 285 287 296 299 14 19 25 32 34 37 38 41 46 47 49 53 56 59 62 95 98 103 114 118 125 136 139 146 149 150 178 182 190 191 192 196 232 234 241 244 260 273 279 286 1 3 4 5 7 8 9 10 11 12 13 15 16 17 18 21 22 23 24 26 27 28 29 31 33 35 36 40 44 45 48 52 54 57 58 60 61 63 64 68 69 70 71 72 73 74 75 76 77 79 80 81 82 84 86 87 88 89 90 91 92 93 94 96 99 101 102 104 105 106 107 108 109 110 112 113 115 116 117 119 120 121 122 123 124 126 127 128 129 130 131 132 133 134 135 137 138 140 141 142 143 144 145 147 152 153 154 155 156 157 158 159 160 161 162 163 164 165 166 168 169 170 171 172 173 174 175 176 179 180 183 184 185 186 187 188 193 194 197 198 200 202 203 204 206 207 208 209 210 211 212 213 214 215 216 217 218 219 220 221 222 223 224 225 226 227 228 229 230 231 233 235 237 238 239 240 242 243 245 247 248 249 250 251 252 253 255 256 257 258 259 261 262 263 264 265 266 268 269 270 271 272 274 275 276 277 278 280 281 282 283 284 288 289 290 292 293 294 295 297 298 300 55 20 42 43 65 148 151 177 210 79 123 216 107 236 89 100 2 201 78 167 181 205 246 157 35 254 76 277 90 259 6 14 19 25 30 32 34 37 38 41 46 47 49 50 53 56 59 62 66 83 85 95 98 103 114 118 125 128 136 139 140 146 149 150 152 178 182 189 190 191 192 196 199 226 232 234 241 244 253 260 267 273 279 285 286 287 296 299 202 1 3 4 5 7 8 9 10 11 12 13 15 16 17 18 21 22 23 24 26 27 28 29 31 33 36 39 40 44 45 48 51 52 54 55 57 58 60 61 63 64 67 68 69 70 71 72 73 74 75 77 80 81 82 84 86 87 88 91 92 93 94 96 97 99 101 102 104 105 106 108 109 110 111 112 113 115 116 117 119 120 121 122 124 126 127 129 130 131 132 133 134 135 137 138 141 142 143 144 145 147 153 154 155 156 158 159 160 161 162 163 164 165 166 168 169 170 171 172 173 174 175 176 179 180 183 184 185 186 187 188 193 194 195 197 198 200 203 204 206 207 208 209 211 212 213 214 215 217 218 219 220 221 222 223 224 225 227 228 229 230 231 233 235 237 238 239 240 242 243 245 247 248 249 250 251 252 255 256 257 258 261 262 263 264 265 266 268 269 270 271 272 274 275 276 278 280 281 282 283 284 288 289 290 291 292 293 294 295 297 298 300 26 89 107 110 119 193 235 236 24 94 131 231 250 267 268 42 201 286 78 167 181 246 2 42 59 150 205 232 234 98 50 66 83 85 95 100 136 146 189 236 287 299 6 30 46 47 199 254 285 296 14 19 25 32 34 37 41 49 53 56 103 107 114 118 125 149 178 190 191 196 216 226 241 244 273 279 286 3 4 5 7 8 9 10 11 12 13 15 16 17 20 21 22 23 27 28 29 31 33 35 36 38 39 40 43 44 45 48 51 52 54 57 58 60 61 62 63 64 65 67 68 69 70 71 72 73 74 76 77 79 80 81 82 84 86 87 88 90 91 92 93 96 99 102 104 105 106 108 109 111 112 113 115 116 121 122 123 124 126 127 128 129 130 132 133 134 135 137 138 139 140 141 142 143 144 145 147 148 152 153 154 155 156 157 158 159 160 162 164 165 166 168 169 170 171 172 173 174 175 176 177 179 180 182 183 184 185 187 188 192 194 195 197 198 200 202 203 204 206 211 212 213 214 215 217 218 219 220 221 223 224 227 228 229 230 233 238 239 240 242 243 245 247 249 251 252 253 255 256 257 258 259 260 261 262 263 264 266 269 270 271 274 276 277 278 280 281 282 283 284 288 289 291 292 293 294 295 297 298 272 275 1 18 55 75 97 101 117 120 151 161 163 186 207 208 209 210 222 225 237 248 265 290 300 24 94 131 231 250 267 268 176 163 64 290 296 255 182 202 201 168 62 2 42 59 78 98 150 167 181 205 232 234 246 50 66 83 85 95 100 136 146 189 236 254 287 299 6 14 19 25 30 32 34 37 38 41 46 47 49 53 56 103 107 114 118 125 140 149 152 178 190 191 196 199 216 226 241 244 253 273 279 285 286 259 7 1 3 4 5 8 9 10 11 12 13 15 16 17 18 20 21 22 23 26 27 28 29 31 33 35 36 39 40 43 44 45 48 51 52 54 57 58 60 61 63 65 67 68 69 70 71 72 73 74 75 76 77 79 80 81 82 84 86 87 88 89 90 91 92 93 96 97 99 101 102 104 105 106 108 109 110 111 112 113 115 116 117 119 120 121 122 123 124 126 127 128 129 130 132 133 134 135 137 138 139 141 142 143 144 145 147 148 151 153 154 155 156 157 158 159 160 161 162 164 165 166 169 170 171 172 173 174 175 177 179 180 183 184 185 186 187 188 192 193 194 195 197 198 200 203 204 206 207 208 209 210 211 212 213 214 215 217 218 219 220 221 222 223 224 225 227 228 229 230 233 235 237 238 239 240 242 243 245 247 248 249 251 252 256 257 258 260 261 262 263 264 265 266 269 270 271 272 274 275 276 277 278 280 281 282 283 284 288 289 291 292 293 294 295 297 298 300 55 38 93 115 185 213 236 245 291 95 101 105 161 162 170 250 201 78 167 181 246 205 95 101 105 161 162 170 250 287 266 256 237 294 202 148 100 98 201 78 167 181 246 205 9 17 56 114 151 183 234 250 62 109 166 186 290 296 2 201 42 167 181 78 246 205 2 59 232 95 136 146 150 234 254 98 50 66 189 236 287 299 6 46 47 83 85 100 103 199 267 285 19 25 30 41 53 107 118 125 140 152 191 196 244 253 14 22 24 32 34 37 49 106 114 139 149 178 182 190 192 216 226 231 241 260 273 279 286 1 3 4 5 7 8 10 11 12 13 15 16 18 20 21 23 26 27 28 29 31 33 35 36 38 39 40 43 44 45 48 51 52 54 57 58 60 61 63 64 65 67 68 69 70 71 72 73 74 75 76 77 79 80 81 82 84 86 87 88 89 90 91 92 93 94 96 97 99 101 102 104 105 108 110 111 112 113 115 116 117 119 120 121 122 123 124 126 127 128 129 130 131 132 133 134 135 137 138 141 142 143 144 145 147 148 153 154 155 156 157 158 159 160 161 162 163 164 165 168 169 170 171 172 173 174 175 176 177 179 180 184 185 187 188 193 194 195 197 198 200 202 203 204 206 207 208 209 210 211 212 213 214 215 217 218 219 220 221 222 223 224 225 227 228 229 230 233 235 237 238 239 240 242 243 245 247 248 249 251 252 255 256 257 258 259 261 262 263 264 265 266 268 269 270 271 272 274 275 276 277 278 280 281 282 283 284 288 289 291 292 293 294 295 297 298 300 55 62 89 109 166 186 290 296 129 280 5 143 12 188 98 42 167 181 201 152 78 205 246 2 59 232 95 136 146 150 234 254 50 66 189 236 287 299 6 30 46 47 83 85 100 103 199 267 285 14 19 22 24 25 32 34 37 38 41 49 53 56 106 107 114 118 125 128 131 139 140 149 178 182 190 191 192 196 216 226 231 241 244 253 260 273 279 286 70 99 1 3 4 7 8 9 10 11 13 15 16 17 18 20 21 23 26 27 28 29 31 33 35 36 39 40 43 44 45 48 51 52 54 55 57 58 60 61 63 64 65 67 68 69 71 72 73 74 75 76 77 79 80 81 82 84 86 87 88 90 91 92 93 94 96 97 101 102 104 105 108 110 111 112 113 115 116 117 119 120 121 122 123 124 126 127 130 132 133 134 135 137 138 141 142 144 145 147 148 151 153 154 155 156 157 158 159 160 161 162 163 164 165 168 169 170 171 172 173 174 175 176 177 179 180 183 184 185 187 193 194 195 197 198 200 202 203 204 206 207 208 209 210 211 212 213 214 215 217 218 219 220 221 222 223 224 225 227 228 229 230 233 235 237 238 239 240 242 243 245 247 248 249 250 251 252 255 256 257 258 259 261 262 263 264 265 266 268 269 270 271 272 274 275 276 277 278 281 282 283 284 288 289 291 292 293 294 295 297 298 300 91 106 142 145 177 190 211 259 8 60 62 172 199 251 282 201 286 78 8 60 62 172 199 251 282 145 47 73 72 161 26 150 20 201 286 78 42 71 99 146 176 217 234 285 25 109 110 192 233 247 282 201 42 78 167 181 205 246 98 2 59 150 232 136 146 234 50 66 85 189 236 287 296 299 6 46 47 62 83 100 103 140 191 199 244 267 285 95 254 9 14 15 19 20 22 24 28 34 37 41 49 53 54 64 68 69 73 82 86 91 93 104 106 107 114 118 121 122 124 125 126 139 147 149 153 162 170 174 178 182 190 193 194 196 211 216 226 231 241 245 260 271 273 276 279 284 286 131 1 3 4 5 7 8 10 11 12 13 16 17 18 21 23 26 27 29 30 31 32 33 35 36 38 39 40 43 44 45 48 51 52 55 56 57 58 60 61 63 65 67 70 72 74 75 76 77 79 80 81 84 87 88 89 90 92 94 96 97 101 102 105 108 111 112 113 115 116 117 119 120 123 127 128 129 130 132 133 134 135 137 138 141 142 143 144 145 148 151 152 154 155 156 157 158 159 160 161 163 164 165 166 168 169 171 172 173 175 177 179 180 183 184 185 186 187 188 195 197 198 200 202 203 204 206 207 208 209 210 212 213 214 215 218 219 220 221 222 223 224 225 227 228 229 230 235 237 238 239 240 242 243 248 249 250 251 252 253 255 256 257 258 259 261 262 263 264 265 266 268 269 270 272 274 275 277 278 280 281 283 288 289 290 291 292 293 294 295 297 298 300 25 109 110 192 233 247 282 168 1 63 76 154 116 89 257 42 201 78 167 181 205 246 98 2 59 150 232 95 136 146 234 254 50 66 85 189 236 287 296 299 6 30 46 47 62 83 100 103 140 191 199 244 267 285 3 9 14 15 19 20 22 24 28 32 34 37 38 41 49 53 54 56 64 68 69 73 82 86 91 93 104 105 106 107 114 118 121 122 124 125 126 128 131 139 147 149 152 153 162 170 174 178 182 190 193 194 196 211 216 219 226 231 241 245 253 260 271 273 276 279 284 286 35 259 141 75 4 5 7 8 10 11 12 13 16 17 18 21 23 26 27 29 31 33 36 39 40 43 44 45 48 51 52 55 57 58 60 61 65 67 70 71 72 74 77 79 80 81 84 87 88 90 92 94 96 97 99 101 102 108 111 112 113 115 117 119 120 123 127 129 130 132 133 134 135 137 138 142 143 144 145 148 151 155 156 157 158 159 160 161 163 164 165 166 169 171 172 173 175 176 177 179 180 183 184 185 186 187 188 195 197 198 200 202 203 204 206 207 208 209 210 212 213 214 215 217 218 220 221 222 223 224 225 227 228 229 230 235 237 238 239 240 242 243 248 249 250 251 252 255 256 258 261 262 263 264 265 266 268 269 270 272 274 275 277 278 280 281 283 288 289 290 291 292 293 294 295 297 298 300 101 114 136 155 192 211 213 223 94 104 151 218 230 236 260 2 201 78 167 181 246 42 205 167 181 246 98 146 232 234 59 95 150 254 50 66 136 85 189 287 296 299 6 19 25 41 46 47 53 62 83 100 103 107 118 140 191 199 244 267 285 3 4 5 9 10 14 15 16 17 20 22 24 28 30 32 34 37 38 43 44 49 54 56 60 63 64 67 68 69 70 73 82 86 91 93 99 102 105 106 109 110 112 115 121 122 123 124 125 126 127 128 131 139 141 142 144 145 147 149 152 153 158 162 170 171 172 174 176 178 179 182 187 190 193 194 196 214 216 219 224 226 231 241 243 245 247 253 256 258 262 271 273 274 276 279 281 282 284 286 291 293 23 27 36 45 58 74 77 113 114 119 133 135 138 159 166 175 180 184 188 197 200 213 217 220 228 233 238 239 240 242 249 261 263 269 270 283 295 297 298 81 84 61 210 265 79 289 1 7 8 11 12 13 18 21 26 29 31 33 35 39 40 48 51 52 55 57 65 71 72 75 76 80 87 88 89 90 92 96 97 108 111 116 117 120 129 130 132 134 137 143 148 154 156 157 160 161 163 164 165 168 169 173 177 183 185 186 195 198 202 203 204 206 207 208 209 212 215 221 222 225 227 229 235 237 248 250 251 252 255 257 259 264 266 268 272 275 277 278 280 288 290 292 294 300 94 104 151 218 230 236 260 59 143 43 49 32 150 294 223 2 201 78 128 33 131 42 167 181 205 246 98 146 232 234 50 66 95 136 254 157 277 6 19 25 30 41 46 47 53 62 83 85 100 103 107 118 140 152 189 191 199 244 253 267 285 287 296 299 3 4 5 7 9 10 13 14 15 16 17 20 22 23 24 27 28 31 34 35 36 37 38 39 40 44 45 48 52 54 56 58 60 63 64 67 68 69 70 71 72 73 74 77 82 84 86 87 88 90 91 93 99 102 105 106 109 110 111 112 113 114 115 119 121 122 123 124 125 126 127 132 133 134 135 138 139 141 142 144 145 147 148 149 153 154 155 158 159 162 166 169 170 171 172 174 175 176 177 178 179 180 182 183 184 187 188 190 192 193 194 196 197 198 200 204 211 213 214 216 217 219 220 224 226 227 228 231 233 238 239 240 241 242 243 245 247 249 250 255 256 257 258 259 261 262 263 264 266 269 270 271 273 274 276 279 280 281 282 283 284 286 291 292 293 295 297 298 81 75 8 12 26 61 80 89 207 210 265 290 221 79 289 1 11 18 21 29 51 55 57 65 76 92 96 97 101 108 116 117 120 129 130 137 156 160 161 163 164 165 168 173 185 186 195 202 203 206 208 209 212 215 222 225 229 235 237 248 251 252 268 272 275 278 288 300 55 86 144 179 195 205 247 253 36 49 63 160 161 221 225 201 246 2 42 50 59 66 78 95 98 136 146 150 167 181 232 234 254 287 296 299 205 6 14 19 25 30 32 34 38 41 46 47 53 62 83 85 100 103 107 114 118 125 140 149 152 178 182 189 190 191 196 199 226 236 244 267 273 285 3 5 9 10 15 16 17 20 22 24 28 37 39 50 54 60 66 68 72 73 82 86 91 93 95 104 106 109 110 111 121 122 123 124 126 127 136 139 145 146 147 153 154 158 159 162 170 171 172 174 176 179 187 193 194 211 214 216 220 224 230 231 241 245 247 256 258 260 262 271 276 279 281 282 284 286 291 292 293 294 296 31 131 223 1 4 7 8 11 12 13 18 21 23 26 27 29 33 35 40 43 44 45 48 51 52 56 57 58 61 64 65 67 69 70 71 74 75 76 77 79 80 81 84 87 88 89 90 92 94 96 97 99 101 102 105 108 112 113 115 116 117 119 120 128 129 130 132 133 134 135 137 138 141 142 143 148 151 155 156 157 163 164 165 166 168 169 173 175 177 180 183 184 185 186 188 192 197 198 200 202 203 204 206 207 208 209 210 212 213 215 217 218 219 222 227 228 229 233 235 237 238 239 240 242 243 248 249 250 251 252 255 257 259 261 263 264 265 266 268 269 270 272 274 275 277 278 280 283 288 289 290 295 297 298 300 36 49 63 160 161 221 225 272 4 181 222 236 67 141 83 201 246 2 42 59 78 98 150 167 205 232 234 274 300 35 43 76 33 259 299 7 253 3 5 6 9 10 14 15 16 17 19 20 22 24 25 28 30 32 34 37 38 39 41 44 46 47 50 53 54 56 60 62 64 66 68 69 70 72 73 82 85 86 91 93 95 99 100 102 103 104 105 106 107 109 110 111 112 114 115 118 121 122 123 124 125 126 127 128 131 136 139 140 142 144 145 146 147 149 152 153 154 158 159 162 170 171 172 174 176 178 179 182 187 189 190 191 192 193 194 196 199 211 214 216 219 220 224 226 230 231 241 243 244 245 247 250 254 256 258 260 262 267 271 273 276 279 281 282 284 285 286 287 291 292 293 294 296 57 202 31 223 235 289 75 1 8 11 12 13 18 21 23 26 27 29 40 45 48 51 52 55 58 61 65 71 74 77 79 80 81 84 87 88 89 90 92 94 96 97 101 108 113 116 117 119 120 129 130 132 133 134 135 137 138 143 148 151 155 156 157 163 164 165 166 168 169 173 175 177 180 183 184 185 186 188 195 197 198 200 203 204 206 207 208 209 210 212 213 215 217 218 227 228 229 233 237 238 239 240 242 248 249 251 252 255 257 261 263 264 265 266 268 269 270 275 277 278 280 283 288 290 295 297 298 62 80 143 172 196 218 230 237 26 27 141 232 240 271 273 201 286 78 167 246 181 78 167 181 26 27 141 232 240 271 273 65 189 200 246 6 155 86 19 201 286 30 128 131 78 33 167 181 27 72 202 213 234 240 264 266 28 53 98 174 185 236 299 201 42 28 53 98 174 185 236 299 24 212 94 294 89 172 241 242 42 201 5 39 87 104 109 208 256 285 8 28 139 203 249 264 201 78 167 246 42 59 95 98 136 146 150 181 205 232 234 254 2 6 46 47 50 62 83 85 100 103 140 189 191 199 236 267 285 287 296 299 14 19 24 25 30 32 34 37 38 41 49 53 56 66 106 107 114 118 125 128 131 149 152 178 182 190 192 196 216 226 231 241 244 253 260 273 279 286 3 4 9 10 15 16 17 20 22 54 60 63 68 72 73 82 86 91 93 102 104 109 110 111 115 121 122 123 124 126 127 141 145 147 153 154 158 159 162 170 171 172 174 176 179 187 193 194 211 214 220 224 245 247 256 258 262 271 276 281 284 291 292 293 294 223 1 7 11 12 13 18 21 23 26 27 29 31 33 35 36 40 43 44 45 48 51 52 55 57 58 61 64 65 67 69 70 71 74 75 76 77 79 80 81 84 88 89 90 92 94 96 97 99 101 105 108 112 113 116 117 119 120 129 130 132 133 134 135 137 138 142 143 144 148 151 155 156 157 160 161 163 164 165 166 168 169 173 175 177 180 183 184 185 186 188 195 197 198 200 202 204 206 207 209 210 212 213 215 217 218 219 221 222 225 227 228 229 230 233 235 237 238 239 240 242 243 248 250 251 252 255 257 259 261 263 265 266 268 269 270 272 274 275 277 278 280 282 283 288 289 290 295 297 298 300 8 28 106 139 203 249 264 210 295 39 55 37 288 257 201 2 42 59 78 95 98 136 146 150 167 181 205 232 234 246 254 6 30 46 47 50 62 66 83 85 100 103 140 189 191 199 236 244 267 285 287 296 299 152 3 4 5 9 10 14 15 16 17 19 20 22 24 25 32 34 38 41 43 44 49 53 54 56 60 63 64 67 68 69 70 72 73 82 86 91 93 99 102 104 105 107 109 110 111 112 114 115 118 121 122 123 124 125 126 127 128 131 141 142 144 145 147 149 153 154 158 159 162 170 171 172 174 176 178 179 182 187 190 192 193 194 196 211 214 216 219 220 224 226 230 231 241 243 245 247 250 253 256 258 260 262 271 273 274 276 279 281 282 284 286 291 292 293 294 169 300 31 223 1 7 11 12 13 18 21 23 26 27 29 33 35 36 40 45 48 51 52 57 58 61 65 71 74 75 76 77 79 80 81 84 87 88 89 90 92 94 96 97 101 108 113 116 117 119 120 129 130 132 133 134 135 137 138 143 148 151 155 156 157 160 161 163 164 165 166 168 173 175 177 180 183 184 185 186 188 195 197 198 200 202 204 206 207 208 209 212 213 215 217 218 221 222 225 227 228 229 233 235 237 238 239 240 242 248 251 252 255 259 261 263 265 266 268 269 270 272 275 277 278 280 283 289 290 297 298 46 94 109 137 223 264 282 288 75 107 132 142 162 233 293 201 78 167 181 246 42 98 205 2 59 150 232 234 136 146 50 66 95 254 287 296 299 6 83 85 100 189 236 267 14 19 25 30 41 47 49 53 62 103 114 118 125 140 149 152 178 182 190 191 196 199 244 253 285 15 22 24 28 32 34 37 54 82 86 93 106 109 110 121 122 153 192 194 216 226 231 245 260 271 273 279 286 258 1 3 4 5 7 8 9 10 11 12 13 16 17 18 20 21 23 26 27 29 31 33 35 36 38 39 40 43 44 45 48 51 52 55 56 57 58 60 61 63 64 65 67 68 69 70 71 72 73 74 76 77 79 80 81 84 87 88 89 90 91 92 96 97 99 101 102 104 105 108 111 112 113 115 116 117 119 120 123 124 126 127 128 129 130 131 133 134 135 138 139 141 143 144 145 147 148 151 154 155 156 157 158 159 160 161 163 164 165 166 168 169 170 171 172 173 174 175 176 177 179 180 183 184 185 186 187 188 193 195 197 198 200 202 203 204 206 207 208 209 210 211 212 213 214 215 217 218 219 220 221 222 224 225 227 228 229 230 235 237 238 239 240 241 242 243 247 248 249 250 251 252 255 256 257 259 261 262 263 265 266 268 269 270 272 274 275 276 277 278 280 281 283 284 289 290 291 292 294 295 297 298 300 75 107 132 142 162 233 293 8 60 55 9 223 241 95 298 201 42 78 98 167 181 205 246 2 59 136 146 150 232 234 254 6 50 66 83 85 100 189 236 267 287 296 299 35 259 14 15 19 22 24 25 28 30 32 34 37 38 41 46 47 49 53 54 56 62 73 82 86 93 103 105 106 109 110 114 118 121 122 125 128 131 139 140 149 152 153 178 182 190 191 192 194 196 199 216 219 226 231 244 245 253 260 271 273 279 285 286 258 1 3 4 5 7 10 11 12 13 16 17 18 20 21 23 26 27 29 31 33 36 39 40 43 44 45 48 51 52 57 58 61 63 64 65 67 68 69 70 71 72 74 76 77 79 80 81 84 87 88 89 90 91 92 94 96 97 99 101 102 104 108 111 112 113 115 116 117 119 120 123 124 126 127 129 130 133 134 135 137 138 141 143 144 145 147 148 151 154 155 156 157 158 159 160 161 163 164 165 166 168 169 170 171 172 173 174 175 176 177 179 180 183 184 185 186 187 188 193 195 197 198 200 202 203 204 206 207 208 209 210 211 212 213 214 215 217 218 220 221 222 224 225 227 228 229 230 235 237 238 239 240 242 243 247 248 249 250 251 252 255 256 257 261 262 263 264 265 266 268 269 270 272 274 275 276 277 278 280 281 282 283 284 288 289 290 291 292 294 295 297 300 15 160 175 183 242 251 269 285 31 38 169 198 273 286 201 146 78 31 38 169 198 211 273 286 289 174 188 297 23 104 257 146 167 201 78 43 66 68 128 129 211 225 274 82 109 119 147 191 238 254 181 201 78 167 181 246 42 205 82 109 119 147 191 238 254 81 300 207 232 185 150 74 103 201 33 78 167 181 246 42 205 7 35 133 143 146 156 211 214 60 86 129 130 240 258 273 181 201 254 78 167 246 167 246 205 60 86 129 130 240 258 273 50 125 184 200 76 109 150 279 181 201 259 78 128 131 167 246 205 9 15 57 68 88 141 200 255 26 38 75 164 173 264 287 201 286 181 246 2 42 59 78 95 98 136 146 150 167 205 232 234 254 6 30 46 47 50 66 83 85 100 103 189 191 199 236 267 285 296 299 3 14 19 20 22 24 25 28 32 34 37 41 49 53 54 56 62 63 64 69 73 82 86 91 93 104 105 106 107 109 110 114 118 121 122 124 125 126 128 131 139 140 142 147 149 152 153 162 170 174 178 182 190 192 193 194 196 211 216 219 226 231 241 244 245 253 260 271 273 276 279 281 284 291 9 10 17 60 68 103 115 123 127 141 171 172 179 187 230 247 256 258 262 293 133 223 1 4 5 7 8 11 12 13 16 18 21 23 27 29 31 33 35 36 39 40 43 44 45 48 51 52 55 58 61 65 67 70 71 72 74 76 77 79 80 81 84 87 89 90 92 94 96 97 99 101 102 108 111 112 113 116 117 119 120 129 130 132 134 135 137 138 143 144 145 148 151 154 155 156 157 158 159 160 161 163 165 166 168 169 175 176 177 180 183 184 185 186 188 195 197 198 202 203 204 206 207 208 209 210 212 213 214 215 217 218 220 221 222 224 225 227 228 229 233 235 237 238 239 240 242 243 248 249 250 251 252 257 259 261 263 265 266 268 269 270 272 274 275 277 278 280 282 283 288 289 290 292 294 295 297 298 300 26 38 75 164 173 264 287 129 211 228 207 54 162 36 285 181 201 246 286 2 42 59 78 95 98 136 146 150 167 205 232 234 254 6 30 46 47 50 66 83 85 100 189 199 236 267 296 299 219 142 257 3 4 5 9 10 14 15 16 17 19 20 22 24 25 28 32 34 37 41 43 44 49 53 56 60 62 63 64 67 68 69 70 73 82 86 91 93 99 102 103 104 105 106 107 109 110 112 114 115 118 121 122 123 124 125 126 127 128 131 139 140 141 144 145 147 149 152 153 158 170 171 172 174 176 178 179 182 187 190 191 192 193 194 196 214 216 224 226 230 231 241 243 244 245 247 253 256 258 260 262 271 273 274 276 279 281 282 284 291 293 133 223 259 1 7 8 11 12 13 18 21 23 27 29 31 33 35 39 40 45 48 51 52 55 57 58 61 65 71 72 74 76 77 79 80 81 84 87 88 89 90 92 94 96 97 101 108 111 113 116 117 119 120 130 132 134 135 137 138 143 148 151 154 155 156 157 159 160 161 163 165 166 168 169 175 177 180 183 184 185 186 188 195 197 198 200 202 203 204 206 208 209 210 212 213 215 217 218 220 221 222 225 227 229 233 235 237 238 239 240 242 248 249 250 251 252 255 261 263 265 266 268 269 270 272 275 277 278 280 283 288 289 290 292 294 295 297 298 300 7 47 98 164 185 206 237 279 90 96 101 111 160 202 256 46 201 2 42 59 78 95 136 146 150 167 181 205 232 234 246 254 6 30 50 62 66 83 85 100 103 140 189 191 199 236 244 267 285 287 296 299 2 14 15 22 24 25 32 34 37 41 47 49 53 54 63 73 82 86 93 95 98 104 106 109 110 114 118 121 122 125 136 139 146 150 153 162 178 182 190 192 194 196 216 226 231 232 234 241 245 260 271 273 279 286 1 3 4 5 8 9 10 11 12 13 16 17 18 19 20 21 23 26 27 28 29 31 33 35 36 38 39 40 43 44 45 48 51 52 55 56 57 58 60 61 64 65 67 68 69 70 71 72 74 75 76 77 79 80 81 84 87 88 89 91 92 94 97 99 102 105 107 108 112 113 115 116 117 119 120 123 124 126 127 128 129 130 131 132 133 134 135 137 138 141 142 143 144 145 147 148 149 151 152 154 155 156 157 158 159 161 163 165 166 168 169 170 171 172 173 174 175 176 177 179 180 183 184 186 187 188 193 195 197 198 200 203 204 207 208 209 210 211 212 213 214 215 217 218 219 220 221 222 223 224 225 227 228 229 230 233 235 238 239 240 242 243 247 248 249 250 251 252 253 255 257 258 259 261 262 263 264 265 266 268 269 270 272 274 275 276 277 278 280 281 282 283 284 288 289 290 291 292 293 294 295 297 298 300 90 96 101 111 160 202 256 50 38 254 124 237 28 19 282 201 8 42 78 167 181 205 246 152 157 35 43 76 277 89 259 2 6 14 15 22 24 25 30 32 34 37 41 46 47 49 53 54 56 59 62 63 66 73 82 83 85 86 93 95 98 100 103 104 105 106 107 109 110 114 118 121 122 125 128 131 136 139 140 146 149 150 153 162 178 182 189 190 191 192 194 196 199 216 219 226 231 232 234 236 241 244 245 253 260 267 271 273 279 285 286 287 296 299 274 1 3 4 5 7 9 10 11 12 13 16 17 18 20 21 23 26 27 29 31 33 36 39 40 44 45 48 51 52 55 57 58 60 61 64 65 67 68 69 70 71 72 74 75 77 79 80 81 84 87 88 91 92 94 97 99 102 108 112 113 115 116 117 119 120 123 126 127 129 130 132 133 134 135 137 138 141 142 143 144 145 147 148 151 154 155 156 158 159 161 163 164 165 166 168 169 170 171 172 173 174 175 176 177 179 180 183 184 185 186 187 188 193 195 197 198 200 203 204 206 207 208 209 210 211 212 213 214 215 217 218 220 221 222 223 224 225 227 228 229 230 233 235 238 239 240 242 243 247 248 249 250 251 252 255 257 258 261 262 263 264 265 266 268 269 270 272 275 276 278 280 281 283 284 288 289 290 291 292 293 294 295 297 298 300 7 84 113 124 126 149 207 263 58 69 90 133 140 168 201 254 78 167 246 181 167 246 205 42 58 61 69 90 133 140 168 50 221 273 204 264 234 113 201 254 78 128 131 167 181 246 205 42 36 59 87 119 127 188 217 276 22 71 92 103 153 168 273 167 201 246 78 42 167 181 205 246 2 59 98 150 232 234 50 66 95 136 146 287 299 254 6 46 47 83 85 100 189 191 199 236 267 285 19 25 30 41 53 62 107 118 140 152 244 253 296 3 9 14 20 24 28 32 37 49 54 63 73 82 86 91 93 104 106 109 110 114 121 122 124 125 139 147 149 162 170 178 182 190 193 196 211 216 226 231 241 245 260 271 279 284 286 131 141 1 4 5 7 8 10 11 12 13 15 16 17 18 21 23 26 27 29 31 33 34 35 38 39 40 43 44 45 48 51 52 55 56 57 58 60 61 64 65 67 68 69 70 72 74 75 76 77 79 80 81 84 88 89 90 94 96 97 99 101 102 105 108 111 112 113 115 116 117 120 123 126 128 129 130 132 133 134 135 137 138 142 143 144 145 148 151 154 155 156 157 158 159 160 161 163 164 165 166 169 171 172 173 174 175 176 177 179 180 183 184 185 186 187 192 194 195 197 198 200 202 203 204 206 207 208 209 210 212 213 214 215 218 219 220 221 222 223 224 225 227 228 229 230 233 235 237 238 239 240 242 243 247 248 249 250 251 252 255 256 257 258 259 261 262 263 264 265 266 268 269 270 272 274 275 277 278 280 281 282 283 288 289 290 291 292 293 294 295 297 298 300 22 71 92 103 153 168 273 34 157 295 296 101 194 116 21 201 128 131 42 78 167 181 205 246 2 59 98 150 232 234 50 66 95 136 146 254 287 299 6 30 46 47 83 85 100 189 191 199 236 267 285 259 3 9 14 15 19 20 24 25 28 32 37 38 41 49 53 54 56 62 63 73 82 86 91 93 104 105 106 107 109 110 114 118 121 122 124 125 139 140 147 149 152 162 170 178 182 190 192 193 196 211 216 219 226 231 241 244 245 253 260 271 279 284 286 70 7 141 75 1 4 5 8 10 11 12 13 16 17 18 23 26 27 29 31 33 35 36 39 40 43 44 45 48 51 52 55 57 58 60 61 64 65 67 68 69 72 74 76 77 79 80 81 84 87 88 89 90 94 96 97 99 102 108 111 112 113 115 117 119 120 123 126 127 129 130 132 133 134 135 137 138 142 143 144 145 148 151 154 155 156 158 159 160 161 163 164 165 166 169 171 172 173 174 175 176 177 179 180 183 184 185 186 187 188 195 197 198 200 202 203 204 206 207 208 209 210 212 213 214 215 217 218 220 221 222 223 224 225 227 228 229 230 233 235 237 238 239 240 242 243 247 248 249 250 251 252 255 256 257 258 261 262 263 264 265 266 268 269 270 272 274 275 276 277 278 280 281 282 283 288 289 290 291 292 293 294 297 298 300 1 4 28 136 169 224 230 265 24 94 121 135 167 213 229 201 78 181 246 205 181 246 42 24 94 121 135 167 213 229 231 177 2 43 217 132 86 283 201 78 33 131 181 205 246 42 15 57 157 166 183 217 263 265 4 33 151 164 203 262 2 201 167 42 50 59 66 78 83 85 95 98 100 136 146 150 181 189 205 232 234 236 246 254 287 296 299 6 14 19 22 24 25 28 30 32 34 37 38 41 46 47 49 53 54 56 62 73 82 86 93 103 105 106 107 109 110 114 118 121 122 125 128 131 139 140 149 152 153 162 178 182 190 191 192 194 196 199 216 219 226 231 241 244 245 253 260 267 271 273 279 285 286 3 9 10 16 17 20 39 60 63 68 72 91 100 102 104 115 123 126 127 141 145 147 154 159 171 172 174 176 179 187 189 193 220 224 230 236 256 258 276 291 293 294 296 31 223 1 5 7 8 11 12 13 18 21 23 26 27 29 35 36 40 43 44 45 48 51 52 55 58 61 64 65 67 69 70 71 74 75 76 77 79 80 81 84 87 88 89 90 92 94 96 97 99 101 108 111 112 113 116 117 119 120 124 129 130 132 133 134 135 137 138 142 143 144 148 155 156 158 160 161 163 165 168 169 170 173 175 177 180 184 185 186 188 195 197 198 200 202 204 206 207 208 209 210 211 212 213 214 215 218 221 222 225 227 228 229 233 235 237 238 239 240 242 243 247 248 249 250 251 252 255 257 259 261 264 266 268 269 270 272 274 275 277 278 280 281 282 283 284 288 289 290 292 295 297 298 300 4 33 151 164 203 228 262 211 247 229 188 116 113 283 2 167 201 42 50 59 66 78 95 98 136 146 150 181 205 232 234 246 254 287 299 57 85 140 137 202 7 3 5 6 9 10 14 15 16 17 19 20 22 24 25 28 30 32 34 37 38 39 41 43 44 46 47 49 53 54 56 60 62 63 64 67 68 69 70 72 73 82 83 86 91 93 99 100 102 103 104 105 106 107 109 110 112 114 115 118 121 122 123 124 125 126 127 128 131 139 141 142 144 145 147 149 152 153 154 158 159 162 170 171 172 174 176 178 179 182 187 189 190 191 192 193 194 196 199 214 216 219 220 224 226 230 231 236 241 243 244 245 250 253 256 258 260 267 271 273 274 276 279 281 282 284 285 286 291 293 294 296 31 223 1 8 11 12 13 18 21 23 26 27 29 35 36 40 45 48 51 52 55 58 61 65 71 74 75 76 77 79 80 81 84 87 88 89 90 92 94 96 97 101 108 111 117 119 120 129 130 132 133 134 135 138 143 148 155 156 157 160 161 163 165 166 168 169 173 175 177 180 183 184 185 186 195 197 198 200 204 206 207 208 209 210 212 213 215 217 218 221 222 225 227 233 235 237 238 239 240 242 248 249 251 252 255 257 259 261 263 264 265 266 268 269 270 272 275 277 278 280 288 289 290 292 295 297 298 300 49 58 73 120 144 158 175 238 71 97 216 234 266 288 299 98 182 189 201 78 167 181 246 42 205 167 2 59 146 150 232 95 136 254 50 66 85 100 236 287 296 6 83 267 30 46 47 62 103 140 191 199 244 285 19 25 41 53 107 114 118 282 3 4 5 9 10 14 15 16 17 20 22 24 27 28 32 34 35 37 38 39 43 44 48 54 56 60 63 64 67 68 69 70 72 82 84 86 91 93 99 102 104 105 106 109 110 111 112 115 121 122 123 124 125 126 127 128 131 134 138 139 141 142 145 147 149 152 153 154 159 162 170 171 172 174 176 178 179 187 190 192 193 194 196 211 214 217 219 220 224 226 230 231 233 241 243 245 247 250 253 256 258 260 262 271 273 274 276 279 281 284 286 291 292 293 294 23 36 49 58 77 119 133 135 155 166 175 182 184 188 197 200 213 228 238 239 240 249 261 263 269 283 295 297 31 87 89 223 12 1 7 8 11 13 18 21 26 29 33 40 45 51 52 55 57 61 65 74 75 76 79 80 81 88 90 92 94 96 101 108 113 116 117 129 130 132 137 143 148 151 156 157 160 161 163 164 165 168 169 173 177 180 183 185 186 195 198 202 203 204 206 207 208 209 210 212 215 218 221 222 225 227 229 235 237 242 248 251 252 255 257 259 264 265 268 270 272 275 277 278 280 289 290 298 300 71 97 216 234 266 288 299 199 80 13 17 181 110 174 187 98 189 201 44 78 246 128 33 42 167 205 2 59 146 150 232 50 66 95 136 254 6 83 85 100 236 267 287 296 19 25 30 41 46 47 53 62 103 107 114 118 140 152 191 244 253 285 52 282 3 4 5 7 9 10 14 15 16 20 22 23 24 27 28 32 34 35 36 37 38 39 40 43 48 49 54 56 58 60 63 64 67 68 69 70 72 73 77 82 84 86 88 90 91 93 99 102 104 105 106 109 111 112 115 119 121 122 123 124 125 126 127 131 132 133 134 135 138 139 141 142 143 144 145 147 148 149 153 154 155 158 159 162 166 169 170 171 172 175 176 178 179 182 183 184 188 190 192 193 194 196 197 198 200 211 213 214 217 219 220 224 226 228 230 231 233 238 239 240 241 242 243 245 247 249 250 256 257 258 259 260 261 262 263 264 269 270 271 273 274 276 277 279 280 281 283 284 286 291 292 293 294 295 297 298 290 12 31 87 89 113 210 223 1 8 11 18 21 26 29 45 51 55 57 61 65 74 75 76 79 81 92 94 96 101 108 116 117 120 129 130 137 151 156 157 160 161 163 164 165 168 173 177 180 185 186 195 202 203 204 206 207 208 209 212 215 218 221 222 225 227 229 235 237 248 251 252 255 265 268 272 275 278 289 300 4 84 108 138 190 213 217 226 36 53 207 238 243 260 274 83 201 246 286 78 167 181 2 42 50 59 66 83 85 95 98 100 136 146 150 189 205 232 234 236 254 287 296 299 6 30 46 47 62 103 140 191 199 244 267 285 14 15 19 22 24 25 28 32 37 41 49 54 63 73 82 86 93 104 106 107 109 110 114 118 121 122 125 139 147 149 153 162 178 182 190 192 194 196 216 226 231 241 245 271 273 279 259 1 3 5 7 8 9 10 11 12 13 16 17 18 20 21 23 26 27 29 31 33 34 35 38 39 40 43 44 45 48 51 52 55 56 57 58 60 61 64 65 67 68 69 70 71 72 74 75 76 77 79 80 81 87 88 89 90 91 92 94 96 97 99 101 102 105 111 112 113 115 116 117 119 120 123 124 126 127 128 129 130 131 132 133 134 135 137 141 142 143 144 145 148 151 152 154 155 156 157 158 159 160 161 163 164 165 166 168 169 170 171 172 173 174 175 176 177 179 180 183 184 185 186 187 188 193 195 197 198 200 202 203 204 206 208 209 210 211 212 214 215 218 219 220 221 222 223 224 225 227 228 229 230 233 235 237 239 240 242 247 248 249 250 251 252 253 255 256 257 258 261 262 263 264 265 266 268 269 270 272 275 276 277 278 280 281 282 283 284 288 289 290 291 292 293 294 295 297 298 300 36 53 207 238 243 260 274 177 221 252 270 26 294 116 112 201 246 286 57 2 42 50 59 66 78 83 85 95 98 100 136 146 150 167 181 189 205 232 234 236 254 287 296 299 6 14 15 19 22 24 25 28 30 32 34 37 38 41 46 47 49 54 56 62 63 73 82 86 93 103 104 105 106 107 109 110 114 118 121 122 125 128 131 139 140 147 149 152 153 162 178 182 190 191 192 194 196 199 216 219 226 231 241 244 245 253 267 271 273 279 285 259 1 3 4 5 7 8 9 10 11 12 13 16 17 18 20 21 23 27 29 31 33 35 39 40 43 44 45 48 51 52 55 58 60 61 64 65 67 68 69 70 71 72 74 75 76 77 79 80 81 84 87 88 89 90 91 92 94 96 97 99 101 102 108 111 113 115 117 119 120 123 124 126 127 129 130 132 133 134 135 137 138 141 142 143 144 145 148 151 154 155 156 157 158 159 160 161 163 164 165 166 168 169 170 171 172 173 174 175 176 179 180 183 184 185 186 187 188 193 195 197 198 200 202 203 204 206 208 209 210 211 212 213 214 215 217 218 220 222 223 224 225 227 228 229 230 233 235 237 239 240 242 247 248 249 250 251 255 256 257 258 261 262 263 264 265 266 268 269 272 275 276 277 278 280 281 282 283 284 288 289 290 291 292 293 295 297 298 300 34 64 171 183 237 250 258 271 56 102 169 204 235 241 296 201 167 78 56 102 169 204 235 241 296 97 196 292 188 19 98 14 281 167 201 78 55 180 191 205 207 208 267 292 8 45 90 111 155 187 277 201 2 42 50 59 66 78 83 85 95 98 100 136 146 150 167 181 189 232 234 236 246 254 287 296 299 205 6 14 15 19 22 24 25 28 30 32 34 37 38 41 46 47 49 53 54 56 62 73 82 86 93 103 105 106 107 109 110 114 118 121 122 125 128 131 139 140 149 152 153 162 178 182 190 192 194 196 199 216 219 226 231 241 244 245 253 260 271 273 279 285 286 3 9 10 16 17 20 27 36 39 50 60 63 66 68 71 72 77 91 100 102 104 115 123 124 126 127 132 133 138 141 145 147 154 159 166 171 172 174 175 176 184 188 189 193 197 200 213 217 220 224 228 233 236 238 239 240 242 247 256 258 261 262 267 269 270 276 280 283 291 292 293 294 295 296 298 84 259 12 58 113 223 237 289 1 4 5 7 11 13 18 21 23 26 29 31 33 35 40 43 44 48 51 52 57 61 64 65 67 69 70 74 75 76 79 80 81 87 88 89 92 94 96 97 99 101 108 112 116 117 119 120 129 130 134 135 137 142 143 144 148 151 156 157 158 160 161 163 164 165 168 169 170 173 177 179 183 185 186 195 198 202 203 204 206 209 210 211 212 214 215 218 221 222 225 227 229 230 235 243 248 249 250 251 252 255 257 263 264 265 266 268 272 274 275 278 281 282 284 288 290 297 300 8 45 90 111 155 187 277 272 251 142 67 61 37 235 179 201 2 42 59 78 95 98 136 146 150 167 181 205 232 234 246 254 274 300 57 85 140 137 202 299 7 253 3 4 5 6 9 10 14 15 16 17 19 20 22 24 25 27 28 30 32 34 35 36 38 39 41 43 44 46 47 48 49 50 52 53 54 56 60 62 63 64 66 68 69 70 71 72 73 77 82 83 84 86 91 93 99 100 102 103 104 105 106 107 109 110 112 114 115 118 121 122 123 124 125 126 127 128 131 132 133 134 138 139 141 144 145 147 148 149 152 153 154 158 159 162 166 170 171 172 174 175 176 178 182 183 184 188 189 190 191 192 193 194 196 197 198 199 200 211 213 214 216 217 219 220 224 226 228 230 231 233 236 238 239 240 241 242 243 244 245 247 250 256 258 259 260 261 262 266 267 269 270 271 273 276 279 280 281 282 283 284 285 286 287 291 292 293 294 295 296 298 169 12 31 58 88 89 113 223 237 297 221 289 1 11 13 18 21 23 26 29 33 40 51 55 65 74 75 76 79 80 81 87 92 94 96 97 101 108 116 117 119 120 129 130 135 143 151 156 157 160 161 163 164 165 168 173 177 180 185 186 195 203 204 206 207 208 209 210 212 215 218 222 225 227 229 248 249 252 255 257 263 264 265 268 275 278 288 290 54 75 161 168 205 232 234 263 25 47 93 106 164 239 253 201 42 78 246 25 47 93 106 164 239 253 286 160 115 58 67 90 89 113 42 201 78 246 9 44 66 68 75 236 243 272 32 87 94 152 165 182 213 201 181 78 167 246 2 42 50 59 66 95 98 136 146 150 189 205 232 234 236 254 287 296 299 6 83 85 100 267 14 19 25 34 37 38 41 46 47 49 53 56 62 103 106 107 114 118 125 139 149 178 190 191 192 196 199 216 226 231 241 244 260 273 279 285 286 1 3 4 5 7 8 10 11 12 13 15 16 17 18 20 21 22 23 24 26 27 28 29 30 31 33 35 36 39 40 43 45 48 51 52 54 57 58 60 61 63 64 65 67 69 70 71 72 73 74 76 77 79 80 81 82 84 86 88 89 90 91 92 93 96 97 99 101 102 104 105 108 109 110 111 112 113 115 116 117 119 120 121 122 123 124 126 127 128 129 130 131 132 133 134 135 137 138 140 141 142 143 144 145 147 148 153 154 155 156 157 158 159 160 161 162 163 164 166 168 169 170 171 172 173 174 175 176 177 179 180 183 184 185 186 187 188 193 194 195 197 198 200 202 203 204 206 207 209 210 211 212 214 215 217 218 219 220 221 222 223 224 225 227 228 229 230 233 235 237 238 239 240 242 245 247 248 249 250 251 252 253 255 256 257 258 259 261 262 263 264 265 266 268 269 270 271 274 275 276 277 278 280 281 282 283 284 288 289 290 291 292 293 294 295 297 298 300 272 55 151 208 32 87 94 152 165 182 213 129 293 300 207 160 202 173 147 181 201 2 42 50 59 66 78 95 98 136 146 150 167 189 205 232 234 236 246 254 287 296 299 6 14 19 25 30 34 37 38 41 46 47 49 53 56 62 83 85 100 103 106 107 114 118 125 128 131 139 140 149 178 190 191 192 196 199 216 226 231 241 244 253 260 267 273 279 285 286 259 1 3 4 5 7 8 9 10 11 12 13 15 16 17 18 20 21 22 23 24 26 27 28 29 31 33 35 36 39 40 43 44 45 48 51 52 54 55 57 58 60 61 63 64 65 67 68 69 70 71 72 73 74 75 76 77 79 80 81 82 84 86 88 89 90 91 92 93 96 97 99 101 102 104 105 108 109 110 111 112 113 115 116 117 119 120 121 122 123 124 126 127 130 132 133 134 135 137 138 141 142 143 144 145 148 151 153 154 155 156 157 158 159 161 162 163 164 166 168 169 170 171 172 174 175 176 177 179 180 183 184 185 186 187 188 193 194 195 197 198 200 203 204 206 208 209 210 211 212 214 215 217 218 219 220 221 222 223 224 225 227 228 229 230 233 235 237 238 239 240 242 243 245 247 248 249 250 251 252 255 256 257 258 261 262 263 264 265 266 268 269 270 271 272 274 275 276 277 278 280 281 282 283 284 288 289 290 291 292 294 295 297 298 13 44 69 87 164 198 237 267 6 185 213 268 286 287 201 78 246 78 6 19 185 213 268 286 287 291 293 87 295 124 167 235 201 30 131 78 2 30 47 66 90 122 237 282 15 62 73 138 167 169 278 201 15 62 73 138 167 169 278 152 70 38 300 149 170 19 95 201 22 79 86 98 141 166 198 294 58 64 154 177 278 285 299 201 2 182 78 181 246 42 205 167 59 98 150 232 234 50 95 136 146 66 83 85 100 189 236 287 296 254 6 46 47 62 103 191 199 244 267 14 19 25 30 32 34 38 41 49 53 107 114 118 125 140 149 152 178 190 196 216 226 253 273 279 286 3 9 10 15 20 22 24 28 37 54 63 68 73 82 86 91 93 104 106 109 110 121 122 124 126 139 147 153 170 174 179 194 211 231 241 245 258 260 276 281 284 291 131 1 4 5 7 8 11 12 13 16 17 18 21 23 26 27 29 31 33 35 36 39 40 43 44 45 48 51 52 55 56 57 60 61 65 67 69 70 71 72 74 75 76 77 80 81 84 87 88 89 90 92 94 96 97 99 101 102 105 108 111 112 113 115 116 117 119 120 123 127 128 129 130 132 133 134 135 137 138 142 143 144 145 148 151 155 156 157 158 159 160 161 162 163 164 165 168 169 171 172 173 175 176 180 183 184 185 186 187 188 192 193 195 197 200 202 203 204 206 207 208 209 210 212 213 214 215 217 218 219 220 221 222 223 224 225 227 228 229 230 233 235 237 238 239 240 242 243 247 248 249 250 251 252 255 256 257 259 261 262 263 264 265 266 268 269 270 271 272 274 275 277 280 282 283 288 289 290 292 293 295 297 298 300 58 64 154 177 278 285 299 151 120 4 254 162 229 167 193 2 182 201 78 181 246 42 205 128 59 98 150 232 234 50 95 136 146 66 83 85 100 189 236 287 296 6 30 46 47 62 103 140 191 199 244 267 259 3 9 10 14 15 19 20 22 24 25 28 32 34 37 38 41 49 53 54 56 63 68 69 73 82 86 91 93 104 105 106 107 109 110 114 118 121 122 124 125 126 131 139 142 147 149 152 153 170 174 178 179 190 192 194 196 211 216 219 226 231 241 245 253 258 260 271 273 276 279 281 284 286 291 70 75 1 5 7 8 11 12 13 16 17 18 21 23 26 27 29 31 33 35 36 39 40 43 44 45 48 51 52 55 57 60 61 65 67 71 72 74 76 77 79 80 81 84 87 88 89 90 92 94 96 97 99 101 102 108 111 112 113 115 116 117 119 123 127 129 130 132 133 134 135 137 138 141 143 144 145 148 155 156 157 158 159 160 161 163 164 165 166 168 169 171 172 173 175 176 180 183 184 185 186 187 188 195 197 198 200 202 203 204 206 207 208 209 210 212 213 214 215 217 218 220 221 222 223 224 225 227 228 230 233 235 237 238 239 240 242 243 247 248 249 250 251 252 255 256 257 261 262 263 264 265 266 268 269 270 272 274 275 277 280 282 283 288 289 290 292 293 294 295 297 298 300 8 38 69 121 130 131 167 207 33 43 74 86 151 175 192 2 201 42 78 181 205 246 167 59 98 146 150 232 234 42 50 95 136 66 83 85 100 189 236 254 287 296 299 6 19 25 41 46 47 53 62 103 118 191 199 244 267 285 259 3 4 5 9 10 14 15 16 17 20 22 24 27 28 30 32 34 35 37 39 44 48 49 54 56 60 63 64 67 68 70 72 73 82 84 91 93 99 102 104 105 106 107 109 110 111 112 114 115 122 123 124 125 126 127 128 134 138 139 140 141 142 144 145 147 149 152 153 154 158 159 162 170 171 172 174 176 178 179 182 187 190 193 194 196 211 214 216 217 219 220 224 226 230 231 233 241 243 245 247 250 253 256 258 260 262 271 273 274 276 279 281 282 284 286 291 292 293 294 23 29 36 45 58 77 79 113 119 121 133 135 155 156 165 166 180 184 185 188 197 200 206 213 223 228 238 239 240 242 249 251 252 261 263 283 289 295 297 298 31 40 52 80 87 89 257 1 94 108 160 203 265 11 81 7 12 13 18 21 26 51 55 57 61 65 71 75 76 88 90 92 96 97 101 116 117 120 129 132 137 143 148 157 161 163 164 168 169 173 177 183 186 195 198 202 204 208 209 210 212 215 218 221 222 225 227 229 235 237 248 255 264 266 268 269 270 272 275 277 278 280 288 290 300 33 43 74 86 151 175 192 230 287 87 146 82 75 128 61 2 201 78 167 181 205 246 168 42 50 59 95 98 136 150 232 234 254 76 6 19 25 30 41 46 47 53 62 66 83 85 100 103 118 140 152 189 191 199 236 244 253 267 285 296 299 259 20 3 4 5 7 9 10 11 12 13 14 15 16 17 21 22 23 24 27 28 29 31 32 34 35 36 37 38 39 40 44 45 48 49 52 54 56 58 60 63 64 67 68 69 70 71 72 73 77 79 81 84 88 89 90 91 92 93 96 99 102 104 105 106 107 109 110 111 112 113 114 115 119 121 122 123 124 125 126 127 131 132 133 134 135 138 139 141 142 143 144 145 147 148 149 153 154 155 156 157 158 159 162 165 166 169 170 171 172 173 174 176 177 178 179 180 182 183 184 185 187 188 190 193 194 196 197 198 200 204 206 211 212 213 214 215 216 217 218 219 220 221 223 224 226 227 228 231 233 238 239 240 241 242 243 245 247 249 250 251 252 255 256 257 258 260 261 262 263 264 266 268 269 270 271 273 274 276 277 279 280 281 282 283 284 286 288 289 291 292 293 294 295 297 298 1 8 26 55 80 94 108 116 117 160 203 207 210 222 235 265 290 300 195 163 97 202 18 51 57 65 101 120 129 130 137 161 164 186 208 209 225 229 237 248 272 275 278 79 99 107 133 165 182 212 275 90 185 198 248 265 278 290 139 201 254 182 199 2 6 30 42 46 47 50 59 62 66 78 83 85 95 98 100 103 136 146 150 167 181 189 191 205 232 234 236 246 267 285 287 296 299 244 3 4 5 9 10 14 15 16 17 19 20 22 24 25 27 28 32 34 35 36 37 38 39 41 43 44 48 49 52 53 54 56 60 63 64 67 68 69 70 71 72 73 77 82 84 86 91 93 102 104 105 106 109 110 111 112 114 115 118 121 122 123 124 125 126 127 128 131 132 134 138 140 141 142 144 145 147 148 149 152 153 154 158 159 162 166 170 171 172 174 175 176 178 179 183 184 187 188 190 192 193 194 196 197 200 211 213 214 216 217 219 220 224 226 228 230 231 233 238 239 240 241 242 243 245 247 250 253 256 258 259 260 261 262 266 269 270 271 273 274 276 277 279 280 281 282 283 284 286 291 292 293 294 295 298 23 58 119 155 249 12 31 89 168 223 257 289 113 1 7 8 11 13 18 21 26 29 33 40 45 51 55 57 61 65 74 75 76 80 81 87 88 92 94 96 97 101 108 116 117 120 129 130 135 137 143 151 156 157 160 161 163 164 169 173 177 180 186 195 202 203 204 206 207 208 209 210 215 218 221 222 225 227 229 235 237 251 252 255 263 264 268 272 288 297 300 90 185 198 248 265 278 290 120 63 64 184 153 44 201 197 139 182 48 259 199 2 6 30 42 46 47 50 59 62 66 78 83 85 95 98 100 103 136 140 146 150 167 181 189 191 205 232 234 236 244 246 254 267 285 287 296 299 3 4 5 7 9 10 13 14 15 16 17 19 20 22 23 24 25 27 28 32 34 35 36 37 38 39 40 41 43 49 52 53 54 56 58 60 67 68 69 70 71 72 73 77 82 84 86 88 91 93 99 102 104 105 106 107 109 110 111 112 114 115 118 119 121 122 123 124 125 126 127 128 131 132 133 134 135 138 141 142 143 144 145 147 148 149 152 154 155 158 159 162 166 169 170 171 172 174 175 176 178 179 183 187 188 190 192 193 194 196 200 211 213 214 216 217 219 220 224 226 228 230 231 233 238 239 240 241 242 243 245 247 249 250 253 256 257 258 260 261 262 263 264 266 269 270 271 273 274 276 277 279 280 281 282 283 284 286 291 292 293 294 295 297 298 218 12 31 80 87 89 113 210 223 1 8 11 18 21 26 29 33 45 51 55 57 61 65 74 75 76 79 81 92 94 96 97 101 108 116 117 129 130 137 151 156 157 160 161 163 164 165 168 173 177 180 186 195 202 203 204 206 207 208 209 212 215 221 222 225 227 229 235 237 251 252 255 268 272 275 288 289 300 20 24 112 141 228 236 271 284 68 127 148 155 174 189 277 201 78 246 68 127 148 155 174 189 277 226 88 227 162 178 202 281 209 201 78 246 29 56 161 178 183 192 209 253 6 141 205 259 268 269 278 201 66 167 78 181 246 6 141 205 259 268 269 278 206 5 115 215 188 32 203 83 66 167 201 78 181 246 27 35 122 137 171 178 225 276 182 207 220 254 273 201 9 21 182 207 220 254 273 24 125 170 292 215 74 201 17 42 72 78 145 216 251 274 123 188 190 204 220 248 167 201 78 246 84 123 188 190 204 220 248 280 168 212 30 72 23 103 167 201 78 246 40 73 120 127 130 188 198 240 15 77 118 171 173 186 212 167 182 201 2 42 59 78 95 98 136 146 150 181 205 232 234 246 254 6 30 46 47 50 62 66 83 85 100 103 140 189 191 199 236 244 267 285 287 296 299 2 3 9 14 19 20 22 24 28 32 34 37 41 49 53 54 59 63 64 73 86 91 93 95 98 104 106 107 109 110 114 121 122 124 125 136 139 146 147 149 150 153 162 170 178 182 190 192 193 196 216 226 231 232 234 241 245 260 271 273 279 284 286 131 1 4 5 7 8 10 11 12 13 16 17 18 21 23 25 26 27 29 31 33 35 36 38 39 43 44 45 48 51 52 55 56 57 58 60 61 65 67 68 69 70 71 72 74 75 76 79 80 81 82 84 87 88 89 90 92 94 96 97 99 101 102 105 108 111 112 113 115 116 117 119 123 126 128 129 132 133 134 135 137 138 141 142 143 144 145 148 151 152 154 155 156 157 158 159 160 161 163 164 165 166 168 169 172 174 175 176 177 179 180 183 184 185 187 194 195 197 200 202 203 204 206 207 208 209 210 211 213 214 215 217 218 219 220 221 222 223 224 225 227 228 229 230 233 235 237 238 239 242 243 247 248 249 250 251 252 253 255 256 257 258 259 261 262 263 264 265 266 268 269 270 272 274 275 276 277 278 280 281 282 283 288 289 290 291 292 293 294 295 297 298 300 15 77 118 171 173 186 212 127 13 17 101 82 194 167 172 201 128 44 42 78 181 205 246 152 157 35 254 43 76 277 90 89 259 2 3 6 9 14 19 20 22 24 25 28 30 32 34 37 38 41 46 47 49 50 53 54 56 59 62 63 64 66 73 83 85 86 91 93 95 98 100 103 104 105 106 107 109 110 114 121 122 124 125 131 136 139 140 146 147 149 150 153 162 170 178 182 189 190 191 192 193 196 199 211 216 219 226 231 232 234 236 241 244 245 253 260 267 271 273 279 284 285 286 287 296 299 75 1 4 5 7 8 10 11 12 16 18 21 23 26 27 29 31 33 36 39 40 45 48 51 52 55 57 58 60 61 65 67 68 69 70 71 72 74 79 80 81 84 87 88 92 94 96 97 99 102 108 111 112 113 115 116 117 119 120 123 126 129 130 132 133 134 135 137 138 141 142 143 144 145 148 151 154 155 156 158 159 160 161 163 164 165 166 168 169 174 175 176 177 179 180 183 184 185 187 188 195 197 198 200 202 203 204 206 207 208 209 210 213 214 215 217 218 220 221 222 223 224 225 227 228 229 230 233 235 237 238 239 240 242 243 247 248 249 250 251 252 255 256 257 258 261 262 263 264 265 266 268 269 270 272 274 275 276 278 280 281 282 283 288 289 290 291 292 293 294 295 297 298 300 47 51 61 112 124 130 193 277 36 55 87 175 273 287 298 201 246 62 2 42 59 78 95 98 136 146 150 167 181 205 232 234 254 50 66 189 236 296 6 19 25 30 41 46 53 83 85 100 103 107 114 118 125 140 149 152 190 191 196 199 244 253 267 285 299 14 32 37 47 49 139 178 182 216 226 231 241 260 279 286 1 3 4 5 7 8 9 10 11 12 13 15 16 17 18 20 21 22 23 24 26 27 28 29 31 33 34 35 38 39 40 43 44 45 48 52 54 56 57 58 60 63 64 65 67 68 69 70 71 72 73 74 75 76 77 79 80 81 82 84 86 88 89 90 91 92 93 94 96 97 99 101 102 104 105 106 108 109 110 111 113 115 116 117 119 120 121 122 123 126 127 128 129 131 132 133 134 135 137 138 141 142 143 144 145 147 148 151 153 154 155 156 157 158 159 160 161 162 163 164 165 166 168 169 170 171 172 173 174 176 177 179 180 183 184 185 186 187 188 192 194 195 197 198 200 202 203 204 206 207 208 209 210 211 212 213 214 215 217 218 219 220 221 222 223 224 225 227 228 229 230 233 235 237 238 239 240 242 243 245 247 248 249 250 251 252 255 256 257 258 259 261 262 263 264 265 266 268 269 270 271 272 274 275 276 278 280 281 282 283 284 288 289 290 291 292 293 294 295 297 300 36 55 87 175 273 287 298 38 79 126 227 204 82 255 225 62 201 246 2 42 50 59 66 78 95 98 136 146 150 167 181 189 205 232 234 236 254 296 299 6 14 19 25 30 32 34 37 41 46 47 49 53 56 83 85 100 103 107 114 118 125 128 131 139 140 149 152 178 182 190 191 192 196 199 216 226 231 241 244 253 260 267 279 285 286 1 3 4 5 7 8 9 10 11 12 13 15 16 17 18 20 21 22 23 24 26 27 28 29 31 33 35 39 40 43 44 45 48 51 52 54 57 58 60 61 63 64 65 67 68 69 70 71 72 73 74 75 76 77 80 81 84 86 88 89 90 91 92 93 94 96 97 99 101 102 104 105 106 108 109 110 111 112 113 115 116 117 119 120 121 122 123 124 127 129 130 132 133 134 135 137 138 141 142 143 144 145 147 148 151 153 154 155 156 157 158 159 160 161 162 163 164 165 166 168 169 170 171 172 173 174 176 177 179 180 183 184 185 186 187 188 193 194 195 197 198 200 202 203 206 207 208 209 210 211 212 213 214 215 217 218 219 220 221 222 223 224 228 229 230 233 235 237 238 239 240 242 243 245 247 248 249 250 251 252 256 257 258 259 261 262 263 264 265 266 268 269 270 271 272 274 275 276 277 278 280 281 282 283 284 288 289 290 291 292 293 294 295 297 300 45 59 88 113 162 165 187 208 74 124 197 257 269 285 287 201 78 167 181 246 42 205 78 167 181 246 98 2 42 50 59 66 95 136 146 150 205 232 234 85 189 236 254 296 299 6 46 47 62 83 100 103 140 191 199 244 267 56 3 9 14 15 19 22 24 25 28 30 32 34 37 38 41 49 53 54 63 73 82 86 93 104 105 106 107 109 110 114 118 121 122 125 128 131 139 147 149 152 153 170 178 182 190 192 193 194 196 216 219 226 231 241 245 253 260 271 273 279 286 17 20 27 60 68 72 91 111 115 123 126 127 133 138 141 145 154 159 162 171 172 174 176 179 187 217 220 224 228 230 233 247 256 258 262 276 291 292 293 294 23 31 80 223 282 1 4 5 7 8 10 11 12 13 16 18 21 26 29 33 35 36 39 40 43 44 48 51 52 55 57 58 61 64 65 67 69 70 71 75 76 77 79 81 84 87 89 90 92 94 96 97 99 101 102 108 112 116 117 119 120 129 130 132 134 135 137 142 143 144 148 151 155 156 157 158 160 161 163 164 166 168 169 173 175 177 180 183 184 185 186 188 195 198 200 202 203 204 206 207 209 210 211 212 213 214 215 218 221 222 225 227 229 235 237 238 239 240 242 243 248 249 250 251 252 255 259 261 263 264 265 266 268 270 272 274 275 277 278 280 281 283 284 288 289 290 295 297 298 300 74 124 197 257 269 285 287 121 157 54 273 158 153 40 37 201 30 128 33 131 78 167 181 246 168 67 2 42 50 59 66 95 98 136 146 150 205 232 234 254 6 46 47 62 83 85 100 103 140 189 191 199 236 244 267 296 299 259 5 3 4 9 10 14 15 16 17 19 20 22 24 25 27 28 32 34 35 38 39 41 43 44 48 49 53 56 60 63 64 68 69 70 72 73 82 84 86 91 93 99 102 104 105 106 107 109 110 111 112 114 115 118 122 123 125 126 127 133 134 138 139 141 142 144 145 147 149 152 154 159 162 170 171 172 174 176 178 179 182 187 190 192 193 194 196 211 214 216 217 219 220 224 226 228 230 231 233 241 243 245 247 250 253 256 258 260 262 266 271 274 276 279 281 282 284 286 291 292 293 294 169 75 31 80 223 1 7 8 11 12 13 18 21 23 26 29 36 45 51 52 55 57 58 61 65 71 76 77 79 81 87 88 89 90 92 94 96 97 101 108 113 116 117 119 120 129 130 132 135 137 143 148 151 155 156 160 161 163 164 165 166 173 175 177 180 183 184 185 186 188 195 198 200 202 203 204 206 207 208 209 210 212 213 215 218 221 222 225 227 229 235 237 238 239 240 242 248 249 251 252 255 261 263 264 265 268 270 272 275 277 278 280 283 288 289 290 295 297 298 300 85 105 108 145 235 277 280 293 26 66 90 165 173 253 300 83 201 286 2 42 59 78 95 98 146 150 167 181 205 232 234 246 254 136 6 30 46 47 50 62 100 103 189 191 199 236 267 285 287 296 299 244 3 9 10 14 15 19 20 22 24 25 28 32 34 37 38 41 49 53 54 56 63 64 68 69 70 73 82 86 91 93 104 106 107 109 110 112 114 118 121 122 124 125 126 127 128 131 139 140 142 144 147 149 152 153 162 170 171 174 178 179 182 190 192 193 194 196 211 216 219 226 231 241 245 258 260 262 271 273 276 279 281 284 291 17 60 115 123 141 154 159 172 187 220 230 247 256 293 294 31 223 1 4 5 7 8 11 12 13 16 18 21 23 27 29 33 35 36 39 40 43 44 45 48 51 52 55 57 58 61 65 67 71 72 74 75 76 77 79 80 81 84 87 88 89 92 94 96 97 99 101 102 111 113 116 117 119 120 129 130 132 133 134 135 137 138 143 148 151 155 156 157 158 160 161 163 164 166 168 169 175 176 177 180 183 184 185 186 188 195 197 198 200 202 203 204 206 207 208 209 210 212 213 214 215 217 218 221 222 224 225 227 228 229 233 237 238 239 240 242 243 248 249 250 251 252 255 257 259 261 263 264 265 266 268 269 270 272 274 275 278 282 283 288 289 290 292 295 297 298 26 66 90 165 173 253 300 85 191 252 72 182 225 135 190 201 286 57 2 42 59 78 95 98 136 146 150 167 181 205 232 234 246 254 6 30 46 47 50 62 83 100 103 140 189 199 236 244 267 285 287 296 299 142 3 4 5 9 10 14 15 16 17 19 20 22 24 25 28 32 34 37 38 39 41 43 44 49 53 54 56 60 63 64 67 68 69 70 73 82 86 91 93 99 102 104 105 106 107 109 110 112 114 115 118 121 122 123 124 125 126 127 128 131 139 141 144 145 147 149 152 153 154 158 159 162 170 171 172 174 176 178 179 187 192 193 194 196 211 214 216 219 220 224 226 230 231 241 243 245 247 250 256 258 260 262 271 273 274 276 279 281 282 284 291 293 294 31 223 1 7 8 11 12 13 18 21 23 27 29 33 35 36 40 45 48 51 52 55 58 61 65 71 74 75 76 77 79 80 81 84 87 88 89 92 94 96 97 101 108 111 113 116 117 119 120 129 130 132 133 134 137 138 143 148 151 155 156 157 160 161 163 164 166 168 169 175 177 180 183 184 185 186 188 195 197 198 200 202 203 204 206 207 208 209 210 212 213 215 217 218 221 222 227 228 229 233 235 237 238 239 240 242 248 249 251 255 257 259 261 263 264 265 266 268 269 270 272 275 277 278 280 283 288 289 290 292 295 297 298 19 74 83 91 134 155 186 293 4 17 36 123 276 280 300 201 246 78 167 181 42 205 167 181 2 50 59 66 95 98 136 146 150 232 234 254 85 100 189 236 287 296 299 6 46 47 62 83 103 191 199 244 267 285 14 15 22 24 25 28 30 32 34 37 38 41 49 53 54 56 73 82 86 93 105 106 107 109 114 118 122 125 128 131 139 140 149 152 153 162 178 182 190 192 194 196 216 219 226 231 241 245 253 260 271 273 279 286 3 9 10 16 19 20 39 60 63 68 91 102 104 110 115 121 124 126 127 141 147 159 171 172 174 176 179 187 193 224 230 247 256 258 262 291 293 223 1 5 7 8 11 12 13 18 21 23 26 27 29 31 33 35 40 43 44 45 48 51 52 55 57 58 61 64 65 67 69 70 71 72 75 76 77 79 80 81 84 87 88 89 90 92 94 96 97 99 101 108 111 112 113 116 117 119 120 129 130 132 133 135 137 138 142 143 144 145 148 151 154 156 157 158 160 161 163 164 165 166 168 169 170 173 175 177 180 183 184 185 188 195 197 198 200 202 203 204 206 207 208 209 210 211 212 213 214 215 217 218 220 221 222 225 227 228 229 233 235 237 238 239 240 242 243 248 249 250 251 252 255 257 259 261 263 264 265 266 268 269 270 272 274 275 277 278 281 282 283 284 288 289 290 292 294 295 297 298 4 17 36 123 276 280 300 250 268 57 145 42 49 25 190 201 246 78 128 33 167 181 205 168 2 50 59 66 95 98 136 146 150 232 234 254 6 30 46 47 62 83 85 100 103 140 189 191 199 236 244 267 285 287 296 299 3 5 9 10 14 15 16 19 20 22 24 28 32 34 37 38 39 41 43 44 53 54 56 60 63 64 67 68 69 70 73 82 86 91 93 99 102 104 105 106 107 109 110 112 114 115 118 121 122 124 125 126 127 131 139 141 142 144 147 149 152 153 158 159 162 170 171 172 174 176 178 179 182 187 192 193 194 196 211 214 216 219 224 226 230 231 241 243 245 247 253 256 258 260 262 271 273 274 279 281 282 284 286 291 293 26 223 1 7 8 11 12 13 18 21 23 27 29 31 35 40 45 48 51 52 55 58 61 65 71 72 74 75 76 77 79 80 81 84 87 88 89 90 92 94 96 97 101 108 111 113 116 117 119 120 129 130 132 133 134 135 137 138 143 148 151 154 155 156 157 160 161 163 164 165 166 169 173 175 177 180 183 184 185 186 188 195 197 198 200 202 203 204 206 207 208 209 210 212 213 215 217 218 220 221 222 225 227 228 229 233 235 237 238 239 240 242 248 249 251 252 255 257 259 261 263 264 265 266 269 270 272 275 277 278 283 288 289 290 292 294 295 297 298 56 75 80 132 167 189 235 270 40 63 140 162 219 244 261 201 100 78 78 40 63 140 162 219 244 261 5 160 189 139 128 137 182 263 100 201 30 78 122 134 148 180 189 268 269 293 3 58 73 79 89 116 294 42 201 78 167 181 205 246 59 98 2 146 150 232 234 95 136 50 66 236 254 287 296 299 6 83 85 100 189 199 267 285 14 19 25 30 32 34 37 38 41 46 47 49 53 56 62 103 107 114 118 125 139 140 149 152 178 182 190 191 196 216 226 241 244 253 260 273 279 286 9 15 22 24 28 54 63 82 86 93 106 109 110 121 122 147 153 162 194 231 245 271 131 141 1 4 5 7 8 10 11 12 13 16 17 18 20 21 23 26 27 29 31 33 35 36 39 40 43 44 45 48 51 52 55 57 60 61 64 65 67 68 69 70 71 72 74 75 76 77 80 81 84 87 88 90 91 92 94 96 97 99 101 102 104 105 108 111 112 113 115 117 119 120 123 124 126 127 128 129 130 132 133 135 137 138 142 143 144 145 151 154 155 156 157 158 159 160 161 163 164 165 166 168 169 170 171 172 173 174 175 176 177 179 183 184 185 186 187 188 192 193 195 197 198 200 202 203 204 206 207 208 209 210 211 212 213 214 215 217 218 219 220 221 222 223 224 225 227 228 229 230 233 235 237 238 239 240 242 243 247 248 249 250 251 252 255 256 257 258 259 261 262 263 264 265 266 270 272 274 275 276 277 278 280 281 282 283 284 288 289 290 291 292 295 297 298 300 3 58 73 79 89 116 294 170 42 238 251 137 119 104 190 201 168 59 78 98 167 181 205 246 2 95 136 146 150 232 234 254 6 30 50 66 83 85 100 189 199 236 267 285 287 296 299 259 9 14 15 19 22 24 25 28 32 34 37 38 41 46 47 49 53 54 56 62 63 82 86 93 103 105 106 107 109 110 114 118 121 122 125 128 131 139 140 147 149 152 153 162 178 182 191 192 193 194 196 216 219 226 231 241 244 245 253 260 271 273 279 286 70 26 141 75 1 4 5 7 8 10 11 12 13 16 17 18 20 21 23 27 29 31 33 35 36 39 40 43 44 45 48 51 52 55 57 60 61 64 65 67 68 69 71 72 74 76 77 80 81 84 87 88 90 91 92 94 96 97 99 101 102 108 111 112 113 115 117 120 123 124 126 127 129 130 132 133 134 135 138 142 143 144 145 148 151 154 155 156 157 158 159 160 161 163 164 165 166 169 171 172 173 174 175 176 177 179 180 183 184 185 186 187 188 195 197 198 200 202 203 204 206 207 208 209 210 211 212 213 214 215 217 218 220 221 222 223 224 225 227 228 229 230 233 235 237 239 240 242 243 247 248 249 250 252 255 256 257 258 261 262 263 264 265 266 268 269 270 272 274 275 276 277 278 280 281 282 283 284 288 289 290 291 292 293 295 297 298 300 56 64 71 77 133 247 261 278 19 100 144 206 267 269 201 254 78 246 167 5 19 100 144 206 267 269 196 1 27 184 141 278 51 201 259 78 246 167 181 91 165 179 186 222 268 275 278 50 111 215 217 240 248 265 201 267 2 6 30 42 59 66 78 83 85 95 98 100 136 146 150 167 181 189 199 205 232 234 236 246 254 285 287 296 299 3 4 5 9 10 14 15 16 17 19 20 22 24 25 28 32 34 37 38 41 43 44 46 47 49 53 54 56 60 62 63 64 67 68 69 70 73 82 86 93 99 102 103 104 105 106 107 109 110 112 114 115 118 121 122 123 124 125 126 127 128 131 139 140 141 142 144 145 147 149 152 153 158 162 170 171 172 174 176 178 182 190 191 192 193 194 196 211 214 216 219 224 226 230 231 241 243 244 245 247 253 256 258 260 262 271 273 276 279 281 282 284 286 291 293 91 159 179 187 220 267 285 294 223 239 280 1 7 8 11 12 13 18 21 23 26 27 29 31 33 35 36 39 40 45 48 51 52 55 57 58 61 65 71 72 74 75 76 77 79 80 81 84 87 88 89 90 92 94 96 97 101 108 113 116 117 119 120 129 130 132 133 134 135 137 138 143 148 151 154 155 156 157 160 161 163 164 166 168 169 173 175 177 180 183 184 185 188 195 197 198 200 202 203 204 206 207 208 209 210 212 213 218 221 225 227 228 229 233 235 237 238 242 249 250 251 252 255 257 259 261 263 264 266 269 270 272 274 277 283 288 289 290 292 295 297 298 300 50 111 215 217 240 248 265 145 153 222 25 29 119 197 51 201 235 2 42 59 66 78 83 85 95 98 100 136 146 150 167 181 189 205 232 234 236 246 254 287 296 299 105 70 52 257 3 4 5 6 9 10 14 15 16 17 19 20 22 24 28 30 32 34 37 38 39 41 43 44 46 47 49 53 54 56 60 62 63 64 67 68 69 72 73 82 86 91 93 99 102 103 104 106 107 109 110 112 114 115 118 121 122 123 124 125 126 127 128 131 139 140 141 142 144 147 149 152 154 158 159 162 170 171 172 174 176 178 179 182 187 190 191 192 193 194 196 199 211 214 216 219 220 224 226 230 231 241 243 244 245 247 250 253 256 258 260 262 267 271 273 274 276 279 281 282 284 285 286 291 292 293 294 31 223 135 1 7 8 11 12 13 18 21 23 26 27 33 35 36 40 45 48 55 57 58 61 65 71 74 75 76 77 79 80 81 84 87 88 89 90 92 94 96 97 101 108 113 116 117 120 129 130 132 133 134 137 138 143 148 151 155 156 157 160 161 163 164 165 166 168 169 173 175 177 180 183 184 185 186 188 195 198 200 202 203 204 206 207 208 209 210 212 213 218 221 225 227 228 229 233 237 238 239 242 249 251 252 255 259 261 263 264 266 268 269 270 272 275 277 278 280 283 288 289 290 295 297 298 300 58 100 134 137 151 169 217 254 50 65 171 216 219 271 285 2 201 78 246 50 65 171 216 219 271 285 80 140 42 9 12 217 116 259 201 152 78 131 62 138 176 205 247 266 271 274 99 111 178 182 231 236 295 98 201 99 111 178 182 231 236 295 65 270 154 67 141 242 281 103 201 254 54 108 182 200 207 255 259 293 68 98 121 204 227 243 300 83 201 246 42 59 78 167 181 205 232 232 2 95 136 146 150 234 254 6 42 46 47 50 59 66 83 85 100 189 199 236 267 287 296 299 14 19 24 25 30 32 34 37 38 41 49 53 56 62 103 106 107 114 118 125 128 131 139 140 149 152 178 190 191 192 196 216 226 231 241 244 253 260 273 279 285 286 3 4 9 10 15 16 17 22 28 54 60 63 73 82 86 91 93 102 104 109 110 115 122 123 124 126 127 141 145 147 153 158 162 170 171 172 174 176 179 182 187 193 194 211 214 224 230 247 256 258 262 271 276 281 284 291 293 133 223 1 5 7 8 11 12 13 18 20 21 23 26 27 29 31 33 35 36 39 40 43 44 45 48 51 52 55 57 58 61 64 65 67 69 70 71 72 74 75 76 77 79 80 81 84 87 88 89 90 92 94 96 97 99 101 105 111 112 113 116 117 119 120 129 130 132 134 135 137 138 142 143 144 148 151 154 155 156 157 159 160 161 163 164 165 166 168 169 173 175 177 180 183 184 185 186 188 195 197 198 202 203 206 208 209 210 212 213 215 217 218 219 220 221 222 225 228 229 233 235 237 238 239 240 242 245 248 249 250 251 252 257 261 263 264 265 266 268 269 270 272 274 275 277 278 280 282 283 288 289 290 292 294 295 297 298 68 98 121 204 227 243 300 286 252 44 36 61 285 20 190 201 246 57 78 167 181 205 168 157 90 232 2 6 30 42 46 47 50 59 66 83 85 95 100 136 146 150 189 199 234 236 254 267 287 296 299 3 4 5 9 10 14 15 16 17 19 22 24 25 28 32 34 37 38 41 43 49 53 54 56 60 62 63 64 67 69 70 73 82 86 91 93 99 102 103 104 105 106 107 109 110 112 114 115 118 122 123 124 125 126 127 128 131 139 140 141 142 144 145 147 149 152 153 158 162 170 171 172 174 176 178 179 182 187 191 192 193 194 196 211 214 216 219 224 226 230 231 241 244 245 247 253 256 258 260 262 271 273 274 276 279 281 282 284 291 293 26 257 223 184 1 7 8 11 12 13 18 21 23 27 29 31 33 35 39 40 45 48 51 52 55 58 65 71 72 74 75 76 77 79 80 81 84 87 88 89 92 94 96 97 101 108 111 113 116 117 119 120 129 130 132 133 134 135 137 138 143 148 151 154 155 156 159 160 161 163 164 165 166 169 173 175 177 180 183 185 186 188 195 197 198 200 202 203 206 207 208 209 210 212 213 215 217 218 220 221 222 225 228 229 233 235 237 238 239 240 242 248 249 250 251 255 259 261 263 264 265 266 268 269 270 272 275 277 278 280 283 288 289 290 292 294 295 297 298 16 36 108 136 138 191 224 276 12 28 55 86 105 184 267 83 201 246 78 167 181 42 59 95 98 136 146 150 205 232 234 246 254 2 50 66 6 46 47 62 83 85 100 103 140 189 199 236 244 285 287 296 299 14 19 22 24 25 30 32 34 37 38 41 49 53 54 56 93 106 107 109 114 118 125 128 131 139 149 152 162 178 182 190 192 196 216 226 231 241 253 260 271 273 279 286 3 9 10 15 16 17 20 39 60 63 68 72 73 82 91 102 104 110 111 115 121 123 124 126 127 141 145 147 153 154 159 170 171 172 174 176 179 187 193 194 211 214 220 224 230 245 247 256 258 262 276 284 291 292 293 294 31 223 1 4 5 7 8 11 13 18 21 23 26 27 29 33 35 40 43 44 45 48 51 52 57 58 61 64 65 67 69 70 71 74 75 76 77 79 80 81 84 87 88 89 90 92 94 96 97 99 101 112 113 116 117 119 120 122 129 130 132 133 134 135 137 142 143 144 148 151 155 156 157 158 160 161 163 164 165 166 168 169 173 175 177 180 183 185 186 188 195 197 198 200 202 203 204 206 207 208 209 210 212 213 215 217 218 219 221 222 225 227 228 229 233 235 237 238 239 240 242 243 248 249 250 251 252 255 257 259 261 263 264 265 266 268 269 270 272 274 275 277 278 280 281 282 283 288 289 290 295 297 298 300 12 28 55 86 105 184 267 41 34 252 43 270 142 132 21 201 57 131 2 42 59 78 95 98 136 146 150 167 181 205 232 234 246 254 6 30 46 47 50 62 66 83 85 100 103 140 189 191 199 236 244 285 287 296 299 152 3 4 5 9 10 14 15 16 17 19 20 22 24 25 32 37 38 39 44 49 53 54 56 60 63 64 67 68 69 70 72 73 82 91 93 99 102 104 106 107 109 110 111 112 114 115 118 121 122 123 124 125 126 127 128 139 141 144 145 147 149 153 154 158 159 162 170 171 172 174 176 178 179 182 187 190 192 193 194 196 211 214 216 219 220 224 226 230 231 241 243 245 247 250 253 256 258 260 262 271 273 274 276 279 281 282 284 286 291 292 293 294 97 92 75 31 84 223 1 7 8 11 13 18 23 26 27 29 33 35 36 40 45 48 51 52 58 61 65 71 74 76 77 79 80 81 87 88 89 90 94 96 101 108 113 116 117 119 120 129 130 133 134 135 137 138 143 148 151 155 156 157 160 161 163 164 165 166 168 169 173 175 177 180 183 185 186 188 195 197 198 200 202 203 204 206 207 208 209 210 212 213 215 217 218 221 222 225 227 228 229 233 235 237 238 239 240 242 248 249 251 255 257 259 261 263 264 265 266 268 269 272 275 277 278 280 283 288 289 290 295 297 298 300 3 9 56 112 248 254 264 297 23 26 70 99 125 257 271 146 201 286 181 254 78 167 246 2 42 50 59 66 95 98 146 150 189 232 234 236 287 296 299 83 85 100 136 205 6 14 19 25 32 34 37 38 41 46 47 49 53 56 103 107 114 118 139 149 178 182 190 191 192 196 199 216 226 231 244 260 267 273 279 285 1 4 5 7 8 10 11 12 13 15 16 17 20 21 22 24 27 28 29 30 31 33 35 36 39 40 43 44 45 48 51 52 54 57 58 60 61 62 63 64 65 67 68 69 71 72 73 74 75 76 77 79 80 81 82 84 86 87 88 89 90 91 92 93 94 96 97 101 102 104 105 106 108 109 110 111 113 115 116 119 120 121 122 123 124 126 127 128 129 130 131 132 133 134 135 137 138 140 141 142 143 144 145 147 148 152 153 154 155 156 157 158 159 160 161 162 163 164 165 166 168 169 170 171 172 173 174 175 176 177 179 180 183 184 185 186 187 188 193 194 195 197 198 200 202 203 204 206 207 209 210 211 212 213 214 215 217 218 219 220 221 222 223 224 227 228 229 230 233 235 237 238 239 240 241 242 243 245 247 249 250 251 252 253 255 256 258 259 261 262 263 266 268 269 270 274 275 276 277 278 280 281 282 283 284 288 289 291 292 293 294 295 298 272 18 55 117 151 208 225 265 290 300 23 26 70 99 125 257 271 186 129 5 227 133 259 241 156 181 201 254 286 76 2 42 50 59 66 78 95 98 136 146 150 167 189 205 232 234 236 246 287 296 299 6 14 19 25 30 32 34 37 38 41 46 47 49 53 56 62 83 85 100 103 107 114 118 128 131 139 140 149 152 178 182 190 191 192 196 199 216 226 231 244 253 260 267 273 279 285 43 67 1 3 4 7 8 9 10 11 12 13 15 16 17 18 20 21 22 24 27 28 29 31 33 35 36 39 40 44 45 48 51 52 54 55 57 58 60 61 63 64 65 68 69 71 72 73 74 75 77 79 80 81 82 84 86 87 88 89 90 91 92 93 94 96 97 101 102 104 105 106 108 109 110 111 112 113 115 116 117 119 120 121 122 123 124 126 127 130 132 134 135 137 138 141 142 143 144 145 147 148 151 153 154 155 157 158 159 160 161 162 163 164 165 166 168 169 170 171 172 173 174 175 176 177 179 180 183 184 185 187 188 193 194 195 197 198 200 202 203 204 206 207 208 209 210 211 212 213 214 215 217 218 219 220 221 222 223 224 225 228 229 230 233 235 237 238 239 240 242 243 245 247 248 249 250 251 252 255 256 258 261 262 263 264 265 266 268 269 270 272 274 275 276 277 278 280 281 282 283 284 288 289 290 291 292 293 294 295 297 298 300 70 131 135 162 185 210 233 249 142 163 171 195 226 241 298 201 78 167 181 246 42 205 98 2 42 59 95 146 150 232 234 50 66 136 254 287 6 83 85 100 189 267 285 296 19 25 30 41 46 47 53 62 103 107 114 118 125 140 152 191 196 199 236 244 253 299 9 14 15 22 24 28 32 34 37 49 54 63 82 86 93 104 106 109 110 121 122 139 147 149 153 162 170 178 182 190 192 193 194 216 231 245 260 271 273 279 286 1 3 4 5 7 8 10 11 12 13 16 17 18 20 21 23 26 27 29 31 33 35 36 38 39 40 43 44 45 48 51 52 55 56 57 58 60 61 64 65 67 68 69 71 72 73 74 75 76 77 79 80 81 84 87 88 89 90 91 92 94 96 97 99 101 102 105 108 111 112 113 115 116 117 119 120 123 124 126 127 128 129 130 132 133 134 137 138 141 143 144 145 148 151 154 155 156 157 158 159 160 161 164 165 166 168 169 172 173 174 175 176 177 179 180 183 184 186 187 188 197 198 200 202 203 204 206 207 208 209 211 212 213 214 215 217 218 219 220 221 222 223 224 225 227 228 229 230 235 237 238 239 240 242 243 247 248 250 251 252 255 256 257 258 259 261 262 263 264 265 266 268 269 270 272 274 275 276 277 278 280 281 282 283 284 288 289 290 291 292 293 294 295 297 300 142 163 171 195 226 241 298 136 75 239 158 237 45 3 244 201 78 167 181 246 205 168 2 42 59 95 98 146 150 232 234 254 6 50 66 83 85 100 189 236 267 285 287 296 299 43 259 9 14 15 19 22 24 25 28 30 32 34 37 38 41 46 47 49 53 54 56 62 63 73 82 86 93 103 104 105 106 107 109 110 114 118 121 122 125 128 131 139 140 147 149 152 153 162 170 178 182 190 191 192 193 194 196 199 216 219 231 245 253 260 271 273 279 286 202 1 4 5 7 8 10 11 12 13 16 17 18 20 21 23 26 27 29 31 33 35 36 39 40 44 48 51 52 55 57 58 60 61 64 65 67 68 69 70 71 72 74 76 77 79 80 81 84 87 88 89 90 91 92 94 96 97 99 101 102 108 111 112 113 115 116 117 119 120 123 124 126 127 129 130 132 133 134 135 137 138 141 143 144 145 148 151 154 155 156 157 159 160 161 164 165 166 169 172 173 174 175 176 177 179 180 183 184 185 186 187 188 197 198 200 203 204 206 207 208 209 210 211 212 213 214 215 217 218 220 221 222 223 224 225 227 228 229 230 233 235 238 240 242 243 247 248 249 250 251 252 255 256 257 258 261 262 263 264 265 266 268 269 270 272 274 275 276 277 278 280 281 282 283 284 288 289 290 291 292 293 294 295 297 300 1 43 84 94 98 111 200 299 85 114 158 172 203 240 294 201 78 78 85 114 158 172 203 240 294 231 81 221 60 254 107 36 253 201 246 30 78 12 68 108 141 177 208 267 295 3 58 75 189 287 296 83 201 78 167 181 246 2 42 59 98 150 205 232 234 95 146 50 66 83 85 100 136 236 254 299 6 14 19 25 41 46 47 49 53 62 103 107 114 118 125 149 182 190 191 196 199 244 267 285 4 5 9 10 15 16 17 20 22 24 27 28 30 32 34 35 36 37 38 39 43 44 48 52 54 56 60 63 64 67 69 70 72 73 77 82 84 86 90 91 93 99 102 104 105 106 109 110 111 112 115 121 122 123 124 126 127 128 131 132 133 134 138 139 140 142 144 145 147 152 153 154 158 159 162 170 171 172 174 175 176 178 179 184 187 192 193 194 211 214 216 217 219 220 224 226 228 230 231 233 238 239 240 241 242 243 245 247 250 253 256 258 259 260 262 266 271 273 274 276 277 279 280 281 282 284 286 291 292 293 294 298 1 12 23 29 45 51 61 68 74 79 94 108 113 119 155 156 164 166 180 185 188 197 200 203 206 213 223 229 249 251 263 268 269 278 283 289 295 31 40 80 89 143 204 227 257 265 248 272 275 7 8 11 13 18 21 26 33 55 57 65 71 76 81 87 88 92 96 97 101 116 117 120 129 130 135 137 148 151 157 160 161 163 165 168 169 173 183 186 195 198 202 207 209 210 212 215 218 221 222 225 235 237 252 255 261 264 270 288 290 297 300 3 58 75 165 189 287 296 261 207 252 162 161 37 235 201 57 2 42 59 78 98 150 167 181 205 232 234 246 50 66 83 85 95 100 136 146 236 254 299 6 14 19 25 30 41 46 47 49 53 62 103 107 114 118 125 140 149 152 182 190 191 196 199 244 253 267 285 259 1 4 5 7 8 9 10 11 12 13 15 16 17 20 21 22 23 24 26 27 28 29 31 32 33 34 35 36 38 39 40 43 44 45 48 51 52 54 56 60 61 63 64 65 67 68 69 70 71 72 73 74 76 77 79 80 81 82 84 86 87 88 89 90 91 92 93 94 96 99 101 102 104 105 106 108 109 110 111 112 113 115 116 119 121 122 123 124 126 127 128 129 130 131 132 133 134 135 137 138 139 141 142 143 144 145 147 148 153 154 155 156 157 158 159 160 164 166 168 169 170 171 172 173 174 175 176 177 178 179 180 183 184 185 187 188 192 193 194 195 197 198 200 202 203 204 206 211 212 213 214 215 216 217 218 219 220 221 222 223 224 226 227 228 229 230 231 233 238 239 240 241 242 243 245 247 249 250 251 255 256 257 258 260 262 263 264 266 268 269 270 271 273 274 276 277 278 279 280 281 282 283 284 286 288 289 291 292 293 294 295 297 298 18 55 97 117 120 151 163 186 208 209 210 225 237 248 265 272 275 290 300 3 7 9 66 91 245 275 276 135 147 206 217 298 201 181 42 78 167 205 246 2 59 98 150 232 234 66 95 136 146 83 85 100 189 236 287 296 299 254 6 19 25 41 46 47 53 62 103 107 114 118 191 199 244 267 285 14 22 24 28 30 32 34 37 38 49 50 54 56 73 82 86 93 106 109 122 125 128 131 139 140 149 152 153 162 178 182 190 192 196 216 219 226 231 241 253 260 271 273 279 286 3 9 10 17 20 23 27 36 39 58 60 63 68 71 72 77 91 102 104 110 111 115 119 121 123 124 126 127 132 133 138 141 154 155 159 166 171 172 174 175 176 179 183 184 187 188 193 194 200 211 213 220 224 228 230 233 238 240 242 245 247 249 256 258 261 262 263 264 269 270 276 280 283 291 292 293 294 295 31 12 87 223 1 4 5 8 11 13 15 16 18 21 26 29 33 35 40 43 44 45 48 51 52 55 57 61 64 65 67 69 70 74 75 76 79 80 81 84 88 89 90 92 94 96 97 99 101 105 108 112 113 116 117 120 129 130 134 137 142 143 144 145 148 151 156 157 158 160 161 163 164 165 168 169 170 173 177 180 185 186 195 197 198 202 203 204 207 208 209 210 212 214 215 218 221 222 225 227 229 235 237 239 243 248 250 251 252 255 257 259 265 266 268 272 274 277 278 281 282 284 288 289 290 297 300 50 135 147 148 206 217 298 186 129 300 145 197 21 181 201 42 78 167 205 246 2 59 98 150 232 234 66 95 136 146 254 83 85 100 189 236 287 296 299 6 19 25 30 41 46 47 53 62 103 107 114 118 140 152 191 199 244 253 267 285 259 3 4 5 7 9 10 13 14 15 16 17 20 22 23 24 27 28 32 34 35 36 37 38 39 43 44 48 49 52 54 56 58 60 63 64 67 68 69 70 71 72 73 77 82 84 86 88 90 91 93 99 102 104 105 106 109 110 111 112 115 119 121 122 123 124 125 126 127 128 131 132 133 134 138 139 141 142 143 144 149 153 154 155 158 159 162 166 169 170 171 172 174 175 176 178 179 182 183 184 187 188 190 192 193 194 196 198 200 211 213 214 216 219 220 224 226 228 230 231 233 238 239 240 241 242 243 245 247 249 250 256 257 258 260 261 262 263 264 266 269 270 271 273 274 276 277 279 280 281 282 283 284 286 291 292 293 294 295 12 31 87 89 113 116 223 1 8 11 18 26 29 33 40 45 51 55 57 61 65 74 75 76 79 80 81 92 94 96 97 101 108 117 120 130 137 151 156 157 160 161 163 164 165 168 173 177 180 185 195 202 203 204 207 208 209 210 212 215 218 221 222 225 227 229 235 237 248 251 252 255 265 268 272 275 278 288 289 290 297 28 42 66 75 118 150 160 221 33 63 149 201 227 260 290 33 63 149 201 227 260 290 2 168 300 160 69 277 289 265 21 26 30 101 231 250 251 294 36 50 125 225 230 235 289 201 246 286 2 42 59 78 95 98 136 146 150 167 181 205 232 234 254 42 6 46 47 62 66 83 85 100 103 140 189 191 199 236 244 267 285 287 296 299 2 3 4 5 9 10 14 15 16 17 19 20 22 24 25 28 32 37 41 44 49 53 54 60 63 64 68 69 73 82 91 93 95 99 102 104 106 107 109 110 112 114 115 118 121 122 123 124 126 127 136 139 141 144 145 146 147 149 150 153 158 162 167 170 172 174 178 179 181 190 192 194 196 205 211 214 216 224 226 231 232 234 241 243 245 247 256 258 262 271 273 276 279 281 282 284 286 291 293 38 131 223 1 7 8 11 12 13 18 23 27 29 31 33 34 35 39 40 43 45 48 51 52 55 56 57 58 61 65 67 70 71 72 74 75 76 77 79 80 81 84 86 87 88 89 90 92 94 96 97 105 108 111 113 116 117 119 120 128 129 130 132 133 134 135 137 138 142 143 148 151 152 154 155 156 157 159 160 161 163 164 165 166 168 169 171 173 175 176 177 180 182 183 184 185 186 187 188 193 195 197 198 200 202 203 204 206 207 208 209 210 212 213 215 217 218 219 220 221 222 227 228 229 233 237 238 239 240 242 248 249 252 253 255 257 259 260 261 263 264 265 266 268 269 270 272 274 275 277 278 280 283 288 290 292 295 297 298 300 36 50 125 225 230 235 289 171 176 70 59 260 98 23 193 201 246 62 78 152 168 157 35 254 43 76 277 128 33 67 90 89 259 42 2 3 4 5 6 9 10 14 15 16 17 19 20 22 24 25 28 30 32 34 37 38 41 44 46 47 49 53 54 56 60 63 64 66 68 69 73 82 83 85 86 91 93 95 99 100 102 103 104 105 106 107 109 110 112 114 115 118 121 122 123 124 126 127 131 136 139 140 141 142 144 145 146 147 149 150 153 158 162 167 170 172 174 178 179 181 182 189 190 191 192 194 196 199 205 211 214 216 219 224 226 231 232 234 236 241 243 244 245 247 253 256 258 262 267 271 273 276 279 281 282 284 285 286 287 291 293 296 299 65 134 223 75 1 7 8 11 12 13 18 21 26 27 29 31 39 40 45 48 51 52 55 57 58 61 71 72 74 77 79 80 81 84 87 88 92 94 96 97 101 108 111 113 116 117 119 120 129 130 132 133 135 137 138 143 148 151 154 155 156 159 160 161 163 164 165 166 169 173 175 177 180 183 184 185 186 187 188 195 197 198 200 202 203 204 206 207 208 209 210 212 213 215 217 218 220 221 222 227 228 229 233 237 238 239 240 242 248 249 250 251 252 255 257 261 263 264 265 266 268 269 270 272 274 275 278 280 283 288 290 292 294 295 297 298 300 20 29 44 163 193 224 251 296 40 78 151 180 189 260 278 2 201 167 181 205 246 42 59 98 232 150 234 95 136 146 254 50 66 83 85 100 236 287 299 6 267 285 296 19 25 30 41 46 47 53 62 103 107 114 118 140 152 191 196 199 244 253 14 32 34 49 125 149 178 182 190 273 3 4 5 7 8 9 10 11 12 13 15 16 17 21 22 23 24 26 27 28 31 33 35 36 37 38 39 43 45 48 51 52 54 56 57 58 60 61 63 64 65 67 68 69 70 71 72 73 74 76 77 79 80 81 82 84 86 87 88 89 90 91 92 93 94 96 99 102 104 105 106 108 109 110 111 112 113 115 116 119 121 122 123 124 126 127 128 129 130 131 132 133 134 135 137 138 139 141 142 143 144 145 147 148 153 154 155 156 157 158 159 160 162 164 165 166 168 169 170 171 172 173 174 175 176 177 179 183 184 185 187 188 192 194 195 197 198 200 202 203 204 206 211 212 213 214 215 216 217 218 219 220 221 223 226 227 228 229 230 231 233 238 239 240 241 242 243 245 247 249 250 252 255 256 257 258 259 261 262 263 264 266 268 269 270 271 274 276 277 279 280 281 282 283 284 286 288 289 291 292 293 294 295 297 298 29 275 1 18 55 75 97 101 117 120 161 186 207 208 209 210 222 225 235 237 248 265 272 290 300 40 78 151 180 189 260 278 226 206 293 240 255 132 23 7 2 201 42 167 181 205 246 59 98 150 232 234 50 66 95 136 146 254 6 83 85 100 236 267 285 287 296 299 14 19 25 30 32 34 41 46 47 49 53 62 103 107 114 118 125 140 149 152 178 182 190 191 196 199 244 253 273 1 3 4 5 8 9 10 11 12 13 15 16 17 20 21 22 24 26 27 28 29 31 33 35 36 37 38 39 43 44 45 48 51 52 54 56 57 58 60 61 63 64 65 67 68 69 70 71 72 73 74 76 77 79 80 81 82 84 86 87 88 89 90 91 92 93 94 96 99 101 102 104 105 106 108 109 110 111 112 113 115 116 119 121 122 123 124 126 127 128 129 130 131 133 134 135 137 138 139 141 142 143 144 145 147 148 153 154 155 156 157 158 159 160 162 163 164 165 166 168 169 170 171 172 173 174 175 176 177 179 183 184 185 187 188 192 193 194 195 197 198 200 202 203 204 210 211 212 213 214 215 216 217 218 219 220 221 222 223 224 227 228 229 230 231 233 235 237 238 239 241 242 243 245 247 249 250 251 252 256 257 258 259 261 262 263 264 266 268 269 270 271 274 275 276 277 279 280 281 282 283 284 286 288 289 291 292 294 295 297 298 18 55 75 97 117 120 161 186 207 208 209 225 248 265 272 290 300 53 229 251 255 268 278 284 295 17 30 78 96 130 137 155 201 42 98 167 181 205 246 2 59 150 232 234 50 66 95 136 146 189 236 254 287 296 299 83 85 100 6 14 19 25 32 41 46 47 49 62 103 107 114 118 125 140 149 152 178 182 190 191 196 199 244 253 267 273 285 34 37 53 216 226 241 279 286 1 3 4 5 7 8 9 10 11 12 13 15 16 18 20 21 22 23 24 26 27 28 29 31 33 35 36 38 39 40 43 44 45 48 51 52 54 56 57 58 60 61 63 64 65 67 68 69 70 71 72 73 74 75 76 77 79 80 81 82 84 86 87 88 89 90 91 92 93 94 97 99 101 102 104 105 106 108 109 110 111 112 113 115 116 117 119 120 121 122 123 124 126 127 128 129 131 132 133 134 135 138 139 141 142 143 144 145 147 148 153 154 156 157 158 159 160 161 162 163 164 165 166 168 169 170 171 172 173 174 175 176 177 179 180 183 184 185 186 187 188 192 193 194 195 197 198 200 202 203 204 206 207 209 210 211 212 213 214 215 217 218 219 220 221 222 223 224 225 227 228 230 231 233 235 237 238 239 240 242 243 245 247 248 249 250 252 256 257 258 259 260 261 262 263 264 265 266 269 270 271 272 274 275 276 277 280 281 282 283 288 289 290 291 292 293 294 297 298 300 55 151 208 17 30 78 96 130 137 155 134 249 23 285 119 51 209 165 201 2 42 59 98 150 167 181 205 232 234 246 50 66 83 85 95 100 136 146 189 236 254 287 296 299 6 14 19 25 32 34 37 38 41 46 47 49 53 56 62 103 107 114 118 125 140 149 152 178 182 190 191 196 199 216 226 241 244 253 267 273 279 286 257 1 3 4 5 7 8 9 10 11 12 13 15 16 18 20 21 22 24 26 27 28 29 31 33 35 36 39 40 43 44 45 48 52 54 57 58 60 61 63 64 65 67 68 69 70 71 72 73 74 75 76 77 79 80 81 82 84 86 87 88 89 90 91 92 93 94 97 99 101 102 104 105 106 108 109 110 111 112 113 115 116 117 120 121 122 123 124 126 127 128 129 131 132 133 135 138 139 141 142 143 144 145 147 148 151 153 154 156 157 158 159 160 161 162 163 164 166 168 169 170 171 172 173 174 175 176 177 179 180 183 184 185 186 187 188 192 193 194 195 197 198 200 202 203 204 206 207 208 210 211 212 213 214 215 217 218 219 220 221 222 223 224 225 227 228 229 230 231 233 235 237 238 239 240 242 243 245 247 248 250 251 252 255 256 258 259 260 261 262 263 264 265 266 268 269 270 271 272 274 275 276 277 278 280 281 282 283 284 288 289 290 291 292 293 294 295 297 298 300 55 47 55 89 234 244 249 288 294 28 31 54 72 116 142 239 42 78 201 2 59 98 150 167 181 205 232 246 50 66 95 136 146 189 236 254 287 296 299 6 47 59 83 85 98 100 103 150 199 232 234 267 285 14 19 22 24 25 30 32 34 37 38 41 46 49 53 56 62 106 107 109 114 118 125 128 131 139 140 149 152 178 182 190 191 192 196 216 226 231 241 253 260 273 279 286 3 4 9 10 15 16 17 20 27 39 60 63 68 82 86 91 102 104 110 111 115 121 122 123 124 126 127 141 145 147 153 154 158 159 162 170 171 172 174 176 179 187 194 211 214 217 224 230 233 245 247 256 258 271 276 281 284 291 292 293 294 223 1 5 7 8 11 12 13 18 21 23 26 29 33 35 36 40 43 44 45 48 51 52 57 58 61 64 65 67 69 70 71 73 74 75 76 77 79 80 81 84 87 88 90 92 93 94 96 97 99 101 105 108 112 113 117 119 120 129 130 132 133 134 135 137 138 143 144 148 151 155 156 157 160 161 163 164 165 166 168 169 173 175 177 180 183 184 185 186 188 193 195 197 198 200 202 203 204 206 207 208 209 210 212 213 215 218 219 220 221 222 225 227 228 229 235 237 238 240 242 243 248 250 251 252 255 257 259 261 262 263 264 265 266 268 269 270 272 274 275 277 278 280 282 283 289 290 295 297 298 300 28 31 54 72 116 142 239 38 272 163 89 46 244 298 193 42 78 201 167 181 205 246 152 157 254 277 90 2 6 30 47 50 59 66 83 85 95 98 100 103 136 146 150 189 199 232 234 236 267 285 287 296 299 259 3 4 5 9 10 14 15 16 17 19 20 22 24 25 27 32 34 35 37 39 41 43 44 48 49 53 56 60 62 63 64 67 68 69 70 73 82 84 86 91 93 99 102 104 105 106 107 109 110 111 112 114 115 118 121 122 123 124 125 126 127 128 131 134 139 140 141 144 145 147 149 153 154 158 159 162 170 171 172 174 176 178 179 182 187 190 191 192 194 196 211 214 216 217 219 220 224 226 230 231 233 241 243 245 247 250 253 256 258 260 262 271 273 274 276 279 281 282 284 286 291 292 293 294 8 223 1 7 11 12 13 18 21 23 26 29 33 36 40 45 51 52 55 57 58 61 65 71 74 75 76 77 79 80 81 87 88 92 94 96 97 101 108 113 117 119 120 129 130 132 133 135 137 138 143 148 151 155 156 160 161 164 165 166 168 169 173 175 177 180 183 184 185 186 188 195 197 198 200 202 203 204 206 207 208 209 210 212 213 215 218 221 222 225 227 228 229 235 237 238 240 242 248 249 251 252 255 257 261 263 264 265 266 268 269 270 275 278 280 283 288 289 290 295 297 300 43 69 84 94 113 172 197 245 49 121 125 140 218 220 274 201 78 49 121 125 140 218 220 274 81 87 221 60 273 246 77 148 201 78 2 37 95 115 124 185 281 282 16 63 74 126 176 180 244 201 47 78 246 16 63 74 126 176 180 244 152 169 35 256 204 237 111 95 47 201 78 246 76 88 91 134 145 203 239 271 117 220 228 244 246 256 291 56 201 78 167 181 205 78 42 167 181 2 59 98 150 205 232 234 95 136 146 254 50 189 236 287 296 299 6 30 47 66 83 85 100 199 267 285 62 103 191 276 9 14 15 19 22 24 25 28 32 34 37 38 41 46 49 53 54 63 73 82 86 93 104 105 106 107 109 110 114 118 121 122 125 128 131 139 140 147 149 152 153 162 170 178 182 190 192 193 194 196 216 219 226 231 241 245 253 260 273 279 286 3 10 17 20 27 36 60 68 71 77 111 115 123 124 126 127 132 133 141 154 159 166 171 172 174 175 176 179 184 187 188 197 200 213 217 224 230 233 238 239 240 242 247 258 261 269 270 271 276 280 283 292 293 294 295 298 31 84 89 223 289 1 4 5 7 8 11 12 13 16 18 21 23 26 29 33 35 39 40 43 44 45 48 51 52 55 57 58 61 64 65 67 69 70 72 74 75 79 80 81 87 90 92 94 96 97 99 101 102 108 112 113 116 119 120 129 130 135 137 138 142 143 144 148 151 155 156 157 158 160 161 163 164 165 168 169 173 177 180 183 185 186 195 198 202 204 206 207 208 209 210 211 212 214 215 218 221 222 225 227 229 235 237 243 248 249 250 251 252 255 257 259 262 263 264 265 266 268 272 274 275 277 278 281 282 284 288 290 297 300 117 220 228 244 246 256 291 91 54 145 42 72 66 262 281 201 5 30 128 33 78 67 167 181 168 2 59 98 150 205 232 234 50 95 136 146 189 236 254 287 296 299 6 46 47 62 83 85 100 103 140 191 199 267 285 70 300 21 3 4 9 10 14 15 16 17 19 20 22 24 25 27 28 32 34 35 36 37 38 39 41 43 44 48 49 52 53 56 60 63 64 68 69 71 73 77 82 84 86 90 93 99 102 104 105 106 107 109 110 111 112 114 115 118 121 122 123 124 125 126 127 131 132 133 134 138 139 141 142 144 147 148 149 152 153 154 158 159 162 166 170 171 172 174 175 176 178 179 182 183 184 187 188 190 192 193 194 196 197 198 200 211 213 214 216 217 219 224 226 230 231 233 238 239 240 241 242 243 245 247 250 253 258 259 260 261 266 269 270 271 273 274 276 277 279 280 282 283 284 286 292 293 294 295 298 8 31 89 116 223 221 289 1 7 11 12 13 18 23 26 29 40 45 51 55 57 58 61 65 74 75 76 79 80 81 87 88 92 94 96 97 101 108 113 119 120 129 130 135 137 143 151 155 156 157 160 161 163 164 165 169 173 177 180 185 186 195 202 203 204 206 207 208 209 210 212 215 218 222 225 227 229 235 237 248 249 251 252 255 257 263 264 265 268 272 275 278 288 290 297 59 77 119 135 175 188 192 294 1 179 182 203 207 215 268 167 201 2 42 78 98 150 181 205 232 234 246 167 50 66 85 95 100 136 146 189 236 254 287 296 299 2 6 46 47 59 62 83 98 103 150 191 199 232 234 244 267 285 259 3 4 5 9 10 14 15 16 17 19 20 22 24 25 28 30 32 34 37 38 41 43 44 49 53 54 56 60 63 64 67 68 69 70 73 82 86 91 93 99 102 104 105 106 107 109 110 112 114 115 118 121 122 123 124 125 126 127 128 131 139 140 141 142 144 145 147 149 152 153 158 162 170 171 172 174 176 178 190 193 194 196 211 214 216 219 224 226 230 231 241 243 245 247 253 256 258 260 262 271 273 276 279 281 282 284 286 291 293 12 23 29 36 40 45 58 74 77 79 113 133 135 138 155 156 159 165 166 175 180 184 185 187 188 197 200 206 212 213 217 218 220 221 223 228 233 238 240 242 249 251 252 261 263 269 270 283 289 294 295 297 298 39 84 177 204 265 280 94 108 160 11 81 7 8 13 18 21 26 27 31 33 35 48 51 52 55 57 61 65 71 72 75 76 80 87 88 89 90 92 96 97 101 111 116 117 120 129 130 132 134 137 143 148 151 154 157 161 163 164 168 169 173 183 186 195 198 202 208 209 210 222 225 227 229 235 237 239 248 250 255 257 264 266 272 274 275 277 278 288 290 292 300 1 179 182 203 207 215 268 157 27 296 239 174 194 32 193 201 128 42 78 167 181 205 246 152 254 277 90 89 2 6 30 46 47 50 59 62 66 83 85 95 98 100 103 136 140 146 150 189 191 199 232 234 236 244 267 285 287 299 259 7 20 3 4 5 9 10 11 12 13 14 15 16 17 19 22 23 24 25 28 29 31 33 34 35 36 37 38 39 40 41 43 44 45 48 49 52 53 54 56 58 60 61 63 64 67 68 69 70 71 72 73 74 77 79 81 82 84 86 87 88 91 92 93 96 99 102 104 105 106 107 109 110 111 112 113 114 115 118 119 121 122 123 124 125 126 127 131 132 133 134 135 138 139 141 142 143 144 145 147 148 149 153 154 155 156 158 159 162 165 166 168 169 170 171 172 173 175 176 177 178 180 183 184 185 187 188 190 192 196 197 198 200 204 206 211 212 213 214 216 217 218 219 220 221 223 224 226 227 228 230 231 233 238 240 241 242 243 245 247 249 250 251 252 253 255 256 257 258 260 261 262 263 264 266 269 270 271 273 274 276 279 280 281 282 283 284 286 288 289 291 292 293 294 295 297 298 8 26 55 80 94 108 117 160 210 222 265 290 161 151 164 18 21 51 57 65 75 76 97 101 116 120 129 130 137 163 186 195 202 208 209 225 229 235 237 248 272 275 278 300 8 15 117 153 155 223 261 277 61 108 137 144 151 210 260 2 83 201 6 30 42 47 50 59 66 78 85 95 98 100 136 146 150 167 181 189 199 205 232 234 236 246 254 267 285 287 296 299 3 4 5 9 10 14 16 17 19 20 22 24 25 28 32 34 37 38 39 41 43 44 46 49 53 54 56 60 62 63 64 67 68 69 70 72 73 82 86 91 93 99 102 103 104 105 106 107 109 110 112 114 115 118 121 122 123 124 125 126 127 128 131 139 140 141 142 145 147 149 152 158 159 162 170 171 172 174 176 178 179 182 187 190 191 192 193 194 196 211 214 216 219 224 226 230 231 241 243 244 245 247 253 256 258 262 271 273 274 276 279 281 282 284 286 291 293 153 23 1 7 11 12 13 18 21 26 27 29 31 33 35 36 40 45 48 51 52 55 57 58 65 71 74 75 76 77 79 80 81 84 87 88 89 90 92 94 96 97 101 111 113 116 119 120 129 130 132 133 134 135 138 143 148 154 156 157 160 161 163 164 165 166 168 169 173 175 177 180 183 184 185 186 188 195 197 198 200 202 203 204 206 207 208 209 212 213 215 217 218 220 221 222 225 227 228 229 233 235 237 238 239 240 242 248 249 250 251 252 255 257 259 263 264 265 266 268 269 270 272 275 278 280 283 288 289 290 292 294 295 297 298 300 61 108 137 144 151 210 260 230 211 275 15 49 223 278 225 2 83 201 6 30 42 47 50 59 66 78 85 95 98 100 136 146 150 167 181 189 199 205 232 234 236 246 254 267 285 287 296 299 3 4 5 9 10 14 16 17 19 20 22 24 25 28 32 34 37 38 39 41 43 44 46 53 54 56 60 62 63 64 67 68 69 70 72 73 82 86 91 93 99 102 103 104 105 106 107 109 110 112 114 115 118 121 122 123 124 125 126 127 128 131 139 140 141 142 145 147 149 152 153 158 159 162 170 171 172 174 176 178 179 182 187 190 191 192 193 194 196 214 216 219 224 226 231 241 243 244 245 247 253 256 258 262 271 273 274 276 279 281 282 284 286 291 293 1 7 8 11 12 13 18 21 23 26 27 29 31 33 35 36 40 45 48 51 52 55 57 58 65 71 74 75 76 77 79 80 81 84 87 88 89 90 92 94 96 97 101 111 113 116 117 119 120 129 130 132 133 134 135 138 143 148 154 155 156 157 160 161 163 164 165 166 168 169 173 175 177 180 183 184 185 186 188 195 197 198 200 202 203 204 206 207 208 209 212 213 215 217 218 220 221 222 227 228 229 233 235 237 238 239 240 242 248 249 250 251 252 255 257 259 261 263 264 265 266 268 269 270 272 277 280 283 288 289 290 292 294 295 297 298 300 31 54 98 144 145 266 271 294 9 27 59 154 157 189 272 201 78 9 27 59 154 157 189 272 93 286 254 181 72 242 281 193 201 30 17 25 47 92 106 161 183 258 76 101 117 148 195 230 289 201 167 2 42 59 78 95 98 136 146 150 181 205 232 234 246 254 6 30 46 50 62 66 83 85 100 103 140 189 191 199 236 244 267 285 287 296 299 3 4 5 9 10 14 15 16 19 20 22 24 28 32 34 37 38 39 41 43 44 49 53 54 56 60 63 64 67 68 69 70 73 82 86 91 93 99 102 104 105 107 109 110 112 114 115 118 121 122 123 124 125 126 127 128 131 139 141 142 144 145 147 149 152 153 158 159 162 170 171 172 174 176 178 179 182 187 190 192 193 194 196 211 214 216 219 224 226 231 241 243 245 247 253 256 260 262 271 273 274 276 279 281 282 284 286 291 293 17 25 244 223 1 7 8 11 12 13 18 21 23 26 27 29 31 33 35 36 40 45 48 51 52 55 57 58 61 65 71 72 74 75 77 79 80 81 84 87 88 89 90 94 96 97 108 111 113 116 119 120 129 130 132 133 134 135 137 138 143 151 154 155 156 157 160 163 164 165 166 168 169 173 175 177 180 184 185 186 188 197 198 200 202 203 204 206 207 208 209 210 212 213 215 217 218 220 221 222 225 227 228 229 233 235 237 238 239 240 242 248 249 250 251 252 255 257 259 261 263 264 265 266 268 269 270 272 275 277 278 280 283 288 290 292 294 295 297 298 300 76 101 117 148 195 230 289 280 243 38 248 47 115 188 14 167 201 2 42 59 78 95 98 136 146 150 181 205 232 234 246 254 6 30 46 50 62 66 83 85 100 103 189 191 199 236 267 285 287 296 299 56 3 4 5 9 10 15 16 17 19 20 22 24 25 28 32 34 37 41 43 44 49 53 54 60 63 64 67 68 69 70 73 82 86 91 93 99 102 104 105 106 107 109 110 112 114 118 121 122 123 124 125 126 127 128 131 139 140 141 142 144 145 147 149 152 153 158 162 170 171 172 174 176 178 179 182 190 192 193 194 196 211 214 216 219 224 226 231 241 244 245 247 253 256 258 260 262 271 273 276 279 281 282 284 286 291 293 210 208 40 173 223 1 7 8 11 12 13 18 21 23 26 27 29 31 33 35 36 39 45 48 51 52 55 57 58 61 65 71 72 74 75 77 79 80 81 84 87 88 89 90 92 94 96 97 108 111 113 116 119 120 129 130 132 133 134 135 137 138 143 151 154 155 156 157 159 160 161 163 164 165 166 168 169 175 177 180 183 184 185 186 187 197 198 200 202 203 204 206 207 209 212 213 215 217 218 220 221 222 225 227 228 229 233 235 237 238 239 240 242 249 250 251 252 255 257 259 261 263 264 265 266 268 269 270 272 274 275 277 278 283 288 290 292 294 295 297 298 300 8 57 74 98 104 138 211 254 35 54 116 136 187 224 280 78 201 35 54 116 136 187 224 280 230 228 268 254 39 270 150 259 78 201 40 56 103 121 123 142 237 277 12 32 38 59 135 151 182 2 201 78 246 167 181 205 42 12 32 38 59 135 151 182 127 5 219 146 18 73 19 225 2 201 78 167 181 246 205 42 11 37 140 146 160 240 246 286 17 36 159 176 202 242 245 201 246 78 17 36 159 176 202 242 245 276 169 56 76 289 172 131 62 201 246 78 6 15 76 135 195 203 256 265 20 73 119 155 216 224 278 201 42 78 98 167 181 205 246 2 59 95 136 146 150 232 234 254 42 98 167 181 205 246 30 50 66 83 85 100 189 199 236 267 285 287 296 299 6 19 25 41 46 47 53 62 103 107 114 118 191 244 3 4 5 9 10 14 16 17 22 24 27 28 32 34 35 36 37 38 39 43 44 48 49 52 54 56 60 63 64 67 68 69 70 72 82 84 86 91 93 99 102 104 105 106 109 110 111 112 115 121 122 123 124 125 126 127 128 131 132 133 134 138 139 140 141 142 144 145 147 149 152 153 154 158 159 162 170 171 172 174 175 176 178 179 182 184 187 190 192 193 194 196 211 214 217 219 220 226 228 230 231 233 238 239 240 241 243 245 247 250 253 258 260 262 266 271 273 274 276 277 279 280 281 282 284 286 291 292 293 294 298 1 12 23 29 45 58 61 74 77 79 80 94 108 113 120 156 160 161 163 164 165 166 180 185 188 197 200 203 206 213 223 229 237 248 249 251 252 261 263 268 269 275 289 295 297 11 31 40 81 87 89 96 129 168 169 186 204 227 235 255 257 283 265 272 51 137 218 290 7 8 13 18 21 26 33 55 57 65 71 75 88 90 92 97 101 116 117 130 143 148 151 157 173 177 183 198 202 207 208 209 210 212 215 221 222 225 242 259 264 270 288 300 20 73 119 155 216 224 278 105 211 91 239 236 66 288 283 201 78 168 254 128 33 67 131 2 42 59 95 98 136 146 150 167 181 205 232 234 246 259 6 19 25 30 41 46 47 50 53 62 83 85 100 103 107 114 118 140 152 189 191 199 244 253 267 285 287 296 299 300 202 1 3 4 5 7 8 9 10 11 12 13 14 15 16 17 21 22 23 24 26 27 28 29 31 32 34 35 36 37 38 39 40 43 44 45 48 49 51 52 54 56 57 58 60 61 63 64 65 68 69 70 71 72 74 75 76 77 79 80 81 82 84 86 87 88 89 90 92 93 94 96 99 101 102 104 106 108 109 110 111 112 113 115 116 120 121 122 123 124 125 126 127 129 130 132 133 134 135 137 138 139 141 142 143 144 145 147 148 149 153 154 156 157 158 159 160 161 162 163 164 165 166 169 170 171 172 173 174 175 176 177 178 179 180 182 183 184 185 187 188 190 192 193 194 195 196 197 198 200 203 204 206 209 210 212 213 214 215 217 218 219 220 221 222 223 226 227 228 229 230 231 233 235 237 238 240 241 242 243 245 247 248 249 250 251 252 255 256 257 258 260 261 262 263 264 266 268 269 270 271 273 274 275 276 277 279 280 281 282 284 286 289 291 292 293 294 295 297 298 18 55 97 117 151 186 207 208 225 265 272 290 61 87 189 191 213 243 285 298 91 145 158 180 192 229 231 201 78 167 181 205 246 42 59 98 232 2 95 146 150 234 50 66 136 189 236 287 296 299 254 6 46 47 62 83 85 100 103 140 191 199 244 267 285 14 19 25 30 41 49 53 107 114 118 125 149 152 178 182 190 196 253 3 4 5 9 10 15 16 17 20 22 24 28 34 37 54 60 63 68 73 82 86 93 102 104 106 109 112 115 121 122 123 124 127 139 141 144 147 153 162 170 171 172 174 176 179 193 194 211 214 216 224 226 230 241 245 247 256 258 262 271 273 276 279 281 282 284 286 291 293 131 223 1 7 8 11 12 13 18 21 23 26 27 29 31 32 33 35 36 38 39 40 43 44 45 48 51 52 55 56 57 58 64 65 67 69 70 71 72 74 75 76 77 79 80 81 84 88 89 90 92 94 96 97 99 101 105 108 110 111 113 116 117 119 120 126 128 129 130 132 133 134 135 137 138 142 143 148 151 154 155 156 157 159 160 161 163 164 165 166 168 169 173 175 177 183 184 185 186 187 188 195 197 198 200 202 203 204 206 207 208 209 210 212 215 217 218 219 220 221 222 225 227 228 233 235 237 238 239 240 242 248 249 250 251 252 255 257 259 260 261 263 264 265 266 268 269 270 272 274 275 277 278 280 283 288 289 290 292 294 295 297 300 91 145 158 180 192 229 231 126 295 137 142 294 173 257 130 201 78 167 181 205 246 42 59 98 232 2 95 146 150 234 254 50 66 136 189 236 287 296 299 6 30 46 47 62 83 85 100 103 140 191 199 244 267 285 259 3 4 5 9 10 14 15 16 17 19 20 22 24 25 28 32 34 37 38 41 43 44 49 53 54 56 60 63 64 67 68 69 70 73 82 86 93 99 102 104 105 106 107 109 110 112 114 115 118 121 122 123 124 125 127 128 131 139 141 144 147 149 152 153 162 170 171 172 174 176 178 179 182 190 193 194 196 211 214 216 219 224 226 230 241 243 245 247 253 256 258 260 262 271 273 276 279 281 282 284 286 291 293 52 223 75 1 7 8 11 12 13 18 21 23 26 27 29 31 33 35 36 39 40 45 48 51 55 57 58 61 65 71 72 74 76 77 79 80 81 84 87 88 89 90 92 94 96 97 101 108 111 113 116 117 119 120 129 132 133 134 135 138 143 148 151 154 155 156 157 159 160 161 163 164 165 166 168 169 175 177 183 184 185 186 187 188 195 197 198 200 202 203 204 206 207 208 209 210 212 213 215 217 218 220 221 222 225 227 228 233 235 237 238 239 240 242 248 249 250 251 252 255 261 263 264 265 266 268 269 270 272 274 275 277 278 280 283 288 289 290 292 297 298 300 12 59 73 103 131 139 158 283 46 52 124 161 240 258 273 201 78 167 181 246 205 42 46 52 124 161 240 258 273 261 157 13 219 75 96 110 114 201 78 167 181 246 205 42 35 68 94 127 128 132 140 236 85 136 182 241 249 282 201 85 101 136 182 241 249 282 125 207 60 232 139 56 202 201 46 115 124 156 188 211 221 299 21 58 174 230 263 290 297 146 167 201 42 78 181 205 246 2 59 98 167 232 234 50 66 95 136 150 254 83 85 100 189 236 287 296 299 6 25 30 41 47 53 62 103 118 140 191 199 244 267 285 14 19 24 32 34 37 49 106 107 114 125 139 149 178 182 190 192 196 216 226 231 241 260 273 279 286 1 3 4 5 7 8 9 10 11 12 13 15 16 17 18 20 22 23 26 27 28 29 31 33 35 36 38 39 40 43 44 45 48 51 52 54 56 57 60 61 63 64 65 67 68 69 70 71 72 73 74 75 76 77 79 80 81 82 84 86 87 88 89 90 91 92 93 94 96 97 99 101 102 104 105 108 109 110 111 112 113 116 117 119 120 121 122 123 126 127 128 129 130 131 132 133 134 135 137 138 141 142 143 144 145 147 148 151 152 153 154 155 157 158 159 160 161 162 163 164 165 166 168 169 170 171 172 173 175 176 177 179 180 183 184 185 186 187 193 194 195 197 198 200 202 203 204 206 207 208 209 210 212 213 214 215 217 218 219 220 222 223 224 225 227 228 229 233 235 237 238 239 240 242 243 245 247 248 249 250 251 252 253 255 256 257 258 259 261 262 264 265 266 268 269 270 271 272 274 275 276 277 278 280 281 282 283 284 288 289 291 292 293 294 295 298 300 55 21 58 174 230 263 290 297 8 256 204 109 194 150 265 253 146 201 128 2 42 59 78 98 167 181 205 232 234 246 50 66 83 85 95 100 136 189 236 254 287 296 299 277 6 14 19 24 25 30 32 34 37 38 41 46 47 49 53 56 62 103 106 107 114 118 125 131 139 140 149 152 178 182 190 191 192 196 199 216 226 231 241 244 260 267 273 279 285 286 1 3 4 5 7 9 10 11 12 13 15 16 17 18 20 22 23 26 27 28 29 31 33 35 36 39 40 43 44 45 48 51 52 54 55 57 60 61 63 64 65 67 68 69 70 71 72 73 74 75 76 77 79 80 81 82 84 86 87 88 89 90 91 92 93 94 96 97 99 101 102 104 105 108 110 111 112 113 115 116 117 119 120 121 122 123 124 126 127 129 130 132 133 134 135 137 138 141 142 143 144 145 147 148 151 153 154 155 156 157 158 159 160 161 162 163 164 165 166 168 169 170 171 172 173 175 176 177 179 180 183 184 185 186 187 188 193 195 197 198 200 202 203 206 207 208 209 210 211 212 213 214 215 217 218 219 220 221 222 223 224 225 227 228 229 233 235 237 238 239 240 242 243 245 247 248 249 250 251 252 255 257 258 259 261 262 264 266 268 269 270 271 272 274 275 276 278 280 281 282 283 284 288 289 291 292 293 294 295 298 300 20 41 152 201 206 215 249 259 34 45 120 163 185 197 235 182 201 2 42 59 78 98 150 167 181 205 232 234 246 146 50 66 83 85 95 100 136 189 236 254 287 296 299 6 199 267 285 14 19 22 24 25 30 32 37 38 46 47 49 53 54 56 62 86 93 103 106 107 109 114 118 122 125 128 131 139 140 149 153 162 178 190 191 192 196 216 226 231 241 244 253 260 271 273 279 286 41 63 73 82 104 110 194 245 1 3 4 5 7 8 9 10 11 12 13 15 16 17 18 21 23 26 27 28 29 31 33 35 36 39 40 43 44 48 51 52 55 57 58 60 61 64 65 67 68 69 70 71 72 74 75 76 77 79 80 81 84 87 88 89 90 91 92 94 96 97 99 101 102 105 108 111 112 113 115 116 117 119 121 123 124 126 127 129 130 132 133 134 135 137 138 141 142 143 144 145 147 148 151 154 155 156 157 158 159 160 161 164 165 166 168 169 170 171 172 173 174 175 176 177 179 180 183 184 186 187 188 193 195 198 200 202 203 204 207 208 209 210 211 212 213 214 217 218 219 220 221 222 223 224 225 227 228 229 230 233 237 238 239 240 242 243 247 248 250 251 252 255 256 257 258 261 262 263 264 265 266 268 269 270 272 274 275 276 277 278 280 281 282 283 284 288 289 290 291 292 293 294 295 297 298 300 34 45 120 163 185 197 235 226 92 99 48 28 164 244 20 182 201 2 42 59 78 98 146 150 167 181 205 232 234 246 6 30 50 66 83 85 95 100 136 189 199 236 254 267 285 287 296 299 14 15 19 22 24 25 32 37 38 41 46 47 49 53 54 56 62 63 73 82 86 93 103 104 105 106 107 109 110 114 118 121 122 125 128 131 139 140 149 152 153 162 178 190 191 192 194 196 216 219 231 241 245 253 260 271 273 279 286 70 112 1 3 4 5 7 8 9 10 11 12 13 16 17 18 21 23 26 27 29 31 33 35 36 39 40 43 44 51 52 55 57 58 60 61 64 65 67 68 69 71 72 74 75 76 77 79 80 81 84 87 88 89 90 91 94 96 97 101 102 108 111 113 115 116 117 119 123 124 126 127 129 130 132 133 134 135 137 138 141 142 143 144 145 147 148 151 154 155 156 157 158 159 160 161 165 166 168 169 170 171 172 173 174 175 176 177 179 180 183 184 186 187 188 193 195 198 200 202 203 204 206 207 208 209 210 211 212 213 214 215 217 218 220 221 222 223 224 225 227 228 229 230 233 237 238 239 240 242 243 247 248 249 250 251 252 255 256 257 258 259 261 262 263 264 265 266 268 269 270 272 274 275 276 277 278 280 281 282 283 284 288 289 290 291 292 293 294 295 297 298 300 19 37 91 175 191 243 259 275 42 73 76 89 106 239 249 201 78 246 42 73 76 89 106 239 249 250 169 145 174 142 173 20 197 201 78 246 12 38 59 61 90 153 161 188 7 53 72 137 164 207 220 167 201 2 42 78 98 150 181 205 232 234 246 167 42 50 66 85 95 100 136 146 189 236 254 287 296 299 2 6 19 25 41 46 47 59 62 83 98 103 107 114 118 125 150 191 196 199 205 232 234 244 267 285 259 3 4 5 9 10 13 14 15 16 17 20 22 23 24 27 28 30 32 34 35 36 37 39 43 44 48 49 52 54 56 58 60 63 64 67 68 69 70 71 73 77 82 84 86 88 91 93 99 102 104 105 106 109 110 111 112 115 121 122 123 124 126 127 128 131 132 133 134 138 139 140 141 142 143 144 145 147 148 149 152 154 158 159 162 166 169 170 171 172 174 175 176 178 179 182 183 184 187 190 192 193 194 197 198 200 211 213 214 216 217 219 224 226 228 230 231 233 238 239 240 241 242 243 245 247 249 250 253 256 257 258 260 261 262 263 266 269 270 271 273 274 276 277 279 280 281 282 283 284 286 291 292 293 294 295 298 12 29 45 51 74 79 94 108 119 120 153 155 156 160 161 163 180 185 203 206 223 237 248 251 252 265 268 275 289 1 11 31 40 75 76 80 81 89 96 113 117 129 130 173 186 202 204 222 227 235 255 288 297 272 8 18 21 26 33 55 57 65 87 92 97 101 116 135 151 157 165 168 177 195 208 209 210 212 215 218 221 225 229 264 278 290 300 7 53 72 137 164 207 220 261 287 157 126 149 15 115 194 201 128 78 167 181 246 152 168 254 277 67 90 89 42 2 6 19 25 30 41 46 47 50 59 62 66 83 85 95 98 100 103 107 114 118 125 136 140 146 150 189 191 196 199 205 232 234 236 244 253 267 285 296 299 259 20 1 3 4 5 8 9 10 11 12 13 14 16 17 21 22 23 24 26 27 28 29 31 32 33 34 35 36 37 38 39 40 43 44 45 48 49 51 52 54 56 57 58 60 61 63 64 65 68 69 70 71 73 74 75 76 77 79 80 81 82 84 86 87 88 91 92 93 94 96 97 99 101 102 104 105 106 108 109 110 111 112 113 116 117 119 120 121 122 123 124 127 129 130 131 132 133 134 135 138 139 141 142 143 144 145 147 148 153 154 155 156 158 159 160 161 162 163 165 166 169 170 171 172 173 174 175 176 177 178 179 180 182 183 184 185 186 187 188 190 192 193 195 197 198 200 202 203 204 206 209 210 211 212 213 214 215 216 217 218 219 221 222 223 224 226 227 228 229 230 231 233 235 237 238 239 240 241 242 243 245 247 248 249 250 251 252 255 256 257 258 260 262 263 264 265 266 268 269 270 271 273 274 275 276 278 279 280 281 282 283 284 286 288 289 290 291 292 293 294 295 297 298 225 18 55 151 208 272 300 88 90 182 186 212 223 287 289 17 51 125 153 155 199 269 201 78 167 181 246 42 205 78 167 181 246 98 2 42 59 95 136 146 150 205 232 234 50 66 254 296 299 6 46 47 62 83 85 100 103 189 191 236 267 285 287 14 19 22 24 25 30 32 34 37 38 41 49 53 54 56 86 93 106 107 109 114 118 128 131 139 140 149 152 178 190 192 196 216 226 231 241 244 253 260 271 273 279 286 3 9 10 16 20 28 39 60 63 68 73 82 91 102 110 115 121 122 123 124 126 127 141 145 147 158 159 162 170 171 172 174 176 179 182 187 193 194 211 214 224 230 245 247 256 258 262 276 284 291 293 1 4 5 7 8 11 12 13 15 18 21 23 26 27 29 31 33 35 36 40 43 44 45 48 52 55 57 58 61 64 65 67 69 70 71 72 74 75 76 77 79 80 81 84 87 89 92 94 96 97 99 101 104 105 108 111 112 113 116 117 119 120 129 130 132 133 134 135 137 138 142 143 144 148 151 154 156 157 160 161 163 164 165 166 168 169 173 175 177 180 183 184 185 188 195 197 198 200 202 203 204 206 207 208 209 210 213 215 217 218 219 220 221 222 225 227 228 229 233 235 237 238 239 240 242 243 248 249 250 251 252 255 257 259 261 263 264 265 266 268 270 272 274 275 277 278 280 281 282 283 288 290 292 294 295 297 298 300 17 51 125 153 155 199 269 54 149 44 25 201 223 299 233 48 30 128 33 131 78 167 181 246 168 67 2 42 59 95 98 136 146 150 205 232 234 254 6 46 47 50 62 66 83 85 100 103 189 191 236 267 285 287 296 259 253 3 4 5 9 10 14 15 16 19 20 22 24 28 32 34 37 38 39 41 43 49 53 56 60 63 64 68 69 70 73 82 86 91 93 99 102 104 105 106 107 109 110 112 114 115 118 121 122 123 124 126 127 139 140 141 142 144 145 147 152 158 159 162 170 171 172 174 176 178 179 182 187 190 192 193 194 196 211 214 216 219 224 226 230 231 241 243 244 245 247 256 258 260 262 271 273 274 276 279 281 282 284 286 291 293 75 1 7 8 11 12 13 18 21 23 26 27 29 31 35 36 40 45 52 55 57 58 61 65 71 72 74 76 77 79 80 81 84 87 88 89 90 92 94 96 97 101 108 111 113 116 117 119 120 129 130 132 133 134 135 137 138 143 148 151 154 156 157 160 161 163 164 165 166 169 173 175 177 180 183 184 185 186 188 195 197 198 200 202 203 204 206 207 208 209 210 212 213 215 217 218 220 221 222 225 227 228 229 235 237 238 239 240 242 248 249 250 251 252 255 257 261 263 264 265 266 268 270 272 275 277 278 280 283 288 289 290 292 294 295 297 298 300 80 162 170 226 237 287 288 295 2 63 127 136 155 213 272 201 78 246 167 181 78 167 181 246 205 2 63 127 136 155 213 272 189 158 53 112 19 299 298 165 201 30 131 78 128 33 167 181 246 205 5 69 89 92 187 202 224 230 32 78 138 238 268 275 300 42 201 2 59 98 167 181 205 232 246 42 50 66 83 85 95 100 136 146 150 189 234 236 287 296 299 6 19 25 30 41 46 47 53 62 103 107 114 118 125 140 149 152 190 191 196 199 244 253 254 267 285 3 9 14 15 22 24 28 34 37 49 54 63 73 82 93 104 109 110 121 122 139 147 153 162 170 178 182 192 193 194 216 226 231 241 260 271 273 279 286 131 1 4 7 8 10 11 12 13 16 17 18 20 21 23 26 27 29 31 33 35 36 38 39 40 43 44 45 48 51 52 55 56 57 58 60 61 64 65 67 68 70 71 72 74 75 76 77 79 80 81 84 86 87 88 90 91 94 96 97 99 101 102 105 106 108 111 112 113 115 116 117 119 120 123 124 126 127 128 129 130 132 133 134 135 137 141 142 143 144 145 148 151 154 155 156 157 158 159 160 161 163 164 165 166 168 169 171 172 173 174 175 176 177 179 180 183 184 185 186 188 195 197 198 200 203 204 206 207 208 209 210 211 212 213 214 215 217 218 219 220 221 222 223 225 227 228 229 233 235 237 239 240 242 243 245 247 248 249 250 251 252 255 256 257 258 259 261 262 263 264 265 266 269 270 272 274 276 277 278 280 281 282 283 284 288 289 290 291 292 293 294 295 297 298 32 78 138 238 268 275 300 106 87 163 248 40 94 132 86 201 168 2 42 50 59 66 83 85 95 98 100 136 146 150 167 181 189 205 232 234 236 246 254 287 296 299 3 6 9 14 15 19 22 24 25 28 30 34 37 38 41 46 47 49 53 54 56 62 63 73 82 93 103 104 105 107 109 110 114 118 121 122 125 128 131 139 140 147 149 152 153 162 170 178 182 190 191 192 193 194 196 199 216 219 226 231 241 244 245 253 260 267 271 273 279 285 286 259 75 1 4 5 7 8 10 11 12 13 16 17 18 20 21 23 26 27 29 31 33 35 36 39 43 44 45 48 51 52 55 57 58 60 61 64 65 67 68 69 70 71 72 74 76 77 79 80 81 84 88 89 90 91 92 96 97 99 101 102 108 111 112 113 115 116 117 119 120 123 124 126 127 129 130 133 134 135 137 141 142 143 144 145 148 151 154 155 156 157 158 159 160 161 164 165 166 169 171 172 173 174 175 176 177 179 180 183 184 185 186 187 188 195 197 198 200 202 203 204 206 207 208 209 210 211 212 213 214 215 217 218 220 221 222 223 224 225 227 228 229 230 233 235 237 239 240 242 243 247 249 250 251 252 255 256 257 258 261 262 263 264 265 266 269 270 272 274 276 277 278 280 281 282 283 284 288 289 290 291 292 293 294 295 297 298 97 120 166 185 194 214 233 245 90 209 236 259 271 277 282 182 201 42 59 78 98 167 181 205 232 246 2 50 66 95 136 146 150 234 254 287 42 59 83 85 98 100 189 232 296 119 6 14 19 25 30 32 34 37 38 41 46 47 49 53 56 62 103 107 114 118 125 128 131 139 140 149 152 178 190 191 192 196 199 216 226 231 241 244 253 260 267 273 279 285 286 299 22 24 54 86 93 106 109 122 153 162 182 1 3 4 5 7 8 9 10 11 12 13 15 16 17 18 20 21 23 26 27 28 29 31 33 35 36 39 40 43 44 45 48 51 52 55 57 58 60 61 63 64 65 67 68 69 70 71 72 73 74 75 76 77 79 80 81 82 84 87 88 89 91 92 94 96 99 101 102 104 105 108 110 111 112 113 115 116 117 121 123 124 126 127 129 130 132 133 134 135 137 138 141 142 143 144 145 147 148 151 154 155 156 157 158 159 160 161 163 164 165 168 169 170 171 172 173 174 175 176 177 179 180 183 184 186 187 188 193 195 197 198 200 202 203 204 206 207 208 210 211 212 213 215 217 218 219 220 221 222 223 224 225 227 228 229 230 235 237 238 239 240 242 243 247 248 249 250 251 252 255 256 257 258 261 262 263 264 265 266 268 269 270 272 274 275 276 278 280 281 283 284 288 289 290 291 292 293 294 295 297 298 300 90 209 236 259 271 277 282 216 17 229 237 183 279 3 148 201 44 78 167 181 205 246 168 157 254 2 42 50 59 66 83 85 95 98 100 136 146 150 189 232 234 287 296 299 6 14 19 22 24 25 30 32 34 37 38 41 46 47 49 53 54 56 62 86 93 103 106 107 109 114 118 122 125 128 131 139 140 149 152 153 162 178 182 190 191 192 196 199 226 231 241 244 253 260 267 273 285 286 84 1 4 5 7 8 9 10 11 12 13 15 16 18 20 21 23 26 27 28 29 31 33 35 36 39 40 43 45 48 51 52 55 57 58 60 61 63 64 65 67 68 69 70 71 72 73 74 75 76 77 79 80 81 82 87 88 89 91 92 94 96 97 99 101 102 104 105 108 110 111 112 113 115 116 117 119 120 121 123 124 126 127 129 130 132 133 134 135 137 138 141 142 143 144 145 147 151 154 155 156 158 159 160 161 163 164 165 166 169 170 171 172 173 174 175 176 177 179 180 184 185 186 187 188 193 194 195 197 198 200 202 203 204 206 207 208 210 211 212 213 214 215 217 218 219 220 221 222 223 224 225 227 228 230 233 235 238 239 240 242 243 245 247 248 249 250 251 252 255 256 257 258 261 262 263 264 265 266 268 269 270 272 274 275 276 278 280 281 283 284 288 289 290 291 292 293 294 295 297 298 300 57 124 150 166 216 222 257 284 16 54 87 92 115 161 296 25 201 78 167 181 246 2 42 59 95 98 136 146 150 205 232 234 254 50 66 189 236 287 299 6 46 47 62 83 85 100 103 140 191 199 244 267 285 9 14 15 19 22 24 28 30 32 34 37 38 41 49 53 56 63 73 82 86 93 104 105 106 107 109 110 114 118 121 122 125 128 131 139 147 149 152 153 162 170 178 182 190 192 193 194 196 219 226 231 241 245 253 260 271 273 279 286 3 17 20 25 60 68 72 91 123 124 126 127 141 145 154 159 171 172 174 176 179 187 216 220 224 230 247 258 262 276 291 293 294 31 223 1 4 5 7 8 10 11 12 13 18 21 23 26 27 29 33 35 36 39 40 43 44 45 48 51 52 55 58 61 64 65 67 69 70 71 74 75 76 77 79 80 81 84 88 89 90 94 96 97 99 101 102 108 111 112 113 116 117 119 120 129 130 132 133 134 135 137 138 142 143 144 148 151 155 156 157 158 160 163 164 165 168 169 173 175 177 180 183 184 185 186 188 195 197 198 200 202 203 204 206 207 208 209 210 211 212 213 214 215 217 218 221 225 227 228 229 233 235 237 238 239 240 242 243 248 249 250 251 252 255 256 259 261 263 264 265 266 268 269 270 272 274 275 277 278 280 281 282 283 288 289 290 292 295 297 298 300 16 54 87 92 115 161 296 228 204 277 229 84 29 10 209 201 243 2 42 59 78 95 98 136 146 150 167 181 205 232 234 246 254 6 30 46 47 50 62 66 83 85 100 103 140 189 191 199 236 244 267 285 287 299 3 4 5 9 14 15 17 19 20 22 24 25 28 32 34 37 38 39 41 43 44 49 53 56 60 63 64 67 68 69 70 72 73 82 86 91 93 99 102 104 105 106 107 109 110 112 114 118 121 122 123 124 125 126 127 128 131 139 141 142 144 145 147 149 152 153 154 158 159 162 170 171 172 174 176 178 179 182 187 190 192 193 194 196 211 214 216 219 220 224 226 230 231 241 245 247 253 256 258 260 262 271 273 274 276 279 281 282 284 286 291 293 294 31 223 1 7 8 11 12 13 18 21 23 26 27 33 35 36 40 45 48 51 52 55 57 58 61 65 71 74 75 76 77 79 80 81 88 89 90 94 96 97 101 108 111 113 116 117 119 120 129 130 132 133 134 135 137 138 143 148 151 155 156 157 160 163 164 165 166 168 169 173 175 177 180 183 184 185 186 188 195 197 198 200 202 203 206 207 208 210 212 213 215 217 218 221 222 225 227 233 235 237 238 239 240 242 248 249 250 251 252 255 257 259 261 263 264 265 266 268 269 270 272 275 278 280 283 288 289 290 292 295 297 298 300 24 30 52 53 72 104 149 176 69 84 124 132 270 285 201 78 69 84 124 132 134 270 285 88 70 195 212 39 234 154 201 78 31 126 140 163 173 252 267 270 3 23 113 197 219 294 298 201 78 167 181 246 42 205 2 42 59 95 98 136 146 150 232 234 254 50 66 189 236 287 296 299 6 46 47 83 85 100 199 285 14 19 25 30 32 34 37 38 41 49 53 56 62 103 107 114 118 125 128 139 149 152 178 182 190 191 192 196 216 226 241 244 253 260 273 279 286 9 15 22 24 28 54 63 73 82 86 104 106 109 110 121 122 147 153 162 170 194 231 245 271 131 1 4 5 7 8 10 11 12 13 16 17 18 20 21 26 27 29 33 35 36 39 40 43 44 45 48 51 52 55 57 58 60 61 64 65 67 68 69 70 71 72 74 75 76 77 79 80 81 84 87 88 89 90 91 92 93 94 96 97 99 101 102 105 108 111 112 115 116 117 119 120 123 124 127 129 130 132 133 134 135 137 138 141 142 143 144 145 148 151 154 155 156 157 158 159 160 161 164 165 166 168 169 171 172 174 175 176 177 179 180 183 184 185 186 187 188 193 195 198 200 202 203 204 206 207 208 209 210 211 212 213 214 215 217 218 220 221 222 223 224 225 227 228 229 230 233 235 237 238 239 240 242 243 247 248 249 250 251 255 256 257 258 259 261 262 263 264 265 266 268 269 272 274 275 276 277 278 280 281 282 283 284 288 289 290 291 292 293 295 297 300 3 23 113 197 219 294 298 93 264 56 240 180 267 235 263 201 78 167 181 246 168 67 2 42 59 95 98 136 146 150 205 232 234 254 6 30 46 47 50 66 83 85 100 189 199 236 285 287 296 299 9 14 15 19 22 24 25 28 32 34 37 38 41 49 53 54 62 63 73 82 86 103 104 105 106 107 109 110 114 118 121 122 125 128 131 139 140 147 149 152 153 162 170 178 182 190 191 192 193 194 196 216 226 231 241 244 245 253 260 271 273 279 286 70 5 75 1 4 7 8 10 11 12 13 16 17 18 20 21 26 27 29 31 33 35 36 39 40 43 44 45 48 51 52 55 57 58 60 61 64 65 68 69 71 72 74 76 77 79 80 81 84 87 88 89 90 91 92 94 96 97 99 101 102 108 111 112 115 116 117 119 120 123 124 126 127 129 130 132 133 134 135 137 138 141 142 143 144 145 148 151 154 155 156 157 158 159 160 161 163 164 165 166 169 171 172 173 174 175 176 177 179 183 184 185 186 187 188 195 198 200 202 203 204 206 207 208 209 210 211 212 213 214 215 217 218 220 221 222 223 224 225 227 228 229 230 233 237 238 239 242 243 247 248 249 250 251 252 255 256 257 258 259 261 262 265 266 268 269 270 272 274 275 276 277 278 280 281 282 283 284 288 289 290 291 292 293 295 297 300 47 69 134 158 236 240 271 273 21 29 41 88 149 150 165 201 78 21 29 41 88 149 150 165 38 87 42 110 202 172 281 192 201 78 1 17 25 100 124 189 222 231 36 42 76 104 121 193 228 201 246 78 36 42 76 104 121 193 228 231 280 243 140 204 137 29 260 201 246 78 68 90 159 242 247 288 293 300 54 67 100 240 241 264 292 201 146 78 167 246 181 205 54 67 100 240 241 264 292 207 149 208 297 141 298 190 245 146 201 78 167 181 246 205 17 115 140 144 188 269 271 290 29 32 84 91 123 223 226 167 201 78 246 78 29 32 84 91 123 223 226 280 256 56 181 194 104 281 166 201 128 30 131 78 48 56 73 101 108 127 193 237 60 71 145 201 242 244 258 83 78 167 181 246 205 60 71 145 201 242 244 258 218 5 13 59 252 101 255 19 57 78 167 181 246 205 55 61 86 98 115 164 285 292 9 40 72 161 181 229 259 201 2 42 59 78 95 146 150 167 205 232 234 246 42 6 50 66 83 85 100 136 189 236 254 267 287 296 299 2 14 15 19 22 24 25 28 32 34 37 38 41 46 47 49 53 54 56 59 62 63 73 82 86 93 95 98 103 104 106 107 109 110 114 118 121 122 125 139 146 149 150 153 162 178 182 190 191 192 194 196 199 205 216 219 226 231 232 234 241 244 245 260 271 273 279 285 286 1 3 4 5 7 8 10 11 12 13 16 17 18 20 21 23 26 27 29 30 31 33 35 36 39 43 44 45 48 51 52 57 58 60 64 65 67 68 69 70 71 74 75 76 77 79 80 81 84 87 88 89 90 91 92 94 96 97 99 101 102 105 108 111 112 113 116 117 119 120 123 124 126 127 128 129 130 131 132 133 134 135 137 138 140 141 142 143 144 145 147 148 151 152 154 155 156 157 158 159 160 163 165 166 168 169 170 171 172 173 174 175 176 177 179 180 183 184 185 186 187 188 193 195 197 198 200 202 203 204 206 207 208 209 210 211 212 213 214 215 217 218 220 221 222 223 224 225 227 228 230 233 235 237 238 239 240 242 243 247 248 249 250 251 252 253 255 256 257 258 261 262 263 264 265 266 268 269 270 272 274 275 276 277 278 280 281 282 283 284 288 289 290 291 293 294 295 297 298 300 9 40 72 161 181 229 259 272 126 4 254 256 124 257 179 201 78 167 246 152 168 157 35 76 277 67 90 89 42 2 6 14 15 19 22 24 25 28 30 32 34 37 38 41 46 47 49 50 53 54 56 59 62 63 66 73 82 83 85 86 93 95 98 100 103 104 105 106 107 109 110 114 118 121 122 125 128 131 136 139 140 146 149 150 153 162 178 182 189 190 191 192 194 196 199 205 216 219 226 231 232 234 236 241 244 245 253 260 267 271 273 279 285 286 287 296 299 1 3 5 7 8 10 11 12 13 16 17 18 20 21 23 26 27 29 31 33 36 39 43 44 45 48 51 52 55 57 58 60 61 64 65 68 69 70 71 74 75 77 79 80 81 84 87 88 91 92 94 96 97 99 101 102 108 111 112 113 115 116 117 119 120 123 127 129 130 132 133 134 135 137 138 141 142 143 144 145 147 148 151 154 155 156 158 159 160 163 164 165 166 169 170 171 172 173 174 175 176 177 180 183 184 185 186 187 188 193 195 197 198 200 202 203 204 206 207 208 209 210 211 212 213 214 215 217 218 220 221 222 223 224 225 227 228 230 233 235 237 238 239 240 242 243 247 248 249 250 251 252 255 258 261 262 263 264 265 266 268 269 270 274 275 276 278 280 281 282 283 284 288 289 290 291 292 293 294 295 297 298 300 4 65 131 167 215 223 260 297 7 81 94 143 188 226 230 146 201 167 78 181 205 246 2 42 59 66 83 85 95 98 100 136 146 150 189 232 234 236 254 287 296 299 6 30 46 47 50 62 103 140 191 199 244 267 285 3 9 14 15 19 22 24 25 28 32 34 37 41 49 53 54 63 73 82 93 104 106 107 109 110 114 118 121 122 125 139 147 149 153 162 170 178 182 190 192 193 196 216 231 241 245 260 271 273 279 286 1 5 8 10 11 12 13 16 17 18 20 21 23 26 27 29 31 33 35 36 38 39 40 43 44 45 48 51 52 55 56 57 58 60 61 64 67 68 69 70 71 72 74 75 76 77 79 80 84 86 87 88 89 90 91 92 96 97 99 101 102 105 108 111 112 113 115 116 117 119 120 123 124 126 127 128 129 130 132 133 134 135 137 138 141 142 144 145 148 151 152 154 155 156 157 158 159 160 161 163 164 165 166 168 169 171 172 173 174 175 176 177 179 180 183 184 185 186 187 194 195 197 198 200 202 203 204 206 207 208 209 210 211 212 213 214 217 218 219 220 221 222 224 225 227 228 229 233 235 237 238 239 240 242 243 247 248 249 250 251 252 253 255 256 257 258 259 261 262 263 264 265 266 268 269 270 272 274 275 276 277 278 280 281 282 283 284 288 289 290 291 292 293 294 295 298 300 7 81 94 143 188 226 230 177 175 75 128 164 223 198 156 167 201 76 2 42 50 59 66 78 83 85 95 98 100 136 146 150 181 189 205 232 234 236 246 254 287 296 299 3 6 9 14 15 19 22 24 25 28 30 32 34 37 38 41 46 47 49 53 54 56 62 63 73 82 86 93 103 104 105 106 107 109 110 114 118 121 122 125 131 139 140 147 149 152 153 162 170 178 182 190 191 192 193 194 196 199 216 219 231 241 244 245 253 260 267 271 273 279 285 286 274 1 4 5 8 10 11 12 13 16 17 18 20 21 23 26 27 29 31 33 35 36 39 40 43 44 45 48 51 52 55 57 58 60 61 64 65 67 68 69 70 71 72 74 77 79 80 84 87 88 89 90 91 92 96 97 99 101 102 108 111 112 113 115 116 117 119 120 123 124 126 127 129 130 132 133 134 135 137 138 141 142 144 145 148 151 154 155 157 158 159 160 161 163 165 166 168 169 171 172 173 174 176 179 180 183 184 185 186 187 195 197 200 202 203 204 206 207 208 209 210 211 212 213 214 215 217 218 220 221 222 224 225 227 228 229 233 235 237 238 239 240 242 243 247 248 249 250 251 252 255 256 257 258 259 261 262 263 264 265 266 268 269 270 272 275 276 277 278 280 281 282 283 284 288 289 290 291 292 293 294 295 297 298 300 75 113 148 242 250 260 267 289 77 109 165 201 211 228 298 146 78 167 246 181 77 109 165 201 211 228 298 160 273 238 297 98 198 235 233 146 78 167 246 181 24 33 41 96 97 187 219 233 21 140 173 199 201 260 271 21 140 173 199 201 260 271 88 269 92 213 216 40 284 3 4 29 78 88 163 241 245 296 79 98 127 138 142 204 243 201 78 167 246 181 79 98 127 138 142 204 243 177 206 30 54 240 11 148 7 201 78 167 246 181 12 69 181 183 198 217 224 290 63 72 108 159 172 228 280 83 201 78 167 205 246 42 181 98 2 59 95 136 146 150 232 234 50 66 189 236 254 287 296 299 6 85 100 199 267 285 14 19 25 30 32 34 38 41 46 47 49 53 56 62 103 107 114 118 125 140 149 152 178 182 190 191 196 216 226 244 253 273 279 286 9 15 22 24 28 37 54 73 82 86 93 104 106 109 110 121 122 139 147 153 162 170 193 194 231 241 245 260 271 131 1 3 4 5 7 8 10 11 13 16 17 18 20 21 23 26 27 29 31 33 35 36 39 40 43 44 45 48 51 52 55 57 58 60 61 64 65 67 68 70 71 74 75 76 77 79 80 81 84 87 88 89 90 91 92 94 96 97 99 101 102 105 111 112 113 115 116 117 119 120 123 124 126 127 128 129 130 132 133 134 135 137 138 141 142 143 144 145 148 151 154 155 156 157 158 160 161 163 164 165 166 168 169 171 173 174 175 176 177 179 180 184 185 186 187 188 192 195 197 200 202 203 204 206 207 208 209 210 211 212 213 214 215 218 219 220 221 222 223 225 227 229 230 233 235 237 238 239 240 242 243 247 248 249 250 251 252 255 256 257 258 259 261 262 263 264 265 266 268 269 270 272 274 275 276 277 278 281 282 283 284 288 289 291 292 293 294 295 297 298 300 63 72 108 159 172 228 280 261 87 33 188 167 116 132 166 83 201 42 78 181 205 246 128 2 59 95 98 136 146 150 232 234 254 6 30 50 66 85 100 189 199 236 267 285 287 296 299 259 9 14 15 19 22 24 25 28 32 34 37 38 41 46 47 49 53 54 56 62 73 82 86 93 103 104 105 106 107 109 110 114 118 121 122 125 131 139 140 147 149 152 153 162 170 178 182 190 191 192 193 194 196 216 219 226 231 241 244 245 253 260 271 273 279 286 70 75 1 3 4 5 7 8 10 11 12 13 16 17 18 20 21 23 26 27 29 31 35 36 39 40 43 44 45 48 51 52 55 57 58 60 61 64 65 67 68 69 71 74 76 77 79 80 81 84 88 89 90 91 92 94 96 97 99 101 102 111 112 113 115 117 119 120 123 124 126 127 129 130 133 134 135 137 138 141 142 143 144 145 148 151 154 155 156 157 158 160 161 163 164 165 168 169 171 173 174 175 176 177 179 180 183 184 185 186 187 195 197 198 200 202 203 204 206 207 208 209 210 211 212 213 214 215 217 218 220 221 222 223 224 225 227 229 230 233 235 237 238 239 240 242 243 247 248 249 250 251 252 255 256 257 258 262 263 264 265 266 268 269 270 272 274 275 276 277 278 281 282 283 284 288 289 290 291 292 293 294 295 297 298 300 25 28 87 98 105 169 198 295 32 65 199 226 280 283 201 32 65 167 199 226 280 283 243 2 295 254 191 217 165 201 25 27 28 37 80 89 219 288 43 153 166 171 254 270 291 42 201 78 43 153 166 171 254 270 291 243 24 2 169 189 163 284 298 201 168 78 10 156 158 205 213 246 261 294 7 17 91 126 190 286 201 7 17 67 91 126 190 286 71 109 110 294 131 278 193 201 8 48 64 149 192 207 259 269 68 119 128 213 231 250 263 201 78 167 246 181 78 167 181 246 68 119 128 213 231 250 263 230 218 196 234 32 61 20 104 201 30 131 78 33 167 181 246 75 81 122 166 198 227 229 238 8 47 83 135 201 254 280 8 47 83 135 201 254 280 160 78 170 229 167 68 249 187 5 12 41 86 113 152 267 282 19 36 48 127 178 277 291 201 246 78 19 36 48 127 178 277 291 106 261 92 4 273 99 235 95 201 246 78 37 41 42 111 185 212 214 264 165 194 204 248 270 201 78 167 246 181 165 194 204 237 248 270 279 169 92 168 107 201 241 48 78 167 246 181 32 84 137 164 180 196 207 283 30 81 100 139 219 220 236 201 78 30 81 100 139 219 220 236 144 221 9 124 251 6 61 114 201 21 35 39 140 158 173 233 268 99 118 135 190 197 216 242 201 78 246 99 118 135 190 197 216 242 171 125 210 56 110 180 3 119 201 78 131 42 48 50 103 108 127 199 269 28 125 166 171 212 214 280 83 201 42 59 78 98 150 167 181 205 232 234 246 50 66 83 85 95 100 136 146 189 236 287 296 299 2 254 6 14 19 25 32 34 37 38 41 46 47 49 53 56 62 103 107 114 118 139 149 178 182 190 191 192 196 199 216 226 241 244 260 267 273 285 286 3 4 5 7 8 9 10 11 12 13 15 16 17 20 21 22 23 24 27 29 30 31 33 35 36 39 40 43 44 45 51 52 54 58 60 61 63 64 65 67 68 69 70 71 72 73 74 76 77 79 80 81 82 84 86 87 88 89 90 91 92 93 94 96 99 102 104 105 106 109 110 111 112 113 115 119 121 122 123 124 126 128 129 131 132 133 134 135 137 138 140 141 142 143 144 145 147 148 152 153 154 155 156 157 158 159 162 164 165 168 169 170 172 173 174 175 176 177 179 180 183 184 185 187 188 193 194 195 197 198 200 202 203 204 206 211 213 215 217 218 219 220 221 223 224 227 228 229 230 231 233 238 239 240 242 243 245 247 249 250 251 252 253 255 256 257 258 259 261 262 263 264 266 268 270 271 274 276 277 278 279 281 282 283 284 288 289 291 292 293 294 295 297 298 108 160 272 275 1 18 26 55 57 75 97 101 116 117 120 151 161 163 207 208 209 210 222 235 237 265 290 300 130 186 225 248 28 125 166 171 212 214 280 168 218 274 219 252 101 52 104 201 57 2 42 59 78 98 150 167 181 205 232 234 246 50 66 83 85 95 100 136 146 189 236 254 287 296 299 6 14 19 25 30 32 34 37 38 41 46 47 49 53 56 62 103 107 114 118 128 139 140 149 152 178 182 190 191 192 196 199 216 226 241 244 253 260 267 273 279 285 286 259 1 3 4 5 7 8 9 10 11 12 13 15 16 17 18 20 21 22 23 24 26 27 29 31 33 35 36 39 40 43 44 45 48 51 54 58 60 61 63 64 65 67 68 69 70 71 72 73 74 75 76 77 79 80 81 82 84 86 87 88 89 90 91 92 93 94 96 97 99 102 105 106 108 109 110 111 112 113 115 116 117 119 120 121 122 123 124 126 127 129 130 131 132 133 134 135 137 138 141 142 143 144 145 147 148 151 153 154 155 156 157 158 159 160 161 162 163 164 165 169 170 172 173 174 175 176 177 179 180 183 184 185 186 187 188 193 194 195 197 198 200 202 203 204 206 207 208 209 210 211 213 215 217 220 221 222 223 224 225 227 228 229 230 231 233 235 237 238 239 240 242 243 245 247 248 249 250 251 255 256 257 258 261 262 263 264 265 266 268 269 270 271 272 275 276 277 278 281 282 283 284 288 289 290 291 292 293 294 295 297 298 300 55 66 107 113 149 211 227 234 281 148 152 197 207 231 275 201 42 78 246 148 150 152 197 207 231 275 300 64 273 234 68 89 111 42 201 78 246 26 72 134 152 158 193 241 297 3 39 105 143 186 224 146 201 286 78 246 167 181 205 2 59 98 150 232 234 42 50 66 95 136 146 254 6 46 47 83 85 100 103 140 189 199 236 244 267 285 287 296 299 14 19 25 30 32 34 37 38 41 49 53 56 62 107 114 118 125 128 131 139 149 178 182 190 191 192 196 216 226 231 253 260 273 279 4 9 10 15 16 17 20 22 24 28 54 60 63 68 72 73 82 86 91 93 102 104 106 109 115 121 122 123 124 126 127 141 145 147 153 154 158 159 162 170 171 172 174 179 187 193 194 211 214 220 230 241 245 247 256 258 262 271 276 281 284 286 291 293 294 31 177 223 1 5 7 8 11 12 13 18 21 23 27 29 33 35 36 40 43 44 45 48 51 52 55 57 58 61 64 65 67 69 70 71 74 75 76 77 79 80 81 84 87 88 89 90 92 94 96 97 99 101 108 110 111 112 113 116 117 119 120 129 130 132 133 135 137 138 142 144 148 151 155 156 157 160 161 163 164 165 166 168 169 173 175 176 180 183 184 185 188 195 197 198 200 202 203 204 206 207 208 209 210 212 213 215 217 218 219 221 222 225 227 228 229 233 235 237 238 239 240 242 243 248 249 250 251 252 255 257 259 261 263 264 265 266 268 269 270 272 274 275 277 278 280 282 283 288 289 290 292 295 298 300 3 39 105 143 186 212 224 176 42 99 110 255 11 156 201 76 62 78 167 181 205 246 2 59 98 150 232 234 50 66 95 136 146 254 168 6 30 46 47 83 85 100 103 140 189 191 199 236 244 267 285 287 296 299 259 4 5 9 10 14 15 16 17 19 20 22 24 25 28 32 34 37 38 41 43 44 49 53 54 56 60 63 64 67 68 69 70 72 73 82 86 91 93 102 104 106 107 109 112 114 115 118 121 122 123 124 125 126 127 128 131 139 141 142 144 145 147 149 152 153 154 158 159 162 170 171 172 174 178 179 182 187 190 192 193 194 196 211 214 216 219 220 226 230 231 241 243 245 247 250 253 256 258 260 262 271 273 274 276 279 281 282 284 286 291 293 294 65 31 223 235 161 1 7 8 12 13 18 21 23 26 27 29 33 35 36 40 45 48 51 52 55 57 58 61 71 74 75 77 79 80 81 84 87 88 89 90 92 94 96 97 101 108 111 113 116 117 119 120 129 130 132 133 134 135 137 138 148 151 155 157 160 163 164 165 166 169 173 175 177 180 183 184 185 188 195 197 198 200 202 203 204 206 207 208 209 210 213 215 217 218 221 222 225 227 228 229 233 237 238 239 240 242 248 249 251 252 257 261 263 264 265 266 268 269 270 272 275 277 278 280 283 288 289 290 292 295 297 298 300 50 54 57 110 176 187 266 270 28 121 122 252 254 261 279 98 201 78 246 28 121 122 252 254 261 279 274 286 228 290 154 40 242 263 201 78 246 64 68 99 118 162 164 264 271 72 88 212 253 266 285 287 98 201 72 88 212 253 266 285 287 196 207 63 69 158 124 241 281 98 201 16 21 32 48 50 55 196 240 38 52 106 108 176 248 271 83 201 2 42 59 78 98 167 181 205 232 246 66 95 136 146 150 189 234 254 287 296 299 2 42 46 50 59 62 85 98 100 103 140 191 199 205 232 236 244 267 285 3 6 9 14 15 19 22 24 25 28 30 34 37 41 47 49 53 54 56 63 73 82 86 93 104 105 107 109 110 114 118 121 122 124 125 128 131 139 147 149 152 153 162 170 178 182 190 192 193 194 216 219 226 231 241 245 253 260 273 279 286 10 17 20 23 27 36 58 60 68 71 72 77 91 111 115 119 123 126 127 132 135 138 141 145 155 159 166 174 175 179 184 187 188 196 197 200 213 217 220 224 228 230 233 238 239 240 242 247 249 256 258 261 262 263 264 269 270 276 280 283 291 292 293 294 295 297 298 84 251 12 87 223 79 289 1 4 5 7 8 11 13 18 26 29 31 33 35 39 40 43 44 45 51 57 61 64 65 67 69 70 74 75 76 80 81 88 89 90 92 94 96 97 99 101 102 112 113 116 117 120 129 130 133 134 137 142 143 144 148 151 154 156 157 158 160 161 163 164 165 168 169 171 172 173 177 180 183 185 186 195 198 202 203 204 206 207 208 209 210 211 212 214 215 218 221 222 225 227 229 235 237 243 250 252 255 257 259 265 266 268 272 274 275 277 278 281 282 284 288 290 300 38 52 106 108 176 248 271 41 171 144 218 274 272 6 172 83 201 78 167 181 246 152 168 157 254 67 90 2 30 42 46 47 50 59 62 66 85 95 98 100 103 136 140 146 150 189 191 199 205 232 234 236 244 267 285 287 296 299 259 3 4 5 7 9 10 13 14 15 16 17 19 20 22 23 24 25 27 28 32 34 35 36 37 39 43 44 48 49 53 54 56 58 60 63 64 68 69 70 71 72 73 77 82 84 86 88 91 93 99 102 104 105 107 109 110 111 112 114 115 118 119 121 122 123 124 125 126 127 128 131 132 133 134 135 138 139 141 142 143 145 147 148 149 153 154 155 158 159 162 166 169 170 174 175 178 179 182 183 184 187 188 190 192 193 194 196 197 198 200 211 213 214 216 217 219 220 224 226 228 230 231 233 238 239 240 241 242 243 245 247 249 250 253 256 257 258 260 261 262 263 264 266 269 270 273 276 277 279 280 281 282 283 284 286 291 292 293 294 295 297 298 92 12 31 87 89 113 223 221 79 165 289 1 8 11 18 21 26 29 33 40 45 51 55 57 61 65 74 75 76 80 81 94 96 97 101 116 117 120 129 130 137 151 156 160 161 163 164 173 177 180 185 186 195 202 203 204 206 207 208 209 210 212 215 222 225 227 229 235 237 251 252 255 265 268 275 278 288 290 300 25 47 55 69 132 235 276 283 12 27 44 48 202 254 275 201 2 42 59 78 95 98 136 146 150 167 181 205 232 234 246 42 6 30 46 50 62 66 83 85 100 103 189 191 199 236 267 285 287 296 299 2 3 9 14 15 19 20 22 25 28 32 34 37 41 47 49 53 54 56 59 63 64 69 73 82 86 91 93 95 98 104 106 107 109 110 118 121 122 124 125 136 146 147 149 150 153 162 170 174 178 190 192 193 194 196 211 216 226 231 232 234 241 244 245 260 271 273 276 279 284 286 131 1 4 5 7 8 10 11 13 16 17 18 21 23 24 26 29 31 33 35 36 38 39 40 43 45 51 52 57 58 60 61 65 67 68 70 71 72 74 75 76 77 79 80 81 84 87 88 89 90 92 94 96 97 99 101 102 105 108 111 112 113 114 115 116 117 119 120 123 126 127 128 129 130 133 134 135 137 138 139 140 141 142 143 144 145 148 151 152 154 155 156 157 158 159 160 161 163 164 165 166 168 169 171 172 173 175 176 177 179 180 182 183 184 185 186 187 188 195 197 198 200 203 204 206 207 208 209 210 212 213 214 215 217 218 219 220 221 222 223 224 225 227 228 229 230 233 237 238 239 240 242 243 247 248 249 250 251 252 253 255 256 257 258 259 261 262 263 264 265 266 268 269 270 272 274 277 278 280 281 282 288 289 290 291 292 293 294 295 297 298 300 12 27 44 48 202 254 275 243 38 272 87 139 182 21 114 201 78 167 181 205 246 152 168 157 35 43 76 277 90 89 42 2 3 6 9 14 15 19 20 22 24 25 28 30 32 34 37 41 46 47 49 50 53 54 56 59 62 63 64 66 69 73 82 83 85 86 91 93 95 98 100 103 104 105 106 107 109 110 118 121 122 124 125 128 131 136 140 146 147 149 150 153 162 170 174 178 189 190 191 192 193 194 196 199 211 216 219 226 231 232 234 236 241 244 245 253 260 267 271 273 276 279 284 285 286 287 296 299 134 75 1 4 5 7 8 10 11 13 16 17 18 23 26 29 31 33 36 39 40 45 51 52 55 57 58 60 61 65 67 68 70 71 72 74 77 79 80 81 84 88 92 94 96 97 99 101 102 108 111 112 113 115 116 117 119 120 123 126 127 129 130 132 133 135 137 138 141 142 143 144 145 148 151 154 155 156 158 159 160 161 163 164 165 166 169 171 172 173 175 176 177 179 180 183 184 185 186 187 188 195 197 198 200 203 204 206 207 208 209 210 212 213 214 215 217 218 220 221 222 223 224 225 227 228 229 230 233 235 237 238 239 240 242 247 248 249 250 251 252 255 256 257 258 259 261 262 263 264 265 266 268 269 270 274 278 280 281 282 283 288 289 290 291 292 293 294 295 297 298 300 19 57 63 148 196 235 243 249 54 80 100 163 251 256 285 201 273 78 167 181 246 42 205 167 181 246 98 2 59 95 146 150 232 234 50 66 136 254 287 83 85 236 296 6 30 46 47 62 103 140 189 191 199 244 267 299 14 19 25 32 34 37 41 49 53 107 114 118 125 139 149 178 190 196 216 226 241 260 273 279 1 3 4 5 7 8 9 10 11 12 13 15 16 17 20 21 22 23 24 26 27 28 29 31 33 35 36 38 39 40 43 44 45 48 51 52 56 58 60 61 64 65 67 68 69 70 71 72 73 74 76 77 79 81 82 84 86 87 88 89 90 91 92 93 94 96 99 101 102 104 105 106 108 109 110 111 112 113 115 116 119 120 121 122 123 124 126 127 128 129 130 131 132 133 134 135 137 138 141 142 143 144 145 147 152 153 154 155 156 157 158 159 160 162 164 165 166 168 169 170 171 172 173 174 175 176 177 179 180 182 183 184 185 187 188 192 193 194 195 197 198 200 202 203 204 206 209 210 211 212 213 214 215 217 218 219 220 221 222 223 224 227 228 229 230 231 233 237 238 239 240 242 245 247 250 252 253 255 257 258 259 261 262 263 264 266 268 269 270 271 274 275 276 277 278 280 281 282 283 284 286 288 289 291 292 293 294 295 297 298 272 18 55 75 97 117 151 161 186 207 208 225 248 265 290 300 54 80 100 163 251 256 285 250 228 102 238 6 182 173 244 201 192 78 128 33 131 42 167 181 205 246 2 59 95 98 146 150 232 234 254 50 66 83 85 136 189 236 287 296 299 259 14 19 25 30 32 34 37 38 41 46 47 49 53 56 62 103 107 114 118 125 139 140 149 152 178 190 191 196 199 216 226 241 253 260 267 273 279 286 105 137 282 1 3 4 5 7 8 9 10 11 12 13 15 16 17 18 20 21 22 23 24 26 27 28 29 31 35 36 39 40 43 44 45 48 51 52 57 58 60 61 63 64 65 67 68 69 70 71 72 73 74 75 76 77 79 81 82 84 86 87 88 89 90 91 92 93 94 96 97 99 101 104 106 108 109 110 111 112 113 115 116 117 119 120 121 122 123 124 126 127 129 130 132 133 134 135 138 141 142 143 144 145 147 148 151 153 154 155 156 157 158 159 160 161 162 164 165 166 168 169 170 171 172 174 175 176 177 179 180 183 184 185 186 187 188 193 194 195 197 198 200 202 203 204 206 207 208 209 210 211 212 213 214 215 217 218 219 220 221 222 223 224 225 227 229 230 231 233 235 237 239 240 242 243 245 247 248 249 252 255 257 258 261 262 263 264 265 266 268 269 270 271 272 274 275 276 277 278 280 281 283 284 288 289 290 291 292 293 294 295 297 298 300 55 16 66 100 194 197 257 270 280 75 94 118 136 175 186 262 201 78 246 42 167 181 205 2 59 95 98 146 150 232 234 254 50 66 83 85 100 189 236 287 296 299 6 30 47 199 267 285 14 19 46 49 53 62 103 107 114 125 149 182 190 191 196 244 115 25 3 4 5 9 10 15 17 20 22 24 27 28 32 34 35 36 37 38 39 41 43 44 48 52 54 56 60 63 64 67 68 69 70 71 72 73 77 82 84 86 90 91 93 99 102 104 105 106 109 110 111 112 121 122 123 124 126 127 128 131 132 133 134 138 139 140 141 142 144 145 147 148 152 153 154 158 159 162 166 170 171 172 174 176 178 179 183 184 187 188 192 193 198 200 211 213 214 216 217 219 220 224 226 228 230 231 233 238 239 240 241 242 243 245 247 250 253 256 258 259 260 261 266 269 271 273 274 276 277 279 281 282 283 284 286 291 292 293 294 295 298 12 23 29 45 51 58 61 74 79 80 113 119 155 156 164 180 185 197 203 206 223 249 251 252 268 289 31 89 265 108 161 248 272 275 130 1 7 8 11 13 18 21 26 33 40 55 57 65 76 81 87 88 92 96 97 101 116 117 120 129 135 137 143 151 157 160 163 165 168 169 173 177 195 202 204 207 208 209 210 212 215 218 221 222 225 227 229 235 237 255 263 264 278 288 290 297 300 75 94 118 136 175 186 262 41 300 140 183 77 10 263 135 201 42 78 167 181 205 246 2 59 95 98 146 150 232 234 254 50 66 83 85 100 189 236 287 296 299 6 14 19 25 30 46 47 49 53 62 103 107 114 125 149 152 182 190 191 196 199 244 253 267 285 115 243 3 4 5 7 8 9 11 12 13 15 16 17 20 21 22 23 24 27 28 29 31 32 33 34 35 36 37 38 39 40 43 44 45 48 51 52 54 56 57 58 60 61 63 64 65 67 68 69 70 71 72 73 74 76 79 80 81 82 84 86 87 88 89 90 91 92 93 96 99 102 104 105 106 109 110 111 112 113 119 121 122 123 124 126 127 128 129 131 132 133 134 137 138 139 141 142 143 144 145 147 148 153 154 155 156 157 158 159 162 164 165 166 168 169 170 171 172 173 174 176 177 178 179 180 184 185 187 188 192 193 194 195 197 198 200 202 203 204 206 211 212 213 214 215 216 217 218 219 220 221 223 224 226 227 228 229 230 231 233 238 239 240 241 242 245 247 249 250 251 252 255 256 257 258 259 260 261 264 266 268 269 270 271 273 274 276 277 278 279 280 281 282 283 284 286 288 289 291 292 293 294 295 297 298 1 18 26 55 97 101 108 116 117 120 130 151 160 161 163 207 208 209 210 222 225 235 237 248 265 272 275 290 41 46 111 156 175 199 259 285 10 54 201 206 252 264 286 10 54 201 206 252 264 286 92 8 107 109 174 52 20 257 104 107 131 147 162 181 217 285 44 60 66 100 159 178 271 201 78 44 60 66 100 159 178 271 39 64 75 16 158 33 116 257 201 78 33 53 59 74 102 209 294 297 64 99 105 128 135 143 278 146 201 78 167 181 246 2 42 59 95 98 136 146 150 205 234 254 232 6 46 47 50 62 66 83 85 100 103 189 199 236 267 285 287 296 299 14 19 24 25 30 32 34 37 38 41 49 56 106 107 114 118 125 131 139 140 149 152 178 182 190 191 192 196 216 226 231 241 244 253 260 273 279 286 3 4 9 10 15 16 17 20 28 39 53 54 60 68 72 73 82 86 91 93 102 104 109 110 115 121 122 123 124 126 127 141 145 147 153 154 158 159 162 170 171 172 174 176 179 187 194 211 214 220 224 230 245 247 256 258 262 271 276 281 284 291 293 294 31 223 265 1 5 7 8 11 12 13 18 21 22 23 26 27 29 35 36 40 43 44 45 48 51 52 55 57 58 61 63 65 67 69 70 71 75 76 77 79 80 81 84 87 88 89 90 92 94 96 97 101 108 111 112 113 116 117 119 120 129 130 132 133 134 137 138 142 144 148 151 155 156 157 160 161 163 164 165 166 168 169 173 175 177 180 183 184 185 186 188 193 195 197 198 200 202 203 204 206 207 208 210 212 213 215 217 218 219 221 222 225 227 228 229 233 235 237 238 239 240 242 243 248 249 250 251 252 255 257 259 261 263 264 266 268 269 270 272 274 275 277 280 282 283 288 289 290 292 295 298 300 64 99 105 128 135 143 278 269 134 157 268 22 203 193 156 201 76 2 42 59 78 95 98 136 146 150 167 181 205 232 234 246 254 6 30 46 47 50 62 66 83 85 100 103 189 191 199 236 267 285 287 296 299 90 3 4 5 9 10 14 15 16 17 19 20 24 25 28 32 34 37 38 39 41 43 44 49 53 54 56 60 63 67 68 69 70 72 73 82 86 91 93 102 104 106 107 109 110 112 114 115 118 121 122 123 124 125 126 127 131 139 140 141 142 144 145 147 149 152 153 154 158 159 162 170 171 172 174 176 178 179 182 187 190 192 194 196 211 214 216 219 220 224 226 230 231 241 243 244 245 247 250 253 256 258 260 262 271 273 274 276 279 281 282 284 286 291 293 294 31 223 235 265 280 1 7 8 11 12 13 18 21 23 26 27 29 33 35 36 40 45 48 51 52 55 57 58 61 65 71 74 75 77 79 80 81 84 87 88 89 92 94 96 97 101 108 111 113 116 117 119 120 129 130 132 133 137 138 148 151 155 160 161 163 164 165 166 168 169 173 175 177 180 183 184 185 186 188 195 197 198 200 202 204 206 207 208 209 210 212 213 215 217 218 221 222 225 227 228 229 233 237 238 239 240 242 248 249 251 252 255 257 259 261 263 264 266 270 272 275 277 283 288 289 290 292 295 297 298 300 72 78 94 103 131 167 192 286 6 14 71 168 175 191 231 201 6 14 71 168 175 191 231 212 30 60 219 75 128 32 62 201 24 67 68 72 121 139 148 263 11 70 93 182 221 246 299 201 78 167 11 70 93 182 221 246 299 88 123 207 212 146 96 238 113 201 78 167 71 101 118 178 200 203 222 279 15 40 44 126 127 134 274 201 246 78 167 181 167 181 205 2 98 150 232 234 42 59 50 95 136 146 66 254 6 19 25 41 46 47 53 62 83 85 100 107 114 118 140 189 191 199 236 244 253 267 285 287 296 299 3 4 5 9 10 14 16 17 20 22 24 28 30 32 34 37 38 39 43 49 54 56 60 63 64 67 68 69 70 72 73 82 86 91 93 99 102 103 104 105 106 109 110 112 115 121 122 123 124 125 128 131 139 141 142 144 145 147 149 152 153 158 159 162 170 171 172 174 176 179 182 187 190 192 193 194 196 211 214 216 219 224 226 230 231 241 243 245 247 256 258 260 262 271 273 276 281 282 284 286 291 293 294 12 23 27 45 51 58 61 74 77 79 80 94 108 113 116 119 120 130 133 135 138 155 156 160 163 164 165 166 175 178 180 184 185 188 195 197 200 203 206 213 217 218 220 221 223 228 229 233 237 238 239 240 242 248 249 251 252 261 263 268 269 270 275 278 283 289 295 297 298 11 21 29 52 81 84 87 89 96 129 157 168 198 202 204 208 225 255 259 265 280 288 161 272 137 250 290 1 7 8 13 18 26 31 33 35 36 48 55 57 65 75 76 88 90 92 97 111 117 132 143 148 151 154 169 173 177 183 186 207 209 210 212 215 227 235 257 264 266 277 292 300 15 40 44 126 127 134 274 1 59 69 215 36 66 29 282 201 246 78 128 33 42 167 181 205 2 98 150 232 234 50 95 136 146 254 168 157 6 19 25 30 41 46 47 53 62 83 85 100 103 107 114 118 140 152 189 191 199 236 244 253 267 285 287 296 299 300 259 3 4 5 7 8 9 10 11 12 13 14 16 17 20 21 22 23 24 26 27 28 31 32 34 35 37 38 39 43 45 48 49 51 52 54 56 57 58 60 61 63 64 65 67 68 70 71 72 73 74 76 77 79 80 81 82 84 86 87 88 89 90 91 92 93 94 96 99 101 102 104 105 106 108 109 110 111 112 113 115 116 119 120 121 122 123 124 125 129 130 131 132 133 135 137 138 139 141 142 143 144 145 147 148 149 153 154 155 156 158 159 160 162 163 164 165 166 169 170 171 172 173 174 175 176 177 178 179 180 182 183 184 185 187 188 190 192 193 194 195 196 197 198 200 202 203 204 206 209 210 211 212 213 214 216 217 218 219 220 221 222 223 224 226 227 228 229 230 231 233 235 237 238 239 240 241 242 243 245 247 248 249 250 251 252 255 256 257 258 260 261 262 263 264 266 268 269 270 271 273 275 276 277 278 279 280 281 283 284 286 288 289 291 292 293 294 295 297 298 18 55 75 97 117 151 161 186 207 208 225 265 272 290 28 50 159 184 203 207 227 271 35 60 63 204 248 201 78 35 60 63 122 204 208 248 2 274 66 61 68 281 201 78 85 109 128 147 192 207 270 274 26 51 65 228 266 271 276 98 201 286 78 167 181 205 246 2 42 59 95 136 146 150 234 50 66 232 254 287 6 46 47 83 100 189 199 236 267 285 296 14 19 25 30 32 34 37 38 41 49 53 56 62 103 107 114 118 125 139 140 149 152 178 182 190 191 196 216 226 241 244 253 260 273 279 299 3 4 9 10 15 17 20 22 24 28 54 60 63 68 73 82 86 91 93 102 104 106 109 110 115 121 122 123 124 126 127 141 145 147 153 158 162 170 171 172 174 179 193 194 211 214 224 230 231 245 247 256 258 262 284 291 293 84 131 133 259 223 289 1 5 7 8 11 12 13 16 18 21 23 27 29 31 33 35 36 39 40 43 44 45 48 52 55 57 58 61 64 67 69 70 71 72 74 75 76 77 79 80 81 87 88 89 90 92 94 96 97 99 101 105 108 111 112 113 116 117 119 120 129 130 132 134 135 137 138 142 143 144 148 151 154 155 156 157 159 160 161 163 164 165 166 168 169 173 175 176 177 180 183 184 185 186 187 188 195 197 198 200 202 203 204 206 208 209 210 212 213 215 217 218 219 220 221 222 225 227 229 233 235 237 238 239 240 242 243 248 249 250 251 252 255 257 261 263 264 265 268 269 272 275 277 278 280 281 282 283 288 290 292 294 295 297 298 300 26 51 65 228 266 271 276 85 55 232 16 32 61 263 103 98 201 286 2 42 59 78 95 136 146 150 167 181 205 234 246 254 6 30 46 47 50 66 83 100 189 199 236 267 285 287 296 299 90 259 3 4 5 9 10 14 15 17 19 20 22 24 25 28 34 37 38 41 43 44 49 53 54 56 60 62 63 64 67 68 69 70 73 82 86 91 93 99 102 104 105 106 107 109 110 112 114 115 118 121 122 123 124 125 126 127 128 131 139 140 141 142 144 145 147 149 152 153 158 162 170 171 172 174 176 178 179 182 190 191 192 193 194 196 211 214 216 219 224 226 230 231 241 243 244 245 247 253 256 258 260 262 273 279 281 282 284 291 293 223 221 75 184 289 1 7 8 11 12 13 18 21 23 27 29 31 33 35 36 39 40 45 48 52 57 58 71 72 74 76 77 79 80 81 84 87 88 89 92 94 96 97 101 108 111 113 116 117 119 120 129 130 132 133 134 135 137 138 143 148 151 154 155 156 157 159 160 161 163 164 165 166 168 169 173 175 177 180 183 185 186 187 188 195 197 198 200 202 203 204 206 207 208 209 210 212 213 215 217 218 220 222 225 227 229 233 235 237 238 239 240 242 248 249 250 251 252 255 257 261 264 265 268 269 270 272 274 275 277 278 280 283 288 290 292 294 295 297 298 300 12 53 64 105 106 142 230 248 14 90 179 209 237 255 295 201 254 78 167 181 205 246 42 98 2 59 95 136 146 150 167 181 205 232 234 246 50 66 85 189 236 287 296 299 6 46 83 100 103 199 267 19 25 30 32 34 37 38 41 47 49 56 62 107 114 118 125 128 131 139 140 149 152 178 182 190 191 192 196 216 226 231 241 244 253 260 273 279 285 286 3 9 15 20 22 24 28 53 54 63 82 91 93 104 106 109 110 121 122 124 147 153 162 170 174 193 194 211 245 271 276 284 1 4 5 7 8 10 11 13 16 17 18 21 23 26 27 29 31 33 35 36 39 40 43 44 45 48 51 52 55 57 58 60 61 65 67 68 69 70 71 72 73 74 75 76 77 79 80 81 84 86 87 88 89 92 94 96 97 99 101 102 108 111 112 113 115 116 117 119 120 123 126 127 129 130 132 133 134 135 137 138 141 143 144 145 148 151 154 155 156 157 158 159 160 161 163 164 165 166 168 169 171 172 173 175 176 177 180 183 184 185 186 187 188 195 197 198 200 202 203 204 206 207 208 210 212 213 214 215 217 218 219 220 221 222 223 224 225 227 228 229 233 235 238 239 240 242 243 247 249 250 251 252 256 257 258 259 261 262 263 264 265 266 268 269 270 272 274 275 277 278 280 281 282 283 288 289 290 291 292 293 294 297 298 300 14 90 179 209 237 255 295 261 134 196 191 47 73 86 133 201 254 78 128 33 67 131 2 42 59 95 98 136 146 150 167 181 205 232 234 246 6 30 46 50 66 83 85 100 103 189 199 236 267 285 287 296 299 3 9 15 19 20 22 24 25 28 32 34 37 38 41 49 53 54 56 62 63 64 69 82 91 93 104 105 106 107 109 110 114 118 121 122 124 125 139 140 147 149 152 153 162 170 174 178 182 190 192 193 194 211 216 219 226 231 241 244 245 253 260 271 273 276 279 284 286 70 75 142 257 1 4 5 7 8 10 11 12 13 16 17 18 21 23 26 27 29 31 35 36 39 40 43 44 45 48 51 52 55 57 58 60 61 65 68 71 72 74 76 77 79 80 81 84 87 88 89 92 94 96 97 99 101 102 108 111 112 113 115 116 117 119 120 123 126 127 129 130 132 135 137 138 141 143 144 145 148 151 154 155 156 157 158 159 160 161 163 164 165 166 168 169 171 172 173 175 176 177 180 183 184 185 186 187 188 195 197 198 200 202 203 204 206 207 208 210 212 213 214 215 217 218 220 221 222 223 224 225 227 228 229 230 233 235 238 239 240 242 243 247 248 249 250 251 252 256 258 259 262 263 264 265 266 268 269 270 272 274 275 277 278 280 281 282 283 288 289 290 291 292 293 294 297 298 300 7 28 105 107 150 218 243 289 33 68 104 247 265 271 201 78 33 68 104 247 265 271 277 50 2 191 64 155 173 233 201 78 41 45 51 76 137 166 246 259 84 97 177 180 226 262 290 201 2 42 59 78 95 98 136 146 150 167 181 205 232 234 254 246 6 30 46 47 50 62 66 83 85 100 103 140 189 191 199 236 244 267 285 287 296 299 14 19 22 24 25 28 32 34 37 41 49 53 54 73 82 86 93 95 106 107 109 114 122 125 136 139 146 149 150 153 162 178 182 190 192 194 196 231 234 241 245 260 271 273 279 286 1 3 4 5 7 8 9 10 11 12 13 15 16 17 18 20 21 23 26 27 29 31 33 35 36 38 39 40 43 44 48 52 55 56 57 58 60 61 63 64 65 67 68 69 70 71 72 74 75 77 79 80 81 87 88 89 90 91 92 94 96 99 101 102 104 105 108 110 111 112 113 115 116 117 118 119 120 121 123 124 126 127 128 129 130 131 132 133 134 135 138 141 142 143 144 145 147 148 151 152 154 155 156 157 158 159 160 161 163 164 165 168 169 170 171 172 173 174 175 176 179 183 184 185 186 187 188 193 195 197 198 200 202 203 204 206 207 208 209 210 211 212 213 214 215 216 217 218 219 220 221 222 223 224 225 227 228 229 230 233 235 237 238 239 240 242 243 247 248 249 250 251 252 253 255 256 257 258 261 263 264 265 266 268 269 270 272 274 275 276 277 278 280 281 282 283 284 288 289 291 292 293 294 295 297 298 300 84 97 177 180 226 262 290 92 121 79 91 9 229 131 20 201 2 42 59 78 98 167 181 205 232 246 35 43 76 277 89 259 6 14 19 22 24 25 28 30 32 34 37 38 41 46 47 49 50 53 54 56 62 66 73 82 83 85 86 93 95 100 103 106 107 109 114 118 122 125 128 136 139 140 146 149 150 152 153 162 178 182 189 190 191 192 194 196 199 216 219 231 234 236 241 244 245 253 254 260 267 271 273 279 285 286 287 296 299 1 3 4 5 7 8 10 11 12 13 15 16 17 18 21 23 26 27 29 31 33 36 39 40 44 45 48 51 52 55 57 58 60 61 63 64 65 67 68 69 70 71 72 74 75 77 80 81 87 88 90 94 96 99 101 102 104 105 108 110 111 112 113 115 116 117 119 120 123 124 126 127 129 130 132 133 134 135 137 138 141 142 143 144 145 147 148 151 154 155 156 157 158 159 160 161 163 164 165 166 168 169 170 171 172 173 174 175 176 179 183 184 185 186 187 188 193 195 197 198 200 202 203 204 206 207 208 209 210 211 212 213 214 215 217 218 220 221 222 223 224 225 227 228 230 233 235 237 238 239 240 242 243 247 248 249 250 251 252 255 256 257 258 261 263 264 265 266 268 269 270 272 274 275 276 278 280 281 282 283 284 288 289 291 292 293 294 295 297 298 300 30 43 77 105 129 182 250 266 16 48 91 183 216 249 274 98 181 201 78 167 181 246 16 48 91 183 216 249 274 70 81 27 191 185 44 98 242 201 254 33 78 167 181 246 35 58 91 102 132 252 282 293 43 140 166 183 202 205 209 201 78 167 181 246 78 167 181 246 43 140 166 183 202 205 209 125 80 145 22 139 267 95 190 201 30 128 33 131 78 167 181 246 4 5 9 23 202 204 236 238 1 77 143 163 185 196 273 201 181 42 78 167 205 246 2 59 98 150 232 95 136 146 234 254 50 66 83 85 100 189 236 287 296 299 6 25 30 41 46 47 53 62 103 118 140 191 199 244 253 267 285 14 19 32 34 37 49 107 114 125 139 149 178 182 190 216 226 241 260 279 286 3 7 8 10 11 12 13 15 16 17 18 20 21 22 24 26 27 28 29 31 33 35 36 38 39 40 43 44 45 48 51 52 54 56 57 58 60 61 63 64 65 67 68 69 70 71 72 73 74 75 76 79 80 81 82 84 86 87 88 89 90 91 92 93 94 96 97 99 101 102 104 105 106 108 109 110 111 112 113 115 116 117 119 120 121 122 123 124 126 127 128 129 130 131 132 133 134 135 137 138 141 142 144 145 147 148 152 153 154 155 156 157 158 159 160 161 162 164 165 166 168 169 170 171 172 173 174 175 176 177 179 180 183 184 186 187 188 192 193 194 195 197 198 200 203 206 207 209 210 211 212 213 214 215 217 218 219 220 221 222 223 224 225 227 228 229 230 231 233 235 237 239 240 242 243 245 247 248 249 250 251 252 255 256 257 258 259 261 262 263 264 265 266 268 269 270 271 274 275 276 277 278 280 281 282 283 284 288 289 290 291 292 293 294 295 297 298 300 272 55 151 208 1 77 143 163 185 196 273 177 106 129 205 94 159 202 187 181 201 2 42 59 78 98 150 167 232 246 67 50 66 83 85 95 100 136 146 189 234 236 254 287 296 299 6 14 19 25 30 32 34 37 38 41 46 47 49 53 56 62 103 107 114 118 125 128 131 139 140 149 152 178 182 190 191 192 199 216 226 231 241 244 253 260 267 279 285 286 3 4 5 7 8 9 10 11 12 13 15 16 17 18 20 21 22 23 24 26 27 28 29 31 33 35 36 39 40 43 44 45 48 51 52 54 57 58 60 61 63 64 65 68 69 70 71 72 73 74 75 76 79 80 81 82 84 86 87 88 89 90 91 92 93 96 97 99 101 102 104 105 108 109 110 111 112 113 115 116 117 119 120 121 122 123 124 126 127 130 132 133 134 135 137 138 141 142 144 145 147 148 151 153 154 155 156 157 158 160 161 162 164 165 166 168 169 170 171 172 173 174 175 176 179 180 183 184 186 188 193 194 195 197 198 200 203 204 206 207 208 209 210 211 212 213 214 215 217 218 219 220 221 222 223 224 225 227 228 229 230 233 235 237 238 239 240 242 243 245 247 248 249 250 251 252 255 256 257 258 259 261 262 263 264 265 266 268 269 270 271 272 274 275 276 277 278 280 281 282 283 284 288 289 290 291 292 293 294 295 297 298 300 55 23 91 95 120 151 166 191 300 44 67 86 96 167 223 2 182 201 42 78 181 205 246 59 98 150 232 234 42 181 246 50 66 136 146 254 2 6 25 46 47 53 59 62 83 85 95 98 100 103 118 140 150 189 191 199 232 234 236 244 267 285 287 296 299 3 9 10 14 15 19 20 22 24 28 30 32 34 37 38 41 49 54 56 63 64 68 69 70 73 82 93 104 105 106 107 109 110 112 114 121 122 124 125 126 127 128 131 139 142 144 147 149 152 153 162 170 171 174 178 179 190 192 193 194 196 211 216 219 226 231 241 245 253 258 260 262 271 273 276 279 281 284 286 291 23 27 29 36 40 45 58 60 61 72 74 77 79 81 91 113 115 119 132 133 135 138 141 154 155 156 159 165 166 172 173 175 176 177 180 182 184 185 187 188 197 200 206 212 217 218 220 221 228 230 233 238 239 240 242 247 249 251 252 256 261 263 268 269 270 278 280 283 288 289 294 295 297 298 16 31 88 99 102 222 266 293 1 94 108 160 203 210 4 11 39 87 265 5 7 8 12 13 17 18 21 26 33 35 43 48 51 52 55 57 65 71 75 76 80 84 89 90 92 97 101 111 116 117 123 129 130 134 137 143 145 148 157 158 161 163 164 168 169 183 186 195 198 202 204 207 208 209 213 214 215 224 225 227 229 235 237 243 248 250 255 257 259 264 272 274 275 277 282 290 292 44 67 86 96 142 167 223 205 145 35 17 12 229 245 201 152 78 168 33 131 42 181 246 157 254 277 90 89 2 6 25 30 46 47 50 53 59 62 66 83 85 95 98 100 103 118 136 140 146 150 189 191 199 232 234 236 244 267 285 287 296 299 259 3 4 5 7 9 10 11 13 14 15 16 19 20 21 22 23 24 27 28 29 31 32 34 36 37 38 39 40 41 43 45 48 49 52 54 56 58 60 61 63 64 68 69 70 71 72 73 74 77 79 81 82 84 87 88 91 92 93 99 102 104 105 106 107 109 110 111 112 113 114 115 119 121 122 123 124 125 126 127 128 132 133 134 135 138 139 141 143 144 147 148 149 153 154 155 156 158 159 162 165 166 169 170 171 172 173 174 175 176 177 178 179 180 182 183 184 185 187 188 190 192 193 194 196 197 198 200 204 206 211 212 213 214 215 216 217 218 219 220 221 224 226 227 228 230 231 233 238 239 240 241 242 243 247 249 250 251 252 253 255 256 257 258 260 261 262 263 264 266 268 269 270 271 273 274 276 278 279 280 281 282 283 284 286 288 289 291 292 293 294 295 297 298 75 1 8 26 55 80 94 108 116 117 160 203 207 208 210 222 265 290 300 18 51 57 65 76 97 101 120 129 130 137 151 161 163 164 186 195 202 209 225 235 237 248 272 275 53 59 80 123 139 174 185 253 9 17 55 58 170 221 265 201 2 42 78 98 150 167 181 205 232 234 246 6 50 59 66 85 95 100 136 146 236 267 285 287 296 299 14 19 25 30 32 34 37 38 41 46 47 49 56 62 83 103 107 114 118 125 140 149 152 178 182 189 190 191 196 199 216 226 241 244 254 273 279 286 3 15 20 22 24 28 54 63 68 73 82 86 91 93 104 106 109 110 121 122 124 126 139 147 153 162 174 193 194 211 231 245 260 271 276 281 284 131 282 289 217 258 1 4 5 7 8 10 11 12 13 16 18 21 23 26 27 29 31 33 35 36 39 40 43 44 45 48 51 52 57 60 61 64 65 67 69 70 71 72 74 75 76 77 79 81 84 87 88 89 90 92 94 96 97 99 101 102 105 108 111 112 113 115 116 117 119 120 127 128 129 130 132 133 134 135 137 138 141 142 143 144 145 148 151 154 155 156 157 158 159 160 161 163 164 165 166 168 169 171 172 173 175 176 177 179 180 183 184 186 187 188 192 195 197 198 200 202 203 204 206 207 208 209 210 212 213 214 215 218 219 220 222 223 224 225 227 228 229 230 233 235 237 238 239 240 242 243 247 248 249 250 251 252 255 256 257 259 261 262 263 264 266 268 269 270 272 274 275 277 278 280 283 288 290 291 292 293 294 295 297 298 300 9 17 55 58 170 221 265 134 157 189 18 96 224 237 83 201 2 6 42 50 59 66 78 85 95 98 100 136 146 150 167 181 205 232 234 236 246 254 267 285 287 296 299 3 14 15 19 20 22 24 25 28 30 32 34 37 38 41 46 47 49 53 54 56 62 63 64 68 69 73 82 86 91 93 103 104 105 106 107 109 110 114 118 121 122 124 125 126 128 131 139 140 142 147 149 152 153 162 174 178 182 190 191 192 193 194 196 199 211 216 219 226 231 241 244 245 253 260 271 273 276 279 281 284 286 57 137 259 217 258 289 75 1 4 5 7 8 10 11 12 13 16 21 23 26 27 29 31 33 35 36 39 40 43 44 45 48 51 52 60 61 65 67 70 71 72 74 76 77 79 80 81 84 87 88 89 90 92 94 97 99 101 102 108 111 112 113 115 116 117 119 120 123 127 129 130 132 133 135 138 141 143 144 145 148 151 154 155 156 158 159 160 161 163 164 165 166 168 169 171 172 173 175 176 177 179 180 183 184 185 186 187 188 195 197 198 200 202 203 204 206 207 208 209 210 212 213 214 215 218 220 222 223 225 227 228 229 230 233 235 238 239 240 242 243 247 248 249 250 251 252 255 256 257 261 262 263 264 266 268 269 270 272 274 275 277 278 280 282 283 288 290 291 292 293 294 295 297 298 300 13 30 94 112 180 183 241 242 35 50 121 167 240 244 201 35 50 121 167 188 240 244 291 70 60 227 251 11 297 146 201 22 35 81 117 218 254 268 284 62 122 132 173 246 277 201 2 78 167 181 42 205 62 122 132 151 173 246 277 125 78 275 155 259 119 209 2 201 167 181 30 42 205 32 73 76 127 137 170 238 285 46 74 98 119 168 209 246 201 78 46 74 98 119 168 209 246 144 13 91 101 9 53 187 257 201 78 58 66 93 110 123 158 259 265 57 125 133 137 194 250 199 201 254 150 78 167 246 2 42 50 59 66 83 85 95 100 136 146 181 189 205 232 234 236 287 296 299 6 30 47 98 267 285 14 15 19 22 24 25 28 32 34 37 41 46 49 53 54 56 62 73 82 86 93 103 106 107 109 114 118 122 139 149 153 162 178 182 190 191 192 196 199 216 219 226 231 241 244 245 260 271 273 279 286 1 3 4 5 7 8 9 10 11 12 13 16 17 18 20 21 23 26 27 29 31 33 35 36 38 39 40 43 44 45 48 51 52 55 60 61 63 64 65 67 68 69 70 71 72 74 75 76 77 79 80 81 84 87 88 89 90 91 92 94 96 97 99 101 102 104 105 108 111 112 113 115 116 117 119 120 121 124 126 127 128 129 130 131 132 134 135 138 140 141 142 143 144 145 147 148 151 152 154 155 156 157 159 160 161 163 164 165 166 168 169 170 171 172 173 174 175 176 177 179 180 183 184 185 186 187 188 193 195 197 198 200 202 203 204 206 207 208 209 210 211 212 213 214 215 217 218 220 221 222 223 224 225 227 228 229 230 233 235 237 238 239 240 242 243 247 248 249 251 252 253 255 256 257 258 261 262 263 264 266 268 269 270 272 274 275 276 277 278 280 281 282 283 284 288 289 290 291 292 293 294 295 297 298 300 57 125 133 137 194 250 300 80 266 290 18 110 20 283 98 150 201 254 52 2 42 50 59 66 78 83 85 95 100 136 146 167 181 189 205 232 234 236 246 287 296 299 6 14 15 19 22 24 25 28 30 32 34 37 38 41 46 47 49 53 54 56 62 73 82 86 93 103 105 106 107 109 114 118 122 128 131 139 140 149 152 153 162 178 182 190 191 192 196 199 216 219 226 231 241 244 245 253 260 267 271 273 279 285 286 282 1 3 4 5 7 8 9 10 11 12 13 16 17 21 23 26 27 29 31 33 35 36 39 40 43 44 45 48 51 55 58 60 61 63 64 65 67 68 69 70 71 72 74 75 76 77 79 81 84 87 88 89 90 91 92 94 96 97 99 101 102 104 108 111 112 113 115 116 117 119 120 121 123 124 126 127 129 130 132 134 135 138 141 142 143 144 145 147 148 151 154 155 156 157 158 159 160 161 163 164 165 166 168 169 170 171 172 173 174 175 176 177 179 180 183 184 185 186 187 188 193 195 197 198 200 202 203 204 206 207 208 209 210 211 212 213 214 215 217 218 220 221 222 223 224 225 227 228 229 230 233 235 237 238 239 240 242 243 247 248 249 251 252 255 256 257 258 259 261 262 263 264 265 268 269 270 272 274 275 276 277 278 280 281 284 288 289 291 292 293 294 295 297 298 120 207 231 255 259 279 286 299 11 39 64 112 116 210 224 182 201 42 78 98 167 181 205 246 2 59 95 136 146 150 232 234 254 42 50 66 83 85 98 100 167 181 189 205 236 287 296 299 6 14 19 25 30 32 41 46 47 49 53 62 103 107 114 118 125 140 149 152 178 190 191 196 199 244 253 267 273 285 3 9 15 22 24 28 34 37 54 63 73 82 86 91 93 104 106 109 110 121 122 124 139 147 153 162 170 182 193 194 216 226 231 241 245 271 279 284 286 131 141 1 4 5 7 8 10 12 13 16 17 18 20 21 23 26 27 29 31 33 35 36 38 40 43 44 45 48 51 52 55 56 57 58 60 61 65 67 68 69 70 71 72 74 75 76 77 79 80 81 84 87 88 89 90 92 94 96 97 99 101 102 105 108 111 113 115 117 119 123 126 127 128 129 130 132 133 134 135 137 138 142 143 144 145 148 151 154 155 156 157 158 159 160 161 163 164 165 166 168 169 171 172 173 174 175 176 177 179 180 183 184 185 186 187 188 192 195 197 198 200 202 203 204 206 208 209 211 212 213 214 215 217 218 219 220 221 222 223 225 227 228 229 230 233 235 237 238 239 240 242 243 247 248 249 250 251 252 256 257 258 260 261 262 263 264 265 266 268 269 270 272 274 275 276 277 278 280 281 282 283 288 289 290 291 292 293 294 295 297 298 300 11 39 64 112 116 210 224 17 61 260 285 20 282 62 253 201 44 78 246 168 254 128 33 67 2 42 50 59 66 83 85 95 98 100 136 146 150 167 181 189 205 232 234 236 287 296 299 259 3 6 9 14 15 19 22 24 25 28 30 32 34 37 38 41 46 47 49 53 54 56 63 73 82 86 91 93 103 104 105 106 107 109 110 114 118 121 122 124 125 131 139 140 147 149 152 153 162 170 178 182 190 191 192 193 194 196 199 216 219 226 231 241 244 245 267 271 273 279 284 286 65 257 141 75 1 4 5 7 8 10 12 13 16 18 21 23 26 27 29 31 35 36 40 43 45 48 51 52 55 57 58 60 68 69 70 71 72 74 76 77 79 80 81 84 87 88 89 90 92 94 96 97 99 101 102 108 111 113 115 117 119 120 123 126 127 129 130 132 133 134 135 137 138 142 143 144 145 148 151 154 155 156 157 158 159 160 161 163 164 165 166 169 171 172 173 174 175 176 177 179 180 183 184 185 186 187 188 195 197 198 200 202 203 204 206 207 208 209 211 212 213 214 215 217 218 220 221 222 223 225 227 228 229 230 233 235 237 238 239 240 242 243 247 248 249 250 251 252 255 256 258 261 262 263 264 265 266 268 269 270 272 274 275 276 277 278 280 281 283 288 289 290 291 292 293 294 295 297 298 300 37 45 97 133 141 205 251 283 21 168 182 187 197 212 201 254 78 167 181 246 42 98 167 181 205 2 59 95 136 146 150 232 234 50 66 287 6 83 85 100 189 236 267 285 296 19 25 30 41 46 47 53 62 103 107 114 118 140 152 191 199 244 253 299 14 32 34 37 49 125 139 149 178 190 192 196 226 231 241 260 273 279 286 1 3 4 5 7 8 9 10 11 12 13 15 16 17 18 20 22 23 24 26 27 28 29 31 33 35 36 38 39 40 43 44 48 51 52 54 56 57 58 60 61 63 64 65 67 68 69 70 71 72 73 74 75 76 77 79 80 81 82 84 86 87 88 89 90 91 92 93 94 96 99 101 102 104 105 106 108 109 110 111 112 113 115 116 117 119 120 121 122 123 124 126 127 128 129 130 131 132 134 135 137 138 142 143 144 145 147 148 153 154 155 156 157 158 159 160 161 162 163 164 165 166 169 170 171 172 173 174 175 176 177 179 180 183 184 185 186 188 193 194 195 198 200 202 203 204 206 207 209 210 211 213 214 215 216 217 218 219 220 221 222 223 224 225 227 228 229 230 233 235 237 238 239 240 242 243 245 247 248 249 250 252 255 256 257 258 259 261 262 263 264 265 266 268 269 270 271 272 274 275 276 277 278 280 281 282 284 288 289 290 291 292 293 294 295 297 298 300 55 151 208 21 168 182 184 187 197 212 169 121 216 162 67 23 114 201 259 78 246 128 33 42 98 167 181 205 2 59 95 136 146 150 232 234 254 6 50 66 83 85 100 189 236 267 285 287 296 299 14 19 25 30 32 34 37 38 41 46 47 49 53 56 62 103 107 118 125 131 139 140 149 152 178 190 191 192 196 199 226 231 241 244 253 260 273 279 286 143 1 3 4 5 7 8 9 10 11 12 13 15 16 17 18 20 22 24 26 27 28 29 31 35 36 39 40 43 44 45 48 51 52 54 57 58 60 61 63 64 65 68 69 70 71 72 73 74 75 76 77 79 80 81 82 84 86 87 88 89 90 91 92 93 94 96 97 99 101 102 104 105 106 108 109 110 111 112 113 115 116 117 119 120 122 123 124 126 127 129 130 132 133 134 135 137 138 141 142 144 145 147 148 151 153 154 155 156 157 158 159 160 161 163 164 165 166 170 171 172 173 174 175 176 177 179 180 183 185 186 188 193 194 195 198 200 202 203 204 206 207 208 209 210 211 213 214 215 217 218 219 220 221 222 223 224 225 227 228 229 230 233 235 237 238 239 240 242 243 245 247 248 249 250 251 252 255 256 257 258 261 262 263 264 265 266 268 269 270 271 272 274 275 276 277 278 280 281 282 283 284 288 289 290 291 292 293 294 295 297 298 300 55 73 82 89 101 170 185 191 196 33 72 112 113 148 149 283 42 201 78 167 246 42 181 205 2 98 150 232 50 66 95 136 146 59 234 254 83 85 100 189 236 267 287 296 299 6 30 46 47 62 103 140 199 244 285 3 9 14 15 19 20 22 24 25 28 32 34 37 41 49 54 63 64 69 73 82 86 91 93 104 106 107 109 110 118 121 122 124 125 139 147 153 162 170 174 178 182 190 191 192 193 194 196 211 216 226 231 241 245 260 271 276 279 284 286 131 1 4 5 7 8 10 11 12 13 16 17 18 21 23 26 27 29 31 35 36 38 39 40 43 44 45 48 51 52 53 55 56 57 58 60 61 65 67 68 70 71 74 75 76 77 79 80 81 84 87 88 90 92 94 96 97 99 102 105 108 111 114 115 116 117 119 120 123 126 127 128 129 130 132 133 134 135 137 138 141 142 143 144 145 151 152 154 155 156 157 158 159 160 161 163 164 165 166 168 169 171 172 173 175 176 177 179 180 183 184 186 187 188 195 197 198 200 202 203 204 206 207 208 209 210 212 213 214 215 217 218 219 220 221 222 223 224 225 227 228 229 230 233 235 237 238 239 240 242 243 247 248 249 250 251 252 253 255 256 257 258 259 261 262 263 264 265 266 268 269 270 272 273 274 275 277 278 280 281 282 288 289 290 291 292 293 294 295 297 298 300 33 72 112 113 148 149 283 13 214 163 59 53 237 142 6 201 168 42 78 167 181 205 246 2 98 150 232 234 50 66 95 136 146 254 83 85 100 189 236 267 287 296 299 157 89 259 3 9 14 15 19 20 22 24 25 28 30 32 34 37 38 41 46 47 49 54 56 62 63 64 69 73 82 86 91 93 103 104 105 106 107 109 110 114 118 121 122 124 125 128 131 139 140 147 152 153 162 170 174 178 182 190 191 192 193 194 196 199 211 216 219 226 231 241 244 245 253 260 271 273 276 279 284 285 286 75 1 4 5 7 8 10 11 12 16 17 18 21 23 26 27 29 31 35 36 39 40 43 44 45 48 51 52 55 57 58 60 61 65 67 68 70 71 74 76 77 79 80 81 84 87 88 90 92 94 96 97 99 101 102 108 111 115 116 117 119 120 123 126 127 129 130 132 133 134 135 137 138 141 143 144 145 151 154 155 156 158 159 160 161 164 165 166 169 171 172 173 175 176 177 179 180 183 184 185 186 187 188 195 197 198 200 202 203 204 206 207 208 209 210 212 213 215 217 218 220 221 222 223 224 225 227 228 229 230 233 235 238 239 240 242 243 247 248 249 250 251 252 255 256 257 258 261 262 263 264 265 266 268 269 270 272 274 275 277 278 280 281 282 288 289 290 291 292 293 294 295 297 298 300 6 87 138 162 223 246 285 298 27 29 61 106 208 225 266 98 201 2 42 59 78 150 167 181 205 232 50 66 95 136 146 189 234 236 246 287 296 299 30 46 47 62 83 85 100 103 140 191 199 244 254 267 6 14 19 25 32 34 41 49 53 107 114 118 125 139 149 178 182 190 192 196 216 226 231 241 260 273 279 285 286 1 3 4 5 7 8 9 10 11 12 13 15 16 17 18 20 21 22 23 24 26 28 31 33 35 36 37 38 39 40 43 44 45 48 51 52 54 56 57 58 60 63 64 65 67 68 69 70 71 72 73 74 75 76 77 79 80 81 82 84 86 88 89 90 91 92 93 94 96 97 99 101 102 104 105 108 109 110 111 112 113 115 116 117 119 120 121 122 123 124 126 127 128 129 130 131 132 133 134 135 137 141 142 143 144 145 147 148 152 153 154 155 156 157 158 159 160 161 163 164 165 166 168 169 170 171 172 173 174 175 176 177 179 180 183 184 185 186 187 188 193 194 195 197 198 200 202 203 204 206 207 209 210 211 212 213 214 215 217 218 219 220 221 222 224 227 228 229 230 233 235 237 238 239 240 242 243 245 247 248 249 250 251 252 253 255 256 257 258 259 261 262 263 264 265 268 269 270 271 272 274 275 276 277 278 280 281 282 283 284 288 289 290 291 292 293 294 295 297 300 55 151 27 29 61 106 208 225 266 105 295 270 158 223 131 257 130 98 201 2 42 50 59 66 78 95 136 146 150 167 181 189 205 232 234 236 246 254 287 296 299 6 14 19 24 25 30 32 34 37 38 41 46 47 49 53 56 62 83 85 100 103 107 114 118 125 128 139 140 149 152 178 182 190 191 192 196 199 216 226 231 241 244 253 260 267 273 279 285 286 259 1 3 4 5 7 8 9 10 11 12 13 15 16 17 18 20 21 22 23 26 28 31 33 35 36 39 40 43 44 45 48 51 52 54 55 57 58 60 63 64 65 67 68 69 70 71 72 73 74 75 76 77 79 80 81 82 84 86 87 88 89 90 91 92 93 94 96 97 99 101 102 104 108 109 110 111 112 113 115 116 117 119 120 121 122 123 124 126 127 129 132 133 134 135 137 138 141 142 143 144 145 147 148 151 153 154 155 156 157 159 160 161 162 163 164 165 166 168 169 170 171 172 173 174 175 176 177 179 180 183 184 185 186 187 188 193 194 195 197 198 200 202 203 204 206 207 209 210 211 212 213 214 215 217 218 219 220 221 222 224 227 228 229 230 233 235 237 238 239 240 242 243 245 247 248 249 250 251 252 255 256 258 261 262 263 264 265 268 269 271 272 274 275 276 277 278 280 281 282 283 284 288 289 290 291 292 293 294 297 298 300 32 37 133 171 184 187 283 296 23 82 115 159 182 279 201 254 78 23 82 115 144 159 182 279 169 184 292 122 40 114 7 201 259 78 39 85 94 103 117 143 297 300 64 137 203 243 279 282 286 146 201 42 78 98 167 181 205 246 2 59 95 136 150 232 234 254 146 6 50 66 83 100 189 236 267 285 287 296 299 199 14 19 25 30 32 34 37 38 41 46 47 49 53 56 62 107 114 118 125 128 131 139 140 149 152 178 182 190 191 192 196 216 226 231 241 244 253 260 273 22 24 103 106 109 1 3 4 5 7 8 9 10 11 12 13 15 16 17 18 20 21 23 26 27 28 29 31 33 35 36 40 43 44 45 48 51 52 54 55 57 58 60 61 63 65 67 68 69 70 71 72 73 74 75 76 77 79 80 81 82 84 86 87 88 89 90 91 92 93 96 97 99 101 102 104 105 108 110 111 112 113 115 116 119 120 121 122 123 124 126 127 129 130 132 133 134 135 138 141 142 144 145 147 148 151 153 154 155 156 157 158 159 160 161 162 163 164 165 166 168 169 170 171 172 173 174 175 176 177 179 180 183 184 185 186 187 188 193 194 195 197 198 200 202 204 206 207 208 209 210 211 212 213 214 215 217 218 219 220 221 222 223 224 225 227 228 229 230 233 235 237 238 239 240 242 245 247 248 249 250 251 252 255 256 257 258 259 261 262 263 264 265 266 268 269 270 271 272 274 275 276 277 278 280 281 283 284 288 289 290 291 292 293 294 295 298 64 137 203 243 279 282 286 210 85 60 219 275 200 156 245 201 76 42 78 98 167 181 205 246 2 59 95 136 146 150 232 234 254 6 30 50 66 83 100 189 199 236 267 285 287 296 299 14 19 22 24 25 32 34 37 38 41 46 47 49 53 56 62 103 106 107 109 114 118 125 128 131 139 140 149 152 178 182 190 191 192 196 216 226 231 241 244 253 260 273 70 1 3 4 5 7 8 9 10 11 12 13 15 16 17 18 20 21 23 26 27 28 29 31 33 35 36 39 40 43 44 45 48 51 52 54 55 57 58 61 63 65 67 68 69 71 72 73 74 75 77 79 80 81 82 84 86 87 88 89 90 91 92 93 94 96 97 99 101 102 104 105 108 110 111 112 113 115 116 117 119 120 121 122 123 124 126 127 129 130 132 133 134 135 138 141 142 143 144 145 147 148 151 153 154 155 157 158 159 160 161 162 163 164 165 166 168 169 170 171 172 173 174 175 176 177 179 180 183 184 185 186 187 188 193 194 195 197 198 202 204 206 207 208 209 211 212 213 214 215 217 218 220 221 222 223 224 225 227 228 229 230 233 235 237 238 239 240 242 247 248 249 250 251 252 255 256 257 258 259 261 262 263 264 265 266 268 269 270 271 272 274 276 277 278 280 281 283 284 288 289 290 291 292 293 294 295 297 298 300 52 61 133 146 229 255 288 295 15 35 72 108 224 260 83 201 254 78 167 181 246 205 42 59 98 232 2 150 234 95 136 146 50 66 85 100 189 236 287 296 299 6 30 46 47 62 103 191 199 267 285 19 25 41 53 107 118 244 3 4 5 9 10 14 16 17 20 22 24 28 32 34 37 38 43 44 49 54 56 60 63 64 67 68 69 70 73 82 86 91 93 99 102 104 105 106 109 110 112 114 115 121 122 123 124 125 126 127 128 131 139 140 141 142 144 145 147 149 152 153 158 162 170 171 172 174 176 178 179 182 190 192 193 194 196 211 214 216 219 226 230 231 241 243 245 247 253 256 258 262 271 273 276 279 281 282 284 286 291 293 23 27 36 77 133 138 159 166 175 187 188 197 200 213 217 220 228 233 238 239 240 242 261 269 270 283 294 295 84 223 289 1 7 8 11 12 13 18 21 26 29 31 33 39 40 45 48 51 55 57 58 65 71 74 75 76 79 80 81 87 88 89 90 92 94 96 97 101 111 113 116 117 119 120 129 130 132 134 135 137 143 148 151 154 155 156 157 160 161 163 164 165 168 169 173 177 180 183 184 185 186 195 198 202 203 204 206 207 208 209 210 212 215 218 221 222 225 227 235 237 248 249 250 251 252 257 259 263 264 265 266 268 272 274 275 277 278 280 290 292 297 298 300 15 35 72 108 195 224 260 126 184 76 249 285 298 165 83 201 259 78 167 181 205 246 42 59 98 232 2 95 136 146 150 234 254 50 66 85 100 189 236 287 296 299 6 19 25 30 41 46 47 53 62 103 107 118 140 152 191 199 244 253 267 257 3 4 5 9 10 14 16 17 20 22 23 24 27 28 32 34 36 37 38 39 43 44 48 49 52 54 56 60 63 64 67 68 69 70 71 73 77 82 84 86 88 90 91 93 99 102 104 105 106 109 110 111 112 114 115 121 122 123 124 125 127 128 131 132 133 134 138 139 141 142 143 144 145 147 148 149 153 154 158 159 162 166 170 171 172 174 175 176 178 179 182 183 187 188 190 192 193 194 196 197 198 200 211 213 214 216 217 219 220 226 228 230 231 233 238 239 240 241 242 243 245 247 250 256 258 261 262 266 269 270 271 273 274 276 277 279 280 281 282 283 284 286 291 292 293 294 295 264 31 89 223 235 221 289 1 7 8 11 12 13 18 21 26 29 33 40 45 51 55 57 58 61 65 74 75 79 80 81 87 92 94 96 97 101 113 116 117 119 120 129 130 135 137 151 155 156 157 160 161 163 164 168 169 173 177 180 185 186 202 203 204 206 207 208 209 210 212 215 218 222 225 227 229 237 248 251 252 255 263 265 268 272 275 278 288 290 297 300 50 54 97 104 120 255 258 300 65 103 124 152 224 257 266 98 182 201 42 78 167 181 205 246 2 59 95 136 146 150 232 234 254 42 78 167 181 205 246 6 66 83 85 100 189 236 267 285 287 296 299 46 47 50 191 199 14 19 22 24 25 28 30 32 34 37 38 41 49 53 56 62 73 82 86 93 106 107 109 114 118 122 125 128 131 139 140 149 153 162 178 190 192 194 196 216 219 226 231 241 244 245 253 260 271 273 279 286 3 9 54 63 91 104 110 121 147 182 193 1 4 5 7 8 10 11 12 13 15 16 17 18 20 21 23 26 27 29 31 33 35 36 39 40 43 44 45 48 51 52 55 57 58 60 61 64 67 68 69 70 71 72 74 75 76 77 79 80 81 84 87 88 89 90 92 94 96 99 101 102 105 108 111 112 113 115 116 117 119 123 126 127 129 130 132 133 134 135 137 138 141 142 143 144 145 148 151 154 155 156 157 158 159 160 161 163 164 165 166 168 169 170 171 172 173 174 175 176 177 179 180 183 184 185 186 187 188 195 197 198 200 202 203 204 206 207 208 209 210 211 212 213 214 215 217 218 220 221 222 223 225 227 228 229 230 233 235 237 238 239 240 242 243 247 248 249 250 251 252 256 259 261 262 263 264 265 268 269 270 272 274 275 276 277 278 280 281 282 283 284 288 289 290 291 292 293 294 295 297 298 65 103 124 152 224 257 266 274 286 216 39 17 285 14 245 98 201 44 168 30 128 33 67 131 2 42 59 78 95 136 146 150 167 181 205 232 234 246 254 6 46 47 50 66 83 85 100 189 191 199 236 267 287 296 299 3 9 15 19 22 24 25 28 32 34 37 38 41 49 53 54 56 62 63 73 82 86 91 93 104 105 106 107 109 110 114 118 121 122 125 139 140 147 149 153 162 170 178 182 190 192 193 194 196 219 226 231 241 244 253 260 271 273 279 284 117 70 75 84 148 1 4 5 7 8 10 11 12 13 16 18 20 21 23 26 27 29 31 35 36 40 43 45 48 51 52 55 57 58 60 61 64 68 69 71 72 74 76 77 79 80 81 87 88 89 90 92 94 96 97 99 101 102 108 111 112 113 115 116 119 120 123 126 127 129 130 132 133 134 135 137 138 141 142 143 144 145 151 154 155 156 157 158 159 160 161 163 164 165 166 169 171 172 173 174 175 176 177 179 180 183 184 185 186 187 188 195 197 198 200 202 203 204 206 207 208 209 210 211 212 213 214 215 217 218 220 221 222 223 225 227 228 229 230 233 235 237 238 239 240 242 243 247 248 249 250 251 252 255 256 258 259 261 262 263 264 265 268 269 270 272 275 276 277 278 280 281 282 283 288 289 290 291 292 293 294 295 297 298 300 17 87 124 133 184 284 289 294 5 82 89 223 232 287 300 42 201 254 78 167 181 246 2 59 98 205 150 234 50 66 95 136 146 189 296 299 6 47 83 85 100 199 236 267 285 14 19 25 30 41 46 49 53 62 103 107 114 118 125 140 149 152 182 190 191 196 244 253 22 24 32 34 37 54 86 93 109 139 178 192 216 226 231 241 260 271 273 279 286 1 3 4 7 8 9 10 11 12 13 15 16 18 20 21 23 26 27 28 29 31 33 35 36 38 39 40 43 44 45 48 51 52 56 57 58 60 61 63 64 65 67 68 69 70 71 72 73 74 75 76 77 79 80 81 84 88 90 91 92 94 96 97 99 101 102 104 105 106 108 110 111 112 113 115 116 117 119 120 121 122 123 126 127 128 129 130 131 132 134 135 137 138 141 142 143 144 145 147 148 151 153 154 155 156 157 158 159 160 161 162 163 164 165 166 168 169 170 171 172 173 174 175 176 177 179 180 183 185 186 187 188 193 194 195 197 198 200 202 203 204 206 207 208 209 210 211 212 213 214 215 217 218 219 220 221 222 224 225 227 228 229 230 233 235 237 238 239 240 242 243 245 247 248 249 250 251 252 255 256 257 258 259 261 262 263 264 265 266 268 269 270 272 274 275 276 277 278 280 281 282 283 288 290 291 292 293 295 297 298 55 5 82 89 223 232 287 300 280 295 204 184 122 209 233 193 42 201 259 2 59 78 98 167 181 205 246 50 66 95 136 146 150 234 254 6 30 47 83 85 100 189 199 236 267 285 296 299 14 19 22 24 25 32 34 37 38 41 46 49 53 54 56 62 86 93 103 106 107 109 114 118 125 128 131 139 140 149 152 178 182 190 191 192 196 216 226 231 241 244 253 260 271 273 279 286 70 1 3 4 7 8 9 10 11 12 13 15 16 17 18 20 21 23 26 27 28 29 31 33 35 36 39 40 43 44 45 48 51 52 55 57 58 60 61 63 64 65 67 68 69 71 72 73 74 75 76 77 79 80 81 84 87 88 90 91 92 94 96 97 99 101 102 104 105 108 110 111 112 113 115 116 117 119 120 121 123 124 126 127 129 130 132 133 134 135 137 138 141 142 143 144 145 147 148 151 153 154 155 156 157 158 159 160 161 162 163 164 165 166 168 169 170 171 172 173 174 175 176 177 179 180 183 185 186 187 188 194 195 197 198 200 202 203 206 207 208 210 211 212 213 214 215 217 218 219 220 221 222 224 225 227 228 229 230 235 237 238 239 240 242 243 245 247 248 249 250 251 252 255 256 257 258 261 262 263 264 265 266 268 269 270 272 274 275 276 277 278 281 282 283 284 288 289 290 291 292 293 294 297 298 92 94 128 139 220 235 257 281 56 68 141 230 264 284 292 201 78 246 167 181 246 42 167 181 205 2 59 98 150 234 232 95 136 146 254 6 50 66 83 85 100 189 199 236 267 285 287 296 299 19 25 30 41 46 47 53 62 103 107 114 118 125 140 152 191 196 244 253 3 9 14 15 22 24 28 32 34 37 49 54 63 73 82 93 104 106 109 110 121 122 139 147 149 153 170 178 190 192 193 194 216 226 231 245 260 271 273 279 286 131 1 4 5 7 8 10 11 12 13 16 17 18 20 21 23 26 27 29 31 33 35 36 38 39 40 43 44 45 48 51 52 55 57 58 60 61 64 65 67 69 70 71 72 74 75 76 77 79 80 81 84 86 87 88 89 90 91 96 97 99 101 102 105 108 111 112 113 115 116 117 119 120 123 124 126 127 129 130 132 133 134 135 137 138 142 143 144 145 148 151 154 155 156 157 158 159 160 161 162 163 164 165 166 168 169 171 172 173 174 175 176 177 179 180 182 183 184 185 186 187 188 195 197 198 200 202 203 204 206 207 208 209 210 211 212 213 214 215 217 218 219 221 222 223 224 225 227 228 229 233 237 238 239 240 241 242 243 247 248 249 250 251 252 255 256 258 259 261 262 263 265 266 268 269 270 272 274 275 276 277 278 280 282 283 288 289 290 291 293 294 295 297 298 300 56 68 141 230 264 284 292 248 60 232 96 138 182 10 111 201 78 131 128 246 33 42 167 181 205 2 59 98 150 234 95 136 146 254 90 6 30 50 66 83 85 100 189 199 236 267 285 287 296 299 259 3 9 14 15 19 22 24 25 28 32 34 37 38 41 46 47 49 53 54 62 63 73 82 86 93 103 104 105 106 107 109 110 114 118 121 122 125 139 140 147 149 152 153 162 170 178 190 191 192 193 194 196 216 219 226 231 241 244 245 253 260 271 273 279 286 70 75 1 4 5 7 8 11 12 13 16 17 18 20 21 23 26 27 29 31 35 36 39 40 43 44 45 48 51 52 55 57 58 61 64 65 67 69 71 72 74 76 77 79 80 81 84 87 88 89 91 92 94 97 99 101 102 108 112 113 115 116 117 119 120 123 124 126 127 129 130 132 133 134 135 137 142 143 144 145 148 151 154 155 156 157 158 159 160 161 163 164 165 166 168 169 171 172 173 174 175 176 177 179 180 183 184 185 186 187 188 195 197 198 200 202 203 204 206 207 208 209 210 211 212 213 214 215 217 218 220 221 222 223 224 225 227 228 229 233 235 237 238 239 240 242 243 247 249 250 251 252 255 256 257 258 261 262 263 265 266 268 269 270 272 274 275 276 277 278 280 281 282 283 288 289 290 291 293 294 295 297 298 300 59 71 167 180 190 209 218 261 77 91 147 150 188 191 201 167 286 42 78 181 205 246 2 59 98 232 234 50 95 136 146 105 6 66 83 85 100 189 199 236 267 285 287 296 299 30 254 14 19 22 24 25 32 34 37 38 41 46 47 49 53 56 103 106 107 109 114 118 125 139 149 178 182 190 192 196 216 226 231 241 244 260 273 279 1 3 4 5 7 8 9 10 11 12 13 15 16 17 18 20 21 23 26 27 28 29 31 33 35 36 39 40 43 44 45 48 51 52 54 57 58 60 61 62 63 64 65 67 68 69 70 72 73 74 75 76 79 80 81 82 84 86 87 88 89 90 92 93 94 96 97 99 101 102 104 108 110 111 112 113 115 116 117 119 120 121 122 123 124 126 127 128 129 130 131 132 133 134 135 137 138 140 141 142 143 144 145 148 152 153 154 155 156 157 158 159 160 161 162 163 164 165 166 168 169 170 171 172 173 174 175 176 177 179 183 184 185 186 187 193 194 195 197 198 200 202 203 204 206 207 210 211 212 213 214 215 217 219 220 221 222 223 224 227 228 229 230 233 235 237 238 239 240 242 243 245 247 248 249 250 251 252 253 255 256 257 258 259 262 263 264 265 266 268 269 270 271 274 275 276 277 278 280 281 282 283 284 288 289 290 291 292 293 294 295 297 298 300 272 55 151 208 225 26 77 91 147 150 188 191 157 1 128 251 203 155 278 167 201 286 42 78 181 205 246 2 59 98 232 234 50 95 136 146 254 105 6 30 66 83 85 100 189 199 236 267 285 287 296 299 14 19 22 24 25 32 34 37 38 41 46 47 49 53 56 62 103 106 107 109 114 118 125 131 139 140 149 152 178 182 190 192 196 216 226 231 241 244 253 260 273 279 70 259 3 4 5 7 8 9 10 11 12 13 15 16 17 18 20 21 23 27 28 29 31 33 35 36 39 40 43 44 45 48 51 52 54 55 57 58 60 61 63 64 65 67 68 69 71 72 73 74 75 76 79 80 81 82 84 86 87 88 89 90 92 93 94 96 97 99 101 102 104 108 110 111 112 113 115 116 117 119 120 121 122 123 124 126 127 129 130 132 133 134 135 137 138 141 142 143 144 145 148 151 153 154 156 158 159 160 161 162 163 164 165 166 168 169 170 171 172 173 174 175 176 177 179 180 183 184 185 186 187 193 194 195 197 198 200 202 204 206 207 208 209 210 211 212 213 214 215 217 218 219 220 221 222 223 224 225 227 228 229 230 233 235 237 238 239 240 242 243 245 247 248 249 250 252 255 256 257 258 261 262 263 264 265 266 268 269 270 271 272 274 275 276 277 280 281 282 283 284 288 289 290 291 292 293 294 295 297 298 300 16 148 169 227 231 238 293 296 111 139 149 170 202 237 292 6 201 78 246 167 246 181 167 205 111 139 149 170 202 237 292 41 238 217 68 260 187 190 7 201 105 78 131 246 128 167 181 205 20 31 44 174 186 233 254 293 34 51 187 188 203 292 295 85 167 201 78 181 205 246 42 98 181 205 246 2 59 150 232 234 95 136 146 50 66 189 236 287 296 299 6 83 100 267 19 25 30 41 46 47 53 62 103 107 114 118 140 152 191 199 244 253 285 14 32 37 49 125 149 178 182 196 216 241 273 279 286 1 3 4 5 7 8 9 10 11 12 13 15 16 17 21 22 23 24 26 27 28 29 33 35 36 38 39 40 43 45 48 52 54 56 57 58 60 61 63 64 65 67 68 69 70 71 72 73 74 75 76 77 79 80 81 82 84 86 87 88 89 90 91 92 93 94 96 97 99 101 102 104 105 106 108 109 110 111 112 113 115 116 119 120 121 122 123 124 126 127 128 129 130 131 132 133 134 135 137 138 139 141 142 143 144 145 147 148 153 154 155 156 157 158 159 160 161 162 163 164 165 166 168 169 170 171 172 173 175 176 177 179 180 183 184 185 190 192 193 194 195 197 198 200 202 204 206 207 209 210 211 212 213 214 215 217 218 219 220 221 222 223 224 226 227 228 229 230 231 235 237 238 239 240 242 243 245 247 248 249 250 251 252 255 256 257 258 259 260 261 262 263 264 266 268 269 270 271 274 275 276 277 278 280 281 282 283 284 288 289 291 294 297 298 272 18 55 117 151 208 225 265 290 300 34 51 187 188 203 292 295 226 93 293 224 25 3 259 190 167 201 85 78 33 67 131 42 98 181 205 246 2 59 95 136 146 150 232 234 254 6 50 66 83 100 189 236 267 287 296 299 14 19 30 32 37 38 41 46 47 49 53 56 62 103 107 114 118 125 140 149 152 178 182 191 196 199 216 241 244 253 273 279 285 286 243 1 4 5 7 8 9 10 11 12 13 15 16 17 18 20 21 22 23 24 26 27 28 29 31 35 36 39 40 43 44 45 48 52 54 57 58 60 61 63 64 65 68 69 70 71 72 73 74 75 76 77 79 80 81 82 84 86 87 88 89 90 91 92 94 96 97 99 101 102 104 105 106 108 109 110 111 112 113 115 116 117 119 120 121 122 123 124 126 127 128 129 130 132 133 134 135 137 138 139 141 142 143 144 145 147 148 153 154 155 156 157 158 159 160 161 162 163 164 165 166 168 169 170 171 172 173 174 175 176 177 179 180 183 184 185 186 192 193 194 195 197 198 200 202 204 206 207 209 210 211 212 213 214 215 217 218 219 220 221 222 223 225 227 228 229 230 231 233 235 237 238 239 240 242 245 247 248 249 250 251 252 255 256 257 258 260 261 262 263 264 265 266 268 269 270 271 272 274 275 276 277 278 280 281 282 283 284 288 289 290 291 294 297 298 300 55 151 208 19 25 144 146 176 195 256 266 29 100 110 166 170 211 98 201 29 100 110 166 170 181 211 250 243 76 154 236 288 242 201 254 3 9 13 48 116 128 144 182 15 40 112 113 162 205 298 201 78 15 40 112 113 162 205 298 186 129 291 218 220 232 181 44 201 78 20 74 92 157 185 216 261 269 67 108 153 170 192 197 264 83 201 42 78 167 181 205 246 59 98 232 2 95 136 146 150 234 254 50 66 287 6 30 47 85 100 189 199 236 267 285 296 299 46 62 103 191 244 3 9 14 15 19 22 24 25 28 32 34 37 38 41 49 53 54 56 63 64 73 82 86 91 93 104 105 106 107 109 110 114 118 121 122 124 125 128 131 139 140 147 149 152 162 178 182 190 193 194 196 211 219 226 231 241 245 253 260 271 273 279 284 286 10 20 68 126 127 141 171 174 179 216 224 230 258 262 276 291 293 16 1 4 5 7 8 11 12 13 17 18 21 23 26 27 29 31 33 35 36 39 40 43 44 45 48 51 52 55 57 58 60 61 65 69 70 71 72 75 76 77 79 80 81 84 87 88 89 90 94 96 97 99 101 102 111 112 113 115 116 117 119 120 123 129 130 132 133 134 135 137 138 142 143 144 145 148 151 154 155 156 158 159 160 161 163 164 165 166 168 169 172 173 175 176 177 180 183 184 186 187 188 195 198 200 202 203 204 206 207 208 209 210 212 213 214 215 217 218 220 221 222 223 225 227 228 229 233 235 237 238 239 240 242 243 247 248 249 250 251 252 255 256 257 259 263 265 266 268 270 272 274 275 277 278 280 281 282 283 288 289 290 292 294 295 297 298 300 67 108 153 170 192 197 264 226 268 248 247 237 84 278 104 83 201 42 59 78 98 167 181 205 232 246 2 50 66 95 136 146 150 234 254 287 6 30 46 47 62 85 100 103 140 189 191 199 236 244 267 285 296 299 3 4 5 9 10 14 15 19 20 22 24 25 28 32 34 37 38 41 43 49 53 54 56 63 64 68 69 70 73 82 86 91 93 105 106 107 109 110 112 114 118 121 122 123 124 125 126 127 128 131 139 141 142 144 145 147 149 152 158 162 171 174 178 179 182 190 193 194 196 211 216 219 224 230 231 241 243 245 253 258 260 262 271 273 276 279 281 284 286 291 293 39 1 7 8 11 12 13 16 17 18 21 23 26 27 29 31 33 35 36 40 44 45 48 51 52 55 57 58 60 61 65 71 72 74 75 76 77 79 80 81 87 88 89 90 92 94 96 97 99 101 102 111 113 115 116 117 119 120 129 130 132 133 134 135 137 138 143 148 151 154 155 156 157 159 160 161 163 164 165 166 168 169 172 173 175 176 177 180 183 184 185 186 187 188 195 198 200 202 203 204 206 207 208 209 210 212 213 214 215 217 218 220 221 222 223 225 227 228 229 233 235 238 239 240 242 249 250 251 252 255 256 257 259 261 263 265 266 269 270 272 274 275 277 280 282 283 288 289 290 292 294 295 297 298 300 6 23 112 152 164 234 257 270 15 62 63 79 127 137 201 42 78 15 62 63 79 124 127 137 105 205 227 99 89 10 263 42 201 78 24 31 55 73 119 186 242 269 35 128 134 184 185 226 258 201 146 2 42 59 78 95 98 136 150 167 181 205 232 234 246 254 6 30 46 47 50 62 66 83 85 100 103 140 189 191 199 236 244 267 285 287 296 299 2 15 19 22 24 28 32 34 37 41 49 53 54 59 63 73 82 86 95 98 106 107 109 110 114 118 121 136 139 147 149 150 153 162 167 178 181 182 190 192 194 196 205 216 231 234 241 245 260 271 273 279 286 1 3 4 5 7 8 9 10 11 12 13 14 16 17 18 20 21 23 25 26 27 29 33 36 38 39 40 43 44 45 48 51 52 56 57 58 60 61 64 65 67 68 69 70 71 72 74 75 76 77 79 80 81 84 87 88 89 90 91 92 93 94 96 97 99 101 102 104 105 108 111 112 113 115 116 117 120 122 123 124 125 126 127 129 130 131 132 133 135 137 138 141 142 143 144 145 148 151 152 154 155 156 157 158 159 160 161 163 164 165 166 168 169 170 171 172 173 174 175 176 177 179 180 183 187 188 193 195 197 198 200 202 203 204 206 207 208 209 210 211 212 213 214 215 217 218 219 220 221 222 223 224 225 227 228 229 230 233 235 237 238 239 240 243 247 248 249 250 251 252 253 255 256 257 259 261 262 263 264 265 266 268 270 272 274 275 276 277 278 280 281 282 283 284 288 289 290 291 292 293 294 295 297 298 300 35 128 134 184 185 226 258 88 93 272 13 296 25 297 104 146 201 78 246 152 168 157 254 43 277 33 67 90 89 259 42 2 6 14 15 19 22 24 28 30 32 34 37 38 41 46 47 49 50 53 54 56 59 62 63 66 73 82 83 85 86 95 98 100 103 105 106 107 109 110 114 118 121 122 125 131 136 139 140 147 149 150 153 162 167 178 181 182 189 190 191 192 194 196 199 205 216 219 231 232 234 236 241 244 245 253 260 267 271 273 279 285 286 287 299 7 1 3 4 5 8 9 10 11 12 16 17 18 20 21 23 26 27 29 31 36 39 40 44 45 48 51 52 55 57 58 60 61 64 65 68 69 70 71 72 74 75 76 77 79 80 81 84 87 91 92 94 96 97 99 101 102 108 111 112 113 115 116 117 119 120 123 124 126 127 129 130 132 133 135 137 138 141 142 143 144 145 148 151 154 155 156 158 159 160 161 163 164 165 166 169 170 171 172 173 174 175 176 177 179 180 183 186 187 188 193 195 197 198 200 202 203 204 206 207 208 209 210 211 212 213 214 215 217 218 220 221 222 223 224 225 227 228 229 230 233 235 237 238 239 240 242 243 247 248 249 250 251 252 255 256 257 261 262 263 264 265 266 268 269 270 274 275 276 278 280 281 282 283 284 288 289 290 291 292 293 294 295 298 300 41 59 80 82 117 136 233 262 110 111 159 166 184 235 237 201 78 167 181 246 42 205 2 59 98 150 232 234 95 146 254 50 66 136 287 299 83 85 100 189 236 296 6 46 47 103 199 267 285 14 19 25 30 32 34 37 38 49 53 56 62 107 114 118 125 128 131 139 140 149 152 178 182 190 191 192 196 216 226 231 241 244 253 260 273 279 286 9 15 20 22 24 28 41 54 63 68 73 82 86 91 93 104 106 109 121 124 126 147 153 162 170 174 193 194 211 245 271 276 284 154 282 1 3 4 5 7 8 10 11 12 13 16 17 18 21 23 26 27 29 31 33 35 36 39 40 43 44 45 48 51 52 55 57 58 60 61 64 65 67 69 70 71 72 74 75 76 77 79 81 84 87 88 89 90 92 94 96 97 99 101 102 105 108 112 113 115 116 119 120 122 123 127 129 130 132 133 134 135 137 138 141 142 143 144 145 148 151 155 156 157 158 160 161 163 164 165 168 169 171 172 173 175 176 177 179 180 183 185 186 187 188 195 197 198 200 202 203 204 206 207 208 209 210 212 213 214 215 217 218 219 220 221 222 223 224 225 227 228 229 230 238 239 240 242 243 247 248 249 250 251 252 255 256 257 258 259 261 263 264 265 266 268 269 270 272 274 275 277 278 280 281 283 288 289 290 291 292 293 294 295 297 298 300 110 111 159 166 184 235 237 92 157 189 214 275 43 3 118 201 42 78 167 181 205 246 2 59 98 150 232 234 50 66 95 136 146 254 287 299 6 30 46 47 83 85 100 103 199 236 267 285 296 137 9 14 15 19 20 22 24 25 28 32 34 37 38 41 49 53 54 56 62 63 64 68 69 73 82 86 91 93 104 105 106 107 109 114 121 122 124 125 126 128 131 139 140 147 149 152 153 162 170 174 178 182 190 191 192 193 194 196 211 216 219 226 231 241 244 245 253 260 271 273 276 279 284 286 70 1 4 5 7 8 10 11 12 13 16 17 18 21 23 26 27 29 31 33 35 36 39 40 44 45 48 51 52 55 57 58 60 61 65 67 71 72 74 75 76 77 79 80 81 84 87 88 89 90 94 96 97 99 101 102 108 112 113 115 116 117 119 120 123 127 129 130 132 133 134 135 138 141 142 143 144 145 148 151 154 155 156 158 160 161 163 164 165 168 169 171 172 173 175 176 177 179 180 183 185 186 187 188 195 197 198 200 202 203 204 206 207 208 209 210 212 213 215 217 218 220 221 222 223 224 225 227 228 229 230 233 238 239 240 242 243 247 248 249 250 251 252 255 256 257 258 259 261 262 263 264 265 266 268 269 270 272 274 277 278 280 281 282 283 288 289 290 291 292 293 294 295 297 298 300 14 31 36 46 82 92 116 187 140 149 177 212 223 255 296 201 246 78 42 59 98 167 181 205 232 246 2 50 66 95 136 146 150 287 234 254 6 46 47 62 83 85 100 103 189 191 199 236 244 267 19 25 30 32 34 37 38 41 49 53 56 107 114 118 125 152 178 182 190 196 216 226 241 253 260 273 279 285 286 299 3 4 9 10 14 15 16 17 20 22 24 27 28 39 54 60 63 68 72 73 82 86 91 102 104 106 109 110 111 115 121 122 123 124 126 127 139 141 145 147 153 154 158 159 162 170 171 172 174 176 179 187 193 194 211 217 224 230 231 245 247 256 258 262 271 276 281 284 291 292 293 294 131 80 295 282 1 5 7 8 11 12 13 18 21 23 26 29 33 35 40 43 44 45 48 51 52 55 57 58 61 64 65 67 69 70 71 74 75 76 77 79 81 84 87 88 89 90 93 94 96 97 99 101 105 108 112 113 117 119 120 128 129 130 132 133 134 135 137 138 142 143 144 148 151 155 156 157 160 161 163 164 165 166 168 169 173 175 180 183 184 185 186 188 192 195 197 198 200 202 203 204 206 207 208 209 210 213 214 215 218 219 220 221 222 225 227 228 229 233 235 237 238 239 240 242 243 248 249 250 251 252 257 259 261 263 264 265 266 268 269 270 272 274 275 277 278 280 283 288 289 290 297 298 300 140 149 177 212 223 255 296 117 93 34 8 214 248 220 40 201 131 42 59 78 98 167 181 205 232 246 2 50 66 95 136 146 150 234 254 287 6 30 46 47 62 83 85 100 103 189 191 199 236 244 267 285 299 89 259 3 4 5 9 10 14 15 16 17 19 20 22 24 25 27 28 32 35 37 38 39 41 43 44 48 49 53 54 56 60 63 64 67 68 69 70 72 73 82 84 86 91 99 102 104 105 106 107 109 110 111 112 114 115 118 121 122 123 124 125 126 127 128 139 141 142 144 145 147 152 153 154 158 159 162 170 171 172 174 176 178 179 182 187 190 192 193 194 196 211 216 217 219 224 226 230 231 241 243 245 247 250 253 256 258 260 262 271 273 274 276 279 281 282 284 286 291 292 293 294 97 257 31 80 295 75 1 7 11 12 13 18 21 23 26 29 33 36 45 51 52 55 57 58 61 65 71 74 76 77 79 81 87 88 90 92 94 96 101 108 113 116 119 120 129 130 132 133 134 135 137 138 143 148 151 155 156 157 160 161 163 164 165 166 168 169 173 175 180 183 184 185 186 188 195 197 198 200 202 203 204 206 207 208 209 210 213 215 218 221 222 225 227 228 229 233 235 237 238 239 240 242 249 251 252 261 263 264 265 266 268 269 270 272 275 277 278 280 283 288 289 290 297 298 300 33 36 98 145 149 205 217 242 10 29 121 181 206 264 283 201 246 78 246 167 10 29 121 181 206 264 283 269 34 254 72 234 67 116 297 146 201 131 78 246 167 16 53 73 133 148 176 229 234 136 141 163 181 190 246 281 201 254 42 78 136 141 163 181 190 246 281 41 134 13 184 238 154 249 89 42 201 259 78 34 53 54 145 173 174 238 240 13 96 107 144 231 256 201 78 13 72 96 107 144 231 256 97 134 286 180 224 187 172 201 78 23 30 96 129 175 189 199 286 29 34 42 51 75 167 181 201 78 246 181 29 34 42 51 75 167 213 205 70 185 174 137 52 62 201 33 78 246 181 31 39 74 97 135 136 282 294 17 18 103 163 197 202 222 201 2 42 50 59 66 78 95 98 146 150 167 181 205 232 234 246 254 6 19 25 30 41 46 47 53 62 83 85 100 107 114 118 140 152 189 191 199 236 244 253 267 285 287 296 299 14 15 22 24 28 32 34 37 49 50 54 63 66 73 82 86 104 106 109 110 121 122 125 136 139 146 149 153 162 178 182 190 192 194 196 226 231 241 245 260 271 273 279 286 1 3 4 5 7 8 9 10 11 12 13 16 20 21 23 26 27 29 33 35 36 38 40 43 44 45 48 51 52 55 56 57 58 60 61 64 65 67 68 69 70 71 72 75 76 77 79 80 81 84 87 88 89 90 91 92 93 94 96 99 101 102 105 108 111 112 113 115 116 117 119 120 123 124 126 127 128 129 130 131 132 133 134 137 138 141 142 143 144 145 147 148 151 154 155 156 157 158 159 160 161 164 165 166 168 169 170 171 172 173 174 175 176 177 179 180 183 184 185 186 187 188 193 195 198 200 203 204 206 207 208 209 210 211 212 213 214 215 216 217 218 219 220 221 223 224 225 227 228 229 230 233 235 237 238 239 240 242 243 247 248 249 250 251 252 255 256 257 258 259 261 262 263 264 265 266 268 269 270 272 274 275 276 277 278 280 281 283 284 288 289 290 291 292 293 295 297 298 300 17 18 103 163 197 202 222 93 210 268 216 239 43 95 193 201 2 42 59 78 98 150 167 181 205 232 234 246 274 300 35 76 259 6 14 15 19 22 24 25 28 30 32 34 37 38 41 46 47 49 50 53 54 56 62 63 66 73 82 83 85 86 100 104 105 106 107 109 110 114 118 121 122 125 128 131 136 139 140 146 149 152 153 162 178 182 189 190 191 192 194 196 199 219 226 231 236 241 244 245 253 254 260 267 271 273 279 285 286 287 296 299 1 3 4 5 7 8 9 10 11 12 13 16 20 21 23 26 27 29 31 33 36 39 40 44 45 48 51 52 55 57 58 60 61 64 65 67 68 69 70 71 72 74 75 77 79 80 81 84 87 88 89 90 91 92 94 96 97 99 101 102 108 111 112 113 115 116 117 119 120 123 124 126 127 129 130 132 133 134 135 137 138 141 142 143 144 145 147 148 151 154 155 156 157 158 159 160 161 164 165 166 168 169 170 171 172 173 174 175 176 177 179 180 183 184 185 186 187 188 195 198 200 203 204 206 207 208 209 211 212 213 214 215 217 218 220 221 223 224 225 227 228 229 230 233 235 237 238 240 242 243 247 248 249 250 251 252 255 256 257 258 261 262 263 264 265 266 269 270 272 275 276 277 278 280 281 282 283 284 288 289 290 291 292 293 294 295 297 298 10 15 130 149 153 227 261 287 84 102 169 187 197 240 281 201 78 78 84 102 169 187 197 240 281 71 211 82 234 15 68 278 299 201 30 78 22 41 62 138 139 220 227 262 33 73 103 111 200 210 232 201 2 78 42 59 98 150 167 181 205 234 246 50 66 95 136 146 189 236 287 296 299 254 6 19 25 41 46 47 53 62 83 85 100 140 191 199 244 267 285 14 30 32 34 37 38 49 56 107 114 118 125 128 131 149 152 178 182 190 192 196 216 226 241 253 260 273 279 286 3 4 9 10 15 16 17 20 22 24 27 28 39 54 60 63 71 72 77 82 86 91 93 102 104 106 109 110 115 121 122 123 124 126 127 132 133 139 141 145 147 148 153 154 158 159 162 166 170 171 172 174 175 176 179 183 184 187 188 193 194 197 211 213 214 217 220 224 228 230 231 233 238 239 240 242 245 247 256 258 261 262 266 271 276 280 281 283 284 291 292 293 294 295 298 31 61 223 1 5 7 8 11 12 13 18 21 23 26 29 35 36 40 43 44 45 48 51 52 55 57 58 64 65 67 68 69 70 74 75 76 79 80 81 84 87 88 89 90 92 94 96 97 99 101 105 108 112 113 116 117 119 120 129 130 134 135 137 142 143 144 151 155 156 157 160 161 163 164 165 168 169 173 177 180 185 186 195 198 202 203 204 206 207 208 209 212 215 218 219 221 222 225 229 235 237 243 248 249 250 251 252 255 257 259 263 264 265 268 269 270 272 274 275 277 278 282 288 289 290 297 300 33 73 103 111 200 210 232 151 92 65 270 96 138 68 118 2 201 42 59 78 98 150 167 181 205 234 246 50 66 95 136 146 189 236 254 287 296 299 6 19 25 30 41 46 47 53 62 83 85 100 140 152 191 199 244 253 267 285 259 3 4 5 9 10 14 15 16 17 20 22 24 27 28 32 34 35 36 37 38 39 43 44 48 49 52 54 56 60 63 64 67 69 70 71 72 77 82 84 86 90 91 93 99 102 104 105 106 107 109 110 112 114 115 121 122 123 124 125 126 127 128 131 132 133 134 139 141 142 144 145 147 148 149 153 154 158 159 162 166 170 171 172 174 175 176 178 179 182 183 184 187 188 190 192 193 194 196 197 198 211 213 214 216 217 219 220 224 226 228 230 231 233 238 239 240 241 242 243 245 247 250 256 258 260 261 262 266 269 271 273 274 276 277 279 280 281 282 283 284 286 291 292 293 294 295 298 31 89 223 1 7 8 11 12 13 18 21 23 26 29 40 45 51 55 57 58 61 74 75 76 79 80 81 87 88 94 97 101 108 113 116 117 119 120 129 130 135 137 143 155 156 157 160 161 163 164 165 168 169 173 177 180 185 186 195 202 203 204 206 207 208 209 212 215 218 221 222 225 227 229 235 237 248 249 251 252 255 257 263 264 265 268 272 275 278 288 289 290 297 300 27 76 84 122 124 136 233 297 68 201 225 244 255 257 274 146 78 246 42 167 181 205 2 59 98 150 232 234 50 66 95 136 146 287 299 254 6 47 83 85 100 189 199 236 267 296 25 30 46 53 62 103 118 140 191 285 9 14 15 19 20 22 28 32 34 37 41 49 54 63 64 73 82 86 93 104 106 107 109 110 114 121 122 124 125 139 147 149 153 162 174 178 182 190 192 193 194 196 211 216 226 231 241 245 260 271 273 276 279 284 286 131 289 1 3 4 5 7 8 10 11 12 13 16 17 18 21 23 24 26 29 31 33 35 36 38 39 40 43 44 45 48 51 52 55 56 57 58 60 61 65 67 69 70 71 72 74 75 77 79 80 81 87 88 89 90 91 92 94 96 97 99 101 102 105 108 111 112 113 115 116 117 119 120 123 126 127 128 129 130 132 133 134 135 137 138 141 142 143 144 145 148 151 152 154 155 156 157 158 159 160 161 163 164 165 166 168 169 170 171 172 173 175 176 177 179 180 183 184 185 186 187 188 195 197 198 200 202 203 204 206 207 208 209 210 212 213 214 215 217 218 219 220 221 222 223 224 227 228 229 230 235 237 238 239 240 242 243 247 248 249 250 251 252 253 256 258 259 261 262 263 264 265 266 268 269 270 272 275 277 278 280 281 282 283 288 290 291 292 293 294 295 298 300 68 201 225 244 255 257 274 24 91 221 170 204 43 3 156 76 42 78 167 181 205 246 2 59 98 150 232 234 50 66 95 136 146 254 287 299 6 30 46 47 83 85 100 103 189 199 236 267 285 296 259 9 14 15 19 20 22 25 28 32 34 37 38 41 49 53 54 56 62 63 64 69 73 82 86 93 104 105 106 107 109 110 114 118 121 122 124 125 128 131 139 140 147 149 152 153 162 174 178 182 190 191 192 193 194 196 211 216 219 226 231 241 245 253 260 271 273 276 279 284 286 70 8 289 75 1 4 5 7 10 11 12 13 16 17 18 21 23 26 27 29 31 33 35 36 39 40 44 45 48 51 52 55 57 58 60 61 65 67 71 72 74 77 79 80 81 84 87 88 89 90 92 94 96 97 99 101 102 108 111 112 113 115 116 117 119 120 123 126 127 129 130 132 133 134 135 137 138 141 142 143 144 145 148 151 154 155 157 158 159 160 161 163 164 165 166 168 169 171 172 173 175 176 177 179 180 183 184 185 186 187 188 195 197 198 200 202 203 206 207 208 209 210 212 213 214 215 217 218 220 222 223 224 227 228 229 230 233 235 237 238 239 240 242 243 247 248 249 250 251 252 256 258 261 262 263 264 265 266 268 269 270 272 275 277 278 280 281 282 283 288 290 291 292 293 294 295 297 298 300 19 55 111 136 139 158 251 264 36 108 153 213 278 294 297 83 146 201 246 2 42 59 78 95 98 150 167 181 205 232 234 254 6 30 46 47 50 62 66 85 100 103 189 191 199 236 267 285 287 296 299 95 136 244 3 4 5 9 10 14 15 16 17 20 22 24 25 28 32 34 37 38 41 43 49 53 54 56 60 63 64 67 68 69 70 73 82 86 91 93 99 104 105 106 107 109 110 112 114 115 118 121 122 123 124 125 126 127 128 131 140 141 142 144 145 147 149 152 162 170 171 172 174 176 178 179 182 190 192 193 194 196 211 214 216 219 224 226 230 231 241 243 245 247 253 256 258 260 262 271 273 276 279 281 282 284 286 291 293 19 27 139 159 187 217 220 223 1 7 8 11 12 13 18 21 23 26 29 31 33 35 39 40 44 45 48 51 52 57 58 61 65 71 72 74 75 76 77 79 80 81 84 87 88 89 90 92 94 96 97 101 102 113 116 117 119 120 129 130 132 133 134 135 137 138 143 148 151 154 155 156 157 160 161 163 164 165 166 168 169 173 175 177 180 183 184 185 186 188 195 197 198 200 202 203 204 206 207 208 209 210 212 215 218 221 222 225 227 228 229 233 235 237 238 239 240 242 248 249 250 252 255 257 259 261 263 265 266 268 269 270 272 274 275 277 280 283 288 289 290 292 295 298 300 36 108 153 213 278 294 297 250 272 107 43 96 110 23 241 83 146 201 246 2 42 59 78 98 150 167 181 205 232 234 35 259 6 30 46 47 50 62 66 85 95 100 103 136 140 189 191 199 236 244 254 267 285 287 296 299 3 4 5 9 10 14 15 16 17 19 20 22 24 25 27 28 32 34 37 38 39 41 44 48 49 53 54 56 60 63 64 67 68 69 70 72 73 82 84 86 91 93 99 102 104 105 106 109 111 112 114 115 118 121 122 123 124 125 126 127 128 131 139 141 142 144 145 147 149 152 154 158 159 162 170 171 172 174 176 178 179 182 187 190 192 193 194 196 211 214 216 217 219 220 224 226 230 231 243 245 247 253 256 258 260 262 271 273 274 276 279 281 282 284 286 291 292 293 81 290 11 31 223 1 7 8 12 13 18 21 26 29 33 40 45 51 52 55 57 58 61 65 71 74 75 76 77 79 80 87 88 89 90 92 94 97 101 113 116 117 119 120 129 130 132 133 134 135 137 138 143 148 151 155 156 157 160 161 163 164 165 166 168 169 173 175 177 180 183 184 185 186 188 195 197 198 200 202 203 204 206 207 208 209 210 212 215 218 221 222 225 227 228 229 233 235 237 238 239 240 242 248 249 251 252 255 257 261 263 264 265 266 268 269 270 275 277 280 283 288 289 295 298 300 17 21 40 83 165 194 235 296 131 157 162 199 200 220 243 201 78 131 157 162 199 200 220 243 280 171 127 57 153 183 182 7 201 78 13 17 20 98 146 184 229 236 44 88 139 162 164 196 256 201 78 44 88 139 162 164 196 256 291 280 226 254 76 122 249 202 201 78 46 93 96 112 201 230 291 292 31 57 114 197 199 214 261 98 201 78 167 246 181 31 57 114 197 199 214 261 8 266 213 227 48 86 100 179 98 201 78 167 246 181 100 114 146 166 174 205 236 292 11 23 89 102 127 223 262 42 201 78 98 167 181 246 2 59 95 136 146 150 232 234 6 50 66 83 85 100 189 236 267 285 287 296 299 254 14 19 24 25 32 34 37 38 41 46 47 49 53 56 62 103 106 107 114 125 139 149 178 182 190 191 192 196 199 216 226 231 241 244 260 273 279 286 1 3 4 5 7 8 9 10 12 13 15 16 17 20 21 22 26 27 28 29 30 31 33 35 36 39 40 43 44 45 48 51 52 54 57 58 60 61 63 64 65 67 68 69 70 71 72 73 74 75 76 77 79 80 81 82 84 86 87 88 90 91 92 93 94 96 99 101 104 105 108 109 110 111 112 113 115 116 118 119 120 121 122 123 124 126 128 129 130 131 132 133 134 135 137 138 140 141 142 143 144 145 147 148 152 153 154 155 156 157 158 159 160 161 162 163 164 165 168 169 170 171 172 173 175 176 177 179 180 183 184 185 187 188 193 194 195 197 198 200 202 203 204 206 209 210 211 212 213 214 215 217 218 219 220 221 222 224 227 228 229 230 233 235 237 238 239 240 242 243 245 247 248 249 250 251 252 253 255 256 257 258 259 261 263 264 266 268 269 270 271 274 275 276 277 278 280 281 282 283 284 288 289 291 293 294 295 297 298 166 272 18 55 97 117 151 186 207 208 225 265 290 300 11 23 89 102 127 223 262 140 143 76 229 224 67 202 179 42 201 78 98 167 181 205 246 2 59 95 136 146 150 232 234 254 6 30 50 66 83 85 100 189 236 267 285 287 296 299 14 19 24 25 32 34 37 38 41 46 47 49 53 56 62 103 106 107 114 118 125 128 131 139 149 152 178 182 190 191 192 196 199 216 226 231 241 244 253 260 273 279 286 259 1 3 4 5 7 8 9 10 12 13 15 16 17 18 20 21 22 26 27 28 29 31 33 35 36 39 40 43 44 45 48 51 52 54 55 57 58 60 61 63 64 65 68 69 70 71 72 73 74 75 77 79 80 81 82 84 86 87 88 90 91 92 93 94 96 97 99 101 104 105 108 109 110 111 112 113 115 116 117 119 120 121 122 123 124 126 129 130 132 133 134 135 137 138 141 142 144 145 147 148 151 153 154 155 156 157 158 159 160 161 162 163 164 165 166 168 169 170 171 172 173 174 175 176 177 180 183 184 185 186 187 188 193 194 195 197 198 200 203 204 206 207 208 209 210 211 212 213 214 215 217 218 219 220 221 222 225 227 228 230 233 235 237 238 239 240 242 243 245 247 248 249 250 251 252 255 256 257 258 261 263 264 265 266 268 269 270 271 272 274 275 276 277 278 280 281 282 283 284 288 289 290 291 292 293 294 295 297 298 300 53 55 104 138 145 146 226 247 40 63 70 107 162 221 298 201 78 246 167 181 205 42 98 2 59 150 232 234 50 95 146 136 254 66 83 85 100 189 236 287 296 299 6 30 46 47 103 191 199 267 285 14 19 25 32 34 37 41 49 53 56 62 114 118 125 139 149 178 182 190 192 196 216 226 231 241 244 260 273 279 286 1 3 4 5 7 8 9 10 11 12 13 15 16 17 20 21 22 23 24 26 27 28 29 31 33 35 36 38 39 43 44 45 48 51 52 54 57 58 60 61 64 65 67 68 69 71 72 73 74 75 76 77 79 80 81 82 84 86 87 88 89 90 91 92 93 94 96 97 99 101 102 105 106 108 109 110 111 112 113 115 116 117 119 120 121 122 123 124 126 127 128 129 130 131 132 133 134 135 137 140 141 142 143 144 147 148 152 153 154 155 156 157 158 159 160 161 163 164 165 166 168 169 170 171 172 173 174 175 176 177 179 180 183 184 185 186 187 188 193 194 195 197 198 200 202 203 204 206 207 209 210 211 212 213 214 215 217 218 219 220 222 223 224 227 228 229 230 233 235 237 238 239 240 242 243 245 248 249 250 251 252 253 255 256 257 258 259 261 262 263 264 265 266 268 269 270 271 274 275 276 277 278 280 281 282 283 284 288 289 290 291 292 293 294 295 297 300 18 151 208 225 272 40 63 70 107 162 221 298 134 272 39 270 72 76 112 141 201 78 167 181 205 246 42 98 2 59 150 232 234 50 95 136 146 254 66 83 85 100 189 236 287 296 299 43 259 6 14 19 25 30 32 34 37 38 41 46 47 49 53 56 62 103 114 118 125 128 131 139 140 149 152 178 182 190 191 192 196 199 216 226 231 241 244 253 260 267 273 279 285 286 1 3 4 5 7 8 9 10 11 12 13 15 16 17 18 20 21 22 23 24 26 27 28 29 31 33 35 36 44 45 48 51 52 54 55 57 58 60 61 64 65 67 68 69 71 73 74 75 77 79 80 81 82 84 86 87 88 89 90 91 92 93 94 96 97 99 101 102 104 105 106 108 109 110 111 113 115 116 117 119 120 121 122 123 124 126 127 129 130 132 133 135 137 138 142 143 144 145 147 148 151 153 154 155 156 157 158 159 160 161 163 164 165 166 168 169 170 171 172 173 174 175 176 177 179 180 183 184 185 186 187 188 193 194 195 197 198 200 202 203 204 206 207 208 209 210 211 212 213 214 215 217 218 219 220 222 223 224 225 227 228 229 230 233 235 237 238 239 240 242 243 245 247 248 249 250 251 252 255 256 257 258 261 262 263 264 265 266 268 269 271 274 275 276 277 278 280 281 282 283 284 288 289 290 291 292 293 294 295 297 300 3 6 97 121 239 259 279 284 12 69 131 134 159 195 238 201 78 167 246 181 12 69 131 134 159 195 238 186 105 216 146 262 20 282 209 201 78 167 246 181 30 37 116 117 164 198 202 249 35 53 98 121 203 218 295 201 42 78 167 181 205 246 2 59 95 136 146 150 232 234 254 42 50 181 205 246 287 296 299 6 46 47 62 66 83 85 100 103 189 191 199 236 267 285 14 19 25 32 34 41 49 107 114 118 149 178 182 190 196 216 226 273 286 3 4 5 7 8 9 10 11 12 13 15 16 17 20 21 22 23 24 26 27 28 29 31 33 36 38 39 40 43 44 45 48 51 52 54 56 57 58 60 61 63 64 65 67 68 69 70 71 72 73 74 76 77 79 80 81 82 84 86 87 88 89 90 91 92 93 94 96 99 102 104 105 106 108 109 110 111 112 113 115 119 122 123 124 125 126 127 128 129 130 131 132 133 134 135 137 138 139 140 141 142 143 144 145 147 148 152 153 154 155 156 157 158 159 160 162 165 166 168 169 170 171 172 173 174 175 176 177 179 180 183 184 185 187 188 192 193 194 195 197 200 204 206 211 212 213 214 215 217 219 220 221 223 224 227 228 229 230 231 233 238 239 240 241 242 243 244 245 247 250 251 252 253 255 256 257 258 259 260 261 262 263 264 266 268 269 270 271 274 276 277 278 279 280 281 282 283 284 288 289 291 292 293 294 297 298 37 272 1 18 55 75 97 101 120 151 161 163 186 207 208 209 210 222 225 235 237 248 265 275 290 300 35 53 98 121 203 218 295 70 169 220 275 124 167 94 244 201 78 168 128 33 67 131 2 42 50 59 66 95 136 146 150 181 205 232 234 246 254 287 296 299 6 14 19 25 30 32 34 38 41 46 47 49 62 83 85 100 103 107 114 118 125 140 149 152 178 182 189 190 191 196 199 216 226 236 253 267 273 285 286 300 1 3 4 5 7 8 9 10 11 12 13 15 16 17 18 20 21 22 23 24 26 27 28 29 31 36 37 39 40 43 44 45 48 51 52 54 56 57 58 60 61 63 64 65 68 69 71 72 73 74 75 76 77 79 80 81 82 84 86 87 88 89 90 91 92 93 96 97 99 101 102 104 105 106 108 109 110 111 112 113 115 116 117 119 120 122 123 126 127 129 130 132 133 134 135 137 138 139 141 142 143 144 145 147 148 151 153 154 155 156 157 158 159 160 161 162 163 164 165 166 170 171 172 173 174 175 176 177 179 180 183 184 185 186 187 188 192 193 194 195 197 198 200 202 204 206 207 208 209 210 211 212 213 214 215 217 219 221 222 223 224 225 227 228 229 230 231 233 235 237 238 239 240 241 242 243 245 247 248 249 250 251 252 255 256 257 258 259 260 261 262 263 264 265 266 268 269 270 271 272 274 276 277 278 279 280 281 282 283 284 288 289 290 291 292 293 294 297 298 55 38 55 98 209 239 252 254 276 44 59 131 145 189 199 229 201 78 246 167 181 167 181 246 44 59 131 145 189 199 229 287 272 254 203 262 267 259 21 201 78 128 33 167 181 246 2 44 72 108 127 185 266 271 6 51 143 193 198 229 83 98 201 78 246 2 42 59 95 98 136 146 150 181 205 232 234 167 46 47 50 62 66 83 85 100 103 189 191 199 236 267 285 287 296 299 14 19 25 30 32 41 49 53 107 114 118 125 140 149 152 178 182 190 196 226 244 253 254 273 3 4 5 9 10 15 16 17 20 22 24 28 34 37 54 60 63 68 73 82 86 91 93 102 104 106 109 110 115 121 122 123 124 126 127 139 141 145 147 153 158 162 170 171 172 174 176 179 194 211 214 216 224 230 231 241 245 247 256 258 260 262 271 276 279 282 284 286 291 131 223 1 7 8 11 12 13 18 21 23 26 27 29 31 33 35 36 38 39 40 43 45 48 52 55 56 57 58 61 64 65 67 69 70 71 74 75 76 77 79 80 81 84 87 88 89 90 92 94 96 97 99 101 105 111 112 113 116 117 119 120 128 129 130 132 133 134 135 137 138 142 144 148 151 154 155 156 157 159 160 161 163 164 165 166 168 169 173 175 177 180 183 184 186 187 188 192 195 197 200 202 203 204 206 207 208 209 210 212 213 215 217 218 219 220 221 222 225 227 228 233 235 237 238 239 240 242 243 248 249 250 251 252 255 257 259 261 263 264 265 268 269 270 272 274 275 277 278 280 281 283 288 289 290 292 293 294 295 297 298 300 6 51 143 193 198 229 281 152 293 212 252 101 237 242 201 57 254 2 42 59 78 95 98 136 146 150 167 181 205 232 234 246 30 46 47 50 62 66 83 85 100 103 189 191 199 236 267 285 287 296 299 128 3 4 5 9 10 14 15 16 17 19 20 22 24 25 28 32 34 37 38 41 43 44 49 53 54 56 60 63 64 67 68 69 70 73 82 86 91 93 99 102 104 105 106 107 109 110 112 114 115 118 121 122 123 124 125 126 127 131 139 140 141 142 144 145 147 149 153 158 162 170 171 172 174 176 178 179 182 190 192 194 196 211 214 216 219 224 226 230 231 241 243 244 245 247 253 256 258 260 262 271 273 276 279 282 284 286 291 259 223 75 1 7 8 11 12 13 18 21 23 26 27 29 31 33 35 36 39 40 45 48 52 55 58 61 65 71 72 74 76 77 79 80 81 84 87 88 89 90 92 94 96 97 108 111 113 116 117 119 120 129 130 132 133 134 135 137 138 148 151 154 155 156 157 159 160 161 163 164 165 166 168 169 173 175 177 180 183 184 185 186 187 188 195 197 200 202 203 204 206 207 208 209 210 213 215 217 218 220 221 222 225 227 228 233 235 238 239 240 248 249 250 251 255 257 261 263 264 265 266 268 269 270 272 274 275 277 278 280 283 288 289 290 292 294 295 297 298 300 7 79 86 144 209 241 263 300 81 102 140 165 176 182 228 201 42 78 167 181 205 246 2 59 98 150 232 234 42 66 95 136 146 167 189 205 236 287 296 299 6 30 46 47 50 62 83 85 100 103 191 199 244 254 267 285 14 19 25 32 34 37 41 49 53 107 114 118 125 139 149 190 192 196 216 226 241 260 273 279 286 1 3 4 5 8 9 10 11 12 13 15 16 17 18 20 21 22 23 24 26 27 28 29 31 33 35 36 38 39 40 43 44 45 48 51 52 54 56 57 58 60 61 63 64 65 67 68 69 70 71 72 73 74 75 76 77 80 82 84 87 88 89 90 91 92 93 94 96 97 99 101 104 105 106 108 109 110 111 112 113 115 116 117 119 120 121 122 123 124 126 127 128 129 130 131 132 133 134 135 137 138 141 142 143 145 147 148 152 153 154 155 156 157 158 159 160 161 162 163 164 166 168 169 170 171 172 173 174 175 177 178 179 180 183 184 185 186 187 188 193 194 195 197 198 200 202 203 204 206 207 210 211 212 213 214 215 217 218 219 220 221 222 223 224 227 229 230 231 233 235 237 238 239 240 242 243 245 247 248 249 250 251 252 253 255 256 257 258 259 261 262 264 265 266 268 269 270 271 274 275 276 277 278 280 281 282 283 284 288 289 290 291 292 293 294 295 297 298 272 55 151 208 225 81 102 140 165 176 182 228 50 120 4 181 203 11 113 245 201 78 246 168 128 33 67 2 42 59 66 95 98 136 146 150 167 189 205 232 234 236 254 287 296 299 6 14 19 25 30 32 34 37 38 41 46 47 49 53 56 62 83 85 100 103 107 114 118 125 139 149 152 178 190 191 192 196 199 216 226 241 244 253 260 267 273 279 285 286 274 259 1 3 5 7 8 9 10 12 13 15 16 17 18 20 21 22 23 24 26 27 28 29 31 35 36 39 40 43 44 45 48 51 52 54 55 57 58 60 61 63 64 65 68 69 70 71 72 73 74 75 76 77 79 80 82 84 86 87 88 89 90 91 92 93 94 96 97 99 101 104 105 106 108 109 110 111 112 115 116 117 119 121 122 123 124 126 127 129 130 131 132 133 134 135 137 138 141 142 143 144 145 147 148 151 153 154 155 156 157 158 159 160 161 162 163 164 166 169 170 171 172 173 174 175 177 179 180 183 184 185 186 187 188 193 194 195 197 198 200 202 204 206 207 208 209 210 211 212 213 214 215 217 218 219 220 221 222 223 224 225 227 229 230 231 233 235 237 238 239 240 242 243 247 248 249 250 251 252 255 256 257 258 261 262 263 264 265 266 268 269 270 271 272 275 276 277 278 280 281 282 283 284 288 289 290 291 292 293 294 295 297 298 300 17 32 60 142 220 245 274 281 29 41 87 100 277 278 297 146 201 78 246 29 41 87 100 277 278 297 280 144 258 73 138 148 103 111 146 201 78 246 133 164 183 191 203 213 228 300 32 76 95 104 174 202 254 201 167 78 181 205 246 42 98 78 181 246 2 59 150 232 234 42 98 205 50 136 146 6 83 85 100 189 234 236 267 287 296 299 19 25 30 41 46 47 53 62 66 103 118 140 152 199 244 253 285 14 34 37 49 107 114 125 139 149 182 190 191 192 196 216 226 231 241 260 273 279 286 1 3 4 5 7 8 9 10 11 12 13 15 16 17 18 20 21 22 23 24 26 27 28 29 31 33 35 36 38 39 40 43 44 45 48 51 52 54 56 57 58 60 61 63 64 65 67 68 69 70 71 72 73 74 75 77 79 80 81 82 84 86 87 88 89 90 91 92 93 94 96 97 99 101 102 105 106 108 109 110 111 112 113 115 116 117 119 120 121 122 123 124 126 127 128 129 130 131 132 134 135 137 138 141 142 143 144 145 147 148 153 154 155 156 157 158 159 160 161 162 163 165 166 168 169 170 171 172 173 175 176 177 178 179 180 184 185 186 187 188 193 194 195 197 198 200 204 206 207 209 210 211 212 214 215 217 218 219 220 221 222 223 224 225 227 229 230 233 235 237 238 239 240 242 243 245 247 248 249 250 251 252 255 256 257 258 259 261 262 263 264 265 266 268 269 270 271 272 274 275 276 277 278 280 281 282 283 284 288 289 290 291 292 293 294 295 297 298 55 151 208 32 76 95 104 174 202 254 184 124 188 142 66 294 178 245 167 201 30 33 67 131 78 181 246 168 2 42 59 98 150 205 232 89 6 50 83 85 100 136 146 189 234 236 267 287 296 299 14 19 25 34 37 38 41 46 47 49 53 56 62 103 107 114 118 125 128 139 140 149 152 182 190 191 192 196 199 216 226 231 241 244 253 260 273 279 285 286 70 300 1 3 4 5 7 8 9 10 11 12 13 15 16 17 18 20 21 22 23 24 26 27 28 29 31 35 36 39 40 43 44 45 48 51 52 54 55 57 58 60 61 63 64 65 68 69 71 72 73 74 75 77 79 80 81 82 84 86 87 88 90 91 92 93 94 96 97 99 101 102 105 106 108 109 110 111 112 113 115 116 117 119 120 121 122 123 126 127 129 130 132 133 134 135 137 138 141 143 144 145 147 148 151 153 154 155 156 157 158 159 160 161 162 163 164 165 166 169 170 171 172 173 175 176 177 179 180 183 185 186 187 193 194 195 197 198 200 203 204 206 207 208 209 210 211 212 213 214 215 217 218 219 220 221 222 223 224 225 227 228 229 230 233 235 237 238 239 240 242 243 247 248 249 250 251 252 255 256 257 258 259 261 262 263 264 265 266 268 269 270 271 272 274 275 276 277 278 280 281 282 283 284 288 289 290 291 292 293 295 297 298 77 135 178 187 209 225 231 249 4 53 59 117 137 246 296 201 78 167 181 205 42 167 181 2 98 150 232 234 146 50 66 95 136 254 287 299 6 83 85 100 189 236 267 285 19 25 30 41 46 47 62 103 107 118 140 152 191 199 244 253 14 32 34 37 49 106 114 125 139 149 178 182 190 192 196 216 226 231 241 273 279 286 1 3 5 7 8 9 10 11 12 13 15 16 17 18 20 21 22 23 24 26 27 28 29 31 33 35 36 38 39 40 43 44 45 48 51 52 54 56 57 58 60 61 63 64 65 67 68 69 70 71 72 73 74 75 76 79 80 81 82 84 86 87 88 89 90 91 92 93 94 96 97 99 101 102 104 105 108 109 110 111 112 113 115 116 119 120 121 122 123 124 126 127 128 129 130 131 132 133 134 138 141 142 143 144 145 147 148 153 154 155 156 157 158 159 160 161 162 163 164 165 166 168 169 170 171 172 173 174 175 176 177 179 180 183 184 185 186 188 193 194 195 197 198 200 202 203 204 206 207 210 211 212 213 214 215 217 218 219 220 221 222 223 224 227 228 229 230 233 235 237 238 239 240 242 243 245 247 248 250 251 252 255 256 257 258 259 260 261 262 263 264 265 266 268 269 270 271 274 275 276 277 278 280 281 282 283 284 288 289 290 291 292 293 294 295 297 298 300 272 55 151 208 4 53 59 117 137 246 296 27 239 215 40 203 74 260 244 201 78 128 33 42 167 181 205 2 98 150 232 234 50 66 95 136 146 254 6 83 85 100 189 236 267 285 287 299 259 14 19 25 30 32 34 37 38 41 46 47 49 56 62 103 106 107 114 118 125 131 139 140 149 152 178 182 190 191 192 196 199 216 226 231 241 253 273 279 286 1 3 5 7 8 9 10 11 12 13 15 16 17 18 20 21 22 23 24 26 28 29 31 35 36 39 43 44 45 48 51 52 54 57 58 60 61 63 64 65 67 68 69 70 71 72 73 75 76 77 79 80 81 82 84 86 87 88 89 90 91 92 93 94 96 97 99 101 102 104 105 108 109 110 111 112 113 115 116 119 120 121 122 123 124 126 127 129 130 132 133 134 135 138 141 142 143 144 145 147 148 151 153 154 155 156 157 158 159 160 161 162 163 164 165 166 168 169 170 171 172 173 174 175 176 177 179 180 183 184 185 186 187 188 193 194 195 197 198 200 202 204 206 207 208 209 210 211 212 213 214 217 218 219 220 221 222 223 224 225 227 228 229 230 233 235 237 238 240 242 243 245 247 248 249 250 251 252 255 256 257 258 261 262 263 264 265 266 268 269 270 271 272 274 275 276 277 278 280 281 282 283 284 288 289 290 291 292 293 294 295 297 298 300 55 52 110 160 172 215 231 264 297 70 132 207 238 248 255 146 201 2 42 59 78 98 150 167 181 205 232 234 246 50 66 95 146 189 236 287 296 299 6 30 46 47 62 83 85 100 103 136 140 191 199 244 254 267 285 14 19 22 24 25 32 34 37 41 49 53 54 86 93 106 107 109 114 118 125 149 178 182 190 192 196 216 226 231 271 273 279 286 259 1 3 4 5 7 8 9 10 11 12 13 15 16 17 18 20 21 23 26 27 28 29 31 33 35 36 38 39 40 43 44 45 48 51 55 56 57 58 60 61 63 64 65 67 68 69 71 72 73 74 75 76 77 79 80 81 82 84 87 88 89 90 91 92 94 96 97 99 101 102 104 105 108 111 112 113 115 116 117 119 120 121 122 123 124 126 127 128 129 130 131 133 134 135 137 138 139 141 142 143 144 145 147 148 151 152 153 154 155 156 157 158 159 161 162 163 164 165 166 168 169 170 171 173 174 175 176 177 179 180 183 184 185 186 187 188 193 194 195 197 198 200 202 203 204 206 208 209 210 211 212 213 214 217 218 219 220 221 222 223 224 225 227 228 229 230 233 235 237 239 240 241 242 243 245 247 249 250 251 252 253 256 257 258 260 261 262 263 265 266 268 269 270 272 274 275 276 277 278 280 281 282 283 284 288 289 290 291 292 293 294 295 298 300 70 132 156 207 238 248 255 195 290 289 246 164 260 241 201 76 2 42 50 59 66 78 95 98 136 146 150 167 181 189 205 232 234 236 254 287 296 299 131 6 14 19 22 24 25 30 32 34 37 38 41 46 47 49 53 54 56 62 83 85 86 93 100 103 106 107 109 114 118 125 128 139 140 149 152 178 182 190 191 192 196 199 216 226 231 244 253 267 271 273 279 285 286 43 259 20 1 3 4 5 7 8 9 10 11 12 13 15 16 17 18 21 23 26 27 28 29 31 33 35 36 39 40 44 45 48 51 52 55 57 58 60 61 63 64 65 67 68 69 71 72 73 74 75 77 79 80 81 82 84 87 88 89 90 91 92 94 96 97 99 101 102 104 105 108 110 111 112 113 115 116 117 119 120 121 122 123 124 126 127 129 130 133 134 135 137 138 141 142 143 144 145 147 148 151 153 154 155 157 158 159 160 161 162 163 165 166 168 169 170 171 172 173 174 175 176 177 179 180 183 184 185 186 187 188 193 194 197 198 200 202 203 204 206 208 209 210 211 212 213 214 215 217 218 219 220 221 222 223 224 225 227 228 229 230 233 235 237 239 240 242 243 245 247 249 250 251 252 256 257 258 261 262 263 264 265 266 268 269 270 272 274 275 276 277 278 280 281 282 283 284 288 291 292 293 294 295 297 298 300 12 117 187 240 247 273 274 297 26 74 175 239 283 289 290 146 201 286 2 42 50 59 66 78 83 85 95 98 100 136 150 167 181 189 205 232 234 236 246 254 287 296 299 6 146 267 3 9 14 15 19 22 24 25 28 30 32 34 37 38 41 46 47 49 53 54 56 62 63 73 82 86 91 93 103 104 105 106 107 109 110 114 118 121 122 124 125 128 131 139 140 147 149 152 153 162 170 178 182 190 191 192 193 194 196 199 216 219 226 231 241 244 245 253 260 271 279 284 285 10 20 68 126 179 258 273 276 291 1 4 5 7 8 11 13 16 17 18 21 23 27 29 31 33 35 36 39 40 43 44 45 48 51 52 55 57 58 60 61 64 65 67 69 70 71 72 75 76 77 79 80 81 84 87 88 89 90 92 94 96 97 99 101 102 108 111 112 113 115 116 119 120 123 127 129 130 132 133 134 135 137 138 141 142 143 144 145 148 151 154 155 156 157 158 159 160 161 163 164 165 166 168 169 171 172 173 174 176 177 180 183 184 185 186 188 195 197 198 200 202 203 204 206 207 208 209 210 211 212 213 214 215 217 218 220 221 222 223 224 225 227 228 229 230 233 235 237 238 242 243 248 249 250 251 252 255 256 257 259 261 262 263 264 265 266 268 269 270 272 275 277 278 280 281 282 288 292 293 294 295 298 300 26 74 175 239 283 289 290 261 275 40 172 141 192 103 156 201 286 76 2 6 42 50 59 66 78 83 85 95 98 100 136 146 150 167 181 189 205 232 234 236 246 254 267 287 296 299 3 9 10 14 15 19 20 22 24 25 28 30 32 34 37 38 41 46 47 49 53 54 56 62 63 64 68 69 73 82 86 91 93 104 105 106 107 109 110 112 114 118 121 122 124 125 126 128 131 139 140 142 147 149 152 153 162 170 174 178 179 182 190 191 193 194 196 199 211 216 219 226 231 241 244 245 253 258 260 271 273 276 279 281 284 285 291 1 4 5 7 8 11 12 13 16 17 18 21 23 27 29 31 33 35 36 39 43 44 45 48 51 52 55 57 58 60 61 65 67 70 71 72 75 77 79 80 81 84 87 88 89 90 92 94 96 97 99 101 102 108 111 113 115 116 117 119 120 123 127 129 130 132 133 134 135 137 138 143 144 145 148 151 154 155 157 158 159 160 161 163 164 165 166 168 169 171 173 176 177 180 183 184 185 186 187 188 195 197 198 200 202 203 204 206 207 208 209 210 212 213 214 215 217 218 220 221 222 223 224 225 227 228 229 230 233 235 237 238 240 242 243 247 248 249 250 251 252 255 256 257 259 262 263 264 265 266 268 269 270 272 274 277 278 280 282 288 292 293 294 295 297 298 300 5 15 72 93 163 201 230 278 12 65 147 194 208 250 276 201 78 167 181 246 42 205 98 2 59 95 136 146 150 232 234 50 66 189 236 254 287 296 299 6 83 85 100 267 285 14 19 25 30 32 34 38 41 46 47 49 53 62 103 107 114 118 125 140 149 152 178 182 190 191 196 199 216 226 244 253 273 15 22 24 28 54 73 82 93 109 121 122 139 153 162 231 241 245 260 271 279 286 1 3 4 7 8 9 10 11 13 16 17 18 20 21 23 26 27 29 31 33 35 36 37 39 40 43 44 45 48 51 52 55 56 57 58 60 61 63 64 67 68 69 70 71 74 75 76 77 79 80 81 84 86 87 88 89 90 91 92 94 96 97 99 101 102 104 105 106 108 110 111 112 113 115 116 117 119 120 123 124 126 127 128 129 130 131 132 133 134 135 137 138 141 142 143 144 145 148 151 154 155 156 157 158 159 160 161 164 165 166 168 169 170 171 172 173 174 175 176 177 179 180 183 184 185 186 187 188 192 193 195 197 198 200 202 203 204 206 207 209 210 211 212 213 214 215 217 218 219 220 221 222 223 224 225 227 228 229 233 235 237 238 239 240 242 243 247 248 249 251 252 255 256 257 258 259 261 262 263 264 265 266 268 269 270 272 274 275 277 280 281 282 283 284 288 289 290 291 292 293 294 295 297 298 300 12 65 147 194 208 250 276 106 211 212 266 240 48 86 51 98 201 42 78 167 181 205 246 2 59 95 136 146 150 232 234 254 6 30 50 66 83 85 100 189 236 267 285 287 296 299 259 14 15 19 22 24 25 28 32 34 37 38 41 46 47 49 53 54 56 62 73 82 93 103 105 107 109 114 118 121 122 125 128 131 139 140 149 152 153 162 178 182 190 191 192 196 199 216 219 226 231 241 244 245 253 260 271 273 279 286 70 1 3 4 5 7 8 9 10 11 13 16 17 18 20 21 23 26 27 29 31 33 35 36 39 40 43 44 45 52 55 57 58 60 61 63 64 67 68 69 71 72 74 75 76 77 79 80 81 84 87 88 89 90 91 92 94 96 97 99 101 102 104 108 110 111 112 113 115 116 117 119 120 123 124 126 127 129 130 132 133 134 135 137 138 141 142 143 144 145 148 151 154 155 156 157 158 159 160 161 163 164 165 166 168 169 170 171 172 173 174 175 176 177 179 180 183 184 185 186 187 188 193 195 197 198 200 202 203 204 206 207 209 210 213 214 215 217 218 220 221 222 223 224 225 227 228 229 230 233 235 237 238 239 242 243 247 248 249 251 252 255 256 257 258 261 262 263 264 265 268 269 270 272 274 275 277 278 280 281 282 283 284 288 289 290 291 292 293 294 295 297 298 300 12 67 68 113 125 159 226 277 22 29 43 90 133 138 283 201 254 78 246 2 42 50 59 66 95 98 136 146 150 167 181 205 232 234 287 296 299 83 85 100 189 236 6 14 19 25 32 34 37 38 41 46 47 49 53 56 62 103 107 118 125 178 182 190 191 196 199 216 226 244 267 279 285 286 3 4 5 7 8 9 10 11 13 15 16 17 20 21 23 24 27 28 30 31 33 35 36 39 40 44 45 48 51 52 54 58 60 61 63 64 69 70 71 72 73 74 76 77 79 80 81 82 84 86 87 88 89 91 92 93 94 96 99 102 104 105 106 109 110 111 112 114 115 119 121 122 123 124 126 127 128 131 132 134 135 137 139 140 141 142 143 144 145 147 148 149 152 153 154 155 156 157 158 162 165 166 168 169 170 171 172 173 174 175 176 177 179 180 183 184 185 187 188 192 193 194 195 197 198 200 204 206 211 212 213 214 215 217 218 219 220 221 223 224 227 228 229 230 231 233 238 239 240 241 242 243 245 247 249 250 251 252 253 255 256 257 258 259 260 261 262 263 264 266 268 269 270 271 273 274 276 278 280 281 282 284 288 289 291 292 293 294 295 297 298 12 108 160 203 272 275 1 26 55 65 97 116 117 151 202 207 208 210 222 235 237 265 290 300 18 57 75 101 120 129 130 161 163 164 186 209 225 248 22 29 43 90 133 138 283 261 123 207 273 31 208 112 225 201 254 2 42 50 59 66 78 95 98 136 146 150 167 181 205 232 234 246 287 296 299 6 14 19 25 30 32 34 37 38 41 46 47 49 53 56 62 83 85 100 103 107 114 118 125 140 149 152 178 182 189 190 191 196 199 216 226 236 244 253 267 279 285 286 259 1 3 4 5 7 8 9 10 11 12 13 15 16 17 18 20 21 23 24 26 27 28 33 35 36 39 40 44 45 48 51 52 54 57 58 60 61 63 64 65 67 68 69 70 71 72 73 74 75 76 77 79 80 81 82 84 86 87 88 89 91 92 93 94 96 97 99 101 102 104 105 106 108 109 110 111 113 115 116 117 119 120 121 122 124 126 127 128 129 130 131 132 134 135 137 139 141 142 143 144 145 147 148 151 153 154 155 156 157 158 159 160 161 162 163 164 165 166 168 169 170 171 172 173 174 175 176 177 179 180 183 184 185 186 187 188 192 193 194 195 197 198 200 202 203 204 206 209 210 211 212 213 214 215 217 218 219 220 221 222 223 224 227 228 229 230 231 233 235 237 238 239 240 241 242 243 245 247 248 249 250 251 252 255 256 257 258 260 262 263 264 265 266 268 269 270 271 272 274 275 276 277 278 280 281 282 284 288 289 290 291 292 293 294 295 297 298 300 55 11 63 70 113 140 220 241 292 82 96 125 126 134 165 204 201 78 82 96 125 126 134 165 204 276 102 136 273 56 138 11 179 201 78 11 53 80 201 203 211 241 290 44 67 100 173 246 261 271 201 78 44 67 100 173 246 261 271 276 134 189 48 66 150 11 166 201 30 2 8 185 189 220 223 239 263 52 57 84 156 160 168 273 100 201 42 59 78 98 150 167 181 205 232 234 246 2 50 95 136 146 6 30 66 83 85 199 236 254 267 285 287 296 299 25 46 47 53 62 100 103 118 189 191 244 3 4 5 9 10 14 15 16 17 19 20 22 24 28 32 34 37 38 41 43 44 49 54 56 60 63 64 67 68 69 70 73 82 86 91 93 99 102 104 105 106 107 109 110 112 114 115 121 122 123 124 125 126 127 128 131 139 140 141 142 144 145 147 149 152 153 158 162 170 171 172 174 176 178 179 182 187 190 192 193 194 196 211 214 216 219 224 226 230 231 241 243 245 247 253 256 258 260 262 271 274 276 279 281 282 284 286 291 293 23 27 36 77 133 159 166 175 184 188 197 200 213 217 220 233 238 239 240 242 261 269 270 283 294 295 298 155 12 1 7 11 13 18 21 26 29 31 33 35 39 40 45 48 51 55 58 61 65 71 72 74 75 76 79 80 81 87 88 89 90 92 94 96 97 101 108 111 113 116 117 119 120 129 130 132 134 135 137 138 143 148 151 154 157 161 163 164 165 169 173 177 180 183 186 195 198 202 203 204 206 207 208 209 210 212 215 218 221 222 225 227 228 229 235 237 248 249 250 251 252 255 257 259 264 265 266 268 272 275 277 278 280 288 289 290 292 297 300 52 57 84 156 160 168 273 152 230 237 137 138 223 262 113 201 140 2 42 50 59 78 95 98 136 146 150 167 181 205 232 234 246 254 6 25 30 46 47 53 62 66 83 85 100 103 118 189 191 199 236 244 267 285 287 296 299 259 3 4 5 7 9 10 14 15 16 17 19 20 22 23 24 27 28 32 34 35 36 37 38 39 41 43 44 48 49 54 56 60 63 64 67 68 69 70 71 72 73 77 82 86 88 90 91 93 99 102 104 105 106 107 109 110 111 112 114 115 121 122 123 124 125 126 127 128 131 132 133 134 139 141 142 143 144 145 147 148 149 153 154 158 159 162 166 170 171 172 174 175 176 178 179 182 183 184 187 188 190 192 193 194 196 197 198 200 211 213 214 216 217 219 220 224 226 228 231 233 238 239 240 241 242 243 245 247 250 253 256 258 260 261 266 269 270 271 274 276 277 279 280 281 282 283 284 286 291 292 293 294 295 298 12 31 58 89 155 297 1 8 11 13 18 21 26 29 33 40 45 51 55 61 65 74 75 76 79 80 81 87 92 94 96 97 101 108 116 117 119 120 129 130 135 151 157 161 163 164 165 169 173 177 180 185 186 195 202 203 204 206 207 208 209 210 212 215 218 221 222 225 227 229 235 248 249 251 252 255 257 263 264 265 268 272 275 278 288 289 290 300 23 64 89 172 220 267 279 298 4 102 129 149 248 249 296 42 181 201 78 246 42 59 98 167 232 2 50 66 95 136 146 150 205 234 254 6 46 47 83 85 100 103 189 199 236 267 285 287 299 19 25 30 41 53 62 107 114 118 125 140 152 191 196 244 253 3 5 9 10 14 15 16 17 20 24 28 32 34 37 39 44 49 54 60 63 68 72 73 82 86 91 93 104 106 109 110 112 115 121 122 123 124 126 127 139 141 144 145 147 153 154 158 159 162 170 171 172 174 176 178 179 182 187 190 192 193 194 211 214 216 220 224 226 230 231 241 245 247 256 258 260 262 271 273 276 279 281 284 286 291 293 294 31 131 223 1 7 8 11 12 13 18 21 22 26 27 29 33 35 36 38 40 43 45 48 51 52 55 56 57 58 61 65 67 69 70 71 74 75 76 77 79 80 81 84 87 88 90 92 94 96 97 99 101 105 108 111 113 116 117 119 120 128 130 132 133 134 135 137 138 142 143 148 151 155 156 157 160 161 163 164 165 166 168 169 173 175 177 180 183 184 185 186 188 195 197 198 200 202 203 204 206 207 208 209 210 212 213 215 217 218 219 221 222 225 227 228 229 233 235 237 238 239 240 242 243 250 251 252 255 257 259 261 263 264 265 266 268 269 270 272 274 275 277 278 280 282 283 288 289 290 292 295 297 300 4 102 129 149 248 249 296 205 196 163 246 138 235 282 130 181 201 168 42 59 78 98 167 232 131 2 50 66 95 136 146 150 234 254 6 30 46 47 83 85 100 103 189 199 236 267 285 287 299 67 89 259 3 5 9 10 14 15 16 17 19 20 22 24 25 28 32 34 37 38 39 41 43 44 49 53 54 56 60 62 63 64 68 69 70 72 73 82 86 91 93 99 104 105 106 107 109 110 112 114 115 118 121 122 123 124 125 126 127 128 139 140 141 142 144 145 147 152 153 154 158 159 162 170 171 172 174 176 178 179 182 187 190 191 192 193 194 211 214 216 219 220 224 226 230 231 241 243 244 245 247 250 253 256 258 260 262 271 273 274 276 279 281 284 286 291 293 294 31 52 223 75 1 7 8 11 12 13 18 21 23 26 27 29 33 35 36 40 45 48 51 55 57 58 61 65 71 74 76 77 79 80 81 84 87 88 90 92 94 96 97 101 108 111 113 116 117 119 120 132 133 134 135 137 143 148 151 155 156 157 160 161 164 165 166 169 173 175 177 180 183 184 185 186 188 195 197 198 200 202 203 204 206 207 208 209 210 212 213 215 217 218 221 222 225 227 228 229 233 237 238 239 240 242 251 252 255 257 261 263 264 265 266 268 269 270 272 275 277 278 280 283 288 289 290 292 295 297 298 300 62 82 130 134 189 197 276 288 39 125 173 200 206 226 271 201 78 167 181 246 39 125 173 200 206 226 271 65 214 82 42 137 77 21 298 201 78 167 181 246 4 43 53 83 139 203 204 251 34 39 71 193 237 292 300 201 78 167 181 246 2 42 59 98 150 205 232 234 95 136 146 254 50 83 85 100 189 236 287 296 299 6 30 46 47 62 66 103 140 191 199 244 267 285 14 25 32 37 41 49 53 107 114 118 125 149 178 182 190 196 216 226 241 273 279 286 1 3 5 7 8 9 10 11 12 13 15 16 17 19 20 21 22 23 24 26 27 28 29 31 33 35 36 38 40 44 45 48 51 52 54 56 57 58 60 61 63 64 65 67 68 69 70 72 73 74 76 77 79 80 81 82 84 86 87 88 89 90 91 92 93 94 96 99 101 102 104 105 106 108 109 110 111 112 113 115 116 119 120 121 122 123 124 126 127 128 129 130 131 132 133 134 135 137 138 141 142 143 144 145 147 148 152 153 154 155 156 157 158 159 160 162 163 164 165 166 168 169 170 171 172 173 174 175 176 177 179 180 183 184 185 187 188 192 194 195 197 198 200 202 206 209 210 211 212 213 214 215 217 218 219 220 221 222 223 224 227 228 229 230 231 233 235 238 239 240 242 243 245 247 248 249 250 252 253 255 256 257 258 259 260 261 262 263 264 266 268 269 270 271 274 275 276 277 278 280 281 282 283 284 288 289 291 293 294 295 297 298 272 18 55 75 97 117 151 161 186 207 208 225 265 290 34 39 71 193 237 292 300 177 81 134 57 96 66 159 23 201 2 42 59 78 98 150 167 181 205 232 234 246 50 83 85 95 100 136 146 189 236 254 287 296 299 6 14 19 25 30 32 37 38 41 46 47 49 53 56 62 103 107 114 118 125 140 149 152 178 182 190 191 196 199 216 226 241 244 253 267 273 279 285 286 1 3 4 5 7 8 9 10 11 12 13 15 16 17 18 20 21 22 24 26 27 28 29 31 33 35 36 40 43 44 45 48 51 52 54 58 60 61 63 64 65 67 68 69 70 72 73 74 75 76 77 79 80 82 84 86 87 88 89 90 91 92 93 94 97 99 101 102 104 105 106 108 109 110 111 112 113 115 116 117 119 120 121 122 123 124 126 127 128 129 130 131 132 133 135 137 138 139 141 142 143 144 145 147 148 151 153 154 155 156 157 158 160 161 162 163 164 165 166 168 169 170 171 172 173 174 175 176 179 180 183 184 185 186 187 188 192 194 195 197 198 200 202 203 204 206 207 208 209 210 211 212 213 214 215 217 218 219 220 221 222 223 224 225 227 228 229 230 231 233 235 238 239 240 242 243 245 247 248 249 250 251 252 255 256 257 258 259 260 261 262 263 264 265 266 268 269 270 271 272 274 275 276 277 278 280 281 282 283 284 288 289 290 291 293 294 295 297 298 55 14 16 51 55 69 167 251 265 126 141 151 205 236 274 2 201 42 59 78 98 181 232 246 167 50 95 136 146 150 234 254 6 59 66 83 85 98 100 189 232 267 285 287 296 299 19 25 30 32 34 37 38 41 46 47 49 53 56 62 103 107 114 118 125 139 140 149 152 178 182 190 191 196 199 216 226 241 244 253 260 273 279 286 3 9 14 15 20 22 24 28 54 63 73 82 86 91 93 104 106 109 110 121 122 124 147 153 170 174 193 194 211 231 245 271 276 284 131 1 4 5 7 8 10 11 12 13 17 18 21 23 26 27 29 31 33 35 36 39 40 43 44 45 48 52 57 58 60 61 64 65 67 68 70 71 72 74 75 76 77 79 80 81 84 87 88 89 90 92 94 96 97 99 101 102 105 108 111 112 113 115 116 117 119 120 123 127 128 129 130 132 133 134 135 137 138 142 143 144 145 148 154 155 156 157 158 159 160 161 162 163 164 165 166 168 169 171 172 173 175 176 177 179 180 183 184 185 186 187 188 192 195 197 198 200 202 203 204 206 207 208 209 210 212 213 214 215 217 218 219 220 221 222 223 224 225 227 228 229 230 233 235 237 238 239 240 242 243 247 248 249 250 252 255 256 257 258 259 261 262 263 264 266 268 269 270 272 275 277 278 280 281 282 283 288 289 290 291 292 293 294 295 297 298 300 79 126 141 151 205 236 274 117 41 272 87 128 23 283 2 201 42 78 167 181 246 157 254 90 6 50 59 66 83 85 95 98 100 136 146 150 189 232 234 267 285 287 296 299 259 3 9 14 15 19 20 22 24 25 28 30 32 34 37 38 46 47 49 53 54 56 62 63 64 69 73 82 86 91 93 103 104 105 106 107 109 110 114 118 121 122 124 125 131 139 140 147 149 152 153 162 170 174 178 182 190 191 192 193 194 196 199 211 216 219 226 231 241 244 245 253 260 271 273 276 279 284 286 92 75 1 4 5 7 8 10 11 12 13 16 17 18 21 26 27 29 31 33 35 36 39 40 43 44 45 48 51 52 55 57 58 60 61 65 67 68 70 71 72 74 76 77 80 81 84 88 89 94 96 97 99 101 102 108 111 112 113 115 116 119 120 123 127 129 130 132 133 134 135 137 138 142 143 144 145 148 154 155 156 158 159 160 161 163 164 165 166 168 169 171 172 173 175 176 177 179 180 183 184 185 186 187 188 195 197 198 200 202 203 204 206 207 208 209 210 212 213 214 215 217 218 220 221 222 223 224 225 227 228 229 230 233 235 237 238 239 240 242 243 247 248 249 250 251 252 255 256 257 258 261 262 263 264 265 266 268 269 270 275 277 278 280 281 282 288 289 290 291 292 293 294 295 297 298 300 27 111 127 176 188 215 251 298 36 128 149 156 159 231 236 167 201 246 78 36 128 149 156 159 231 236 24 107 101 154 194 164 23 130 201 246 78 37 41 117 202 212 229 264 277 17 25 93 221 256 268 286 201 42 78 167 181 205 246 2 59 98 150 232 234 50 66 95 136 146 254 287 296 299 83 85 100 189 236 6 14 19 30 46 47 49 53 62 103 107 114 118 125 140 149 152 182 190 191 196 199 244 253 267 285 32 34 37 41 139 178 192 216 226 260 273 279 1 3 4 5 7 8 9 10 11 12 13 15 16 18 20 21 22 23 24 26 27 28 29 31 33 35 36 38 39 40 43 44 45 48 51 52 54 56 57 58 60 61 63 64 65 67 68 69 70 71 72 73 74 75 76 77 79 80 81 82 84 86 87 88 89 90 91 92 94 96 97 99 101 102 104 105 106 108 109 110 111 112 113 115 116 119 120 121 122 123 124 126 127 128 129 130 131 132 133 134 135 137 138 141 142 143 144 145 147 148 153 154 155 156 157 158 159 160 161 162 163 164 165 166 168 169 170 171 172 173 174 175 176 177 179 180 183 184 185 186 187 188 193 194 195 197 198 200 203 204 206 207 209 210 211 213 214 215 217 218 219 220 222 223 224 225 227 228 230 231 233 235 237 238 239 240 241 242 243 245 247 248 249 250 251 252 255 257 258 259 261 262 263 265 266 269 270 271 274 275 276 278 280 281 282 283 284 288 289 290 291 292 293 294 295 297 298 300 272 55 151 208 17 25 93 221 256 268 286 169 92 275 94 201 249 241 225 48 2 42 59 78 98 150 167 181 205 232 234 246 50 66 83 85 95 100 136 146 189 236 254 287 296 299 6 14 19 30 32 34 37 38 41 46 47 49 53 56 62 103 107 114 118 125 128 139 140 149 152 178 182 190 191 192 196 199 216 226 244 253 260 267 273 279 285 1 3 4 5 7 8 9 10 11 12 13 15 16 18 20 21 22 23 24 26 27 28 29 31 33 35 36 39 40 43 44 45 51 52 54 57 58 60 61 63 64 65 67 68 69 70 71 72 73 74 75 76 77 79 80 81 82 84 86 87 88 89 90 91 96 97 99 101 102 104 105 106 108 109 110 111 112 113 115 116 117 119 120 121 122 123 124 126 127 129 130 131 132 133 134 135 137 138 141 142 143 144 145 147 148 151 153 154 155 156 157 158 159 160 161 162 163 164 165 166 168 170 171 172 173 174 175 176 177 179 180 183 184 185 186 187 188 193 194 195 197 198 200 202 203 204 206 207 208 209 210 211 212 213 214 215 217 218 219 220 222 223 224 227 228 229 230 231 233 235 237 238 239 240 242 243 245 247 248 250 251 252 255 257 258 259 261 262 263 264 265 266 269 270 271 272 274 276 277 278 280 281 282 283 284 288 289 290 291 292 293 294 295 297 298 300 55 2 46 75 77 84 99 116 256 33 48 88 207 214 225 276 201 42 59 78 95 98 146 150 167 181 205 232 234 246 254 2 50 66 136 287 299 6 30 47 62 83 85 100 103 140 189 191 199 236 244 267 285 296 14 19 25 32 34 41 49 53 107 114 118 125 149 178 182 190 196 226 273 56 259 1 3 4 5 7 8 9 10 11 12 13 15 16 17 20 21 22 23 24 26 27 28 29 31 35 36 37 38 39 40 43 44 45 51 52 54 57 58 60 61 63 64 65 67 68 69 70 71 72 73 74 76 79 80 81 82 86 87 89 90 91 92 93 94 96 97 101 102 104 105 106 108 109 110 111 112 113 115 117 119 120 121 122 123 124 126 127 128 129 130 131 132 133 134 135 137 138 139 141 142 143 144 145 147 148 152 153 154 155 156 157 158 159 160 161 162 163 164 165 166 168 169 170 171 172 173 174 175 176 177 179 180 183 184 185 186 187 188 192 193 194 195 197 198 200 202 203 204 206 209 210 211 212 213 215 216 217 218 219 220 221 222 223 224 227 228 229 230 231 233 235 237 238 239 240 241 242 243 245 247 248 249 250 251 252 253 255 257 258 260 261 262 263 264 265 266 268 269 270 271 274 275 277 278 279 280 281 282 283 284 286 288 289 290 291 292 293 294 295 297 298 300 272 18 55 151 208 33 48 88 207 214 225 276 152 8 160 27 221 63 220 288 201 2 42 50 59 66 78 95 98 136 146 150 167 181 205 232 234 246 254 287 299 6 14 19 25 30 32 34 38 41 46 47 49 53 62 83 85 100 103 107 114 118 125 140 149 178 182 189 190 191 196 199 226 236 244 253 267 273 285 296 56 259 1 3 4 5 7 9 10 11 12 13 15 16 17 18 20 21 22 23 24 26 28 29 31 35 36 37 39 40 43 44 45 51 52 54 57 58 60 61 64 65 67 68 69 70 71 72 73 74 75 76 77 79 80 81 82 84 86 87 89 90 91 92 93 94 96 97 99 101 102 104 105 106 108 109 110 111 112 113 115 116 117 119 120 121 122 123 124 126 127 128 129 130 131 132 133 134 135 137 138 139 141 142 143 144 145 147 148 151 153 154 155 156 157 158 159 161 162 163 164 165 166 168 169 170 171 172 173 174 175 176 177 179 180 183 184 185 186 187 188 192 193 194 195 197 198 200 202 203 204 206 208 209 210 211 212 213 215 216 217 218 219 222 223 224 227 228 229 230 231 233 235 237 238 239 240 241 242 243 245 247 248 249 250 251 252 255 256 257 258 260 261 262 263 264 265 266 268 269 270 271 272 274 275 277 278 279 280 281 282 283 284 286 289 290 291 292 293 294 295 297 298 300 55 1 6 28 29 57 76 247 291 15 27 172 212 252 262 201 78 167 181 246 205 78 167 181 205 42 15 27 172 212 228 252 262 231 105 2 206 91 141 100 201 30 128 33 131 78 246 67 167 181 205 42 4 15 22 62 85 215 240 260 41 196 232 267 273 274 275 201 2 78 167 181 246 205 41 196 232 267 273 274 275 177 211 151 65 85 164 172 198 2 201 78 167 181 246 205 40 68 132 177 265 276 295 300 43 152 223 231 233 275 201 82 2 42 59 78 98 150 167 181 205 232 234 246 50 66 83 85 95 100 136 146 189 236 254 287 296 299 2 6 19 25 41 46 47 53 59 62 103 107 114 118 125 149 150 191 196 199 232 234 244 267 285 3 4 5 7 9 10 13 14 15 16 17 20 22 23 24 27 28 30 32 34 35 36 37 38 39 44 48 49 52 54 56 58 60 63 64 67 69 70 71 72 73 77 84 86 88 90 91 93 99 102 104 105 106 109 110 111 112 115 119 121 122 123 124 126 127 128 131 133 134 135 138 139 140 141 142 143 144 145 147 148 153 154 155 158 159 162 166 169 170 171 172 174 175 176 178 179 182 183 184 187 188 190 192 193 194 197 198 200 211 213 214 216 217 219 220 224 226 228 230 238 239 240 241 242 243 245 247 249 250 253 256 257 258 259 260 261 262 263 264 266 269 270 271 273 274 277 279 280 281 282 283 284 286 291 292 293 294 297 298 12 29 45 51 61 68 74 79 94 108 120 160 163 164 180 185 203 206 237 248 251 252 265 268 276 289 295 1 8 11 26 31 65 76 80 81 87 89 96 113 117 129 130 151 156 186 202 204 207 221 222 227 235 255 288 272 137 18 21 33 55 57 75 92 97 101 116 157 161 165 168 173 195 208 209 210 212 215 218 225 229 278 290 43 152 165 223 231 233 275 127 207 139 161 283 21 245 82 201 42 78 98 167 181 205 246 157 277 90 89 2 6 19 25 30 41 46 47 50 53 59 62 66 83 85 95 100 103 107 114 118 125 136 140 146 149 150 189 191 196 199 232 234 236 244 253 254 267 285 287 296 299 259 1 3 4 5 7 8 9 10 11 12 13 14 15 16 17 20 22 23 24 26 27 28 29 31 32 33 34 35 36 37 38 39 40 44 45 48 49 51 52 54 56 57 58 60 61 63 64 65 67 68 69 70 71 72 73 74 75 76 77 79 80 81 84 86 87 88 91 92 93 94 96 97 99 101 102 104 105 106 108 109 110 111 112 113 115 116 117 119 120 121 122 123 124 126 128 129 130 131 132 133 134 135 137 138 141 142 143 144 145 147 148 153 154 155 156 158 159 160 162 163 164 166 168 169 170 171 172 173 174 175 176 177 178 179 180 182 183 184 185 186 187 188 190 192 193 194 195 197 198 200 202 203 204 206 209 210 211 212 213 214 215 216 217 218 219 220 221 222 224 226 227 228 229 230 235 237 238 239 240 241 242 243 247 248 249 250 251 252 255 256 257 258 260 261 262 263 264 265 266 268 269 270 271 273 274 276 278 279 280 281 282 284 286 288 289 290 291 292 293 294 295 297 298 300 225 18 55 151 208 272 37 58 103 104 121 162 270 286 16 94 126 207 243 249 297 146 201 78 246 2 42 59 98 150 167 181 205 232 50 66 85 95 136 189 234 236 287 296 299 83 100 254 267 6 19 25 46 47 53 103 107 114 118 125 191 196 199 285 282 3 4 5 9 10 14 15 17 20 22 24 28 30 32 34 38 41 43 44 49 54 56 60 62 63 64 67 68 69 70 73 82 86 91 93 99 102 105 106 109 110 112 115 122 123 124 127 128 131 139 140 141 142 144 145 147 149 152 153 158 170 171 172 174 176 178 179 182 190 192 193 194 211 214 216 219 224 226 230 231 241 244 245 247 253 256 258 260 262 271 273 276 279 281 284 291 293 12 23 27 29 36 37 40 45 58 74 77 79 104 113 119 121 133 135 138 155 159 165 166 175 180 184 185 187 188 197 200 206 212 213 217 218 220 221 223 228 233 238 239 240 242 251 252 261 268 269 270 278 283 289 294 295 298 81 84 204 259 280 1 108 160 203 210 275 11 39 7 8 13 18 21 26 31 33 35 48 51 52 55 57 61 65 71 72 75 76 80 87 88 89 90 92 96 97 101 111 116 117 120 129 130 132 134 137 143 148 151 154 156 157 161 163 164 168 169 173 177 183 186 195 198 202 208 209 215 222 225 227 229 235 237 248 250 255 257 263 264 265 266 272 274 277 288 290 292 300 16 94 126 207 243 249 297 169 80 219 39 146 158 263 62 201 76 2 42 59 78 98 150 167 181 205 232 246 50 66 85 95 136 189 234 236 254 287 296 299 6 19 25 30 41 46 47 53 83 100 103 107 114 118 125 140 152 191 196 199 244 253 267 285 259 282 3 4 5 7 9 10 11 12 13 14 15 17 20 21 22 23 24 27 28 29 31 32 33 34 35 36 37 38 40 43 44 45 48 49 52 54 56 58 60 61 63 64 67 68 69 70 71 72 73 74 77 79 81 82 84 86 87 88 89 90 91 92 93 96 99 102 104 105 106 109 110 111 112 113 115 119 121 122 123 124 127 128 131 132 133 134 135 138 139 141 142 143 144 145 147 148 149 153 154 155 156 157 159 162 165 166 168 170 171 172 173 174 175 176 177 178 179 180 182 183 184 185 187 188 190 192 193 194 197 198 200 204 206 211 212 213 214 215 216 217 218 220 221 223 224 226 227 228 230 231 233 238 239 240 241 242 245 247 250 251 252 255 256 257 258 260 261 262 264 266 268 269 270 271 273 274 276 277 278 279 280 281 283 284 286 288 289 291 292 293 294 295 298 65 1 8 26 55 108 116 117 160 203 210 222 235 265 275 290 300 18 51 57 75 97 101 120 129 130 137 151 161 163 164 186 195 202 208 209 225 229 237 248 272 14 42 109 124 169 179 189 208 7 21 94 98 114 166 240 201 78 2 6 42 59 66 83 85 95 100 136 146 150 167 181 189 199 205 232 234 236 246 267 285 287 296 299 30 46 47 50 254 3 4 5 9 10 14 15 16 17 19 20 22 24 25 28 32 34 41 44 49 53 54 56 62 63 64 68 69 73 82 86 91 93 99 102 103 104 106 107 109 110 112 115 118 121 122 123 124 125 126 127 139 141 142 144 145 147 149 153 158 159 162 170 174 176 178 179 182 187 190 191 192 193 194 196 211 214 216 219 224 226 230 231 241 243 244 245 247 256 258 260 262 271 273 276 279 281 282 284 286 291 293 131 223 1 8 11 12 13 18 23 26 27 29 31 33 35 36 37 38 39 40 43 45 48 51 52 55 57 58 60 61 65 67 70 71 72 74 75 76 77 79 80 81 84 87 88 89 90 92 96 97 101 105 108 111 113 116 117 119 120 128 129 130 132 133 134 135 137 138 140 143 148 151 152 154 155 156 157 160 161 163 164 165 168 171 172 173 175 177 180 183 184 185 186 188 195 197 198 200 202 203 204 206 207 209 210 212 213 215 217 218 220 221 222 225 227 228 229 233 235 237 238 239 242 248 249 250 251 252 253 255 257 259 261 263 264 265 266 268 269 270 272 274 275 277 278 280 283 288 289 290 292 294 295 297 298 300 7 21 94 98 114 166 240 117 168 55 204 217 222 137 37 201 2 6 30 42 50 59 66 78 83 85 95 100 136 146 150 167 181 189 199 205 232 234 236 246 254 267 285 287 296 299 3 4 5 9 10 14 15 16 17 19 20 22 24 25 28 32 34 38 41 43 44 46 47 49 53 54 56 60 62 63 64 67 68 69 70 73 82 86 91 93 99 102 103 104 105 106 107 109 110 112 115 118 121 122 123 124 125 126 127 128 131 139 140 141 142 144 145 147 149 152 153 158 159 162 170 171 172 174 176 178 179 182 187 190 191 192 193 194 196 211 214 216 219 224 226 230 231 241 243 244 245 247 253 256 258 260 262 271 273 274 276 279 281 282 284 286 291 293 259 223 75 1 8 11 12 13 18 23 26 27 29 31 33 35 36 39 40 45 48 51 52 57 58 61 65 71 72 74 76 77 79 80 81 84 87 88 89 90 92 96 97 101 108 111 113 116 119 120 129 130 132 133 134 135 138 143 148 151 154 155 156 157 160 161 163 164 165 169 173 175 177 180 183 184 185 186 188 195 197 198 200 202 203 206 207 208 209 210 212 213 215 218 220 221 225 227 228 229 233 235 237 238 239 242 248 249 250 251 252 255 257 261 263 264 265 266 268 269 270 272 275 277 278 280 283 288 289 290 292 294 295 297 298 300 38 88 97 125 204 241 258 290 35 36 86 102 188 255 264 167 201 246 42 78 181 205 2 59 98 150 232 234 42 95 136 146 181 205 50 66 83 85 100 189 236 254 287 296 299 6 46 47 62 103 191 199 267 14 15 19 22 24 25 28 30 32 34 37 41 49 53 54 56 63 73 82 93 104 105 106 107 109 110 114 118 121 122 128 131 139 140 149 152 153 162 178 182 190 192 194 196 216 219 226 231 244 245 253 260 271 273 279 285 286 3 9 10 16 17 20 60 68 91 115 123 124 126 127 141 145 147 171 172 174 176 179 187 193 224 230 247 256 258 262 276 291 293 108 223 1 4 5 7 8 11 12 13 18 21 23 26 27 29 31 33 39 40 43 44 45 48 51 52 55 57 58 61 64 65 67 69 70 71 72 74 75 76 77 79 80 81 84 87 89 90 92 94 96 99 101 111 112 113 116 117 119 120 129 130 132 133 134 135 137 138 142 143 144 148 151 154 155 156 157 158 159 160 161 163 164 165 166 168 169 170 173 175 177 180 183 184 185 186 195 197 198 200 202 203 206 207 208 209 210 211 212 213 214 215 217 218 220 221 222 225 227 228 229 233 235 237 238 239 240 242 243 248 249 250 251 252 257 259 261 263 265 266 268 269 270 272 274 275 277 278 280 281 282 283 284 288 289 292 294 295 297 298 300 35 36 86 102 188 255 264 287 54 216 31 159 11 14 166 167 201 246 78 168 33 67 2 42 59 95 98 136 146 150 181 205 232 234 254 6 30 46 47 50 62 66 83 85 100 103 189 191 199 236 267 285 296 299 259 3 4 5 9 10 15 16 17 19 20 22 24 25 28 32 34 37 38 39 41 43 44 49 53 56 60 63 64 68 69 70 73 82 91 93 99 104 105 106 107 109 110 112 114 115 118 121 122 123 124 125 126 127 128 131 139 140 141 142 144 145 147 149 152 153 158 162 170 171 172 174 176 178 179 182 187 190 192 193 194 196 211 214 219 224 226 230 231 241 243 244 245 247 253 256 258 260 262 271 273 274 276 279 281 282 284 286 291 293 117 84 257 108 223 1 7 8 12 13 18 21 23 26 27 29 40 45 48 51 52 55 57 58 61 65 71 72 74 75 76 77 79 80 81 87 88 89 90 92 94 96 97 101 111 113 116 119 120 129 130 132 133 134 135 137 138 143 148 151 154 155 156 157 160 161 163 164 165 169 173 175 177 180 183 184 185 186 195 197 198 200 202 203 204 206 207 208 209 210 212 213 215 217 218 220 221 222 225 227 228 229 233 235 237 238 239 240 242 248 249 250 251 252 261 263 265 266 268 269 270 272 275 277 278 280 283 288 289 290 292 294 295 297 298 300 89 104 119 192 200 211 218 235 26 71 165 174 175 42 201 286 246 78 167 181 205 2 42 59 95 98 136 146 167 181 205 232 234 254 50 66 150 287 299 6 46 47 83 85 100 189 199 236 267 285 14 19 25 30 32 34 37 38 41 49 53 56 62 103 107 114 118 125 128 139 140 149 152 178 182 190 191 196 216 226 241 244 253 260 273 279 296 3 9 15 20 22 24 28 54 63 68 73 82 86 91 93 104 106 109 110 121 122 124 126 147 162 170 193 194 211 231 245 271 276 281 284 131 1 4 5 7 8 10 11 12 13 16 17 18 21 23 27 29 31 33 35 36 39 40 43 44 45 48 51 52 55 57 58 60 61 64 65 67 69 70 72 74 75 76 77 79 80 81 84 87 88 90 92 94 96 97 99 101 102 105 108 111 112 113 115 116 117 120 123 127 129 130 132 133 134 135 137 138 141 142 143 144 145 148 151 153 154 155 156 157 158 159 160 161 163 164 166 168 169 171 172 173 176 177 179 180 183 184 185 186 187 188 195 197 198 202 203 204 206 207 208 209 210 212 213 214 215 217 219 220 221 222 223 224 225 227 228 229 230 233 237 238 239 240 242 243 247 248 249 250 251 252 255 256 257 258 259 261 262 263 264 265 266 268 269 270 272 274 275 277 278 280 282 283 288 289 290 291 292 293 294 295 297 298 300 26 71 163 165 174 175 296 39 32 36 150 155 182 201 246 286 168 78 128 33 67 2 42 59 95 98 136 146 167 181 205 232 234 254 6 30 46 47 50 66 83 85 100 189 199 236 267 285 287 299 277 3 9 14 15 19 20 22 24 25 28 34 37 38 41 49 53 54 56 62 63 64 68 69 73 82 86 91 93 103 104 105 106 107 109 110 114 118 121 122 124 125 126 131 139 140 142 147 149 152 153 162 170 178 190 191 192 193 194 196 211 216 219 226 231 241 244 245 253 260 271 273 276 279 281 284 70 144 44 7 75 1 4 5 8 10 11 12 13 16 17 18 21 23 27 29 31 35 40 43 45 48 51 52 55 57 58 60 61 65 72 74 76 77 79 80 81 84 87 88 89 90 92 94 96 97 99 101 102 108 111 112 113 115 116 117 119 120 123 127 129 130 132 133 134 135 137 138 141 143 145 148 151 154 156 157 158 159 160 161 164 166 169 171 172 173 176 177 179 180 183 184 185 186 187 188 195 197 198 200 202 203 204 206 207 208 209 210 212 213 214 215 217 218 220 221 222 223 224 225 227 228 229 230 233 235 237 238 239 240 242 243 247 248 249 250 251 252 255 256 257 258 259 261 262 263 264 265 266 268 269 270 272 274 275 278 280 282 283 288 289 290 291 292 293 294 295 297 298 300 18 54 133 141 164 238 242 253 55 84 86 110 179 259 299 201 254 146 2 42 59 78 95 98 150 167 181 205 232 234 246 42 6 30 50 66 83 85 100 136 189 199 236 267 285 287 296 2 14 19 22 24 25 32 34 37 38 41 46 47 49 53 54 56 59 62 93 95 98 103 106 107 109 114 118 125 139 149 150 178 182 190 191 192 196 205 216 226 231 232 234 241 244 260 271 273 279 1 3 4 5 7 8 9 10 11 12 13 15 16 17 20 21 23 26 27 28 29 31 33 35 36 39 40 43 44 45 48 51 52 57 58 60 61 63 64 65 67 68 69 70 71 72 73 74 75 76 77 79 80 81 82 87 88 89 90 91 92 94 96 97 99 101 102 104 105 108 111 112 113 115 116 117 119 120 121 122 123 124 126 127 128 129 130 131 132 134 135 137 138 140 142 143 144 145 147 148 151 152 153 154 155 156 157 158 159 160 161 162 163 165 166 168 169 170 171 172 173 174 175 176 177 180 183 184 185 186 187 188 193 194 195 197 198 200 202 203 204 206 207 208 209 210 211 212 213 214 215 217 218 219 220 221 222 223 224 225 227 228 229 230 233 235 237 239 240 243 245 247 248 249 250 251 252 255 256 257 258 261 262 263 264 265 266 268 269 270 272 274 275 276 277 278 280 281 282 283 284 286 288 289 290 291 292 293 294 295 297 298 300 55 84 86 110 179 259 299 108 286 184 162 124 187 297 83 146 201 78 167 181 246 152 168 157 35 254 277 67 90 89 42 2 6 14 19 22 24 25 30 32 34 37 38 41 46 47 49 50 53 54 56 59 62 66 85 93 95 98 100 103 106 107 109 114 118 125 128 131 136 139 140 149 150 178 182 189 190 191 192 196 199 205 216 226 231 232 234 236 241 244 253 260 267 271 273 279 285 287 296 57 1 3 4 5 7 8 9 10 11 12 13 15 16 17 18 20 21 23 26 27 28 29 31 33 36 39 40 43 44 45 48 51 52 58 60 61 63 64 65 68 69 70 71 72 73 74 75 76 77 79 80 81 82 87 88 91 92 94 96 97 99 101 102 104 105 111 112 113 115 116 117 119 120 121 122 123 126 127 129 130 132 133 134 135 137 138 141 142 143 144 145 147 148 151 153 154 155 156 158 159 160 161 163 164 165 166 169 170 171 172 173 174 175 176 177 180 183 185 186 188 193 194 195 197 198 200 202 203 204 206 207 208 209 210 211 212 213 214 215 217 218 219 220 221 222 223 224 225 227 228 229 230 233 235 237 238 239 240 242 243 245 247 248 249 250 251 252 255 256 257 258 261 262 263 264 265 266 268 269 270 272 274 275 276 278 280 281 282 283 284 288 289 290 291 292 293 294 295 298 300 75 77 106 142 157 211 235 253 3 7 76 99 108 163 199 83 201 2 42 59 78 98 150 167 181 205 232 234 246 42 50 66 85 95 100 136 146 189 236 254 287 296 299 2 6 14 19 25 32 34 37 38 41 46 49 53 56 59 62 98 103 107 114 118 125 139 149 178 190 191 192 196 205 216 226 231 232 234 241 244 260 267 273 279 285 286 1 4 5 8 9 10 11 12 13 15 16 17 18 20 21 22 23 24 26 27 28 29 30 31 33 35 36 39 40 43 44 45 47 48 51 52 54 57 58 60 61 63 64 65 67 68 69 70 71 72 73 74 79 80 81 82 84 86 87 88 89 90 91 92 93 94 96 97 101 102 104 105 109 110 111 112 113 115 116 117 119 120 121 122 123 124 126 127 128 129 130 131 132 133 134 135 137 138 140 141 143 144 145 147 148 151 152 153 154 155 156 158 159 160 161 162 164 165 166 168 169 170 171 172 173 174 175 176 177 179 180 182 183 184 185 186 187 188 193 194 195 197 198 200 202 203 204 206 207 208 209 210 212 213 214 215 217 218 219 220 221 222 223 224 225 227 228 229 230 233 237 238 239 240 242 243 245 247 248 249 250 251 252 255 256 257 258 259 261 262 263 264 265 266 268 269 270 271 272 274 275 276 277 278 280 281 282 283 284 288 289 290 291 292 293 294 295 297 298 300 55 3 7 76 99 108 163 199 160 27 47 73 247 150 182 83 201 57 78 167 181 246 152 168 157 254 277 67 90 89 42 2 6 14 19 25 30 32 34 37 38 41 46 49 50 53 56 59 62 66 85 95 98 100 103 107 114 118 125 128 131 136 139 140 146 149 178 189 190 191 192 196 205 216 226 231 232 234 236 241 244 253 260 267 273 279 285 286 287 296 299 259 1 4 5 8 9 10 11 12 13 15 16 17 18 20 21 22 23 24 26 28 29 31 33 35 36 39 40 43 44 45 48 51 52 54 55 58 60 61 63 64 65 68 69 70 71 72 74 75 77 79 80 81 82 84 86 87 88 91 92 93 94 96 97 101 102 104 105 106 109 110 111 112 113 115 116 117 119 120 121 122 123 124 126 127 129 130 132 133 134 135 137 138 141 142 143 144 145 147 148 151 153 154 155 156 158 159 161 162 164 165 166 169 170 171 172 173 174 175 176 177 179 180 183 184 185 186 187 188 193 194 195 197 198 200 202 203 204 206 207 208 209 210 211 212 213 214 215 217 218 219 220 221 222 223 224 225 227 228 229 230 233 235 237 238 239 240 242 243 245 248 249 250 251 252 255 256 257 258 261 262 263 264 265 266 268 269 270 271 272 274 275 276 278 280 281 282 283 284 288 289 290 291 292 293 294 295 297 298 300 11 23 44 53 87 92 108 215 5 112 219 226 238 256 278 83 201 42 78 167 181 205 246 2 59 98 150 232 234 50 95 136 146 66 85 100 189 236 254 287 296 299 6 46 47 83 103 191 199 267 285 14 19 22 24 25 28 30 32 34 37 38 41 49 54 56 62 73 82 86 93 106 107 109 114 118 122 125 128 131 139 140 149 152 153 162 178 182 190 192 194 196 216 231 241 244 245 253 260 271 273 279 286 3 9 10 16 17 20 53 60 63 68 91 102 104 110 115 121 123 124 126 127 141 145 147 171 172 174 176 179 193 211 224 230 247 258 262 291 223 1 4 7 8 12 13 15 18 21 26 27 29 31 33 35 36 39 40 43 45 48 51 52 55 57 58 61 64 65 67 69 70 71 72 74 75 76 77 79 80 81 84 88 89 90 94 96 97 99 101 105 111 113 116 117 119 120 129 130 132 133 134 135 137 138 142 143 144 148 151 154 155 156 157 158 159 160 161 163 164 165 166 168 169 170 173 175 177 180 183 184 185 186 187 188 195 197 198 200 202 203 204 206 207 208 209 210 212 213 214 217 218 220 221 222 225 227 228 229 233 235 237 239 240 242 243 248 249 250 251 252 255 257 259 261 263 264 265 266 268 269 270 272 274 275 276 277 280 281 282 283 284 288 289 290 292 293 294 295 297 298 300 5 112 219 226 238 256 278 276 205 293 134 295 248 252 164 201 57 42 78 167 181 246 67 2 50 59 95 98 136 146 150 232 234 254 6 30 46 47 66 83 85 100 103 189 191 199 236 267 285 287 296 299 259 3 4 9 10 14 15 16 17 19 20 22 24 25 28 32 34 37 38 41 43 44 49 53 54 56 60 62 63 64 68 69 70 73 82 86 91 93 99 102 104 105 106 107 109 110 114 115 118 121 122 123 124 125 126 127 128 131 139 140 141 142 144 145 147 149 152 153 158 162 170 171 172 174 176 178 179 182 190 192 193 194 196 211 214 216 224 230 231 241 243 244 245 247 253 258 260 262 271 273 279 281 282 284 286 291 223 1 7 8 11 12 13 18 21 23 26 27 29 31 33 35 36 39 40 45 48 51 52 55 58 61 65 71 72 74 75 76 77 79 80 81 84 87 88 89 90 92 94 96 97 101 108 111 113 116 117 119 120 129 130 132 133 135 137 138 143 148 151 154 155 156 157 159 160 161 163 165 166 168 169 173 175 177 180 183 184 185 186 187 188 195 197 198 200 202 203 204 206 207 208 209 210 212 213 215 217 218 220 221 222 225 227 228 229 233 235 237 239 240 242 249 250 251 255 257 261 263 264 265 266 268 269 270 272 274 275 277 280 283 288 289 290 292 294 297 298 300 14 24 60 200 224 232 279 292 26 139 145 159 219 267 201 286 246 78 26 139 145 159 179 219 267 117 88 258 36 132 90 282 201 246 286 78 142 159 176 191 192 231 259 273 66 116 168 171 252 284 292 201 78 246 167 181 66 116 168 171 252 284 292 73 208 154 142 32 260 20 192 201 78 246 167 181 5 26 91 99 123 162 262 281 17 21 33 73 124 138 209 201 286 78 167 181 246 205 42 98 2 59 150 232 234 95 136 146 254 50 66 83 85 100 189 236 287 296 299 6 267 14 19 25 30 41 46 47 49 53 62 103 107 114 118 125 140 149 152 178 182 190 191 196 199 244 253 285 32 226 273 217 1 3 4 7 8 9 10 11 12 13 15 16 20 22 23 24 27 28 29 31 34 35 36 37 38 39 40 43 44 45 48 51 52 54 56 57 58 60 61 63 64 65 67 68 69 70 71 72 74 75 76 77 79 80 81 82 84 86 87 88 89 90 92 93 94 96 101 102 104 105 106 108 109 110 111 112 113 115 116 119 120 121 122 126 127 128 129 130 131 132 133 134 135 137 139 141 142 143 144 145 147 148 153 154 155 156 157 158 159 160 161 163 164 165 166 168 169 170 171 172 173 174 175 176 177 179 180 183 184 185 186 187 188 192 193 194 195 197 198 200 202 203 204 206 207 210 211 212 213 214 215 216 218 219 220 221 222 223 224 227 228 229 230 231 233 235 237 238 239 240 241 242 243 245 247 248 249 250 251 252 255 256 257 258 259 260 261 263 264 266 268 269 270 271 274 275 276 277 278 279 280 282 283 284 288 289 291 292 293 294 295 297 298 18 55 97 117 151 208 225 265 272 290 300 17 21 33 73 124 138 209 106 176 145 63 18 158 118 111 201 62 78 167 181 205 246 42 98 2 59 150 232 234 50 66 95 136 146 254 6 83 85 100 189 236 267 287 296 299 14 19 25 30 32 41 46 47 49 53 103 107 114 125 140 149 152 178 182 190 191 196 199 226 244 253 273 285 65 69 217 1 3 4 5 7 8 9 10 11 12 13 15 16 20 22 23 24 26 27 28 29 31 34 35 36 37 38 39 40 43 44 45 48 51 52 54 56 57 58 60 61 64 67 68 70 71 72 74 75 76 77 79 80 81 82 84 86 87 88 89 90 91 92 93 94 96 97 99 101 102 104 105 108 109 110 112 113 115 116 117 119 120 121 122 123 126 127 128 129 130 131 132 133 134 135 137 139 141 142 143 144 147 148 153 154 155 156 157 159 160 161 162 163 164 165 166 168 169 170 171 172 173 174 175 177 179 180 183 184 185 186 187 188 192 193 194 195 197 198 200 202 203 204 206 207 210 211 212 213 214 215 216 218 219 220 221 222 223 224 227 228 229 230 231 233 235 237 238 239 240 241 242 243 245 247 248 249 250 251 252 255 256 257 258 259 260 261 262 263 264 265 266 268 269 270 271 274 275 276 277 278 279 280 281 282 283 284 286 288 289 290 291 292 293 294 295 297 298 300 55 151 208 225 272 17 62 92 94 97 122 124 236 90 100 118 119 226 230 286 201 78 246 167 181 90 100 118 119 226 230 286 280 65 248 60 216 170 204 202 201 78 246 167 181 2 34 58 137 162 163 165 188 74 87 95 201 214 285 167 74 87 95 194 201 214 285 152 97 80 9 158 240 153 128 12 29 44 92 104 186 202 206 21 50 126 194 199 221 252 201 205 2 42 59 78 98 146 150 167 181 232 234 246 42 232 6 66 83 85 95 100 136 189 236 254 267 287 296 299 2 14 19 22 24 32 34 37 38 41 46 47 49 53 54 56 59 62 93 98 103 106 107 109 114 118 125 139 146 149 150 178 182 190 191 192 196 216 226 231 234 241 244 260 271 273 279 285 286 1 3 4 5 7 8 9 10 11 13 15 16 17 18 20 23 25 26 27 28 30 31 33 35 36 39 40 43 45 48 51 52 55 57 58 60 61 63 64 65 67 68 69 70 71 72 73 74 75 76 77 79 80 81 82 84 86 87 88 89 90 91 94 96 97 99 101 102 105 108 110 111 112 113 115 116 117 119 120 121 122 123 124 127 128 129 130 131 132 133 134 135 137 138 140 141 142 143 144 145 147 148 151 152 153 154 155 156 157 158 159 160 161 162 163 164 165 166 168 169 170 171 172 173 174 175 176 177 179 180 183 184 185 187 188 193 195 197 198 200 203 204 207 208 209 210 211 212 213 214 215 217 218 219 220 222 223 224 225 227 228 229 230 233 235 237 238 239 240 242 243 245 247 248 249 250 251 253 255 256 257 258 259 261 262 263 264 265 266 268 269 270 272 274 275 276 277 278 280 281 282 283 284 288 289 290 291 292 293 294 295 297 298 300 21 50 126 194 199 221 252 261 206 293 248 39 25 94 28 201 205 78 167 181 246 152 168 157 254 76 277 90 89 42 232 2 6 14 19 22 24 30 32 34 37 38 41 46 47 49 53 54 56 59 62 66 83 85 93 95 98 100 103 106 107 109 114 118 125 128 131 136 139 140 146 149 150 178 182 189 190 191 192 196 216 226 231 234 236 241 244 253 260 267 271 273 279 285 286 287 296 299 259 1 3 4 5 7 8 9 10 11 12 13 15 16 17 18 20 23 26 27 29 31 33 35 36 40 43 44 45 48 51 52 55 57 58 60 61 63 64 65 67 68 69 70 71 72 73 74 75 77 79 80 81 82 84 86 87 88 91 92 96 97 99 101 102 104 105 108 110 111 112 113 115 116 117 119 120 121 122 123 124 127 129 130 132 133 134 135 137 138 141 142 143 144 145 147 148 151 153 154 155 156 158 159 160 161 162 163 164 165 166 169 170 171 172 173 174 175 176 177 179 180 183 184 185 186 187 188 193 195 197 198 200 202 203 204 207 208 209 210 211 212 213 214 215 217 218 219 220 222 223 224 225 227 228 229 230 233 235 237 238 239 240 242 243 245 247 249 250 251 255 256 257 258 262 263 264 265 266 268 269 270 272 274 275 276 278 280 281 282 283 284 288 289 290 291 292 294 295 297 298 300 3 10 66 78 111 163 173 273 53 136 162 166 221 241 297 146 201 78 167 181 246 53 136 162 166 221 241 297 186 71 300 30 107 240 180 192 146 201 78 167 181 246 7 27 31 42 93 123 153 241 83 120 166 227 262 268 293 182 201 98 78 246 42 167 181 205 2 59 95 136 146 150 232 234 254 6 66 85 100 189 236 267 285 287 296 299 30 46 47 50 62 103 140 191 199 244 14 19 25 32 34 37 41 49 53 106 107 114 125 139 149 178 192 196 216 226 231 241 260 273 279 286 1 3 4 5 8 9 10 11 12 13 15 16 17 20 21 22 23 24 26 28 29 33 35 36 38 39 40 43 44 45 48 51 52 54 56 57 58 60 61 63 64 65 67 68 69 70 71 72 73 74 75 76 77 79 80 81 82 84 86 87 88 89 90 91 92 94 96 97 99 101 102 104 105 108 109 110 111 112 113 115 116 118 119 121 122 124 126 127 128 129 130 131 132 133 134 135 137 138 141 142 143 144 145 147 148 152 154 155 156 157 158 159 160 161 162 163 164 165 168 169 170 171 172 173 174 175 176 177 179 180 183 184 185 186 187 188 190 193 194 195 197 198 200 202 203 204 206 207 209 210 211 212 213 214 215 217 218 219 220 221 222 223 224 228 229 230 233 235 237 238 239 240 242 243 245 247 248 249 250 251 252 253 255 256 257 258 259 261 263 264 266 269 270 271 274 275 276 277 278 280 281 282 283 284 288 289 291 292 294 295 297 298 272 18 55 117 151 208 225 265 290 300 83 120 166 227 262 268 293 50 24 93 168 266 18 15 11 98 182 201 42 78 167 181 205 246 2 59 95 136 146 150 232 234 254 6 66 85 100 189 236 267 285 287 296 299 259 14 19 25 30 32 34 37 38 41 46 47 49 53 56 62 103 106 107 114 118 125 128 131 139 140 149 152 178 190 191 192 196 199 216 226 231 241 244 253 260 273 279 286 274 1 3 4 5 7 8 9 10 12 13 16 17 20 21 22 23 26 27 28 29 31 33 35 36 39 40 43 44 45 48 51 52 54 55 57 58 60 61 63 64 65 67 68 69 70 71 72 73 74 75 76 77 79 80 81 82 84 86 87 88 89 90 91 92 94 96 97 99 101 102 104 105 108 109 110 111 112 113 115 116 117 119 121 122 123 124 126 127 129 130 132 133 134 135 137 138 141 142 143 144 145 147 148 151 153 154 155 156 157 158 159 160 161 162 163 164 165 169 170 171 172 173 174 175 176 177 179 180 183 184 185 186 187 188 193 194 195 197 198 200 202 203 204 206 207 208 209 210 211 212 213 214 215 217 218 219 220 221 222 223 224 225 228 229 230 233 235 237 238 239 240 242 243 245 247 248 249 250 251 252 255 256 257 258 261 263 264 265 269 270 271 272 275 276 277 278 280 281 282 283 284 288 289 290 291 292 294 295 297 298 300 2 40 75 80 126 211 239 287 35 63 79 103 157 185 225 201 42 78 98 167 181 205 246 59 95 136 146 150 232 234 254 2 42 50 66 83 85 98 100 167 181 205 236 287 296 6 25 30 46 47 53 62 118 140 189 191 199 244 267 285 299 3 9 14 15 19 20 22 24 28 32 34 37 41 49 54 64 73 82 86 91 93 104 106 107 109 110 114 121 122 124 139 147 149 153 162 170 174 178 182 190 192 193 194 196 211 216 226 231 241 245 260 271 273 279 284 286 131 138 138 1 4 5 7 8 10 11 12 13 16 17 18 21 23 26 27 29 31 33 36 38 39 43 44 45 48 51 52 55 56 57 58 60 61 65 67 68 69 70 71 72 74 76 77 81 84 87 88 89 90 92 94 96 97 99 101 102 105 108 111 112 113 115 116 117 119 120 123 125 127 128 129 130 132 133 134 135 137 141 142 143 144 145 148 151 152 154 155 156 158 159 160 161 163 164 165 166 168 169 171 172 173 175 176 177 179 180 183 184 186 187 188 195 197 198 200 202 203 204 206 207 208 209 210 212 213 214 215 217 218 219 220 221 222 223 224 227 228 229 230 233 235 237 238 240 242 243 247 248 249 250 251 252 253 255 256 257 258 259 261 262 263 264 265 266 268 269 270 272 274 275 276 277 278 280 281 282 283 288 289 290 291 292 293 294 295 297 298 300 35 63 79 103 157 185 225 152 127 160 189 264 150 262 299 201 78 246 168 254 128 33 67 2 42 50 59 66 83 85 95 98 100 136 146 167 181 205 232 234 236 287 296 277 259 3 6 9 14 15 19 20 22 24 25 28 30 32 34 37 38 41 46 47 49 53 54 56 62 64 69 73 82 86 91 93 104 105 106 107 109 110 114 118 121 122 124 125 131 139 140 147 149 153 162 170 174 178 182 190 191 192 193 194 196 199 211 216 219 226 231 241 244 245 253 260 267 271 273 279 284 285 286 137 75 270 138 1 4 5 7 8 10 11 12 13 16 17 18 21 23 26 27 29 31 36 39 40 43 44 45 48 51 52 55 57 58 60 61 65 68 70 71 72 74 76 77 80 81 84 87 88 89 90 92 94 96 97 99 101 102 108 111 112 113 115 116 117 119 120 123 126 129 130 132 133 134 135 141 142 143 144 145 148 151 154 155 156 158 159 161 163 164 165 166 169 171 172 173 175 176 177 179 180 183 184 186 187 188 195 197 198 200 202 203 204 206 207 208 209 210 212 213 214 215 217 218 220 221 222 223 224 227 228 229 230 233 235 237 238 239 240 242 243 247 248 249 250 251 252 255 256 257 258 261 263 265 266 268 269 272 274 275 276 278 280 281 282 283 288 289 290 291 292 293 294 295 297 298 300 1 13 135 153 154 206 262 293 23 82 90 106 203 251 296 201 78 167 181 246 42 205 78 167 246 2 42 59 95 98 136 146 150 181 232 234 254 50 66 189 236 287 299 6 46 83 85 100 199 267 285 14 19 25 30 32 34 37 38 41 47 49 53 56 62 103 107 114 118 125 139 140 149 152 178 182 190 191 196 216 226 241 244 253 260 273 279 286 22 24 54 73 86 93 109 110 121 122 153 162 194 245 3 4 5 7 8 9 10 11 12 15 16 17 18 20 21 26 27 28 29 31 33 35 36 39 40 43 44 45 48 51 52 55 57 58 60 61 63 64 65 67 68 69 70 71 72 74 75 76 77 79 80 81 84 87 88 89 91 92 94 96 97 99 101 102 104 105 108 111 112 113 115 116 117 119 120 123 124 126 127 128 129 130 131 132 133 134 137 138 141 142 143 144 145 147 148 151 155 156 157 158 159 160 161 163 164 165 166 168 169 170 171 172 173 174 175 176 177 179 180 183 184 185 186 187 188 192 193 195 197 198 200 202 204 207 208 209 210 211 212 213 214 215 217 218 219 220 221 222 223 224 225 227 228 229 230 231 233 235 237 238 239 240 242 243 247 248 249 250 252 255 256 257 258 259 261 263 264 265 266 268 269 270 271 272 274 275 276 277 278 280 281 282 283 284 288 289 290 291 292 294 295 297 298 300 23 82 90 106 203 251 296 231 291 239 15 271 28 118 190 201 30 128 33 131 78 167 246 168 67 2 42 59 95 98 136 146 150 181 205 232 234 254 6 46 47 50 66 83 85 100 189 199 236 267 285 287 299 14 19 22 24 25 32 34 37 38 41 49 53 54 56 62 73 86 93 103 105 107 109 110 114 121 122 125 139 140 149 152 153 162 178 182 191 192 194 196 216 219 226 241 244 245 253 260 273 279 286 70 69 26 1 3 4 5 7 8 9 10 11 12 13 16 17 18 20 21 27 29 31 35 36 39 40 43 44 45 48 51 52 55 57 58 60 61 63 64 65 68 71 72 74 75 76 77 79 80 81 84 87 88 89 91 92 94 96 97 99 101 102 104 108 111 112 113 115 116 117 119 120 123 124 126 127 129 130 132 133 134 135 137 138 141 142 143 144 145 147 148 151 154 155 156 157 158 159 160 161 163 164 165 166 169 170 171 172 173 174 175 176 177 179 180 183 184 185 186 187 188 193 195 197 198 200 202 204 206 207 208 209 210 211 212 213 214 215 217 218 220 221 222 223 224 225 227 228 229 230 233 235 237 238 240 242 243 247 248 249 250 252 255 256 257 258 259 261 262 263 264 265 266 268 269 270 272 274 275 276 277 278 280 281 282 283 284 288 289 290 292 293 294 295 297 298 300 13 27 94 95 207 222 224 274 15 40 138 194 220 232 293 201 78 167 181 246 167 181 205 246 42 98 2 59 150 234 95 136 146 254 50 66 189 236 287 296 299 6 30 83 85 100 199 267 285 25 41 46 47 53 62 118 191 244 259 3 4 5 9 10 14 16 19 20 22 24 28 32 34 37 38 43 49 54 56 63 64 68 69 70 73 82 86 91 93 99 103 104 105 106 107 109 110 112 114 121 122 123 124 125 126 127 128 131 139 140 141 142 144 145 147 149 152 153 158 162 170 171 172 174 178 179 182 190 192 193 196 211 214 216 219 226 230 231 241 243 245 247 253 256 258 260 262 271 273 276 279 281 284 286 291 17 27 115 154 159 176 187 217 228 233 294 31 102 133 80 223 261 282 1 7 8 11 12 18 21 23 26 29 33 35 36 39 44 45 48 51 52 55 57 58 60 61 65 67 71 72 74 75 76 77 79 81 84 87 88 89 90 92 96 97 101 108 111 113 116 117 119 120 129 130 132 134 135 137 143 148 151 155 156 157 160 161 163 164 165 166 168 169 173 175 177 180 183 184 185 186 188 195 197 198 200 202 203 204 206 208 209 210 212 213 215 218 221 225 227 229 235 237 238 239 240 242 248 249 250 251 252 255 257 263 264 265 266 268 269 270 272 275 277 278 280 283 288 289 290 292 295 297 298 300 15 40 138 194 220 232 293 291 24 60 35 61 29 132 103 201 78 128 33 131 167 181 205 246 42 98 2 59 150 95 136 146 234 254 50 66 189 236 287 296 299 259 6 25 30 41 46 47 53 62 83 85 100 118 140 191 199 244 267 285 20 3 4 5 9 10 14 16 17 19 22 27 28 32 34 37 38 39 43 44 48 49 54 56 63 64 67 68 69 70 72 73 82 84 86 91 93 99 102 104 105 106 107 109 110 111 112 114 115 121 122 123 124 125 126 127 134 139 141 142 144 145 147 149 152 153 154 158 159 162 170 171 172 174 176 178 179 182 187 190 192 193 196 211 214 216 217 219 224 226 228 230 231 233 241 243 245 247 250 253 256 258 260 262 266 271 273 274 276 279 281 282 284 286 292 294 88 75 31 80 223 184 278 227 1 7 8 11 12 13 18 21 23 26 36 45 51 52 55 57 58 65 71 74 76 77 79 81 87 89 90 92 94 96 97 101 108 113 116 117 119 120 129 130 133 135 137 143 148 151 155 156 157 160 161 163 164 165 166 168 169 173 175 177 180 183 185 186 188 195 197 198 200 202 203 204 206 207 208 209 210 212 213 215 218 221 222 225 229 235 237 238 239 240 242 248 249 251 252 255 257 261 263 264 265 268 269 270 272 275 277 280 283 288 289 290 295 297 298 300 27 45 54 63 126 133 167 269 9 59 83 92 130 171 185 201 254 78 9 59 83 92 130 171 185 24 121 286 102 264 184 128 104 201 259 78 31 86 120 185 193 217 231 279 2 62 64 72 124 142 197 182 201 78 2 62 64 72 124 142 197 93 4 17 237 255 116 260 282 201 44 78 98 104 116 142 161 196 199 245 41 66 67 132 181 212 243 201 41 66 67 132 181 212 243 254 39 220 73 115 6 52 148 201 9 15 19 48 100 180 245 283 82 95 108 133 173 175 83 201 254 181 78 167 246 82 95 108 133 173 175 250 129 211 218 140 251 148 114 83 181 201 254 78 167 246 8 41 50 142 157 177 293 298 15 49 114 123 146 159 252 201 232 78 246 167 181 15 49 114 123 146 159 252 230 92 274 73 247 161 190 130 201 90 78 246 167 181 9 15 35 99 172 181 196 270 4 71 95 167 191 221 257 201 181 4 71 95 167 191 221 257 129 211 125 63 246 33 6 263 181 201 33 103 138 166 194 239 262 296 75 76 85 159 207 216 236 201 78 246 167 181 42 205 75 76 85 159 207 216 236 269 219 270 229 183 262 118 7 201 78 167 181 246 42 205 2 76 97 160 169 187 226 273 8 90 129 138 256 294 295 181 201 42 59 78 98 167 205 232 246 50 66 95 136 146 150 234 254 2 42 59 83 85 98 100 189 205 232 236 287 296 299 6 14 19 25 30 32 41 46 47 49 53 62 103 107 114 118 125 140 149 152 178 182 190 191 196 199 244 253 267 285 3 9 15 22 24 28 34 37 54 63 73 82 86 93 104 106 109 110 121 122 139 147 153 162 170 194 226 231 241 245 260 271 273 279 286 131 1 4 5 7 10 11 12 13 16 17 18 20 21 23 26 27 29 31 33 35 36 38 39 40 43 44 45 48 51 52 55 56 57 58 60 61 64 65 67 68 69 70 71 72 74 75 77 79 80 81 84 87 88 89 91 92 94 96 99 101 102 105 108 111 112 113 115 116 117 119 120 123 124 126 127 128 130 132 133 134 135 137 141 142 143 144 145 148 151 154 155 156 157 158 159 161 163 164 165 166 168 171 172 173 174 175 176 177 179 180 183 184 185 186 188 192 193 195 197 198 200 202 203 204 206 207 208 209 210 211 212 213 214 215 216 217 218 219 220 221 222 223 224 225 227 228 229 230 233 235 237 238 239 240 242 243 247 248 249 250 251 252 255 257 258 259 261 262 263 264 265 266 268 269 270 272 274 275 276 277 278 280 281 282 283 284 288 289 290 291 292 293 297 298 300 8 90 129 138 256 294 295 152 91 216 289 217 40 112 192 181 201 78 167 246 168 157 254 67 2 42 50 59 66 83 85 95 98 100 136 146 150 189 205 232 234 236 287 296 299 259 3 6 9 14 15 19 22 24 25 28 30 32 34 37 38 41 46 47 49 53 54 56 62 63 73 82 86 93 103 104 105 106 107 109 110 114 118 121 122 125 128 131 139 140 147 149 153 162 170 178 182 190 191 193 194 196 199 219 226 231 241 244 245 253 260 267 271 273 279 285 286 99 75 1 4 5 7 10 11 12 13 16 17 18 20 21 23 26 27 29 31 33 35 36 39 43 44 45 48 51 52 55 57 58 60 61 64 65 68 69 70 71 72 74 76 77 79 80 81 84 87 88 89 92 94 96 97 101 102 108 111 113 115 116 117 119 120 123 124 126 127 130 132 133 134 135 137 141 142 143 144 145 148 151 154 155 156 158 159 160 161 163 164 165 166 169 171 172 173 174 175 176 177 179 180 183 184 185 186 187 188 195 197 198 200 202 203 204 206 207 208 209 210 211 212 213 214 215 218 220 221 222 223 224 225 227 228 229 230 233 235 237 238 239 240 242 243 247 248 249 250 251 252 255 257 258 261 262 263 264 265 266 268 269 270 272 274 275 276 277 278 280 281 282 283 284 288 290 291 292 293 297 298 300 17 37 71 81 262 285 287 300 16 86 113 171 217 219 224 201 78 16 86 113 171 217 219 224 280 169 1 78 118 257 299 245 201 30 17 28 31 36 174 199 200 233 4 5 15 223 249 256 298 201 246 78 4 5 15 223 249 256 298 280 2 93 34 224 52 36 3 201 246 78 21 27 99 164 194 214 296 298 75 149 159 165 221 265 270 201 2 42 59 78 98 150 167 181 205 232 234 246 50 66 83 85 95 100 136 146 189 236 254 287 299 2 6 14 19 25 32 41 46 47 49 53 59 62 103 107 114 118 125 150 178 182 190 191 196 199 226 232 244 267 273 285 296 3 4 5 7 8 9 10 11 12 13 15 16 17 20 22 23 24 28 29 30 31 33 34 35 36 37 38 39 40 43 44 45 48 51 52 54 56 57 58 60 61 63 64 65 67 68 69 70 71 72 73 74 76 77 79 80 81 82 84 86 87 88 89 90 91 92 93 94 96 102 104 105 106 108 109 110 111 112 113 115 119 121 122 123 124 126 127 128 129 130 131 132 133 134 135 137 138 139 140 141 142 143 144 145 147 148 152 153 154 155 156 157 158 160 162 166 168 169 170 171 172 173 174 175 176 177 179 180 183 184 185 187 188 192 193 195 197 198 200 202 203 204 206 211 212 213 215 216 217 218 219 220 223 224 227 228 229 230 231 233 238 239 240 241 242 243 245 247 249 250 251 252 253 255 256 257 258 259 260 261 262 263 264 266 268 269 271 274 276 277 278 279 280 281 282 283 284 286 288 289 291 292 293 294 295 297 272 275 1 18 26 55 97 101 116 117 120 151 161 163 186 207 208 209 210 222 225 235 237 248 290 300 75 149 159 165 221 265 270 171 24 63 124 183 279 7 130 201 42 78 98 167 181 205 246 152 157 277 90 89 2 6 14 19 25 30 32 41 46 47 49 50 53 59 62 66 83 85 95 100 103 107 114 118 125 136 140 146 150 178 182 189 190 191 196 199 226 232 234 236 244 253 254 267 273 285 287 296 299 1 3 4 5 8 9 10 11 12 13 15 16 17 18 20 21 22 23 26 27 28 29 31 33 34 35 36 37 38 39 40 43 44 45 48 51 52 54 56 57 58 60 61 64 65 67 68 69 70 71 72 73 74 76 77 79 80 81 82 84 86 87 88 91 92 93 94 96 97 99 101 102 104 105 106 108 109 110 111 112 113 115 116 117 119 120 121 122 123 126 127 128 129 131 132 133 134 135 137 138 139 141 142 143 144 145 147 148 151 153 154 155 156 158 160 161 162 163 164 166 168 169 170 172 173 174 175 176 177 179 180 184 185 186 187 188 192 193 194 195 197 198 200 202 203 204 206 207 208 209 210 211 212 213 214 215 216 217 218 219 220 222 223 224 225 227 228 229 230 231 233 235 237 238 239 240 241 242 243 245 247 248 249 250 251 252 255 256 257 258 259 260 261 262 263 264 266 268 269 271 272 274 275 276 278 280 281 282 283 284 286 288 289 290 291 292 293 294 295 297 298 300 55 61 116 213 224 226 266 274 293 17 66 99 232 250 271 289 98 201 78 17 66 99 232 250 271 289 126 220 294 132 112 242 103 190 201 254 30 9 30 140 149 226 241 271 280 2 37 72 103 121 181 297 146 201 2 37 72 103 121 181 297 129 70 56 234 112 11 281 135 146 201 10 55 132 168 175 204 208 245 3 39 54 126 273 280 300 201 136 2 42 50 59 66 78 83 85 95 98 100 146 150 167 181 189 205 232 234 236 246 254 287 296 299 42 6 14 15 19 22 24 25 28 30 32 34 37 38 41 46 47 49 53 56 62 73 82 86 93 103 105 106 107 109 110 114 118 121 122 125 128 131 139 140 149 152 153 162 178 182 190 191 192 194 196 199 216 219 226 231 241 244 253 260 267 271 279 285 286 9 10 12 16 17 20 21 23 27 29 36 40 45 50 59 60 61 63 66 68 72 74 77 79 81 87 91 94 95 98 100 102 104 111 113 115 119 123 124 127 132 133 138 141 145 147 150 154 155 156 165 166 171 172 173 175 176 177 179 180 184 185 187 188 189 193 195 197 200 204 205 206 212 213 217 218 220 221 223 224 227 228 229 230 233 236 238 239 240 242 247 249 251 252 255 256 258 261 262 263 268 269 270 276 278 283 288 289 291 292 293 294 295 296 297 298 84 202 1 80 108 160 164 203 208 209 11 44 148 265 274 282 4 5 7 8 13 18 26 31 33 35 43 48 51 52 57 58 64 65 67 69 70 71 75 76 88 89 90 92 96 97 99 101 112 116 117 120 129 130 134 135 137 142 143 144 151 157 158 159 161 163 169 170 174 183 186 198 207 210 211 214 215 222 225 235 237 243 248 250 257 259 264 266 272 275 277 281 284 290 3 39 54 126 273 280 300 71 272 139 58 174 159 37 148 136 201 78 167 181 246 152 168 274 157 57 85 35 254 140 76 277 137 67 90 89 202 259 299 7 253 42 2 4 5 6 8 9 10 11 12 13 14 15 16 17 19 20 21 22 23 24 25 27 28 29 30 31 32 33 34 36 38 40 41 43 44 45 46 47 48 49 50 52 53 56 59 60 61 62 63 64 66 68 69 70 72 73 74 77 79 81 82 83 84 86 87 88 91 92 93 94 95 96 98 99 100 102 103 104 105 106 107 109 110 111 112 113 114 115 118 119 121 122 123 124 125 127 128 131 132 133 134 135 138 141 142 143 144 145 146 147 149 150 153 154 155 156 158 162 165 166 169 170 171 172 173 175 176 177 178 179 180 182 183 184 185 187 188 189 190 191 192 193 194 195 196 197 198 199 200 204 205 206 211 212 213 214 215 216 217 218 219 220 221 223 224 226 227 228 229 230 231 232 233 234 236 238 239 240 241 242 243 244 245 247 249 250 251 252 255 256 257 258 260 261 262 263 264 266 267 268 269 270 271 276 278 279 281 282 283 284 285 286 287 288 289 291 292 293 294 295 296 297 298 1 18 26 55 75 80 97 108 116 117 151 160 161 164 203 207 208 209 210 222 235 237 265 290 51 65 101 120 129 130 163 186 225 248 275 57 96 184 209 221 240 246 279 33 73 92 105 140 191 201 78 33 73 92 105 140 191 228 213 122 203 265 172 131 282 201 78 3 7 21 55 126 145 186 244 30 33 64 188 195 213 245 167 201 2 42 59 78 95 98 136 146 150 181 205 232 234 246 254 42 6 46 47 50 62 66 83 85 100 103 140 189 191 199 236 267 285 287 296 299 2 3 4 5 9 10 14 15 16 17 19 20 22 24 28 32 34 37 41 44 49 53 54 59 60 63 68 69 73 82 86 91 93 95 98 99 102 104 106 107 109 110 112 114 115 118 121 122 123 124 125 126 127 136 139 141 144 145 146 147 149 150 153 158 162 170 172 174 176 178 179 182 190 192 193 205 211 214 216 224 226 230 231 232 234 241 243 244 247 256 258 260 262 271 273 276 279 281 282 284 286 291 293 131 196 223 1 8 11 12 13 18 23 25 26 27 29 31 35 36 38 39 40 43 45 48 51 52 56 57 58 61 65 67 70 71 72 74 75 76 77 79 80 81 84 87 88 89 90 92 94 96 97 101 105 108 111 113 116 117 119 120 128 129 130 132 133 134 135 137 138 142 143 148 151 152 154 155 156 157 159 160 161 163 164 165 166 168 169 171 173 175 177 180 183 184 185 187 194 197 198 200 202 203 204 206 207 208 209 210 212 215 217 218 219 220 221 222 225 227 228 229 233 235 237 238 239 240 242 248 249 250 251 252 253 255 257 259 261 263 264 265 266 268 269 270 272 274 275 277 278 280 283 288 289 290 292 294 295 297 298 300 30 33 64 188 195 213 245 186 50 171 272 264 72 25 46 167 201 78 181 246 152 168 157 35 254 43 76 277 67 90 89 259 42 2 3 4 5 6 9 10 14 15 16 17 19 20 22 24 28 32 34 37 38 41 44 47 49 53 54 56 59 60 62 63 66 68 69 70 73 82 83 85 86 91 93 95 98 99 100 102 103 104 105 106 107 109 110 112 114 115 118 121 122 123 124 125 126 127 128 131 136 139 140 141 142 144 145 146 147 149 150 153 158 162 170 172 174 176 178 179 182 189 190 191 192 193 194 196 199 205 211 214 216 219 224 226 230 231 232 234 236 241 243 244 247 253 256 258 260 262 267 271 273 276 279 281 282 284 285 286 287 291 293 296 299 8 274 134 223 75 266 1 7 11 12 13 18 21 23 26 27 29 31 36 39 40 45 48 51 52 55 57 58 61 65 71 74 77 79 80 81 84 87 88 92 94 96 97 101 108 111 113 116 117 119 120 129 130 132 133 135 137 138 143 148 151 154 155 156 159 160 161 163 164 165 166 169 173 175 177 180 183 184 185 187 197 198 200 202 203 204 206 207 208 209 210 212 215 217 218 220 221 222 225 227 228 229 233 235 237 238 239 240 242 248 249 250 251 252 255 257 261 263 265 268 269 270 275 278 280 283 288 289 290 292 294 295 297 298 300 58 146 171 249 264 267 269 288 49 136 181 184 208 226 263 95 201 78 167 246 49 136 181 184 208 226 263 80 76 292 244 241 235 104 298 95 201 78 167 246 18 19 27 32 97 164 211 249 101 106 177 199 201 248 265 83 2 42 59 78 95 98 136 146 150 167 181 205 232 234 246 254 42 6 30 46 47 50 62 66 85 100 103 140 189 191 236 244 267 285 287 296 299 2 3 4 5 9 10 14 15 16 17 19 20 22 25 28 32 34 37 39 41 44 49 53 54 60 63 64 68 69 72 73 82 86 91 93 95 98 99 102 104 107 109 110 112 114 115 118 121 122 123 125 126 127 136 139 141 145 146 147 149 153 158 159 162 167 170 171 172 174 176 178 179 181 182 187 190 192 193 194 196 205 211 214 224 226 230 231 232 234 241 243 245 246 247 256 258 260 262 271 273 276 279 281 282 284 286 291 293 38 131 197 217 223 1 7 8 11 12 13 21 23 24 26 29 31 33 35 36 40 43 45 48 51 52 55 56 57 58 61 65 67 70 71 74 75 76 77 79 80 81 84 87 88 89 90 92 94 96 105 108 111 113 116 117 119 120 124 128 129 130 132 133 134 135 137 138 142 143 144 148 151 152 154 155 156 157 160 161 163 165 166 168 169 173 175 180 183 184 185 186 188 195 198 200 202 203 204 206 207 208 209 210 212 213 215 216 218 219 220 221 222 225 227 228 229 233 235 237 238 239 240 242 250 251 252 253 255 257 259 261 263 264 266 268 269 270 272 274 275 277 278 280 283 288 289 290 292 294 295 297 298 300 101 106 177 199 201 248 265 108 250 24 144 216 124 150 244 83 78 152 168 157 35 254 43 76 277 128 33 67 90 89 131 259 42 2 3 4 5 6 9 10 14 15 16 17 19 20 22 25 28 30 32 34 37 38 39 41 44 46 47 49 50 53 54 56 59 60 62 63 64 66 68 69 70 72 73 82 85 86 91 93 95 98 99 100 102 103 104 105 107 109 110 112 114 115 118 121 122 123 125 126 127 136 139 140 141 142 145 146 147 149 153 158 159 162 167 170 171 172 174 176 178 179 181 182 187 189 190 191 192 193 194 196 205 211 214 219 224 226 230 231 232 234 236 241 243 245 246 247 253 256 258 260 262 267 271 273 274 276 279 281 282 284 285 286 287 291 293 296 299 134 197 223 75 116 1 7 8 11 12 13 18 21 23 26 27 29 31 36 40 45 48 51 52 55 57 58 61 65 71 74 77 79 80 81 84 87 88 92 94 96 97 111 113 117 119 120 129 130 132 133 135 137 138 143 148 151 154 155 156 160 161 163 164 165 166 169 173 175 180 183 184 185 186 188 195 198 200 202 203 204 206 207 208 209 210 212 213 215 217 218 220 221 222 225 227 228 229 233 235 237 238 239 240 242 249 251 252 255 257 261 263 264 266 268 269 270 272 275 278 280 283 288 289 290 292 294 295 297 298 300 17 53 118 127 185 197 218 295 5 113 132 281 292 201 78 167 181 246 5 113 132 165 237 281 292 280 134 69 101 77 155 201 78 167 181 246 24 31 127 183 188 206 238 265 5 78 97 103 232 256 275 167 201 181 205 246 42 2 59 98 181 205 146 150 234 95 136 50 66 254 287 296 299 83 85 100 189 236 6 25 30 46 47 62 140 191 199 244 267 285 14 19 32 34 37 41 49 53 107 114 118 125 139 149 178 182 190 192 196 226 241 260 273 279 286 1 3 4 7 8 9 10 11 12 13 15 16 17 18 20 21 22 23 26 27 28 29 33 35 36 38 39 40 43 44 45 48 51 52 54 56 57 58 60 61 63 64 65 67 68 69 70 71 72 73 74 75 76 77 79 80 81 82 84 86 87 88 89 90 91 92 93 94 96 99 101 102 104 105 106 108 109 110 111 112 113 115 116 117 119 120 121 122 123 124 126 128 129 130 131 132 133 134 135 137 138 141 142 143 144 145 147 148 152 153 154 155 156 157 158 159 160 161 162 163 164 165 166 168 169 170 171 172 173 174 175 176 177 179 180 184 185 186 187 193 194 195 197 198 200 202 203 204 207 209 210 211 212 213 214 215 216 217 218 219 220 221 222 223 224 227 228 229 230 231 233 235 237 239 240 242 243 245 247 248 249 250 251 252 253 255 257 258 259 261 262 263 264 266 268 269 270 271 274 276 277 278 280 281 282 283 284 288 289 290 291 292 293 294 295 297 298 300 272 55 151 208 225 5 78 97 103 232 256 275 88 93 101 188 194 28 187 283 167 201 246 33 67 2 42 59 98 181 205 95 136 146 150 234 254 50 66 83 85 100 189 236 287 296 299 259 6 14 19 25 30 32 34 37 38 41 46 47 49 53 56 62 107 114 118 125 128 139 140 149 152 178 182 190 191 192 196 199 216 226 241 244 253 260 267 273 279 285 286 1 3 4 7 8 9 10 11 12 13 15 16 17 18 20 21 22 23 24 26 27 29 31 35 36 39 40 43 44 45 48 51 52 54 57 58 60 61 63 64 65 68 69 70 71 72 73 74 75 76 77 79 80 81 82 84 86 87 89 90 91 92 94 96 99 102 104 105 106 108 109 110 111 112 113 115 116 117 119 120 121 122 123 124 126 127 129 130 131 132 133 134 135 137 138 141 142 143 144 145 147 148 151 153 154 155 156 157 158 159 160 161 162 163 164 165 166 168 169 170 171 172 173 174 175 176 177 179 180 183 184 185 186 193 195 197 198 200 202 203 204 206 207 208 209 210 211 212 213 214 215 217 218 219 220 221 222 223 224 225 227 228 229 230 231 233 235 237 238 239 240 242 243 245 247 248 249 250 251 252 255 257 258 261 262 263 264 265 266 268 269 270 271 272 274 276 277 278 280 281 282 284 288 289 290 291 292 293 294 295 297 298 300 55 35 42 73 87 120 203 214 270 5 80 122 148 149 170 190 182 201 78 167 246 181 167 246 42 98 181 205 2 59 95 146 150 232 234 50 83 85 100 136 236 287 296 299 6 30 66 189 199 254 267 285 14 19 25 32 34 37 38 41 46 47 49 56 62 103 107 114 118 139 178 182 191 192 196 216 226 231 241 244 260 273 286 282 1 3 4 7 8 9 10 11 12 13 15 16 17 20 21 22 23 24 26 27 28 29 31 33 36 39 40 43 44 45 48 51 52 53 54 57 58 60 61 63 64 65 67 68 69 70 71 72 74 75 76 77 79 81 82 84 86 88 89 90 91 92 93 94 96 97 99 101 102 104 105 106 108 109 110 111 112 113 115 116 117 119 121 123 124 125 126 127 128 129 130 131 132 133 134 135 137 138 140 141 142 143 144 145 147 152 153 154 155 156 157 158 159 160 161 162 163 164 165 166 168 169 171 172 173 174 175 176 177 179 180 183 184 185 186 187 188 193 194 195 197 198 200 202 204 206 207 209 210 211 212 213 215 217 218 219 220 221 222 223 224 227 228 229 230 233 235 237 238 239 240 242 243 245 247 248 249 250 251 252 253 255 256 257 258 259 261 262 263 264 265 266 268 269 271 274 275 276 277 278 279 280 281 283 284 288 289 290 291 292 293 294 295 297 298 300 272 18 55 151 208 225 5 80 122 148 149 170 190 125 168 13 295 17 66 279 263 201 44 78 128 131 167 246 33 42 98 181 205 2 59 95 146 150 232 234 254 50 83 85 100 136 189 236 287 296 299 89 6 14 19 25 30 32 34 37 38 41 46 47 49 53 56 62 103 107 114 118 139 140 152 178 182 191 192 196 199 216 226 231 241 244 253 260 267 273 285 286 300 137 259 282 1 3 4 7 8 9 10 11 12 15 16 18 20 21 22 23 24 26 27 28 29 31 35 36 39 40 43 45 48 51 52 54 55 57 58 60 61 63 64 65 67 68 69 70 71 72 73 74 75 76 77 79 81 82 84 86 87 88 90 91 92 93 94 96 97 99 101 102 104 105 106 108 109 110 111 112 113 115 116 117 119 120 121 123 124 126 127 129 130 132 133 134 135 138 141 142 143 144 145 147 151 153 154 155 156 157 158 159 160 161 162 163 164 165 166 169 171 172 173 174 175 176 177 179 180 183 184 185 186 187 188 193 194 195 197 198 200 202 203 204 206 207 208 209 210 211 212 213 214 215 217 218 219 220 221 222 223 224 225 227 228 229 230 233 235 237 238 239 240 242 243 245 247 248 249 250 251 252 255 256 257 258 261 262 264 265 266 268 269 270 271 272 274 275 276 277 278 280 281 283 284 288 289 290 291 292 293 294 297 298 36 37 77 116 128 143 237 256 56 121 130 136 183 191 274 201 246 78 56 121 130 136 183 191 274 34 169 27 220 232 200 19 288 201 131 78 73 94 113 194 197 227 275 296 140 160 186 214 228 266 269 98 201 2 42 59 78 150 167 181 205 232 234 246 50 66 85 95 100 136 146 189 236 254 287 299 2 6 19 41 46 47 53 59 62 83 103 107 114 118 150 191 199 232 234 244 267 285 296 3 4 5 9 10 14 15 16 17 20 22 24 25 27 28 30 32 34 35 37 38 39 43 44 48 49 54 56 60 63 64 67 68 69 70 72 82 84 86 91 93 99 102 104 105 106 109 110 111 112 115 121 122 123 124 125 126 127 128 131 139 141 142 144 145 147 149 152 153 154 158 159 162 170 171 172 174 176 178 179 182 187 190 192 193 196 211 216 217 219 220 224 226 230 231 241 243 245 247 250 253 256 258 260 262 271 273 274 276 279 281 282 284 286 291 292 293 294 12 23 29 36 45 51 58 61 74 79 80 94 108 113 119 130 133 135 155 156 164 165 166 175 180 184 185 188 194 195 200 203 206 213 223 229 233 238 239 240 249 251 252 261 263 268 270 278 283 295 297 298 11 31 40 52 65 81 87 198 204 208 242 257 265 280 289 1 161 163 225 248 272 275 129 183 212 255 288 7 8 13 18 21 26 33 55 57 71 75 76 77 88 89 90 92 96 97 101 116 117 120 132 134 137 138 143 148 151 157 168 169 173 177 202 207 209 210 215 218 221 222 235 237 259 264 277 290 300 140 160 186 214 228 266 269 13 60 273 183 77 68 197 7 98 201 42 78 167 181 205 246 152 157 277 90 89 2 6 19 25 30 41 46 47 50 53 59 62 66 83 85 95 100 103 107 114 118 136 146 150 189 191 199 232 234 236 244 253 254 267 285 287 296 299 3 4 5 8 9 10 11 12 14 15 16 17 20 21 22 23 24 26 27 28 29 31 32 33 34 35 36 37 38 39 40 43 44 45 48 49 51 52 54 56 57 58 61 63 64 65 67 69 70 71 72 73 74 76 79 80 81 82 84 86 87 88 91 92 93 94 96 99 102 104 105 106 108 109 110 111 112 113 115 116 119 121 122 123 124 125 126 127 128 129 130 131 132 133 134 135 137 138 139 141 142 143 144 145 147 148 149 153 154 155 156 158 159 162 164 165 166 168 169 170 171 172 173 174 175 176 177 178 179 180 182 184 185 187 188 190 192 193 194 195 196 198 200 202 203 204 206 211 212 213 215 216 217 218 219 220 221 223 224 226 227 229 230 231 233 238 239 240 241 242 243 245 247 249 250 251 252 255 256 257 258 259 260 261 262 263 264 268 270 271 274 276 278 279 280 281 282 283 284 286 288 289 291 292 293 294 295 297 298 207 1 18 55 75 97 101 117 120 151 161 163 208 209 210 222 225 235 237 248 265 272 275 290 300 69 95 150 199 209 226 265 292 11 26 108 237 254 256 260 83 201 286 42 78 167 181 205 246 2 59 95 98 136 146 150 232 234 50 66 189 236 287 296 299 6 46 47 85 100 103 191 199 267 285 14 19 25 30 32 34 37 38 41 49 53 56 62 106 107 114 118 125 128 131 139 140 149 152 178 182 190 192 196 216 231 241 244 253 273 279 3 4 9 10 15 20 22 24 28 54 63 68 73 82 86 91 93 104 109 110 121 122 124 126 127 141 147 153 158 162 170 171 174 193 194 211 226 245 258 262 271 281 284 291 1 5 7 8 12 13 16 17 18 21 23 27 29 31 33 35 36 39 40 43 44 45 48 51 52 55 57 58 60 61 64 65 67 70 71 72 74 75 76 77 79 80 81 84 87 88 89 90 92 94 96 97 99 101 102 105 111 112 113 115 116 117 119 120 123 129 130 132 133 134 135 137 138 142 143 144 145 148 151 154 155 156 157 159 160 161 163 164 165 166 168 169 172 173 175 176 177 179 180 183 184 185 186 187 188 195 197 198 200 202 203 204 206 207 208 210 212 213 214 215 217 218 219 220 221 222 223 224 225 227 228 229 230 233 235 238 239 240 242 243 247 248 249 250 251 252 255 257 259 261 263 264 266 268 269 270 272 274 275 276 277 278 280 282 283 288 289 290 293 294 295 297 298 300 11 26 108 237 254 256 260 87 35 277 52 203 112 283 179 83 201 286 2 42 59 78 95 98 136 146 150 167 181 205 232 234 246 6 30 46 47 50 62 66 85 100 103 189 191 199 236 267 285 287 296 299 3 4 9 10 14 15 19 20 22 24 25 28 32 34 37 38 41 49 53 54 56 63 64 68 69 70 73 82 86 91 93 104 105 106 107 109 110 114 118 121 122 124 125 126 127 128 131 139 140 141 142 144 147 149 152 153 158 162 170 171 174 178 182 190 192 193 194 196 211 216 219 226 231 241 244 245 253 258 262 271 273 276 279 281 284 291 65 1 5 7 8 12 13 16 17 18 21 23 27 29 31 33 36 39 40 43 44 45 48 51 55 57 58 60 61 67 71 72 74 75 76 77 79 80 81 84 88 89 90 92 94 96 97 99 101 102 111 113 115 116 117 119 120 123 129 130 132 133 134 135 137 138 143 145 148 151 154 155 156 157 159 160 161 163 164 165 166 168 169 172 173 175 176 177 180 183 184 185 186 187 188 195 197 198 200 202 204 206 207 208 209 210 212 213 214 215 217 218 220 221 222 223 224 225 227 228 229 230 233 235 238 239 240 242 243 247 248 249 250 251 252 255 257 259 261 263 264 265 266 268 269 270 272 274 275 278 280 282 288 289 290 292 293 294 295 297 298 300 112 134 162 183 202 226 232 257 92 99 115 142 163 177 269 25 201 167 78 181 246 98 205 42 2 59 95 136 146 150 232 234 50 66 254 287 6 46 47 62 83 85 100 103 140 189 191 199 236 244 267 285 296 14 15 19 22 24 28 30 32 34 37 38 41 49 53 54 56 63 73 82 86 93 104 105 106 107 109 110 114 118 121 122 125 128 131 139 147 149 152 153 178 182 190 192 194 196 216 219 231 241 245 253 260 271 273 279 286 299 3 9 17 20 25 27 60 68 72 91 111 123 124 126 127 138 141 145 154 159 162 171 172 174 176 179 187 193 217 220 224 226 230 233 247 258 262 276 291 292 293 294 31 200 223 1 4 5 7 8 10 11 12 13 16 18 21 23 26 29 33 35 36 39 40 43 44 45 48 51 52 55 57 58 61 64 65 67 69 70 71 74 75 76 77 79 80 81 84 87 88 89 90 94 96 97 101 102 108 113 116 117 119 120 129 130 132 133 135 137 143 144 148 151 155 156 157 158 160 161 164 165 166 168 169 170 173 175 180 184 185 186 188 195 197 198 203 204 206 207 208 209 210 211 212 213 214 215 218 221 222 225 227 228 229 235 237 238 239 240 242 243 248 249 250 251 252 255 256 259 261 263 264 265 266 268 270 272 274 275 277 278 280 281 282 283 284 288 289 290 295 297 298 300 92 99 115 142 163 177 269 227 42 158 188 94 112 90 10 167 201 243 78 98 181 205 246 2 59 95 136 146 150 232 234 254 168 6 30 46 47 50 62 66 83 85 100 103 140 189 191 199 236 244 267 285 287 296 299 259 3 4 5 9 14 15 16 17 19 20 22 24 25 27 28 32 34 35 37 38 39 41 43 44 48 49 53 54 56 60 63 64 67 68 69 70 72 73 82 84 86 91 93 102 104 105 106 107 109 110 111 114 118 121 122 123 124 125 126 127 128 131 134 138 139 141 144 145 147 149 152 153 154 159 162 170 171 172 174 176 178 179 182 187 190 192 193 194 196 211 214 216 217 219 220 224 226 230 231 233 241 245 247 250 253 256 258 260 262 266 271 273 274 276 279 281 282 284 286 291 292 293 294 31 200 223 1 7 8 11 12 13 18 21 23 26 29 33 36 40 45 51 52 55 57 58 61 65 71 74 75 76 77 79 80 81 87 88 89 96 97 101 108 113 116 117 119 120 129 130 132 133 135 137 143 148 151 155 156 157 160 161 164 165 166 169 173 175 180 183 184 185 186 195 197 198 202 203 204 206 207 208 209 210 212 213 215 218 221 222 225 228 229 235 237 238 239 240 242 248 249 251 252 255 257 261 263 264 265 268 270 272 275 277 278 280 283 288 289 290 295 297 298 300 33 35 59 60 74 90 173 200 72 130 144 171 221 229 292 201 246 42 78 98 167 181 205 232 2 95 136 146 150 234 254 50 59 66 98 232 287 296 299 6 30 46 47 62 83 85 100 103 140 189 191 199 236 244 267 285 14 19 25 32 34 37 41 49 53 107 114 118 139 178 182 190 196 216 226 241 260 273 279 286 1 3 4 5 7 8 9 10 11 12 13 15 16 17 18 20 21 22 23 24 26 27 28 29 31 36 38 39 40 43 44 45 48 51 52 54 56 57 58 61 63 64 65 67 68 69 70 71 73 75 76 77 79 80 81 82 84 86 87 88 89 91 92 93 94 96 97 99 101 102 104 105 106 108 109 110 111 112 113 115 116 117 119 120 121 122 123 124 125 126 127 128 129 131 132 133 134 135 137 138 141 142 143 145 147 148 149 152 153 154 155 156 157 158 159 160 161 162 163 164 165 166 168 169 170 172 174 175 176 177 179 180 183 184 185 186 187 188 192 193 194 195 197 198 202 203 204 206 207 209 210 211 212 213 214 215 217 218 219 220 222 223 224 225 227 228 230 231 233 235 237 238 239 240 242 243 245 247 248 249 250 251 252 253 255 256 257 258 259 261 262 263 264 265 266 268 269 270 271 272 274 275 276 277 278 280 281 282 283 284 288 289 290 291 293 294 295 297 298 300 55 151 208 72 130 144 171 221 229 292 269 125 157 258 268 149 180 36 201 246 42 78 167 181 205 254 90 2 50 59 66 95 98 136 146 150 232 234 287 296 299 259 6 14 19 25 30 32 34 37 38 41 46 47 49 53 56 62 83 85 100 103 107 114 118 139 140 152 178 182 189 190 191 196 199 216 226 236 241 244 253 260 267 273 279 285 286 1 3 4 5 7 8 9 10 11 12 13 15 16 17 18 20 21 22 23 24 26 27 28 29 31 33 35 39 40 43 44 45 48 51 52 54 57 58 60 61 63 64 65 67 68 69 70 71 73 74 75 76 77 79 80 81 82 84 86 87 88 89 91 92 93 94 96 97 99 101 102 104 105 106 108 109 110 111 112 113 115 116 117 119 120 121 122 123 124 126 127 128 129 131 132 133 134 135 137 138 141 142 143 145 147 148 151 153 154 155 156 158 159 160 161 162 163 164 165 166 168 169 170 172 173 174 175 176 177 179 183 184 185 186 18
[truncated: 1,225,812 more chars]
