# Supplementary material for: Redundant Design in Interdependent Networks
Source: PLoS One. 2016 Oct 20;11(10):e0164777. doi: 10.1371/journal.pone.0164777 (PMC5072686; doi:10.1371/journal.pone.0164777)
Supplement: S4 File — Text 18: Redundant proportion and nodes in network A with Random-based node back-up strategy. Text 19: Redundant proportion and nodes in network B with Random-based node back-up strategy. Text 20: Failed nodes in different redundant proportion in network A with Random-based node back-up strategy. Text 21: Redundant proportion and nodes in network A with Degree-based node back-up strategy. Text 22: Redundant proportion and nodes in network B with Degree-based node back-up strategy. Text 23: Failed nodes in different redundant proportion in network A with Degree -based node back-up strategy. Text 24: Redundant proportion and nodes in network A with InitialLoad-based node back-up strategy. Text 25: Redundant proportion and nodes in network B with InitialLoad-based node back-up strategy. Text 26: Failed nodes in different redundant proportion in network A with InitialLoad-based node back-up strategy. Text 27: Redundant proportion and nodes in network A with HFD-based node back-up strategy. Text 28: Redundant proportion and nodes in network B with HFD-based node back-up strategy. Text 29: Failed nodes in different redundant proportion in network A with HFD-based node back-up strategy. Text 30: Redundant proportion and nodes in network A with Dependency redundancy. Text 31: Redundant proportion and nodes in network B with Dependency redundancy. Text 32: Failed nodes in different redundant proportion in network A with Dependency redundancy. (ZIP) [file pone.0164777.s004.zip › Text 27.txt]

Redundant proportion:0.06
296 181 95 136 83 205 131 146 234 232 167 246 2 59 42 254 50 150 66 
Redundant proportion:0.08
56 296 181 95 136 83 205 131 146 234 232 41 167 246 189 2 59 42 236 98 254 50 150 66 
Redundant proportion:0.15
56 296 46 190 78 125 181 95 136 182 199 109 83 107 62 205 30 131 146 69 234 232 41 152 14 167 246 53 189 114 2 59 42 236 159 267 25 19 98 285 254 50 150 66 
Redundant proportion:0.28
56 296 46 241 73 276 190 78 125 181 95 47 136 182 199 109 140 83 107 62 205 118 30 131 146 43 216 69 24 234 232 41 139 34 152 127 6 226 14 167 9 246 53 280 189 191 114 32 22 2 59 89 42 37 243 194 3 273 52 260 236 159 284 72 178 103 84 179 223 277 267 25 19 299 98 285 254 93 50 150 271 279 110 287 66 
Redundant proportion:0.49
71 86 56 296 46 241 73 153 147 123 276 190 78 125 192 181 95 47 104 187 136 182 244 199 109 140 83 286 107 62 205 118 30 10 145 131 146 58 43 216 85 69 24 234 232 41 139 34 152 127 63 6 281 226 217 14 79 67 167 9 298 246 224 53 280 189 220 100 247 191 114 32 91 245 22 2 176 297 59 162 177 89 215 295 42 37 122 243 4 194 133 3 183 273 52 260 236 124 68 159 284 39 15 72 82 178 48 103 84 179 223 174 277 112 166 267 266 25 92 19 180 299 98 193 115 285 60 254 231 270 126 93 74 138 50 150 261 17 271 279 219 256 110 171 44 242 287 66 
