# Supplementary material for: Redundant Design in Interdependent Networks
Source: PLoS One. 2016 Oct 20;11(10):e0164777. doi: 10.1371/journal.pone.0164777 (PMC5072686; doi:10.1371/journal.pone.0164777)
Supplement: S4 File — Text 18: Redundant proportion and nodes in network A with Random-based node back-up strategy. Text 19: Redundant proportion and nodes in network B with Random-based node back-up strategy. Text 20: Failed nodes in different redundant proportion in network A with Random-based node back-up strategy. Text 21: Redundant proportion and nodes in network A with Degree-based node back-up strategy. Text 22: Redundant proportion and nodes in network B with Degree-based node back-up strategy. Text 23: Failed nodes in different redundant proportion in network A with Degree -based node back-up strategy. Text 24: Redundant proportion and nodes in network A with InitialLoad-based node back-up strategy. Text 25: Redundant proportion and nodes in network B with InitialLoad-based node back-up strategy. Text 26: Failed nodes in different redundant proportion in network A with InitialLoad-based node back-up strategy. Text 27: Redundant proportion and nodes in network A with HFD-based node back-up strategy. Text 28: Redundant proportion and nodes in network B with HFD-based node back-up strategy. Text 29: Failed nodes in different redundant proportion in network A with HFD-based node back-up strategy. Text 30: Redundant proportion and nodes in network A with Dependency redundancy. Text 31: Redundant proportion and nodes in network B with Dependency redundancy. Text 32: Failed nodes in different redundant proportion in network A with Dependency redundancy. (ZIP) [file pone.0164777.s004.zip › Text 28.txt]

Redundant proportion:0.06
50 205 2 286 136 59 296 146 232 42 181 234 246 167 66 150 98 95 
Redundant proportion:0.08
50 276 205 2 286 136 189 59 296 146 232 82 42 181 234 246 236 167 66 28 150 182 98 95 
Redundant proportion:0.24
231 106 50 276 41 226 171 205 24 2 93 125 34 121 286 196 136 91 189 78 54 149 216 63 59 107 273 296 146 232 82 139 42 9 181 234 271 49 109 247 115 124 153 246 122 25 194 32 236 167 66 28 37 150 279 223 178 86 260 182 19 262 133 98 267 14 241 147 95 114 190 245 
Redundant proportion:0.44
231 106 50 230 276 291 211 41 108 226 171 205 176 24 2 93 269 125 34 287 127 293 121 286 272 228 258 126 196 175 123 136 91 189 78 54 149 60 216 254 63 59 22 191 252 107 273 256 220 296 17 146 170 232 82 139 42 9 162 73 181 234 12 15 271 49 109 247 110 289 115 240 124 153 53 246 180 224 174 122 25 194 32 236 167 66 159 28 37 150 294 279 284 223 74 68 178 249 86 260 3 182 19 187 262 172 141 133 244 98 23 267 83 285 10 14 20 118 241 104 147 192 103 197 95 114 299 166 100 179 190 193 245 
Redundant proportion:0.66
231 106 50 230 276 261 291 211 41 280 108 226 171 205 176 24 2 206 93 269 125 34 287 127 293 121 199 79 286 272 228 80 258 126 102 196 175 123 136 268 160 91 27 120 189 78 214 85 4 295 54 149 145 60 213 216 254 63 59 22 39 191 47 252 107 273 256 220 275 296 17 146 170 232 185 82 139 184 42 239 9 270 162 73 200 181 72 16 238 234 12 15 271 49 109 247 110 289 115 158 240 124 153 58 217 53 292 246 180 224 174 154 251 188 122 237 25 194 32 236 6 77 167 36 94 66 159 28 61 37 203 45 150 294 279 164 155 284 138 265 29 223 132 74 68 178 249 86 260 3 182 19 187 262 172 297 46 141 133 244 98 23 267 83 285 10 14 20 118 113 241 283 242 119 104 263 281 147 192 103 197 51 135 111 95 114 62 299 298 233 166 100 179 190 193 156 245 
