# Supplementary material for: Redundant Design in Interdependent Networks
Source: PLoS One. 2016 Oct 20;11(10):e0164777. doi: 10.1371/journal.pone.0164777 (PMC5072686; doi:10.1371/journal.pone.0164777)
Supplement: S4 File — Text 18: Redundant proportion and nodes in network A with Random-based node back-up strategy. Text 19: Redundant proportion and nodes in network B with Random-based node back-up strategy. Text 20: Failed nodes in different redundant proportion in network A with Random-based node back-up strategy. Text 21: Redundant proportion and nodes in network A with Degree-based node back-up strategy. Text 22: Redundant proportion and nodes in network B with Degree-based node back-up strategy. Text 23: Failed nodes in different redundant proportion in network A with Degree -based node back-up strategy. Text 24: Redundant proportion and nodes in network A with InitialLoad-based node back-up strategy. Text 25: Redundant proportion and nodes in network B with InitialLoad-based node back-up strategy. Text 26: Failed nodes in different redundant proportion in network A with InitialLoad-based node back-up strategy. Text 27: Redundant proportion and nodes in network A with HFD-based node back-up strategy. Text 28: Redundant proportion and nodes in network B with HFD-based node back-up strategy. Text 29: Failed nodes in different redundant proportion in network A with HFD-based node back-up strategy. Text 30: Redundant proportion and nodes in network A with Dependency redundancy. Text 31: Redundant proportion and nodes in network B with Dependency redundancy. Text 32: Failed nodes in different redundant proportion in network A with Dependency redundancy. (ZIP) [file pone.0164777.s004.zip › Text 29.txt]

Redundant proportion:0.06
17 27 92 210 258 262 69 74 99 113 213 216 240 201 78 78 69 74 99 113 213 216 240 280 24 248 45 14 118 201 30 78 14 29 65 70 85 208 283 39 43 94 130 155 192 201 78 39 43 94 130 155 192 117 206 175 136 85 37 114 201 78 13 31 119 235 241 242 289 294 49 55 110 111 116 166 292 201 146 78 85 98 100 189 236 287 299 6 30 46 47 62 103 140 191 199 244 267 285 83 100 189 236 287 3 9 14 15 19 22 24 25 28 32 34 37 38 41 53 54 56 63 73 82 86 93 104 105 106 107 109 114 118 121 122 125 128 139 147 149 152 153 162 170 178 182 190 192 193 194 196 216 219 226 231 245 253 260 271 273 279 286 10 20 68 91 124 126 131 174 241 258 276 98 1 2 4 5 7 8 11 12 16 17 18 21 23 26 27 29 33 35 36 39 40 42 43 44 45 48 51 52 57 58 59 60 61 64 65 67 69 70 71 72 74 75 76 77 79 80 81 84 87 88 89 90 92 94 96 97 99 101 102 108 112 113 115 117 120 123 127 129 130 132 133 134 135 137 138 141 142 143 144 145 148 150 151 154 155 156 157 158 159 160 161 163 164 165 167 168 169 171 172 173 175 176 177 179 180 181 183 184 185 186 187 188 195 197 198 200 202 203 204 205 206 207 208 209 210 211 212 213 214 215 217 218 220 221 222 223 224 225 227 228 229 230 232 233 234 237 238 239 240 243 246 247 248 249 250 251 252 255 256 257 259 261 262 263 264 265 266 268 269 270 272 274 275 277 278 280 281 282 283 284 288 290 291 293 295 297 298 300 50 66 95 136 254 296 49 55 110 111 116 166 292 291 93 296 182 11 297 233 193 146 201 78 85 254 140 137 202 299 253 6 30 46 47 62 83 100 103 189 191 199 236 244 267 285 287 56 3 9 10 14 15 19 20 22 24 25 28 32 34 37 38 41 53 54 63 64 68 69 70 73 82 86 91 104 105 106 107 109 112 114 118 121 122 124 125 126 128 131 139 142 147 149 152 153 162 170 174 178 179 190 192 194 196 211 216 219 226 231 241 245 258 260 271 273 276 279 281 284 5 266 44 255 98 1 2 4 7 8 12 13 16 17 18 21 23 26 27 29 31 33 35 36 39 40 42 43 45 48 50 51 52 57 58 59 60 61 65 66 67 71 72 74 75 76 77 79 80 81 84 87 88 89 90 92 94 95 96 97 99 101 102 108 113 115 117 119 120 123 127 129 130 132 133 134 135 136 138 141 143 144 145 148 150 151 154 155 156 157 158 159 160 161 163 164 165 167 168 169 171 172 173 175 176 177 180 181 183 184 185 186 187 188 195 197 198 200 203 204 205 206 207 208 209 210 212 213 214 215 217 218 220 221 222 223 224 225 227 228 229 230 232 234 235 237 238 239 240 242 243 246 247 248 249 250 251 252 256 257 259 261 262 263 264 265 268 269 270 272 274 275 277 278 280 282 283 288 289 290 293 294 295 298 300 286 49 79 97 137 143 145 268 289 17 82 153 182 274 293 201 78 17 82 153 182 274 293 199 120 216 9 200 72 119 233 201 30 45 63 107 139 168 261 14 30 62 105 154 162 257 201 14 30 62 105 154 162 257 121 102 64 96 58 278 201 21 24 29 38 123 173 259 298 65 90 111 113 174 269 300 201 78 98 189 236 299 287 83 85 100 6 267 46 47 199 285 25 30 62 103 140 191 244 14 19 32 41 49 53 114 118 125 152 178 182 190 196 226 66 3 4 5 7 9 10 13 15 16 17 20 22 23 27 28 34 35 36 37 39 43 44 48 52 54 56 58 60 63 64 67 68 69 70 71 72 73 77 82 84 86 88 91 93 99 102 104 105 106 107 109 110 112 115 121 122 124 126 127 128 132 133 134 135 138 139 141 142 143 144 145 147 148 149 153 154 158 159 162 166 169 170 171 172 175 176 179 183 184 187 188 192 193 194 197 198 200 211 213 214 216 217 219 220 224 228 230 231 233 238 239 240 241 242 243 245 247 249 250 253 256 257 258 260 261 262 263 266 270 271 273 274 276 277 279 280 281 282 283 284 286 291 292 293 294 295 12 29 33 45 51 61 74 76 79 89 94 108 119 131 155 156 157 160 164 168 185 203 223 251 252 259 268 289 298 11 31 40 42 50 80 81 87 95 116 136 146 150 165 167 181 205 210 222 232 235 246 254 265 275 296 59 161 248 272 75 234 290 1 2 8 18 26 55 57 92 96 97 101 117 120 129 130 137 151 163 177 180 186 195 202 204 206 207 208 209 212 215 218 221 225 227 229 237 255 264 278 288 297 65 90 111 113 174 269 300 171 88 206 287 18 180 20 130 201 78 254 189 236 299 83 85 100 6 30 46 47 199 267 285 14 19 25 32 41 49 53 62 103 107 114 118 125 140 149 152 178 182 190 191 196 226 244 253 273 70 56 3 4 5 7 8 9 10 11 12 13 15 16 17 21 22 23 24 27 28 29 31 33 34 35 36 37 38 39 40 43 44 45 48 51 52 54 57 58 60 61 63 64 67 68 69 71 72 73 74 76 77 79 80 81 82 84 86 87 89 91 92 93 94 96 99 102 104 105 106 108 109 110 112 115 119 121 122 123 124 126 127 128 129 131 132 133 134 135 137 138 139 141 142 143 144 145 147 148 153 154 155 156 157 158 159 160 162 164 165 166 168 169 170 172 173 175 176 177 179 183 184 185 187 188 192 193 194 195 197 198 200 202 203 204 211 212 213 214 215 216 217 218 219 220 221 223 224 227 228 229 230 231 233 238 239 240 241 242 243 245 247 249 250 251 252 255 256 257 258 259 260 261 262 263 264 266 268 270 271 274 276 277 278 279 280 281 282 283 284 288 289 291 292 293 294 295 297 298 136 234 1 2 26 42 50 55 59 66 75 95 97 98 101 116 117 120 146 150 151 161 163 167 181 186 205 207 208 209 210 222 225 232 235 237 246 248 265 272 275 286 290 296 20 52 93 111 130 148 275 287 14 88 186 201 218 256 98 78 78 14 88 186 201 218 226 256 195 266 107 82 238 197 299 98 30 78 91 92 139 160 178 202 237 280 48 126 143 272 281 285 201 78 48 126 143 272 281 285 145 248 96 289 215 94 19 135 201 78 27 75 184 206 250 251 278 149 154 172 192 225 297 146 201 78 149 154 172 192 225 297 24 160 122 28 98 23 51 146 201 78 53 60 174 185 253 259 265 6 79 126 137 184 222 280 136 199 201 78 6 79 126 137 184 222 280 134 258 224 237 83 20 283 201 43 52 78 44 47 55 134 233 247 297 41 45 76 91 160 260 266 98 146 201 78 41 45 76 91 160 260 266 293 38 272 42 3 141 156 98 201 78 24 63 142 161 177 189 295 10 18 138 183 277 299 201 78 10 18 138 165 183 277 299 88 102 73 115 161 137 201 78 91 104 165 247 277 291 292 27 80 96 105 142 265 201 78 27 80 96 105 142 265 145 39 153 141 225 100 179 201 78 62 78 110 144 159 199 208 212 70 86 106 131 227 239 274 201 78 70 86 106 131 227 239 274 65 30 290 181 208 52 37 201 48 78 124 125 198 220 261 278 279 299 26 60 111 156 237 248 250 201 286 47 78 98 287 85 100 189 236 6 46 83 199 267 285 30 62 103 191 14 25 32 41 49 53 114 118 125 149 152 178 182 190 196 226 244 273 3 4 5 9 10 15 16 17 19 20 22 24 27 28 34 35 36 37 38 39 43 44 48 52 54 56 63 64 67 68 69 70 72 73 82 84 86 91 93 99 102 104 105 106 107 109 110 112 115 121 122 123 126 127 128 132 133 134 138 139 140 141 142 144 145 147 153 154 158 159 162 170 171 172 174 175 176 179 184 187 192 193 194 211 214 216 217 219 224 228 230 231 233 238 239 240 241 243 245 247 253 256 258 260 262 266 271 274 276 277 280 281 282 284 291 292 293 294 298 7 12 23 29 33 45 58 61 74 77 79 89 90 113 119 124 131 155 157 165 166 168 180 185 188 197 200 206 213 220 223 249 251 252 259 261 263 268 269 283 289 295 297 8 31 40 42 50 66 80 95 96 136 146 167 181 205 221 227 232 242 246 254 257 296 1 59 108 160 203 11 265 2 13 18 21 51 55 57 65 71 75 76 81 87 88 92 94 97 101 116 117 120 129 130 135 137 143 148 150 151 161 163 164 169 173 177 183 186 195 202 204 207 208 209 210 212 215 218 222 225 229 234 235 255 264 270 272 275 288 290 300 26 60 111 156 237 248 250 204 31 167 138 278 51 282 253 47 201 286 78 254 287 85 100 189 236 299 6 30 46 83 199 267 285 14 19 25 32 41 49 53 62 103 107 114 118 125 140 149 152 178 182 190 191 196 226 244 273 70 3 4 5 7 8 9 10 11 12 13 15 16 17 20 21 22 23 24 27 28 29 33 34 35 36 37 38 39 40 43 44 45 48 52 54 56 58 61 63 64 67 68 69 71 72 73 74 77 79 81 82 84 86 87 88 89 90 91 92 93 96 99 102 104 105 106 109 110 112 113 115 119 121 122 123 124 126 127 128 131 132 133 134 135 139 141 142 143 144 145 147 148 153 154 155 157 158 159 162 165 166 168 169 170 171 172 173 174 175 176 177 179 180 183 184 185 187 188 192 193 194 197 198 200 206 211 212 213 214 215 216 217 218 219 220 221 223 224 227 228 230 231 233 238 239 240 241 242 243 245 247 249 251 252 255 256 257 258 259 260 261 262 263 264 266 268 269 270 271 274 276 277 279 280 281 283 284 288 289 291 292 293 294 295 297 298 136 95 1 42 50 55 59 66 75 80 98 108 116 117 146 160 181 203 205 207 210 222 232 246 265 296 2 18 57 65 76 94 97 101 120 129 130 137 150 151 161 163 164 186 195 202 208 209 225 229 234 235 272 275 290 300 16 24 63 237 260 273 295 134 152 179 220 243 299 201 134 152 179 220 243 299 41 88 102 19 198 192 165 201 32 81 163 168 222 237 255 39 80 133 171 172 175 279 201 254 78 98 39 80 133 171 172 175 279 144 78 240 58 29 19 285 201 254 30 12 24 99 110 122 242 266 299 164 174 187 196 243 276 289 98 201 146 78 164 174 187 196 243 276 289 261 88 63 290 170 297 242 253 146 201 254 78 26 90 168 178 195 199 210 241 36 39 40 126 134 171 201 246 286 78 36 39 40 126 134 171 176 149 58 215 236 52 45 11 201 246 62 78 34 102 183 184 275 290 298 11 84 193 223 251 201 34 167 78 11 84 193 223 251 97 22 188 122 197 166 130 34 167 201 78 14 24 122 171 204 253 256 287 46 55 138 139 175 188 245 167 201 78 46 55 138 139 175 188 245 117 88 170 292 159 83 288 299 167 201 78 16 63 77 170 239 257 281 14 29 64 87 215 265 275 201 78 14 29 64 87 215 265 275 41 102 27 53 262 10 111 201 78 117 129 162 210 221 245 253 277 63 75 104 110 194 233 238 181 201 78 98 85 100 189 236 287 299 6 46 47 62 103 191 199 244 267 285 19 25 30 41 53 107 114 118 140 152 14 15 22 24 28 32 34 37 49 54 73 82 86 93 106 109 121 122 125 128 131 139 149 153 162 178 182 190 192 196 216 226 231 241 245 260 271 273 279 1 3 4 5 7 8 9 10 11 12 13 16 17 18 20 21 23 26 27 29 31 33 35 36 38 39 40 43 44 45 48 51 52 55 56 57 58 60 61 64 65 67 68 69 70 71 72 74 76 77 79 80 81 84 87 88 89 90 91 92 94 96 97 99 101 102 105 108 111 112 113 115 116 119 120 123 124 126 127 130 132 133 134 135 137 138 141 142 143 144 145 147 148 151 154 155 156 157 158 159 160 161 163 164 165 166 168 169 170 171 172 173 174 175 176 177 179 180 183 184 185 186 187 188 193 195 197 198 200 202 203 204 206 207 208 209 211 212 213 214 215 217 218 219 220 222 223 224 225 227 228 229 230 235 237 239 240 242 243 247 248 249 250 251 252 255 256 257 258 259 261 262 263 264 265 266 268 269 270 272 274 275 276 278 280 281 282 283 284 286 288 289 290 291 292 293 294 295 297 298 300 277 2 42 50 59 66 83 95 136 146 150 167 205 232 234 246 254 296 63 75 104 110 194 233 238 275 185 158 45 265 148 83 225 201 33 78 85 100 189 236 254 287 299 6 30 46 47 62 103 140 191 199 244 267 285 14 15 19 22 24 25 28 32 34 37 38 41 49 53 54 56 73 82 86 93 105 106 107 109 114 118 121 122 125 128 131 139 149 152 153 162 178 182 190 192 196 216 219 226 231 241 245 253 260 271 273 279 70 1 3 4 5 7 8 9 10 11 12 13 16 17 18 20 21 23 26 27 29 31 35 36 39 40 43 44 48 51 52 55 57 58 60 61 64 65 67 68 69 71 72 74 76 77 79 80 81 84 87 88 89 90 91 92 94 96 97 99 101 102 108 111 112 113 115 116 117 119 120 123 124 126 127 129 130 132 133 134 135 137 138 141 142 143 144 145 147 151 154 155 156 157 159 160 161 163 164 165 166 167 168 169 170 171 172 173 174 175 176 177 179 180 181 183 184 186 187 188 193 195 197 198 200 202 203 204 206 207 208 209 210 211 212 213 214 215 217 218 220 221 222 223 224 227 228 229 230 235 237 239 240 242 243 246 247 248 249 250 251 252 255 256 257 258 259 261 262 263 264 266 268 269 270 272 274 276 277 278 280 281 282 283 284 288 289 290 291 292 293 294 295 297 298 300 136 2 42 50 59 66 95 98 146 150 205 232 234 286 296 33 38 73 115 192 279 294 295 16 53 54 148 151 191 207 2 201 78 16 53 54 148 151 191 207 269 287 13 256 32 282 193 165 2 201 78 5 21 46 90 104 245 260 271 12 76 135 147 213 229 201 78 12 76 135 147 213 229 106 171 8 149 39 148 198 281 201 78 18 24 33 157 165 287 294 75 122 229 245 252 293 201 232 83 78 75 108 122 229 245 252 293 88 269 247 153 299 193 83 201 90 78 41 46 99 122 133 248 285 69 112 158 174 178 244 201 254 69 112 158 170 174 178 244 92 8 63 184 133 257 201 254 11 22 76 200 223 278 282 295 64 71 251 263 285 289 201 2 246 78 64 71 91 251 263 285 289 276 151 36 223 51 95 165 2 201 246 78 5 71 92 125 193 248 295 11 58 178 244 273 291 201 254 78 11 58 178 244 273 291 106 1 248 31 255 133 165 201 254 78 19 30 69 108 122 174 257 266 47 48 93 96 210 235 261 83 98 201 78 47 48 93 96 210 235 261 250 70 87 252 170 224 10 242 201 57 254 78 1 111 127 147 239 273 298 106 123 131 143 264 287 295 201 106 123 131 143 264 287 295 231 107 101 16 262 192 130 201 84 89 128 194 206 270 16 27 32 33 100 196 229 42 201 78 16 27 32 33 100 196 229 221 163 232 183 28 263 201 168 78 6 7 15 21 57 114 174 218 51 94 119 125 137 273 288 201 78 51 94 119 125 137 273 288 105 50 211 171 228 143 224 155 201 78 31 53 98 129 169 206 285 295 33 80 102 106 218 277 292 181 201 78 33 80 102 106 218 277 292 93 134 254 185 217 28 257 165 201 78 54 57 93 183 277 295 21 84 87 92 140 195 245 201 98 167 78 21 84 87 92 140 195 245 286 228 266 188 225 165 98 167 201 78 10 87 163 170 195 202 256 298 76 206 211 231 233 248 201 78 98 76 206 211 231 233 236 248 71 295 240 53 94 288 130 201 78 254 3 44 74 94 99 106 266 23 72 164 187 249 262 287 98 201 78 23 72 164 187 249 262 287 186 293 268 60 63 47 242 201 254 78 16 25 101 133 252 294 299 74 93 162 207 212 201 254 78 74 93 162 207 212 41 243 59 184 267 193 253 201 259 30 1 48 90 223 233 270 89 91 92 195 219 220 243 42 201 78 89 91 92 195 219 220 243 231 218 149 223 3 263 42 201 78 11 101 148 177 237 243 256 289 28 72 88 116 132 182 295 201 78 98 28 72 88 116 132 182 295 276 59 238 161 19 173 288 233 201 78 254 25 57 152 156 220 225 264 285 56 70 79 114 140 157 201 78 78 56 70 79 114 140 157 243 228 99 109 138 74 241 257 201 30 78 18 29 35 137 187 280 284 294 16 57 145 200 207 218 201 83 78 98 16 57 145 200 207 218 108 206 125 9 40 135 209 193 83 201 78 254 1 30 58 86 101 102 108 48 51 120 207 280 289 293 83 182 201 78 98 287 299 282 6 47 85 100 189 199 236 267 285 83 287 14 19 25 32 34 37 38 41 46 49 53 56 62 103 107 114 118 125 140 149 152 178 190 191 196 216 226 244 253 273 279 286 3 9 15 24 28 47 54 63 73 82 86 91 93 104 106 109 110 121 122 124 128 131 139 147 153 162 170 193 194 241 245 260 267 271 284 285 4 5 7 8 10 11 12 13 16 17 18 20 21 22 23 26 27 29 31 33 35 36 39 40 43 44 45 52 55 57 60 61 64 65 67 68 69 70 71 72 74 75 76 77 79 80 81 84 87 88 89 90 92 94 96 97 99 105 111 112 113 115 116 117 119 123 126 127 129 130 132 133 134 135 137 138 141 142 143 144 145 148 151 154 155 156 157 158 159 160 161 163 164 165 166 167 168 169 171 172 173 174 175 176 177 179 180 181 183 184 185 186 187 188 192 195 197 198 200 202 203 204 205 206 208 209 210 211 212 213 214 215 217 218 219 220 221 222 223 224 225 227 228 229 230 231 233 235 237 238 239 240 242 243 246 247 248 249 250 251 252 255 256 257 258 259 261 262 263 264 265 266 268 269 270 272 274 275 276 277 278 281 283 288 290 291 292 294 295 297 298 300 2 42 50 59 66 95 136 146 150 232 234 254 296 48 51 120 207 280 289 293 231 70 80 4 59 22 252 182 201 57 78 254 299 253 282 83 85 100 189 236 287 105 38 52 235 257 3 6 9 14 15 19 24 25 28 30 32 34 37 41 46 47 49 53 54 56 62 63 73 82 86 91 93 103 104 106 107 109 110 114 118 121 122 124 125 128 131 139 140 147 149 152 153 162 170 178 190 191 192 193 194 196 199 216 219 226 241 244 245 260 267 271 273 279 284 285 1 2 5 7 8 10 11 12 13 16 17 18 20 21 23 26 27 29 31 33 35 36 39 40 42 43 44 45 55 58 60 61 64 65 67 68 69 71 72 74 75 76 77 79 81 84 87 88 89 90 92 94 96 97 98 99 101 102 108 111 112 113 115 116 117 119 123 126 127 129 130 132 133 134 135 137 138 141 142 143 144 145 148 150 151 154 155 156 157 158 159 160 161 163 164 165 166 167 168 169 171 172 173 174 175 176 177 179 180 181 183 184 185 186 187 188 195 197 198 200 202 203 204 205 206 208 209 210 211 212 213 214 215 217 218 220 221 222 223 224 225 227 228 229 230 232 233 237 238 239 240 242 243 246 247 248 249 250 251 255 256 258 259 261 262 263 264 265 266 268 269 270 272 274 275 276 277 278 281 283 288 290 291 292 294 295 297 298 300 136 50 66 95 146 234 286 296 19 86 119 135 141 148 267 294 8 89 107 129 133 290 300 42 181 201 254 78 98 8 89 107 129 133 290 300 250 4 296 239 162 238 235 193 42 181 201 254 78 45 52 126 160 202 290 291 1 67 177 221 268 298 201 78 98 1 67 166 177 221 268 298 121 195 264 289 94 100 201 78 254 149 159 174 249 258 266 288 289 62 99 148 163 187 241 98 201 78 62 99 148 163 187 224 241 234 208 244 14 242 298 233 201 254 78 38 41 45 93 100 137 173 202 35 102 126 221 249 281 201 98 78 35 102 121 126 221 249 281 287 92 266 140 9 180 94 98 201 78 38 93 139 154 235 274 14 36 126 209 210 231 201 246 98 14 36 126 209 210 231 287 266 96 271 182 103 98 201 246 4 44 58 65 68 220 251 289 27 35 87 169 198 241 281 201 78 27 35 87 169 198 241 281 177 293 80 175 207 138 23 233 201 78 27 75 97 111 121 163 217 244 4 51 96 154 271 281 201 78 78 4 46 51 96 154 271 281 24 160 216 107 146 240 116 201 30 78 19 189 192 195 258 283 37 60 131 140 201 251 262 37 60 131 140 201 251 262 250 137 32 236 14 114 1 10 184 194 220 239 291 49 103 108 110 133 83 201 254 49 103 108 110 133 231 71 122 183 138 262 100 83 201 254 35 58 61 137 191 283 291 75 223 271 281 284 298 201 78 75 125 223 271 281 284 298 80 126 9 142 114 100 201 30 9 17 140 149 159 208 213 225 36 93 101 183 192 258 201 246 181 78 36 93 101 129 183 192 258 280 56 234 208 37 294 74 181 201 246 78 5 91 97 128 133 174 209 271 9 16 103 176 225 201 254 78 78 9 16 103 176 225 106 145 216 232 184 224 203 281 201 259 30 78 16 140 145 159 192 210 3 22 36 120 137 273 182 201 246 78 3 22 36 120 137 273 41 56 72 208 32 45 182 201 246 78 43 47 94 212 218 219 239 240 8 31 72 112 122 254 285 201 78 8 31 72 112 122 254 285 81 38 60 201 155 284 262 172 48 78 63 77 91 106 220 233 248 281 31 126 170 241 279 284 201 254 31 126 170 241 279 284 102 27 145 47 138 3 133 111 201 254 36 71 72 84 168 289 10 90 138 143 170 201 246 10 90 138 143 170 34 1 212 221 58 233 201 131 6 12 36 197 213 225 240 281 88 123 180 182 262 300 201 246 78 88 123 180 182 262 300 105 261 34 77 294 74 172 111 201 131 78 53 117 203 206 236 261 279 285 9 105 147 184 214 223 276 201 78 9 105 147 184 214 223 276 134 275 66 28 202 278 282 257 201 78 22 27 29 32 35 38 106 210 49 79 138 158 163 196 239 201 2 78 49 79 138 158 163 196 239 151 24 206 144 125 287 47 45 2 201 78 23 53 61 198 210 219 257 270 129 211 236 241 244 181 201 78 129 211 236 241 244 263 205 134 126 167 45 284 10 181 201 30 1 54 78 100 109 141 229 278 18 25 47 131 175 292 201 78 18 25 47 131 175 231 292 286 30 140 55 162 249 51 201 78 43 68 81 92 140 194 247 264 41 65 155 226 254 281 285 201 41 65 155 226 254 281 285 81 207 78 248 56 183 141 241 201 53 76 96 100 110 187 241 4 84 93 176 204 245 265 201 78 4 84 93 176 204 245 265 134 91 213 140 290 40 11 201 78 28 63 134 174 248 284 291 69 109 141 202 208 217 218 201 254 78 69 109 141 202 208 217 218 2 102 42 224 133 209 100 201 254 78 63 93 154 210 217 268 300 48 61 106 141 201 299 98 78 48 61 106 141 201 299 102 266 271 45 116 119 245 98 30 47 170 172 174 198 247 257 299 67 134 212 219 258 259 201 67 134 212 219 258 259 38 53 246 224 167 141 10 253 201 4 10 58 77 148 177 278 36 72 165 219 269 281 297 146 201 246 78 36 72 165 219 269 281 297 177 71 80 27 238 161 51 146 201 246 78 17 26 36 37 40 48 107 165 126 159 171 204 244 201 246 286 78 126 159 171 204 244 280 176 34 169 127 218 64 153 201 131 62 30 98 124 144 209 231 244 255 284 39 40 120 189 216 219 275 182 201 78 39 40 120 189 216 219 275 254 204 181 203 260 46 285 209 182 201 78 5 23 48 71 134 226 21 148 149 159 171 241 263 201 21 148 149 159 171 241 263 106 205 218 1 42 112 201 11 68 106 140 268 288 298 35 46 52 69 162 236 297 146 201 78 35 46 52 69 162 236 297 276 207 47 56 119 298 130 146 201 78 47 99 118 165 188 274 286 287 48 89 106 122 227 254 279 42 167 201 48 89 106 122 227 254 279 38 63 69 153 194 103 62 299 42 201 128 33 49 102 132 214 281 299 108 114 118 160 165 178 203 83 201 78 78 108 114 118 160 165 178 203 269 199 22 139 279 111 253 83 201 30 78 43 96 98 168 222 285 292 32 35 40 49 76 177 214 201 78 32 35 40 49 76 177 214 81 213 254 58 29 257 179 201 78 5 11 15 62 78 165 221 20 85 118 125 184 190 252 201 20 85 118 125 184 190 252 106 276 211 65 30 153 265 201 23 75 104 106 127 153 173 226 17 45 80 200 259 289 201 78 17 45 80 200 259 289 205 160 39 47 101 15 180 112 201 78 41 62 84 110 113 157 259 5 120 217 229 230 295 182 201 78 5 120 217 229 230 295 92 65 221 290 273 247 20 182 201 78 9 46 62 91 149 162 274 6 86 90 166 227 253 298 201 181 78 6 86 90 166 227 253 298 129 8 65 145 234 158 103 181 201 78 32 41 94 111 163 192 211 231 14 15 69 155 254 256 276 201 14 15 69 155 254 256 276 144 92 60 107 240 32 150 260 201 1 27 36 47 107 206 14 91 104 108 134 236 242 83 201 246 14 91 104 108 134 236 242 231 24 34 38 64 28 83 201 131 5 7 61 157 243 251 293 295 57 93 107 139 177 188 244 167 201 78 57 93 107 139 177 188 244 106 50 126 247 173 23 190 165 167 201 78 3 57 76 102 106 179 298 31 44 75 85 176 230 278 201 267 78 31 44 75 85 176 230 278 186 228 91 22 47 222 130 201 267 78 104 126 130 174 177 201 278 291 12 73 115 132 143 263 267 201 78 12 73 115 132 143 263 267 39 264 82 224 161 48 51 100 201 78 22 27 70 86 103 157 166 6 17 29 162 198 251 275 201 2 78 6 17 29 162 198 251 275 151 24 136 4 219 247 229 2 201 78 28 112 149 154 160 192 217 258 27 92 110 142 183 203 206 201 78 27 92 110 142 183 203 206 2 227 234 271 289 32 116 14 201 78 40 53 61 67 118 126 168 224 96 111 125 212 222 229 289 201 78 98 96 111 125 212 222 229 289 127 134 126 123 69 264 58 132 201 78 254 106 125 163 166 172 177 208 217 33 63 67 114 197 262 289 201 78 33 63 67 114 197 262 289 47 31 240 229 246 161 37 116 201 78 7 16 45 125 152 175 244 294 28 65 68 171 195 201 28 31 65 68 171 195 50 41 121 99 174 46 193 201 43 155 188 189 198 203 213 215 22 114 204 216 270 277 167 201 78 78 22 114 204 216 270 277 294 81 49 194 137 167 66 164 201 128 30 78 3 6 43 94 121 134 188 245 63 122 139 170 206 228 167 201 63 122 139 170 206 228 186 105 81 60 146 42 194 148 201 128 39 55 91 117 152 164 189 225 87 93 177 208 231 259 277 201 6 30 78 85 98 100 199 236 267 285 287 299 83 189 243 244 14 19 22 24 25 28 32 34 37 38 41 46 47 49 53 54 56 62 73 82 86 103 106 107 109 114 118 122 125 128 139 140 149 153 162 178 182 190 191 192 196 216 219 226 241 245 253 260 271 273 279 286 3 9 10 16 17 43 60 63 67 68 91 102 104 110 115 121 123 126 127 131 141 147 152 171 172 174 176 179 193 194 211 224 230 247 256 258 262 267 276 285 291 293 66 95 205 223 1 2 4 5 7 8 11 12 13 15 18 20 21 23 26 27 29 31 33 35 36 40 42 44 45 48 50 51 52 57 58 59 61 64 65 69 70 71 72 74 75 76 77 79 80 81 84 88 89 90 92 94 96 97 99 101 105 108 111 112 113 116 119 120 124 129 130 132 133 134 135 136 137 138 142 143 144 145 146 148 150 151 154 155 156 157 158 159 160 161 163 165 166 167 168 169 170 173 175 180 181 183 184 185 186 187 188 195 197 198 200 202 203 204 206 207 209 210 212 213 214 215 217 218 220 221 222 227 228 229 232 233 234 235 237 238 239 240 242 246 248 249 250 251 252 254 255 257 261 263 264 265 266 268 269 270 272 274 275 278 280 281 282 283 284 288 289 290 292 294 295 296 297 298 300 87 93 177 208 231 259 277 210 272 145 275 99 124 137 74 201 78 83 85 100 189 236 254 287 299 105 70 52 235 257 243 244 3 4 5 6 9 10 14 15 16 17 19 20 22 24 25 28 30 32 34 37 38 41 43 44 46 47 49 53 54 56 60 62 63 64 67 68 69 73 82 86 91 102 103 104 106 107 109 110 112 114 115 118 121 122 123 125 126 127 128 131 139 140 141 142 144 147 149 152 153 158 162 170 171 172 174 176 178 179 182 190 191 192 193 194 196 199 211 214 216 219 224 226 230 241 245 247 253 256 258 260 262 267 271 273 276 279 281 282 284 285 291 293 66 95 223 1 2 7 8 11 12 13 18 21 23 26 27 29 31 33 35 36 39 40 42 45 48 50 51 55 57 58 59 61 65 71 72 75 76 77 79 80 81 84 88 89 90 92 94 96 97 98 101 108 111 113 116 117 119 120 129 130 132 133 134 135 136 138 143 146 148 150 151 154 155 156 157 159 160 161 163 164 165 166 167 168 169 173 175 180 181 183 184 185 186 187 188 195 197 198 200 202 203 204 205 206 207 209 212 213 215 217 218 220 221 222 225 227 228 229 232 233 234 237 238 239 240 242 246 248 249 250 251 252 255 261 263 264 265 266 268 269 270 274 278 280 283 288 289 290 292 294 295 296 297 298 300 286 128 133 140 145 152 178 189 219 5 73 91 100 195 240 268 201 254 78 5 73 91 100 195 240 268 232 184 56 72 99 215 137 284 201 259 78 17 21 54 65 80 113 114 142 1 10 77 112 126 223 299 201 78 1 10 77 112 126 223 299 280 171 286 175 189 273 143 73 201 78 33 70 149 194 207 217 229 285 4 6 75 80 87 187 209 201 78 98 4 6 75 80 87 187 209 269 136 234 183 61 116 249 257 201 78 254 54 56 86 94 109 119 175 299 23 48 197 220 227 201 78 23 48 197 220 227 286 5 4 60 55 296 174 253 201 78 15 89 172 178 193 249 293 28 37 75 148 155 157 42 201 78 28 37 75 148 155 157 215 211 163 246 255 244 190 201 168 78 5 56 85 124 184 224 243 20 22 60 93 128 193 223 201 20 22 60 93 128 193 223 106 5 85 204 122 132 173 201 
Redundant proportion:0.08
30 97 104 140 182 186 221 278 3 6 13 65 247 298 201 78 3 6 13 65 247 298 70 216 39 56 44 25 265 51 201 78 13 21 92 100 114 115 291 10 139 141 213 259 201 10 139 140 141 213 259 291 171 248 143 256 100 201 37 69 82 92 106 139 143 14 48 58 290 201 78 14 48 58 290 169 87 214 248 47 96 200 201 78 15 75 84 161 201 211 132 147 202 210 266 98 201 132 147 160 202 210 266 211 221 115 48 150 98 201 46 47 65 74 86 110 29 120 127 149 201 257 274 182 78 29 120 127 149 201 257 274 8 38 175 268 4 290 182 78 22 96 115 116 182 247 263 280 53 109 228 255 201 2 78 53 109 113 228 255 151 213 256 220 44 141 135 2 201 78 16 26 90 162 198 231 267 280 12 27 93 120 188 193 167 182 201 286 78 12 27 93 120 188 193 41 176 149 158 167 260 235 135 182 201 128 62 78 35 73 92 93 105 118 138 184 19 31 160 161 206 275 201 98 296 78 13 19 31 160 161 206 275 125 248 266 191 69 270 122 98 201 296 78 15 80 99 142 183 190 283 78 107 147 285 287 201 167 286 78 107 147 285 287 211 189 63 73 188 26 114 167 201 286 10 119 147 173 199 219 253 297 14 17 72 88 183 283 294 146 201 78 14 17 72 88 183 283 294 71 296 16 180 52 284 83 156 201 76 78 63 101 112 135 170 210 250 258 43 44 71 90 129 143 185 181 201 78 43 44 71 90 129 143 185 102 59 227 239 53 45 98 14 181 201 78 20 38 55 76 121 183 219 255 61 92 120 240 281 288 182 201 167 78 287 299 85 100 6 267 285 30 46 47 62 103 191 199 6 83 100 254 267 14 19 25 32 34 37 49 53 107 114 118 125 128 139 140 149 152 178 190 192 196 216 226 231 241 244 253 260 273 279 286 3 9 10 15 20 22 24 41 47 54 63 68 73 86 93 103 104 106 109 110 121 122 124 131 147 153 162 170 174 179 191 193 194 211 245 258 271 291 1 4 5 7 8 11 12 13 16 17 18 21 23 26 27 28 29 31 33 35 36 39 40 42 43 44 45 48 51 52 57 58 60 64 65 67 69 70 71 72 74 75 77 79 80 81 82 84 87 88 89 90 91 94 96 97 99 101 102 105 108 111 112 113 115 116 117 119 123 126 127 129 130 132 133 134 135 137 138 141 142 143 144 145 148 151 154 155 156 157 158 159 160 161 163 164 165 166 168 169 171 172 173 175 176 177 180 181 184 185 186 187 188 195 197 198 200 202 203 204 205 206 207 208 209 210 212 213 214 215 217 218 220 221 222 223 224 225 227 228 229 230 233 235 237 238 239 242 243 246 247 248 249 250 251 252 256 257 259 261 262 263 264 265 266 268 269 270 272 274 275 276 277 278 280 282 283 284 289 290 292 293 294 295 297 298 300 76 2 50 56 59 66 95 98 136 146 150 189 232 234 236 296 61 92 120 240 281 288 226 287 272 91 146 188 284 285 167 182 201 78 299 253 85 140 105 235 257 6 30 83 100 199 254 267 8 38 65 219 142 3 9 10 14 15 19 20 22 24 25 32 34 37 41 46 47 49 53 54 56 62 63 64 68 69 73 86 93 103 104 106 107 109 110 114 118 121 122 124 125 126 128 131 139 147 149 152 153 162 170 174 178 179 190 191 192 193 194 196 211 216 231 241 244 245 258 260 271 273 279 291 112 1 2 4 5 7 11 12 13 16 17 18 21 23 26 27 29 31 33 35 36 39 40 42 43 44 45 48 51 52 55 57 58 59 60 67 70 71 72 74 75 76 77 79 80 81 84 87 88 89 90 94 95 96 97 98 99 101 102 108 111 113 115 116 117 119 123 127 129 130 132 133 134 135 136 137 138 141 143 144 145 148 150 151 154 155 156 157 158 159 160 161 163 164 165 166 168 169 171 172 173 175 176 177 180 181 183 184 185 186 187 195 197 198 200 202 203 204 205 206 207 208 209 210 212 213 214 215 217 218 220 221 222 223 224 225 227 228 229 230 232 233 234 237 238 239 242 243 246 247 248 249 250 251 252 255 256 259 261 262 263 264 265 266 268 269 270 274 275 277 278 280 282 283 289 290 292 293 294 295 297 298 300 28 50 66 82 189 236 276 286 296 22 54 160 161 162 216 29 51 169 172 297 146 201 2 78 29 51 169 172 289 297 151 286 115 158 84 2 146 201 78 119 149 218 230 247 289 45 94 188 216 167 201 45 94 188 216 296 234 155 86 141 233 167 201 81 121 154 195 206 275 283 284 44 51 52 117 161 196 221 201 78 287 299 85 100 6 30 199 267 285 25 46 47 53 62 103 140 191 244 83 100 199 254 267 285 287 276 3 9 14 15 19 20 22 24 28 32 34 37 38 49 54 63 64 69 73 82 86 91 93 104 105 106 107 109 110 114 118 122 124 125 128 139 147 149 152 153 162 170 174 178 182 190 192 193 194 211 216 219 226 231 241 245 253 260 271 273 279 286 5 10 17 25 41 43 60 67 68 121 123 126 127 131 141 171 172 176 179 187 230 244 247 256 258 262 274 291 289 1 2 4 7 8 11 12 13 16 18 21 23 26 27 29 31 33 35 36 39 40 42 45 48 50 55 57 58 59 61 65 66 70 71 72 74 75 76 77 79 80 84 87 88 89 90 92 94 95 96 97 98 99 101 102 108 111 112 113 115 116 119 120 129 130 132 133 134 135 136 137 138 142 143 144 145 146 148 150 151 155 156 157 158 159 160 163 164 165 166 167 168 169 173 175 177 180 181 183 184 185 186 188 189 197 198 200 202 203 204 205 207 208 209 210 212 213 214 215 217 218 220 222 223 224 225 227 228 229 232 233 234 235 236 237 238 239 240 242 243 246 248 249 250 251 252 255 257 259 261 263 264 265 266 268 269 270 272 277 278 280 281 282 288 290 292 293 294 295 296 297 298 300 56 44 51 52 117 161 196 221 78 146 271 236 28 197 114 209 201 30 299 253 85 140 105 70 235 257 6 46 47 62 83 100 103 191 199 254 267 285 287 243 134 56 276 3 4 5 9 10 14 15 16 17 19 20 22 24 25 32 34 37 38 41 43 49 53 54 60 63 64 67 68 69 73 86 91 93 99 102 104 106 107 109 110 112 115 118 121 122 123 124 125 126 127 128 131 139 141 142 144 145 147 149 152 153 158 162 170 171 172 174 176 178 179 187 190 192 193 194 211 214 216 219 224 226 230 231 241 244 245 247 256 258 260 262 273 274 279 281 282 284 291 293 2 143 289 1 7 8 11 12 13 18 21 23 26 27 29 31 33 35 36 39 40 42 45 48 50 55 57 58 59 61 65 66 71 72 74 75 76 77 79 80 81 84 87 88 89 90 92 94 95 96 97 98 101 108 111 113 116 119 120 129 130 132 133 135 136 137 138 148 150 151 154 155 156 157 159 160 163 164 165 166 167 168 169 173 175 177 180 181 183 184 185 186 188 189 195 198 200 202 203 204 205 206 207 208 210 212 213 215 217 218 220 222 223 225 227 228 229 232 233 234 237 238 239 240 242 246 248 249 250 251 252 255 259 261 263 264 265 266 268 269 270 272 275 277 278 280 283 288 290 292 294 295 296 297 298 300 182 82 286 14 39 49 57 160 164 238 106 248 256 273 201 106 248 256 273 117 210 199 228 289 124 187 201 24 60 67 87 112 229 286 14 58 89 198 242 265 285 42 139 201 78 14 58 89 198 242 265 285 88 258 123 295 227 249 62 42 139 201 78 63 100 165 194 201 247 258 276 29 49 91 124 132 195 269 201 78 29 49 91 124 132 195 269 102 140 153 183 48 141 14 21 201 78 193 206 230 249 251 267 285 92 99 119 184 201 217 300 92 99 119 184 201 217 300 255 28 86 244 23 235 257 54 117 138 178 269 278 290 293 21 60 81 87 222 289 201 78 21 60 81 87 104 222 289 286 275 270 215 51 166 190 201 78 36 48 117 142 182 184 275 14 15 31 125 203 235 201 246 85 78 14 15 31 125 203 235 34 218 275 73 44 122 197 85 201 131 78 57 60 155 186 188 239 253 294 37 67 93 197 206 233 167 201 78 37 67 93 197 206 233 228 258 49 25 194 262 83 193 201 128 30 79 135 142 156 228 247 267 297 25 81 86 129 146 181 201 182 78 25 81 86 129 120 239 73 109 178 141 235 156 181 182 201 76 78 28 34 74 100 123 237 256 69 190 196 241 242 274 201 189 78 69 190 196 241 242 274 2 97 268 140 18 19 288 189 201 78 32 35 46 101 114 196 284 287 20 45 107 134 145 158 194 201 20 45 107 134 145 158 194 144 125 8 59 143 6 209 299 201 21 85 92 96 137 157 250 256 33 122 131 147 149 227 285 201 78 78 33 122 131 147 149 227 285 171 85 248 213 9 247 98 288 201 30 78 33 45 73 74 122 209 218 262 3 7 29 168 235 254 298 201 78 3 7 29 168 235 254 298 269 121 13 268 170 203 155 118 201 78 34 79 87 108 117 126 265 16 91 109 135 228 250 83 201 182 78 254 16 91 109 135 228 250 97 120 295 252 275 264 283 182 201 57 78 254 14 69 156 165 231 256 20 68 130 140 233 201 20 68 130 140 233 117 87 109 153 260 288 201 184 209 233 239 253 257 284 8 49 214 216 298 299 201 8 49 214 216 298 299 122 203 3 262 83 10 209 201 63 88 114 123 125 183 248 262 52 89 105 255 261 279 280 42 201 167 254 78 52 89 105 255 261 279 280 102 54 143 18 31 188 133 118 42 167 201 254 78 23 108 112 147 176 233 275 24 127 174 200 230 258 265 83 201 78 24 127 174 200 230 258 265 205 252 227 16 154 3 197 201 57 78 12 78 101 132 139 166 210 15 75 130 141 208 291 201 78 15 75 130 141 208 291 261 30 59 139 96 229 45 201 78 47 74 141 206 218 252 271 294 25 51 137 169 219 220 248 201 78 25 51 137 169 219 220 248 38 268 162 28 155 267 281 193 201 78 84 102 108 222 258 275 293 79 86 116 157 297 299 83 146 201 232 78 79 86 116 157 297 299 221 22 252 29 14 197 190 146 201 232 57 78 47 72 88 135 155 196 275 299 11 73 134 187 218 224 297 146 201 78 11 73 134 187 218 224 297 38 212 54 239 49 6 197 253 146 201 78 14 67 85 116 219 283 12 33 60 165 169 186 201 78 12 33 60 117 165 169 186 123 85 220 284 114 201 78 53 84 96 134 172 251 290 19 58 70 86 250 298 201 78 19 58 70 86 250 298 134 221 213 42 246 23 166 201 30 21 32 72 78 86 148 219 290 54 114 170 192 214 220 297 146 201 54 114 170 192 214 220 297 171 144 212 30 4 238 284 166 146 201 18 104 130 182 196 226 233 259 11 80 85 96 107 194 200 201 83 78 11 80 85 96 107 194 200 108 39 82 44 6 112 3 20 83 201 78 32 92 145 166 243 252 158 227 264 265 277 201 78 144 158 227 264 265 277 248 72 229 173 267 201 78 33 71 93 177 230 231 248 275 80 131 158 162 251 285 201 98 254 78 80 131 158 162 251 285 269 1 266 161 86 260 133 197 98 201 254 78 55 64 87 89 151 211 273 276 145 174 217 230 253 257 266 2 42 98 201 78 145 174 217 230 253 257 266 272 196 295 163 12 150 192 21 98 201 152 168 78 254 53 79 127 138 139 141 183 252 17 18 175 239 201 167 182 78 17 18 175 239 267 134 120 101 270 96 162 188 167 182 201 78 57 70 77 171 208 221 292 7 63 85 108 132 243 271 83 201 78 7 63 85 108 132 243 271 228 136 27 292 37 265 179 83 201 78 10 68 92 112 191 201 203 12 16 75 109 145 290 201 78 12 16 75 109 145 290 71 207 248 227 142 48 66 201 78 45 54 171 179 213 239 250 27 43 72 94 161 265 201 253 78 27 43 72 94 161 265 121 286 292 222 294 262 98 201 83 78 1 12 32 40 101 127 170 245 43 105 147 194 207 240 283 201 78 43 105 147 194 207 240 283 231 261 144 127 59 101 53 148 201 78 18 32 47 91 145 192 259 297 76 129 153 225 255 66 146 181 201 83 78 254 76 129 153 225 255 108 144 38 145 72 32 20 156 83 181 201 300 78 254 40 75 81 172 184 188 5 11 104 109 179 221 255 167 201 78 5 11 104 109 179 221 255 127 160 78 246 122 194 201 128 30 55 80 196 219 242 248 268 30 51 56 78 121 221 293 201 254 30 51 56 78 121 221 293 272 189 6 284 297 133 119 146 201 254 4 14 49 188 207 237 257 18 22 39 60 185 243 167 201 78 18 22 39 60 185 243 177 117 199 194 61 19 10 201 128 78 120 140 156 175 213 239 247 273 10 24 86 124 148 199 264 182 201 78 10 24 86 124 148 199 264 17 56 109 174 294 262 141 192 201 44 30 1 29 39 46 68 133 173 250 26 113 155 162 213 230 201 254 286 78 254 287 85 83 100 6 199 267 285 299 46 47 103 191 244 30 14 19 22 24 25 32 34 37 41 53 54 56 93 106 107 109 114 118 125 128 131 139 149 152 178 190 192 196 216 226 241 260 271 279 66 3 4 5 7 8 9 10 11 12 13 15 16 17 20 21 23 27 28 31 33 35 36 38 40 43 44 45 48 49 51 52 57 58 60 61 62 63 64 65 67 69 70 71 72 73 74 75 76 77 79 80 81 82 84 86 87 88 89 90 91 92 94 96 97 99 101 102 104 105 108 110 111 112 115 116 117 119 120 121 122 123 124 126 127 129 130 132 134 135 137 138 140 141 142 143 144 145 147 148 153 154 156 157 158 159 160 161 163 164 165 166 168 169 170 171 172 174 175 176 177 179 180 182 183 184 185 186 187 188 193 194 195 197 198 200 202 203 204 206 207 209 210 211 212 214 215 217 218 219 220 221 222 223 224 227 228 229 231 233 235 237 238 239 240 242 243 245 247 248 249 251 252 253 255 256 257 258 259 261 262 263 264 265 266 268 269 270 273 274 275 276 277 278 280 281 282 283 284 288 289 290 291 292 293 294 295 297 298 300 272 2 18 42 50 55 59 95 98 136 146 150 151 167 181 189 205 208 225 232 234 236 246 296 26 113 155 162 213 230 231 206 210 8 207 184 180 98 201 286 259 78 254 287 299 85 83 100 6 30 199 267 285 46 47 62 103 140 191 244 253 14 19 22 24 25 32 34 37 38 41 49 53 54 56 93 106 107 109 114 118 125 128 131 139 149 152 178 190 192 196 216 226 241 260 271 273 279 70 66 1 3 4 5 7 9 10 11 12 13 15 16 17 18 20 21 23 27 29 31 33 35 36 39 40 43 44 45 48 51 52 57 58 60 61 63 64 65 67 68 69 71 72 73 74 75 76 77 79 80 81 84 86 87 88 89 90 91 92 94 96 97 99 101 102 104 105 108 110 111 112 115 116 117 119 120 121 122 123 124 126 127 129 130 132 133 134 135 137 138 141 142 143 144 145 147 148 151 153 154 156 157 158 159 160 161 163 164 165 166 168 169 170 171 172 173 174 175 176 177 179 183 185 186 187 188 193 194 195 197 198 200 202 203 204 208 209 211 212 214 215 217 218 219 220 221 222 223 224 225 227 228 229 233 235 237 238 239 240 242 243 245 247 248 249 250 251 252 255 256 257 258 261 262 263 264 265 266 268 269 270 272 274 275 277 278 280 281 282 283 284 288 289 290 291 292 293 294 295 297 298 300 2 136 28 42 50 55 59 82 95 146 150 167 181 182 189 205 232 234 236 246 276 296 26 104 171 187 208 216 76 119 122 228 242 273 201 286 78 39 76 119 122 228 242 273 176 292 40 37 84 201 62 30 1 21 54 60 165 227 265 295 67 114 131 145 201 78 67 68 114 131 145 231 171 286 258 153 283 165 201 30 3 43 54 75 162 185 212 7 77 101 112 115 165 253 201 78 7 77 101 112 115 165 253 186 81 286 160 158 237 201 48 78 4 65 72 102 166 197 276 108 130 152 223 277 299 83 201 78 108 130 152 223 277 299 177 175 212 22 229 77 21 83 201 78 10 21 60 71 92 122 129 166 29 72 78 249 257 272 181 201 254 287 299 83 85 100 6 199 267 285 25 46 47 53 62 103 118 191 19 30 107 114 125 140 149 152 190 196 244 253 9 14 15 22 24 32 34 37 41 49 54 63 73 86 93 104 106 109 110 121 122 128 131 139 153 162 178 192 193 194 216 226 231 241 245 260 271 273 279 1 3 4 5 7 8 11 12 13 16 17 18 20 23 26 27 28 31 33 35 36 38 39 40 43 44 45 48 51 52 55 57 58 61 64 65 67 68 69 70 74 75 76 77 79 80 81 82 84 87 88 89 90 91 94 96 97 99 101 102 105 108 111 112 113 115 116 117 119 120 123 124 126 127 130 132 133 134 135 137 138 141 142 143 144 145 147 148 151 154 155 156 157 158 159 160 161 163 164 165 168 169 170 171 172 173 174 175 176 177 179 180 182 183 184 185 186 187 188 195 197 198 200 202 203 204 206 207 208 209 210 211 212 213 214 215 217 218 219 220 221 222 223 224 225 227 228 229 230 233 235 237 238 239 240 242 243 247 248 250 251 252 255 256 258 259 261 262 263 264 265 266 268 269 270 274 275 276 277 278 280 281 282 283 284 286 288 289 290 291 292 293 294 295 297 298 300 2 42 50 56 59 66 95 98 136 146 150 167 189 205 232 234 236 246 296 29 72 78 249 257 272 71 171 258 1 248 170 185 229 201 33 254 287 299 83 85 100 6 30 199 267 285 25 46 47 53 62 103 118 140 191 244 9 14 15 19 22 24 32 34 37 38 41 49 54 56 63 73 86 93 104 105 106 107 109 110 114 121 122 125 128 131 139 147 149 152 153 162 178 190 192 193 194 196 216 219 226 231 241 245 253 260 271 273 279 70 3 4 5 7 8 10 11 12 13 16 17 18 20 21 23 26 27 31 35 36 39 40 43 44 45 48 51 52 55 57 58 60 61 64 65 67 68 69 74 75 76 77 79 80 81 84 87 88 89 90 91 92 94 96 97 99 101 102 108 111 112 113 115 116 117 119 120 123 124 126 127 129 130 132 133 134 135 137 138 141 142 143 144 145 148 151 154 155 156 157 158 159 160 161 163 164 165 166 167 168 169 172 173 174 175 176 177 179 180 181 183 184 186 187 188 195 197 198 200 202 203 204 206 207 208 209 210 211 212 213 214 215 217 218 220 221 222 223 224 225 227 228 230 233 235 237 238 239 240 242 243 246 247 250 251 252 255 256 259 261 262 263 264 265 266 268 269 270 274 275 277 278 280 281 282 283 284 288 289 290 291 292 293 294 295 297 298 300 2 136 28 42 50 59 66 82 95 98 146 150 182 189 205 232 234 236 276 286 296 12 21 122 169 206 271 274 282 18 29 75 77 152 179 249 201 78 18 29 75 77 152 179 249 261 171 170 217 28 281 103 95 201 78 15 16 113 138 169 219 223 277 35 63 154 212 242 50 201 78 35 63 154 212 242 211 41 273 270 217 284 223 225 201 274 78 9 75 121 138 158 165 276 293 41 68 79 91 116 222 256 201 181 78 41 68 79 91 116 222 256 129 160 146 270 110 153 21 190 181 201 78 29 53 166 171 175 178 289 30 114 118 144 161 193 201 78 30 114 118 134 144 161 193 206 229 292 174 215 233 201 78 8 111 133 175 204 219 260 275 55 57 112 115 169 210 223 201 254 6 30 78 85 100 199 267 285 287 299 254 25 14 19 32 34 37 38 46 47 49 53 62 103 107 114 118 125 128 139 140 149 152 178 182 190 191 196 216 226 241 244 253 273 279 286 3 9 15 22 24 41 54 63 73 86 93 100 104 106 109 110 121 122 131 147 153 162 170 193 194 231 245 260 267 271 285 181 224 66 258 1 4 5 7 10 11 12 13 16 17 18 20 21 23 26 27 28 29 31 33 35 36 39 40 43 44 45 48 51 52 58 60 61 64 65 67 68 69 70 71 72 74 75 76 77 79 80 81 82 84 87 88 89 90 91 92 94 96 97 99 101 102 105 108 113 116 117 119 120 123 124 126 127 129 130 132 134 135 137 138 141 142 143 144 145 148 151 154 155 156 157 158 159 160 161 163 164 165 166 167 168 171 172 173 174 176 177 179 180 183 184 185 186 187 188 192 195 197 198 200 202 203 205 206 207 208 209 211 212 213 214 215 217 218 220 221 222 225 227 228 229 230 233 235 237 238 239 240 242 243 246 247 248 249 250 251 252 255 256 257 259 261 262 263 264 265 266 268 269 270 272 274 276 277 278 280 281 282 283 284 288 289 290 291 292 293 294 295 297 298 300 2 42 50 56 59 83 95 98 136 146 150 189 232 234 236 296 55 57 112 115 169 210 223 230 107 184 174 159 284 198 197 201 259 78 85 254 287 299 105 70 140 52 235 257 25 3 6 9 14 15 19 22 24 30 32 34 37 38 41 46 47 49 53 54 56 62 63 73 83 86 93 100 103 104 106 109 110 114 118 121 122 125 128 131 139 147 149 152 153 162 170 178 190 191 192 193 194 196 199 216 219 226 231 241 244 245 253 260 267 271 273 279 285 64 44 66 258 33 132 1 2 4 5 7 8 10 11 12 13 16 17 18 20 21 23 26 27 29 31 35 36 39 40 42 43 45 48 51 58 59 60 61 65 67 68 69 71 72 74 75 76 77 79 80 81 84 87 88 89 90 91 92 94 96 97 98 99 101 102 108 111 113 116 117 119 120 123 124 126 127 129 130 133 134 135 137 138 141 142 143 144 145 146 148 150 151 154 155 156 157 158 160 161 163 164 165 166 167 168 171 172 173 175 176 177 179 180 181 183 185 186 187 188 195 200 202 203 204 205 206 207 208 209 211 212 213 214 215 217 218 220 221 222 224 225 227 228 229 232 233 234 237 238 239 240 242 243 246 247 248 249 250 251 252 255 256 261 262 263 264 265 266 268 269 270 272 274 275 277 278 280 281 282 283 288 289 290 291 292 293 294 295 297 298 300 136 182 28 50 82 95 189 236 276 286 296 35 93 111 168 269 271 279 290 3 27 78 267 291 201 98 3 27 58 78 267 291 125 266 107 104 281 282 166 98 201 71 80 138 166 230 240 245 34 107 115 127 179 241 282 201 34 107 115 127 179 241 282 1 189 270 229 86 172 148 201 32 73 124 144 161 187 260 33 53 111 131 215 271 275 201 78 33 53 111 131 215 271 275 144 13 204 181 115 40 198 201 78 74 105 124 159 191 207 221 230 20 21 99 106 109 274 292 201 78 20 21 99 106 109 274 292 268 191 204 208 142 61 265 86 201 78 85 155 165 179 200 272 300 73 87 130 177 233 294 201 246 78 78 73 87 130 177 233 294 85 49 153 222 36 147 245 201 246 30 78 43 49 140 141 210 259 283 143 169 172 206 247 279 201 56 143 169 172 206 247 279 81 199 162 45 20 114 201 10 53 70 108 133 178 259 292 5 175 190 203 263 295 83 201 254 78 5 175 190 203 263 295 71 134 136 252 184 215 20 179 201 57 259 78 19 85 103 137 172 200 212 273 41 71 101 194 230 247 272 201 78 41 71 101 194 230 247 272 250 85 219 9 246 36 201 192 48 78 36 120 164 173 241 269 295 83 140 153 245 287 182 201 246 83 140 153 165 245 287 34 17 124 180 11 104 201 44 131 69 112 144 159 240 293 40 86 231 257 289 300 201 78 40 86 231 257 289 300 87 227 181 208 172 190 201 78 57 170 186 240 263 265 271 13 36 133 196 201 246 254 78 13 36 133 196 228 53 25 172 113 283 281 201 246 254 30 14 28 37 112 163 179 185 217 9 27 30 172 219 201 78 9 27 30 117 172 219 2 169 227 240 222 237 116 201 78 32 52 139 148 165 193 243 283 100 110 123 145 184 248 274 201 78 100 110 123 145 184 248 274 144 195 96 238 153 255 173 114 201 78 58 74 88 139 160 170 179 258 35 48 104 119 183 227 247 201 78 35 48 104 119 183 227 247 80 268 54 96 289 53 222 14 201 78 40 46 52 134 182 237 242 20 54 104 141 187 199 259 201 146 20 54 104 141 187 199 259 127 8 195 42 44 19 297 146 201 13 19 35 123 124 271 300 12 54 92 147 185 198 223 201 78 12 54 92 147 185 198 223 291 250 125 18 204 281 245 201 78 29 161 170 176 190 199 243 271 46 73 142 148 201 224 244 286 78 46 73 142 148 201 224 244 206 115 53 154 26 52 173 281 286 78 1 18 33 47 139 144 172 27 53 87 132 170 191 254 201 83 78 27 53 87 132 170 191 254 231 108 269 38 96 181 246 83 201 30 34 78 90 168 244 263 271 284 35 52 69 142 151 164 278 2 201 78 254 35 52 69 142 151 164 278 97 30 149 58 46 113 281 209 2 201 78 254 39 74 159 201 253 257 13 61 104 149 183 249 297 146 201 78 13 61 104 149 183 249 297 210 268 208 48 83 10 146 201 78 21 28 153 185 201 270 26 39 54 116 186 219 281 78 286 201 26 39 54 116 186 219 281 171 2 15 237 48 263 78 201 286 3 86 121 171 265 287 36 101 118 142 185 202 269 201 246 78 36 101 118 142 185 202 269 186 4 146 292 283 299 201 246 78 80 126 174 176 201 219 225 273 75 85 121 144 198 230 238 201 78 75 85 121 144 198 230 238 189 264 224 154 48 284 74 192 201 78 25 58 206 208 235 256 265 281 10 18 33 107 186 230 290 201 6 30 46 47 78 85 100 199 267 285 287 299 14 19 24 32 34 37 38 49 53 62 103 106 114 118 125 128 139 140 149 152 178 182 190 191 192 196 216 226 231 241 244 253 260 273 279 286 3 9 15 22 41 54 63 73 93 100 104 109 110 121 122 131 147 153 162 170 193 194 245 254 267 271 285 95 1 4 5 7 8 11 12 13 16 17 20 21 23 26 27 28 29 31 35 36 39 40 43 44 45 48 51 52 55 57 60 61 64 65 67 68 69 70 71 72 74 75 76 77 79 80 81 82 84 86 87 88 89 90 91 92 94 96 97 99 101 102 105 108 111 112 113 115 116 117 119 120 123 124 126 127 129 130 132 133 134 135 137 138 141 142 143 144 145 148 151 154 155 156 157 158 159 160 161 163 164 165 166 167 168 169 171 172 173 174 175 176 177 179 180 181 183 184 185 187 188 195 197 198 200 202 203 204 207 209 210 211 212 213 214 215 217 218 219 220 221 222 223 224 225 227 228 229 233 237 238 239 240 242 243 246 247 248 249 250 251 252 255 257 258 259 261 262 263 264 266 268 269 270 272 274 275 276 277 278 280 282 283 284 288 289 291 292 293 294 295 297 298 300 2 42 50 56 59 66 83 98 136 146 150 189 205 232 234 236 296 10 18 33 107 186 230 290 243 80 28 37 182 288 283 111 201 78 105 70 8 38 85 140 52 235 257 299 253 3 6 9 14 15 19 22 24 25 30 32 34 41 46 47 49 53 54 56 62 63 73 83 86 93 100 103 104 106 109 110 114 118 121 122 125 128 131 139 147 149 152 153 162 170 178 190 191 192 193 194 196 199 216 219 226 231 241 244 245 254 260 267 271 273 279 285 287 169 44 282 35 1 2 4 5 7 11 12 13 16 17 20 21 23 26 27 29 31 36 39 40 42 43 45 48 51 55 57 58 59 60 61 64 65 67 68 69 71 72 74 75 76 77 79 81 84 87 88 89 90 91 92 94 96 97 98 99 101 102 108 112 113 115 116 117 119 120 123 124 126 127 129 130 132 133 134 135 137 138 141 142 143 144 145 148 150 151 154 155 156 157 158 159 160 161 163 164 165 166 167 168 171 172 173 174 175 176 177 179 180 181 183 184 185 187 188 195 197 198 200 202 203 204 205 206 207 208 209 210 211 212 213 214 215 217 218 220 221 222 223 224 225 227 228 229 232 233 237 238 239 240 242 246 247 248 249 250 251 252 255 256 258 259 261 262 263 264 265 266 268 269 270 272 274 275 277 278 280 281 284 289 291 292 293 294 295 297 298 300 136 189 95 50 66 82 146 234 236 276 286 296 17 30 53 182 193 252 283 16 56 68 148 161 190 196 201 16 56 68 148 161 190 196 280 70 134 44 255 267 114 201 70 72 148 153 164 187 288 43 61 69 160 206 244 201 78 43 61 69 160 206 244 136 212 238 15 124 40 298 201 78 25 94 101 116 157 188 231 300 56 174 179 196 213 238 278 167 201 78 56 174 179 196 213 238 278 243 60 59 220 247 194 260 245 201 128 30 13 55 97 120 155 171 226 299 103 133 134 194 222 182 201 254 78 103 133 134 194 222 291 272 216 17 49 292 112 253 201 254 44 78 6 7 92 93 100 297 58 88 90 153 162 206 146 201 98 296 78 58 88 90 153 162 206 105 50 248 266 140 156 98 201 296 76 78 13 35 49 180 200 203 252 278 6 10 17 73 79 121 186 201 246 78 6 10 17 73 79 121 186 291 125 199 251 36 66 267 51 201 246 78 47 151 197 226 279 289 78 208 211 241 263 270 2 201 78 208 211 241 263 270 38 12 77 112 282 233 201 152 12 20 26 45 88 108 164 209 80 109 110 132 175 192 83 201 286 78 80 109 110 132 175 192 261 226 176 121 54 252 124 203 201 57 62 78 6 10 48 204 212 250 255 79 183 198 252 257 273 201 78 79 183 198 252 257 273 105 71 218 159 201 98 285 48 30 15 81 145 185 213 242 261 14 155 166 193 299 201 146 14 155 166 193 278 299 211 78 72 237 294 297 146 201 34 91 103 210 224 231 257 282 5 30 33 83 151 199 226 2 201 78 5 30 33 83 151 199 226 97 145 219 45 132 260 10 95 2 201 78 10 23 82 108 155 250 290 33 107 117 118 140 184 261 83 201 78 33 107 117 118 140 184 261 71 205 214 252 49 98 166 201 57 78 
Redundant proportion:0.15
12 37 57 113 161 194 241 248 43 73 131 259 266 98 201 43 73 131 259 266 261 169 228 273 115 183 11 133 98 201 254 23 47 64 93 141 148 237 280 10 44 108 152 175 219 83 201 98 10 44 108 152 175 219 205 38 196 266 162 238 19 135 83 98 201 27 128 174 204 233 269 6 16 71 102 192 257 201 6 16 71 102 192 257 24 232 224 159 3 104 201 5 103 122 149 271 3 129 151 158 192 220 255 2 181 201 3 129 151 158 192 220 255 106 219 170 234 281 2 181 201 1 58 71 143 161 214 223 235 148 156 163 164 185 297 146 201 85 100 287 299 6 47 103 191 254 282 32 34 37 38 49 118 140 149 178 196 216 226 244 253 273 279 286 30 47 100 103 191 285 41 3 4 5 7 9 10 13 15 16 17 20 22 23 24 27 28 35 36 39 40 43 44 48 52 54 60 63 64 67 68 70 72 73 77 82 84 86 88 90 91 93 99 102 104 105 106 110 111 112 115 119 121 122 123 124 126 127 128 132 133 134 135 138 139 141 142 144 145 147 153 154 155 158 162 166 169 170 171 172 174 175 176 179 183 184 187 188 192 193 194 197 198 200 211 213 217 219 220 224 228 230 231 233 238 239 240 241 242 243 245 247 249 250 255 256 257 258 259 260 261 262 263 264 266 269 270 271 274 276 277 280 281 283 284 291 292 293 294 295 298 8 12 26 29 31 33 45 51 57 58 61 65 74 79 87 89 94 108 131 137 143 152 157 159 160 168 180 202 203 206 251 252 268 289 11 19 25 42 46 50 53 56 62 66 69 76 78 80 81 83 95 96 98 107 113 114 125 129 136 150 165 167 177 181 190 199 205 210 221 222 227 232 234 236 237 246 265 275 296 37 59 82 133 147 171 216 235 245 272 218 290 117 275 2 14 18 21 55 75 92 97 101 109 116 120 130 151 173 182 186 189 195 204 207 208 209 212 215 225 229 248 267 278 288 300 148 156 163 164 185 297 231 80 1 200 115 279 223 182 146 201 85 140 299 253 254 105 38 219 142 282 6 30 46 47 62 83 100 103 191 199 244 285 287 144 97 169 69 56 234 215 84 112 192 92 3 4 5 7 8 10 11 12 13 15 16 17 20 21 22 23 26 27 29 31 33 35 36 39 40 43 44 45 48 51 52 53 57 58 60 61 64 65 67 68 70 71 72 73 74 76 77 79 81 87 88 89 90 94 96 99 101 102 104 108 110 111 113 116 118 119 123 126 127 128 129 130 131 132 134 135 137 138 141 143 145 152 154 155 157 158 159 160 162 165 166 168 170 172 173 174 175 176 177 179 180 183 184 187 188 193 195 197 198 202 203 204 206 211 212 213 214 217 218 220 221 222 224 227 228 229 230 233 238 239 240 242 243 249 250 251 252 255 256 257 258 259 261 263 264 266 268 269 270 274 277 278 280 281 283 284 288 289 291 292 293 294 295 298 2 286 181 32 260 9 19 24 25 28 34 37 41 42 49 50 54 59 63 66 78 82 93 95 98 106 107 114 120 121 124 125 133 136 139 147 149 150 151 153 161 167 171 178 186 189 190 194 196 205 207 208 209 210 216 226 232 235 236 237 241 245 246 247 262 265 272 273 290 296 300 276 91 86 109 117 122 267 271 275 14 18 55 75 225 248 111 135 145 156 173 226 230 298 203 218 255 263 283 289 201 203 218 255 263 283 289 107 239 72 109 180 112 86 130 201 35 45 104 151 239 253 280 51 60 70 96 248 288 2 201 51 60 70 96 248 288 125 121 39 12 262 83 135 201 152 20 63 108 157 218 286 51 138 202 204 83 201 51 138 202 204 226 102 252 247 155 62 201 57 44 54 79 135 279 10 12 101 208 213 221 201 149 182 10 12 101 208 213 221 293 286 120 239 282 149 182 201 51 54 115 177 191 220 235 105 127 183 211 268 277 281 201 105 127 183 211 268 277 281 79 286 256 161 142 138 182 201 33 74 106 130 238 248 256 18 30 36 227 263 201 246 62 254 18 30 36 227 263 269 268 47 82 187 133 288 62 201 246 254 8 15 34 151 170 223 274 290 43 72 261 2 201 43 53 72 261 230 211 97 12 223 103 166 201 152 8 11 34 128 161 172 210 110 141 192 214 242 266 98 201 110 141 192 214 242 266 230 276 97 232 115 246 45 98 201 34 61 115 133 141 197 242 282 13 57 58 104 111 158 201 254 146 13 57 58 104 111 158 97 126 256 184 162 77 297 95 146 201 259 23 90 102 124 154 156 217 6 11 80 193 243 201 6 11 80 193 243 205 149 22 204 271 109 116 201 61 64 72 233 248 252 132 165 210 261 201 254 132 165 210 261 126 196 212 3 133 267 201 254 75 161 210 237 247 293 71 184 199 207 235 201 71 141 184 199 207 235 160 115 45 19 190 201 49 144 171 195 213 251 274 291 17 55 113 204 264 289 201 17 55 113 204 264 289 199 181 292 236 294 23 103 100 201 10 12 33 38 184 198 13 15 43 238 277 201 13 15 43 238 277 71 261 269 287 122 167 201 10 15 118 154 217 221 48 73 101 103 174 257 295 201 48 73 101 103 174 257 295 71 211 69 271 116 265 201 76 105 134 191 219 273 51 58 64 160 300 201 51 58 64 160 300 91 191 42 142 284 192 201 48 82 96 154 155 263 22 39 204 255 201 22 39 204 255 218 214 213 271 49 113 201 70 158 193 219 257 291 48 90 145 290 201 48 90 145 290 136 110 255 284 10 100 201 45 87 137 161 258 279 283 211 239 253 257 201 25 211 239 253 257 121 295 9 115 14 282 114 25 201 97 127 129 141 144 147 4 46 47 65 215 294 181 201 4 46 47 65 215 294 216 101 185 162 181 16 201 33 5 31 61 67 80 85 280 294 53 148 160 244 261 201 140 53 148 160 244 261 106 93 126 123 189 85 135 193 140 201 5 122 129 175 198 209 72 161 173 255 278 181 201 72 161 173 255 278 106 170 185 174 167 203 201 33 39 40 134 135 208 240 274 3 70 81 110 256 265 201 3 70 81 110 256 265 210 127 42 239 37 172 103 201 18 206 239 259 268 278 6 16 46 96 227 201 83 6 16 46 96 227 108 28 262 20 119 51 83 201 137 209 218 228 256 298 51 96 213 244 274 289 201 51 96 213 244 274 289 9 203 155 178 288 130 201 10 71 80 183 223 256 265 276 56 134 163 180 207 280 82 201 167 254 56 134 163 180 207 280 71 1 189 188 223 288 283 21 82 167 201 254 38 52 144 165 219 239 270 282 80 143 257 201 80 143 195 257 287 181 153 284 262 263 95 201 3 47 119 244 287 300 7 83 288 297 146 201 7 83 288 297 186 38 296 46 299 245 146 201 23 43 57 121 139 191 300 8 21 47 84 126 266 98 201 8 21 47 84 126 266 205 81 228 146 96 142 245 98 201 119 147 179 186 255 290 300 79 84 89 145 161 175 254 42 201 79 84 89 145 161 175 254 296 16 222 25 285 166 245 42 201 37 106 200 238 257 283 11 177 219 264 292 201 246 11 177 219 264 292 169 47 36 187 10 114 201 246 40 43 88 184 192 251 268 44 73 131 135 169 186 201 44 73 131 135 169 186 201 127 81 54 122 32 23 119 64 103 138 151 168 191 23 26 154 222 282 2 201 286 23 26 154 222 282 196 219 270 12 58 142 201 286 152 43 60 67 117 128 130 141 176 8 31 77 221 233 264 201 8 31 77 221 233 264 81 258 123 275 232 82 162 154 201 138 147 164 170 173 211 247 269 201 210 288 201 210 288 270 16 124 53 180 150 141 104 77 96 195 198 208 216 287 103 111 127 218 201 103 111 127 218 27 213 236 167 37 84 299 201 74 81 112 115 132 138 166 83 110 199 263 291 201 83 110 199 263 268 291 78 227 256 139 270 229 201 17 61 64 75 215 278 135 165 193 249 255 201 135 165 193 249 255 280 126 196 160 164 51 201 73 82 86 137 174 193 198 264 17 31 138 275 201 17 31 138 275 13 214 4 9 224 255 167 241 201 79 105 138 166 174 237 7 23 64 185 95 201 182 7 23 64 185 120 191 270 229 224 19 182 201 35 12 65 135 142 145 179 264 53 218 221 240 268 292 201 53 218 221 240 268 292 261 175 239 73 72 222 241 201 88 108 173 212 214 216 220 15 48 83 201 15 48 138 180 54 252 201 279 84 57 139 161 212 269 273 289 291 298 85 97 154 169 193 201 85 97 154 169 193 96 115 201 104 192 233 100 130 48 11 35 121 178 187 249 260 108 151 163 210 239 2 83 201 108 151 163 210 239 276 125 146 215 40 244 198 2 83 201 11 12 60 81 145 255 298 40 151 163 237 291 2 201 40 151 163 237 291 276 261 258 78 72 285 130 2 201 58 120 128 155 165 183 11 53 77 294 107 182 201 167 11 53 77 294 80 17 232 49 153 188 167 201 64 44 13 94 151 241 257 272 287 288 39 132 134 162 2 201 39 132 134 162 291 60 12 11 10 147 299 298 201 152 73 84 94 101 249 280 123 141 148 169 209 251 201 123 141 148 169 209 251 13 221 60 59 244 135 201 21 126 223 283 11 46 73 96 140 255 201 11 46 73 96 140 255 171 264 223 114 201 8 22 64 215 216 241 6 132 169 183 221 201 2 6 132 169 183 221 230 151 196 164 84 11 2 201 8 11 34 43 68 105 170 3 47 77 132 227 258 201 3 47 77 132 227 258 230 276 97 81 207 191 53 201 7 227 253 60 90 92 180 209 201 60 90 92 180 209 50 68 83 201 7 55 71 88 113 132 166 216 81 161 165 201 204 219 292 81 161 165 201 204 219 292 50 272 1 54 273 139 229 84 45 47 85 118 128 154 163 256 4 20 67 218 201 4 20 67 218 121 38 85 69 232 271 240 288 201 64 94 122 139 229 273 71 164 230 235 289 201 71 164 230 235 289 196 60 170 96 249 192 201 27 55 61 65 112 118 213 15 116 185 222 235 288 201 287 299 85 100 6 254 47 287 103 83 100 140 191 244 6 30 47 199 285 32 34 37 38 49 128 139 149 178 196 216 226 241 253 260 273 279 286 53 103 118 131 152 191 244 189 3 4 5 7 9 10 11 12 13 16 17 20 22 23 24 28 29 31 33 35 36 39 40 43 44 45 48 52 54 58 60 63 64 67 68 70 71 72 73 74 77 81 82 84 86 87 88 89 90 91 92 93 96 99 102 104 105 106 110 111 113 115 119 121 122 123 124 126 127 132 133 134 135 138 141 142 143 144 145 147 148 153 154 155 156 158 162 165 166 168 169 170 171 172 173 174 175 176 177 179 180 183 184 187 188 192 193 194 197 198 200 204 206 211 212 214 215 217 218 219 220 223 224 227 228 230 231 233 238 239 240 242 243 245 247 249 250 251 252 255 256 257 258 259 261 262 263 264 266 269 270 271 274 276 277 280 281 282 283 284 289 291 292 293 294 295 297 298 8 26 51 61 65 76 79 94 108 117 120 157 160 202 203 265 275 300 1 14 19 25 41 42 46 50 56 59 62 66 69 78 80 95 98 107 114 125 136 146 150 159 163 167 181 182 190 205 207 210 232 236 246 296 9 37 55 82 115 124 133 147 171 216 2 18 21 57 75 97 101 109 129 130 137 151 161 164 186 195 208 209 221 225 229 234 237 248 267 268 272 278 290 15 116 185 222 235 288 24 272 126 175 227 69 294 201 299 253 85 140 254 105 287 38 83 100 219 6 30 46 47 199 285 56 142 53 62 103 118 128 131 152 191 192 244 144 97 169 96 234 215 84 112 11 198 282 189 1 3 4 5 7 8 10 12 13 16 17 18 20 21 22 23 26 27 29 31 33 35 36 39 40 43 44 45 48 51 52 57 58 60 61 64 65 67 68 70 71 72 73 74 75 76 77 79 80 81 87 88 89 90 92 94 99 101 102 104 108 110 111 113 117 119 120 123 127 129 130 132 134 135 137 138 141 143 145 148 154 155 156 157 158 159 160 161 162 163 164 165 166 168 170 172 173 174 176 177 179 180 183 184 186 187 188 193 195 197 200 202 203 204 206 207 209 210 211 212 213 214 217 218 220 221 224 225 228 229 230 233 237 238 239 240 242 243 248 249 250 251 252 255 256 257 258 259 261 263 264 265 266 268 269 270 274 275 277 278 280 281 283 284 289 290 291 292 293 295 297 298 300 276 2 286 146 181 32 167 223 260 95 9 14 19 25 28 34 37 41 42 49 50 54 55 59 63 66 78 82 86 93 98 106 107 114 115 121 122 124 125 133 136 139 147 149 150 151 153 171 178 182 190 194 196 205 208 216 226 231 232 236 241 245 246 247 262 271 273 279 296 91 109 267 6 28 43 88 132 287 288 198 250 201 198 250 105 2 81 54 139 299 298 201 52 63 97 122 188 227 252 74 90 112 192 243 167 201 74 90 112 192 243 195 102 216 170 194 68 267 201 128 3 39 57 72 154 289 22 31 33 80 123 151 269 2 201 254 22 31 33 80 123 151 269 186 210 228 212 271 233 2 201 254 15 36 126 130 169 219 221 235 53 55 61 81 154 206 201 246 287 299 85 254 100 287 6 100 6 30 83 199 285 47 103 140 191 244 62 32 34 37 38 49 118 128 139 149 178 192 196 216 226 231 241 253 260 273 279 286 152 139 3 4 5 7 8 9 10 11 12 13 16 17 20 21 22 23 24 27 28 29 31 33 35 39 40 43 44 45 48 52 54 58 60 63 64 67 68 70 71 72 73 74 77 79 82 84 86 87 88 89 90 91 92 93 96 99 102 104 105 106 110 111 112 113 115 119 121 122 123 124 127 132 133 134 135 138 141 142 143 144 145 147 148 153 155 156 157 158 162 165 166 168 170 171 172 173 174 175 176 177 179 180 183 184 185 187 188 193 194 197 198 200 204 211 212 213 214 215 217 218 220 223 224 227 228 230 233 238 239 240 242 243 245 247 249 250 251 252 255 256 257 258 259 261 262 263 264 266 268 269 270 271 274 276 277 278 280 281 282 283 284 288 289 291 292 293 294 295 297 298 26 75 76 94 108 117 137 160 202 203 235 275 300 1 14 19 25 41 42 46 50 56 59 65 66 69 78 80 95 98 107 109 114 116 131 136 146 150 159 167 181 190 205 207 210 222 232 236 237 265 267 296 37 115 124 133 147 216 2 18 51 57 97 101 120 125 129 151 161 163 164 182 186 189 195 208 209 225 229 234 248 272 290 53 55 61 81 154 206 211 34 264 82 217 284 265 182 201 131 299 253 254 85 287 140 100 105 6 30 83 199 285 46 47 62 103 191 244 56 38 118 128 152 192 144 97 169 96 234 215 84 112 260 11 198 282 139 1 3 4 5 7 8 10 12 13 15 16 17 18 20 21 22 23 26 27 29 31 33 35 36 39 40 43 44 45 48 51 52 57 58 60 64 65 67 68 69 70 71 72 73 74 75 76 77 79 80 87 88 89 90 92 94 99 101 102 104 108 110 111 113 116 117 119 120 123 126 127 129 130 132 134 135 137 138 141 142 143 145 148 155 156 157 158 159 160 161 162 163 164 165 166 168 170 172 173 174 175 176 177 179 180 183 184 185 186 187 188 193 195 197 200 202 203 204 207 209 210 212 213 214 218 219 220 221 222 224 227 228 229 230 233 235 237 238 239 240 242 243 248 249 250 251 252 255 256 257 258 259 261 263 266 268 269 270 274 275 277 278 280 281 283 288 289 290 291 292 293 294 295 297 298 300 276 2 286 146 181 167 150 223 241 95 9 14 19 24 25 28 32 37 41 42 49 50 54 59 63 66 78 86 93 98 106 107 114 115 121 122 124 125 133 136 147 149 151 153 171 178 189 190 194 196 205 208 216 225 226 231 232 236 245 246 247 262 271 272 273 279 296 91 109 267 28 44 81 177 178 288 295 35 85 248 263 201 35 85 165 248 263 293 2 78 161 215 298 201 5 179 222 235 239 287 39 68 110 163 291 201 39 68 110 163 291 106 222 29 182 262 299 201 23 100 134 154 207 222 241 253 118 177 192 208 224 201 61 118 177 192 208 224 205 140 42 271 29 11 83 201 121 171 216 222 237 244 270 65 85 155 195 215 269 201 65 85 155 195 215 269 146 292 84 29 19 46 263 201 8 75 88 97 174 201 283 284 6 67 72 116 169 78 201 6 67 72 116 169 230 160 54 216 224 48 114 209 78 201 27 169 177 180 235 289 15 35 40 112 120 182 201 15 35 40 112 120 24 217 161 251 182 233 201 44 20 104 108 209 239 266 292 18 123 177 274 288 83 98 201 18 123 177 242 274 288 226 39 252 203 262 179 201 57 254 143 160 170 196 217 256 276 297 26 38 222 257 275 146 201 286 254 299 85 100 83 30 199 285 46 47 103 191 177 6 287 22 56 118 128 131 152 192 244 24 3 9 15 28 32 34 37 49 54 63 73 82 86 93 104 105 106 110 121 122 139 140 147 149 153 162 178 193 194 216 219 226 231 241 245 253 260 271 273 279 17 20 27 35 36 43 44 60 64 67 68 71 72 77 90 111 123 126 127 132 134 138 141 145 154 159 172 174 175 179 184 187 217 220 224 228 230 233 238 239 240 242 243 250 256 258 274 277 280 291 292 293 294 295 298 19 31 114 124 136 246 37 41 63 66 108 181 189 205 11 177 1 2 4 5 7 8 10 12 13 14 16 18 21 23 25 29 33 39 40 42 45 48 50 51 52 53 55 57 58 59 61 62 65 70 74 75 76 78 79 80 81 84 87 88 89 91 92 94 95 96 97 98 99 101 102 107 112 113 115 116 117 119 120 125 129 130 133 135 137 142 144 148 150 151 155 156 157 158 161 163 164 165 166 167 168 169 171 173 176 180 182 183 185 186 188 190 195 197 198 200 202 203 204 206 207 208 209 210 211 212 213 214 215 218 221 223 225 227 229 232 234 235 236 237 247 248 249 251 252 255 259 261 262 263 264 265 266 267 268 269 270 272 278 281 282 283 284 288 289 290 296 300 69 109 26 38 222 257 275 200 289 53 6 116 288 21 156 201 286 76 254 287 299 85 100 83 30 199 285 46 47 62 103 191 161 22 56 118 128 131 140 152 192 244 253 105 24 3 4 5 10 15 16 17 20 27 35 36 39 43 44 48 52 60 64 67 68 69 70 71 72 73 77 84 90 99 102 104 110 111 112 123 126 127 132 134 138 141 142 144 145 154 158 159 162 170 172 174 175 176 179 183 184 187 193 211 214 217 219 220 224 228 230 233 238 239 240 242 243 250 256 258 259 266 274 277 280 281 282 284 291 292 293 294 295 298 129 2 97 169 146 96 234 215 260 11 148 198 31 37 41 63 66 98 108 136 181 189 190 196 205 246 143 204 177 276 1 7 8 9 12 13 14 18 19 23 25 28 29 32 33 34 40 42 45 49 50 51 54 55 57 58 59 61 65 74 75 78 79 80 81 82 86 87 88 89 91 92 93 94 95 101 106 107 109 113 114 117 119 120 121 122 124 125 130 135 137 139 147 149 150 151 153 155 157 160 163 164 165 166 167 168 173 178 180 182 185 186 188 194 195 197 202 203 206 207 208 209 210 212 213 216 218 221 225 226 227 229 231 232 235 236 237 241 245 248 249 251 252 255 261 263 264 265 267 268 269 270 271 272 273 278 279 283 290 296 297 300 171 115 223 133 247 262 16 36 79 99 218 223 281 289 89 168 244 290 42 201 246 182 89 168 244 290 41 34 120 63 155 223 111 233 42 182 201 131 90 92 112 173 53 60 80 277 201 53 60 80 277 149 248 227 180 201 8 28 99 127 280 299 65 162 192 211 201 65 162 192 211 230 2 63 101 135 253 201 4 100 116 148 158 223 269 60 75 83 175 200 201 60 75 83 175 200 177 140 220 238 110 223 104 201 9 12 26 39 147 175 264 275 31 55 56 65 117 204 217 201 286 181 6 47 85 100 103 140 191 244 287 299 30 83 199 254 285 3 15 22 24 28 32 34 37 38 49 54 63 73 82 86 93 104 105 106 110 118 121 122 124 128 139 149 153 162 170 178 192 193 194 196 216 219 226 231 241 245 253 260 271 273 279 103 131 152 244 41 98 1 4 5 7 8 10 11 13 16 17 18 20 21 23 27 29 33 35 36 40 43 44 45 48 51 52 57 58 60 61 64 67 68 70 71 72 74 75 76 77 78 79 80 81 84 87 88 89 90 91 92 94 96 97 99 101 102 108 111 112 113 115 116 119 120 123 126 127 129 130 132 133 134 135 137 138 141 142 143 144 145 148 151 154 155 156 157 158 160 161 163 164 165 166 167 168 169 171 172 173 174 176 177 179 180 183 184 185 186 187 188 195 197 198 200 202 203 206 207 208 209 210 211 212 213 214 215 218 220 221 222 223 224 225 227 228 229 230 233 235 237 238 239 240 242 243 246 247 248 249 250 251 252 255 256 257 258 259 261 262 263 265 266 268 269 270 272 274 276 277 278 280 281 282 283 284 288 289 290 291 292 293 294 295 297 298 300 26 2 14 19 25 42 46 50 53 59 62 66 69 95 107 109 114 125 136 146 150 159 182 189 190 205 232 234 236 267 296 31 55 56 65 117 204 217 129 261 176 210 16 174 241 197 181 201 62 6 30 47 83 85 100 199 254 285 287 299 219 142 46 15 22 38 53 73 103 105 118 128 131 140 152 162 191 192 244 253 186 88 2 144 97 169 286 102 214 4 266 39 290 146 170 96 234 215 255 183 84 284 112 260 11 148 198 281 282 41 98 1 3 5 7 8 10 12 13 17 18 20 21 23 26 27 29 33 35 36 40 42 43 44 45 48 51 52 57 58 60 61 64 67 68 69 70 71 72 74 75 76 77 78 79 80 81 87 89 90 92 94 99 101 104 108 110 111 113 116 119 120 123 126 127 130 132 134 135 137 138 141 143 145 151 154 155 156 157 158 159 160 161 163 164 165 166 167 168 172 173 175 177 179 180 184 185 187 188 193 195 200 202 203 205 206 207 208 209 211 212 213 218 220 221 222 224 225 227 228 229 230 233 235 237 238 239 240 242 243 246 248 249 250 251 252 256 257 258 259 263 264 265 268 269 270 272 274 275 277 278 280 283 288 289 291 292 293 294 295 297 298 300 276 54 216 25 279 223 95 9 14 19 24 28 32 34 37 49 50 59 63 66 82 86 93 106 107 114 115 121 122 124 125 133 136 139 147 149 150 153 171 178 182 189 190 194 196 226 231 232 236 245 247 262 271 273 296 91 109 267 16 75 84 154 164 176 177 235 7 39 40 43 73 89 166 42 201 7 39 40 43 73 89 166 41 160 221 271 124 154 161 182 42 201 97 127 141 153 169 281 298 46 164 218 201 46 164 218 216 101 162 15 217 111 130 201 40 137 156 172 194 221 27 72 77 162 255 300 201 27 72 77 162 255 300 127 9 109 246 183 265 201 70 97 123 195 208 272 299 6 207 242 244 270 293 201 6 207 242 244 270 293 136 216 18 236 37 147 253 201 32 34 127 142 222 279 283 5 129 228 229 277 290 181 201 5 129 228 229 277 290 144 97 101 73 29 282 114 181 201 142 191 233 273 279 288 77 151 228 266 287 2 98 201 77 151 228 266 287 73 142 3 192 282 298 2 98 201 3 91 103 128 164 186 195 57 126 242 255 257 299 201 57 126 242 255 257 299 186 145 219 232 124 25 236 201 52 64 65 70 141 280 293 15 158 164 193 214 235 298 201 15 158 164 193 214 235 298 195 196 175 136 162 135 190 201 32 36 106 135 213 261 292 38 39 71 132 195 214 201 246 38 39 71 132 195 214 144 34 47 239 294 278 179 201 131 3 92 130 262 263 291 8 187 208 269 290 201 8 187 208 269 290 186 248 82 118 113 100 201 101 128 166 177 227 237 280 81 103 118 255 278 201 81 103 118 255 278 59 232 229 161 68 19 135 201 31 81 147 179 235 252 18 44 85 90 132 201 18 44 85 90 132 93 78 16 222 182 267 201 44 151 172 176 185 204 238 276 55 101 123 174 288 2 201 55 101 123 174 288 293 12 246 154 237 159 187 21 201 152 43 44 52 103 126 226 10 35 145 183 218 201 10 35 145 183 218 81 293 195 219 264 112 201 17 63 97 121 128 144 170 297 29 52 85 108 134 193 83 146 201 29 52 85 108 134 193 280 102 216 146 232 181 53 156 83 201 76 11 81 126 144 216 294 8 67 110 169 212 253 201 8 67 110 169 212 253 276 78 264 181 84 193 201 85 108 121 177 261 276 289 104 170 211 219 83 201 104 170 211 219 85 252 146 161 278 21 233 201 57 29 34 87 101 106 172 188 240 20 64 77 99 126 300 167 201 20 64 77 99 126 300 206 97 295 59 47 246 194 172 201 128 49 60 129 162 172 237 272 5 65 104 112 181 201 5 65 104 112 199 258 185 158 246 19 147 201 33 9 45 71 111 149 193 204 262 4 160 162 201 250 181 4 160 162 201 250 129 121 1 107 234 255 159 118 181 120 173 184 216 259 262 299 96 142 197 210 244 182 201 96 142 197 210 244 17 180 122 84 20 118 253 201 44 51 72 111 130 184 278 87 113 126 151 219 298 2 201 87 113 126 151 219 298 79 212 107 82 122 51 2 201 
Redundant proportion:0.28
5 214 242 244 274 281 102 157 201 146 102 157 106 279 297 46 103 111 146 201 112 175 210 253 283 292 298 8 46 56 111 165 201 8 46 56 111 165 227 174 45 83 114 179 130 201 63 145 160 173 227 269 116 151 212 248 2 201 116 151 212 248 102 72 289 180 68 104 2 201 67 204 233 240 262 293 46 173 201 46 173 123 159 3 172 118 190 201 20 58 121 187 227 252 274 131 203 253 201 131 203 253 226 80 146 40 68 267 103 201 137 192 209 238 272 218 263 201 218 263 9 32 203 187 147 201 4 122 176 202 222 238 245 55 212 201 55 148 212 177 170 154 94 29 187 201 75 193 297 1 94 203 250 281 146 201 1 94 203 250 281 160 255 156 201 76 8 71 80 176 183 252 275 35 218 225 292 201 167 35 218 225 292 230 1 189 154 188 267 197 167 201 1 88 112 113 124 227 235 262 35 80 195 212 263 201 35 80 195 212 263 231 54 227 273 204 68 182 118 201 100 101 138 160 219 1 44 97 214 201 1 44 97 214 140 59 270 289 284 201 48 65 74 77 90 121 165 247 13 26 94 160 198 235 298 201 286 85 100 13 26 94 160 198 235 298 218 175 268 27 149 146 153 141 201 286 85 140 27 137 151 175 209 251 67 94 112 278 295 2 201 67 94 112 278 295 24 9 12 174 203 23 201 152 4 17 61 170 262 278 58 99 242 201 58 99 242 177 280 126 53 118 51 201 29 31 63 85 172 206 215 99 134 177 186 46 201 99 134 177 186 206 93 102 85 246 28 164 201 8 35 251 281 92 210 217 222 201 92 210 217 222 125 23 111 201 33 45 57 184 228 248 255 177 185 208 242 298 201 254 177 185 208 242 298 269 121 228 122 178 133 285 201 254 4 74 100 200 297 48 65 148 154 184 146 201 246 48 65 148 154 184 177 268 140 36 156 201 246 76 102 119 120 156 186 235 148 163 182 201 148 163 22 296 17 109 25 182 201 44 44 64 138 166 183 202 211 56 65 142 145 201 167 56 65 142 145 293 196 270 229 188 94 150 167 201 63 64 94 163 186 289 75 227 300 201 75 227 300 102 196 60 240 25 233 201 26 155 196 265 1 13 58 71 259 107 199 201 286 1 13 58 71 259 176 49 6 283 201 64 52 62 17 88 108 124 212 237 45 105 206 83 201 45 105 206 280 54 252 204 201 19 57 48 61 129 253 264 289 120 181 182 201 120 126 185 83 241 233 182 201 33 21 26 63 124 142 183 253 30 186 225 265 201 286 167 30 186 225 265 171 176 102 204 73 188 83 167 201 62 39 229 240 261 79 97 255 201 79 97 255 210 249 172 278 201 157 160 195 242 266 281 116 201 98 146 116 201 247 289 236 297 242 111 146 254 5 55 70 82 123 180 262 11 38 85 96 119 201 11 38 85 96 119 106 272 136 214 18 251 118 201 36 85 128 143 4 201 280 246 4 201 280 34 85 232 200 131 135 185 217 238 274 69 204 201 69 204 239 237 116 187 103 201 8 117 176 212 253 293 56 72 87 201 56 72 87 230 275 154 201 83 190 48 74 160 168 187 283 165 215 221 201 165 215 221 268 289 58 40 114 201 27 128 134 173 197 248 72 129 160 163 204 181 201 254 72 129 160 163 204 24 232 42 180 77 133 181 201 254 81 86 137 154 220 281 201 203 221 251 201 203 221 251 78 4 9 271 138 111 54 80 192 202 105 112 131 135 221 201 105 112 131 135 221 286 189 32 94 201 1 5 16 153 251 263 130 137 219 281 201 130 137 219 281 231 106 41 15 23 113 201 7 76 155 157 180 253 46 52 207 261 201 46 52 207 261 50 91 49 247 251 83 201 45 57 100 128 147 177 184 238 18 218 248 265 201 18 140 218 248 265 121 228 232 16 161 122 187 201 65 188 193 196 224 289 29 238 297 146 167 201 29 132 238 297 175 194 255 6 233 146 201 128 7 40 76 186 211 270 242 201 242 50 127 91 25 150 263 201 124 200 249 264 6 29 45 75 96 210 201 246 6 29 45 75 96 210 204 36 244 241 201 246 1 15 104 209 242 45 57 84 88 212 259 201 146 45 57 84 88 203 212 259 231 211 39 297 146 201 31 160 196 202 221 228 286 300 39 119 145 148 275 201 39 119 145 148 275 93 289 6 94 265 178 62 245 201 31 92 155 163 174 176 256 56 119 201 56 119 93 248 49 240 224 154 288 201 70 86 99 177 231 288 298 31 39 151 2 46 201 31 39 151 136 4 63 161 260 298 130 2 201 8 40 97 123 292 36 57 99 200 238 264 201 246 36 57 99 200 238 264 127 216 18 179 201 246 4 116 157 166 230 251 261 56 135 201 56 135 177 220 247 229 86 23 278 201 4 13 137 168 188 240 65 69 120 265 167 182 201 65 69 120 265 177 291 9 58 194 172 182 201 128 88 111 163 180 233 258 269 270 142 203 281 201 142 203 281 54 107 240 251 3 14 104 263 201 23 94 104 121 164 215 55 65 69 144 157 203 201 55 65 69 144 157 203 205 60 39 146 124 164 201 161 164 169 195 209 242 257 35 84 94 201 146 35 84 94 115 124 217 236 203 297 10 146 201 33 164 165 196 227 233 61 154 253 266 98 201 61 154 253 266 269 124 153 6 68 3 98 201 7 21 85 128 166 219 72 134 164 203 259 201 72 134 164 203 259 50 171 85 232 229 284 201 120 195 251 262 264 286 55 61 202 248 263 182 201 55 61 202 248 263 17 236 23 118 241 62 201 44 168 174 262 266 5 87 105 163 227 98 201 5 87 105 163 227 58 224 118 242 201 254 45 57 102 106 272 281 52 80 138 295 201 52 80 138 295 121 228 22 47 147 111 201 102 143 256 274 30 79 120 186 198 182 201 30 79 120 186 198 22 200 288 103 182 201 74 119 135 166 207 220 290 26 94 185 297 146 201 286 26 94 185 297 268 296 239 229 61 138 166 146 201 286 10 48 112 224 293 57 237 201 57 237 71 218 227 132 190 201 15 115 245 265 269 290 105 210 259 199 201 105 148 210 259 211 256 283 104 166 201 52 94 101 262 52 119 120 134 198 182 201 52 119 120 134 198 60 59 118 182 201 44 129 180 209 213 13 140 206 181 201 13 140 206 293 185 251 203 294 201 33 12 13 77 88 112 156 157 1 40 97 137 201 1 40 97 137 261 291 27 54 227 109 247 201 76 79 85 166 272 212 265 201 182 212 265 91 120 85 229 147 182 201 65 126 162 231 5 46 79 128 265 201 5 46 79 128 265 175 264 158 260 201 57 76 122 183 217 275 77 97 112 270 295 201 167 77 97 112 270 295 228 91 170 188 116 197 167 201 15 126 215 239 293 294 298 89 183 225 42 201 89 183 225 211 264 164 262 190 193 130 42 201 71 212 214 247 129 164 177 181 201 129 164 177 1 201 279 141 181 48 123 130 184 193 208 278 282 292 71 169 215 248 201 71 169 215 248 18 82 122 255 37 51 95 179 201 28 44 81 88 168 172 293 51 155 217 201 107 51 155 217 2 293 78 54 58 246 190 107 201 39 63 97 130 141 240 85 229 251 255 283 201 273 85 229 251 255 283 210 102 216 82 162 172 201 192 13 67 193 221 268 294 62 169 238 201 62 169 238 291 123 255 265 119 193 201 27 101 138 141 162 206 48 161 183 199 280 201 48 161 183 199 280 24 59 270 162 158 28 201 67 126 186 238 263 297 27 75 173 237 283 146 201 27 75 173 237 283 123 264 25 187 113 156 201 76 18 65 76 108 143 278 292 48 248 280 83 201 48 51 248 280 108 175 91 252 200 179 83 201 91 122 192 261 243 300 201 243 300 145 170 32 278 201 27 135 149 206 231 291 33 62 235 248 201 33 62 235 248 24 239 234 28 260 100 201 40 61 82 166 170 235 255 4 113 158 201 4 113 158 127 126 214 229 53 182 285 201 18 31 121 187 188 283 21 112 160 212 167 201 83 21 112 160 212 108 93 146 40 194 114 83 201 128 88 120 206 242 69 128 182 201 146 69 128 54 17 28 297 146 201 44 12 80 143 171 212 217 52 201 52 261 189 200 292 201 116 48 28 33 113 122 161 174 244 58 225 239 300 201 58 225 239 300 2 269 273 170 115 224 46 201 27 82 111 122 135 165 297 79 163 283 146 201 79 163 283 24 214 107 170 239 153 156 201 76 11 28 129 155 163 248 257 7 274 283 181 201 254 7 274 283 276 2 185 49 240 133 10 201 254 33 33 49 206 210 212 272 274 81 105 168 213 300 201 81 105 168 213 300 269 199 28 45 201 147 103 48 20 82 209 231 261 262 96 248 263 275 201 96 248 263 275 226 214 203 260 278 118 201 21 85 101 175 294 64 199 242 243 266 275 98 201 64 199 242 243 266 275 171 85 59 174 193 98 201 4 10 60 65 154 29 152 157 248 201 29 152 157 248 177 71 258 175 271 201 85 135 209 266 1 52 120 268 283 98 182 201 1 52 120 268 283 85 239 203 242 182 201 254 49 55 106 229 231 294 142 160 184 218 268 201 142 160 184 218 268 199 272 47 249 260 193 201 55 85 91 113 180 219 230 8 148 151 2 201 8 148 151 272 85 145 273 251 284 86 2 201 86 92 104 145 184 224 62 94 99 227 201 62 94 99 227 4 248 39 72 122 132 201 4 111 141 170 180 11 215 255 201 11 215 255 177 107 162 53 251 201 5 85 112 201 207 209 233 105 158 274 201 105 158 274 106 85 227 48 61 203 3 201 12 77 120 147 204 6 129 134 155 186 203 181 182 201 6 129 134 155 186 203 261 27 17 16 159 181 201 44 31 221 227 258 261 116 161 164 199 201 116 161 164 199 93 265 68 14 278 201 16 123 220 250 251 5 56 243 201 5 56 243 41 18 138 98 23 201 92 165 180 184 208 263 67 142 148 237 290 201 67 142 148 237 290 248 153 251 122 37 113 201 94 128 163 192 209 297 80 208 146 201 80 156 208 60 232 240 32 203 201 76 28 39 251 281 294 134 237 288 201 134 237 288 2 210 23 111 193 201 
Redundant proportion:0.49
55 185 258 294 52 57 87 117 277 201 52 57 87 117 277 272 237 14 193 201 13 204 57 105 157 202 218 201 57 105 157 202 218 291 159 201 55 75 111 173 289 259 201 259 272 160 107 180 233 201 198 258 11 143 168 201 11 143 168 167 14 201 154 168 222 57 81 148 253 201 57 81 148 253 271 58 29 201 184 259 275 144 201 144 122 20 197 201 1 16 33 158 228 238 142 169 266 98 201 142 169 266 231 41 269 110 178 187 98 201 76 157 292 89 253 42 201 89 253 91 247 179 42 201 87 137 186 264 69 105 201 69 105 295 9 25 241 201 96 105 137 253 201 105 137 253 213 201 81 96 101 130 151 238 249 5 70 2 201 5 70 78 213 59 82 12 187 244 201 152 5 214 264 44 88 201 44 88 106 279 241 201 51 201 282 18 161 201 18 161 79 48 95 201 105 121 141 156 165 258 112 152 266 98 201 112 152 266 191 146 162 109 153 14 98 201 237 240 251 142 201 142 19 172 23 201 111 198 240 265 71 131 137 282 139 201 71 131 137 282 107 167 172 283 201 96 111 128 141 158 201 210 227 201 210 227 107 232 162 110 111 160 143 227 201 143 227 107 289 201 36 141 160 185 202 222 259 201 246 222 259 34 162 289 237 94 201 131 13 21 26 101 113 70 201 286 70 291 171 176 59 273 201 62 18 87 186 269 272 44 143 201 83 44 143 108 295 25 104 147 83 201 12 61 120 135 188 238 56 163 201 167 182 56 163 201 261 126 17 239 194 187 128 44 57 80 111 218 229 233 92 248 201 92 248 228 189 107 155 249 3 201 108 229 264 293 11 69 92 157 83 201 232 11 69 92 157 252 249 241 190 201 232 57 101 172 258 30 274 201 30 274 59 246 14 201 11 221 278 161 208 212 201 161 208 212 276 265 51 201 130 165 175 84 255 201 84 255 82 153 174 201 51 105 168 208 173 222 201 173 222 79 191 58 37 201 149 196 300 140 201 140 234 6 245 201 155 158 240 248 56 71 201 254 56 71 49 110 172 133 201 254 38 87 106 188 214 237 255 265 8 167 201 8 287 295 47 194 279 19 285 283 201 128 36 45 144 225 26 201 246 286 26 34 121 181 74 201 286 131 28 142 143 65 183 201 65 183 2 73 200 201 105 228 239 81 88 97 130 201 81 88 97 130 191 178 262 201 135 218 201 239 155 201 81 137 148 160 172 268 225 201 225 78 9 238 289 246 119 201 135 237 33 212 201 33 212 239 19 201 38 143 228 255 65 92 201 65 92 287 200 178 285 201 156 163 208 290 18 30 96 165 201 18 30 96 165 109 240 37 166 201 23 26 134 143 186 250 5 8 48 75 201 286 5 8 48 75 205 176 42 200 25 98 201 62 144 289 56 70 99 105 250 278 201 56 70 99 105 250 278 181 233 201 11 156 250 251 134 186 278 201 134 186 278 276 109 98 23 201 96 111 175 235 237 38 97 201 38 97 213 107 174 182 19 201 158 204 258 128 129 181 201 128 129 110 159 14 181 201 33 90 105 8 116 201 8 116 269 149 191 201 8 238 263 18 57 207 266 98 201 18 57 207 266 230 187 113 98 201 29 102 160 206 255 259 7 57 201 7 57 201 206 22 289 28 285 20 49 105 258 283 43 134 201 43 134 199 191 14 114 201 20 38 75 90 197 142 259 201 142 259 226 287 160 149 77 201 106 116 161 170 188 65 167 201 65 47 220 115 53 194 201 128 81 88 141 248 272 163 218 250 201 254 163 218 250 78 54 162 133 147 201 254 5 165 196 233 253 18 56 75 92 225 201 18 56 75 92 225 106 153 6 3 83 201 31 186 265 140 225 277 290 201 140 225 277 290 93 25 283 201 113 157 163 264 219 282 201 219 282 273 247 240 241 201 16 40 184 44 84 137 201 44 84 137 41 127 122 201 13 102 151 265 2 201 291 22 12 283 201 152 204 251 282 283 48 52 195 201 48 52 195 159 23 95 114 201 1 64 218 262 283 18 38 55 151 2 201 18 38 55 151 231 196 155 118 114 2 201 99 129 164 225 148 278 181 201 148 278 63 185 124 74 201 33 31 120 168 172 185 249 290 70 151 165 177 2 182 201 70 151 165 177 93 17 58 246 237 244 166 2 201 44 18 157 188 67 116 167 201 83 67 116 108 247 194 83 201 128 20 29 75 80 120 196 11 70 97 227 229 182 201 11 70 97 227 229 226 206 160 189 17 6 201 44 27 195 214 143 201 143 24 236 279 201 175 186 198 228 249 293 48 201 48 174 25 167 178 244 190 201 137 237 56 101 201 56 101 9 19 201 99 198 248 173 201 254 173 63 167 133 201 254 141 148 184 292 168 173 243 248 201 168 173 243 248 162 238 122 179 201 8 16 27 283 13 40 142 201 13 40 142 230 41 24 114 201 113 155 268 57 128 219 201 57 128 219 273 49 119 201 13 80 102 165 184 31 201 31 291 189 22 153 122 201 108 142 255 83 201 252 73 285 201 57 1 196 211 293 221 201 221 231 6 150 190 201 38 87 121 300 112 186 215 201 112 186 215 287 295 146 245 201 36 57 165 230 239 201 246 34 228 153 86 262 201 131 11 49 64 202 209 255 258 225 201 225 276 199 196 94 203 285 14 201 20 196 214 290 294 69 201 69 226 6 279 166 193 201 16 173 195 207 250 88 212 201 88 212 41 180 236 61 98 201 23 70 135 5 183 209 253 201 5 183 209 253 205 136 239 201 51 88 160 218 258 140 201 140 79 54 289 155 14 201 196 214 264 144 201 144 6 279 241 201 132 173 52 201 52 139 180 201 33 35 80 151 257 1 87 2 201 1 87 269 125 189 12 10 201 152 16 102 208 269 290 88 278 201 88 278 41 22 37 104 166 201 7 76 173 197 228 248 33 201 254 33 50 91 180 77 178 133 201 254 116 117 169 268 300 201 220 275 217 119 245 201 27 61 134 151 56 177 207 282 2 201 56 177 207 282 24 126 42 12 201 152 188 195 84 173 183 167 201 84 173 183 194 236 201 128 186 197 228 274 67 116 128 201 67 116 128 25 77 178 103 201 26 54 108 117 175 258 294 248 277 83 201 286 224 248 277 176 286 252 275 174 14 193 201 57 62 224 198 225 292 97 130 201 97 130 167 74 179 201 29 77 198 227 55 64 201 55 64 206 27 167 68 201 16 36 87 99 5 97 212 201 246 5 97 212 41 34 295 63 201 131 7 160 228 230 71 131 208 225 201 71 131 208 225 50 289 178 86 201 35 76 97 238 283 40 186 201 40 186 125 91 216 187 114 201 36 61 132 214 274 43 201 246 43 34 126 139 279 103 201 131 27 97 121 208 35 201 35 24 216 146 37 201 70 257 288 129 165 181 201 129 165 136 10 298 181 201 45 200 97 201 246 97 121 36 201 246 35 57 143 201 143 125 228 201 51 117 198 278 11 13 69 202 227 201 11 13 69 202 227 79 275 167 51 201 
