# Supplementary material for: Redundant Design in Interdependent Networks
Source: PLoS One. 2016 Oct 20;11(10):e0164777. doi: 10.1371/journal.pone.0164777 (PMC5072686; doi:10.1371/journal.pone.0164777)
Supplement: S4 File — Text 18: Redundant proportion and nodes in network A with Random-based node back-up strategy. Text 19: Redundant proportion and nodes in network B with Random-based node back-up strategy. Text 20: Failed nodes in different redundant proportion in network A with Random-based node back-up strategy. Text 21: Redundant proportion and nodes in network A with Degree-based node back-up strategy. Text 22: Redundant proportion and nodes in network B with Degree-based node back-up strategy. Text 23: Failed nodes in different redundant proportion in network A with Degree -based node back-up strategy. Text 24: Redundant proportion and nodes in network A with InitialLoad-based node back-up strategy. Text 25: Redundant proportion and nodes in network B with InitialLoad-based node back-up strategy. Text 26: Failed nodes in different redundant proportion in network A with InitialLoad-based node back-up strategy. Text 27: Redundant proportion and nodes in network A with HFD-based node back-up strategy. Text 28: Redundant proportion and nodes in network B with HFD-based node back-up strategy. Text 29: Failed nodes in different redundant proportion in network A with HFD-based node back-up strategy. Text 30: Redundant proportion and nodes in network A with Dependency redundancy. Text 31: Redundant proportion and nodes in network B with Dependency redundancy. Text 32: Failed nodes in different redundant proportion in network A with Dependency redundancy. (ZIP) [file pone.0164777.s004.zip › Text 30.txt]

Redundant proportion:0.05
121 32 11 266 21 153 37 69 50 287 165 210 202 251 56 
Redundant proportion:0.10
73 113 269 50 209 300 68 116 38 276 298 176 219 200 207 127 193 61 259 31 49 114 215 165 118 265 53 125 289 57 
Redundant proportion:0.15
138 1 10 144 170 99 152 209 269 253 8 270 182 288 111 165 113 286 21 250 76 39 246 275 169 259 54 17 83 137 106 293 82 131 214 38 262 102 45 66 146 195 129 207 172 
Redundant proportion:0.20
49 167 87 233 293 65 89 95 217 122 161 241 158 219 210 260 212 147 1 268 46 240 269 248 286 189 36 164 114 27 202 98 85 26 18 34 187 236 181 123 238 230 278 23 105 284 58 291 67 73 157 48 10 299 119 148 37 61 127 2 
Redundant proportion:0.25
228 152 108 256 298 279 93 123 182 124 189 295 188 89 225 218 112 78 278 26 183 40 92 72 235 81 300 126 265 254 224 158 132 13 185 226 231 38 193 176 37 157 277 212 244 289 68 199 33 269 20 170 247 261 292 87 243 62 51 14 191 105 114 271 280 55 229 151 272 25 173 162 43 34 91 
Redundant proportion:0.30
88 216 278 96 15 100 224 161 91 19 35 150 26 175 297 45 285 46 76 244 240 146 98 276 5 184 93 129 281 95 178 299 295 165 119 116 130 49 55 218 245 143 11 222 47 13 111 31 153 300 109 269 87 54 204 117 232 209 75 196 188 258 289 63 64 85 90 32 243 14 223 287 39 202 189 94 86 59 275 142 126 18 137 291 227 73 120 160 183 172 
Redundant proportion:0.35
235 270 213 109 216 173 115 31 199 264 141 38 37 70 298 137 208 39 293 78 225 217 240 98 292 245 53 160 142 168 140 248 209 36 237 23 252 110 103 10 149 57 8 259 9 128 15 192 117 243 32 265 260 65 5 153 11 7 224 49 261 124 170 66 114 164 221 161 125 139 166 165 72 241 132 211 227 16 63 6 247 158 20 106 75 178 284 91 135 14 19 85 101 183 169 42 279 81 51 176 226 267 77 249 254 
Redundant proportion:0.40
265 87 218 239 189 10 153 98 16 67 215 252 251 194 20 22 294 13 17 8 108 39 291 214 64 15 141 82 285 79 269 111 145 159 26 147 260 235 128 191 257 231 4 202 212 293 123 120 52 35 132 142 23 140 171 216 12 70 160 245 196 75 115 254 116 181 3 137 217 172 59 279 164 267 134 105 122 222 106 176 14 37 71 284 24 124 186 54 88 2 192 53 81 104 170 148 109 127 274 289 155 61 168 11 174 238 190 72 203 63 119 206 228 103 175 47 248 99 133 300 
Redundant proportion:0.45
119 172 88 38 10 115 48 239 159 139 261 3 165 126 99 124 190 253 102 247 22 285 287 230 147 33 122 89 149 4 138 268 229 19 78 207 267 260 146 259 136 137 46 202 56 198 169 280 275 213 72 64 76 284 42 289 254 226 241 145 160 257 245 17 75 163 129 225 104 256 15 252 199 133 250 113 128 217 218 54 73 283 123 39 83 114 55 29 274 116 197 171 291 269 40 58 173 244 18 154 80 52 131 112 180 63 279 153 53 204 290 266 70 105 20 108 121 44 278 141 233 271 235 263 262 110 28 234 258 215 51 100 212 187 221 
Redundant proportion:0.50
166 126 75 21 257 13 73 2 261 174 96 186 244 58 59 95 133 222 40 252 216 248 231 272 142 47 187 129 5 221 162 184 152 196 278 83 70 29 197 128 10 81 163 6 209 112 34 43 86 243 223 99 17 77 284 49 290 53 111 104 151 122 154 208 65 114 74 131 82 193 16 38 200 50 287 155 33 88 91 207 145 212 229 121 250 238 191 156 124 31 195 210 46 116 171 67 232 175 254 72 288 296 115 4 268 168 108 20 282 262 80 283 85 183 56 255 102 48 32 233 179 25 103 172 228 127 192 119 159 242 3 45 79 260 52 167 54 271 19 68 266 110 141 60 78 170 57 199 100 14 
Redundant proportion:0.55
227 172 269 211 236 76 148 131 53 257 189 174 99 73 55 18 108 216 266 154 16 298 94 8 210 56 221 52 45 276 279 201 57 63 80 124 213 180 158 70 273 209 223 193 84 129 130 49 256 105 239 10 248 42 71 33 169 179 64 13 185 141 29 274 268 224 114 206 112 186 86 123 165 32 19 267 128 126 240 149 111 159 283 244 79 1 31 249 294 12 231 235 202 21 212 292 234 153 120 272 284 293 237 127 290 66 41 109 100 90 40 134 68 161 119 92 135 9 140 117 197 203 133 62 207 288 199 20 26 121 67 51 219 72 151 285 275 299 196 152 291 87 278 233 289 194 200 296 254 261 188 89 198 204 59 280 103 25 139 157 22 282 208 253 35 
Redundant proportion:0.60
121 131 284 88 295 37 256 188 13 253 106 102 255 140 298 174 230 259 192 278 70 29 75 68 265 289 260 150 71 176 296 105 204 4 171 84 54 299 138 249 179 162 47 109 214 6 177 38 107 25 275 5 242 117 251 7 185 41 98 42 168 79 9 257 56 182 181 286 32 148 100 130 2 60 40 282 26 277 65 46 15 144 115 85 200 244 39 123 119 250 212 24 287 17 87 285 151 11 59 90 178 269 270 132 3 118 231 16 63 211 1 169 108 196 241 170 153 271 22 111 203 207 142 166 154 36 97 110 173 136 124 28 49 187 8 291 202 218 12 236 126 252 208 27 216 288 239 290 189 276 226 248 86 160 227 224 44 158 198 245 104 83 297 197 172 193 293 221 61 167 155 161 31 94 120 268 165 99 266 52 
Redundant proportion:0.65
132 197 234 82 182 200 246 287 161 203 30 126 14 152 267 98 249 105 236 17 229 88 142 175 212 196 199 5 254 247 157 16 100 37 31 123 223 85 270 3 9 32 216 94 112 281 278 227 146 68 138 83 6 28 23 71 220 102 166 295 289 298 12 294 38 51 176 114 124 136 11 214 76 237 293 26 195 273 206 53 19 150 241 43 210 282 93 96 35 44 149 250 116 7 29 174 266 46 145 178 153 280 245 179 58 222 137 248 42 205 143 187 89 63 15 290 204 118 107 67 207 188 90 158 18 198 119 292 52 91 48 171 77 49 81 202 225 120 70 25 65 253 272 10 75 221 218 173 104 291 181 186 184 84 1 87 101 242 54 111 128 296 73 155 189 40 33 274 151 95 64 55 169 50 257 164 163 244 115 209 235 106 103 20 39 148 193 66 167 99 127 4 276 258 213 
Redundant proportion:0.70
16 195 100 148 246 186 258 11 173 285 197 15 151 57 294 4 145 248 129 158 179 273 290 243 59 52 238 45 43 141 278 44 142 276 107 85 140 155 212 254 143 255 256 201 224 20 18 137 232 163 82 10 293 51 128 235 242 183 218 136 132 204 280 220 123 181 157 70 225 97 2 144 110 118 25 89 71 87 167 282 166 231 39 84 76 61 33 263 283 259 265 126 105 32 264 68 130 252 223 153 77 67 210 63 93 174 79 228 12 191 103 69 184 64 199 75 275 266 281 300 168 221 200 3 161 295 139 65 91 117 241 99 101 206 162 159 229 124 217 135 279 207 56 244 19 122 245 5 53 27 226 189 81 222 83 154 54 6 73 46 149 78 34 268 80 37 8 90 134 165 138 257 227 185 48 284 41 35 169 156 30 286 271 106 211 21 112 31 190 40 24 219 14 28 95 269 102 208 58 239 114 29 111 216 214 160 253 178 88 215 
Redundant proportion:0.75
229 54 45 44 34 122 213 8 254 17 155 135 230 190 61 88 142 154 292 3 268 158 141 98 94 253 235 165 84 73 22 108 113 240 80 261 103 107 218 114 76 143 293 183 125 49 232 205 257 288 202 4 53 57 220 51 269 56 129 121 262 100 280 227 134 139 146 163 152 294 260 276 124 6 82 275 174 42 70 68 178 24 225 193 173 265 130 199 39 226 283 291 169 177 26 118 161 48 164 145 65 194 47 101 208 248 1 195 221 46 97 62 278 148 236 200 40 168 95 182 99 277 21 223 109 244 92 102 255 217 186 35 215 175 7 224 104 41 167 242 128 153 264 198 180 281 263 127 216 191 12 299 18 13 86 59 157 156 204 119 203 110 43 117 170 112 279 274 32 192 9 272 187 38 246 131 89 298 36 258 259 166 77 209 214 188 25 270 289 211 210 212 297 72 197 120 172 79 149 267 19 228 284 5 90 28 171 144 74 31 206 16 266 85 219 271 184 87 14 234 60 181 30 64 11 
Redundant proportion:0.80
255 236 178 258 259 29 210 202 176 250 46 154 44 16 119 264 190 43 279 196 204 286 263 161 173 6 64 185 272 22 199 247 219 93 276 290 115 98 251 14 206 146 283 133 275 109 268 39 21 183 278 291 47 100 265 186 160 27 169 257 296 33 165 164 234 179 274 240 216 51 88 294 220 239 11 107 66 134 158 132 150 298 155 71 50 90 117 197 52 212 254 289 135 288 75 230 32 94 248 297 170 97 8 177 77 235 25 172 76 253 108 12 142 85 102 70 72 271 58 270 162 24 189 145 34 91 110 131 153 148 293 280 128 7 81 226 156 31 86 225 159 260 262 143 106 168 1 95 224 241 136 282 152 193 84 130 211 221 42 175 4 292 299 232 124 171 55 127 113 214 74 23 188 181 137 284 184 82 238 192 229 112 118 65 166 180 222 73 242 41 67 249 17 48 79 205 237 116 285 217 40 244 36 89 267 281 195 207 273 151 261 101 203 60 252 218 194 208 144 163 92 243 191 287 126 5 209 68 139 122 157 53 198 26 223 99 57 231 83 120 
Redundant proportion:0.85
10 74 205 4 143 72 101 217 172 116 148 9 188 78 170 164 289 82 55 13 177 119 44 187 104 147 265 171 50 163 231 248 278 37 281 64 208 165 79 15 108 290 193 198 184 88 206 87 186 238 92 151 133 235 98 275 234 239 258 76 33 142 24 109 247 285 286 160 161 112 153 122 48 69 232 220 144 209 65 52 175 129 130 213 3 269 31 6 246 216 95 227 166 255 259 56 185 279 19 85 5 16 80 199 21 134 141 242 51 228 218 38 266 288 226 66 36 298 132 159 155 59 276 156 268 23 57 174 253 128 105 294 103 169 93 229 178 125 150 83 211 162 41 222 203 195 22 221 117 7 94 224 145 200 2 183 204 257 249 215 73 123 77 97 49 75 197 256 167 245 42 260 240 270 212 251 70 46 191 96 296 90 20 120 11 233 8 280 28 158 282 273 127 244 283 45 27 254 100 264 138 291 110 182 225 263 135 154 60 43 40 139 30 61 262 271 190 113 202 137 121 71 25 252 58 241 299 297 67 89 53 107 102 267 176 223 181 32 14 149 210 152 54 1 277 68 180 111 207 84 189 157 136 18 219 
Redundant proportion:0.90
202 225 293 186 190 138 32 1 19 124 197 233 12 254 246 100 255 83 257 72 183 35 115 230 137 5 289 252 286 94 222 300 128 45 192 140 270 8 55 3 50 111 143 157 160 4 141 213 153 67 244 77 90 171 234 120 110 182 107 70 212 217 34 281 241 41 122 195 288 118 250 181 176 298 46 259 123 196 63 201 269 294 232 151 65 29 10 154 220 109 112 97 245 56 242 33 105 199 174 91 219 66 207 209 162 180 7 25 292 102 40 216 169 168 61 27 295 136 158 235 64 148 229 82 39 260 127 211 200 114 116 81 86 9 152 149 21 265 277 16 121 261 210 73 48 240 284 133 22 272 276 145 194 113 279 36 24 249 60 59 163 87 187 224 164 283 159 198 278 166 85 264 84 173 231 296 239 287 93 291 23 170 165 11 104 44 76 237 117 248 58 262 69 130 37 74 71 31 98 57 106 49 135 129 214 125 79 53 228 185 62 30 15 161 18 95 256 92 268 17 139 189 99 167 218 132 96 42 285 205 38 274 103 203 184 68 223 52 204 179 89 150 108 78 253 51 144 227 258 131 247 134 14 178 177 155 299 188 273 215 226 172 275 282 156 208 43 119 280 26 
Redundant proportion:0.95
240 300 85 228 92 42 7 206 104 251 213 157 186 14 154 197 145 148 193 249 160 195 108 73 211 127 46 144 140 253 208 199 118 298 156 286 28 5 202 64 40 215 21 12 292 226 217 114 23 19 247 103 133 67 49 297 165 47 70 44 183 143 13 191 24 231 30 289 254 89 112 123 87 109 8 122 264 101 192 38 270 90 63 257 41 4 177 225 244 268 294 18 155 237 69 119 99 134 295 285 166 161 235 290 17 207 77 279 3 204 32 287 62 181 60 293 220 76 277 273 11 164 139 53 150 158 185 115 132 194 141 252 71 39 216 96 37 241 142 259 22 276 174 95 26 180 198 29 266 9 169 184 48 36 135 10 233 82 272 149 203 218 229 224 205 61 168 126 100 274 219 54 296 176 51 137 232 151 201 131 209 86 189 146 265 170 242 255 105 175 20 84 190 281 239 278 116 98 65 121 35 6 210 263 45 221 79 163 106 288 33 243 179 91 93 120 212 275 124 267 43 159 246 172 130 284 57 182 81 153 52 291 167 107 271 75 178 15 283 58 2 80 238 110 16 299 173 111 250 34 222 196 227 117 27 83 74 97 258 1 171 125 136 78 147 248 59 162 187 50 55 129 152 66 68 188 230 234 223 200 138 282 269 88 236 
Redundant proportion:1.00
183 96 186 71 163 247 218 156 74 174 20 48 278 266 245 272 217 32 295 41 244 61 93 7 154 16 179 128 200 284 270 151 108 282 19 136 127 33 11 241 252 288 81 31 279 157 112 67 139 239 42 24 275 95 13 234 82 38 39 54 293 59 194 254 90 148 264 144 107 224 168 115 285 132 258 214 188 162 35 176 143 28 129 238 98 198 44 190 64 236 23 75 229 76 175 84 100 191 141 215 56 53 133 47 172 73 79 29 180 216 161 260 103 261 265 94 164 2 109 85 237 80 184 3 55 231 223 131 102 68 153 147 167 228 182 122 50 123 213 277 21 57 113 140 45 255 250 26 46 300 36 181 105 256 291 118 251 126 299 226 158 5 169 40 267 283 280 287 208 195 257 65 138 211 298 60 155 110 6 78 178 248 63 22 89 259 117 286 171 52 51 185 87 8 111 83 232 18 12 235 27 262 219 210 34 227 58 135 192 17 119 104 253 209 116 276 233 225 212 203 204 292 124 101 66 220 170 106 242 222 130 150 97 43 177 145 206 69 92 77 243 271 121 86 269 15 202 25 187 230 281 10 142 249 114 4 289 72 290 196 30 199 152 201 197 1 240 166 165 125 263 294 134 62 173 37 70 296 160 9 88 91 120 137 273 49 246 189 149 193 159 14 146 99 221 205 207 274 268 297 
