# Supplementary material for: Redundant Design in Interdependent Networks
Source: PLoS One. 2016 Oct 20;11(10):e0164777. doi: 10.1371/journal.pone.0164777 (PMC5072686; doi:10.1371/journal.pone.0164777)
Supplement: S4 File — Text 18: Redundant proportion and nodes in network A with Random-based node back-up strategy. Text 19: Redundant proportion and nodes in network B with Random-based node back-up strategy. Text 20: Failed nodes in different redundant proportion in network A with Random-based node back-up strategy. Text 21: Redundant proportion and nodes in network A with Degree-based node back-up strategy. Text 22: Redundant proportion and nodes in network B with Degree-based node back-up strategy. Text 23: Failed nodes in different redundant proportion in network A with Degree -based node back-up strategy. Text 24: Redundant proportion and nodes in network A with InitialLoad-based node back-up strategy. Text 25: Redundant proportion and nodes in network B with InitialLoad-based node back-up strategy. Text 26: Failed nodes in different redundant proportion in network A with InitialLoad-based node back-up strategy. Text 27: Redundant proportion and nodes in network A with HFD-based node back-up strategy. Text 28: Redundant proportion and nodes in network B with HFD-based node back-up strategy. Text 29: Failed nodes in different redundant proportion in network A with HFD-based node back-up strategy. Text 30: Redundant proportion and nodes in network A with Dependency redundancy. Text 31: Redundant proportion and nodes in network B with Dependency redundancy. Text 32: Failed nodes in different redundant proportion in network A with Dependency redundancy. (ZIP) [file pone.0164777.s004.zip › Text 31.txt]

Redundant proportion:0.05
113 16 55 64 180 287 87 183 258 282 42 246 135 148 222 
Redundant proportion:0.10
96 72 15 118 46 91 65 84 294 22 158 38 36 178 249 13 215 19 245 117 67 152 253 121 34 139 52 9 137 69 
Redundant proportion:0.15
48 31 253 1 112 189 45 118 257 167 51 143 297 186 197 122 120 286 180 40 138 194 6 17 159 231 23 220 79 156 25 169 42 161 67 294 206 28 216 121 149 27 269 287 81 
Redundant proportion:0.20
68 149 272 227 291 19 218 18 121 253 78 47 201 290 212 189 29 142 28 283 31 236 109 293 262 217 167 33 102 130 71 286 238 103 139 59 166 38 61 188 245 6 126 211 140 251 203 44 95 279 275 116 40 21 42 107 9 65 157 96 
Redundant proportion:0.25
174 17 16 159 261 173 23 265 296 278 168 79 9 140 271 32 6 147 237 220 28 189 55 198 112 291 114 113 275 141 183 72 234 215 155 203 74 125 142 99 214 109 229 165 185 118 117 138 96 298 128 24 163 176 264 286 91 63 241 33 103 98 178 127 123 94 273 97 46 27 75 228 157 39 45 
Redundant proportion:0.30
57 9 250 122 185 44 70 183 295 126 254 112 193 180 168 236 92 116 66 120 132 289 208 176 155 147 59 189 191 139 79 97 162 282 244 266 242 260 256 200 227 199 203 65 80 93 58 89 294 25 285 12 182 26 292 229 111 73 268 101 125 287 142 235 272 5 228 248 34 36 192 157 136 152 107 179 62 265 14 181 119 103 164 10 267 171 202 149 233 121 
Redundant proportion:0.35
14 106 138 69 262 292 33 127 163 253 212 131 1 190 82 154 153 229 87 256 300 115 161 264 12 67 214 139 164 40 184 173 218 57 73 238 124 53 32 68 157 28 126 198 6 188 159 3 91 141 31 254 80 70 226 129 257 116 294 29 250 241 20 291 166 152 230 224 146 272 222 225 270 86 191 55 269 50 11 108 151 44 22 228 148 79 103 42 196 243 220 183 113 56 36 144 97 88 66 114 201 89 43 109 25 
Redundant proportion:0.40
40 197 247 282 239 48 67 81 178 257 200 231 214 130 210 42 90 148 166 289 272 140 290 76 71 105 98 94 215 68 271 124 258 237 122 278 102 87 145 132 230 248 179 14 281 165 123 10 69 298 288 21 26 18 246 267 41 89 196 225 99 300 134 199 12 44 93 242 2 243 51 249 50 27 206 126 195 245 97 236 57 173 172 8 260 32 212 115 64 146 280 29 276 291 187 152 86 62 256 270 121 5 235 160 61 70 207 55 137 7 107 58 125 273 142 275 28 1 3 15 
Redundant proportion:0.45
52 156 288 35 98 8 33 132 297 163 68 97 250 249 107 15 229 10 39 140 17 118 193 115 187 196 184 295 56 103 76 245 213 240 27 183 95 236 291 69 30 74 174 20 244 71 294 2 168 75 83 284 173 261 61 150 300 125 47 273 99 91 171 177 178 3 285 191 50 4 162 34 195 108 180 220 55 70 41 232 49 172 63 86 226 128 148 37 142 130 221 78 199 62 259 12 239 77 51 29 260 88 141 126 225 219 5 194 217 258 201 136 282 57 72 224 280 214 202 38 133 101 94 48 134 182 235 272 14 59 123 147 157 58 139 
Redundant proportion:0.50
37 99 286 180 256 3 53 258 162 71 108 142 234 272 299 48 251 250 255 44 169 161 172 196 158 174 271 62 32 216 228 257 34 138 170 5 7 103 191 277 149 58 150 233 252 168 64 224 232 163 105 36 114 293 274 219 184 69 120 287 223 42 135 229 14 96 19 143 86 104 246 41 27 152 117 106 63 4 192 95 197 65 270 123 139 209 128 70 76 259 185 29 92 10 136 122 186 154 39 187 133 245 173 46 115 55 101 35 88 113 146 278 28 218 100 72 244 182 171 82 189 157 18 288 264 214 201 144 298 207 279 56 85 81 269 176 178 290 59 13 280 109 247 212 52 153 124 227 211 198 
Redundant proportion:0.55
272 263 87 218 154 112 152 162 39 85 283 261 33 73 134 276 132 164 79 254 47 16 34 28 174 178 160 128 75 80 88 248 29 141 217 197 225 59 278 241 273 67 265 149 19 189 86 40 203 147 166 100 168 139 129 230 77 121 46 228 122 102 81 84 106 143 42 293 231 13 91 98 94 289 247 177 97 259 78 74 233 138 187 57 207 212 157 144 4 70 182 270 275 214 69 20 51 104 65 54 297 150 110 131 53 167 93 107 82 264 165 36 89 83 109 14 255 18 253 61 163 136 223 140 118 180 23 242 249 60 274 226 287 66 35 25 172 299 55 210 222 205 206 37 151 268 119 99 126 188 114 117 221 281 10 2 62 252 198 196 21 227 271 27 280 
Redundant proportion:0.60
41 160 145 243 37 26 178 187 103 202 165 205 269 228 56 123 82 146 290 255 249 135 133 137 222 148 286 27 83 216 168 15 279 139 49 52 250 218 6 142 138 217 84 74 275 159 99 30 93 33 186 94 29 121 294 112 63 215 24 171 87 10 289 111 172 21 47 276 251 155 161 131 241 247 181 128 252 262 213 55 192 200 40 72 95 96 100 44 285 244 298 282 287 45 195 199 152 106 42 22 109 291 13 175 14 113 184 69 62 236 31 157 182 292 274 4 85 101 223 240 39 144 59 237 190 254 149 211 20 272 194 300 188 107 118 97 130 34 293 297 102 179 119 239 16 51 127 212 230 233 234 8 227 246 158 185 242 214 91 265 258 174 57 78 231 66 140 1 64 108 36 115 104 11 257 2 203 226 264 23 
Redundant proportion:0.65
65 73 151 12 173 94 101 9 83 17 139 113 79 233 18 8 223 116 74 300 14 93 15 25 30 166 281 180 68 260 63 253 240 155 130 296 117 197 259 211 239 57 23 118 85 47 262 159 297 96 272 299 54 49 221 217 295 19 175 11 220 144 165 98 55 203 160 120 37 48 298 67 72 226 62 24 105 287 246 13 222 16 193 95 280 277 82 283 185 276 218 216 232 247 215 231 135 154 171 192 28 227 292 61 137 278 219 196 84 59 100 40 138 228 1 256 242 284 275 169 99 71 167 91 271 174 128 177 34 261 124 33 114 29 152 157 255 107 198 212 181 51 269 132 236 205 127 3 251 158 26 186 86 90 282 60 293 209 179 202 143 125 122 153 244 77 92 263 147 176 10 163 69 257 286 248 289 235 162 183 189 123 46 241 213 208 184 146 7 50 41 267 2 266 75 
Redundant proportion:0.70
40 136 126 140 72 150 13 192 158 112 195 200 65 20 249 215 82 64 247 11 69 7 197 180 168 16 184 151 256 241 268 238 41 297 56 205 231 51 171 177 120 179 70 124 8 133 88 173 244 128 275 71 92 162 75 24 119 46 91 201 39 283 89 85 122 74 106 155 261 28 300 267 166 254 113 57 189 174 237 103 9 87 108 236 33 5 110 29 66 257 188 208 178 282 204 1 147 14 234 285 219 81 138 90 94 295 156 12 21 233 175 243 277 220 298 185 202 253 230 279 31 145 209 199 67 135 258 232 229 225 159 242 281 27 280 143 163 25 213 181 78 223 115 235 239 167 146 48 10 79 83 240 293 214 61 271 127 131 246 255 129 160 222 217 53 203 114 196 260 26 77 216 190 36 35 123 97 152 273 290 98 161 206 18 228 49 93 296 105 76 210 292 32 288 99 226 86 111 270 284 96 291 269 109 141 44 6 251 212 42 
Redundant proportion:0.75
138 296 161 266 63 188 113 33 168 143 19 103 112 122 191 259 75 156 264 124 141 185 157 285 166 206 70 89 257 116 270 71 123 273 62 253 216 262 20 15 23 144 211 169 160 280 223 148 279 165 92 46 172 52 272 202 28 227 181 108 117 66 147 1 283 277 38 21 171 249 258 228 101 61 218 205 4 77 102 60 233 197 91 151 241 93 82 192 162 51 265 219 254 278 43 36 146 5 34 180 130 204 261 58 183 98 174 50 94 3 30 298 290 99 246 121 142 293 79 45 194 29 135 48 221 27 73 111 76 243 88 245 232 11 41 47 207 115 68 179 32 164 286 226 78 7 203 289 153 53 18 198 225 201 22 131 55 217 274 267 24 247 193 275 213 260 268 81 256 281 96 263 2 69 136 56 230 220 299 37 64 31 9 282 212 187 133 284 170 159 236 57 12 134 235 16 35 49 42 234 14 295 237 72 128 87 252 26 239 110 250 244 145 17 184 54 104 178 173 229 182 90 129 251 152 
Redundant proportion:0.80
168 278 288 114 275 64 137 300 297 124 209 15 199 115 203 156 285 77 99 198 36 35 167 237 267 130 201 27 86 70 149 182 227 207 109 250 289 141 29 153 80 60 25 140 221 131 298 128 49 83 24 260 228 246 259 220 185 58 244 73 171 290 32 10 269 147 134 79 53 40 103 123 45 243 101 102 75 176 89 225 152 132 127 43 69 72 274 105 277 91 81 273 5 164 50 280 9 271 117 192 202 231 14 258 110 206 23 71 229 183 282 261 136 26 181 214 67 47 295 37 180 264 162 232 279 293 240 230 3 196 59 187 299 88 112 4 55 161 268 142 106 233 252 172 270 13 276 151 159 28 12 251 236 74 96 17 283 120 158 189 42 154 66 241 178 104 191 212 21 1 200 242 7 224 217 98 144 296 44 135 54 179 216 121 57 95 138 238 82 291 256 94 204 205 76 188 116 197 218 265 235 210 113 190 284 184 166 139 107 97 155 257 87 8 262 294 249 90 173 287 39 111 30 239 163 51 84 78 65 92 122 52 48 253 146 38 286 118 100 85 
Redundant proportion:0.85
270 158 256 283 298 284 188 199 19 240 286 261 172 194 196 200 11 23 63 176 134 155 1 151 260 100 80 299 193 49 94 243 22 126 28 142 220 111 197 118 7 115 114 269 166 54 27 149 20 157 36 168 75 15 66 222 88 50 277 264 136 3 57 292 37 273 130 180 294 44 39 83 154 185 127 177 58 150 72 47 70 164 146 112 279 175 208 152 145 290 97 129 6 90 173 65 160 68 288 61 69 18 250 266 205 296 116 46 234 117 226 212 131 141 206 60 125 249 110 165 276 76 184 113 230 233 170 122 102 252 268 42 9 95 82 101 86 239 187 40 133 203 163 189 4 56 211 24 251 223 272 85 236 258 8 71 257 224 202 41 227 179 93 128 123 38 198 287 135 213 219 295 278 67 17 79 87 221 186 181 138 178 231 132 253 119 84 263 217 35 245 300 237 30 59 121 140 81 235 207 159 192 204 246 14 161 169 147 73 267 255 262 139 21 92 99 137 48 98 13 293 225 171 109 216 209 12 285 271 78 241 29 25 174 74 103 5 26 289 191 167 215 16 77 297 64 259 51 201 10 104 291 108 195 162 
Redundant proportion:0.90
167 55 93 189 195 89 239 285 211 30 36 33 210 281 230 56 248 49 95 63 286 44 206 101 28 96 219 191 9 65 143 193 1 11 21 128 263 107 294 200 43 129 271 162 249 262 12 289 131 223 92 102 284 8 144 264 90 78 126 108 117 255 141 256 266 116 7 183 64 184 103 13 106 85 198 209 135 48 16 293 60 97 91 29 236 222 235 88 246 125 199 227 272 224 137 59 146 202 132 69 75 269 251 283 292 238 180 18 291 45 176 240 268 279 2 254 62 99 150 31 298 273 237 104 73 250 296 114 174 154 220 37 155 142 41 261 115 136 231 275 225 145 47 178 160 39 81 20 185 169 74 188 10 163 242 3 245 214 57 19 68 105 87 172 290 133 234 297 138 98 157 79 259 216 54 112 170 127 140 252 15 274 17 66 122 84 300 71 32 110 152 177 72 111 265 201 121 149 233 83 182 215 40 25 86 164 34 295 260 267 203 232 42 24 51 194 26 27 147 288 50 175 100 257 247 61 258 213 282 299 124 52 253 109 270 197 243 77 181 134 76 159 207 6 158 4 229 226 280 23 277 241 35 5 217 218 186 130 190 53 46 212 94 166 205 113 148 196 22 151 
Redundant proportion:0.95
77 65 254 107 159 163 64 135 236 79 213 276 68 195 31 269 27 2 162 16 229 122 85 50 102 39 51 158 167 200 20 49 59 63 180 42 21 22 131 219 139 160 227 272 267 3 292 207 56 125 231 140 75 52 197 84 106 246 69 271 66 92 18 208 260 237 62 47 172 235 259 19 281 44 239 119 257 81 1 291 87 124 243 177 256 100 248 134 91 120 228 265 263 210 294 164 26 10 279 218 148 193 13 187 217 262 194 214 298 211 238 104 78 190 144 249 114 95 28 182 189 184 165 221 45 247 245 118 251 215 277 183 186 76 296 61 199 150 9 126 282 266 121 280 128 230 46 285 185 176 289 274 175 101 96 89 110 146 250 80 142 179 4 133 174 43 192 137 169 234 15 37 300 60 82 7 86 113 149 155 48 130 278 287 112 67 30 205 181 117 154 161 156 25 141 152 204 99 57 241 240 14 105 70 32 157 109 40 74 286 29 222 173 132 6 111 178 35 151 88 93 54 258 270 166 264 203 223 293 224 5 11 115 33 253 170 34 201 12 284 38 196 216 108 191 226 255 53 136 73 232 55 41 138 83 8 171 127 198 17 209 202 273 220 275 290 225 123 129 36 268 72 283 188 58 299 261 288 97 252 94 103 295 24 147 
Redundant proportion:1.00
19 284 222 39 278 2 252 82 211 92 260 86 243 31 55 207 151 28 150 21 170 234 274 250 32 118 138 113 146 152 166 275 23 148 179 30 280 209 194 14 58 203 154 229 242 157 259 97 48 131 189 107 201 145 26 103 46 120 125 231 88 112 287 256 87 288 162 197 251 254 139 34 106 10 142 60 104 277 119 200 102 147 289 15 1 93 202 224 253 223 182 271 244 42 8 213 61 241 5 195 258 188 7 115 143 85 40 295 269 239 255 199 84 153 117 262 24 192 130 50 57 95 63 206 133 3 52 36 299 186 265 76 141 180 191 135 94 70 72 156 279 236 172 164 98 22 263 221 292 264 44 230 214 99 273 291 168 127 64 282 165 116 187 66 210 71 37 74 16 47 53 190 38 100 248 110 81 238 111 89 286 122 43 300 11 77 268 181 126 246 296 226 183 173 175 235 220 267 205 62 12 114 270 121 96 294 68 178 218 158 176 25 33 228 169 123 160 212 129 83 79 177 184 281 67 298 136 272 240 45 227 35 217 17 91 128 140 51 247 257 196 59 155 124 283 219 4 233 293 75 245 54 261 6 20 198 297 90 266 159 18 225 29 105 56 134 285 80 215 237 78 27 41 149 101 163 204 232 171 73 216 161 276 109 137 13 290 174 249 167 108 185 144 69 193 65 9 132 208 49 
