# Supplementary material for: Redundant Design in Interdependent Networks
Source: PLoS One. 2016 Oct 20;11(10):e0164777. doi: 10.1371/journal.pone.0164777 (PMC5072686; doi:10.1371/journal.pone.0164777)
Supplement: S4 File — Text 18: Redundant proportion and nodes in network A with Random-based node back-up strategy. Text 19: Redundant proportion and nodes in network B with Random-based node back-up strategy. Text 20: Failed nodes in different redundant proportion in network A with Random-based node back-up strategy. Text 21: Redundant proportion and nodes in network A with Degree-based node back-up strategy. Text 22: Redundant proportion and nodes in network B with Degree-based node back-up strategy. Text 23: Failed nodes in different redundant proportion in network A with Degree -based node back-up strategy. Text 24: Redundant proportion and nodes in network A with InitialLoad-based node back-up strategy. Text 25: Redundant proportion and nodes in network B with InitialLoad-based node back-up strategy. Text 26: Failed nodes in different redundant proportion in network A with InitialLoad-based node back-up strategy. Text 27: Redundant proportion and nodes in network A with HFD-based node back-up strategy. Text 28: Redundant proportion and nodes in network B with HFD-based node back-up strategy. Text 29: Failed nodes in different redundant proportion in network A with HFD-based node back-up strategy. Text 30: Redundant proportion and nodes in network A with Dependency redundancy. Text 31: Redundant proportion and nodes in network B with Dependency redundancy. Text 32: Failed nodes in different redundant proportion in network A with Dependency redundancy. (ZIP) [file pone.0164777.s004.zip › Text 32.txt]

Redundant proportion:0.05
221 14 39 110 266 44 140 48 255 81 69 213 195 273 98 201 78 2 42 50 59 66 95 98 136 146 150 167 181 205 232 234 246 287 296 299 254 6 14 19 25 32 34 38 41 46 49 53 62 83 85 100 103 107 114 125 140 149 178 182 189 190 191 196 199 216 226 244 267 286 3 4 5 7 9 10 13 15 16 17 20 22 23 24 27 28 30 35 36 37 40 43 47 52 54 56 58 60 63 64 67 68 70 71 72 73 77 82 84 86 88 90 91 93 99 102 104 105 106 109 111 112 115 118 119 121 122 123 124 126 127 128 131 132 133 134 135 138 139 141 142 143 144 145 147 148 152 153 154 155 158 159 162 166 169 170 171 172 174 175 176 179 183 184 187 188 192 193 194 197 198 200 211 214 217 219 220 224 228 230 231 233 236 238 239 240 241 242 243 245 247 249 250 253 256 257 258 259 260 261 262 263 264 269 270 271 274 276 277 279 280 281 282 283 284 285 291 292 293 294 295 297 298 12 29 45 51 61 74 79 94 108 120 160 161 163 164 180 185 203 206 223 237 248 251 252 268 272 275 289 1 11 31 65 76 80 87 89 96 97 113 117 129 130 137 151 186 202 204 207 222 227 235 265 288 8 18 21 26 33 55 57 75 92 101 116 156 157 165 168 173 177 208 209 210 212 215 218 225 229 278 290 300 218 255 81 69 213 195 273 265 117 210 290 242 293 56 201 254 2 42 50 59 66 78 95 98 136 146 150 167 181 205 232 234 246 287 296 299 6 14 19 25 30 32 34 38 41 46 47 49 53 62 83 85 100 103 107 114 118 125 140 149 152 178 182 189 190 191 196 199 216 226 236 244 253 267 279 285 286 259 1 3 4 5 7 8 9 10 11 12 13 15 16 17 18 20 21 22 23 24 26 27 28 29 31 33 35 36 37 39 40 43 44 45 48 51 52 54 57 58 60 61 63 64 65 67 68 70 71 72 73 74 75 76 77 79 80 82 84 86 87 88 89 90 91 92 93 94 96 97 99 101 102 104 105 106 108 109 110 111 112 113 115 116 119 120 121 122 123 124 126 127 128 129 130 131 132 133 134 135 137 138 139 141 142 143 144 145 147 148 151 153 154 155 156 157 158 159 160 161 162 163 164 165 166 168 169 170 171 172 173 174 175 176 177 179 180 183 184 185 186 187 188 192 193 194 197 198 200 202 203 204 206 207 208 209 211 212 214 215 217 219 220 221 222 223 224 225 227 228 229 230 231 233 235 237 238 239 240 241 243 245 247 248 249 250 251 252 256 257 258 260 261 262 263 264 266 268 269 270 271 272 274 275 276 277 278 280 281 282 283 284 288 289 291 292 294 295 297 298 300 55 35 190 52 229 230 11 89 63 54 27 208 215 228 149 42 201 78 167 181 246 2 42 50 59 66 95 136 146 150 189 205 232 236 254 287 296 299 6 30 46 47 83 85 98 100 199 234 267 285 14 19 25 32 34 41 49 53 56 62 103 106 107 114 118 139 182 190 191 192 196 216 226 231 241 260 273 279 1 3 4 5 7 8 9 10 12 13 15 16 17 20 21 22 23 24 26 28 29 31 33 36 37 38 39 40 43 44 45 48 51 57 58 60 61 64 65 67 68 69 70 71 72 73 74 75 76 77 79 80 81 82 84 86 87 88 90 91 92 93 94 96 97 99 101 102 104 105 108 109 110 111 112 113 115 116 119 120 121 122 123 124 125 126 127 128 129 130 131 132 133 134 135 137 138 140 141 142 143 144 145 147 148 152 153 154 155 156 157 158 159 160 161 162 163 164 165 166 168 169 170 171 172 173 174 175 176 177 178 179 180 183 184 185 186 187 188 193 194 195 197 198 200 202 203 204 206 207 209 210 211 212 213 214 217 218 219 220 221 222 223 224 227 233 235 237 238 239 240 242 243 244 245 247 248 249 250 251 252 253 255 256 257 258 259 261 262 263 264 266 268 269 270 271 274 275 276 277 278 280 281 282 283 284 286 288 289 291 292 293 294 295 297 298 272 18 55 117 151 225 265 290 300 54 27 240 208 215 228 149 125 26 195 249 86 276 163 102 201 286 168 2 42 50 59 66 78 95 98 136 146 150 167 181 189 205 232 234 236 246 254 287 296 299 6 14 19 24 25 30 32 34 37 38 41 46 47 49 53 56 62 83 85 100 103 106 107 114 118 128 131 139 140 152 178 182 190 191 192 196 199 216 226 231 241 244 253 260 267 273 279 285 89 1 3 4 5 7 8 9 10 11 12 13 15 16 17 18 20 21 22 23 28 29 31 33 35 36 39 40 43 44 45 48 51 52 55 57 58 60 61 63 64 65 67 68 69 70 71 72 73 74 75 76 77 79 80 81 82 84 87 88 90 91 92 93 94 96 97 99 101 104 105 108 109 110 111 112 113 115 116 117 119 120 121 122 123 124 126 127 129 130 132 133 134 135 137 138 141 142 143 144 145 147 148 151 153 154 155 156 157 158 159 160 161 162 164 165 166 169 170 171 172 173 174 175 176 177 179 180 183 184 185 186 187 188 193 194 197 198 200 202 203 204 206 207 209 210 211 212 213 214 217 218 219 220 221 222 223 224 225 227 229 230 233 235 237 238 239 242 243 245 247 248 250 251 252 255 256 257 258 259 261 262 263 264 265 266 268 269 270 271 272 274 275 277 278 280 281 282 283 284 288 289 290 291 292 293 294 295 297 298 300 87 249 3 38 133 83 103 85 121 25 106 61 266 31 98 201 254 78 121 152 25 106 61 266 31 295 244 186 287 57 219 85 98 201 259 78 263 245 187 39 264 80 50 216 11 233 207 59 288 201 146 78 42 181 205 246 2 98 150 232 234 167 50 66 95 136 6 83 85 100 199 236 267 285 287 296 299 30 189 254 19 25 32 34 37 38 41 46 47 53 56 62 103 106 107 114 118 125 139 149 178 182 190 191 192 196 216 226 231 244 260 273 279 286 259 1 3 4 5 7 8 9 10 12 13 14 15 16 17 20 21 22 23 24 26 27 28 29 31 33 35 36 40 43 44 45 48 49 51 52 54 57 58 60 61 63 64 65 67 68 69 70 71 72 73 74 75 76 77 79 81 82 84 86 87 88 89 90 91 92 93 94 96 97 99 101 102 104 105 108 109 110 111 112 113 115 116 117 119 120 121 122 123 124 126 127 128 129 130 131 132 133 134 135 137 138 140 141 142 143 144 145 147 148 152 153 154 155 156 157 158 159 160 161 162 163 164 165 166 168 169 170 171 172 173 174 175 176 177 179 180 183 184 185 186 188 193 194 195 197 198 200 202 203 204 206 209 210 211 212 213 214 215 217 218 219 220 221 222 223 224 227 228 229 230 235 237 238 239 240 241 242 243 247 248 249 250 251 252 253 255 256 257 258 261 262 266 268 269 270 271 274 275 276 277 278 280 281 282 283 284 289 290 291 292 293 294 295 297 298 245 272 18 55 151 208 225 265 300 11 297 14 233 207 59 288 113 148 40 210 241 189 274 84 146 201 42 78 167 181 205 246 2 98 150 232 234 50 66 95 136 254 128 6 30 83 85 100 199 236 267 285 287 296 299 19 25 32 34 37 38 41 46 47 49 53 56 62 103 106 107 114 118 125 131 139 140 149 152 178 182 190 191 192 196 216 226 231 244 253 260 273 279 286 70 137 259 20 1 3 4 5 7 8 9 10 12 13 15 16 17 18 21 22 23 24 26 27 28 29 31 33 35 36 39 43 44 45 48 51 52 54 55 57 58 60 61 63 64 65 67 68 69 71 72 73 74 75 76 77 79 80 81 82 86 87 88 89 90 91 92 93 94 96 97 99 101 102 104 105 108 109 110 111 112 115 116 117 119 120 121 122 123 124 126 127 129 130 132 133 134 135 138 141 142 143 144 145 147 151 153 154 155 156 157 158 159 160 161 162 163 164 165 166 168 169 170 171 172 173 174 175 176 177 179 180 183 184 185 186 187 188 193 194 195 197 198 200 202 203 204 206 208 209 211 212 213 214 215 217 218 219 220 221 222 223 224 225 227 228 229 230 235 237 238 239 240 242 243 245 247 248 249 250 251 252 255 256 257 258 261 262 263 264 265 266 268 269 270 271 272 275 276 277 278 280 281 282 283 284 289 290 291 292 293 294 295 298 300 283 59 176 174 205 153 152 31 149 272 21 195 46 201 78 149 233 272 21 147 195 46 114 157 154 224 15 99 93 201 78 164 67 65 278 74 213 125 86 263 224 241 37 70 83 201 78 263 224 241 243 37 70 83 124 123 175 51 294 31 4 201 30 286 13 178 12 200 14 219 204 137 163 32 194 97 180 157 201 246 42 78 98 167 181 205 2 59 95 136 146 150 232 234 50 66 83 85 100 189 236 254 287 296 299 6 46 103 191 199 244 267 285 3 9 15 19 22 24 25 28 30 34 37 38 41 47 49 53 54 56 62 63 73 82 86 93 104 105 106 107 109 110 114 118 121 122 125 128 131 139 140 147 149 152 153 162 170 182 190 192 193 196 216 226 231 241 245 253 260 271 273 279 10 14 17 20 27 60 68 72 91 111 115 124 126 127 141 145 154 171 172 174 176 228 179 187 217 220 224 230 256 258 262 276 292 293 294 184 223 1 4 5 7 8 11 16 18 21 23 26 29 31 33 35 36 39 40 43 44 45 48 51 52 55 57 58 61 64 65 67 69 70 71 74 75 76 77 79 80 81 84 87 88 89 90 92 94 96 99 101 102 108 112 113 116 117 119 120 123 129 130 132 133 134 135 138 142 143 144 148 151 155 156 158 159 160 161 164 165 166 168 169 173 175 177 183 185 186 188 195 197 198 202 203 206 207 208 209 210 211 212 213 214 215 218 221 222 225 227 229 233 235 237 238 239 240 242 243 247 248 249 250 251 252 255 257 259 261 263 264 265 266 268 269 270 272 274 275 277 278 280 281 282 283 284 288 289 290 291 295 297 298 300 137 163 32 194 97 180 157 62 291 215 261 36 117 284 159 201 246 2 42 59 78 95 98 136 146 150 167 181 205 232 234 254 6 30 46 47 50 66 83 85 100 103 140 189 191 199 236 244 267 285 287 296 299 259 3 4 5 9 10 14 15 16 17 19 20 22 24 25 27 28 34 35 37 38 39 41 43 44 48 49 53 54 56 60 63 64 67 68 69 70 72 73 82 84 86 91 93 99 102 104 105 106 107 109 110 111 112 114 115 118 121 122 123 124 125 126 127 128 131 139 141 142 144 145 147 149 152 153 154 158 162 170 171 172 174 176 178 179 182 187 190 192 193 196 211 214 216 217 219 220 224 226 230 231 241 243 245 247 250 253 256 258 260 262 271 273 274 276 279 281 282 286 292 293 294 65 31 184 223 1 7 8 11 12 13 18 21 23 26 29 33 40 45 51 52 55 57 58 61 71 74 75 76 77 79 80 81 87 88 89 90 92 94 96 101 108 113 116 119 120 129 130 132 133 134 135 138 143 148 151 155 156 160 161 164 165 166 168 169 173 175 177 183 185 186 188 195 197 198 200 202 203 204 206 207 208 209 210 212 213 218 221 222 225 227 228 229 233 235 237 238 239 240 242 248 249 251 252 255 257 263 264 265 266 268 269 270 272 275 277 278 280 283 288 289 290 295 297 298 300 14 89 4 33 253 130 273 221 162 288 100 21 263 176 65 42 201 78 167 181 205 246 2 59 95 98 146 150 232 234 254 50 66 136 189 236 287 296 299 6 46 47 85 199 267 285 19 25 30 32 34 37 38 41 49 53 56 62 83 103 107 114 118 125 128 131 139 140 149 152 178 182 190 191 192 196 216 226 231 241 244 260 279 286 9 14 15 22 24 28 54 63 73 86 93 104 5 109 110 121 122 147 153 170 193 194 245 271 273 197 1 3 7 8 10 11 12 13 16 17 18 20 23 26 27 29 31 35 36 39 40 43 44 45 48 51 52 55 57 58 60 61 64 67 68 69 70 71 72 74 75 76 77 79 80 81 82 84 87 88 90 91 92 94 96 97 99 101 102 105 106 108 111 112 113 115 116 117 119 120 123 124 126 127 129 132 133 134 135 137 138 141 142 143 144 145 148 151 154 155 156 157 158 159 160 161 163 164 165 166 168 169 171 172 173 174 175 177 179 180 183 184 185 186 187 188 195 198 200 202 203 204 206 207 208 209 210 211 212 213 214 215 217 218 219 220 222 223 224 225 227 228 229 230 233 235 237 238 239 240 242 243 247 248 249 250 251 252 255 256 257 258 259 261 262 264 265 266 268 269 270 272 274 275 276 277 278 280 281 282 283 284 289 290 291 292 293 294 295 297 298 300 162 288 100 21 263 176 65 117 163 177 269 83 82 192 265 201 2 42 59 78 95 98 146 150 167 181 205 232 234 246 254 6 30 46 47 50 66 85 136 189 199 236 267 285 287 296 299 9 14 15 19 22 24 25 28 32 34 37 38 41 49 53 54 56 62 63 73 86 93 103 104 105 106 107 109 110 114 118 121 122 125 128 131 139 140 147 149 152 153 170 178 182 190 191 193 194 196 216 219 226 231 241 244 245 253 260 271 273 279 286 70 57 197 1 3 4 5 7 8 10 11 12 13 16 17 18 20 23 26 27 29 31 33 35 36 39 40 43 44 45 48 51 52 55 58 60 61 64 67 68 69 71 72 74 75 76 77 79 80 81 84 87 88 89 90 91 92 94 96 97 99 101 102 108 111 112 113 115 116 119 120 123 124 126 127 129 130 132 133 134 135 137 138 141 142 143 144 145 148 151 154 155 156 157 158 159 160 161 164 165 166 168 169 171 172 173 174 175 179 180 183 184 185 186 187 188 195 198 200 202 203 204 206 207 208 209 210 211 212 213 214 215 217 218 220 221 222 223 224 225 227 228 229 230 233 235 237 238 239 240 242 243 247 248 249 250 251 252 255 256 257 258 259 261 262 264 266 268 270 272 274 275 276 277 278 280 281 282 283 284 289 290 291 292 293 294 295 297 298 300 73 106 64 167 169 47 117 215 85 259 236 7 29 154 221 201 78 246 85 259 236 7 29 154 221 13 47 196 128 217 38 275 164 201 78 246 21 202 242 129 13 171 128 1 64 41 127 26 69 225 181 201 286 2 42 59 78 95 98 146 150 167 205 232 234 246 254 6 30 46 47 50 66 83 85 100 136 189 199 236 267 285 287 296 299 14 19 32 34 37 49 53 56 95 103 107 114 118 125 139 149 178 235 190 191 192 216 226 241 244 260 273 3 4 5 7 8 9 10 11 12 15 16 17 18 20 22 23 24 25 27 28 29 31 33 35 36 38 39 40 43 44 45 48 51 52 54 57 58 60 61 62 63 65 67 68 70 71 72 73 74 75 76 77 79 80 81 82 84 86 87 88 89 90 91 92 93 94 96 97 99 101 102 104 105 106 108 109 110 111 112 113 115 116 117 119 120 121 122 123 124 126 130 131 132 133 134 135 137 138 140 141 142 143 144 145 147 148 152 153 154 155 156 157 158 159 160 161 162 163 164 165 166 168 169 170 172 173 174 175 176 177 179 180 182 183 184 185 186 187 188 193 194 195 196 197 198 200 203 204 206 207 209 210 211 212 213 214 215 217 218 219 220 221 222 223 224 227 228 229 230 231 233 237 238 239 240 243 245 247 248 249 250 251 252 253 255 256 257 258 259 261 262 263 264 265 266 268 269 270 271 272 274 275 276 277 278 279 280 281 282 283 284 288 289 290 291 292 293 294 295 297 298 300 55 151 208 64 279 41 127 26 69 225 171 94 297 185 291 292 232 231 146 201 286 33 2 42 59 78 98 150 167 181 205 234 246 35 76 90 259 6 14 19 25 30 32 34 37 38 46 47 49 50 53 56 62 66 83 85 95 100 103 107 114 118 125 128 136 139 140 149 152 178 182 189 190 191 192 196 199 216 226 236 241 244 253 254 260 267 273 285 287 296 299 1 3 4 5 7 8 9 10 11 12 13 15 16 17 18 20 21 22 23 24 27 28 29 31 36 39 40 43 44 45 48 51 52 54 55 57 58 60 61 63 65 67 68 70 71 72 73 74 75 77 79 80 81 82 84 86 87 88 89 91 92 93 96 97 99 101 102 104 105 106 108 109 110 111 112 113 115 116 117 119 120 121 122 123 124 126 129 130 131 132 133 134 135 137 138 141 142 143 144 145 147 148 151 153 154 155 156 157 158 159 160 161 162 163 164 165 166 168 169 170 172 173 174 175 176 177 179 180 183 184 186 187 188 193 194 195 197 198 200 202 203 204 206 207 208 209 210 211 212 213 214 215 217 218 219 220 221 222 223 224 227 228 229 230 233 235 237 238 239 240 242 243 245 247 248 249 250 251 252 255 256 257 258 261 262 263 264 265 266 268 269 270 271 272 274 275 276 277 278 280 281 282 283 284 288 289 290 293 294 295 298 300 288 89 247 80 125 51 71 69 147 183 190 39 268 74 26 42 201 286 2 59 78 95 98 146 150 167 181 205 232 234 246 42 50 66 136 6 30 46 47 62 83 85 100 103 189 191 199 236 254 267 285 287 296 299 25 41 53 107 114 118 244 3 4 5 9 10 14 15 16 17 19 20 22 24 27 28 32 34 35 36 37 38 43 44 48 49 52 54 56 60 63 64 67 68 70 72 73 77 82 84 86 90 91 93 99 102 104 105 106 109 110 111 112 115 121 122 123 124 126 127 128 131 132 133 134 138 139 140 141 142 144 145 149 152 153 154 158 159 162 170 171 172 174 175 176 178 179 182 184 187 192 193 194 196 211 213 214 216 217 219 220 224 226 228 230 231 233 238 239 240 241 242 243 245 250 253 256 258 259 260 261 262 266 269 270 271 273 274 276 277 279 280 281 282 284 291 292 293 294 295 298 12 23 29 45 51 58 61 80 94 108 263 155 156 75 164 166 180 185 197 200 203 206 223 229 247 249 251 252 283 289 8 31 208 265 120 161 248 272 275 1 7 11 13 18 21 33 40 55 57 65 76 79 81 87 88 92 96 97 101 113 116 117 119 129 130 135 137 143 148 151 157 160 163 165 168 169 173 177 186 188 195 198 202 204 207 209 210 212 215 218 221 222 225 227 235 237 255 257 264 278 290 297 300 147 183 190 39 268 74 26 163 141 189 31 79 1 87 201 286 168 2 42 50 59 66 78 95 98 136 146 150 167 181 205 232 234 246 254 6 19 25 30 41 46 47 53 62 83 85 100 103 107 114 118 140 152 191 199 236 244 253 267 285 287 296 299 137 259 3 4 5 7 8 9 10 11 12 13 14 15 16 17 20 21 22 23 24 27 28 29 32 33 34 35 36 37 38 40 43 44 45 48 49 51 52 54 56 57 58 60 61 63 64 65 67 68 69 70 71 72 73 76 77 80 81 82 84 86 88 89 90 91 92 93 94 96 99 102 104 105 106 108 109 110 111 112 113 115 116 119 121 122 123 124 125 126 127 128 129 130 131 132 133 134 135 138 139 142 143 144 145 148 149 153 154 155 156 157 158 159 160 162 164 165 166 169 170 171 172 173 174 175 176 177 178 179 180 182 184 185 187 188 192 193 194 195 196 197 198 200 202 203 204 206 211 212 213 214 215 216 217 218 219 220 221 223 224 226 227 228 229 230 231 233 238 239 240 241 242 243 245 247 249 250 251 252 255 256 257 258 260 261 262 263 264 266 269 270 271 273 274 276 277 278 279 280 281 282 283 284 288 289 291 292 293 294 295 297 298 18 55 75 97 101 117 120 151 161 186 207 208 209 210 222 225 235 237 248 265 272 275 290 300 188 262 212 114 271 16 85 190 202 31 244 19 138 288 6 167 201 286 78 167 181 246 205 42 202 31 244 247 19 138 288 194 118 201 143 281 41 85 26 286 105 128 48 78 167 181 246 205 42 276 72 295 116 125 270 123 284 143 76 37 226 81 137 201 78 2 42 50 59 66 95 98 136 146 150 167 181 205 232 254 234 246 6 19 25 41 46 47 53 62 83 85 103 114 118 140 189 191 199 236 244 253 267 285 287 299 3 4 5 9 10 14 15 20 22 24 28 30 32 34 38 43 49 54 56 63 64 68 69 70 73 82 86 91 93 100 104 105 106 107 109 110 112 121 122 124 126 127 128 131 139 141 142 144 145 147 149 152 153 158 162 170 171 172 174 178 179 182 190 192 193 194 196 211 214 216 219 224 230 231 241 243 245 247 256 258 260 262 271 273 279 281 286 291 293 296 12 17 23 27 29 36 40 45 51 58 60 61 74 77 79 80 94 108 113 115 268 123 125 298 133 135 138 154 155 156 204 160 164 166 175 176 180 184 185 187 188 195 197 203 206 213 217 218 221 223 228 229 233 238 239 240 242 249 251 252 261 268 269 270 11 278 17 283 289 294 295 297 298 16 21 44 84 157 235 265 282 1 161 163 208 210 225 248 272 275 7 13 129 212 255 288 8 18 26 31 33 35 39 48 52 55 57 65 67 71 75 87 88 89 90 92 96 97 99 101 102 111 117 119 120 130 132 134 148 151 159 165 168 169 173 177 183 186 198 200 202 207 209 215 220 222 227 237 250 257 259 263 264 266 274 277 280 290 292 300 143 76 37 220 226 81 137 21 212 165 31 263 18 209 201 2 42 50 59 66 78 95 98 136 146 150 167 181 205 232 234 246 254 6 19 25 30 41 46 47 53 62 83 85 100 103 107 114 118 140 152 189 191 199 236 244 253 267 285 287 296 299 89 131 3 4 5 7 8 9 10 11 12 13 14 15 16 17 20 22 23 24 27 28 29 32 33 34 35 36 38 39 40 43 44 45 48 49 51 52 54 56 57 58 60 61 63 64 65 67 68 69 70 71 72 73 74 77 79 80 82 84 86 87 88 90 91 92 93 94 96 99 102 104 105 106 108 109 110 111 112 113 115 119 121 122 123 124 125 126 127 128 129 130 132 133 134 135 138 139 141 142 144 145 147 148 149 153 154 155 156 157 158 159 160 162 164 166 168 169 170 171 172 173 174 175 176 177 178 179 180 182 183 184 185 187 188 190 192 193 194 195 196 197 198 200 202 203 204 206 211 213 214 215 216 217 218 219 221 223 224 227 228 229 230 231 233 238 239 240 241 242 243 245 247 249 250 251 252 255 256 257 258 259 260 261 262 264 266 268 269 270 271 273 274 276 277 278 279 280 281 282 283 284 286 288 289 291 292 293 294 295 297 298 75 1 26 55 97 101 116 117 120 151 161 163 186 207 208 210 222 225 235 237 248 265 272 275 290 300 45 103 279 175 112 77 55 203 189 190 262 184 200 163 29 201 2 42 59 78 98 146 150 167 181 205 232 234 246 6 30 50 66 83 85 95 100 136 199 236 254 267 285 287 296 299 2 3 9 14 15 19 22 24 25 28 32 34 37 38 41 46 47 49 53 54 56 59 62 63 73 82 86 98 103 104 106 107 109 110 114 125 139 146 147 149 150 153 162 170 178 181 182 191 192 193 194 196 205 216 226 231 232 234 241 244 245 260 271 273 279 286 131 1 4 5 7 8 10 11 12 13 16 17 18 20 21 23 26 27 31 33 35 36 39 40 43 44 48 51 52 57 58 60 61 64 65 67 68 69 70 71 72 74 75 76 79 80 81 84 87 88 89 90 91 92 93 94 96 97 99 101 102 105 108 111 113 115 116 117 118 119 120 121 122 123 124 126 127 128 129 130 132 133 134 135 137 138 140 141 142 143 144 145 148 151 152 154 155 156 157 158 159 160 161 164 165 166 168 169 171 172 173 174 176 177 179 180 183 185 186 187 188 195 197 198 202 204 206 207 208 209 210 211 212 213 214 215 217 218 219 220 221 222 223 224 225 227 228 229 230 233 235 237 238 239 240 242 243 247 248 249 250 251 252 253 255 256 257 258 259 261 263 264 265 266 268 269 270 272 274 275 276 277 278 280 281 282 283 284 288 289 290 291 292 293 294 295 297 298 300 189 190 262 184 200 163 29 121 219 282 174 227 27 272 66 201 78 167 246 152 168 157 254 76 277 33 67 90 89 42 2 3 6 9 14 15 19 22 24 25 28 30 32 34 37 38 41 46 47 49 50 53 54 56 59 62 63 73 82 83 85 86 93 95 98 100 103 104 105 106 107 109 110 114 118 122 125 128 131 136 139 140 146 147 149 150 153 162 170 178 181 182 191 192 193 194 196 199 205 216 226 231 232 234 236 241 244 245 253 260 267 271 273 279 285 286 287 296 299 300 259 75 1 4 5 7 8 10 11 12 13 16 17 18 20 21 23 26 31 35 36 39 40 43 44 45 48 51 52 55 57 58 60 61 64 65 68 69 70 71 72 74 77 79 80 81 84 87 88 91 92 94 96 97 99 101 102 108 111 112 113 115 116 117 119 120 123 124 126 127 129 130 132 133 134 135 137 138 141 142 143 144 145 148 151 154 155 156 158 159 160 161 164 165 166 169 171 172 173 175 176 177 179 180 183 185 186 187 188 195 197 198 202 203 204 206 207 208 209 210 211 212 213 214 215 217 218 220 221 222 223 224 225 228 229 230 233 235 237 238 239 240 242 243 247 248 249 250 251 252 255 256 257 258 261 263 264 265 266 268 269 270 274 275 276 278 280 281 283 284 288 289 290 291 292 293 294 295 297 298 184 109 38 165 88 253 61 169 9 64 276 252 125 231 282 201 78 9 64 276 252 125 231 282 122 55 287 153 54 83 126 217 201 78 107 96 232 140 205 240 211 88 212 228 95 169 295 1 201 78 246 212 80 228 95 169 295 1 64 213 90 56 67 172 150 54 201 78 246 214 27 216 247 294 56 96 51 290 8 151 11 256 225 93 2 201 42 50 59 66 78 95 98 136 146 150 167 181 189 205 232 234 236 246 254 287 296 299 6 14 19 24 25 30 32 34 37 38 41 46 47 49 53 62 83 85 100 103 106 107 114 118 125 128 131 139 140 149 152 178 182 190 191 192 196 199 226 231 241 244 253 260 267 273 279 285 286 15 22 28 54 63 73 82 86 109 110 121 122 153 162 189 194 216 245 271 296 1 3 4 5 7 9 10 12 13 16 17 18 20 21 23 26 29 31 33 35 36 39 40 43 44 45 48 52 55 57 58 60 61 64 65 67 68 69 70 71 72 74 75 76 77 79 80 81 84 87 88 89 90 91 92 94 97 99 101 102 104 105 108 111 112 113 115 116 117 119 120 123 124 126 127 129 130 132 133 134 135 137 138 141 142 143 144 145 147 148 154 155 156 157 158 159 160 161 163 164 165 166 168 169 170 171 172 173 174 175 176 177 179 180 183 184 185 186 187 188 193 195 197 198 200 202 203 204 206 207 208 209 210 211 212 213 215 217 218 219 220 221 222 223 224 227 228 229 230 233 235 237 238 239 240 242 243 248 249 250 251 252 255 257 258 259 261 262 263 264 265 266 268 269 270 272 274 275 276 277 278 280 281 282 283 284 288 289 291 292 293 295 297 298 300 290 8 151 11 256 225 93 279 24 84 141 193 5 213 79 2 201 42 50 59 66 78 95 98 136 146 150 167 181 205 232 234 246 254 287 137 7 253 6 14 15 19 22 25 28 30 32 34 37 38 41 46 47 49 53 54 56 62 63 73 82 83 85 86 100 103 105 106 107 109 110 114 118 121 122 125 128 131 139 140 149 152 153 162 178 182 189 190 191 192 194 196 199 216 219 226 231 236 241 244 245 260 267 271 273 285 286 296 299 88 282 1 3 4 9 10 12 13 16 17 18 20 21 23 26 27 29 31 33 35 36 39 40 43 44 45 48 51 52 55 57 58 60 61 64 65 67 68 69 70 71 72 74 75 76 77 80 81 87 89 90 91 92 94 96 97 99 101 102 104 108 111 112 113 115 116 117 119 120 123 124 126 127 129 130 132 133 134 135 138 142 143 144 145 147 148 154 155 156 157 158 159 160 161 163 164 165 166 168 169 170 171 172 173 174 175 176 177 179 180 183 184 185 186 187 188 195 197 198 200 202 203 204 206 207 208 209 210 211 212 214 215 217 218 220 221 222 223 224 227 228 229 230 233 235 237 238 239 240 242 243 247 248 249 250 251 252 255 257 258 259 261 262 263 264 265 266 268 269 270 272 274 275 276 277 278 280 281 283 284 288 289 291 292 293 294 295 297 298 300 28 80 296 180 247 251 218 87 176 73 10 60 77 201 78 176 73 10 258 60 81 77 2 189 7 251 141 23 155 295 201 78 69 119 237 71 140 171 77 296 104 154 276 284 155 125 250 201 191 78 104 154 276 284 155 125 250 87 296 19 1 56 292 27 7 191 201 78 25 20 134 48 67 203 84 39 238 78 261 116 162 115 248 201 167 246 181 246 181 205 238 78 261 116 162 115 248 243 226 42 123 66 221 210 201 128 131 246 33 167 181 205 187 49 82 154 199 73 57 231 14 160 122 197 91 174 248 201 78 14 160 122 197 91 174 248 199 214 271 52 13 228 260 201 78 223 246 212 30 260 204 220 248 283 200 149 32 285 85 197 201 254 78 283 200 149 32 285 85 197 223 201 70 198 159 138 133 254 48 30 78 126 141 266 82 3 247 94 285 23 243 239 34 173 98 201 167 246 181 23 234 243 147 239 34 173 264 162 242 214 186 141 60 257 201 254 78 167 246 181 273 149 145 155 1 134 13 294 88 56 50 269 123 71 201 78 88 56 50 269 123 119 71 192 234 72 49 231 42 291 193 201 30 127 214 258 148 13 14 20 40 119 287 86 34 111 124 201 119 287 279 86 34 111 124 101 14 238 291 117 226 127 201 81 90 205 163 19 166 218 240 289 160 156 143 108 30 269 83 201 2 42 59 78 95 98 146 150 167 181 232 234 246 254 205 6 46 47 50 66 85 100 136 189 199 236 267 285 287 296 299 2 14 19 25 32 34 37 49 53 56 59 62 95 98 103 107 114 118 125 139 146 150 178 182 190 191 192 196 216 226 231 232 234 241 244 260 273 279 286 1 3 4 5 7 8 9 10 11 12 13 15 16 17 18 20 21 22 23 24 26 27 28 29 31 33 35 36 38 39 40 41 43 44 45 48 51 52 54 57 58 60 61 63 64 65 67 68 69 70 71 72 73 74 75 76 77 79 80 82 84 86 87 88 89 91 92 93 94 96 97 99 101 102 104 105 106 109 110 111 112 113 115 116 117 119 120 121 122 123 124 126 127 128 129 130 131 132 133 134 135 137 138 140 141 142 144 145 147 148 149 152 153 154 155 157 158 159 161 162 164 165 168 169 170 171 172 173 174 175 176 177 179 180 183 184 185 186 187 188 193 194 195 197 198 200 202 203 204 206 207 208 209 210 211 212 213 214 215 217 219 220 221 222 223 224 225 227 228 229 230 233 235 237 238 239 242 243 245 247 248 249 250 251 252 253 255 256 257 258 259 261 262 263 264 265 266 268 270 271 272 274 275 276 277 278 280 281 282 283 284 288 290 291 292 293 294 295 297 298 300 55 151 289 160 156 143 108 30 269 78 149 67 240 250 229 155 172 83 201 42 167 181 205 246 152 157 35 254 76 89 259 2 6 14 19 25 32 34 37 38 41 46 47 49 50 53 56 59 62 66 85 95 98 100 103 107 114 118 125 128 131 136 139 140 146 150 178 182 189 190 191 192 196 199 216 226 231 232 234 236 241 244 253 260 267 273 279 285 286 287 296 299 1 3 4 5 7 8 9 10 11 12 13 15 16 17 18 20 21 22 23 24 26 27 28 29 31 33 36 39 40 43 44 45 48 51 52 54 55 57 58 60 61 63 64 65 68 69 70 71 72 73 74 75 77 79 80 81 82 84 86 87 88 90 91 92 93 94 96 97 99 101 102 104 105 106 109 110 111 112 113 115 116 117 119 120 121 122 123 124 126 127 129 130 132 133 134 135 137 138 141 142 144 145 147 148 151 153 154 158 159 161 162 163 164 165 166 168 169 170 171 173 174 175 176 177 179 180 183 184 185 186 187 188 193 194 195 197 198 200 202 203 204 206 207 208 209 210 211 212 213 214 215 217 218 219 220 221 222 223 224 225 227 228 230 233 235 237 238 239 242 243 245 247 248 249 251 252 255 256 257 258 261 262 263 264 265 266 268 270 271 272 274 275 276 277 278 280 281 282 283 284 288 290 291 292 293 294 295 297 298 300 118 106 271 81 159 199 112 95 37 167 171 249 41 215 134 201 37 167 171 249 41 215 134 69 47 281 78 208 52 227 35 201 203 184 70 277 250 141 276 189 270 29 218 67 95 204 158 201 78 246 167 270 29 218 67 95 204 158 66 122 136 225 98 162 21 137 201 78 246 167 181 79 27 159 276 169 277 211 102 203 91 14 142 34 154 201 78 203 91 14 225 142 34 154 24 208 21 217 150 22 201 78 112 191 36 11 98 245 47 103 212 114 19 297 77 146 201 246 254 212 114 19 297 77 276 227 142 34 148 38 219 146 201 131 124 91 72 135 165 196 157 290 123 258 144 237 54 260 127 201 78 167 181 246 205 42 167 246 2 59 98 150 232 234 95 136 146 254 50 66 287 296 299 6 30 83 85 100 189 199 236 267 285 46 47 62 103 191 244 3 9 14 15 19 22 24 25 28 32 34 37 38 41 49 53 56 63 73 82 86 93 104 105 106 107 109 110 114 118 121 122 125 128 131 139 140 147 149 152 153 162 170 178 182 190 192 193 194 216 219 226 231 241 245 253 271 273 279 286 10 20 68 91 124 126 141 171 172 174 179 196 224 256 262 276 291 293 1 4 5 7 8 11 12 13 16 17 18 21 23 26 27 29 31 33 35 36 39 40 43 44 45 48 51 52 55 57 58 60 61 64 65 67 69 70 71 74 75 76 77 79 80 81 84 87 88 89 90 92 94 96 97 99 101 102 108 111 112 113 115 116 117 119 120 129 130 132 133 134 137 138 142 143 145 148 151 154 155 156 158 159 160 161 163 164 166 168 169 173 175 176 177 180 183 184 185 186 187 188 195 197 198 200 202 203 204 206 207 208 209 210 211 212 213 214 215 217 218 220 221 222 223 225 227 228 229 230 233 235 238 239 240 242 243 247 248 249 250 251 252 255 257 259 261 263 264 265 266 268 269 270 272 274 275 277 278 280 281 282 283 284 288 289 292 294 295 297 298 300 123 258 144 237 54 260 127 204 145 212 239 153 6 247 166 201 78 128 33 131 42 167 181 205 246 2 59 98 150 232 234 50 66 95 136 146 254 287 296 299 30 46 47 62 83 85 100 103 140 189 191 199 236 244 267 285 105 3 4 5 9 10 14 15 16 19 20 22 24 25 28 32 34 37 38 41 43 49 53 56 63 64 68 69 70 73 82 86 91 93 99 104 106 107 109 110 112 114 118 121 122 124 125 126 139 141 142 147 149 152 158 162 170 171 172 174 178 179 182 190 192 193 194 196 211 214 216 219 224 226 230 231 241 243 245 253 256 262 271 273 276 279 281 284 286 291 293 75 1 7 8 11 12 13 17 18 21 23 26 27 29 31 35 36 39 40 44 45 48 51 52 55 57 58 60 61 65 67 71 72 74 76 77 79 80 81 84 87 88 89 90 92 94 96 97 101 102 108 111 113 115 116 117 119 120 129 130 132 133 134 135 137 138 143 148 151 154 155 156 157 159 160 161 163 164 165 168 169 173 175 176 177 180 183 184 185 186 187 188 195 197 198 200 202 203 206 207 208 209 210 213 215 217 218 220 221 222 223 225 227 228 229 233 235 238 240 242 248 249 250 251 252 255 257 259 261 263 264 265 266 268 269 270 272 274 275 277 278 280 282 283 288 289 290 292 294 295 297 298 300 53 58 223 214 28 95 100 271 259 267 251 15 40 51 297 146 201 78 246 181 259 267 251 15 40 51 297 134 80 223 279 2 35 140 281 146 201 78 246 167 181 13 218 31 119 62 152 241 45 273 73 266 87 282 138 40 98 201 78 246 167 78 181 167 181 246 42 205 273 73 266 87 282 138 40 291 155 93 296 99 11 121 98 201 30 131 78 128 33 167 181 246 42 205 240 196 13 181 219 39 69 205 29 158 154 122 239 255 190 201 78 246 167 181 29 158 154 122 239 255 190 172 6 291 33 284 210 87 67 201 78 246 167 181 51 135 37 33 105 223 134 96 30 197 101 290 274 150 201 78 167 181 205 246 98 232 2 42 59 234 50 66 95 136 146 83 85 100 189 236 254 287 296 299 6 14 19 25 32 34 41 46 47 49 53 62 107 114 118 125 149 182 196 199 226 244 267 273 285 3 4 5 7 9 10 11 12 13 15 16 17 20 22 23 24 27 28 31 35 36 38 39 40 43 44 45 48 52 54 56 58 60 63 64 67 68 69 70 71 72 73 74 77 81 82 84 86 87 88 89 90 91 92 93 99 102 103 104 106 109 110 111 112 113 115 119 121 122 123 124 126 127 128 131 132 133 138 139 140 141 142 143 144 145 147 148 152 153 154 155 156 158 159 162 165 166 169 170 171 172 174 175 176 177 178 179 180 183 184 185 187 188 190 191 192 193 194 198 200 204 206 211 213 214 216 217 218 219 220 224 227 228 230 231 233 238 239 240 241 242 243 245 247 249 250 251 252 253 255 256 257 258 259 260 261 262 263 264 266 269 270 271 276 277 279 280 281 282 283 284 286 291 292 293 294 295 297 298 29 37 278 61 94 108 120 160 164 203 265 272 275 289 8 26 79 80 129 137 151 168 207 210 222 237 1 18 21 55 57 65 75 76 97 116 117 130 157 161 163 173 186 195 202 208 209 212 215 221 225 229 235 248 268 288 300 30 197 101 290 274 225 150 79 239 169 269 191 223 42 213 201 59 78 98 167 181 205 232 246 2 50 66 95 136 146 234 254 168 157 6 14 19 25 32 34 41 46 47 49 53 62 83 85 100 103 107 114 118 125 140 149 152 178 182 189 190 196 199 226 236 244 253 267 273 285 287 296 299 259 1 3 4 5 7 8 9 10 11 12 13 15 16 17 18 20 21 22 23 24 26 27 28 29 31 33 35 36 37 38 39 40 43 44 45 48 51 52 54 56 57 58 60 61 63 64 65 67 68 69 70 71 72 73 74 75 76 77 80 81 82 84 86 87 88 89 90 91 92 93 94 96 97 99 102 104 105 106 108 109 110 111 112 113 115 116 117 119 120 121 122 123 124 126 127 128 129 130 131 132 133 134 135 137 138 139 141 142 143 144 145 147 148 151 153 154 155 156 158 159 160 161 162 163 164 165 166 170 171 172 173 174 175 176 177 179 180 183 184 185 186 187 188 192 193 194 195 198 200 202 203 204 206 207 208 209 210 211 212 214 215 216 217 218 219 220 221 222 224 227 228 229 230 231 233 235 237 238 240 241 242 243 245 247 248 249 250 251 252 255 256 257 258 260 261 262 263 264 265 266 268 270 271 272 275 276 277 278 279 280 281 282 283 284 286 288 289 291 292 293 294 295 297 298 300 55 197 150 289 61 75 205 243 244 59 168 39 180 112 295 201 78 59 173 168 39 180 112 295 77 277 233 126 160 67 46 201 78 149 164 128 187 270 229 105 81 49 248 129 56 38 37 18 181 201 42 78 167 205 246 2 59 98 150 232 234 42 167 205 246 50 66 95 136 146 254 287 2 6 46 47 59 62 83 85 98 100 103 140 150 189 236 267 285 296 14 19 22 24 25 28 30 32 34 41 53 54 73 82 86 93 106 107 109 114 118 122 125 131 139 152 153 162 178 182 190 191 192 194 196 199 216 219 226 231 241 244 245 253 260 271 273 279 286 299 3 9 10 16 17 20 27 36 39 60 63 68 71 72 77 91 102 104 110 111 115 121 123 126 127 132 138 141 145 147 149 154 159 166 171 172 174 175 176 179 184 187 188 193 197 200 211 213 217 220 224 228 230 233 238 239 240 242 247 256 258 261 262 269 270 276 280 283 291 292 293 294 295 298 31 84 124 80 223 282 289 1 4 5 7 8 11 12 13 15 21 23 26 29 33 35 40 43 44 45 48 51 52 55 57 58 61 64 65 67 69 70 74 75 76 79 87 88 89 90 92 94 96 97 99 101 108 112 113 116 117 119 120 130 133 134 135 137 142 143 144 148 151 155 156 157 158 160 161 163 165 168 169 170 173 177 180 183 185 186 195 198 202 203 204 206 207 208 209 210 212 214 215 218 221 222 225 227 235 237 243 249 250 251 252 255 257 259 263 264 265 266 268 272 274 275 277 278 281 284 288 290 297 300 49 248 129 56 38 37 18 234 124 232 40 263 249 191 78 181 201 168 30 128 131 42 167 205 246 152 157 254 277 90 2 6 46 47 50 59 62 66 83 85 95 98 100 103 136 140 146 150 189 199 236 244 267 285 287 296 299 259 3 4 5 9 10 14 15 16 17 19 20 22 24 25 27 28 32 34 35 36 39 41 43 44 48 52 53 54 60 63 64 67 68 69 70 71 72 73 77 82 84 86 91 93 99 102 104 105 106 107 109 110 111 112 114 115 118 121 122 123 125 126 127 132 133 134 138 139 141 142 144 145 147 148 149 153 154 158 159 162 166 170 171 172 174 175 176 178 179 182 183 184 187 188 190 192 193 194 196 197 198 200 211 213 214 216 217 219 220 224 226 228 230 231 233 238 239 240 241 242 243 245 247 250 253 256 258 260 261 262 266 269 270 271 273 274 276 279 280 281 282 283 284 286 291 292 293 294 295 298 75 31 80 89 92 223 221 204 207 289 1 7 8 11 12 13 21 23 26 29 33 45 51 55 57 58 61 65 74 76 79 81 87 88 94 96 97 101 108 113 116 117 119 120 130 135 137 143 151 155 156 160 161 163 164 165 169 173 177 180 185 186 195 202 203 206 208 209 210 212 215 218 222 225 227 229 235 237 251 252 255 257 264 265 268 272 275 278 288 290 297 300 283 143 121 7 299 39 270 112 113 249 223 59 155 45 201 78 167 246 181 113 40 249 223 59 155 45 114 200 146 50 253 210 263 227 201 78 167 246 181 116 269 202 37 272 183 276 29 296 264 128 246 156 278 277 201 167 2 42 59 78 98 150 181 205 232 234 42 50 66 85 95 136 146 189 236 254 287 299 2 6 19 25 41 46 47 53 59 62 83 98 100 103 107 114 118 125 140 149 150 191 196 199 205 234 244 267 285 3 4 5 7 9 10 13 14 15 16 17 20 22 23 24 27 28 30 32 34 35 36 38 39 43 44 48 49 52 54 56 58 60 63 64 67 68 69 70 71 72 73 77 82 84 86 88 90 91 93 99 102 104 105 106 109 110 111 112 115 121 122 123 124 126 127 131 132 133 134 138 139 141 142 143 144 145 147 148 152 153 154 158 159 162 166 169 170 171 172 174 175 176 178 179 182 184 187 188 190 192 193 194 197 198 200 211 213 214 216 217 219 220 224 226 228 230 231 233 238 239 240 241 242 243 245 247 249 250 253 256 257 258 259 260 261 262 263 266 270 271 273 274 279 280 281 282 283 284 286 291 292 293 294 295 298 12 29 37 45 61 74 79 108 119 120 155 160 161 163 164 180 185 203 223 237 248 251 252 265 74 269 275 276 289 11 21 31 40 51 76 80 89 96 113 129 130 137 151 186 206 222 227 235 255 297 272 1 8 18 26 33 55 57 65 75 81 87 92 94 97 101 117 135 157 165 168 173 177 195 204 207 208 209 210 212 215 218 221 225 229 268 288 290 300 296 264 128 246 156 278 277 220 104 94 169 147 188 21 206 167 201 78 181 152 168 157 254 67 90 89 42 2 6 19 25 30 41 46 47 50 53 59 62 66 83 85 95 98 100 103 107 114 118 125 136 140 146 149 150 189 191 196 199 205 232 234 236 244 253 267 285 287 299 259 1 3 4 5 7 8 9 10 11 12 13 14 15 16 17 20 22 23 24 26 27 28 29 31 32 33 34 35 36 37 38 39 40 43 44 45 48 49 51 52 54 56 57 58 60 61 63 64 65 68 69 70 71 72 73 74 75 76 77 79 80 81 82 84 86 87 88 91 92 93 96 97 99 101 102 105 106 108 109 110 111 112 113 115 116 117 119 120 121 122 123 124 126 127 129 130 131 132 133 134 135 137 138 139 141 142 143 144 145 148 153 154 155 158 159 160 161 162 163 164 165 166 170 171 172 173 174 175 176 177 178 179 180 182 183 184 185 186 187 190 192 193 194 195 197 198 200 202 203 204 207 209 210 211 212 213 214 215 216 217 218 219 221 222 223 224 226 227 228 229 230 231 233 235 237 238 239 240 241 242 243 245 247 248 249 250 251 252 255 256 257 258 260 261 262 263 265 266 268 269 270 271 273 274 275 276 279 280 281 282 283 284 286 288 289 290 291 292 293 294 295 297 298 300 18 55 151 208 225 272 191 177 231 3 11 293 168 268 102 5 106 255 68 117 201 78 246 167 246 181 102 5 106 255 260 68 117 142 161 186 276 190 119 201 78 131 167 246 181 34 237 256 24 236 109 2 30 108 199 92 276 138 44 83 201 189 2 42 50 59 78 95 98 136 146 150 167 181 205 232 234 246 254 6 25 46 53 62 66 85 100 103 118 140 191 236 244 267 285 287 296 299 19 41 47 107 152 253 3 4 5 9 10 14 15 16 17 20 22 24 27 28 32 34 36 37 39 49 54 60 63 68 72 73 82 84 86 91 93 104 106 109 110 111 112 114 115 121 122 123 124 125 126 132 133 139 141 144 145 147 149 153 154 158 159 162 170 171 172 176 178 179 184 187 190 273 193 194 196 211 214 216 217 220 224 226 228 230 231 233 238 240 241 245 247 256 258 260 262 266 271 273 279 280 281 282 284 286 291 292 294 298 31 131 223 1 7 8 11 12 13 18 21 23 26 29 33 35 38 40 43 45 48 51 52 55 56 57 58 61 64 65 67 69 70 71 74 75 76 77 79 80 81 87 88 89 90 94 96 97 99 101 102 105 113 116 117 119 120 127 128 129 130 134 135 137 142 143 148 151 155 156 157 160 161 163 164 165 166 168 169 173 174 175 177 180 182 183 185 186 188 192 195 197 198 200 202 203 204 206 207 208 209 210 212 213 215 218 219 221 222 225 227 229 235 239 242 243 248 249 250 251 252 255 257 259 261 263 264 265 268 269 270 272 274 275 277 278 283 288 289 290 293 295 297 300 108 97 199 92 276 138 44 19 288 88 202 55 152 70 83 189 201 2 42 50 59 78 95 98 136 146 150 167 181 205 232 234 246 254 6 25 30 46 47 53 62 66 85 100 103 118 140 191 236 244 267 285 287 296 299 56 3 4 5 9 10 14 15 16 17 20 22 24 27 28 32 34 35 36 37 38 39 41 43 48 49 54 60 63 64 67 68 69 72 73 82 84 86 91 93 99 102 104 105 106 107 109 110 111 112 114 115 121 122 123 124 125 126 127 128 131 132 133 134 139 141 142 144 145 147 149 153 154 158 159 162 170 171 172 174 176 178 179 182 184 187 190 192 193 194 196 211 214 216 217 219 220 224 226 228 230 231 233 238 240 241 243 245 247 250 253 256 258 260 262 266 271 273 274 277 279 280 281 282 284 286 291 292 293 294 298 31 223 75 1 7 8 11 12 13 18 21 23 26 29 33 40 45 51 52 57 58 61 65 71 74 76 77 79 80 81 87 89 90 94 96 101 113 116 117 119 120 129 130 135 137 143 148 151 155 156 157 160 161 163 164 165 166 168 169 173 175 177 180 183 185 186 188 195 197 198 200 203 204 206 207 208 209 210 212 213 215 218 221 222 225 227 229 235 237 239 242 248 249 251 252 255 257 259 261 263 264 265 268 269 270 272 275 278 283 289 290 295 297 300 50 256 27 247 155 238 26 141 16 84 18 47 93 142 201 286 78 78 16 84 288 18 47 93 142 274 24 141 49 187 176 162 201 62 30 78 253 4 234 137 285 281 216 109 259 28 194 152 24 207 87 201 42 78 95 98 146 150 167 181 205 232 149 246 6 66 85 100 136 189 199 236 267 285 287 296 299 2 50 59 254 14 19 25 32 34 37 38 41 46 47 49 53 54 56 62 73 86 93 103 106 107 109 118 122 125 139 149 153 162 178 182 190 191 192 196 216 219 226 231 241 244 245 260 271 273 279 286 1 3 5 7 8 9 10 11 12 13 15 16 17 18 20 21 22 23 26 27 29 30 31 33 35 36 39 40 43 44 45 48 51 52 57 58 60 61 63 64 65 67 68 69 70 71 72 74 75 76 77 79 80 81 82 83 84 88 89 90 91 92 94 96 97 99 101 102 104 105 108 110 111 112 113 114 115 116 117 119 120 121 123 124 126 127 128 129 130 131 132 133 134 135 138 140 141 142 143 144 145 147 148 151 154 155 156 157 158 159 160 161 163 164 165 166 168 169 170 171 172 173 174 175 176 177 179 180 183 184 185 186 187 188 193 195 197 198 200 202 203 204 206 208 209 210 211 212 213 214 215 217 218 220 221 222 223 224 225 227 228 229 230 233 235 237 238 239 240 242 243 247 248 249 250 251 252 255 256 257 258 261 262 263 264 265 266 268 269 270 272 274 275 276 277 278 280 282 283 284 288 289 290 291 292 293 294 295 297 298 300 55 259 28 194 152 24 207 87 83 177 89 9 257 111 84 55 42 201 2 59 78 95 98 146 150 167 181 205 232 234 246 6 30 50 66 85 100 136 189 199 236 254 267 285 287 296 299 14 19 22 25 32 34 37 38 41 46 47 49 53 54 56 62 73 82 86 93 103 106 107 109 114 118 122 125 128 131 139 140 149 153 162 178 182 190 191 192 196 216 219 226 231 241 244 245 253 260 271 273 279 286 157 1 3 4 5 7 8 10 11 12 13 15 16 17 18 20 21 23 26 27 29 31 33 35 36 39 40 43 44 45 48 51 52 57 58 60 61 63 64 65 67 68 69 70 71 72 74 75 76 77 79 80 81 88 90 91 92 94 96 97 99 101 102 104 105 108 110 112 113 115 116 117 119 120 121 123 124 126 127 129 130 132 133 134 135 137 138 141 142 143 144 145 147 148 151 154 155 156 158 159 160 161 163 164 165 166 168 169 170 171 172 173 174 175 176 179 180 183 184 185 186 187 188 193 195 197 198 200 202 203 204 206 208 209 210 211 212 213 214 215 217 218 220 221 222 223 224 225 227 228 229 230 233 235 237 238 239 240 242 243 247 248 249 250 251 252 255 256 258 261 262 263 264 265 266 268 269 270 272 274 275 276 277 278 280 281 282 283 284 288 289 290 291 292 293 294 295 297 298 300 180 73 184 123 192 59 25 21 75 141 128 64 250 67 46 201 78 246 167 181 75 141 128 64 250 67 46 251 13 122 18 157 243 171 201 78 246 167 181 227 137 48 173 187 3 53 249 240 199 102 130 167 98 201 83 78 181 246 108 240 199 102 130 167 98 68 9 218 180 40 186 134 244 83 201 78 181 246 285 227 102 79 262 185 62 46 75 160 134 115 104 246 217 201 25 182 78 167 181 205 98 42 2 59 150 232 234 95 136 146 254 50 66 83 85 100 189 236 287 299 6 30 47 103 140 191 199 244 267 296 14 19 32 34 37 41 49 53 62 107 114 125 139 149 178 190 192 196 216 226 264 260 273 279 285 286 1 3 4 5 7 8 9 10 11 12 13 15 16 17 20 21 22 23 24 26 27 28 29 31 33 35 36 38 39 40 43 44 45 48 51 52 54 56 57 58 60 61 63 64 65 67 68 69 70 71 72 73 74 76 77 80 81 82 84 86 87 88 89 90 91 92 93 94 96 97 99 101 105 106 108 109 110 111 112 113 116 118 119 120 121 122 123 124 126 127 128 129 130 131 132 133 135 137 138 141 142 143 144 145 147 148 152 153 154 155 156 157 158 159 161 162 163 164 165 166 168 169 170 171 172 173 174 175 176 177 179 180 183 184 186 187 188 193 194 195 197 198 200 202 203 204 206 207 209 210 211 212 213 214 215 218 219 220 221 222 223 224 228 229 230 231 233 235 237 238 239 240 241 242 243 245 247 248 249 250 251 252 253 255 256 257 258 259 261 263 266 268 269 270 271 274 275 276 277 278 280 281 282 283 284 288 289 291 292 293 294 295 297 298 272 18 55 117 151 208 225 265 290 300 75 160 134 115 104 246 217 257 22 120 118 237 65 25 182 201 78 167 181 205 42 98 2 59 150 232 234 168 50 66 83 85 95 100 136 146 189 236 254 287 296 299 6 14 19 30 32 34 37 38 41 46 47 49 53 56 62 103 107 114 125 128 139 140 149 152 178 190 191 192 196 199 216 226 241 244 253 260 267 273 279 285 286 7 1 3 4 5 8 9 10 11 12 13 15 16 17 18 20 21 23 24 26 27 28 29 31 33 35 36 39 40 43 44 45 48 51 52 54 57 58 60 61 63 64 67 68 69 70 71 72 73 74 76 77 79 80 81 82 84 86 87 88 89 90 91 92 93 94 96 97 99 101 102 105 106 108 109 110 111 112 113 116 117 119 121 122 123 124 126 127 129 130 131 132 133 135 137 138 141 142 143 144 145 147 148 151 153 154 155 156 157 158 159 161 162 163 164 165 166 169 170 171 172 173 174 175 176 177 179 180 183 184 185 186 187 188 193 194 195 197 198 200 202 203 204 206 207 208 209 210 211 212 213 214 215 218 219 220 221 222 223 224 225 227 228 229 230 231 233 235 238 239 240 242 243 245 247 248 249 250 251 252 255 256 258 259 261 262 263 264 265 266 268 269 270 271 272 274 275 276 277 278 280 281 282 283 284 288 289 290 291 292 293 294 295 297 298 300 55 207 200 174 24 216 34 111 256 108 81 273 75 211 213 83 201 189 246 78 167 181 2 42 59 95 98 136 146 234 254 150 205 232 6 46 47 50 62 66 85 100 103 140 191 236 244 267 285 287 296 299 14 19 22 25 28 30 32 37 38 41 49 53 54 56 86 93 106 107 109 114 118 122 125 128 131 139 149 152 153 162 178 182 190 192 196 199 226 231 241 253 260 271 279 286 3 9 10 16 17 20 24 27 34 39 60 63 68 71 72 73 77 82 91 102 104 110 111 115 121 123 124 126 127 132 133 138 147 148 154 166 171 172 174 65 176 179 183 184 187 188 193 194 197 200 214 216 217 220 228 230 233 238 239 240 242 245 247 256 258 261 262 269 270 280 265 284 291 292 293 295 298 105 142 259 223 44 1 4 5 7 8 11 12 13 15 18 21 23 26 29 31 33 35 36 40 43 45 48 51 52 55 57 58 61 64 67 69 70 74 76 79 80 84 87 88 89 90 92 94 96 97 99 101 112 113 116 117 119 120 129 130 134 135 137 141 143 144 145 151 155 156 157 158 159 160 161 163 164 165 168 169 170 173 175 177 180 185 186 195 198 202 203 204 206 208 209 210 212 215 218 219 221 222 224 225 227 229 235 237 243 248 249 250 251 252 255 257 263 264 266 268 272 274 275 276 277 278 281 282 283 288 289 290 294 297 300 108 81 199 273 75 211 213 61 36 224 88 84 97 107 288 83 189 201 246 2 42 59 78 95 98 136 146 150 167 181 205 232 234 254 6 30 46 47 50 62 66 85 100 103 140 191 236 244 267 285 287 296 299 277 67 90 56 3 4 5 9 10 14 15 16 17 19 20 22 24 25 27 28 32 34 35 37 38 39 41 43 44 48 49 52 53 54 60 63 64 68 69 70 71 72 73 77 82 86 91 93 99 102 104 105 106 109 110 111 112 114 115 118 121 122 123 124 125 126 127 128 131 132 133 134 138 139 141 142 144 145 147 148 149 152 153 154 158 159 162 166 170 171 172 174 175 176 178 179 182 183 184 187 188 190 192 193 194 196 197 198 200 214 216 217 219 220 226 228 230 231 233 238 239 240 241 242 243 245 247 250 253 256 258 259 260 261 262 266 269 270 271 274 276 279 280 281 282 283 284 286 291 292 293 294 295 298 31 89 223 1 7 8 11 12 13 18 21 23 26 29 33 40 45 51 55 57 58 65 74 76 79 80 87 92 94 96 101 113 116 117 119 120 129 130 135 137 143 151 155 156 157 160 161 163 164 165 168 169 173 177 180 185 186 195 202 203 204 206 207 208 209 210 212 215 218 221 222 225 227 229 235 237 248 249 251 252 255 257 263 264 265 268 272 275 278 289 290 297 300 48 108 32 245 89 281 223 86 113 18 88 122 116 42 274 83 201 78 167 181 205 246 2 50 59 66 85 95 98 100 136 146 211 189 232 234 236 254 287 296 299 6 14 19 25 30 41 46 47 49 53 62 103 107 114 118 125 140 149 150 152 178 182 190 191 196 199 244 253 267 285 22 24 28 32 34 37 73 82 86 93 106 109 139 153 162 192 216 226 231 241 245 260 271 286 56 1 3 4 5 7 8 9 10 11 12 13 15 16 17 20 21 23 26 27 29 31 33 35 36 38 39 40 43 44 45 51 52 54 55 57 58 60 61 63 64 65 67 68 69 70 71 72 74 75 76 77 79 80 81 84 87 90 91 92 94 96 97 99 101 102 104 105 110 111 112 115 117 119 120 121 123 124 126 127 128 129 130 131 132 133 134 135 137 138 141 142 143 144 145 147 148 151 154 155 156 157 158 159 160 161 163 164 165 166 168 169 170 171 172 173 174 175 176 177 179 180 183 184 185 186 187 188 193 194 195 197 198 200 202 203 204 206 207 208 209 210 212 213 214 215 217 218 219 220 221 222 224 225 227 228 229 230 233 235 237 238 239 240 242 243 247 248 249 250 251 252 255 256 257 258 259 261 262 263 264 265 266 268 269 270 272 273 275 276 277 278 279 280 282 283 284 288 289 290 291 292 293 294 295 297 298 300 113 18 88 122 116 42 274 218 252 144 148 163 111 223 4 201 57 2 50 59 66 78 85 95 98 100 136 146 150 167 181 189 205 232 234 236 246 254 287 296 299 6 14 19 22 24 25 28 30 32 34 37 38 41 46 47 49 53 54 56 62 73 82 83 86 93 103 106 107 109 114 118 125 128 131 139 140 149 152 153 162 178 182 190 191 192 196 199 216 219 226 231 241 244 245 253 260 267 271 273 279 285 286 277 5 1 3 7 8 9 10 11 12 13 15 16 17 20 21 23 26 27 29 31 33 35 36 39 40 43 44 45 48 51 52 55 58 60 61 63 64 65 67 68 69 70 71 72 74 75 76 77 79 80 81 84 87 89 90 91 92 94 96 97 99 101 102 104 105 108 110 112 115 117 119 120 121 123 124 126 127 129 130 132 133 134 135 137 138 141 142 143 145 147 151 154 155 156 157 158 159 160 161 164 165 166 168 169 170 171 172 173 174 175 176 177 179 180 183 184 185 186 187 188 193 194 195 197 198 200 202 203 204 206 207 208 209 210 211 212 213 214 215 217 220 221 222 224 225 227 228 229 230 233 235 237 238 239 240 242 243 247 248 249 250 251 255 256 257 258 259 261 262 263 264 265 266 268 269 270 272 275 276 278 280 281 282 283 284 288 289 290 291 292 293 294 295 297 298 300 203 207 104 55 103 114 211 155 170 63 298 158 65 86 54 201 2 42 59 78 98 150 167 181 205 232 246 50 66 85 95 136 146 189 234 236 254 287 296 299 6 42 46 47 59 62 98 100 103 167 181 191 199 205 232 246 267 285 259 3 9 10 14 15 19 20 22 24 25 28 30 32 34 37 38 41 49 53 56 64 68 69 73 82 83 91 93 105 106 107 109 110 112 118 121 122 124 125 126 128 131 139 140 142 147 149 152 153 162 174 178 179 182 190 192 193 194 196 216 219 226 231 241 244 245 253 258 260 271 273 276 279 281 284 286 291 12 17 23 27 36 45 58 60 72 74 77 81 104 113 114 115 119 123 127 132 133 135 138 141 154 155 156 159 295 166 171 172 173 176 177 180 184 185 187 188 197 200 206 212 213 217 218 220 223 228 230 233 238 239 240 242 247 249 252 261 262 263 269 270 280 283 288 171 293 294 295 297 16 31 265 1 79 94 108 160 203 275 11 44 4 5 7 8 13 18 21 26 29 33 35 39 40 43 48 51 52 57 61 67 70 71 75 76 80 84 87 88 89 90 92 96 97 99 101 102 111 116 117 120 129 130 134 137 143 144 145 148 151 157 161 163 164 165 168 169 175 183 186 195 198 202 204 208 209 210 214 215 221 222 224 225 227 229 235 237 243 248 250 251 255 256 257 264 266 268 272 274 277 278 282 289 290 292 300 170 63 298 158 65 86 54 66 61 39 272 219 143 150 49 201 78 152 168 157 277 128 67 90 131 2 6 30 42 46 47 50 59 62 83 85 95 98 100 103 136 146 167 181 189 191 199 205 232 234 236 246 254 267 285 287 296 299 300 20 3 4 5 7 9 10 11 12 13 14 15 16 17 19 22 23 24 25 27 28 31 32 34 35 36 37 38 40 41 43 44 45 48 52 53 56 58 60 64 68 69 70 71 72 73 74 77 81 82 84 87 88 89 91 92 93 96 99 102 104 105 106 107 109 110 111 112 113 114 115 118 119 121 122 123 124 125 126 127 132 133 134 135 138 139 140 141 142 144 145 147 148 149 153 154 155 156 159 162 165 166 169 171 172 173 174 175 176 177 178 179 180 182 183 184 185 187 188 190 192 193 194 196 197 198 200 204 206 211 212 213 214 216 217 218 220 223 224 226 227 228 230 231 233 238 239 240 241 242 243 244 245 247 249 250 251 252 253 255 256 257 258 259 260 261 262 263 264 266 269 270 271 273 274 276 279 280 281 282 283 284 286 288 291 292 293 294 295 297 57 75 1 8 26 79 80 94 108 117 160 203 207 209 265 275 18 21 29 33 51 55 76 97 101 116 120 129 130 137 151 161 163 164 186 195 202 208 210 215 221 222 225 229 235 237 248 268 278 289 290 299 1 295 156 257 207 73 296 148 96 217 133 20 103 201 254 78 246 167 246 181 167 148 96 217 171 133 20 219 253 231 165 10 61 13 7 201 254 78 131 246 128 167 181 42 174 181 182 218 137 285 259 187 117 68 222 287 295 104 201 78 167 181 205 246 2 42 59 98 150 232 50 95 136 146 234 66 83 85 100 189 236 296 254 299 6 19 25 41 46 47 53 62 103 107 114 118 191 199 244 267 285 3 9 14 15 22 24 28 30 32 34 37 38 49 54 56 63 73 82 86 93 105 106 109 110 121 122 125 128 131 139 140 147 149 152 153 162 170 178 190 192 193 194 196 216 219 226 231 241 245 253 260 271 273 279 286 10 17 23 27 36 58 60 71 72 77 91 111 115 268 123 124 126 127 132 133 135 138 141 145 154 159 166 171 172 174 175 176 179 182 184 188 197 200 213 217 220 228 233 238 239 240 242 249 256 258 261 262 263 264 269 270 276 283 291 292 293 294 297 298 84 12 87 223 289 79 1 4 5 7 8 11 13 16 18 20 21 26 29 31 33 35 39 40 43 44 45 48 51 52 55 57 61 64 65 67 69 70 74 75 76 80 81 88 89 90 92 94 96 97 99 101 102 108 112 113 116 119 120 129 130 134 142 143 144 148 151 155 156 157 158 160 161 163 164 165 168 169 173 177 180 183 185 186 195 198 202 203 204 206 207 208 209 210 211 212 214 215 221 224 225 227 229 230 235 237 243 247 248 250 251 252 255 257 265 266 272 274 275 277 278 280 281 282 284 288 290 300 187 117 68 222 287 295 104 168 224 33 44 155 9 257 20 201 78 167 181 205 246 2 42 59 98 150 232 50 95 136 146 234 254 66 83 85 100 189 236 296 299 6 19 25 30 41 46 47 53 62 103 107 114 118 140 152 191 199 244 253 267 285 259 3 4 5 7 10 13 14 15 16 17 22 23 24 27 28 32 34 35 36 37 38 39 40 43 48 49 52 54 56 58 60 63 64 67 69 70 71 72 73 77 82 84 86 88 90 91 93 99 102 105 106 109 110 111 112 115 119 121 122 123 124 125 126 127 128 131 132 133 134 135 138 139 141 142 143 144 145 147 148 149 153 154 158 159 162 166 169 170 171 172 174 175 176 178 179 182 183 184 188 190 192 193 194 196 197 198 200 211 213 214 216 217 219 220 226 228 230 231 233 238 239 240 241 242 243 245 247 249 250 256 258 260 261 262 263 264 266 269 270 271 273 274 276 277 279 280 281 282 283 284 286 291 292 293 294 297 298 129 12 31 80 87 89 113 223 221 289 120 1 8 11 18 21 26 29 45 51 55 57 61 65 74 75 76 79 81 92 94 96 97 101 108 116 130 137 151 156 157 160 161 163 164 165 173 177 180 185 186 195 202 203 204 206 207 208 209 210 212 215 218 225 227 229 235 237 248 251 252 255 265 268 272 275 278 288 290 300 59 78 287 267 246 22 169 99 236 213 273 21 146 201 2 78 236 237 213 273 21 146 128 30 299 235 131 151 217 63 2 201 78 93 15 135 275 265 75 200 244 58 131 296 89 139 288 183 42 201 98 246 2 59 78 150 167 181 205 232 234 50 66 95 136 146 189 236 254 287 299 2 6 47 59 83 85 100 150 199 205 232 234 267 285 14 19 24 25 30 32 34 37 38 41 46 49 53 56 62 103 106 107 114 118 125 128 140 149 152 178 182 190 191 192 196 216 226 231 241 253 260 273 279 286 3 4 9 10 15 16 17 20 22 28 54 60 63 68 73 82 86 91 93 104 109 110 115 121 122 123 124 126 127 141 145 147 153 158 162 170 171 172 175 176 179 193 194 214 224 230 244 245 247 256 258 262 271 276 281 284 291 293 223 1 5 7 8 11 12 13 18 21 23 26 27 29 31 33 35 36 39 40 43 44 45 48 51 52 55 57 61 64 65 67 69 70 71 72 74 76 77 79 80 81 84 87 88 90 92 94 96 97 99 101 102 105 108 111 112 113 116 117 119 120 129 130 132 133 134 137 138 142 143 144 148 151 154 155 156 157 159 160 161 163 164 165 166 168 169 173 174 177 180 184 185 186 187 188 195 197 198 202 203 204 206 207 208 209 210 211 212 213 215 217 218 219 220 221 222 225 227 228 229 233 235 237 238 239 240 242 243 248 249 250 251 252 255 257 259 261 263 264 266 268 269 270 272 274 277 278 280 282 283 289 290 292 294 295 297 298 300 58 131 296 89 139 288 183 266 211 239 197 283 160 36 46 42 98 201 246 78 167 181 152 157 277 67 90 2 6 30 47 50 59 66 83 85 95 100 136 146 150 189 199 205 232 234 236 254 267 285 287 299 3 4 5 9 10 14 15 16 17 19 20 22 24 25 28 32 34 37 38 41 43 44 49 53 54 56 60 62 63 64 68 69 70 73 82 86 91 93 99 102 103 104 105 106 107 109 110 112 114 115 118 121 122 123 124 125 126 127 128 140 141 142 144 145 147 149 153 158 162 170 171 172 174 176 178 179 182 190 191 192 193 194 196 214 216 219 224 226 230 231 241 243 244 245 247 253 256 258 260 262 271 273 276 279 281 282 284 286 291 293 8 134 223 1 7 11 12 13 18 21 23 26 27 29 31 33 35 39 40 45 48 51 52 55 57 61 65 71 72 74 75 76 77 79 80 81 84 87 88 92 94 96 97 101 108 111 113 116 117 119 120 129 130 132 133 135 137 138 143 148 151 154 155 156 159 161 163 164 165 166 168 169 173 175 177 180 184 185 186 187 188 195 198 200 202 203 204 206 207 208 209 210 212 213 215 217 218 220 221 222 225 227 228 229 233 235 237 238 240 242 248 249 250 251 252 255 257 259 261 263 264 265 268 269 270 272 274 275 278 280 289 290 292 294 295 297 298 300 199 74 87 280 253 208 88 75 183 187 167 71 192 217 202 201 42 78 181 205 246 2 59 95 98 146 150 232 234 42 50 66 136 181 205 6 30 83 85 100 189 236 254 267 285 287 296 299 186 46 47 53 62 103 118 191 199 244 56 3 4 5 9 10 14 15 16 17 19 20 22 24 25 27 28 32 34 35 37 38 39 41 43 44 48 49 54 60 63 64 67 68 69 70 72 73 82 84 86 91 93 99 102 104 105 106 107 109 110 111 112 114 115 121 122 123 124 125 126 127 128 131 132 133 134 138 139 140 141 142 144 145 147 149 152 153 154 158 159 162 170 171 172 174 176 178 179 182 190 193 194 196 211 214 216 219 220 224 226 228 230 231 233 241 243 245 247 250 256 258 260 262 266 271 273 274 276 279 281 282 284 286 291 292 293 294 12 23 36 45 58 74 77 113 268 155 156 165 166 175 180 129 197 200 206 213 223 238 239 249 251 252 261 263 269 283 297 298 31 89 168 61 108 203 265 255 1 7 8 11 13 18 21 26 29 33 40 51 52 55 57 65 76 79 80 81 90 92 94 96 97 101 116 117 119 120 130 135 137 143 148 151 157 160 161 163 164 169 173 177 184 185 188 195 198 204 207 209 210 212 215 218 221 222 225 227 229 235 237 240 242 248 257 259 264 270 272 275 277 278 288 289 290 295 300 183 187 167 71 192 217 202 52 268 295 135 83 37 54 160 201 78 246 168 33 67 2 42 50 59 66 95 98 136 146 150 181 205 232 234 254 6 25 30 46 47 53 62 85 100 103 118 140 189 191 199 236 244 267 285 287 296 299 57 259 5 3 4 7 9 10 11 12 13 14 15 16 17 19 20 22 23 24 27 28 31 32 34 35 36 38 39 40 41 43 44 45 48 49 56 58 60 63 64 68 69 70 72 73 74 77 81 82 84 86 87 88 89 90 91 92 93 96 99 102 104 105 106 107 109 110 111 112 113 114 115 119 121 122 123 124 125 126 127 128 131 132 133 134 138 139 141 142 143 144 145 147 148 149 152 153 154 155 156 158 159 162 165 166 169 170 171 172 173 174 175 176 177 178 179 180 182 184 185 188 190 193 194 196 197 198 200 204 206 211 212 213 214 216 218 219 220 223 224 226 227 228 230 231 233 238 239 240 241 242 243 245 247 249 250 251 252 253 255 256 257 258 260 261 262 263 264 266 269 270 271 273 274 276 277 279 280 281 282 283 284 286 288 291 292 293 294 297 298 1 8 26 61 80 108 117 203 207 209 210 265 290 163 18 21 29 51 55 65 75 76 79 94 97 101 116 120 129 130 137 151 157 161 164 186 195 208 215 221 222 225 229 235 237 248 272 275 278 289 300 224 232 226 161 106 104 15 189 127 6 40 240 290 54 286 201 78 127 6 40 240 290 54 286 132 90 112 115 47 39 211 137 201 78 249 34 154 135 256 254 200 145 122 202 125 270 201 189 246 78 244 122 202 247 125 270 97 271 239 288 259 36 72 189 201 246 78 229 100 164 259 66 136 148 83 284 18 160 53 101 8 201 78 167 181 246 2 42 66 85 95 98 100 136 146 189 205 232 234 236 254 287 296 299 50 59 150 6 14 153 19 22 24 25 32 34 37 38 41 47 49 54 56 62 73 82 83 86 93 103 105 106 107 109 114 118 122 125 139 149 153 162 178 182 190 191 194 196 199 216 219 226 231 241 244 245 260 267 271 273 214 285 286 1 3 4 5 7 9 10 11 12 13 15 16 17 20 21 23 26 27 28 29 30 31 33 35 36 39 40 43 44 45 46 48 51 52 55 57 58 60 61 63 64 65 67 68 69 70 71 72 74 75 76 77 79 80 81 84 87 88 89 90 91 92 94 96 97 99 102 104 108 110 111 112 113 115 116 117 119 120 121 123 124 126 127 128 129 130 131 132 133 134 135 137 138 140 141 142 143 144 145 147 151 152 154 155 156 157 158 159 161 163 165 166 168 169 170 171 172 173 174 175 176 177 179 180 183 184 185 186 187 188 192 193 195 197 198 200 202 203 204 206 207 208 209 210 211 212 213 215 217 218 220 221 222 223 224 225 227 228 230 233 235 237 238 239 240 242 243 247 248 249 250 251 252 253 255 256 257 258 261 262 263 264 265 266 268 269 270 272 274 275 276 277 278 279 280 281 282 283 288 289 290 291 292 293 294 295 297 298 300 284 18 160 53 101 8 117 249 140 124 20 300 43 238 57 201 2 42 50 59 66 78 85 95 98 100 136 146 150 167 181 189 205 232 234 236 246 254 287 296 299 6 14 15 19 22 24 25 28 30 32 34 37 38 41 46 47 49 54 56 62 73 82 83 86 93 103 105 106 107 109 114 118 122 125 128 131 139 149 152 153 162 178 182 190 191 192 194 196 199 216 219 226 231 241 244 245 253 260 267 271 273 279 285 286 274 277 1 3 4 5 7 9 10 11 12 13 16 17 21 23 26 27 29 31 33 35 36 39 40 44 45 48 51 52 55 58 60 61 63 64 65 67 68 69 70 71 72 74 75 76 77 79 80 81 84 87 88 89 90 91 92 94 96 97 99 102 104 108 110 111 112 113 115 116 119 120 121 123 126 127 129 130 132 133 134 135 137 138 141 142 143 144 145 147 148 151 154 155 156 157 158 159 161 163 164 165 166 168 169 170 171 172 173 174 175 176 177 179 180 183 184 185 186 187 188 193 195 197 198 200 202 203 204 206 207 208 209 210 211 212 213 214 215 217 218 220 221 222 223 224 225 227 228 229 230 233 235 237 239 240 242 243 247 248 250 251 252 255 256 257 258 259 261 262 263 264 265 266 268 269 270 272 275 276 278 280 281 282 283 288 289 290 291 292 293 294 295 297 298 158 294 166 33 224 238 173 159 240 151 277 204 42 121 2 201 78 167 181 246 59 95 98 150 205 232 234 254 136 146 6 46 47 62 66 83 85 103 140 189 191 199 236 244 267 285 287 296 299 14 19 22 24 25 28 30 32 34 37 38 41 49 50 53 54 56 73 82 86 93 100 106 107 109 114 118 122 125 128 131 139 149 152 153 162 178 182 190 192 196 216 219 226 231 241 245 253 260 271 273 279 286 3 10 16 17 20 27 36 39 60 63 68 72 91 102 104 111 115 123 164 126 127 133 138 141 145 147 154 171 174 176 179 184 194 211 217 220 224 228 230 233 238 247 115 258 262 276 280 291 292 293 294 298 31 124 23 223 1 4 5 7 8 9 11 12 13 15 18 21 26 29 35 40 43 44 45 48 51 52 55 57 58 61 64 65 67 69 70 71 74 75 76 77 79 80 81 84 87 88 89 90 92 94 96 97 99 101 105 108 110 112 113 116 117 119 120 129 130 132 134 135 137 142 143 144 148 155 156 157 160 161 163 165 168 169 170 172 175 177 180 183 185 186 187 188 193 195 197 198 200 202 203 206 207 208 209 210 212 213 214 215 218 221 222 225 227 229 235 237 239 242 243 248 249 250 251 252 255 256 257 259 261 263 264 265 266 268 269 270 272 274 275 278 281 282 283 284 288 289 290 295 297 300 240 151 87 277 204 42 121 110 193 229 269 132 187 180 208 2 201 59 78 95 98 136 146 150 167 181 205 232 234 246 254 6 30 46 47 50 62 66 83 85 100 103 140 189 191 199 236 244 267 285 287 296 299 76 3 4 5 9 10 14 15 16 17 19 20 22 24 25 27 28 32 34 35 36 37 38 39 41 43 44 48 49 53 54 56 60 63 64 67 68 69 70 72 73 82 84 86 91 93 99 102 104 105 106 107 109 111 112 114 115 118 122 123 124 125 126 127 128 131 133 134 138 139 141 142 144 145 147 149 152 153 154 158 159 162 170 171 172 174 176 178 179 182 184 190 192 194 196 211 214 216 217 219 220 224 226 228 230 231 233 238 241 243 245 247 250 253 256 258 260 262 266 271 273 274 276 279 280 281 282 284 286 291 292 293 294 298 23 31 223 235 1 7 8 11 12 13 18 21 26 29 33 40 45 51 52 55 57 58 61 65 71 74 75 77 79 80 81 88 89 90 92 94 96 97 101 108 113 116 117 119 120 129 130 135 137 143 148 155 156 157 160 161 163 164 165 166 168 169 173 175 177 183 185 186 188 195 197 198 200 202 203 206 207 209 210 212 213 215 218 221 222 225 227 237 239 242 248 249 251 252 255 257 259 261 263 264 265 268 270 272 275 278 283 288 289 290 295 297 300 265 227 72 20 154 150 18 183 91 88 49 137 160 171 57 201 83 167 2 42 59 78 95 98 136 146 181 205 232 234 246 254 6 30 46 47 50 62 66 85 100 103 140 189 191 199 236 244 267 285 287 296 299 14 19 25 32 34 37 41 53 95 107 114 118 125 136 139 146 149 150 178 182 190 64 216 231 234 241 260 273 279 286 56 1 3 4 5 7 8 9 10 11 12 13 15 16 17 21 22 23 24 26 27 28 29 31 33 35 36 38 39 40 43 44 45 48 51 52 54 58 60 61 63 65 67 68 69 70 71 73 74 75 76 77 79 80 81 82 84 86 87 89 90 92 93 94 96 97 99 101 102 104 105 106 108 109 110 111 112 113 115 116 117 119 120 121 122 123 124 126 127 128 129 130 131 132 133 134 135 138 141 142 143 144 145 147 148 151 152 153 155 156 157 158 159 161 162 163 164 165 166 168 169 170 172 173 174 175 176 177 179 180 184 185 186 187 188 192 193 194 195 196 197 198 200 202 203 204 206 207 208 209 210 211 212 213 214 215 217 218 219 220 221 222 223 224 225 226 228 229 230 233 235 237 238 239 240 242 243 245 247 248 249 250 251 252 253 255 256 257 258 259 261 262 263 264 266 268 269 270 271 272 274 275 276 277 278 280 281 282 283 284 288 289 290 291 292 293 294 295 297 298 300 55 91 88 49 137 160 171 57 283 68 212 226 271 277 108 188 83 167 201 2 42 59 78 98 181 205 232 246 35 43 76 89 259 6 14 19 25 30 32 34 37 38 41 46 47 50 53 56 62 66 85 95 100 103 107 114 118 125 128 131 136 139 140 146 149 150 152 178 182 189 190 191 192 196 199 216 231 234 236 241 244 253 254 260 267 273 279 285 286 287 296 299 5 1 3 4 7 8 9 10 11 12 13 15 16 17 18 20 21 22 23 24 26 27 28 29 31 33 36 39 40 44 45 48 51 52 54 55 58 60 61 63 64 65 67 69 70 71 72 73 74 75 77 79 80 81 82 84 86 87 90 92 93 94 96 97 99 101 102 104 105 106 109 110 111 112 113 115 116 117 119 120 121 122 123 124 126 127 129 130 132 133 134 135 138 141 142 143 144 145 147 148 151 153 154 155 156 157 158 159 161 162 163 164 165 166 168 169 170 172 173 174 175 176 177 179 180 183 184 185 186 187 193 194 195 197 198 200 202 203 204 206 207 208 209 210 211 213 214 215 217 218 219 220 221 222 223 224 225 227 228 229 230 233 235 237 238 239 240 242 243 245 247 248 249 250 251 252 255 256 257 258 261 262 263 264 265 266 268 269 270 272 274 275 276 278 280 281 282 284 288 289 290 291 292 293 294 295 297 298 300 65 162 71 99 21 76 166 45 176 286 138 296 212 177 144 201 78 167 181 205 246 42 98 167 205 246 2 59 150 232 234 95 98 146 50 66 136 189 254 287 299 83 85 100 236 6 25 30 41 46 47 53 62 103 118 140 191 199 244 267 285 14 19 32 36 37 49 107 114 125 139 149 178 182 190 196 216 226 241 260 273 279 1 3 4 5 7 8 9 10 11 12 13 15 16 17 18 20 22 23 24 26 27 28 29 31 33 34 35 38 39 40 43 44 48 51 52 54 56 57 58 60 61 63 64 67 68 69 70 72 73 74 75 77 79 80 81 82 84 86 87 88 89 90 91 92 93 94 96 97 101 102 104 105 106 108 109 110 111 112 113 115 116 117 119 120 121 122 123 124 126 127 128 129 130 131 132 133 134 135 137 141 142 143 145 147 148 152 153 154 155 156 157 158 159 160 161 163 164 165 168 169 170 171 172 173 174 175 179 180 183 184 185 186 187 188 192 193 194 195 197 198 200 202 203 204 206 207 209 210 211 213 214 215 217 218 219 220 221 222 223 224 225 227 228 229 230 231 233 235 237 238 239 240 242 243 245 247 248 249 250 251 252 253 255 256 257 258 259 261 262 263 264 265 266 268 269 270 271 272 274 275 276 277 278 280 281 282 283 284 288 289 290 291 292 293 294 295 297 298 300 55 151 208 176 286 138 296 212 177 144 175 158 1 63 171 91 229 121 201 78 128 67 131 42 167 181 205 246 254 2 59 95 98 146 150 232 234 50 66 83 85 100 136 189 236 287 299 259 6 14 19 25 30 32 34 37 38 41 46 47 49 53 56 62 103 107 114 118 125 139 140 149 152 178 182 190 191 196 199 216 226 241 244 253 260 267 273 279 285 3 4 5 7 8 9 10 11 12 13 15 16 17 18 20 21 22 23 24 26 27 28 29 31 33 35 36 39 40 43 44 45 48 51 52 54 57 58 60 61 64 65 68 69 70 71 72 73 74 75 76 77 79 80 81 82 84 86 87 88 89 90 92 93 94 96 97 99 101 102 104 105 106 108 109 110 111 112 113 115 116 117 119 120 122 123 124 126 127 129 130 132 133 134 135 137 141 142 143 145 147 148 151 153 154 155 156 157 159 160 161 162 163 164 165 166 168 169 170 172 173 174 179 180 183 184 185 186 187 188 192 193 194 195 197 198 200 202 203 204 206 207 208 209 210 211 213 214 215 217 218 219 220 221 222 223 224 225 227 228 230 231 233 235 237 238 239 240 242 243 245 247 248 249 250 251 252 255 256 257 258 261 262 263 264 265 266 268 269 270 271 272 274 275 276 277 278 280 281 282 283 284 288 289 290 291 292 293 294 295 297 298 300 55 259 252 245 223 8 44 48 71 194 226 156 102 255 240 201 78 246 167 181 205 2 42 59 98 146 150 232 234 50 66 83 85 95 100 136 189 236 287 296 299 6 30 46 47 62 103 191 199 254 267 285 14 19 25 32 41 49 53 107 114 118 125 149 178 182 190 196 244 273 56 3 4 5 7 9 10 11 12 13 15 16 17 20 21 22 23 24 27 28 29 31 33 34 35 36 37 38 39 40 43 45 52 54 58 60 61 63 64 67 68 69 70 72 73 74 77 79 81 82 84 86 87 88 89 90 91 92 93 96 99 104 105 106 109 110 111 112 113 115 119 121 122 123 124 126 127 128 131 132 133 134 135 138 139 140 141 142 143 144 145 147 148 152 153 154 155 157 158 159 162 165 166 168 169 170 171 172 173 174 175 176 177 179 180 183 184 185 187 188 192 193 197 198 200 204 206 211 212 213 214 215 216 217 218 219 220 221 224 227 228 230 231 233 238 239 241 242 243 247 249 250 251 253 256 257 258 260 261 262 263 264 266 268 269 270 271 274 276 277 278 279 280 281 282 283 284 286 288 289 291 292 293 294 295 297 298 94 108 75 203 245 252 275 1 26 55 65 80 116 117 160 207 210 222 265 290 300 18 51 57 76 97 101 120 129 130 137 151 161 163 164 186 195 202 208 209 225 229 235 237 248 272 194 226 156 102 255 88 240 20 267 148 223 230 293 218 1 201 78 167 181 246 205 33 2 42 59 98 146 150 232 234 50 66 83 85 95 100 136 189 236 254 287 296 299 6 14 19 25 30 32 41 46 47 49 53 62 103 107 114 118 125 140 149 152 178 182 190 191 196 199 244 253 273 285 259 56 3 4 5 7 8 9 10 11 12 13 15 16 17 21 22 23 24 26 27 28 29 31 34 35 36 37 38 39 40 43 44 45 48 51 52 54 57 58 60 61 63 64 65 67 68 69 70 71 72 73 74 75 76 77 79 80 81 82 84 86 87 89 90 91 92 93 94 96 97 99 101 104 105 106 108 109 110 111 112 113 115 116 117 119 120 121 122 123 124 126 127 128 129 130 131 132 133 134 135 137 138 139 141 142 143 144 145 147 153 154 155 157 158 159 160 161 162 163 164 165 166 168 169 170 171 172 173 174 175 176 177 179 180 183 184 185 186 187 188 192 193 195 197 198 200 202 203 204 206 207 209 210 211 212 213 214 215 216 217 219 220 221 222 224 227 228 229 231 233 235 237 238 239 241 242 243 245 247 248 249 250 251 252 256 257 258 260 261 262 263 264 266 268 269 270 271 274 275 276 277 278 279 280 281 282 283 284 286 288 289 291 292 294 295 297 298 18 55 151 208 225 265 272 290 300 237 83 173 217 200 227 138 167 133 55 126 87 254 34 201 246 78 181 205 2 42 59 98 150 167 232 234 95 136 146 50 66 83 85 100 189 236 287 296 299 6 30 46 47 62 103 140 191 199 244 267 285 14 25 32 41 49 53 107 114 118 125 149 178 182 190 196 226 273 3 4 5 7 9 10 11 12 13 15 16 17 19 20 21 22 23 24 27 28 29 31 33 35 36 37 38 39 40 43 44 45 48 52 54 56 58 60 61 63 64 67 68 69 70 71 72 73 74 77 79 81 82 84 86 88 89 90 91 92 93 96 99 102 104 105 106 109 110 111 112 113 115 119 121 122 123 124 127 128 131 132 134 135 139 141 142 143 144 145 147 148 152 153 154 155 156 157 158 159 162 165 166 168 169 170 171 172 174 175 176 177 179 180 183 184 185 187 188 192 193 194 197 198 204 206 211 212 213 214 215 216 218 219 220 221 223 224 228 230 231 233 238 239 240 241 242 243 245 247 249 250 251 252 253 255 256 257 258 259 260 261 262 263 264 266 268 269 270 271 274 276 277 278 279 280 281 282 283 284 286 288 289 291 292 293 294 295 297 298 94 108 160 203 275 1 8 26 65 80 116 117 207 210 222 265 290 300 18 51 57 75 76 97 101 120 129 130 137 151 161 163 164 186 195 202 208 209 225 229 235 248 272 145 133 55 126 87 254 34 19 57 180 116 36 68 270 128 201 246 2 42 59 78 98 150 167 181 205 232 234 50 66 83 85 95 100 136 146 189 236 287 296 299 6 14 25 30 32 41 46 47 49 53 62 103 107 114 118 125 140 149 152 178 182 190 191 196 199 226 244 253 267 273 285 1 3 4 5 7 8 9 10 11 12 13 15 16 17 20 21 22 23 24 26 27 28 29 31 33 35 37 38 39 40 43 44 45 48 51 52 54 56 58 60 61 63 64 65 67 69 70 71 72 73 74 76 77 79 80 81 82 84 86 88 89 90 91 92 93 94 96 99 101 102 104 105 106 108 109 110 111 112 113 115 119 120 121 122 123 124 127 129 130 131 132 134 135 137 138 139 141 142 143 144 147 148 153 154 155 156 157 158 159 160 162 163 164 165 166 168 169 170 171 172 173 174 175 176 177 179 183 184 185 187 188 192 193 194 195 197 198 200 202 203 204 206 209 210 211 212 213 214 215 216 217 218 219 220 221 222 223 224 227 228 229 230 231 233 235 237 238 239 240 241 242 243 245 247 248 249 250 251 252 255 256 257 258 259 260 261 262 263 264 266 268 269 271 274 275 276 277 278 279 280 281 282 283 284 286 288 289 291 292 293 294 295 297 298 207 18 75 97 117 151 161 186 208 225 265 272 290 300 200 187 135 43 75 275 53 269 233 220 300 38 66 143 148 201 246 42 78 98 167 181 205 2 59 95 136 146 150 232 234 254 98 6 30 50 83 85 100 189 199 236 267 285 287 296 299 46 47 191 14 15 19 22 24 25 28 32 34 37 41 49 54 56 62 63 73 82 86 93 103 104 105 106 107 109 110 114 118 121 122 125 128 131 139 140 147 149 152 153 162 178 182 190 192 194 196 216 219 226 231 241 244 245 253 260 271 273 279 286 9 20 53 68 91 124 126 174 179 193 258 276 291 1 3 4 5 7 8 10 11 12 13 16 17 18 21 23 26 27 29 31 33 35 36 39 40 44 45 48 51 52 55 57 58 60 61 64 65 67 69 70 71 72 74 76 77 79 80 81 84 87 88 89 90 92 94 96 97 99 101 102 108 111 112 113 115 116 117 119 120 123 127 129 130 132 133 134 137 138 141 142 144 145 151 154 155 156 157 158 159 160 161 163 164 165 166 168 169 170 171 172 173 175 176 177 180 183 184 185 186 188 195 197 198 202 203 204 206 207 208 209 210 211 212 213 214 215 217 218 221 222 223 224 225 227 228 229 230 235 237 238 239 240 242 243 247 248 249 250 251 252 255 256 257 259 261 262 263 264 265 266 268 270 272 274 277 278 280 281 282 283 284 288 289 290 292 293 294 295 297 298 233 220 300 38 66 143 148 36 40 239 81 160 197 134 104 201 246 42 78 167 181 205 254 2 59 95 98 136 146 150 232 234 259 6 30 46 47 50 83 85 100 103 189 191 199 236 267 285 287 296 299 3 9 14 15 19 20 22 24 25 28 32 34 37 41 49 53 54 56 62 63 64 68 69 73 82 86 91 93 105 106 107 109 110 114 118 121 122 124 125 126 128 131 139 140 142 147 149 152 153 162 170 174 178 179 182 190 192 193 194 196 211 216 219 226 231 241 244 245 253 258 260 271 273 276 279 281 284 286 291 39 1 4 5 7 8 10 11 12 13 16 17 18 21 23 26 27 29 31 33 35 43 44 45 48 51 52 55 57 58 60 61 65 67 70 71 72 74 75 76 77 79 80 84 87 88 89 90 92 94 96 97 99 101 102 108 111 112 113 115 116 117 119 120 123 127 129 130 132 133 135 137 138 141 144 145 151 154 155 156 157 158 159 161 163 164 165 166 168 169 171 172 173 175 176 177 180 183 184 185 186 187 188 195 198 200 202 203 204 206 207 208 209 210 212 213 214 215 217 218 221 222 223 224 225 227 228 229 230 235 237 238 240 242 243 247 248 249 250 251 252 255 256 257 261 262 263 264 265 266 268 269 270 272 274 275 277 278 280 282 283 288 289 290 292 293 294 295 297 298 212 89 128 102 180 223 97 51 72 288 64 11 258 217 83 42 189 201 2 59 78 95 98 136 146 150 167 181 205 232 234 246 254 42 6 30 46 47 50 66 85 100 103 199 236 267 285 287 296 299 19 25 41 53 62 118 189 191 244 3 4 5 9 10 14 15 16 17 20 22 24 27 28 32 34 35 37 38 39 43 44 48 49 54 56 60 63 67 68 69 70 73 82 84 86 91 93 99 104 105 106 107 109 110 111 112 114 115 121 122 123 124 125 126 127 131 134 139 140 141 142 144 145 147 149 152 153 154 158 159 162 170 171 172 174 176 178 179 182 187 190 192 193 194 196 211 214 216 219 220 224 226 230 231 233 241 243 245 247 250 253 256 260 262 271 273 274 276 279 281 282 284 286 291 292 293 294 23 36 45 58 74 77 113 119 133 135 155 166 175 180 184 183 197 200 213 228 238 239 240 242 249 261 263 269 270 283 295 297 31 87 108 1 12 61 120 203 237 265 7 8 13 18 21 26 29 33 40 52 55 57 65 71 75 76 79 80 81 88 90 92 94 96 101 116 117 129 130 132 137 138 143 148 151 156 157 160 161 163 164 165 168 169 173 177 185 186 188 195 198 202 204 206 207 208 209 210 215 218 221 222 225 227 229 235 248 251 252 255 257 259 264 266 268 272 275 277 278 280 289 290 298 300 72 288 64 11 258 217 83 201 163 232 22 251 223 216 79 168 137 48 2 42 59 78 95 98 136 146 150 167 181 205 234 246 254 90 6 19 25 30 41 46 47 50 53 62 66 85 100 103 118 140 152 189 191 199 236 244 253 267 285 287 296 299 3 4 5 7 9 10 13 14 15 16 17 20 23 24 27 28 31 32 34 35 36 37 38 39 40 43 44 45 49 52 54 56 58 60 63 67 68 69 70 71 73 74 77 82 84 86 87 88 91 93 99 102 104 105 106 107 109 110 111 112 113 114 115 119 121 122 123 124 125 126 127 128 131 132 133 134 135 138 139 141 142 143 144 145 147 148 149 153 154 155 158 159 162 166 169 170 171 172 174 175 176 177 178 179 180 182 183 184 187 188 190 192 193 194 196 197 198 200 204 211 213 214 218 219 220 224 226 227 228 230 231 233 238 239 240 241 242 243 245 247 249 250 255 256 257 259 260 261 262 263 264 266 269 270 271 273 274 276 277 279 280 281 282 283 284 286 291 292 293 294 295 297 298 151 1 8 12 26 61 80 89 96 108 117 120 165 202 203 207 237 265 18 21 29 33 51 55 57 65 75 76 81 92 94 97 101 116 129 130 156 157 160 161 164 173 185 186 195 206 208 209 210 212 215 221 222 225 229 235 248 252 268 272 275 278 289 290 300 11 45 228 30 241 284 48 202 268 225 62 39 8 252 140 201 42 78 167 181 205 246 2 59 98 150 232 234 50 66 95 136 146 189 236 254 287 296 299 83 85 100 6 14 19 25 32 41 46 47 49 53 103 107 114 118 125 149 152 178 182 190 191 196 199 244 253 267 285 34 37 139 192 216 226 241 260 273 279 286 1 3 4 5 7 9 10 12 13 15 16 17 18 20 21 22 23 24 26 27 28 29 31 33 35 36 38 40 43 44 51 52 54 56 57 58 60 61 63 64 65 67 68 69 70 71 72 73 74 75 76 77 79 80 81 82 84 86 87 88 89 90 91 92 93 94 96 97 99 101 102 104 105 106 108 109 110 111 112 113 115 116 117 119 120 121 122 123 124 126 127 128 129 130 131 132 133 134 135 137 138 141 142 143 144 145 147 148 153 154 155 156 157 158 159 160 161 162 163 164 165 166 168 169 170 171 172 173 174 175 176 177 179 180 183 184 185 186 187 188 193 194 195 197 198 200 203 204 206 207 208 209 210 211 212 213 214 215 217 218 219 220 221 222 223 224 227 229 230 231 233 235 237 238 239 240 242 243 245 247 248 249 250 251 255 256 257 258 259 261 262 263 264 265 266 269 270 271 272 274 275 276 277 278 280 281 282 283 288 289 290 291 292 293 294 295 297 298 300 55 151 268 225 62 39 8 252 140 276 121 178 70 11 209 218 94 201 2 42 59 78 98 150 167 181 205 232 234 246 50 66 83 85 95 100 136 146 189 236 254 287 296 299 6 14 19 25 30 32 34 37 38 41 46 47 49 53 56 103 107 114 118 125 128 139 149 152 182 190 191 192 196 199 216 226 241 244 253 260 267 273 279 285 286 215 1 3 4 5 7 9 10 12 13 15 16 17 18 20 21 22 23 24 26 27 28 29 31 33 35 36 40 43 44 45 48 51 52 54 57 58 60 61 63 64 65 67 68 69 71 72 73 74 75 76 77 79 80 81 82 84 86 87 88 89 90 91 92 93 96 97 99 101 102 104 105 106 108 109 110 111 112 113 115 116 117 119 120 122 123 124 126 127 129 130 131 132 133 134 135 137 138 141 142 143 144 145 147 148 151 153 154 155 156 157 158 159 160 161 162 163 164 165 166 168 169 170 171 172 173 174 175 176 177 179 180 183 184 185 186 187 188 193 194 195 197 198 200 202 203 204 206 207 208 210 211 212 213 214 217 219 220 221 222 223 224 227 228 229 230 231 233 235 237 238 239 240 242 243 245 247 248 249 250 251 255 256 257 258 259 261 262 263 264 265 266 269 270 271 272 274 275 277 278 280 281 282 283 284 288 289 290 291 292 293 294 295 297 298 300 55 12 198 260 141 171 180 58 115 1 202 220 207 194 9 236 201 78 167 181 205 246 42 98 2 59 150 205 232 234 50 66 95 136 146 254 287 296 299 6 30 46 47 83 85 100 103 189 199 267 285 62 191 244 259 3 4 10 14 15 19 20 22 24 25 28 32 34 37 38 41 49 53 54 56 63 64 68 69 70 73 82 86 91 93 104 105 106 107 109 110 112 114 118 121 122 124 125 126 127 128 131 139 140 142 144 147 149 152 153 162 170 174 178 179 182 190 192 193 196 211 216 219 226 231 241 245 253 258 262 271 273 276 279 281 284 286 291 17 60 115 123 141 171 172 176 187 230 247 133 223 242 5 7 8 11 13 16 18 21 23 26 27 29 31 33 35 36 39 40 43 44 45 48 51 52 55 57 61 65 67 71 72 74 75 76 77 79 80 81 84 87 88 89 90 92 94 96 97 99 101 102 108 111 113 116 117 119 120 129 130 132 134 135 137 138 143 145 148 151 154 155 156 157 158 159 160 161 163 164 165 166 168 169 173 175 177 183 184 185 186 188 195 197 200 203 204 206 208 209 210 212 213 214 215 217 218 221 222 224 225 227 228 229 233 235 237 238 239 240 243 248 249 250 251 252 255 256 257 261 263 264 265 266 268 269 270 272 274 275 277 278 280 282 283 288 289 290 292 293 294 295 297 298 300 1 202 220 207 194 9 236 261 167 198 162 292 251 80 256 201 78 181 246 67 2 42 59 98 150 205 232 234 50 66 95 136 146 254 287 296 299 6 30 46 47 62 83 85 100 103 140 189 191 199 244 267 285 259 3 4 5 10 14 15 16 17 19 20 22 24 25 28 32 34 37 38 41 43 44 49 53 54 56 60 63 64 68 69 70 73 82 86 91 93 99 102 104 105 106 107 109 110 112 114 115 118 121 122 123 124 125 126 127 128 131 139 141 142 144 145 147 149 152 153 158 170 171 172 174 176 178 179 182 187 190 192 193 196 211 214 216 219 224 226 230 231 241 243 245 247 253 258 260 262 271 273 274 276 279 281 282 284 286 291 293 133 223 242 7 8 11 12 13 18 21 23 26 27 29 31 33 35 36 39 40 45 48 51 52 55 57 58 61 65 71 72 74 75 76 77 79 81 84 87 88 89 90 92 94 96 97 101 108 111 113 116 117 119 120 129 130 132 134 135 137 138 143 148 151 154 155 156 157 159 160 161 163 164 165 166 168 169 173 175 177 180 183 184 185 186 188 195 197 200 203 204 206 208 209 210 212 213 215 217 218 221 222 225 227 228 229 233 235 237 238 239 240 248 249 250 252 255 257 263 264 265 266 268 269 270 272 275 277 278 280 283 288 289 290 294 295 297 298 300 214 102 285 264 70 265 115 181 138 298 86 236 125 196 234 201 138 298 86 236 125 196 234 279 22 257 241 136 283 256 33 201 105 87 23 53 248 1 21 60 204 162 67 81 30 114 95 201 254 78 167 181 246 205 167 246 204 103 162 67 81 30 114 191 295 205 134 133 231 171 258 201 254 35 128 33 131 78 167 246 181 43 181 128 245 175 207 41 139 121 189 103 12 135 213 119 201 78 121 189 103 12 135 213 119 33 232 148 174 61 92 96 201 78 243 57 143 218 263 59 285 53 63 108 230 232 137 254 83 201 78 63 108 230 232 100 137 254 173 228 200 155 257 134 83 201 78 294 239 58 26 1 170 79 86 111 218 184 66 228 48 293 201 286 182 2 42 59 78 98 167 181 205 232 246 50 95 136 146 150 189 234 236 254 287 296 299 2 6 25 41 42 46 47 59 83 85 98 100 103 118 140 167 181 191 199 205 232 244 267 285 3 4 5 9 10 14 15 16 17 19 20 22 24 28 30 32 34 37 38 43 44 49 53 54 56 60 62 63 64 67 68 69 70 73 82 91 93 99 102 104 105 106 107 109 110 112 114 115 121 122 123 124 125 126 127 128 131 139 141 142 144 145 147 149 152 153 158 159 162 171 172 174 176 178 179 187 190 192 193 194 196 211 214 216 219 224 226 230 231 241 243 245 247 253 256 258 260 262 271 273 274 276 279 281 282 284 291 12 23 27 29 36 45 51 58 61 74 77 79 94 263 119 133 135 138 297 165 166 175 185 188 52 197 200 203 206 212 213 217 220 221 229 233 238 135 240 242 249 251 252 261 263 268 269 270 278 283 289 294 295 297 298 39 40 80 81 84 204 208 223 257 280 1 108 160 161 163 164 272 275 11 129 7 8 13 18 21 31 33 35 55 57 65 71 72 75 76 87 88 89 90 92 96 97 101 113 116 117 120 130 132 134 137 143 148 151 154 155 156 157 168 169 173 177 180 183 186 195 198 202 207 209 210 215 222 225 227 235 237 248 250 255 259 264 265 266 277 288 290 292 300 111 218 184 66 228 48 293 193 262 80 176 231 120 4 182 201 62 78 246 152 168 157 254 128 33 67 90 2 6 25 30 41 42 46 47 50 53 59 83 85 95 98 100 103 118 136 140 146 150 167 181 189 191 199 205 232 234 236 244 267 285 287 296 299 259 3 5 7 8 9 10 11 12 13 14 15 16 17 19 20 21 22 23 24 27 28 29 31 32 34 35 36 37 38 39 40 43 44 45 49 51 52 54 56 58 60 61 63 64 68 69 70 71 72 73 74 76 77 79 81 82 84 86 87 88 89 91 92 93 94 96 99 102 104 105 106 107 109 110 112 113 114 115 119 121 122 123 124 125 126 127 129 131 132 133 134 135 137 138 139 141 142 143 144 145 147 148 149 153 154 155 156 158 159 162 165 166 169 170 171 172 173 174 175 177 178 179 180 183 185 187 188 190 192 194 195 196 197 198 200 202 203 204 206 211 212 213 214 215 216 217 219 220 221 223 224 226 227 229 230 233 238 239 240 241 242 243 245 247 249 250 251 252 253 255 256 257 258 260 261 263 264 266 268 269 270 271 273 274 276 277 278 279 280 281 282 283 284 286 288 289 291 292 294 295 297 298 65 1 18 26 55 57 75 97 101 108 116 117 151 160 161 163 164 207 208 209 210 222 235 237 265 272 275 290 300 130 186 225 248 251 226 74 227 268 257 238 150 233 8 249 161 94 175 201 2 42 59 78 98 167 181 205 232 246 150 234 50 66 95 136 146 189 236 254 287 296 299 83 85 6 14 19 25 30 41 46 47 49 53 62 100 103 107 114 118 125 140 149 152 182 190 191 196 199 244 253 267 285 32 34 37 139 178 192 216 226 241 260 273 279 286 1 3 4 5 7 9 10 11 12 13 15 16 17 18 20 21 22 23 24 26 27 28 29 31 33 35 36 38 39 40 43 44 45 48 51 52 54 56 57 58 60 61 63 64 65 67 68 69 70 71 72 73 75 76 77 79 80 81 82 84 86 87 88 89 90 91 92 93 96 97 99 101 102 104 105 106 108 109 110 111 112 113 115 116 117 119 120 121 122 123 124 126 127 128 129 130 131 132 133 134 135 137 138 141 142 143 144 145 147 148 151 153 154 155 156 157 158 159 160 162 163 164 165 166 168 169 170 171 172 173 174 176 177 179 180 183 184 185 186 187 188 193 194 195 197 198 200 202 203 204 206 207 208 209 210 211 212 213 214 215 217 218 219 220 221 222 223 224 225 228 229 230 231 235 237 239 240 242 243 245 247 248 250 252 255 256 258 259 261 262 263 264 265 266 269 270 271 272 274 275 276 277 278 280 281 282 283 284 288 289 290 291 292 293 294 295 297 298 300 55 104 233 8 249 161 94 175 23 112 268 68 119 10 187 277 201 2 42 59 78 98 150 167 181 205 232 234 246 50 66 83 85 95 100 136 146 189 236 254 287 296 299 6 14 19 25 30 32 34 37 38 41 46 47 49 53 56 62 103 107 114 118 125 128 139 140 149 152 178 182 190 191 192 196 199 216 226 241 244 253 260 267 273 279 285 286 1 3 4 5 7 9 11 12 13 15 16 17 18 20 21 22 24 26 27 28 29 31 33 35 36 39 40 43 44 45 48 51 52 54 57 58 60 61 63 64 65 67 69 70 71 72 73 74 75 76 77 79 80 81 82 84 86 87 88 89 90 91 92 93 96 97 99 101 102 105 106 108 109 110 111 113 115 116 117 120 121 122 123 124 126 127 129 130 131 132 133 134 135 137 138 141 142 143 144 145 147 148 151 153 154 155 156 157 158 159 160 162 163 164 165 166 168 169 170 171 172 173 174 176 177 179 180 183 184 185 186 188 193 194 195 197 198 200 202 203 204 206 207 208 209 210 211 212 213 214 215 217 218 219 220 221 222 223 224 225 227 228 229 230 231 235 237 238 239 240 242 243 245 247 248 250 251 252 255 256 257 258 259 261 262 263 264 265 266 269 270 271 272 274 275 276 278 280 281 282 283 284 288 289 290 291 292 293 294 295 297 298 300 55 103 22 61 168 259 287 219 85 28 24 10 181 26 163 201 286 78 28 24 10 181 151 26 163 219 126 58 20 299 284 85 2 201 286 78 169 160 105 31 240 57 244 5 86 174 190 230 237 41 98 201 78 86 174 190 230 237 41 98 217 289 191 93 172 228 46 106 201 30 122 173 199 284 237 229 84 51 39 103 142 205 63 274 159 201 78 246 39 103 142 205 63 274 159 170 180 52 209 19 249 221 79 201 78 246 284 82 49 65 193 51 25 159 161 155 163 254 164 198 40 201 42 78 167 181 205 246 2 50 59 66 95 98 136 146 150 189 232 234 236 287 296 299 6 30 46 47 62 83 85 100 103 140 191 199 244 267 285 14 19 24 25 32 34 37 41 170 106 107 114 118 125 139 149 178 182 190 192 196 216 226 231 241 260 273 279 286 1 3 4 5 7 8 9 10 11 12 13 15 16 17 18 20 21 22 23 26 27 28 29 31 33 35 36 38 39 43 44 45 48 52 53 54 56 57 58 60 61 63 64 67 68 69 70 71 72 73 74 75 76 77 79 80 81 84 86 87 88 89 90 91 92 93 94 96 97 99 101 102 104 105 108 109 110 111 112 113 115 116 117 119 120 121 122 123 124 126 127 128 129 130 131 132 133 134 135 137 138 141 142 143 144 145 147 148 151 152 153 154 156 157 158 160 162 165 166 168 169 171 172 173 174 175 176 177 179 180 183 184 185 186 187 188 194 195 197 200 202 203 204 206 207 208 209 210 211 212 213 214 215 217 218 219 220 221 222 223 224 225 227 228 229 230 233 235 237 238 239 240 242 243 245 247 248 249 250 251 252 253 255 256 257 258 259 261 262 263 264 265 266 268 269 270 271 272 274 275 276 277 278 280 281 282 283 288 289 290 291 292 293 294 295 297 298 300 55 161 155 163 254 164 198 40 209 214 175 255 79 243 208 201 2 42 50 59 66 78 95 98 136 146 150 167 181 189 205 232 234 236 246 287 296 299 6 14 19 24 25 30 32 34 37 38 41 46 47 49 53 56 62 83 85 100 103 106 107 114 118 125 128 131 139 140 149 152 178 182 190 191 192 196 199 216 226 231 241 244 253 260 267 273 279 285 286 1 3 4 5 7 8 9 10 11 12 13 15 16 17 18 20 21 22 23 26 27 28 29 31 33 35 36 39 43 44 45 48 51 52 54 55 57 58 60 61 63 64 65 67 68 69 70 71 72 73 74 75 76 77 80 81 82 84 86 87 88 89 90 91 92 93 94 96 97 99 101 102 104 105 108 109 110 111 112 113 115 116 117 119 120 121 122 123 124 126 127 129 130 132 133 134 135 137 138 141 142 143 144 145 147 148 151 153 154 156 157 158 159 160 162 165 166 168 169 170 171 172 173 174 176 177 179 180 183 184 185 186 187 188 193 194 195 197 200 202 203 204 206 207 210 211 212 213 215 217 218 219 220 221 222 223 224 225 227 228 229 230 233 235 237 238 239 240 242 245 247 248 249 250 251 252 256 257 258 259 261 262 263 264 265 266 268 269 270 271 272 274 275 276 277 278 280 281 282 283 284 288 289 290 291 292 293 294 295 297 298 300 7 203 159 281 73 48 297 175 192 201 279 24 200 226 86 146 78 246 192 201 279 24 200 226 86 50 66 208 111 13 218 156 174 76 78 246 253 101 98 279 125 9 66 61 107 41 178 90 239 213 201 181 107 41 178 53 90 239 213 83 59 282 31 129 300 181 201 265 57 43 8 78 228 3 238 222 56 130 267 144 83 18 201 42 59 98 167 181 205 246 2 95 136 146 150 232 234 254 50 59 66 85 98 100 189 236 287 296 299 6 14 19 25 30 41 46 47 49 53 62 103 107 114 118 125 140 149 152 182 190 191 196 199 244 253 285 9 15 22 24 28 32 34 37 54 63 73 86 93 104 106 109 110 121 122 139 147 153 162 170 192 193 194 216 226 231 241 245 260 271 273 279 286 131 1 4 5 7 10 11 12 13 16 17 20 21 23 26 27 29 31 33 35 36 38 39 40 44 45 48 51 52 55 58 60 61 64 65 67 68 69 70 71 72 74 75 76 77 79 80 81 82 84 87 88 89 90 91 92 94 96 97 99 101 102 105 108 111 112 113 115 116 117 119 120 123 124 126 127 128 129 132 133 134 135 137 138 141 142 143 145 148 151 154 155 156 157 158 159 160 161 163 164 165 166 168 169 171 172 173 174 175 176 177 178 179 180 183 184 185 186 187 188 195 197 198 200 202 203 204 206 207 208 209 210 211 212 213 214 215 217 218 219 220 221 223 224 225 227 229 230 233 235 237 239 240 242 243 247 248 249 250 251 252 255 256 257 258 259 261 262 263 264 266 268 269 270 272 274 275 276 277 278 280 281 282 283 284 288 289 290 291 292 293 294 295 297 298 300 222 56 130 267 144 83 18 283 228 81 230 30 178 186 187 201 78 167 181 205 246 168 157 254 2 42 50 59 66 85 95 98 100 136 146 150 189 232 234 236 287 296 299 259 6 9 14 15 19 22 24 25 28 32 34 37 38 41 46 47 49 53 54 62 63 73 82 86 93 103 104 105 106 107 109 110 114 118 121 122 125 128 131 139 140 147 149 152 153 162 170 182 190 191 192 193 194 196 199 216 219 226 231 241 244 245 253 260 271 273 279 285 286 70 75 1 3 4 5 7 8 10 11 12 13 16 17 20 21 23 26 27 29 31 33 35 36 39 40 43 44 45 48 51 52 55 57 58 60 61 64 65 67 68 69 71 72 74 76 77 79 80 84 87 88 89 90 91 92 94 96 97 99 101 102 108 111 112 113 115 116 117 119 120 123 124 126 127 129 132 133 134 135 137 138 141 142 143 145 148 151 154 155 156 158 159 160 161 163 164 165 166 169 171 172 173 174 175 176 177 179 180 183 184 185 188 195 197 198 200 202 203 204 206 207 208 209 210 211 212 213 214 215 217 218 220 221 223 224 225 227 229 233 235 237 238 239 240 242 243 247 248 249 250 251 252 255 256 257 258 261 262 263 264 265 266 268 269 270 272 274 275 276 277 278 280 281 282 284 288 289 290 291 292 293 294 295 297 298 300 49 79 112 11 92 156 287 2 186 81 4 243 72 98 135 201 182 78 167 181 246 205 42 186 81 4 243 72 98 135 199 120 227 276 248 109 299 152 182 201 78 167 181 246 42 205 199 178 188 125 90 260 108 16 263 163 272 114 9 275 83 167 201 78 181 246 2 42 50 59 66 95 98 136 146 150 167 205 232 254 189 234 236 287 296 299 6 19 25 46 47 53 62 83 85 100 103 107 118 140 191 199 244 267 285 3 4 5 10 14 15 20 22 24 28 30 32 34 37 38 41 43 49 54 56 63 64 68 69 70 73 82 86 91 93 104 105 106 109 110 112 121 122 123 124 126 127 128 131 139 141 142 144 145 147 149 152 153 158 162 170 171 174 179 182 190 192 193 194 196 211 216 219 224 226 230 231 241 243 245 247 253 258 262 271 273 276 279 281 284 286 291 293 17 23 27 36 40 45 58 60 74 77 115 119 125 133 135 220 154 155 159 166 172 175 176 178 180 184 187 188 200 213 217 218 220 228 233 238 239 242 249 256 12 269 270 280 283 294 295 297 298 31 84 12 61 223 265 79 289 1 7 8 11 13 18 21 26 29 33 35 39 44 48 51 52 55 57 65 67 71 72 75 76 80 81 87 88 89 92 94 96 97 99 101 102 111 113 116 117 120 129 130 132 134 137 138 143 148 151 156 157 160 161 164 165 168 169 173 177 183 185 186 195 197 198 202 203 204 206 207 208 209 210 212 214 215 221 222 225 227 229 235 237 240 248 250 251 252 255 257 259 261 264 266 268 274 277 278 282 288 290 292 300 263 41 163 272 114 9 275 52 215 194 31 149 198 252 201 57 128 2 42 50 59 66 78 95 98 136 146 150 167 181 205 232 234 246 254 6 19 25 30 46 47 53 62 83 85 100 103 107 118 140 152 189 191 199 236 244 253 267 285 287 296 299 3 4 5 7 10 13 14 15 16 17 20 22 23 24 27 28 32 34 35 36 37 38 39 40 43 44 45 48 49 54 56 58 60 63 64 67 68 69 70 71 72 73 74 77 82 84 86 87 88 90 91 93 99 102 104 105 106 109 110 111 112 113 115 119 121 122 123 124 125 126 127 131 132 133 134 135 138 139 141 142 143 144 145 147 148 153 154 155 158 159 162 166 169 170 171 172 174 175 176 177 178 179 180 182 183 184 187 188 190 192 193 196 197 200 204 211 213 214 216 217 218 219 220 224 226 227 228 230 231 233 238 239 240 241 242 243 245 247 249 250 255 256 257 258 259 260 261 262 264 266 269 270 271 273 274 276 277 279 280 281 282 283 284 286 291 292 293 294 295 297 298 8 12 26 61 80 89 117 202 207 223 265 221 79 289 1 11 18 21 29 33 51 55 65 75 76 81 92 94 96 97 101 108 116 120 129 130 137 151 156 157 160 161 164 165 168 173 185 186 195 203 206 208 209 210 212 222 225 229 235 237 248 251 268 278 288 290 300 160 205 25 144 71 273 244 207 177 206 89 102 23 49 42 201 78 167 246 2 59 98 150 232 234 181 50 66 95 136 146 287 254 6 47 62 83 85 100 103 140 189 191 285 296 19 30 41 46 53 118 152 199 236 253 267 299 3 4 5 9 10 14 15 16 20 27 25 32 34 37 39 44 54 60 63 64 68 72 73 82 86 91 93 104 106 107 109 110 111 112 114 121 122 123 124 125 126 127 139 141 144 145 147 149 153 154 158 159 162 170 171 172 174 26 178 179 182 187 190 193 194 196 211 214 216 220 224 226 230 231 241 245 247 256 258 260 262 271 273 276 279 281 282 284 291 293 294 31 131 133 223 259 286 1 7 8 11 12 13 17 18 21 22 24 28 29 33 35 36 38 40 43 45 48 51 52 55 56 57 58 61 65 67 69 70 74 75 76 77 79 80 81 84 87 88 90 92 94 96 97 99 101 105 108 113 115 116 117 119 120 128 129 130 132 134 135 137 138 142 143 148 151 155 156 157 161 163 164 165 166 168 169 173 175 176 180 183 184 185 186 188 192 195 197 198 200 202 203 204 208 209 210 212 213 215 217 218 219 221 222 225 227 228 229 233 235 237 238 239 240 242 243 248 249 250 251 252 255 257 261 263 264 265 266 268 269 270 272 274 275 277 278 280 283 288 289 290 292 295 297 298 300 177 206 89 102 23 49 26 289 67 243 181 1 192 46 61 42 201 286 78 167 205 246 2 59 98 150 232 234 50 66 95 136 146 254 287 33 6 30 47 62 83 85 100 103 140 189 191 199 236 244 267 285 296 299 259 3 4 5 9 10 14 15 16 17 19 20 22 24 25 28 32 34 37 38 39 41 43 44 53 54 56 60 63 64 68 69 70 72 73 82 86 91 93 99 104 105 106 107 109 110 111 112 114 115 118 121 122 123 124 125 126 127 128 131 139 141 142 144 145 147 149 152 153 154 158 159 162 170 171 172 174 176 178 179 182 187 190 193 194 196 211 214 216 219 220 224 226 230 231 241 245 247 250 253 256 258 260 262 271 273 274 276 279 281 282 284 291 293 294 8 52 202 235 31 223 75 184 7 11 12 13 18 21 27 29 35 36 40 45 48 51 55 57 58 65 71 74 76 77 79 80 81 84 87 88 90 92 94 96 97 101 108 113 116 117 119 120 129 130 132 133 134 135 137 138 143 148 151 155 156 157 160 161 163 164 165 166 168 169 173 175 180 183 185 186 188 195 197 198 200 203 204 207 208 209 210 212 213 215 217 218 221 222 225 227 228 229 233 237 238 239 240 242 248 249 251 252 255 257 261 263 264 265 266 268 269 270 272 275 277 278 280 283 288 290 292 295 297 298 300 162 244 123 98 74 76 186 169 184 37 142 220 89 147 232 42 201 78 184 37 142 220 89 147 232 158 46 18 254 268 91 25 217 42 201 78 5 52 294 208 38 128 224 116 206 67 191 233 7 289 201 78 167 181 246 205 246 42 167 181 2 42 59 98 205 150 232 234 95 136 146 50 66 254 6 46 47 83 85 100 189 199 236 267 285 299 14 19 25 30 32 34 41 49 53 56 62 103 107 114 118 125 140 149 152 178 182 190 196 216 226 244 253 273 279 286 287 296 9 15 20 22 24 54 63 68 73 82 86 91 93 104 109 110 121 122 124 126 139 147 153 162 170 174 194 231 241 245 260 271 276 281 284 131 1 3 4 8 10 11 12 13 16 17 18 21 23 26 27 28 29 31 33 35 36 37 39 40 43 44 45 48 51 55 57 58 60 61 64 65 69 70 71 72 74 75 76 77 79 80 81 84 87 88 89 90 92 94 96 97 99 101 102 105 106 108 111 112 113 115 117 119 120 123 127 129 130 132 133 134 135 137 138 141 142 143 144 145 148 151 154 155 156 157 158 159 160 161 163 164 165 166 168 169 171 172 173 175 176 177 179 180 183 184 185 186 187 188 192 193 195 197 198 200 202 203 204 207 209 210 211 212 213 214 215 217 218 219 220 221 222 223 225 227 228 229 230 235 237 238 239 240 242 243 247 248 249 250 251 252 255 256 257 258 259 261 262 263 264 265 266 268 269 270 272 274 275 277 278 280 282 283 288 290 291 292 293 295 297 298 300 206 37 67 191 233 7 289 106 195 193 232 132 220 201 30 128 33 131 78 246 167 181 168 2 42 59 98 205 95 136 146 150 234 254 90 6 46 47 50 66 83 85 100 189 199 236 267 285 287 296 299 259 3 9 14 15 19 20 22 24 25 28 32 34 38 41 49 53 54 56 62 63 64 68 69 73 82 86 91 93 103 104 105 107 109 110 114 118 121 122 124 125 126 139 140 142 147 149 152 153 162 170 174 178 182 190 192 194 196 211 216 219 226 231 241 244 245 253 260 271 273 276 279 281 284 286 70 75 1 4 5 8 10 11 12 13 16 17 18 21 23 26 27 29 31 35 36 39 40 43 44 45 48 51 52 55 57 58 60 61 65 71 72 74 76 77 79 80 81 84 87 88 89 92 94 96 97 99 101 102 108 111 112 113 115 116 117 119 120 123 127 129 130 133 134 135 137 138 141 143 144 145 148 151 154 155 156 157 158 159 160 161 163 164 165 166 169 171 172 173 175 176 177 179 180 183 184 185 186 187 188 197 198 200 202 203 204 207 208 209 210 212 213 214 215 217 218 221 222 223 224 225 227 228 229 230 235 237 238 239 240 242 243 247 248 249 250 251 252 255 256 257 258 261 262 263 264 265 266 268 269 270 272 274 275 277 278 280 282 283 288 290 291 292 293 294 295 297 298 300 36 24 197 265 84 80 58 152 2 146 182 219 126 17 60 201 246 78 119 2 146 182 219 126 17 34 88 283 221 189 80 99 201 258 131 78 87 192 80 117 210 262 156 34 151 111 110 14 148 5 2 201 42 59 78 98 150 167 181 205 232 246 50 66 95 136 146 189 234 236 254 287 296 299 6 42 46 47 59 62 83 85 98 100 103 140 150 167 181 191 199 232 267 285 3 9 15 19 20 22 24 25 28 30 32 37 38 41 49 53 54 56 63 64 68 69 73 82 86 91 93 104 105 106 107 109 114 118 121 122 124 125 126 128 131 139 142 147 149 152 153 162 170 174 178 182 190 193 194 196 211 216 219 226 231 241 244 245 253 260 271 273 276 279 281 284 286 291 10 17 23 77 34 36 40 58 60 71 72 74 77 81 113 115 119 123 127 132 133 135 138 141 154 155 156 159 165 166 171 172 173 175 176 177 179 180 184 187 188 197 200 206 217 218 220 223 227 228 230 233 239 240 242 247 249 251 252 256 258 261 262 263 269 270 280 283 292 293 213 297 298 4 12 16 31 282 61 94 108 160 203 210 237 265 11 44 1 7 8 13 18 21 26 27 29 33 35 39 43 45 48 51 52 55 57 65 67 70 75 76 79 84 88 89 90 92 96 97 99 101 102 112 116 120 129 130 134 137 143 144 145 157 158 161 163 164 168 169 183 185 186 195 198 202 204 207 208 209 212 214 215 221 222 224 225 229 235 238 243 248 250 255 257 259 264 266 268 272 274 275 277 278 288 289 290 294 295 300 151 111 110 118 14 148 5 295 32 189 275 45 97 2 201 78 246 157 254 277 128 33 67 90 6 30 42 46 47 50 59 62 66 83 85 95 98 100 103 136 140 146 150 167 181 191 199 205 232 234 236 267 285 287 296 299 137 259 3 4 7 9 10 11 12 13 15 16 17 19 20 22 23 24 25 27 28 31 34 35 36 37 38 39 40 41 43 44 48 49 52 53 54 56 58 60 63 64 68 69 70 71 72 73 74 77 81 82 84 86 87 88 89 91 92 93 96 99 102 104 105 106 107 109 112 113 114 115 119 121 122 123 124 125 126 127 131 132 133 134 135 138 139 141 142 143 144 145 147 149 152 153 154 155 156 158 159 162 165 166 169 170 171 172 173 174 175 176 177 178 179 180 182 183 184 185 187 188 190 192 193 194 196 197 198 200 204 206 211 213 214 216 217 218 219 220 223 224 226 227 228 230 231 233 238 239 240 241 242 243 244 245 247 249 250 251 252 253 255 256 257 258 260 261 262 263 264 266 269 270 271 273 274 276 279 280 281 282 283 284 286 291 292 293 294 297 298 8 26 61 80 94 108 160 168 203 207 210 237 265 290 1 18 21 29 51 55 57 65 75 76 79 101 116 117 120 129 130 161 163 164 186 195 202 208 209 212 215 221 222 225 229 235 248 268 272 278 288 289 300 283 245 74 40 152 4 22 188 115 141 19 156 243 53 154 167 201 2 78 167 181 246 42 205 98 59 150 232 234 95 136 146 50 66 189 236 296 299 254 6 46 47 62 83 85 100 103 191 199 267 285 25 30 41 107 114 118 125 140 149 190 196 244 253 287 3 9 14 15 22 24 28 32 34 37 49 54 63 68 73 82 86 93 104 106 110 121 122 124 126 139 147 153 170 174 178 182 192 193 211 216 226 231 241 245 260 273 276 279 281 284 286 131 1 5 7 8 10 11 12 13 16 17 18 20 21 23 26 27 29 31 33 35 36 38 39 43 44 45 48 51 52 55 56 57 58 60 61 64 65 67 69 70 71 72 75 76 77 79 80 81 84 87 88 89 90 91 92 94 96 97 99 101 102 105 108 109 111 112 113 116 117 119 120 123 127 128 129 130 132 133 134 135 137 138 142 143 144 145 148 151 155 157 158 159 160 161 162 163 164 165 166 168 169 171 172 173 175 176 177 179 180 183 184 185 186 187 194 195 197 198 200 202 203 204 206 207 208 209 210 212 213 214 215 217 218 219 220 221 222 223 224 225 227 228 229 230 233 235 237 238 239 240 242 247 248 249 250 251 252 255 256 257 258 259 261 262 263 264 265 266 268 269 270 271 272 274 275 277 278 280 282 288 289 290 291 292 293 294 295 297 298 300 115 141 19 156 243 53 154 114 148 268 127 99 177 151 194 2 201 128 78 167 181 246 42 205 98 59 150 232 234 95 136 146 254 50 66 189 236 287 296 299 6 30 46 47 62 83 85 100 103 191 199 267 285 259 3 9 14 15 20 22 24 25 28 32 34 37 38 41 49 54 56 63 64 68 69 73 82 86 91 93 104 105 106 107 109 110 118 121 122 124 125 126 131 139 140 142 147 149 152 153 162 170 174 178 182 190 192 193 196 211 216 219 226 231 241 244 245 253 260 271 273 276 279 281 284 286 70 143 75 1 4 5 7 8 10 11 12 13 16 17 18 21 23 26 27 29 31 33 35 36 39 40 43 44 45 48 51 52 55 57 58 60 61 65 67 71 72 74 76 77 79 80 81 84 87 88 89 90 92 94 96 97 101 102 108 111 112 113 116 117 119 120 123 129 130 132 133 134 135 137 138 144 145 155 157 158 159 160 161 163 164 165 166 168 169 171 172 173 175 176 179 180 183 184 185 186 187 188 195 197 198 200 202 203 204 206 207 208 209 210 212 213 214 215 217 218 220 221 222 223 224 225 227 228 229 230 233 235 237 238 239 240 242 247 248 249 250 251 252 255 256 257 258 261 262 263 264 265 266 269 270 272 274 275 277 278 280 282 283 288 289 290 291 292 293 294 295 297 298 300 204 28 132 90 163 129 201 70 170 268 30 217 285 46 199 181 201 78 170 268 30 217 285 46 199 159 2 139 149 240 185 48 136 201 33 179 191 199 38 263 60 76 237 145 9 46 205 77 121 78 201 145 9 46 205 77 121 78 222 142 52 287 113 258 91 19 201 12 265 168 245 177 232 108 74 25 3 174 166 278 63 274 83 201 42 78 167 181 205 246 2 59 95 98 136 146 150 234 254 50 66 85 100 189 236 287 296 299 6 46 47 62 191 199 244 267 285 9 14 15 19 22 24 28 30 32 34 37 38 41 49 53 54 56 73 82 86 93 103 104 105 106 107 109 110 114 118 121 122 125 128 131 139 140 147 149 152 153 162 170 178 182 190 192 193 194 196 216 219 226 231 241 253 260 271 273 279 286 10 17 20 60 68 72 91 115 123 124 126 127 141 145 154 159 171 172 176 179 187 220 230 245 247 256 258 262 276 291 293 294 31 197 12 223 1 4 5 7 8 11 13 16 18 21 23 26 27 29 33 35 36 39 40 43 44 45 48 51 52 55 57 58 61 64 65 67 69 70 71 75 76 77 79 80 81 84 87 88 89 90 92 94 96 97 99 101 102 111 112 113 116 117 119 120 129 130 132 133 134 135 137 138 142 143 144 148 151 155 156 157 158 160 161 163 164 165 169 173 175 180 183 184 185 186 188 195 198 200 202 203 204 206 207 208 209 210 211 212 213 214 215 217 218 221 222 224 225 227 228 229 233 235 237 238 239 240 242 243 248 249 250 251 252 255 257 259 261 263 264 266 268 269 270 272 275 277 280 281 282 283 284 288 289 290 292 295 297 298 300 25 3 174 166 278 63 274 261 283 58 148 161 90 252 268 201 57 2 42 59 78 95 98 136 146 150 167 181 205 232 234 246 254 6 30 46 47 50 62 66 83 85 100 103 140 189 191 199 236 244 267 285 287 296 299 4 5 9 10 14 15 16 17 19 20 22 24 28 32 34 37 38 39 41 43 44 49 53 54 56 60 64 67 68 69 70 72 73 82 86 91 93 99 102 104 105 106 107 109 110 112 114 115 118 121 122 123 124 125 126 127 128 131 139 141 142 144 145 147 149 152 153 154 158 159 162 170 171 172 176 178 179 182 187 190 192 193 194 196 211 214 216 219 220 224 226 230 231 241 243 245 247 250 253 256 258 260 262 271 273 276 279 281 282 284 286 291 293 294 12 31 223 280 77 1 7 8 11 13 18 21 23 26 27 29 33 35 36 40 45 48 51 52 55 61 65 71 74 75 76 79 80 81 84 87 88 89 92 94 96 97 101 108 111 113 116 117 119 120 129 130 132 133 134 135 137 138 143 151 155 156 157 160 163 164 165 168 169 173 175 177 180 183 184 185 186 188 195 197 198 200 202 203 204 206 207 208 209 210 212 213 215 217 218 221 222 225 227 228 229 233 235 237 238 239 240 242 248 249 251 255 257 259 263 264 265 266 269 270 272 275 277 288 289 290 292 295 297 298 300 145 15 268 201 198 75 143 189 7 199 177 17 277 216 201 78 7 199 177 17 277 216 119 72 211 48 167 160 200 137 201 78 69 18 33 62 89 172 226 107 255 260 288 121 212 235 122 42 201 83 78 167 181 205 246 2 42 59 98 150 232 234 50 66 95 136 146 254 287 6 47 85 100 189 199 236 267 14 19 25 30 32 41 46 49 53 103 114 118 125 140 149 152 178 182 190 191 196 244 253 273 285 296 299 3 56 9 10 15 20 22 24 28 37 54 62 63 68 73 82 86 91 93 104 106 107 109 110 123 124 126 127 139 141 145 147 153 158 162 21 174 179 193 194 211 216 224 226 230 231 241 245 247 258 262 271 276 279 281 284 286 291 293 131 1 4 5 7 8 11 12 13 16 17 23 26 27 29 31 34 35 36 38 39 40 43 44 45 48 51 52 55 57 58 60 61 64 65 67 70 71 72 74 75 76 77 79 80 81 84 87 88 90 92 94 96 97 99 101 102 105 108 111 112 113 115 116 117 119 120 128 129 130 132 133 134 135 137 138 142 143 144 148 151 154 155 156 157 159 160 161 163 164 165 166 168 169 170 171 173 175 176 177 180 183 184 185 186 187 188 192 195 197 198 200 202 203 204 206 207 208 209 210 213 214 215 217 218 219 220 221 222 223 225 227 228 229 233 237 238 239 240 242 243 248 249 250 251 252 256 257 259 261 263 264 265 266 268 269 270 272 274 275 277 278 280 282 283 289 290 292 294 295 297 298 300 255 260 288 121 212 235 122 108 269 65 163 246 112 64 83 201 168 2 42 59 78 98 146 150 167 181 205 232 234 131 6 30 47 50 66 85 95 100 136 189 199 236 254 267 285 287 296 299 76 3 4 5 9 10 14 15 19 20 22 24 25 28 32 34 37 38 41 43 46 49 53 54 56 62 63 68 69 70 73 82 86 91 93 103 104 105 106 107 109 110 114 118 123 124 125 126 127 128 139 140 141 142 144 145 147 149 152 153 158 162 170 171 174 178 179 182 190 191 192 193 194 196 211 216 219 224 226 230 231 241 243 244 245 247 253 258 262 271 273 276 279 281 284 286 291 293 257 75 1 7 8 11 12 13 16 17 18 21 23 26 27 29 31 33 35 36 39 40 44 45 48 51 52 55 57 58 60 61 67 71 72 74 77 79 80 81 84 87 88 89 90 92 94 96 97 99 101 102 111 113 115 116 117 119 120 129 130 132 133 134 135 137 138 143 148 151 154 155 156 157 159 160 161 164 165 166 169 172 173 175 176 177 180 183 184 185 186 187 188 195 197 198 200 202 203 204 206 207 208 209 210 213 214 215 217 218 220 221 222 223 225 227 228 229 233 237 238 239 240 242 248 249 250 251 252 256 259 261 263 264 265 266 268 270 272 274 275 277 278 280 282 283 289 290 292 294 295 297 298 300 58 104 271 291 41 283 272 84 151 260 153 76 82 197 161 2 201 42 59 78 95 98 146 150 167 181 205 232 234 246 6 30 50 66 83 85 100 136 189 199 236 254 267 285 287 296 299 46 47 62 95 103 146 150 191 234 244 3 4 5 9 10 14 15 16 17 19 20 22 24 25 28 32 34 37 38 43 44 49 53 54 56 60 63 64 67 68 69 70 73 86 91 93 99 102 105 106 107 109 110 112 114 115 118 121 122 123 124 125 126 127 128 131 139 140 141 142 144 145 147 149 152 158 162 170 171 172 174 176 178 179 182 190 192 193 194 196 211 214 216 219 224 226 230 231 241 243 245 247 253 256 258 262 273 276 279 281 282 284 286 293 27 36 104 133 138 159 175 184 187 213 217 220 228 233 238 239 240 242 261 269 270 271 291 294 295 298 223 252 289 1 7 8 11 12 13 18 21 23 26 29 31 33 35 39 40 45 48 51 52 55 57 61 65 71 72 74 75 77 79 80 81 87 88 89 90 92 94 96 97 101 108 111 113 116 117 119 120 129 130 132 134 135 137 143 148 154 155 156 157 160 163 164 165 166 168 169 173 177 180 183 185 186 188 195 198 200 202 203 204 206 207 208 209 210 212 215 218 221 222 225 227 229 235 237 248 249 250 251 255 257 259 263 264 265 266 268 274 275 277 278 280 288 290 292 297 300 151 260 153 76 82 197 161 80 39 281 100 92 114 147 221 2 201 42 59 78 98 167 181 205 232 246 35 277 89 6 30 46 47 50 62 66 83 85 95 103 136 140 146 150 189 191 199 234 236 244 254 267 285 287 296 299 3 4 5 9 10 14 15 16 17 19 20 22 24 25 27 28 32 34 36 37 38 41 43 44 48 49 52 53 54 56 60 63 64 67 68 69 70 71 72 73 77 84 86 90 91 93 99 102 104 105 106 107 109 110 111 112 115 118 121 122 123 124 125 126 127 128 131 132 133 134 138 139 141 142 144 145 149 152 154 158 159 162 170 171 172 174 175 176 178 179 182 183 184 187 190 192 193 194 196 211 213 214 216 217 219 220 224 226 228 230 231 233 238 239 240 241 242 243 245 247 250 253 256 258 259 261 262 266 269 270 271 273 274 276 279 280 282 284 286 291 292 293 294 295 298 31 223 235 252 289 1 7 8 11 12 13 18 21 23 26 29 33 40 45 51 55 57 58 61 65 74 75 79 81 87 88 94 96 97 101 108 113 116 117 119 120 129 130 135 137 143 148 155 156 157 160 163 164 165 166 168 169 173 177 180 185 186 188 195 198 200 202 203 204 206 207 208 209 210 212 215 218 222 225 227 229 237 248 249 251 255 257 263 264 265 268 272 275 278 283 288 290 297 300 172 269 4 32 9 151 29 153 244 76 58 163 60 26 2 201 286 181 42 59 78 98 150 167 205 232 234 246 50 66 85 95 136 146 189 236 254 287 296 299 2 6 19 25 41 47 59 83 98 100 103 114 118 125 140 149 150 190 191 196 199 232 234 267 3 5 10 14 15 16 17 20 22 24 27 28 30 34 35 37 38 39 43 44 46 48 49 53 54 56 62 63 64 67 68 69 70 72 73 82 84 86 91 93 99 102 104 105 106 107 109 110 111 112 115 121 122 123 124 126 127 128 131 132 133 134 138 139 141 142 144 145 147 152 154 158 159 162 170 171 174 176 178 179 182 187 192 193 194 211 214 216 217 219 220 224 226 228 230 231 233 240 241 243 245 247 250 253 256 258 260 262 266 271 273 274 276 279 281 282 284 285 291 292 293 294 1 9 23 29 36 45 51 61 74 77 79 94 18 113 268 120 130 135 153 155 156 160 161 164 165 166 175 180 185 188 195 197 200 203 213 223 229 237 238 239 248 249 251 252 261 263 265 268 269 275 278 283 289 295 297 298 13 31 40 52 65 80 81 87 89 92 96 129 169 183 184 198 204 208 227 235 242 255 257 270 280 288 225 212 7 8 11 12 21 33 55 57 71 75 88 90 97 101 108 116 117 119 137 143 148 157 168 173 177 186 202 206 207 209 210 215 218 221 222 259 264 272 277 290 300 244 287 76 58 163 60 26 246 104 177 144 129 12 206 15 181 201 286 42 78 167 205 157 254 277 90 89 131 2 6 19 25 30 41 46 47 50 53 59 62 66 83 85 95 98 100 103 107 114 118 125 136 140 146 149 150 152 189 190 191 196 199 232 234 236 253 267 285 296 299 259 1 3 4 5 7 8 9 10 11 13 14 16 17 18 20 21 22 23 24 27 28 29 31 32 33 34 35 36 37 38 39 40 43 44 45 48 49 51 52 54 56 57 61 63 64 65 67 68 69 70 71 72 73 74 75 77 79 80 81 82 84 86 87 88 91 92 93 94 96 97 99 101 102 105 106 108 109 110 111 112 113 115 116 117 119 120 121 122 123 124 126 127 128 130 132 133 134 135 137 138 139 141 142 143 145 147 148 153 154 155 156 158 159 160 161 162 164 165 166 168 169 170 171 172 173 174 175 176 178 179 180 182 183 184 185 186 187 188 192 193 194 195 197 198 200 202 203 204 207 209 210 211 212 213 214 215 216 217 218 219 220 221 222 223 224 226 227 228 229 230 231 233 235 237 238 239 240 241 242 243 245 247 248 249 250 251 252 255 256 257 258 260 261 262 263 264 265 266 268 269 270 271 273 274 275 276 278 279 280 281 282 283 284 288 289 290 291 292 293 294 295 297 298 300 55 151 208 225 272 182 272 43 53 72 244 213 135 56 143 67 28 51 204 84 201 78 167 246 181 167 246 42 98 181 205 95 146 150 232 234 2 59 66 85 100 136 189 236 287 296 299 6 30 46 47 50 83 199 254 267 285 14 19 22 24 25 32 34 37 41 49 53 62 103 109 114 118 125 139 149 178 182 190 191 192 196 216 226 231 241 244 260 273 286 1 3 4 5 7 8 9 10 11 12 13 15 16 17 18 20 21 23 26 27 29 31 33 35 36 38 39 40 44 45 48 52 54 57 58 60 61 63 64 65 68 69 70 71 73 74 75 76 77 79 80 81 82 86 87 88 89 90 91 92 93 94 96 97 99 101 102 104 105 106 107 108 110 111 112 113 115 116 117 119 120 121 122 123 124 126 127 128 129 130 131 132 133 134 137 138 140 141 142 144 145 147 148 152 153 154 155 156 157 158 159 160 161 162 163 164 165 166 168 169 170 171 172 173 174 175 176 177 179 180 183 184 185 186 187 188 193 194 195 197 198 200 202 203 206 207 209 210 211 212 214 215 217 218 219 220 221 222 223 224 225 227 228 229 230 233 235 237 238 239 240 242 243 245 247 248 249 250 251 252 253 255 256 257 258 259 261 262 263 264 265 266 268 269 270 271 274 275 276 277 278 279 280 281 282 283 284 288 289 290 291 292 293 294 295 297 298 300 272 55 151 208 56 143 67 28 51 204 84 44 147 81 134 212 46 294 201 78 128 131 167 246 33 42 98 181 205 2 59 95 146 150 232 234 254 50 66 83 85 100 136 189 236 287 296 299 152 157 6 14 19 22 24 25 30 32 34 37 38 41 47 49 53 62 103 106 107 109 114 118 125 139 140 149 178 182 190 191 192 196 199 216 226 231 241 244 253 260 267 273 279 285 286 8 274 57 259 1 3 4 5 7 9 10 11 12 13 15 16 17 18 20 21 23 26 27 29 31 35 36 39 40 43 45 48 52 54 55 58 60 61 63 64 65 68 69 70 71 72 73 74 75 76 77 79 80 82 86 87 88 89 90 91 92 93 94 96 97 99 101 102 104 105 108 110 111 112 113 115 116 117 119 120 121 122 123 124 126 127 129 130 132 133 135 137 138 141 142 144 145 148 151 153 154 155 156 158 159 160 161 162 163 164 165 166 168 169 170 171 172 173 174 175 176 177 179 180 183 184 185 186 187 188 193 194 195 197 198 200 202 203 206 207 208 209 210 211 213 214 215 217 218 219 220 221 222 223 224 225 227 228 229 230 233 235 237 238 239 240 242 243 245 247 248 249 250 251 252 255 256 257 258 261 262 263 264 265 266 268 269 270 271 272 275 276 277 278 280 281 282 283 284 288 289 290 291 292 293 295 297 298 300 86 16 226 288 46 134 220 180 36 166 34 121 126 212 201 246 36 166 34 42 121 126 212 4 41 112 298 138 251 201 246 47 126 75 167 268 271 123 188 124 248 103 154 91 11 201 78 167 246 181 124 119 248 103 154 91 11 38 264 160 128 281 18 194 201 78 167 246 181 276 162 171 35 220 31 1 17 282 15 177 291 30 275 64 191 201 78 167 246 181 246 205 42 282 15 177 291 30 275 64 21 158 292 125 138 93 231 280 201 142 78 128 131 167 181 246 205 42 269 264 34 207 157 300 239 9 283 212 63 243 208 125 177 201 181 2 42 50 59 66 78 95 98 136 146 150 167 205 232 234 246 254 287 296 299 6 14 19 25 30 32 37 38 41 46 47 49 53 56 62 83 85 100 103 107 114 118 139 140 149 152 178 182 189 190 191 196 199 216 226 236 241 244 253 260 267 273 279 285 286 3 137 10 15 20 22 24 28 34 50 54 66 68 73 82 86 91 93 95 106 109 110 121 124 126 127 136 141 146 147 153 158 162 170 171 174 179 193 194 211 231 258 271 276 281 284 291 296 115 131 259 108 1 4 5 7 8 11 12 13 16 17 18 21 23 26 27 29 31 33 35 36 39 40 43 44 45 48 51 52 55 57 58 60 61 64 65 67 69 70 71 72 74 75 76 77 79 80 81 84 87 88 89 90 92 94 96 97 99 101 102 104 105 111 112 113 116 117 119 120 122 123 128 129 130 132 133 134 135 138 142 143 144 145 148 151 154 155 156 159 160 161 163 164 165 166 168 169 172 173 175 176 180 183 184 185 186 187 188 192 195 197 198 200 202 203 204 206 209 210 213 214 215 217 218 219 220 221 222 223 224 225 227 228 229 230 233 235 237 238 240 242 245 247 248 249 250 251 252 255 256 257 261 262 263 265 266 268 270 272 274 275 277 278 280 282 288 289 290 292 293 294 295 297 298 283 212 63 243 208 125 177 104 241 97 61 247 245 262 129 181 201 2 42 59 78 98 150 167 205 232 234 246 274 300 35 76 259 299 7 253 3 4 6 9 10 14 15 19 20 22 24 25 28 30 32 34 37 38 41 46 47 49 50 53 54 56 62 64 66 68 69 70 73 82 83 85 86 91 93 95 100 103 105 106 107 109 110 112 114 118 121 122 124 126 127 128 131 136 139 140 141 142 144 146 147 149 152 153 158 162 170 171 174 178 179 182 189 190 191 192 193 194 196 199 211 216 219 226 231 236 244 254 258 260 267 271 273 276 279 281 284 285 286 287 291 296 11 108 115 75 1 5 8 12 13 16 17 18 21 23 26 27 29 31 33 36 39 40 43 44 45 48 51 52 55 57 58 60 65 67 71 72 74 77 79 80 81 84 87 88 89 90 92 94 96 99 101 102 111 113 116 117 119 120 123 130 132 133 134 135 137 138 143 145 148 151 154 155 156 157 159 160 161 163 164 165 166 168 169 172 173 175 176 180 183 184 185 186 187 188 195 197 198 200 202 203 204 206 207 209 210 213 214 215 217 218 220 221 222 223 224 225 227 228 229 230 233 235 237 238 239 240 242 248 249 250 251 252 255 256 257 261 263 264 265 266 268 269 270 272 275 277 278 280 282 288 289 290 292 293 294 295 297 298 288 254 168 144 45 209 193 223 55 20 8 187 47 36 204 201 246 2 42 50 59 66 78 95 98 136 146 150 167 181 205 232 234 287 296 299 6 14 19 25 30 32 34 38 41 46 49 53 56 62 83 85 100 103 107 114 118 125 140 149 152 178 182 189 190 191 196 199 216 226 236 244 253 267 273 279 285 286 3 9 10 153 22 24 28 37 50 54 63 66 68 73 82 86 91 93 104 106 109 110 122 124 126 127 139 147 162 170 174 179 193 194 211 231 241 245 258 260 262 271 281 284 291 296 131 115 1 4 5 7 11 12 13 15 16 17 18 21 23 26 27 29 31 33 35 39 40 43 44 48 51 52 57 58 60 61 64 65 67 69 70 71 72 74 75 76 77 79 80 81 84 87 88 89 90 92 94 96 97 99 101 102 105 108 111 112 113 116 117 119 120 121 123 128 129 130 132 133 134 135 137 138 141 142 143 145 148 151 154 155 156 157 158 159 160 161 163 164 165 166 169 171 172 173 175 176 177 180 183 184 185 186 188 192 195 197 198 200 202 203 206 207 208 210 212 213 214 215 217 218 219 220 221 222 224 225 227 228 229 230 233 235 237 238 239 240 242 243 247 248 249 250 251 252 255 256 257 259 261 263 264 265 266 268 269 270 272 274 275 276 277 278 280 282 283 289 290 292 293 294 295 297 298 300 55 20 8 187 47 36 204 298 259 58 181 121 203 255 223 201 246 2 42 59 78 95 98 136 146 150 167 205 232 234 254 274 300 33 299 7 253 3 6 9 10 14 15 19 22 24 25 28 30 32 34 37 38 41 46 49 50 53 54 56 62 63 64 66 68 69 70 73 82 83 85 86 91 93 100 103 104 105 106 107 109 110 112 114 118 122 124 125 126 127 128 131 139 140 142 144 147 149 152 153 162 170 171 174 178 179 182 189 190 191 192 193 194 196 199 211 216 219 226 231 236 241 244 245 258 260 262 267 271 273 276 279 281 284 285 286 287 291 296 115 75 1 4 5 11 12 13 16 17 18 21 23 26 27 29 31 35 39 40 43 44 45 48 51 52 57 60 61 65 67 71 72 74 76 77 79 80 81 84 87 88 89 90 92 94 96 97 99 101 102 108 111 113 116 117 119 120 123 129 130 132 133 134 135 137 138 141 143 145 148 151 154 155 156 157 158 159 160 161 163 164 165 166 168 169 172 173 175 176 177 180 183 184 185 186 188 195 197 198 200 202 206 207 208 209 210 212 213 214 215 217 218 220 221 222 224 225 227 228 229 230 233 235 237 238 239 240 242 243 247 248 249 250 251 252 256 257 261 263 264 265 266 268 269 270 272 275 277 278 280 282 283 288 289 290 292 293 294 295 297 
Redundant proportion:0.10
113 204 165 219 141 264 217 253 49 54 137 55 104 201 78 167 181 246 205 42 2 42 59 98 146 150 232 234 95 136 254 50 66 85 100 236 287 296 299 6 30 46 47 62 83 103 189 191 199 267 285 19 25 41 53 107 114 118 125 149 190 64 244 3 4 5 7 9 10 14 15 16 17 20 22 23 24 27 28 32 34 35 36 37 38 39 43 44 48 52 56 60 63 67 68 69 70 71 72 73 77 82 84 86 88 90 91 93 99 102 105 106 109 110 111 112 115 121 122 123 124 126 127 128 131 132 133 134 138 139 140 142 143 144 145 147 148 152 153 154 158 159 162 166 170 171 172 174 175 176 178 179 182 183 184 187 188 192 193 194 196 197 198 200 211 213 214 216 220 224 226 228 230 231 233 238 239 240 241 242 243 245 247 250 256 258 259 260 261 262 266 269 270 271 273 274 276 277 279 280 281 282 283 284 286 291 292 293 294 295 298 12 45 58 225 113 218 156 180 185 206 217 223 229 251 252 289 31 79 89 168 207 212 257 297 300 108 160 161 164 203 265 11 151 29 222 1 8 13 18 21 26 33 40 51 57 61 65 74 75 76 80 81 87 92 94 96 97 101 116 117 119 120 129 130 135 155 157 163 169 173 177 186 195 202 208 209 210 215 221 227 235 237 248 249 255 263 268 272 275 278 288 290 49 54 137 55 104 148 227 273 159 153 284 162 241 116 78 201 167 181 246 205 168 2 42 59 98 146 150 232 234 50 66 85 95 100 136 189 236 254 287 296 299 6 19 25 30 41 46 47 53 62 83 103 107 114 118 125 140 149 152 190 191 196 199 244 253 267 285 3 4 5 7 9 10 11 12 13 14 15 16 17 20 22 23 24 27 28 31 32 33 34 35 36 37 38 39 40 43 44 45 48 52 56 58 60 63 64 67 68 69 70 71 72 73 74 77 81 82 84 86 87 88 89 90 91 92 93 96 99 102 105 106 109 110 111 112 113 115 119 121 122 123 124 126 127 128 131 132 133 134 135 138 139 141 142 143 144 145 147 154 155 156 158 165 166 169 170 171 172 173 174 175 176 177 178 179 180 182 183 184 185 187 188 192 193 194 197 198 200 204 206 211 212 213 214 215 216 217 218 219 220 223 224 226 228 230 231 233 238 239 240 242 243 245 247 249 250 251 252 255 256 257 258 259 260 261 262 263 264 266 269 270 271 274 276 277 279 280 281 282 283 286 288 289 291 292 293 294 295 297 298 208 209 1 8 18 26 61 79 80 108 117 151 160 161 164 203 207 210 222 237 265 290 300 163 29 51 120 129 202 21 57 65 75 76 94 97 101 130 157 186 195 221 225 229 235 248 268 272 275 278 145 286 80 137 260 185 154 207 208 272 267 85 114 300 146 201 2 42 59 78 95 98 136 150 167 181 205 232 234 246 254 6 30 46 47 50 62 66 83 100 103 189 191 199 236 285 287 296 299 2 14 19 22 24 25 28 32 34 41 49 53 54 56 59 73 86 93 95 98 106 107 109 118 122 125 136 139 149 150 153 162 167 178 181 182 190 192 196 205 216 226 231 232 234 241 244 246 260 279 286 133 259 1 3 4 5 7 8 9 10 11 12 13 15 16 17 18 20 21 23 26 27 29 31 33 35 36 37 38 39 40 43 44 45 48 51 52 55 57 58 60 61 63 64 65 67 68 69 70 71 72 74 75 76 77 79 81 82 84 87 88 89 90 91 92 94 96 97 99 101 102 104 105 108 110 111 112 113 115 116 117 119 120 121 123 124 126 127 128 129 130 131 132 134 135 138 140 141 142 143 144 147 148 151 152 155 156 157 158 159 160 161 163 164 165 166 168 169 170 171 172 173 174 175 176 177 179 180 183 184 186 187 188 193 194 195 197 198 200 202 203 204 206 209 210 211 212 213 214 215 217 218 219 220 221 222 223 224 225 227 228 229 230 233 235 237 238 239 240 242 243 245 247 248 249 250 251 252 253 255 256 257 258 261 262 263 264 265 266 268 269 270 271 273 274 275 276 277 278 280 281 282 283 284 288 289 290 291 292 293 294 295 297 298 208 272 267 85 114 300 146 72 189 9 198 271 61 201 78 152 168 157 35 254 43 277 128 33 67 90 89 42 2 6 14 19 22 24 25 28 30 32 34 37 38 41 46 47 49 50 53 54 56 59 62 66 73 82 83 86 93 95 98 100 103 106 107 109 118 122 125 131 136 139 140 149 150 153 162 167 178 181 182 190 191 192 196 199 205 216 219 226 231 232 234 236 241 244 246 253 260 273 279 285 286 287 296 299 137 184 1 3 4 5 7 8 10 11 12 13 15 16 17 18 20 21 23 26 27 29 31 36 39 40 44 45 48 51 52 55 57 58 60 63 64 65 68 69 70 71 74 75 76 77 79 80 81 84 87 88 91 92 94 96 97 99 101 102 104 105 108 110 111 112 113 115 116 117 119 120 121 123 124 126 127 129 130 132 133 134 135 138 141 142 143 144 145 147 148 151 154 155 156 158 159 160 161 163 164 165 166 169 170 171 172 173 174 175 176 177 179 180 183 185 186 187 188 193 194 195 197 200 202 203 204 206 207 209 210 211 212 213 214 215 217 218 220 221 222 223 224 225 227 228 229 230 233 235 237 238 239 240 242 243 245 247 248 249 250 251 252 255 256 257 258 259 261 262 263 264 265 266 268 269 270 274 275 276 278 280 281 282 283 284 288 289 290 291 292 293 294 295 297 298 220 285 146 240 237 266 38 95 299 168 229 213 15 63 98 201 78 299 168 270 229 213 15 63 138 257 172 19 242 287 35 201 254 78 227 118 155 59 288 149 52 64 237 208 112 87 215 211 22 201 95 42 78 167 181 205 246 2 98 146 150 232 234 254 42 50 59 136 205 66 83 85 100 189 236 287 296 299 6 25 41 46 47 53 62 103 118 191 199 244 267 285 3 4 5 9 10 14 15 19 20 24 28 30 32 34 37 38 43 49 54 56 63 68 69 70 73 82 86 91 93 104 105 106 107 109 110 114 121 122 123 124 125 126 127 128 131 139 140 141 142 144 145 147 152 153 158 162 170 171 174 178 179 182 190 192 193 194 196 216 219 224 226 230 231 241 243 245 247 253 258 260 262 271 273 276 279 281 284 286 291 293 17 23 77 36 40 45 58 60 74 77 113 115 119 133 135 138 149 154 155 159 166 240 175 176 180 184 187 197 200 213 217 218 220 228 233 238 239 240 242 249 251 256 12 270 269 270 280 283 294 297 16 31 61 72 84 188 12 94 223 265 79 289 1 7 8 11 13 18 21 26 27 29 33 35 39 44 48 51 55 57 65 67 71 75 76 80 81 88 89 90 92 96 97 99 101 102 108 111 116 117 120 129 130 132 134 137 143 148 151 156 157 160 161 163 164 165 168 169 172 173 177 183 185 186 195 198 202 203 204 206 207 209 210 212 214 221 222 225 229 235 248 250 252 255 257 259 261 263 264 266 268 272 274 275 277 278 282 290 292 295 298 300 237 208 112 87 215 211 22 68 69 49 157 234 195 196 95 201 78 167 181 246 168 67 2 42 50 59 98 136 146 150 205 232 254 89 6 19 25 30 41 46 47 53 62 66 83 85 100 103 118 140 152 189 191 199 236 244 253 267 285 287 296 299 3 4 5 7 9 10 13 14 15 16 17 20 23 24 27 28 31 32 34 35 36 37 38 39 40 43 44 45 48 52 54 56 58 60 63 64 70 71 72 73 74 77 82 84 86 88 90 91 93 99 102 104 105 106 107 109 110 111 113 114 115 119 121 122 123 124 125 126 127 128 131 132 133 134 135 138 139 141 142 143 144 145 147 148 149 153 154 155 158 159 162 166 169 170 171 172 174 175 176 177 178 179 180 182 183 184 187 188 190 192 193 194 197 198 200 204 213 214 216 217 218 219 220 224 226 227 228 230 231 233 238 239 240 241 242 243 245 247 249 250 251 255 256 257 258 259 260 261 262 263 264 266 269 270 271 273 274 276 277 279 280 281 282 283 284 286 291 292 293 294 295 297 298 207 8 12 26 61 80 81 94 223 265 212 221 79 96 165 289 1 11 18 21 29 33 51 55 57 65 75 76 92 97 101 108 116 117 120 129 130 137 151 156 160 161 163 164 173 185 186 202 203 206 209 210 222 225 229 235 248 252 268 272 275 278 288 290 300 239 87 68 178 141 20 190 298 48 296 21 274 261 276 201 286 42 78 167 181 205 246 2 98 150 232 234 50 66 95 136 146 6 83 100 189 236 267 285 299 59 254 287 14 19 25 32 34 41 46 49 53 107 114 118 125 149 178 182 190 191 199 244 273 3 4 5 9 10 15 16 17 22 24 28 30 37 38 39 43 44 47 54 56 60 62 63 64 67 69 70 72 73 82 85 86 91 93 99 102 103 104 105 106 109 110 112 115 121 122 123 124 126 127 128 131 139 140 142 144 145 147 152 153 158 159 162 170 171 172 174 176 179 187 192 193 194 196 211 214 216 219 224 226 230 231 241 243 245 247 253 256 258 260 262 271 279 281 282 284 291 293 294 71 151 20 23 27 29 36 45 51 58 61 68 74 77 79 80 94 108 113 116 119 120 133 135 220 155 156 160 161 163 164 165 166 65 180 184 185 188 195 197 200 203 29 213 217 220 221 228 229 289 237 238 239 240 242 248 249 251 252 263 265 268 269 270 275 283 289 297 298 11 12 40 81 84 89 96 129 148 157 175 198 202 204 208 223 255 259 278 280 272 137 1 7 8 13 18 26 31 33 35 52 55 57 75 76 88 90 92 97 101 111 117 130 132 134 138 143 154 168 169 173 177 183 186 206 207 209 210 212 215 218 222 225 227 233 235 250 257 264 266 277 288 290 292 295 300 48 296 21 274 261 276 59 262 295 207 215 162 226 26 130 201 286 42 78 167 181 205 246 2 98 150 232 234 50 66 95 136 146 254 6 83 85 100 189 236 267 285 287 299 14 19 25 30 32 34 41 46 47 49 53 62 103 107 114 118 125 140 149 152 178 182 190 191 196 199 244 253 273 157 259 1 3 4 5 7 8 9 10 11 12 13 15 16 17 18 20 22 23 24 27 28 29 31 33 35 36 37 38 39 40 43 44 45 51 52 54 56 57 58 60 61 63 64 65 67 68 69 70 71 72 73 74 75 76 77 79 80 81 82 84 86 87 88 89 90 91 92 93 94 96 97 99 101 102 104 105 106 108 109 110 111 112 113 115 116 117 119 120 121 122 123 124 126 127 128 129 131 132 133 134 135 137 138 139 141 142 143 144 145 147 148 153 154 155 156 158 159 160 161 163 164 165 166 168 169 170 171 172 173 174 175 176 177 179 180 183 184 185 186 187 188 192 193 194 195 197 198 200 202 203 204 206 209 210 211 212 213 214 216 217 218 219 220 221 222 223 224 227 228 229 230 231 233 235 237 238 239 240 241 242 243 245 247 248 249 250 251 252 255 256 257 258 260 263 264 265 266 268 269 270 271 275 277 278 279 280 281 282 283 284 288 289 290 291 292 293 294 297 298 300 55 151 208 225 272 21 194 264 149 280 170 135 272 161 229 233 189 39 2 201 78 167 181 246 205 42 246 167 181 205 42 98 59 150 232 234 95 136 146 50 254 6 66 85 100 199 236 267 287 299 30 46 47 62 83 103 140 191 244 285 296 14 19 22 24 25 28 32 34 41 49 54 73 93 109 114 118 122 125 139 149 162 178 182 190 192 194 196 216 226 1 245 260 271 273 279 286 3 4 5 7 8 9 10 11 12 13 15 16 17 18 20 23 26 27 29 31 33 35 36 37 38 40 43 44 45 48 51 52 53 55 56 57 58 60 61 63 64 65 67 68 69 70 71 72 74 75 76 77 79 80 81 82 84 86 87 88 89 90 91 92 94 96 97 99 101 102 104 105 106 107 108 110 111 112 113 115 116 117 119 120 121 123 124 126 127 128 129 130 131 132 133 134 137 138 141 142 143 144 145 147 148 151 152 153 154 155 156 157 158 159 160 163 164 165 166 168 169 171 172 173 174 175 176 177 179 180 183 184 185 186 187 188 193 195 197 198 200 202 203 204 206 207 208 209 210 211 212 213 214 215 217 218 219 220 221 222 223 224 225 227 228 230 231 235 237 238 239 240 241 242 243 247 248 249 250 251 252 253 255 256 257 258 259 261 262 263 265 266 268 269 270 274 275 276 277 278 281 282 283 284 288 289 290 291 292 293 294 295 297 298 300 161 229 233 189 183 39 2 171 241 234 135 53 147 201 30 128 33 78 67 246 168 167 181 205 42 98 59 150 232 95 136 146 254 89 6 50 66 83 85 100 199 236 267 285 287 296 299 259 14 19 22 24 25 28 32 34 37 38 41 46 47 49 54 56 62 73 82 86 93 103 106 107 109 114 118 122 125 131 139 140 149 152 153 162 178 182 190 191 192 194 196 216 219 226 231 244 245 253 260 271 273 279 286 70 57 7 1 3 4 5 8 9 10 11 12 13 15 16 17 18 20 21 23 26 27 29 31 35 36 40 43 44 45 48 51 52 55 58 60 61 63 64 65 68 69 71 72 74 75 76 77 79 80 81 84 87 88 90 91 92 94 96 97 99 101 102 104 105 108 110 111 112 113 115 116 117 119 120 121 123 124 126 127 129 130 132 133 134 137 138 141 142 143 144 145 148 151 154 155 156 157 158 159 160 163 164 165 166 169 170 172 173 174 175 176 177 179 180 184 185 186 187 188 193 195 197 198 200 202 203 204 206 207 208 209 210 211 212 213 214 215 217 218 220 221 222 223 224 225 227 228 230 235 237 238 239 240 242 243 247 248 249 250 251 252 255 256 257 258 261 262 263 264 265 266 268 269 270 272 274 275 276 277 278 280 281 282 283 284 288 289 290 291 292 293 294 295 297 298 300 167 36 3 83 100 254 111 82 65 217 163 206 71 132 201 246 2 42 59 78 95 98 146 150 167 181 205 234 246 254 6 46 47 50 83 85 136 189 199 236 267 285 287 296 66 232 299 3 9 14 15 19 20 22 24 25 32 37 41 49 53 54 56 62 63 64 69 73 82 86 93 103 104 106 109 110 114 118 122 124 125 147 149 153 174 182 190 191 192 193 194 196 211 216 219 226 231 241 244 245 260 271 273 276 279 219 286 131 1 4 5 7 8 10 11 12 13 16 17 18 21 23 26 27 28 29 30 31 33 34 35 38 39 40 43 44 45 48 51 52 55 57 58 60 61 67 68 70 72 74 75 76 77 79 80 81 84 87 88 89 90 91 92 94 96 97 99 101 102 105 107 108 112 113 115 116 117 119 120 121 123 126 127 128 129 130 133 134 135 137 138 139 140 141 142 143 144 145 148 151 152 154 155 156 157 158 159 160 161 162 164 165 166 168 169 170 171 172 173 175 176 177 178 179 180 183 184 185 186 187 188 195 197 198 200 202 203 204 207 208 209 210 212 213 214 215 218 220 221 222 223 224 225 227 228 229 230 233 235 237 238 239 240 242 243 247 248 249 250 251 252 253 255 256 257 258 259 261 262 263 264 265 266 268 269 270 272 274 275 277 278 280 281 282 283 284 288 289 290 291 292 293 294 295 297 298 300 65 217 163 137 206 71 132 128 34 186 57 140 259 107 214 201 131 2 42 59 78 95 98 146 150 167 181 205 232 234 246 254 6 30 46 47 50 66 83 85 100 136 189 199 236 267 285 287 296 299 3 9 14 15 19 20 22 24 25 28 32 37 38 41 49 53 54 56 62 63 64 69 73 82 86 91 93 103 104 105 106 109 110 114 118 121 122 124 125 139 147 149 152 153 162 170 174 178 182 190 191 192 193 194 196 211 216 219 226 231 241 244 245 253 260 271 273 276 279 284 286 300 90 75 1 4 5 7 8 10 11 12 13 16 17 18 21 23 26 27 29 31 33 35 36 39 40 43 44 45 48 51 52 55 58 60 61 67 68 70 72 74 76 77 79 80 81 84 87 88 89 92 94 96 97 99 101 102 108 111 112 113 115 116 117 119 120 123 126 127 129 130 133 134 135 138 141 142 143 144 145 148 151 154 155 156 157 158 159 160 161 164 165 166 168 169 171 172 173 175 176 177 179 180 183 184 185 187 188 195 197 198 200 202 203 204 207 208 209 210 212 213 215 218 220 221 222 223 224 225 227 228 229 230 233 235 237 238 239 240 242 243 247 248 249 250 251 252 255 256 257 258 261 262 263 264 265 266 268 269 270 272 274 275 277 278 280 281 282 283 288 289 290 291 292 293 294 295 297 298 93 48 118 26 87 51 40 111 106 82 225 149 214 260 73 201 286 98 78 167 181 246 42 205 167 181 59 146 150 232 2 95 136 234 254 50 66 189 287 296 299 6 30 46 47 83 85 100 199 236 267 285 19 25 32 34 37 41 49 53 56 103 114 125 139 182 190 191 216 226 241 244 273 286 3 4 5 7 8 9 10 11 12 13 14 15 16 17 20 21 22 23 24 27 28 29 31 33 35 36 38 39 43 44 45 52 54 58 60 61 62 63 64 67 68 69 70 71 72 74 76 77 79 80 81 84 86 88 89 90 91 92 94 96 99 102 104 105 107 109 110 112 113 115 119 121 122 123 124 126 127 128 129 131 132 133 134 135 137 138 140 141 142 143 144 145 147 148 152 153 154 155 156 157 158 159 162 165 166 168 169 170 171 172 173 174 175 176 177 178 179 180 183 184 185 187 188 192 193 194 195 196 197 198 200 203 204 206 211 212 213 215 217 218 219 220 221 223 224 227 228 229 230 231 233 238 239 240 242 243 245 247 249 250 251 252 253 255 256 257 258 259 261 262 263 264 266 268 269 270 271 274 276 277 278 279 280 281 282 283 284 288 289 291 292 293 294 295 297 298 108 160 272 275 1 55 57 65 75 97 101 116 117 120 130 151 163 186 202 207 208 209 210 222 235 237 248 265 290 300 18 161 164 106 82 225 149 214 260 73 266 218 69 176 295 79 127 107 98 201 62 78 246 128 33 42 167 181 205 2 59 146 150 232 234 50 66 95 136 189 236 254 287 296 299 152 89 6 14 19 25 30 32 34 37 38 41 46 47 49 53 56 83 85 100 103 114 118 125 139 140 178 182 190 191 196 199 216 226 241 244 253 267 273 279 285 286 202 1 3 4 5 7 8 9 10 11 12 13 15 16 17 18 20 21 22 23 24 26 27 28 29 31 35 36 39 40 43 44 45 48 51 52 54 57 58 60 61 63 64 65 67 68 70 71 72 74 75 76 77 80 81 84 86 87 88 90 91 92 93 94 96 97 99 101 102 104 105 108 109 110 111 112 113 115 116 117 119 120 121 122 123 124 126 129 130 131 132 133 134 135 137 138 141 142 143 144 145 147 148 151 153 154 155 156 157 158 159 160 161 162 163 164 165 166 168 169 170 171 172 173 174 175 177 179 180 183 184 185 186 187 188 192 193 194 195 197 198 200 203 204 206 207 208 209 210 211 212 213 215 217 219 220 221 222 223 224 227 228 229 230 231 233 235 237 238 239 240 242 243 245 247 248 249 250 251 252 255 256 257 258 259 261 262 263 264 265 268 269 270 271 272 274 275 276 277 278 280 281 282 283 284 288 289 290 291 292 293 294 297 298 300 55 124 97 242 190 52 268 175 47 39 220 266 184 276 46 98 201 146 286 78 246 204 39 220 266 184 276 46 297 26 195 119 174 38 98 146 201 286 78 246 223 221 294 104 276 48 72 64 139 121 7 198 24 201 78 71 139 121 270 7 198 24 265 193 39 21 212 196 201 78 249 277 247 46 219 85 297 57 155 92 1 30 12 146 201 78 246 167 181 155 92 1 8 30 227 12 244 225 141 284 85 228 201 78 246 167 181 53 23 192 145 247 4 83 157 286 68 9 209 236 290 135 201 78 246 167 181 286 68 9 209 236 290 135 134 205 32 72 141 177 57 247 201 78 246 167 181 228 47 63 109 121 21 90 58 48 275 247 229 295 203 14 201 78 167 181 246 2 42 59 98 150 205 232 234 95 136 146 254 50 83 85 100 189 236 287 296 299 6 30 46 62 66 103 140 191 199 244 267 285 19 22 24 25 32 34 41 47 49 53 54 86 93 106 107 109 114 118 125 139 182 190 192 196 216 226 231 271 273 279 286 1 3 4 5 7 8 9 10 11 12 13 15 16 17 18 20 23 26 27 28 29 31 33 35 36 37 38 39 40 43 44 45 51 52 56 57 60 61 64 65 67 68 69 70 71 72 73 74 75 76 77 79 80 81 82 84 87 88 89 91 92 94 96 97 99 101 102 104 105 108 110 111 112 113 115 116 117 119 120 122 123 124 126 127 128 129 130 131 132 133 134 135 137 138 141 142 143 144 145 147 148 149 151 152 153 154 155 156 157 158 159 160 161 162 163 164 165 166 168 169 170 171 172 173 174 175 176 177 178 179 180 183 184 185 186 187 188 193 194 195 197 198 200 202 204 206 207 208 209 210 211 212 213 214 215 217 218 219 220 221 222 223 224 225 227 230 233 235 237 238 239 240 241 242 243 245 248 249 250 251 252 253 255 256 257 258 259 260 261 262 263 264 265 266 268 269 270 272 274 276 277 278 280 281 282 283 284 288 289 290 291 292 293 294 297 298 300 55 48 275 247 229 295 203 14 178 38 102 55 146 171 149 80 201 2 42 59 78 98 150 167 181 205 232 234 246 50 66 83 85 95 100 136 189 236 254 287 296 299 76 6 19 22 24 25 30 32 34 37 41 46 47 49 53 54 56 62 86 93 103 106 107 109 114 118 125 128 131 139 140 152 182 190 191 192 196 199 216 226 231 241 244 253 260 267 271 273 279 285 286 300 282 1 3 4 5 7 8 9 10 11 12 13 15 16 17 18 20 21 23 26 27 28 29 31 33 35 36 39 40 43 44 45 51 52 57 58 60 61 63 64 65 67 68 69 70 71 72 73 74 75 77 79 81 82 84 87 88 89 90 91 92 94 96 97 99 101 104 105 108 110 111 112 113 115 116 117 119 120 121 122 123 124 126 127 129 130 132 133 134 135 137 138 141 142 143 144 145 147 148 151 153 154 155 156 157 158 159 160 161 162 163 164 165 166 168 169 170 172 173 174 175 176 177 179 180 183 184 185 186 187 188 193 194 195 197 198 200 202 204 206 207 208 209 210 211 212 213 214 215 217 218 219 220 221 222 223 224 225 227 228 230 233 235 237 238 239 240 242 243 245 248 249 250 251 252 255 256 257 258 259 261 262 263 264 265 266 268 269 270 272 274 276 277 278 280 281 283 284 288 289 290 291 292 293 294 297 298 295 284 209 133 32 222 229 80 41 180 122 169 146 78 161 201 254 42 167 181 205 246 2 59 98 150 232 234 42 95 167 181 246 50 66 136 189 236 287 296 299 6 46 47 85 100 103 140 191 199 244 267 285 14 15 19 22 24 25 28 30 34 37 38 49 53 54 56 62 73 82 83 86 93 105 106 107 109 110 114 118 121 125 128 131 139 149 152 153 162 178 182 190 192 194 196 216 219 226 231 241 245 253 260 271 273 279 286 3 9 10 16 17 259 36 39 60 63 68 71 72 77 91 102 104 111 123 124 126 127 132 133 138 141 145 147 154 159 166 171 172 174 175 176 179 187 193 213 220 228 230 233 238 239 240 242 256 258 261 262 269 270 276 280 291 292 293 294 295 298 31 84 113 252 282 223 275 1 4 5 7 8 11 12 13 18 20 21 23 26 27 29 33 35 40 43 44 45 48 51 52 55 57 58 61 64 65 67 69 70 74 75 76 79 81 87 88 89 90 92 94 96 97 99 101 108 112 115 116 117 119 120 129 130 134 135 137 142 143 144 148 151 155 156 157 158 160 163 164 165 168 170 173 177 183 184 185 186 188 195 197 198 200 202 203 204 206 207 208 210 211 212 214 215 217 218 221 224 225 227 235 237 243 247 248 249 250 251 255 257 263 264 265 266 268 272 274 277 278 281 283 288 289 290 297 300 41 180 122 169 146 78 161 165 203 144 29 249 189 201 259 168 33 67 131 2 42 59 95 98 136 150 167 181 205 232 234 246 254 6 30 46 47 50 62 66 83 85 100 103 140 191 199 236 244 267 285 287 296 299 43 137 3 4 5 9 10 14 15 16 17 19 20 22 24 25 27 28 32 34 35 36 37 38 39 44 48 49 52 53 54 56 60 63 64 68 69 70 71 72 73 77 82 84 86 90 91 93 99 102 104 105 106 107 109 110 111 112 114 115 118 121 123 124 125 126 127 128 132 133 134 138 139 141 142 145 147 149 152 153 154 158 159 162 166 170 171 172 174 175 176 178 179 182 183 184 187 190 192 193 194 196 211 213 214 216 217 219 220 224 226 228 230 231 233 238 239 240 241 242 243 245 247 250 253 256 258 260 261 262 266 269 270 271 273 274 276 277 279 280 281 282 284 286 291 292 293 294 295 298 65 57 75 31 89 113 223 252 275 297 221 289 1 7 8 11 12 13 18 21 23 26 40 45 51 55 58 61 74 76 79 80 81 87 88 92 94 96 97 101 108 116 117 119 120 129 130 135 143 148 151 155 156 157 160 163 164 173 177 185 186 188 195 197 198 200 202 204 206 207 208 209 210 212 215 218 222 225 227 229 235 237 248 251 255 257 263 264 265 268 272 278 283 288 290 300 23 152 220 189 100 117 77 212 147 239 13 83 243 201 78 147 239 62 13 233 83 243 205 99 138 137 140 275 27 201 48 78 170 227 78 201 125 10 250 153 266 178 270 221 18 210 98 201 78 246 266 178 270 221 18 15 210 53 68 30 48 31 71 98 201 254 78 246 45 212 66 101 220 69 22 278 175 79 123 23 89 42 201 2 78 167 181 246 73 175 79 123 23 89 178 121 300 59 138 87 151 2 42 201 78 167 181 246 205 73 135 88 238 77 268 188 141 214 29 247 299 24 278 167 201 78 246 167 214 29 247 299 24 204 278 13 239 54 187 27 119 194 162 201 128 78 246 167 181 297 204 281 114 244 101 44 277 162 137 164 97 193 10 146 201 78 167 181 246 2 42 98 150 205 232 234 59 95 136 254 50 85 146 189 236 296 299 6 30 46 47 66 83 100 199 267 285 287 14 19 24 25 32 34 37 41 49 53 56 62 103 106 107 118 125 139 149 178 182 190 191 192 231 241 244 260 273 279 286 1 3 4 5 7 8 9 11 12 13 15 16 17 18 20 21 22 23 26 27 28 29 31 33 35 36 38 39 40 43 45 48 51 52 54 57 58 60 61 63 64 65 67 68 69 70 71 72 73 74 75 76 77 79 80 81 82 84 86 87 88 89 90 91 92 93 94 96 99 102 104 105 108 109 110 111 112 113 115 116 117 119 120 121 122 123 124 126 127 128 129 130 131 132 133 134 135 138 140 141 142 143 144 145 147 148 152 153 154 155 156 157 158 159 160 161 163 165 166 168 169 170 171 172 173 174 175 176 177 179 180 183 184 185 186 187 188 194 195 196 197 198 200 202 203 206 207 209 210 211 212 213 214 215 216 217 218 219 220 221 222 223 224 225 226 227 228 229 230 233 235 237 238 239 240 242 243 245 247 248 249 250 251 252 253 255 256 257 258 259 261 262 263 264 265 266 268 269 270 271 274 275 276 278 280 282 283 284 288 289 290 291 292 293 294 295 298 300 272 55 151 208 162 137 164 97 193 10 224 156 111 143 46 59 293 225 201 76 2 42 78 98 150 167 181 205 232 234 246 50 66 85 95 100 136 146 189 236 254 287 296 299 157 6 14 19 24 25 30 32 34 37 38 41 47 49 53 56 62 83 103 106 107 114 118 125 128 131 139 140 149 152 178 182 190 191 192 196 199 216 226 231 241 244 253 260 267 273 279 285 286 8 300 115 1 3 4 5 7 9 11 12 13 15 16 17 18 20 21 22 23 26 27 28 29 31 33 35 36 39 40 43 44 45 48 51 52 54 55 57 58 60 61 63 64 65 67 68 69 70 71 72 73 74 75 77 79 80 81 82 84 86 87 88 89 90 91 92 93 94 96 99 101 102 104 105 108 109 110 112 113 116 117 119 120 121 122 123 124 126 127 129 130 132 133 134 135 138 141 142 144 145 147 148 151 153 154 155 158 159 160 161 163 165 166 168 169 170 171 172 173 174 175 176 177 179 180 183 184 185 186 187 188 194 195 197 198 200 202 203 204 206 207 208 209 210 211 212 213 214 215 217 218 219 220 221 222 223 227 228 229 230 233 235 237 238 239 240 242 243 245 247 248 249 250 251 252 255 256 257 258 259 261 262 263 264 265 266 268 269 270 271 272 274 275 276 277 278 280 281 282 283 284 288 289 290 291 292 294 295 297 298 183 263 141 48 241 72 100 106 298 14 80 227 126 77 90 201 167 78 181 246 205 42 298 14 80 227 126 77 90 188 113 162 218 11 212 140 47 167 201 78 181 246 205 42 184 296 60 79 33 220 4 182 286 77 74 91 260 207 201 182 78 167 181 246 42 205 286 77 74 44 91 260 207 122 7 258 120 269 138 177 182 201 78 167 181 246 42 205 191 46 119 164 137 205 256 254 111 92 139 235 298 74 201 78 167 181 246 42 111 92 171 139 235 298 74 142 8 296 124 9 67 288 259 201 78 167 181 246 205 42 152 245 131 290 299 97 20 252 22 176 140 219 269 138 240 201 78 78 22 176 140 219 269 138 240 99 148 75 166 253 216 226 267 201 30 78 267 112 24 262 103 204 115 77 298 271 245 242 168 4 201 78 298 227 271 245 242 168 4 235 88 118 219 159 256 27 201 78 111 141 38 87 52 73 263 224 10 232 97 19 108 215 83 201 78 246 181 167 205 42 142 10 232 97 19 108 215 107 287 295 195 13 113 132 83 201 78 246 167 181 128 205 42 79 231 107 269 210 46 28 63 198 300 29 54 93 130 201 182 78 167 181 246 42 59 98 150 232 234 2 146 205 66 83 85 95 100 136 189 236 287 296 299 6 30 47 50 62 103 140 191 199 244 254 267 285 14 19 24 25 32 37 41 49 53 106 109 114 125 139 149 178 190 192 196 216 226 231 241 273 279 1 3 4 5 7 8 9 10 11 12 13 15 16 17 20 21 22 23 26 27 31 33 34 35 36 38 39 40 43 44 45 48 51 52 56 57 58 60 61 64 65 67 68 69 70 71 72 73 74 75 76 77 80 81 82 84 86 87 88 89 90 91 92 94 96 97 99 101 102 104 105 108 110 111 112 113 115 116 117 118 119 120 121 122 123 124 126 127 128 129 131 132 133 134 135 137 138 141 142 143 144 145 147 148 152 153 154 155 156 157 158 159 160 161 162 163 164 165 166 168 169 170 171 172 173 174 175 176 177 179 180 183 184 185 186 187 188 193 194 195 197 200 202 203 204 206 207 209 211 212 213 214 215 217 218 219 220 221 222 223 224 227 228 229 230 233 235 237 238 239 240 242 243 245 247 248 249 250 251 252 253 255 256 257 258 259 260 261 262 263 264 265 266 268 270 271 274 275 276 277 278 280 281 282 283 284 286 288 289 290 291 292 293 294 295 297 298 272 18 55 151 208 225 198 300 29 23 54 93 130 120 260 64 104 45 8 2 102 182 201 42 59 78 98 150 167 181 205 232 234 246 50 66 83 85 95 100 136 146 189 236 254 287 296 299 152 67 6 14 19 24 25 30 32 34 37 38 41 46 47 49 53 56 62 103 106 107 109 114 118 125 128 131 139 140 149 178 190 191 192 196 199 216 226 231 241 244 253 267 273 279 285 286 259 1 3 4 5 7 9 10 11 12 13 15 16 17 18 20 21 22 26 27 28 31 33 35 36 39 40 43 44 48 51 52 55 57 58 60 61 63 65 68 69 70 71 72 73 74 75 76 77 79 80 81 82 84 86 87 88 89 90 91 92 94 96 97 99 101 105 108 110 111 112 113 115 116 117 119 121 122 123 124 126 127 129 132 133 134 135 137 138 141 142 143 144 145 147 148 151 153 154 155 156 157 158 159 160 161 162 163 164 165 166 168 169 170 171 172 173 174 175 176 177 179 180 183 184 185 186 187 188 193 194 195 197 200 202 203 204 206 207 208 209 210 211 212 213 214 215 217 218 219 220 221 222 223 224 225 227 228 229 230 233 235 237 238 239 240 242 243 245 247 248 249 250 251 252 255 256 257 258 261 262 263 264 265 266 268 269 270 271 272 274 275 276 277 278 280 281 282 283 284 288 289 290 291 292 293 294 295 297 298 213 16 190 74 254 277 236 198 267 192 278 217 144 106 69 201 286 78 205 246 42 98 2 59 150 232 95 136 146 234 167 181 50 66 85 189 236 287 296 299 6 14 19 25 53 83 100 103 107 114 125 140 149 178 182 190 191 196 199 244 273 285 3 9 10 15 20 22 24 28 30 32 34 37 38 41 46 47 49 54 56 62 63 64 68 73 82 86 91 93 104 105 109 110 112 118 121 122 124 126 128 131 139 142 147 152 153 162 170 174 179 193 194 211 216 219 226 231 241 245 253 258 260 271 276 279 281 284 291 1 12 17 23 77 29 36 40 45 58 60 61 72 74 77 79 80 81 94 101 108 113 115 119 123 130 132 133 135 138 141 176 155 156 159 160 163 164 165 166 171 172 173 175 176 4 180 184 185 187 188 195 197 200 203 206 210 212 213 218 220 221 223 228 229 230 233 237 238 239 240 242 247 249 251 252 256 261 262 263 269 270 275 280 283 288 289 292 293 295 297 298 11 44 52 129 151 227 265 282 294 248 272 13 137 5 7 8 18 21 26 27 31 33 35 39 43 48 51 55 57 65 67 70 71 75 76 84 87 88 89 90 92 96 97 99 102 111 116 117 120 127 134 143 145 148 154 157 158 161 168 169 177 183 186 202 204 207 208 209 214 215 222 224 225 235 243 250 255 257 259 264 266 268 274 290 300 267 192 278 217 144 106 69 294 41 26 268 259 225 202 167 201 286 78 181 205 246 42 98 2 59 150 232 95 136 146 234 254 50 66 85 189 236 287 296 299 33 6 14 19 25 30 32 46 47 49 53 62 83 100 103 107 114 118 125 140 149 152 178 182 190 191 196 199 244 253 273 285 1 3 4 5 7 8 9 10 11 12 13 15 16 17 20 21 22 23 24 27 28 29 31 34 35 36 37 38 39 40 43 44 45 48 51 52 54 56 57 58 60 61 63 64 65 67 68 70 71 72 73 74 76 77 79 80 81 82 84 86 87 88 89 90 91 92 93 94 96 99 101 102 104 105 108 109 110 111 112 113 115 116 119 121 122 123 124 126 127 128 129 130 131 132 133 134 135 137 138 139 141 142 143 145 147 148 153 154 155 156 157 158 159 160 162 163 164 165 166 168 169 170 171 172 173 174 175 176 177 179 180 183 184 185 187 188 193 194 195 197 198 200 203 204 206 209 210 211 212 213 214 215 216 218 219 220 221 222 223 224 226 227 228 229 230 231 233 235 237 238 239 240 241 242 243 245 247 249 250 251 252 255 256 257 258 260 261 262 263 264 266 269 270 271 274 275 276 277 279 280 281 282 283 284 288 289 291 292 293 295 297 298 18 55 75 97 117 120 151 161 186 207 208 248 265 272 290 300 293 75 161 15 270 82 106 267 261 164 32 297 212 113 146 201 100 182 42 78 167 181 205 246 2 59 95 136 150 232 234 254 50 66 83 85 98 189 236 287 296 299 46 103 191 199 267 6 14 19 25 30 34 37 38 41 47 49 53 56 62 107 114 118 125 128 131 139 140 149 152 178 190 192 196 216 226 231 241 244 253 260 273 279 285 286 233 9 15 20 24 28 54 63 68 73 82 91 93 104 5 109 110 121 122 61 147 153 170 174 179 193 194 245 271 281 284 291 1 3 4 7 8 10 11 12 13 16 17 18 21 22 23 26 27 29 31 33 35 36 39 40 43 44 45 48 51 52 55 57 58 60 64 65 67 69 70 71 72 74 76 77 79 80 81 84 86 87 88 89 90 92 94 96 97 99 101 102 105 108 111 112 115 116 117 119 120 123 124 126 127 129 130 132 133 134 135 137 138 141 142 143 144 145 148 151 154 155 156 157 158 159 160 162 163 165 166 168 169 171 172 173 175 176 177 180 183 184 185 186 187 188 195 197 198 200 202 203 204 206 207 208 209 210 211 213 214 215 217 218 219 220 221 222 223 224 225 227 228 229 230 235 237 238 239 240 242 243 247 248 249 250 251 252 255 256 257 258 259 262 263 264 265 266 268 269 272 274 275 276 277 278 280 282 283 288 289 290 292 294 295 298 300 261 164 32 297 120 212 113 190 160 115 211 263 214 235 100 146 182 201 2 42 59 78 95 98 136 150 167 181 205 232 234 246 254 6 30 46 47 50 66 83 85 103 189 191 199 236 267 285 287 296 299 3 9 14 15 19 20 22 24 25 28 34 37 38 41 49 53 54 56 62 63 64 68 69 73 82 86 91 93 104 105 106 107 109 110 114 118 121 122 124 125 126 128 131 139 140 142 147 149 152 153 162 170 174 178 179 192 193 194 196 216 219 226 231 241 244 245 253 258 260 271 273 276 279 281 284 286 291 70 26 257 1 4 5 7 8 10 11 12 13 16 17 18 21 23 27 29 31 33 35 36 39 40 43 44 45 48 51 52 55 57 58 60 61 65 67 71 72 74 75 76 77 79 80 81 84 87 88 89 90 92 94 96 97 99 101 102 108 111 112 116 117 119 123 127 129 130 132 133 134 135 137 138 141 143 144 145 148 151 154 155 156 157 158 159 161 163 165 166 168 169 171 172 173 175 176 177 180 183 184 185 186 187 188 195 197 198 200 202 203 204 206 207 208 209 210 213 215 217 218 220 221 222 223 224 225 227 228 229 230 233 237 238 239 240 242 243 247 248 249 250 251 252 255 256 259 262 264 265 266 268 269 270 272 274 275 277 278 280 282 283 288 289 290 292 293 294 295 298 300 39 14 238 78 182 295 208 258 131 244 59 71 243 84 201 131 244 37 59 71 243 84 210 117 187 30 44 165 14 201 293 180 160 228 47 282 25 73 46 82 229 236 189 263 100 201 121 46 82 229 236 189 263 190 251 289 38 95 243 13 201 140 171 210 76 199 149 196 257 5 164 36 14 220 211 71 201 246 78 164 36 232 14 220 211 71 292 45 91 52 6 10 106 201 246 30 48 265 299 82 136 24 151 96 281 248 227 215 30 217 152 2 62 201 42 78 98 167 181 205 246 2 59 150 232 234 50 66 95 146 189 236 254 287 296 83 85 100 136 6 19 25 41 46 47 53 103 107 114 118 140 191 199 244 253 267 285 14 32 34 37 49 62 125 139 149 178 182 190 216 226 241 260 273 279 187 1 3 4 5 7 8 9 10 11 12 13 15 16 17 18 20 21 22 23 26 27 28 29 31 33 35 36 38 39 40 43 44 45 51 52 54 56 57 58 60 61 63 64 65 67 68 69 70 71 72 73 74 75 76 77 79 80 81 84 86 87 88 89 90 91 92 93 94 97 99 101 102 104 105 106 108 109 110 111 112 113 115 116 117 119 120 121 122 123 124 126 127 128 129 130 131 132 133 134 135 137 138 141 142 143 144 145 147 148 153 154 155 156 157 158 159 160 161 162 163 164 165 166 168 169 170 171 172 173 174 175 176 177 179 180 183 184 185 186 188 192 193 194 195 196 197 198 200 202 203 204 206 207 209 210 211 212 213 214 218 219 220 221 222 223 224 225 228 229 230 231 233 235 237 238 239 240 242 243 245 247 249 250 251 252 255 256 257 258 259 261 262 263 264 266 268 269 270 271 272 274 275 276 277 278 280 282 283 284 286 288 289 290 291 292 293 294 295 297 298 300 55 208 281 248 227 215 30 217 152 218 283 253 214 43 88 12 213 201 65 2 42 59 78 98 150 167 181 205 232 234 246 50 66 83 85 95 100 136 146 189 236 254 287 296 299 6 14 19 25 32 34 37 38 41 46 47 49 53 56 62 103 107 114 118 125 139 140 149 178 182 190 191 196 199 216 226 241 244 260 267 273 279 285 286 40 1 3 4 5 7 8 9 10 11 13 15 16 17 18 20 21 22 23 24 26 27 28 29 31 33 35 36 39 44 45 48 51 52 54 57 58 60 61 63 64 67 68 69 70 71 72 73 74 75 76 77 79 80 81 82 84 86 87 89 90 91 92 93 94 96 97 99 101 102 104 105 106 108 109 110 111 112 113 115 116 117 119 120 121 122 123 124 126 127 128 129 130 131 132 133 134 135 137 138 141 142 143 144 145 147 148 151 153 154 155 156 157 158 159 160 161 162 163 164 165 166 168 169 170 171 172 173 174 175 176 177 179 180 183 184 185 186 187 188 192 193 194 195 197 198 200 202 203 204 206 207 208 209 210 211 212 219 220 221 222 223 224 225 228 229 230 231 233 235 237 238 239 240 242 243 245 247 249 250 251 252 255 256 257 258 259 261 262 263 264 265 266 268 269 270 271 272 274 275 276 277 278 280 282 284 288 289 290 291 292 293 294 295 297 298 300 55 215 288 128 84 290 196 209 262 85 233 119 297 247 95 57 146 201 42 78 167 181 205 246 2 59 98 136 150 232 234 254 42 167 181 205 50 66 83 100 189 236 287 296 299 19 25 41 46 53 62 107 114 125 136 150 190 191 196 199 244 267 285 3 4 5 6 9 10 14 15 16 17 20 22 24 28 30 32 34 37 38 39 43 44 47 49 54 56 60 63 64 67 68 69 70 73 82 86 91 93 99 102 103 104 105 106 109 110 112 115 118 121 122 123 124 126 127 131 139 140 141 142 144 145 147 149 152 153 158 159 162 170 171 172 174 176 178 179 182 187 192 193 194 211 214 216 219 224 226 230 231 241 243 245 253 256 258 260 271 273 274 276 279 281 282 284 286 291 293 1 12 23 27 222 36 45 51 58 61 74 77 79 80 94 108 113 116 130 133 135 138 155 160 163 295 175 180 184 185 188 195 197 200 206 212 213 217 218 220 223 229 238 239 240 242 249 251 252 261 262 270 74 269 270 275 278 283 289 294 295 11 21 29 52 81 148 202 203 228 161 248 265 272 7 8 13 18 26 31 33 35 40 48 55 65 71 72 75 76 87 88 89 90 92 96 97 101 111 117 120 129 132 134 137 143 151 154 156 157 164 165 166 168 169 173 177 183 186 198 204 207 208 210 221 225 227 235 237 250 255 257 259 263 264 266 268 277 280 292 298 300 85 233 119 297 247 95 57 164 298 221 166 6 203 118 146 201 78 246 128 33 2 42 59 98 167 181 205 232 43 277 89 259 19 25 30 41 46 47 50 53 62 66 83 100 103 107 114 125 136 140 149 150 152 189 190 191 196 199 234 236 244 253 254 267 285 287 296 299 1 3 4 5 7 8 9 10 11 12 13 14 15 16 17 20 21 22 23 24 26 27 28 29 31 32 34 35 36 37 38 39 40 44 45 48 49 51 52 54 56 58 60 61 63 64 65 67 68 69 70 71 72 73 74 76 77 79 80 81 82 84 86 87 88 90 91 92 93 94 96 99 101 102 104 105 106 108 109 110 111 112 113 115 116 121 122 123 124 126 127 129 130 131 132 133 134 135 137 138 139 141 142 143 144 145 147 148 153 154 155 156 157 158 159 160 162 163 165 168 169 170 171 172 173 174 175 176 177 178 179 180 182 183 184 185 187 188 192 193 194 195 197 198 200 202 204 206 210 211 212 213 214 215 216 217 218 219 220 222 223 224 226 227 228 229 230 231 235 238 239 240 241 242 243 245 249 250 251 252 255 256 257 258 260 261 262 263 264 266 268 269 270 271 273 274 275 276 278 279 280 281 282 283 284 286 288 289 291 292 293 294 295 18 55 75 97 117 120 151 161 186 207 208 209 225 237 248 265 272 290 300 280 129 123 192 226 289 36 206 256 242 59 216 69 114 181 201 246 256 242 59 156 216 69 114 135 185 112 233 28 201 131 202 224 294 167 172 11 165 102 158 197 255 101 112 63 201 78 246 158 197 255 101 226 112 63 94 193 128 276 153 22 201 30 131 172 145 200 132 4 94 14 23 261 43 30 8 95 273 201 36 261 43 30 8 95 273 246 72 139 177 60 117 205 201 213 256 29 93 165 66 109 68 230 98 99 140 10 204 12 201 296 78 2 42 59 150 167 181 205 234 246 50 66 83 85 282 100 136 146 189 236 287 299 95 232 254 6 14 19 25 32 34 41 46 47 49 53 62 103 107 114 118 125 149 178 182 190 191 196 199 226 244 267 113 115 3 4 5 7 9 11 13 15 16 17 20 21 22 23 24 27 28 30 31 33 35 36 37 38 39 40 43 44 45 48 52 54 56 58 60 61 63 64 67 69 70 71 72 73 74 77 79 81 82 84 86 87 88 89 90 91 92 96 102 104 105 106 110 111 112 119 121 122 123 124 126 127 128 131 132 133 134 135 138 139 141 142 143 144 145 147 148 152 153 154 155 156 158 159 162 166 168 169 170 171 172 173 174 175 176 177 179 180 183 184 185 187 188 192 193 194 197 198 200 206 211 212 214 215 216 217 218 219 220 221 223 224 227 228 231 233 238 239 240 241 242 243 245 247 249 250 251 252 253 255 257 258 259 260 261 262 263 264 266 268 269 270 271 273 274 276 277 279 280 281 283 284 285 286 288 289 291 292 293 294 295 297 298 29 51 94 18 160 203 272 275 1 8 26 55 57 65 80 108 117 207 209 210 222 265 278 290 75 76 97 101 116 120 129 130 137 151 157 161 163 164 186 195 202 208 225 229 235 237 248 300 230 98 99 140 10 204 12 294 288 206 266 153 300 55 201 296 2 42 59 78 150 167 181 205 232 234 246 50 66 83 85 95 100 136 146 189 236 254 287 299 6 14 19 25 30 32 34 41 46 47 49 53 62 103 107 114 118 125 149 152 178 182 190 191 196 199 226 244 253 267 273 285 35 90 115 1 3 4 5 7 8 9 11 13 15 16 17 18 20 21 22 23 24 26 27 28 29 31 33 36 37 38 39 40 43 44 45 48 51 52 54 56 57 58 60 61 63 64 65 67 68 69 70 71 72 73 74 75 76 77 79 80 81 82 84 86 87 88 89 91 92 93 94 96 97 101 102 104 105 106 108 109 110 111 112 113 116 117 119 120 121 122 123 124 126 127 128 129 130 131 132 133 134 135 137 138 139 141 142 143 144 145 147 148 154 155 156 157 158 159 160 161 162 163 164 165 166 168 169 170 171 172 173 174 175 176 177 179 180 183 184 185 186 187 188 192 193 194 195 197 198 200 202 203 207 209 210 211 212 213 214 215 216 217 218 219 220 221 222 223 224 225 227 228 229 231 233 235 237 238 239 240 241 242 243 245 247 248 249 250 251 252 255 256 257 258 259 260 261 262 263 264 265 268 269 270 271 272 274 275 276 277 278 279 280 281 282 283 284 286 289 290 291 292 293 295 297 298 151 208 233 154 189 148 288 197 179 297 226 69 257 102 239 31 146 201 78 42 98 167 181 246 2 59 95 136 150 232 234 205 6 50 66 83 85 100 189 199 236 267 285 287 296 299 30 46 47 62 103 191 254 14 15 19 24 28 32 34 37 41 49 53 88 56 63 73 82 86 106 107 110 114 121 122 125 139 147 149 162 178 182 190 192 194 196 216 231 244 245 260 273 279 286 1 3 4 5 7 8 9 10 11 12 13 16 17 18 20 21 22 23 25 26 27 29 33 35 36 38 39 40 43 44 45 48 51 52 54 55 57 58 60 61 64 65 67 68 70 71 72 74 75 76 77 79 80 81 84 87 89 90 91 92 93 94 96 97 99 101 104 105 108 109 111 112 113 115 116 117 118 119 120 123 124 126 127 128 129 130 131 132 133 134 135 137 138 140 141 142 143 144 145 151 152 153 155 156 157 158 159 160 161 163 164 165 166 168 169 170 171 172 173 174 175 176 177 180 183 184 185 186 187 188 193 195 198 200 202 203 204 206 207 208 209 210 211 212 213 214 215 217 218 219 220 221 222 223 224 225 227 228 229 230 235 237 238 240 241 242 243 247 248 249 250 251 252 253 255 256 258 259 261 262 263 264 265 266 268 269 270 271 272 274 275 276 277 278 280 281 282 283 284 289 290 291 292 293 294 295 298 300 226 69 257 255 102 239 31 3 271 137 238 77 222 156 201 76 42 78 98 167 181 205 246 2 59 95 136 146 150 232 234 254 6 30 50 66 83 85 100 189 199 236 267 285 287 296 299 67 14 15 19 22 24 25 28 32 34 37 38 41 46 47 49 53 54 56 62 63 73 82 86 93 103 104 105 106 107 109 110 114 118 121 122 125 128 131 139 140 147 149 152 153 162 178 182 190 191 192 194 196 216 219 231 241 244 245 253 260 273 279 286 70 259 1 4 5 7 8 9 10 11 12 13 16 17 18 20 21 23 26 27 29 33 35 36 39 40 43 44 45 48 51 52 55 57 58 60 61 64 65 68 71 72 74 75 79 80 81 84 87 88 89 90 91 92 94 96 97 99 101 108 111 112 113 115 116 117 119 120 123 124 126 127 129 130 132 133 134 135 138 141 142 143 144 145 148 151 154 155 157 158 159 160 161 163 164 165 166 168 169 170 171 172 173 174 175 176 177 179 180 183 184 185 186 187 188 193 195 197 198 200 202 203 204 206 207 208 209 210 211 212 213 214 215 217 218 220 221 223 224 225 227 228 229 230 233 235 237 240 242 243 247 248 249 250 251 252 256 258 261 262 263 264 265 266 268 269 270 272 274 275 276 277 278 280 281 282 283 284 288 289 290 291 292 293 294 295 297 298 300 187 203 41 138 113 285 278 81 296 182 171 102 300 263 201 78 246 246 181 167 205 296 182 171 114 102 300 263 40 66 92 270 273 257 51 78 201 30 131 246 167 181 128 205 120 297 47 172 157 162 10 150 240 62 21 183 135 283 32 146 182 201 78 167 181 246 205 167 181 42 98 205 232 2 95 136 146 150 234 59 254 50 66 83 85 100 189 236 287 6 30 46 199 267 285 296 299 14 19 25 37 41 47 49 53 56 103 107 118 125 139 149 178 182 190 191 192 196 216 226 241 244 260 273 279 286 1 3 4 5 7 8 9 11 12 13 15 16 17 20 22 23 24 26 27 28 29 31 33 34 35 36 38 39 40 43 44 45 48 51 52 54 57 58 60 61 63 64 65 67 68 69 70 71 72 73 74 76 77 79 80 81 82 84 86 87 88 89 90 91 92 93 94 96 99 101 102 104 105 106 108 109 110 111 112 113 114 115 116 119 121 122 123 124 126 127 128 129 130 131 132 133 134 137 138 140 141 142 143 144 145 147 148 152 153 154 155 156 158 159 160 163 164 165 166 168 169 170 171 173 174 175 176 177 179 180 184 185 187 188 193 194 195 197 198 200 202 203 204 206 209 210 211 212 213 214 215 217 218 219 220 221 222 223 224 227 228 229 230 231 233 235 237 238 239 242 243 245 247 248 249 250 251 252 253 255 256 257 258 259 261 262 263 264 266 268 269 270 271 274 275 276 277 278 280 281 282 284 288 289 291 292 293 294 295 298 272 18 55 75 97 117 151 161 186 207 208 225 265 290 300 240 62 21 183 135 283 32 38 246 247 158 71 277 201 76 78 128 33 131 167 181 67 42 59 98 205 232 2 95 136 146 150 234 254 50 66 83 85 100 189 236 287 296 299 259 6 14 19 25 30 34 37 41 46 47 49 53 56 103 107 114 118 125 139 140 149 152 178 182 190 191 192 196 199 216 226 241 244 253 260 267 273 279 285 286 7 1 3 4 5 8 9 10 11 12 13 15 16 17 18 20 22 23 24 26 27 28 29 31 35 36 39 40 43 44 45 48 51 52 54 57 58 60 61 63 64 65 68 69 70 72 73 74 75 77 79 80 81 82 84 86 87 88 89 90 91 92 93 94 96 97 99 101 102 104 105 106 108 109 110 111 112 113 115 116 117 119 120 121 122 123 124 126 127 129 130 132 133 134 137 138 141 142 143 144 145 147 148 151 153 154 155 156 157 159 160 161 162 163 164 165 166 168 169 170 171 172 173 174 175 176 177 179 180 184 185 186 187 188 193 194 195 197 198 200 202 203 204 206 207 208 209 210 211 212 213 214 215 217 218 219 220 221 222 223 224 225 227 228 229 230 231 233 235 237 238 239 242 243 245 248 249 250 251 252 255 256 257 258 261 262 263 264 265 266 268 269 270 271 272 274 275 276 278 280 281 282 284 288 289 290 291 292 293 294 295 297 298 300 55 210 29 22 214 171 53 290 286 175 61 268 75 65 201 2 42 78 167 181 205 246 59 95 98 136 146 150 232 234 254 50 66 83 85 100 189 236 287 296 299 6 46 95 103 136 191 199 244 267 285 14 15 19 24 25 28 30 32 34 37 38 41 47 49 54 56 62 63 73 82 86 93 104 105 106 107 109 110 114 118 121 122 125 128 131 139 140 147 149 152 153 162 178 182 190 192 194 196 216 219 226 231 241 245 253 260 271 273 279 3 9 10 17 259 22 27 53 60 68 72 91 111 115 123 164 127 141 145 154 159 21 172 176 179 187 193 217 220 224 230 233 247 258 262 276 291 293 31 223 1 4 5 7 8 11 12 13 16 18 20 23 26 33 35 36 39 40 43 44 45 48 51 52 55 57 58 64 67 69 70 71 74 76 77 79 80 81 84 87 88 89 90 92 94 96 97 99 101 102 108 112 113 116 117 119 120 124 126 129 130 132 133 134 135 137 138 142 143 144 148 151 155 156 157 158 160 161 163 165 166 168 169 170 173 174 177 180 183 184 185 186 188 195 197 198 200 202 203 204 206 207 208 209 211 212 213 215 218 221 222 225 227 228 229 235 237 238 239 240 242 243 248 249 250 251 252 255 256 257 261 263 264 265 266 269 270 272 274 275 277 278 280 281 282 283 284 288 289 292 294 295 297 298 300 175 61 134 268 75 65 253 45 206 151 279 166 2 201 42 78 167 181 205 246 59 98 146 150 232 234 35 43 259 6 30 46 47 50 62 66 83 85 95 100 103 136 140 189 191 199 236 244 254 267 285 287 296 299 3 4 5 9 10 14 15 16 17 19 20 22 24 25 27 28 32 34 37 38 39 41 44 48 49 53 54 56 60 63 64 67 68 69 70 72 73 82 84 86 91 93 99 102 104 105 106 107 109 110 111 112 114 115 118 121 122 123 124 125 126 127 128 131 138 139 141 142 144 145 147 149 152 153 154 158 159 162 170 171 172 174 176 178 179 182 187 190 192 193 194 196 211 214 216 217 219 220 224 226 230 231 233 241 243 245 247 250 256 258 260 262 266 271 273 274 276 281 282 284 286 291 292 293 294 31 223 280 1 7 8 11 12 13 18 21 23 26 29 33 36 40 51 52 55 57 58 71 74 76 77 79 80 81 87 88 89 90 92 94 96 97 101 108 113 116 117 119 120 129 130 132 133 135 137 143 148 155 156 157 160 161 163 164 165 168 169 173 177 180 183 184 185 186 188 195 197 198 200 202 203 204 207 208 209 210 212 213 215 218 221 222 225 227 228 229 235 237 238 239 240 242 248 249 251 252 255 257 261 263 264 265 269 270 272 275 277 278 283 288 289 290 295 297 298 300 39 212 193 68 106 295 154 70 60 206 90 179 201 60 206 159 130 90 271 179 201 255 47 165 136 48 204 293 156 218 140 71 165 194 12 200 271 198 172 201 78 181 12 87 200 13 271 198 172 159 190 109 155 56 1 153 183 201 78 246 167 181 40 142 24 168 280 137 297 126 141 6 232 77 84 7 131 146 201 78 167 181 246 205 141 6 232 77 84 7 131 127 73 88 58 135 9 156 264 201 76 78 167 181 246 205 103 44 245 127 218 213 179 283 204 215 235 223 238 164 75 201 2 42 59 78 95 98 136 146 150 167 181 205 232 234 246 254 50 66 85 236 299 262 6 14 19 25 30 32 34 38 41 46 47 49 53 62 83 100 107 114 118 125 140 149 152 178 182 189 190 191 196 199 216 226 244 253 267 273 279 285 286 287 296 9 15 22 24 28 37 54 63 73 82 86 93 103 104 106 110 121 122 139 147 153 162 194 231 241 245 260 271 131 1 3 4 5 7 8 10 11 12 13 16 17 18 20 21 23 26 27 29 31 33 35 36 39 40 43 45 48 51 52 55 56 57 58 60 61 64 65 67 68 69 70 71 72 74 76 77 79 80 81 84 87 88 89 90 91 92 94 96 97 99 101 102 105 108 109 111 112 113 115 116 117 119 120 123 124 126 128 129 130 132 133 134 135 137 138 141 142 143 144 145 148 151 154 155 156 157 158 159 160 161 163 165 166 168 169 170 171 172 173 174 175 176 177 180 183 184 185 186 187 188 192 193 195 197 198 200 202 203 206 207 208 209 210 211 212 214 217 219 220 221 222 224 225 227 228 229 230 233 237 239 240 242 243 247 248 249 250 251 252 255 256 257 258 259 261 263 264 265 266 268 269 270 272 274 275 276 277 278 280 281 282 284 288 289 290 291 292 293 294 295 297 298 300 204 215 235 223 238 164 75 219 293 148 101 155 294 222 114 201 2 42 50 59 66 78 85 95 98 136 146 150 167 181 189 205 232 234 236 246 254 287 296 299 262 6 9 14 15 19 22 24 25 28 30 32 34 37 38 41 46 47 49 53 54 56 62 63 73 82 83 86 93 100 103 104 105 106 107 109 110 118 121 122 125 128 131 139 140 147 149 152 153 162 178 182 190 191 192 194 196 199 216 226 231 241 244 245 253 260 267 271 273 279 285 286 143 7 1 3 4 5 8 10 11 12 13 16 17 18 20 21 23 26 27 29 31 33 35 36 39 40 43 44 45 48 51 52 55 57 58 60 61 64 65 67 68 69 70 71 72 74 76 77 79 80 81 84 87 88 89 90 91 92 94 96 97 99 102 108 111 112 113 115 116 117 119 120 123 124 126 127 129 130 132 133 134 135 137 138 141 142 144 145 151 154 156 157 158 159 160 161 163 165 166 168 169 170 171 172 173 174 175 176 177 179 180 183 184 185 186 187 188 193 195 197 198 200 202 203 206 207 208 209 210 211 212 213 214 217 218 220 221 224 225 227 228 229 230 233 237 239 240 242 243 247 248 249 250 251 252 255 256 257 258 259 261 263 264 265 266 268 269 270 272 274 275 276 277 278 280 281 282 283 284 288 289 290 291 292 295 297 298 300 73 169 33 155 137 123 98 292 280 16 71 250 128 79 222 201 78 167 181 205 246 42 167 181 205 246 2 59 150 232 95 136 146 234 50 66 189 254 287 296 299 83 85 100 236 6 25 30 41 46 47 53 62 103 118 140 191 199 244 253 267 285 14 19 32 34 37 107 114 125 139 149 178 182 190 192 196 216 226 241 260 279 286 1 3 4 5 7 8 9 10 11 12 13 15 17 18 20 21 22 23 24 26 27 28 29 31 35 36 38 39 40 43 44 45 48 49 51 52 54 56 57 58 60 61 63 64 65 67 68 69 70 72 74 75 76 77 80 81 82 84 86 87 88 89 90 91 92 93 94 96 97 99 101 102 104 105 106 108 109 110 111 112 113 115 116 117 119 120 121 122 124 126 127 129 130 131 132 133 134 135 138 141 142 143 144 145 147 148 152 153 154 156 157 158 159 160 161 162 163 164 165 166 168 170 171 172 173 174 175 176 177 179 180 183 184 185 186 187 188 193 194 195 197 198 200 202 203 204 206 207 209 210 211 212 213 214 215 217 218 219 220 221 223 224 225 227 228 229 230 231 233 235 237 238 239 240 242 243 245 247 248 249 251 252 255 256 257 258 259 261 262 263 264 265 266 268 269 270 271 272 273 274 275 276 277 278 281 282 283 284 288 289 290 291 293 294 295 297 298 300 55 151 208 280 16 71 250 128 79 222 13 269 49 9 18 254 201 78 33 67 131 42 98 167 181 205 246 2 59 95 136 146 150 232 234 50 66 83 85 100 189 236 287 296 299 259 6 14 19 25 30 32 34 37 38 41 46 47 53 56 62 103 107 114 118 125 139 140 149 152 178 182 190 191 192 196 199 216 226 241 244 253 260 267 273 279 285 286 1 3 4 5 7 8 10 11 12 15 17 20 21 22 23 24 26 27 28 29 31 35 36 39 40 43 44 45 48 51 52 54 57 58 60 61 63 64 65 68 69 70 72 73 74 75 76 77 80 81 82 84 86 87 88 89 90 91 92 93 94 96 97 99 101 102 104 105 106 108 109 110 111 112 113 115 116 117 119 120 121 122 123 124 126 127 129 130 132 133 134 135 137 138 141 142 143 144 145 147 148 151 153 154 155 156 157 158 159 160 161 162 163 164 165 166 168 169 170 171 172 173 174 175 176 177 179 180 183 184 185 186 187 188 193 194 195 197 198 200 202 203 204 206 207 208 209 210 211 212 213 214 215 217 218 219 220 221 223 224 225 227 228 229 230 231 233 235 237 238 239 240 242 243 245 247 248 249 251 252 255 256 257 258 261 262 263 264 265 266 268 270 271 272 274 275 276 277 278 281 282 283 284 288 289 290 291 292 293 294 295 297 298 300 55 224 201 80 200 209 50 152 219 53 12 172 198 74 201 181 205 53 12 135 172 87 198 74 132 48 189 36 203 274 99 284 201 246 78 167 181 205 154 62 68 110 203 121 22 27 166 187 78 79 251 201 113 166 254 187 78 79 251 271 65 207 66 146 24 201 86 277 28 57 80 145 150 123 137 66 156 270 186 37 201 78 246 167 181 205 42 225 137 66 156 270 186 37 4 228 72 277 18 201 78 167 181 246 205 42 283 123 79 140 200 118 230 71 152 202 281 269 117 30 201 182 246 78 2 42 59 98 150 167 181 205 232 234 50 66 85 95 100 136 146 189 236 296 299 6 83 254 267 285 287 14 19 25 32 34 37 38 16 46 47 49 53 62 103 107 118 125 139 149 178 190 191 196 199 216 226 244 260 273 279 1 3 4 5 7 8 9 10 11 12 13 15 17 20 21 22 23 24 26 27 28 29 31 33 35 36 39 40 41 43 44 45 48 51 52 54 56 57 58 60 61 63 64 65 67 68 69 70 72 73 74 76 77 80 81 82 84 86 87 88 89 90 91 92 93 94 96 99 101 102 104 105 106 108 109 110 111 112 113 114 115 116 119 121 122 124 126 127 128 129 130 131 132 133 134 135 137 138 141 142 143 144 145 147 148 153 154 155 156 157 158 159 160 162 163 164 165 166 168 169 170 171 172 173 174 175 176 177 179 180 183 184 185 187 188 192 193 194 195 197 198 203 204 206 210 211 212 213 214 215 217 218 219 220 221 222 223 224 227 228 229 231 233 235 238 239 240 241 242 243 245 247 249 250 251 252 253 255 256 257 258 259 261 262 263 264 266 268 270 271 274 276 277 278 280 282 284 286 288 289 291 292 293 294 295 297 298 272 283 18 55 75 97 120 151 161 186 207 208 209 225 237 248 265 275 290 300 152 202 281 269 117 30 165 114 18 120 56 36 69 1 182 201 246 2 42 59 78 98 150 167 181 205 232 234 50 66 83 85 95 100 136 146 189 236 254 287 296 299 6 14 19 25 32 34 37 38 41 46 47 49 53 62 103 107 118 125 139 140 149 178 190 191 196 199 216 226 241 244 253 260 267 273 279 285 286 57 259 3 4 5 7 8 9 10 11 12 13 15 16 17 20 21 22 23 24 26 27 28 29 31 33 35 39 40 43 44 45 48 51 52 54 58 60 61 63 64 65 67 68 70 71 72 73 74 75 76 77 79 80 81 82 84 86 87 88 89 90 91 92 93 94 96 97 99 101 102 104 105 106 108 109 110 111 112 113 115 116 119 121 122 123 124 126 127 128 129 130 131 132 133 134 135 137 138 141 142 143 144 145 147 148 151 153 154 155 156 157 158 159 160 161 162 163 164 166 168 169 170 171 172 173 174 175 176 177 179 180 183 184 185 186 187 188 192 193 194 195 197 198 200 203 204 206 207 208 209 210 211 212 213 214 215 217 218 219 220 221 222 223 224 225 227 228 229 230 231 233 235 237 238 239 240 242 243 245 247 248 249 250 251 252 255 256 257 258 261 262 263 264 265 266 268 270 271 272 274 275 276 277 278 280 282 283 284 288 289 290 291 292 293 294 295 297 298 300 55 240 86 173 98 30 169 75 184 92 232 140 43 54 59 201 92 232 140 264 43 54 59 172 4 180 254 70 217 160 122 201 13 271 158 203 156 267 41 276 157 193 54 185 112 124 201 78 167 246 181 157 193 54 185 112 81 124 291 281 110 66 109 235 92 21 201 78 167 246 181 245 197 38 226 300 232 59 121 181 118 94 80 4 201 90 181 118 94 80 49 4 148 77 287 112 245 157 146 201 179 108 206 109 229 82 228 97 21 269 223 267 159 37 83 201 78 167 181 205 246 2 42 59 95 98 136 150 232 234 254 50 66 146 189 236 287 296 299 6 46 47 62 83 85 100 103 140 191 199 244 285 3 9 14 15 19 22 24 25 28 30 32 34 38 41 49 53 54 56 63 73 86 93 104 105 106 107 110 114 118 121 122 125 128 131 139 147 149 152 153 162 170 178 182 190 192 193 194 196 216 219 226 231 241 245 253 260 271 273 279 286 10 17 20 27 60 68 72 82 91 109 111 115 123 124 126 127 132 133 138 145 154 172 174 176 179 184 187 217 220 224 228 230 233 238 240 247 256 258 262 276 280 291 292 293 294 31 251 1 4 5 7 8 11 12 13 16 18 23 26 29 33 35 36 39 40 43 44 45 48 51 52 55 57 58 61 64 65 67 69 70 71 74 75 76 77 79 80 81 84 87 88 89 90 92 94 96 99 101 102 112 113 116 117 119 120 129 130 134 135 137 141 142 143 144 148 151 155 156 157 158 160 161 163 164 165 166 168 169 171 173 175 177 180 183 185 186 188 195 197 198 200 202 203 204 207 208 209 210 211 212 213 214 215 218 221 222 225 227 235 237 239 242 243 248 249 250 252 255 257 259 261 263 264 265 266 268 270 272 274 275 277 278 281 282 283 284 288 289 290 295 297 298 300 21 269 223 267 28 159 37 222 252 55 249 214 178 216 201 57 2 42 59 78 95 98 136 146 150 167 181 205 232 234 246 254 6 30 46 47 50 62 66 83 85 100 103 140 189 191 199 236 244 285 287 296 299 76 3 4 5 9 10 14 15 16 17 19 20 22 24 25 27 32 34 35 38 39 41 43 44 48 49 53 54 56 60 63 64 67 68 69 70 72 73 82 84 86 91 93 99 102 104 105 106 107 109 110 111 112 114 115 118 121 122 123 124 125 126 127 128 131 132 133 134 138 139 141 142 144 145 147 149 152 153 154 158 162 170 171 172 174 176 179 182 184 187 190 192 193 194 196 211 217 219 220 224 226 228 230 231 233 238 240 241 243 245 247 250 253 256 258 260 262 266 271 273 274 276 279 280 281 282 284 286 291 292 293 294 215 31 235 23 1 7 8 11 12 13 18 26 29 33 36 40 45 51 52 58 61 65 71 74 75 77 79 80 81 87 88 89 90 92 94 96 97 101 108 113 116 117 119 120 129 130 135 137 143 148 151 155 156 157 160 161 163 164 165 166 168 169 173 175 177 180 183 185 186 188 195 197 198 200 202 203 204 206 207 208 209 210 212 213 218 221 225 227 229 237 239 242 248 251 255 257 259 261 263 264 265 268 270 272 275 277 278 283 288 289 290 295 297 298 300 74 96 215 61 181 275 76 238 226 209 221 9 147 201 78 167 246 205 167 181 42 226 246 164 209 221 9 147 268 213 126 33 197 91 187 201 78 128 131 167 181 205 42 99 102 290 280 259 223 41 148 77 47 273 17 195 163 201 78 167 181 246 205 42 181 2 98 150 232 234 59 146 50 66 95 136 189 236 254 287 296 299 6 46 85 100 103 140 191 199 244 285 14 19 24 25 30 32 34 37 38 49 53 56 62 83 106 107 114 118 125 128 131 139 149 152 178 182 190 192 196 216 226 231 241 253 260 267 279 286 3 4 9 10 15 16 28 39 41 54 60 68 72 73 130 86 91 93 102 269 109 111 115 121 122 123 124 126 127 141 145 147 153 154 158 159 162 172 174 176 179 187 193 194 211 214 220 224 230 245 247 256 258 262 271 276 281 284 291 292 293 294 31 52 1 5 7 8 11 12 13 18 20 21 22 23 26 27 29 33 35 36 40 43 44 45 48 51 55 57 58 61 63 64 65 67 69 70 71 74 75 76 79 80 81 82 84 87 88 89 90 92 94 96 97 101 104 105 108 110 112 113 116 117 119 120 129 132 133 134 135 137 138 142 143 144 151 155 156 157 160 161 164 165 166 168 169 170 171 173 175 177 180 183 184 185 186 188 197 198 200 202 203 204 206 207 208 209 210 212 213 215 217 218 219 221 222 225 227 228 229 233 235 237 238 239 240 242 243 248 249 250 251 252 255 257 261 263 264 265 266 268 270 272 274 275 277 278 282 283 288 289 295 297 298 300 77 47 273 196 17 195 163 63 22 166 135 20 223 238 201 78 128 33 131 42 167 181 205 246 2 59 98 150 232 234 50 66 95 136 146 254 157 6 30 46 62 83 85 100 103 140 189 191 199 236 244 267 285 287 296 299 259 3 4 5 9 10 14 15 16 19 24 25 28 32 34 37 38 39 41 43 44 49 53 54 56 60 64 67 68 69 70 72 73 82 86 91 93 99 102 104 105 106 107 109 110 111 112 114 115 118 121 122 123 124 125 126 127 139 141 142 144 145 147 149 152 153 154 158 159 162 170 171 172 174 176 178 179 182 187 190 192 193 194 211 214 216 219 220 224 226 230 231 241 243 245 247 250 253 256 258 260 262 271 274 276 279 281 282 284 286 291 292 293 294 65 57 75 235 31 1 7 8 11 12 13 18 21 23 26 27 29 35 36 40 45 48 51 52 55 58 61 71 74 76 79 80 81 84 87 88 89 90 92 94 96 97 101 108 113 116 117 119 120 129 130 132 133 134 137 138 143 148 151 155 156 160 161 164 165 168 169 173 175 177 180 183 184 185 186 188 197 198 200 202 203 204 206 207 208 209 210 212 213 215 217 218 221 222 225 227 228 229 233 237 239 240 242 248 249 251 252 255 257 261 263 264 265 266 268 269 270 272 275 277 278 280 283 288 289 290 295 297 298 300 262 118 280 158 297 115 276 200 176 249 5 85 144 23 146 201 167 176 249 5 244 85 144 23 118 69 135 110 156 256 21 36 201 246 76 78 167 181 258 208 16 215 23 249 153 127 248 175 211 42 268 117 51 201 2 50 59 66 78 95 98 136 146 150 167 181 205 232 234 246 254 6 19 25 30 41 46 47 53 62 83 85 100 103 107 114 118 140 152 189 191 199 236 244 253 267 285 287 296 299 2 3 137 20 22 24 28 32 34 49 50 54 59 63 66 68 73 82 230 91 93 95 98 104 106 109 110 121 122 124 136 139 146 147 153 162 167 170 178 181 182 293 192 193 194 196 216 226 232 234 241 245 246 260 271 273 276 279 281 219 286 291 1 4 5 7 8 9 10 11 12 13 14 15 17 18 21 26 27 29 31 33 35 36 37 38 39 40 43 44 45 48 52 55 56 57 58 60 61 64 65 67 69 70 71 72 74 75 76 77 79 80 81 84 86 87 88 89 90 92 94 96 97 99 101 102 105 108 111 112 113 115 116 119 120 123 125 126 128 129 130 131 132 133 134 135 138 141 142 143 144 145 148 149 151 154 155 156 157 158 159 160 161 163 164 165 166 168 169 171 172 173 174 176 177 179 180 183 184 185 186 187 188 190 195 197 198 200 202 203 204 206 207 209 210 212 213 214 217 218 220 221 222 223 224 225 227 228 229 231 233 235 237 238 239 240 242 243 247 250 251 252 255 256 257 259 261 262 263 264 265 266 269 270 272 274 275 277 278 280 282 283 284 288 289 290 292 294 295 297 298 300 248 175 211 42 268 117 51 14 37 41 205 244 15 101 201 78 152 274 300 35 254 43 76 128 33 67 90 89 131 259 2 3 6 9 19 20 22 24 25 28 30 32 34 38 46 47 49 50 53 54 56 59 62 63 64 66 68 69 73 82 83 85 86 91 93 95 98 100 103 104 105 106 107 109 110 114 118 121 122 124 125 126 136 139 140 142 146 147 149 150 153 162 167 170 174 178 181 182 189 190 191 192 193 194 196 199 216 219 226 231 232 234 236 241 245 246 253 260 267 271 273 276 279 281 284 285 286 287 291 296 299 92 99 134 1 4 5 7 8 10 11 12 13 16 17 18 21 23 26 27 29 31 36 39 40 44 45 48 52 55 57 58 60 61 65 70 71 72 74 75 77 79 80 81 84 87 88 94 96 97 102 108 111 112 113 115 116 119 120 123 127 129 130 132 133 135 137 138 141 143 144 145 148 151 154 155 156 157 158 159 160 161 163 164 165 166 168 169 171 172 173 176 177 179 180 183 184 185 186 187 188 195 197 198 200 202 203 204 206 207 208 209 210 212 213 214 215 217 218 220 221 222 223 224 225 227 228 229 230 233 235 237 238 239 240 242 243 247 249 250 251 252 255 256 257 258 261 262 263 264 265 266 269 270 272 275 277 278 280 282 283 288 289 290 292 293 294 295 297 298 219 88 45 101 106 179 209 26 1 224 266 79 51 98 201 286 2 42 59 78 150 167 181 205 232 234 246 42 50 66 83 85 95 100 136 146 189 236 254 287 296 299 2 14 19 25 32 34 37 38 41 46 49 53 103 106 114 118 125 139 149 150 178 181 182 190 191 192 196 199 205 226 232 234 241 260 267 273 279 285 286 3 4 5 6 7 8 9 10 11 12 13 15 16 17 20 21 22 23 24 27 28 29 30 31 33 35 36 39 40 43 44 47 48 52 54 56 57 58 60 61 62 63 64 65 67 68 69 70 71 72 73 74 75 76 77 80 81 82 84 86 87 89 90 91 92 93 94 96 97 99 102 104 105 107 108 109 110 111 112 113 115 116 117 119 120 121 122 123 124 126 127 128 129 130 131 132 133 134 135 137 138 140 141 142 143 144 145 147 148 152 153 154 155 156 157 158 159 160 161 162 163 164 165 166 168 169 170 171 172 173 174 175 176 177 180 183 184 185 186 187 188 193 194 195 197 198 200 202 203 204 206 207 210 211 212 213 214 215 216 217 218 220 221 222 223 227 228 229 230 231 233 235 237 238 239 240 242 243 244 245 247 248 249 250 251 252 253 255 256 257 258 259 261 262 263 264 268 269 270 271 274 275 276 277 278 280 281 282 283 284 288 289 291 292 293 294 295 297 298 55 18 151 208 225 265 272 290 300 1 121 224 124 266 79 51 284 54 59 47 222 203 176 98 201 62 78 167 246 152 168 157 277 33 67 90 89 42 2 6 14 19 25 30 32 34 37 38 41 46 49 50 53 56 66 83 85 95 100 103 106 107 114 118 125 128 131 136 139 140 146 149 150 178 181 182 189 190 191 192 196 199 205 216 226 231 232 234 236 241 244 253 254 260 267 273 279 285 286 287 296 299 3 4 5 7 8 9 10 11 12 13 15 16 17 18 20 21 22 23 24 26 27 28 29 31 35 36 39 40 43 44 45 48 52 55 57 58 60 61 63 64 65 68 69 70 71 72 73 74 75 76 77 80 81 82 84 86 87 88 91 92 93 94 96 97 99 101 102 104 105 108 109 110 111 112 113 115 116 117 119 120 122 123 126 127 129 130 132 133 134 135 137 138 141 142 143 144 145 147 148 151 153 154 155 156 158 159 160 161 162 163 164 165 166 169 170 171 172 173 174 175 177 179 180 183 184 185 186 187 188 193 194 195 197 198 200 202 204 206 207 208 209 210 211 212 213 214 215 217 218 219 220 221 223 225 227 228 229 230 233 235 237 238 239 240 242 243 245 247 248 249 250 251 252 255 256 257 258 259 261 262 263 264 265 268 269 270 271 272 274 275 276 278 280 281 282 283 288 289 290 291 292 293 294 295 297 298 300 230 174 99 118 119 276 72 183 126 179 92 43 101 152 157 201 167 78 246 246 181 126 179 92 43 101 152 157 86 224 69 296 21 212 188 167 201 78 131 246 181 63 16 188 27 152 171 1 133 84 11 240 83 61 172 167 201 254 2 78 246 84 11 240 83 151 61 172 102 41 99 292 231 184 2 201 128 78 294 90 221 111 30 197 144 292 176 91 162 39 167 136 201 176 283 91 162 39 167 136 193 149 265 107 70 77 181 179 201 228 103 28 80 61 138 164 281 101 286 27 133 229 177 201 254 167 42 78 181 205 246 2 59 98 150 232 234 42 50 66 95 136 146 181 205 246 83 85 100 189 236 287 296 299 6 47 103 191 199 244 267 285 14 19 22 24 25 30 32 34 37 38 41 46 49 53 54 56 62 86 93 106 107 109 114 118 125 128 131 139 140 149 152 162 178 182 190 192 196 216 226 231 241 253 260 271 273 279 9 10 15 16 17 20 28 60 63 68 72 73 82 91 102 104 110 115 121 122 123 127 132 141 91 147 153 154 170 171 172 174 176 179 238 193 194 211 217 220 224 228 230 233 245 247 256 258 262 276 284 291 292 44 294 282 223 1 3 4 5 7 8 11 12 13 18 21 23 26 29 31 33 35 36 39 40 43 45 48 51 52 55 57 58 64 65 67 69 70 71 74 75 76 77 79 81 84 87 88 89 90 92 94 96 97 99 105 108 111 112 113 116 117 119 120 124 126 129 130 134 135 137 142 143 144 145 148 151 155 156 157 158 159 160 161 163 165 166 168 169 173 175 180 183 184 185 186 187 188 195 197 198 200 202 203 204 206 207 208 209 210 212 213 214 215 218 219 221 222 225 227 235 237 239 240 242 243 248 249 250 251 252 255 257 259 261 263 264 265 266 268 269 270 272 274 275 277 278 280 283 288 289 290 293 295 297 298 300 101 188 286 27 133 229 177 178 219 2 189 126 270 124 111 167 201 254 78 168 33 67 131 42 50 59 66 95 98 136 146 150 181 205 232 234 246 6 30 46 47 62 83 85 100 103 140 191 199 236 244 267 285 287 296 299 137 3 4 5 9 10 14 15 16 17 19 20 22 24 25 28 32 34 35 37 38 39 41 43 44 48 49 53 54 56 60 63 64 68 69 70 72 73 82 84 86 91 93 99 102 104 105 106 107 109 110 112 114 115 118 121 122 123 125 127 128 132 134 138 139 141 142 144 145 147 149 152 153 154 158 159 162 170 171 172 174 176 179 182 187 190 192 193 194 196 211 214 216 217 220 224 226 228 230 231 233 241 243 245 247 250 253 256 258 260 262 266 271 273 274 276 279 281 282 284 291 292 293 294 8 65 75 215 31 223 1 7 11 12 13 18 21 23 26 29 36 40 45 51 52 55 57 58 61 71 74 76 77 79 80 81 87 88 89 90 92 94 96 97 108 113 116 117 119 120 129 130 135 143 148 151 155 156 157 160 161 163 164 165 166 169 173 175 180 183 184 185 186 195 197 198 200 202 203 204 206 207 208 209 210 212 213 218 221 222 225 227 235 237 238 239 240 242 248 249 251 252 255 257 259 261 263 264 265 268 269 272 275 277 278 280 283 288 289 290 295 297 298 300 250 236 84 4 105 77 170 199 165 70 216 217 112 274 211 201 165 70 216 217 112 274 211 98 202 177 191 27 53 52 201 123 104 215 256 186 251 178 220 162 209 2 141 131 201 42 167 181 205 246 78 95 136 146 150 232 234 254 6 50 83 85 100 189 199 236 267 285 287 296 299 59 66 98 14 19 24 32 34 38 41 244 47 49 53 56 62 103 106 107 109 114 118 125 139 149 178 190 191 192 216 226 231 241 244 260 273 279 286 1 3 4 5 7 8 9 10 11 12 13 15 16 17 20 21 22 23 25 26 27 28 29 30 31 33 35 36 37 39 40 43 44 45 46 48 51 52 54 57 58 60 61 63 64 65 67 68 69 70 71 72 73 74 76 77 79 80 81 82 84 86 87 88 89 90 91 92 93 94 96 99 101 102 105 108 110 111 112 113 115 116 119 120 121 122 124 126 127 128 129 130 132 133 134 135 137 138 140 142 143 144 145 147 148 152 153 154 155 156 157 158 159 160 163 164 165 166 168 169 170 171 172 173 174 175 176 177 179 180 182 183 184 185 187 188 193 194 195 196 197 198 200 202 203 204 206 210 211 212 213 214 217 218 219 221 222 223 224 227 228 229 230 233 235 237 238 239 240 242 243 245 247 248 249 250 252 253 255 257 258 259 261 262 263 264 266 268 269 270 271 274 275 276 277 278 280 281 282 283 284 288 289 291 292 293 294 295 297 298 272 18 55 75 97 117 151 161 207 208 225 265 290 300 162 208 209 2 198 141 131 18 39 164 288 25 23 138 201 42 78 167 181 205 246 59 95 98 136 146 150 232 234 254 30 6 50 66 83 85 100 189 199 236 267 285 287 296 299 14 19 24 32 34 37 38 41 46 47 49 53 56 62 103 106 107 109 114 118 125 128 139 140 149 152 178 182 190 191 192 196 216 226 231 241 244 253 260 273 279 286 157 300 1 3 4 5 7 8 9 10 11 12 13 15 16 17 20 21 22 26 27 28 29 31 33 35 36 40 43 44 45 48 51 52 54 55 57 58 60 61 63 64 65 67 68 69 70 71 72 73 74 75 76 77 79 80 81 82 84 86 87 88 89 90 91 92 93 94 96 97 99 101 102 104 105 108 110 111 112 113 115 116 117 119 120 121 122 123 124 126 127 129 130 132 133 134 135 137 142 143 144 145 147 148 151 153 154 155 156 158 159 160 161 163 165 166 168 169 170 171 172 173 174 175 176 177 179 180 183 184 185 186 187 188 193 194 195 197 200 202 203 204 206 207 210 211 212 213 214 215 217 218 219 220 221 222 223 224 225 227 228 229 230 233 235 237 238 239 240 242 243 245 247 248 249 250 251 252 255 256 257 258 259 261 262 263 264 265 266 268 269 270 271 272 274 275 276 277 278 280 281 282 283 284 289 290 291 292 293 294 295 297 298 157 138 258 111 204 260 152 49 78 50 143 185 231 19 201 78 94 50 143 185 231 19 247 270 14 107 159 198 199 201 89 2 260 136 271 150 272 131 51 127 212 69 82 28 42 201 78 167 246 181 51 127 212 69 43 82 28 163 152 281 277 147 75 201 168 78 167 246 181 259 247 98 55 231 45 178 184 286 134 120 29 34 228 276 182 201 2 42 59 78 167 181 205 232 246 50 66 95 136 146 150 234 254 287 299 2 6 46 47 59 83 85 98 103 191 199 205 232 236 285 296 14 19 22 24 25 28 30 32 37 38 41 49 53 54 56 62 73 82 86 93 100 106 107 109 114 118 122 125 128 131 139 140 149 152 153 162 189 190 192 196 216 219 226 241 244 253 260 267 271 273 279 3 9 10 16 36 39 60 63 68 72 77 91 102 104 110 111 115 67 124 126 132 133 138 145 147 148 154 159 166 171 172 174 65 176 292 183 184 187 188 193 194 197 200 211 213 217 220 224 230 231 233 238 239 240 242 245 247 256 258 261 262 33 270 280 291 292 293 294 295 298 31 84 89 12 58 223 289 1 4 5 7 8 11 13 15 17 18 20 21 23 26 27 35 40 43 44 48 51 52 57 61 64 69 70 71 74 75 76 79 80 81 87 88 90 92 94 96 97 99 101 105 108 112 113 116 117 119 121 123 127 129 130 135 137 141 142 143 144 151 155 156 157 158 160 161 163 164 165 168 169 170 173 175 177 179 180 185 186 195 198 202 203 204 206 207 208 209 210 212 214 215 218 221 222 225 227 229 235 237 243 248 249 250 251 252 255 257 263 264 265 266 268 269 272 274 275 277 278 281 282 283 284 288 290 297 300 286 134 120 29 34 228 276 20 141 254 272 260 121 215 122 182 201 78 167 181 246 152 168 157 67 90 2 6 30 42 46 47 50 59 66 83 85 95 98 100 103 136 146 150 189 191 199 205 232 234 236 267 285 287 296 299 259 3 4 5 9 10 14 15 16 17 19 22 24 25 27 28 32 35 36 37 38 39 41 43 44 48 49 52 53 54 56 60 62 63 64 68 69 70 71 72 73 77 82 84 86 91 93 99 102 104 105 106 107 109 110 111 112 114 115 118 123 124 125 126 127 128 131 132 133 138 139 140 142 144 145 147 148 149 153 154 158 159 162 166 170 171 172 174 175 176 178 179 183 184 187 188 190 192 193 194 196 197 198 200 211 213 214 216 217 219 220 224 226 230 231 233 238 239 240 241 242 243 244 245 247 250 253 256 258 261 262 266 269 270 271 273 274 277 279 280 281 282 283 284 291 292 293 294 295 298 137 235 12 31 58 89 223 297 221 289 1 7 8 11 13 18 21 23 26 33 40 45 51 55 57 61 65 74 75 76 79 80 81 87 88 92 94 96 97 101 108 113 116 117 119 129 130 135 143 151 155 156 160 161 163 164 165 169 173 177 180 185 186 195 202 203 204 206 207 208 209 210 212 218 222 225 227 229 237 248 249 251 252 255 257 263 264 265 268 275 278 288 290 300 204 55 282 169 182 162 61 82 46 14 5 194 275 211 201 78 167 181 246 205 167 181 246 42 98 2 59 150 232 136 146 95 234 254 47 50 62 66 83 85 100 103 189 191 199 236 267 285 287 296 299 6 19 24 25 30 32 34 37 38 41 49 53 56 106 107 114 118 125 128 131 139 140 149 152 178 190 192 196 216 226 231 241 244 253 260 273 279 286 3 86 9 10 15 16 17 20 22 27 28 36 39 54 60 99 68 71 72 142 77 82 86 91 93 102 104 109 110 111 115 121 122 123 124 127 132 133 138 141 145 147 148 153 154 162 166 170 171 172 174 175 26 179 182 184 187 200 213 220 224 228 230 233 239 240 242 245 247 256 258 261 262 266 270 271 276 281 283 284 291 292 293 213 295 298 84 113 289 1 4 7 8 11 12 13 18 21 23 29 31 33 35 40 43 44 45 48 51 52 57 58 63 64 65 67 69 70 73 74 75 76 79 80 81 87 88 89 90 92 94 96 97 101 105 108 112 116 117 119 120 126 129 130 134 135 137 143 144 151 155 156 157 158 159 160 161 163 164 165 168 173 176 177 180 183 185 186 188 193 195 197 198 202 203 206 207 208 209 210 212 214 215 217 218 219 221 222 223 225 227 229 235 237 238 243 248 249 250 251 252 255 257 259 263 264 265 268 269 272 274 277 278 280 288 290 294 297 300 46 14 5 279 194 275 211 159 272 95 217 44 158 126 214 201 78 128 33 131 167 181 205 246 42 98 2 59 150 232 234 136 146 254 277 90 6 30 47 50 62 66 83 85 100 103 189 191 199 236 267 285 287 296 299 35 89 259 3 4 9 10 15 16 17 19 20 22 24 25 27 28 32 34 36 37 38 39 41 43 48 49 52 53 54 56 60 63 64 67 68 69 70 71 72 73 77 82 84 86 91 93 99 102 104 105 106 107 109 110 111 112 114 115 118 121 122 123 124 125 127 132 133 134 138 139 140 141 142 144 145 147 148 149 152 153 154 162 166 170 171 172 174 175 176 178 179 182 183 184 187 190 192 193 196 200 213 216 219 220 224 226 228 230 231 233 238 239 240 241 242 243 244 245 247 250 253 256 258 260 261 262 266 269 270 271 273 274 276 280 281 282 283 284 286 291 292 293 294 295 298 31 223 221 289 1 7 8 11 12 13 18 21 23 26 29 40 45 51 55 57 58 61 65 74 75 76 79 80 81 87 88 92 94 96 97 101 108 113 116 117 119 120 129 130 135 137 143 151 155 156 157 160 161 163 164 165 168 169 173 177 180 185 186 188 195 197 198 202 203 204 206 207 208 209 210 212 215 218 222 225 227 229 235 237 248 249 251 252 255 257 263 264 265 268 278 288 290 297 300 215 88 40 197 76 194 45 144 138 225 13 120 177 277 52 182 201 2 42 50 59 66 78 83 85 95 98 100 136 146 150 167 181 189 205 232 234 236 246 254 287 296 299 42 3 6 9 14 15 19 22 24 25 28 30 32 34 37 38 41 46 47 49 53 54 56 62 63 73 82 86 93 103 104 105 106 107 109 110 114 118 121 122 125 128 131 139 140 147 149 152 153 162 170 178 190 191 192 193 196 199 216 219 226 231 241 244 245 253 260 267 271 273 279 285 286 10 12 20 21 27 29 36 40 45 50 51 58 59 60 61 66 68 71 79 80 81 87 94 95 98 100 111 113 115 119 123 124 126 130 132 133 135 136 141 145 150 154 155 156 159 165 166 171 172 173 175 175 176 179 180 133 185 187 188 189 194 197 200 203 204 205 29 212 213 217 218 220 221 223 224 227 228 229 230 233 236 238 239 240 247 249 251 252 115 258 261 262 263 264 268 33 276 278 280 283 288 289 292 293 294 295 296 297 288 31 35 72 112 174 222 265 275 282 291 300 101 108 160 163 209 210 248 272 11 23 57 127 148 1 4 5 7 8 16 17 18 26 39 43 44 48 55 64 65 67 69 70 74 75 77 84 89 90 91 92 96 97 99 102 116 117 129 134 137 142 143 151 157 158 161 164 168 169 183 184 186 195 198 202 206 207 208 211 214 235 237 242 243 250 255 256 257 259 266 269 270 274 281 284 290 298 138 225 13 120 177 277 52 164 77 183 121 181 182 201 78 167 246 168 274 157 300 57 85 35 140 43 76 33 137 90 89 202 259 299 7 253 42 2 3 4 5 6 8 9 10 11 12 14 15 16 17 19 20 21 22 23 24 25 27 28 29 30 31 32 34 36 37 38 39 40 41 44 45 46 47 48 49 50 51 53 54 56 58 59 60 61 62 63 64 65 66 67 68 69 70 71 72 73 74 79 80 81 82 83 84 86 87 88 91 92 93 94 95 96 98 99 100 102 103 104 105 106 107 109 110 111 112 113 114 115 118 119 122 123 124 125 126 127 128 129 130 131 132 133 134 135 136 139 141 142 143 144 145 146 147 148 149 150 152 153 154 155 156 158 159 162 165 166 169 170 171 172 173 174 175 176 178 179 180 184 185 187 188 189 190 191 192 193 194 195 196 197 198 199 200 203 204 205 206 211 212 213 214 215 216 217 218 219 220 221 223 224 226 227 228 229 230 231 232 233 234 236 238 239 240 241 242 243 244 245 247 249 250 251 252 254 255 256 257 258 260 261 262 263 264 266 267 268 269 270 271 273 276 278 279 280 281 282 283 284 285 286 287 288 289 291 292 293 294 295 296 297 298 1 18 26 55 75 97 101 108 116 117 151 160 161 163 186 207 208 209 210 222 235 237 248 265 272 275 290 7 232 155 287 187 140 4 281 293 257 163 98 81 283 201 1 293 257 163 98 81 283 50 90 49 299 56 111 201 198 239 152 215 153 193 184 252 206 260 165 45 157 53 77 201 232 78 167 181 205 246 42 98 2 59 146 150 181 205 232 234 50 95 136 254 66 85 100 189 236 287 6 30 46 47 62 83 103 140 191 199 244 267 285 296 299 14 19 25 32 34 37 49 114 118 125 139 149 178 182 196 216 226 241 273 279 286 1 3 4 5 7 8 9 10 11 12 13 15 16 17 20 21 22 23 24 26 27 28 29 31 33 35 36 38 39 40 41 43 44 48 51 52 54 56 57 58 60 61 63 64 65 67 68 69 70 71 72 73 74 75 76 79 80 81 82 84 86 87 88 89 90 91 92 93 94 96 99 101 102 104 105 106 107 108 109 110 111 112 113 115 116 119 120 121 122 123 124 126 127 128 129 130 131 132 133 134 135 137 138 141 142 143 144 145 147 148 154 155 156 158 159 160 161 162 163 164 166 168 169 170 171 172 173 174 175 176 177 179 180 183 185 187 188 190 192 194 195 197 200 202 203 204 209 210 211 212 213 214 217 218 219 220 221 222 223 224 227 228 229 230 231 233 235 237 238 240 242 243 245 247 248 249 250 251 253 255 256 257 258 259 261 262 263 264 266 268 269 270 271 274 275 276 277 278 280 281 282 283 284 288 289 291 292 293 294 295 297 298 272 18 55 97 117 151 186 207 208 225 265 290 300 206 260 165 45 157 53 77 167 99 164 15 255 122 267 201 90 78 246 128 33 67 2 42 59 98 146 150 181 205 232 234 50 66 83 85 95 100 136 189 236 254 287 296 299 6 14 19 25 30 32 34 37 38 41 46 47 49 56 62 103 107 114 118 125 139 140 149 152 178 182 190 191 196 199 216 226 241 244 253 273 279 285 286 57 235 1 3 4 5 7 8 9 10 11 12 13 16 17 18 20 21 22 23 24 26 27 28 29 31 35 36 39 40 43 44 48 51 52 54 58 60 61 63 64 65 68 69 70 71 72 73 74 75 76 79 80 81 82 84 86 87 88 89 91 92 93 94 96 97 101 102 104 105 106 108 109 110 111 112 113 115 116 117 119 120 121 123 124 126 127 129 130 131 132 133 134 135 137 138 141 142 143 144 145 147 148 151 153 154 155 156 158 159 160 161 162 163 166 168 169 170 171 172 173 174 175 176 177 179 180 183 184 185 186 187 188 192 193 194 195 197 198 200 202 203 204 207 208 209 210 211 212 213 214 215 217 218 219 220 221 222 223 224 225 227 228 229 230 231 233 237 238 239 240 242 243 245 247 248 249 250 251 252 256 257 258 259 261 262 263 264 265 266 268 269 270 271 272 274 275 276 277 278 280 281 282 283 284 288 289 290 291 292 293 294 295 297 298 300 55 42 192 133 212 197 85 157 180 70 87 170 254 234 201 35 70 87 170 21 254 234 168 32 184 77 85 247 251 201 184 81 5 207 270 127 190 151 150 52 292 131 111 45 2 201 78 167 181 246 42 205 167 181 246 2 42 59 95 98 136 146 205 232 234 50 66 254 6 47 83 85 100 199 236 267 285 287 296 299 14 19 25 30 32 41 46 49 53 62 103 107 114 118 125 140 149 152 178 182 189 191 196 226 244 253 273 3 9 15 22 28 34 37 54 99 73 82 86 91 93 104 109 110 124 147 162 170 190 193 194 216 241 245 260 271 279 286 259 1 4 7 8 10 11 12 13 16 17 18 20 21 23 24 26 27 29 31 33 35 36 38 39 40 43 44 48 51 55 56 57 58 60 61 63 64 65 67 68 69 70 71 72 74 75 76 77 79 80 84 87 88 89 90 92 94 96 97 101 102 105 106 108 112 113 115 116 117 119 120 121 122 123 126 128 129 130 132 133 134 135 137 138 139 141 142 143 144 145 148 153 154 155 156 157 158 159 160 161 163 164 165 166 168 169 171 172 173 174 175 176 177 179 180 183 185 186 187 188 192 195 197 198 200 202 203 204 206 208 209 210 211 212 213 214 215 217 218 219 220 221 222 223 224 225 227 228 229 230 231 233 235 237 238 239 240 242 243 247 248 249 250 251 252 255 256 257 258 261 262 263 264 265 266 268 269 272 274 275 276 277 278 280 281 282 283 284 288 289 290 291 293 294 295 297 298 300 150 52 292 263 131 111 45 122 78 106 61 101 12 201 152 30 128 33 167 181 246 168 67 2 42 59 95 98 136 146 205 232 234 254 6 47 50 66 83 85 100 189 199 236 267 285 287 296 299 259 3 9 14 15 19 22 24 25 28 32 34 37 38 41 46 49 53 54 56 62 63 73 82 86 91 93 103 104 105 107 109 110 114 118 121 124 125 139 140 147 149 153 162 170 178 182 190 191 192 193 194 196 216 219 226 231 241 244 245 253 260 271 273 279 284 286 70 137 20 1 4 5 7 8 10 11 13 16 17 18 21 23 26 27 29 31 35 36 39 40 43 44 48 51 55 57 58 60 64 65 68 69 71 72 74 75 76 77 79 80 81 84 87 88 89 90 92 94 96 97 99 102 108 112 113 115 116 117 119 120 123 126 127 129 130 132 133 134 135 138 141 142 143 144 145 148 151 154 155 156 157 158 159 160 161 163 164 165 166 169 171 172 173 174 175 176 177 179 180 183 184 185 186 187 188 195 197 198 200 202 203 204 206 207 208 209 210 211 212 213 214 215 217 218 220 221 222 223 224 225 227 228 229 230 233 235 237 238 239 240 242 243 247 248 249 250 251 252 255 256 257 258 261 262 264 265 266 268 269 270 272 274 275 276 277 278 280 281 282 283 288 289 290 291 293 294 295 297 298 300 156 174 275 269 80 293 290 35 274 239 5 208 287 54 201 42 78 98 167 181 205 246 2 59 95 136 146 150 232 234 254 78 98 167 181 205 246 6 30 50 66 83 85 100 189 199 236 267 285 296 299 14 19 25 32 41 46 47 49 53 62 95 107 114 118 136 146 149 182 191 196 226 244 3 4 7 9 10 11 12 13 15 16 17 20 22 23 24 27 28 31 34 36 37 38 39 40 43 44 45 48 52 56 58 60 63 64 67 68 69 70 71 72 73 74 77 81 82 84 86 87 88 89 90 91 92 93 96 99 102 103 104 105 106 109 110 111 112 113 115 119 121 122 123 124 125 126 127 128 131 132 133 134 135 138 139 140 141 142 143 144 145 147 148 152 153 154 155 158 159 162 165 166 169 170 171 172 173 175 176 177 178 179 180 183 184 185 187 188 190 192 193 194 197 198 200 204 206 211 212 213 214 216 217 218 219 220 223 224 227 228 230 231 233 238 240 241 242 243 245 247 249 250 251 252 253 255 256 257 258 259 260 261 262 263 264 266 270 271 273 276 277 279 280 281 282 283 284 286 288 291 292 294 295 297 298 29 51 61 79 94 108 120 160 164 203 265 269 272 275 289 1 8 26 117 137 151 168 207 210 222 237 18 21 33 55 57 65 75 76 97 101 116 129 130 157 161 163 186 195 202 209 215 221 225 229 235 248 268 278 300 274 239 5 208 287 6 54 109 224 197 104 189 190 166 125 201 168 30 128 33 67 131 2 42 59 78 98 150 167 181 205 232 234 246 43 76 259 14 19 25 32 41 46 47 49 50 53 62 66 83 85 95 100 103 107 114 118 136 140 146 149 152 178 182 191 196 199 226 236 244 253 254 267 273 285 296 299 70 1 3 4 7 8 9 10 11 12 13 15 16 17 18 20 21 22 23 24 26 27 28 29 31 34 35 36 37 38 39 40 44 45 48 51 52 56 57 58 60 61 63 64 65 68 69 71 72 73 74 75 77 79 80 81 82 84 86 87 88 89 90 91 92 93 94 96 97 99 101 102 105 106 108 110 111 112 113 115 116 117 119 120 121 122 123 124 126 127 129 130 132 133 134 135 137 138 139 141 142 143 144 145 147 148 153 154 155 156 157 158 159 160 161 162 163 164 165 169 170 171 172 173 174 175 176 177 179 180 183 184 185 186 187 188 192 193 194 195 198 200 202 203 204 206 207 209 210 211 212 213 214 215 216 217 218 219 220 221 222 223 225 227 228 229 230 231 233 235 237 238 240 241 242 243 245 247 248 249 250 251 252 255 256 257 258 260 261 262 263 264 265 266 268 269 270 271 272 275 276 277 278 279 280 281 282 283 284 286 288 289 290 291 292 293 294 295 297 298 300 55 151 29 266 108 285 47 115 3 156 157 259 293 240 139 83 98 201 232 78 2 59 95 146 150 167 181 205 234 246 6 50 66 83 85 100 189 199 236 267 285 287 296 299 42 136 254 14 19 22 24 25 28 32 34 37 41 46 47 49 53 54 56 62 73 82 86 93 103 106 107 114 118 122 125 149 153 162 178 182 192 194 196 97 219 226 231 241 244 245 260 271 273 279 190 1 4 5 7 8 9 10 11 12 13 15 16 17 18 20 21 23 26 27 30 31 33 35 36 38 39 40 43 44 45 48 51 52 55 57 58 60 61 63 64 65 67 68 69 70 71 72 74 75 76 77 79 80 81 84 87 88 89 90 91 92 94 96 99 101 102 104 105 109 110 111 112 113 116 117 119 120 121 123 124 126 127 128 129 130 131 132 133 134 135 137 138 140 141 142 143 144 145 147 148 151 152 154 155 158 159 160 161 163 164 165 166 168 169 170 171 172 173 174 175 176 177 179 180 183 184 185 186 187 188 191 193 195 197 198 200 202 203 204 206 207 208 209 210 211 212 213 214 215 216 217 218 220 221 222 223 224 225 227 228 229 230 233 235 237 238 239 242 243 247 248 249 250 251 252 253 255 256 257 258 261 262 263 264 265 268 269 270 272 274 275 276 277 278 280 281 282 283 284 286 288 289 290 291 292 294 295 297 298 300 157 288 259 293 240 242 139 206 252 257 38 256 186 109 201 232 57 254 2 42 59 78 95 98 146 150 167 181 205 234 246 6 30 50 66 83 85 100 136 189 199 236 267 285 287 296 299 14 19 22 24 25 28 32 34 37 41 46 47 49 53 54 56 62 73 82 86 93 103 106 107 114 118 122 125 128 131 140 149 152 153 162 178 182 190 191 192 194 196 216 219 226 231 241 244 245 253 260 271 273 279 286 168 43 26 1 3 4 5 7 8 9 10 11 12 13 15 16 17 18 20 21 23 27 29 31 33 35 36 39 40 44 45 48 51 52 55 58 60 61 63 64 65 67 68 69 70 71 72 74 75 76 77 79 80 81 84 87 88 89 90 91 92 94 96 97 99 101 102 104 105 108 110 111 112 113 115 116 117 119 120 121 123 124 126 127 129 130 132 133 134 135 137 138 141 142 143 144 145 147 148 151 154 155 156 158 159 160 161 163 164 165 166 169 170 171 172 173 174 175 176 177 179 180 183 184 185 187 188 193 195 197 198 200 202 203 204 207 208 209 210 211 212 213 214 215 217 218 220 221 222 223 224 225 227 228 229 230 233 235 237 238 239 243 247 248 249 250 251 255 258 261 262 263 264 265 266 268 269 270 272 274 275 276 277 278 280 281 282 283 284 289 290 291 292 294 295 297 298 300 278 293 213 252 110 288 221 32 130 211 287 228 204 44 201 78 167 246 181 167 246 130 211 287 228 204 265 44 190 294 267 290 298 144 201 78 128 131 167 181 246 210 218 102 20 70 176 156 73 199 279 255 46 101 234 198 201 78 199 279 255 46 101 234 198 45 155 22 226 136 109 13 201 30 167 20 219 132 60 155 126 107 172 116 46 35 45 232 170 201 172 116 46 35 45 232 170 128 226 284 139 49 264 64 201 53 126 12 165 275 69 283 80 272 76 222 204 20 116 201 2 42 50 59 66 78 95 98 136 146 150 167 181 205 232 234 246 254 287 6 14 19 25 30 41 46 47 49 62 83 85 100 103 107 114 118 125 140 149 152 182 189 190 191 196 199 236 244 253 267 285 296 299 22 24 28 32 34 37 50 54 66 73 82 86 31 106 109 122 136 139 162 178 194 216 231 241 245 260 271 273 279 286 287 282 1 3 4 5 7 8 9 10 11 13 15 16 17 18 21 23 26 27 29 33 35 36 38 39 40 43 44 45 48 51 52 55 56 57 58 60 61 63 64 65 67 68 70 71 72 74 75 77 79 81 84 87 88 89 90 91 92 93 94 96 97 99 101 102 104 105 108 110 111 112 113 115 117 119 120 121 123 124 127 128 129 130 131 132 133 134 135 137 138 141 142 143 144 145 147 148 151 153 154 155 156 157 158 159 160 161 163 164 166 168 169 170 171 172 173 174 175 176 177 179 180 183 184 185 186 187 188 192 193 195 197 198 200 202 203 206 207 208 209 210 211 212 213 214 215 217 218 219 220 221 223 224 225 226 227 228 229 230 233 235 237 238 239 240 242 243 247 248 249 250 251 252 255 256 257 258 259 261 262 263 264 265 266 268 269 270 274 276 277 278 280 281 284 288 289 290 291 292 293 294 295 297 298 300 272 67 76 222 204 20 116 134 264 261 153 197 87 114 189 201 2 42 59 78 95 98 146 150 167 181 205 232 234 246 274 300 43 259 299 6 14 19 22 24 25 28 30 32 34 37 38 41 46 47 49 50 53 54 56 62 66 73 82 83 85 86 93 100 103 106 107 109 118 122 125 128 131 136 139 140 149 152 162 178 182 190 191 192 194 196 199 216 219 226 231 236 241 244 245 253 254 260 267 271 273 279 285 286 287 296 143 137 1 3 4 5 7 8 9 10 11 12 13 15 16 17 18 21 23 26 27 29 31 33 35 36 39 40 44 45 48 51 52 55 57 58 60 61 63 64 65 68 69 70 71 72 74 75 77 79 80 81 84 88 89 90 91 92 94 96 97 99 101 102 104 105 108 110 111 112 113 115 117 119 120 121 123 124 126 127 129 130 132 133 135 138 141 142 144 145 147 148 151 154 155 156 157 158 159 160 161 163 164 165 166 168 169 170 171 172 173 174 175 176 177 179 180 183 184 185 186 187 188 193 195 198 200 202 203 206 207 208 209 210 211 212 213 214 215 217 218 220 221 223 224 225 227 228 229 230 233 235 237 238 239 240 242 243 247 248 249 250 251 252 255 256 257 258 262 263 265 266 268 269 270 275 276 277 278 280 281 282 283 284 288 289 290 291 292 293 294 295 297 298 52 242 274 296 114 281 127 226 81 206 145 236 124 27 190 201 146 246 167 81 206 145 236 124 27 190 195 297 103 7 143 101 112 146 201 78 246 167 296 124 237 277 286 166 119 192 162 208 275 289 79 201 78 167 181 246 2 42 59 98 150 205 232 95 136 146 234 254 50 66 85 189 236 287 299 6 30 46 47 83 100 103 199 267 285 14 25 41 49 53 107 114 118 125 190 191 196 244 3 4 5 9 10 15 16 17 19 20 22 24 27 28 32 34 35 36 37 38 39 43 44 48 52 54 56 60 62 63 64 67 68 69 70 71 72 73 77 82 84 86 90 91 93 99 102 104 105 106 109 110 111 112 115 121 122 123 126 127 128 131 132 133 134 138 139 140 141 142 144 145 147 149 152 153 154 158 159 170 171 172 174 175 176 178 179 182 184 187 193 194 211 214 216 217 219 220 224 226 228 230 231 233 238 239 240 241 242 243 245 247 250 253 256 258 259 260 262 266 271 273 274 276 279 280 281 282 284 291 292 293 294 295 298 12 23 29 45 58 61 74 113 119 124 155 297 166 180 185 188 200 206 213 223 249 251 252 261 263 268 269 278 283 31 40 80 89 96 204 227 257 94 108 160 265 11 248 1 7 8 13 18 21 26 33 51 55 57 65 75 76 81 87 88 92 97 101 116 117 120 129 130 135 137 143 148 151 156 157 161 163 164 165 168 169 173 177 183 186 195 197 198 202 203 207 209 210 212 215 218 221 222 225 229 235 255 264 270 272 288 290 300 64 162 208 275 216 289 79 7 204 19 225 62 229 32 201 2 42 59 78 98 150 167 181 205 232 246 50 66 85 95 136 146 189 234 236 254 287 296 299 6 14 25 30 41 46 47 49 53 83 100 103 107 114 118 125 140 149 152 190 191 196 199 244 253 267 285 3 4 5 9 10 11 12 13 15 16 17 20 21 22 23 24 27 28 29 31 33 34 35 36 37 38 39 40 43 44 45 48 52 54 56 58 60 61 63 67 68 69 70 71 72 73 74 77 81 82 84 86 87 88 89 90 91 92 93 96 99 102 104 105 106 109 110 111 112 113 115 119 121 122 123 124 126 127 128 131 132 133 134 135 138 139 141 142 143 144 145 147 148 153 154 155 156 157 158 159 165 166 168 169 170 171 172 173 174 175 176 177 178 179 180 182 183 184 185 187 188 192 193 194 197 198 200 206 211 212 213 214 215 217 218 219 220 221 223 224 226 227 228 230 231 233 238 239 240 241 242 243 245 247 249 250 251 252 255 256 257 258 259 260 261 262 263 264 266 268 269 270 271 273 274 276 277 278 279 280 281 282 283 284 286 288 291 292 293 294 295 297 298 65 1 8 26 55 80 94 108 116 117 130 160 203 207 210 222 265 290 300 163 75 76 202 235 248 18 51 57 97 101 120 129 137 151 161 164 186 195 209 237 272 78 109 198 106 217 169 108 89 58 162 275 12 235 129 289 42 83 181 201 2 50 59 95 98 136 146 150 167 205 232 234 246 254 6 14 19 25 32 41 42 46 49 62 66 78 83 85 291 103 107 114 118 125 140 149 178 189 190 191 196 199 226 236 244 253 273 285 287 296 53 86 141 267 1 3 4 5 7 8 9 10 11 13 15 16 17 20 21 22 23 24 26 27 28 29 30 31 33 34 35 36 37 38 39 40 43 44 45 47 48 51 52 54 56 57 60 61 63 64 65 67 68 69 70 71 72 73 74 75 76 77 79 80 81 82 84 87 88 90 91 92 93 94 96 97 99 100 101 102 104 105 110 111 112 113 115 116 119 120 121 122 123 124 126 127 128 130 131 132 133 134 135 137 138 139 142 143 144 145 147 148 152 153 154 155 156 157 158 159 160 161 163 164 165 166 168 170 171 172 173 174 175 176 177 179 180 182 183 184 185 186 187 188 192 193 194 195 197 200 202 203 204 206 207 209 210 211 212 213 214 215 216 218 219 220 221 222 223 224 227 228 229 230 231 233 237 238 239 240 241 242 243 245 247 248 249 250 251 252 255 256 257 258 259 260 261 262 263 264 266 268 269 270 271 274 276 277 278 279 280 281 282 283 284 286 288 292 293 294 295 297 298 299 272 18 55 117 151 208 225 265 290 300 58 162 275 12 235 129 289 30 55 167 47 116 217 252 163 181 201 168 57 2 6 14 19 25 32 41 42 46 49 50 53 59 62 66 78 83 85 95 98 100 103 107 114 118 125 136 140 146 149 150 152 178 182 189 190 191 196 199 205 226 232 234 236 244 246 253 254 267 273 285 287 296 299 86 141 134 1 3 4 5 7 8 9 10 11 13 15 16 17 18 20 21 22 23 24 26 27 28 29 31 33 34 35 36 37 38 39 40 43 44 45 48 51 52 54 56 60 61 63 64 65 67 68 69 70 71 72 73 74 75 76 77 79 80 81 82 84 87 88 89 90 91 92 93 94 96 97 99 101 102 104 105 106 108 109 110 111 112 113 115 117 119 120 121 122 123 124 126 127 128 130 131 132 133 135 137 138 139 142 143 144 145 147 148 151 153 154 155 156 157 158 159 160 161 164 165 166 169 170 171 172 173 174 175 176 177 179 180 183 184 185 186 187 188 192 193 194 195 197 198 200 202 203 204 206 207 208 209 210 211 212 213 214 215 216 218 219 220 221 222 223 224 225 227 228 229 230 231 233 237 238 239 240 241 242 243 245 247 248 249 250 251 255 256 257 258 259 260 261 262 263 264 265 266 268 269 270 271 272 274 276 277 278 279 280 281 282 283 284 286 288 290 291 292 293 294 295 297 298 300 176 44 75 46 92 132 217 55 133 206 42 67 239 285 201 254 78 167 181 205 246 98 2 59 146 150 232 234 95 136 50 66 83 85 100 189 236 287 296 299 6 19 25 30 41 47 53 62 103 107 114 118 140 152 191 199 244 253 267 149 190 196 3 4 5 7 9 10 13 14 15 16 17 20 22 23 24 27 28 32 34 35 36 37 38 39 43 48 49 52 54 56 58 60 63 64 68 69 70 71 72 73 77 82 84 86 88 90 91 93 99 102 104 105 106 109 110 111 112 115 121 122 123 124 125 126 127 128 131 134 138 139 141 142 143 144 145 147 148 153 154 158 159 162 166 169 170 171 172 174 175 178 179 182 183 184 187 188 192 193 194 197 198 200 211 213 214 216 219 220 224 226 228 230 231 233 238 240 241 242 243 245 247 249 250 256 257 258 259 260 261 262 263 266 269 270 271 273 274 276 277 279 280 281 282 283 284 286 291 292 293 294 295 298 12 45 74 119 155 176 180 185 251 31 40 80 89 113 223 61 265 1 8 11 18 21 26 29 33 51 57 65 76 79 81 87 94 96 97 101 108 116 117 120 129 130 135 137 151 156 157 160 161 163 164 165 168 173 177 186 195 202 203 204 207 208 209 210 212 215 218 221 222 225 227 229 235 237 248 252 255 264 268 272 275 278 288 289 290 297 300 133 272 206 42 67 239 285 154 293 160 8 248 139 116 201 254 78 98 167 181 205 246 2 59 95 136 146 150 232 234 50 66 83 85 100 189 236 287 296 299 6 19 25 30 41 46 47 53 62 103 107 114 118 125 140 149 152 190 191 196 199 244 253 267 3 4 5 7 9 10 12 13 14 15 16 17 20 22 23 24 27 28 31 32 34 35 36 37 38 39 40 43 44 45 48 49 52 54 56 58 60 63 64 68 69 70 71 72 73 74 77 81 82 84 86 87 88 90 91 93 96 99 102 104 105 106 109 110 111 112 113 115 119 121 122 123 124 126 127 128 131 132 134 135 138 141 142 143 144 145 147 148 153 155 158 159 162 166 169 170 171 172 174 175 176 177 178 179 180 182 183 184 185 187 188 192 193 194 197 198 200 204 211 213 214 216 217 218 219 220 224 226 227 228 230 231 233 238 240 241 242 243 245 247 249 250 251 255 256 257 258 259 260 261 262 263 264 266 269 270 271 273 274 276 277 279 280 281 282 283 284 286 291 292 294 295 297 298 26 61 80 89 165 168 207 223 265 1 11 18 21 29 33 51 55 57 65 75 76 79 92 94 97 101 108 117 120 129 130 137 151 156 157 161 163 164 173 186 195 202 203 208 209 210 212 215 221 222 225 229 235 237 252 268 275 278 288 289 290 300 84 13 262 50 248 250 85 71 139 31 297 17 116 146 201 254 78 139 31 297 17 116 146 239 221 118 274 133 98 85 1 201 254 78 246 222 61 164 78 208 207 196 103 141 191 59 234 41 201 103 141 191 59 124 234 41 131 29 126 30 37 6 201 80 300 24 144 224 280 59 91 71 271 233 195 47 187 143 201 78 246 167 181 42 167 205 246 2 59 98 150 232 234 50 66 95 136 146 254 6 83 100 199 267 285 287 296 299 30 46 62 85 103 140 189 191 236 244 14 237 22 24 25 28 32 34 41 49 53 86 93 106 107 109 114 118 122 125 139 149 153 162 178 182 192 196 216 226 231 260 273 279 1 3 4 5 7 8 9 10 11 12 13 15 16 17 18 19 20 21 23 26 27 29 31 33 35 36 37 38 39 40 43 44 45 48 51 52 54 56 57 58 60 61 63 64 65 67 68 69 70 72 73 74 75 76 77 79 81 82 84 87 88 89 90 92 94 96 97 99 101 102 104 105 108 110 111 112 113 115 116 117 119 120 121 123 124 126 127 128 129 130 131 132 133 134 135 137 138 141 142 145 147 148 151 152 154 155 156 157 158 159 160 161 163 164 165 166 168 169 170 171 172 173 174 175 176 177 179 180 183 184 185 186 188 190 193 194 197 198 200 202 203 204 206 207 208 209 210 211 212 213 214 215 217 218 219 220 221 222 223 225 227 228 229 230 235 238 239 240 241 242 243 245 247 248 249 250 251 252 253 255 256 257 258 259 261 262 263 264 265 266 268 269 270 272 274 275 276 277 278 281 282 283 284 286 288 289 290 291 292 293 294 295 297 298 55 71 271 233 195 47 187 143 189 245 88 181 132 135 157 145 201 78 131 128 33 42 167 205 246 2 59 98 150 232 234 50 66 95 136 146 254 6 30 83 85 100 199 236 267 285 287 296 299 259 14 19 22 24 25 28 32 34 37 38 41 46 49 53 54 56 62 86 93 103 106 107 109 114 118 122 125 139 140 149 152 153 162 178 182 190 191 192 196 216 219 226 231 241 244 253 260 273 279 286 137 202 1 3 4 5 7 8 9 10 11 12 13 15 16 17 18 20 21 23 26 27 29 31 35 36 39 40 43 44 45 48 51 52 55 57 58 60 61 63 64 65 67 68 69 70 72 73 74 75 76 77 79 80 81 82 84 87 89 90 91 92 94 96 97 99 101 102 104 105 108 110 111 112 113 115 116 117 119 120 121 123 124 126 127 129 130 133 134 138 141 142 144 147 148 151 154 155 156 158 159 160 161 163 164 165 166 168 169 170 171 172 173 174 175 176 177 179 180 183 184 185 186 188 193 194 197 198 200 203 204 206 207 208 209 210 211 212 213 214 215 217 218 220 221 222 223 224 225 227 228 229 230 235 237 238 239 240 242 243 247 248 249 250 251 252 255 256 257 258 261 262 263 264 265 266 268 269 270 272 274 275 276 277 278 280 281 282 283 284 288 289 290 291 292 293 294 295 297 298 300 26 1 189 23 115 265 59 280 180 38 260 234 289 201 162 286 78 246 167 78 180 38 260 234 289 201 162 176 137 256 283 157 135 62 131 78 128 279 252 81 162 293 220 63 187 233 289 256 25 159 277 201 78 233 289 179 256 25 159 277 282 78 158 190 138 40 201 30 258 219 221 70 11 148 60 42 195 263 34 73 110 44 201 78 235 195 263 34 73 110 44 284 265 136 238 258 168 201 78 212 96 208 286 87 166 18 114 23 39 291 209 132 238 201 83 2 42 59 78 95 98 136 146 150 167 181 205 232 234 246 254 6 30 46 47 50 62 66 85 100 103 140 189 191 199 236 244 267 285 287 296 299 2 3 9 14 15 19 22 24 25 28 32 34 41 155 53 54 59 63 73 82 86 93 95 98 106 107 109 110 114 118 121 122 125 136 146 147 149 150 153 162 167 170 178 181 182 190 192 193 194 196 216 226 231 232 149 241 245 246 260 271 279 286 131 1 4 5 7 8 10 11 12 13 16 17 20 21 26 27 29 31 33 35 36 37 38 40 43 44 45 48 49 51 52 55 56 57 58 60 61 64 65 67 68 69 70 71 72 74 75 76 77 79 80 81 84 88 89 90 91 92 94 97 99 101 102 104 105 108 111 112 113 115 116 117 119 120 123 124 126 127 128 129 130 133 134 135 137 138 139 141 142 143 144 145 148 151 152 154 156 157 158 159 160 161 163 164 165 168 169 171 172 173 174 175 176 177 179 180 183 184 185 186 187 188 195 197 198 200 202 203 204 206 207 210 211 213 214 215 217 218 219 220 221 222 223 224 225 227 228 229 230 233 235 237 239 240 242 243 247 248 249 250 251 252 253 255 256 257 258 259 261 262 263 264 265 266 268 269 270 272 273 274 275 276 277 278 280 281 282 283 284 288 289 290 292 293 294 295 297 298 300 23 39 291 209 132 238 10 201 213 37 62 295 108 83 48 78 152 168 157 35 254 43 277 128 33 67 90 89 259 42 2 3 6 9 14 15 19 22 24 25 28 30 32 34 38 41 46 47 49 50 53 54 56 59 63 66 73 82 85 86 93 95 98 100 103 104 105 106 107 109 110 114 118 121 122 125 131 136 139 140 146 147 149 150 153 162 167 170 178 181 182 189 190 191 192 193 194 196 199 205 216 219 226 231 232 234 236 241 244 245 246 253 260 267 271 273 279 285 286 287 296 299 65 75 1 4 5 7 8 11 12 13 16 17 18 20 21 26 27 29 31 36 40 44 45 51 52 55 57 58 60 61 64 68 69 70 71 72 74 76 77 79 80 81 84 87 88 91 92 94 96 97 99 101 102 111 112 113 115 116 117 119 120 123 124 126 127 129 130 133 134 135 137 138 141 142 143 144 145 148 151 154 155 156 158 159 160 161 163 164 165 166 169 171 172 173 174 175 176 177 179 180 183 184 185 186 187 188 195 197 198 200 202 203 204 206 207 208 210 211 212 214 215 217 218 220 221 222 223 224 225 227 228 229 230 233 235 237 239 240 242 243 247 248 249 250 251 252 255 256 257 258 261 262 263 264 265 266 268 269 270 272 274 275 276 278 280 281 282 283 284 288 289 290 292 293 294 297 298 300 225 167 24 257 88 86 172 39 73 31 170 107 27 169 201 78 73 240 31 170 107 27 169 74 128 88 10 4 246 210 201 78 31 202 26 73 261 68 22 1 189 67 45 157 11 98 8 201 286 2 42 59 78 146 150 167 181 205 232 234 246 50 66 83 85 95 100 136 236 254 287 296 299 6 14 19 25 30 32 41 46 47 49 53 62 103 107 114 118 125 140 149 152 178 182 190 191 196 199 226 244 253 267 273 285 3 4 5 7 9 10 12 13 15 16 17 20 21 23 24 27 28 29 33 34 35 36 37 38 39 40 43 44 48 51 52 54 56 57 58 60 61 63 64 65 69 70 71 72 74 75 76 77 79 80 81 82 84 86 87 88 89 90 91 92 93 94 96 99 101 102 104 105 106 108 109 110 111 112 113 115 116 119 120 121 122 123 124 126 127 128 129 130 131 132 133 134 135 137 138 139 141 142 143 144 145 147 148 153 154 155 156 158 159 160 161 162 163 164 165 166 168 169 170 171 172 173 174 175 176 177 179 180 183 184 185 187 188 192 193 194 195 197 198 200 203 204 206 209 210 211 212 213 214 215 216 217 218 219 220 221 222 223 224 227 228 229 230 231 233 235 237 238 239 240 241 242 243 245 247 248 249 250 251 252 255 256 257 258 259 260 262 263 264 266 268 269 270 271 274 275 276 277 278 279 280 281 282 283 284 288 289 291 292 293 294 295 297 298 18 55 97 117 151 186 207 208 225 265 272 290 300 189 67 45 157 11 98 8 93 94 176 278 207 151 231 2 201 62 42 59 78 146 150 167 181 205 232 234 246 50 66 83 85 95 100 136 236 254 287 296 299 6 14 19 25 30 32 41 46 47 49 53 103 107 114 118 125 140 149 152 178 182 190 191 196 199 226 244 253 267 273 285 65 259 1 3 4 5 7 9 10 12 13 15 16 17 18 20 21 22 23 24 26 27 28 29 31 33 34 35 36 37 38 39 40 43 44 48 51 52 54 56 57 58 60 61 63 64 68 69 70 71 72 73 74 75 76 77 79 80 81 82 84 86 87 88 89 90 91 92 96 97 99 101 102 104 105 106 108 109 110 111 112 113 115 116 117 119 120 121 122 123 124 126 127 128 129 130 131 132 133 134 135 137 138 139 141 142 143 144 145 147 148 153 154 155 156 158 159 160 161 162 163 164 165 166 168 169 170 171 172 173 174 175 177 179 180 183 184 185 186 187 188 192 193 194 195 197 198 200 202 203 204 206 209 210 211 212 213 214 215 216 217 218 219 220 221 222 223 224 225 227 228 229 230 233 235 237 238 239 240 241 242 243 245 247 248 249 250 251 252 255 256 257 258 260 261 262 263 264 265 266 268 269 270 271 274 275 276 277 279 280 281 282 283 284 286 288 289 290 291 292 293 294 295 297 298 300 55 208 272 243 96 179 207 251 177 190 290 184 17 244 127 263 249 257 201 286 2 42 59 78 98 146 150 167 181 205 232 234 246 6 30 50 66 83 85 95 100 136 189 199 236 254 267 285 287 296 299 14 15 19 22 24 25 28 32 34 37 38 41 46 47 49 53 54 56 62 63 73 82 86 93 103 104 105 106 107 109 110 114 118 121 122 125 128 131 139 140 149 152 153 162 178 182 191 192 194 196 216 219 226 231 241 245 253 260 271 273 279 190 259 1 3 4 5 7 8 9 10 11 12 13 16 18 20 21 23 26 27 29 31 33 35 36 39 40 43 44 45 48 51 52 55 57 58 60 61 64 65 67 68 69 70 71 72 74 75 76 77 79 80 81 84 87 88 89 90 91 92 94 97 99 101 102 108 111 112 113 115 116 117 119 120 123 124 126 129 130 132 133 134 135 137 138 141 142 143 144 145 147 148 151 154 155 156 157 158 159 160 161 163 164 165 166 168 169 170 171 172 173 174 175 176 180 183 185 186 187 188 193 195 197 198 200 202 203 204 206 208 209 210 211 212 213 214 215 217 218 220 221 222 223 224 225 227 228 229 230 233 235 237 238 239 240 242 247 248 250 252 255 256 258 261 262 264 265 266 268 269 270 272 274 275 276 277 278 280 281 282 283 284 288 289 291 292 293 294 295 297 298 300 184 17 244 127 263 249 257 173 213 222 23 161 26 166 201 286 2 42 59 78 98 146 150 167 181 205 232 234 246 6 30 50 66 83 85 95 100 136 189 199 236 254 267 285 287 296 299 14 15 19 22 24 25 28 32 34 37 38 41 46 47 49 53 54 56 62 63 73 82 86 93 103 104 105 106 107 109 110 114 118 121 122 125 128 131 139 140 149 152 153 162 178 182 190 191 192 194 196 216 219 226 231 241 245 253 260 271 273 279 20 1 3 4 5 7 8 9 10 11 12 13 16 18 21 27 29 31 33 35 36 39 40 43 44 45 48 51 52 55 57 58 60 61 64 65 67 68 69 70 71 72 74 75 76 77 79 80 81 84 87 88 89 90 91 92 94 96 97 99 101 102 108 111 112 113 115 116 117 119 120 123 124 126 129 130 132 133 134 135 137 138 141 142 143 144 145 147 148 151 154 155 156 157 158 159 160 163 164 165 168 169 170 171 172 174 175 176 177 179 180 183 185 186 187 188 193 195 197 198 200 202 203 204 206 207 208 209 210 211 212 214 215 217 218 220 221 223 224 225 227 228 229 230 233 235 237 238 239 240 242 243 247 248 250 251 252 255 256 258 259 261 262 264 265 266 268 269 270 272 274 275 276 277 278 280 281 282 283 284 288 289 290 291 292 293 294 295 297 298 300 289 41 12 79 157 110 205 32 94 25 26 127 258 201 286 182 78 2 42 50 59 66 95 98 136 146 150 167 181 205 232 234 246 254 6 19 41 46 47 83 85 100 103 114 118 125 140 191 196 236 244 253 267 255 287 296 299 3 9 10 14 15 20 22 24 28 30 34 37 38 49 53 54 56 62 63 64 68 69 70 73 82 86 91 93 104 105 106 107 109 112 121 122 124 126 128 131 139 142 144 147 149 152 153 162 170 171 174 178 179 189 190 192 193 194 199 211 216 219 226 231 241 245 260 271 273 276 279 281 284 285 291 12 23 27 222 36 40 45 58 61 72 74 77 79 81 110 113 115 119 123 132 133 135 138 141 154 155 156 204 165 166 172 173 175 177 180 184 185 187 188 197 200 206 212 213 217 218 220 221 223 228 230 238 239 240 242 249 251 252 115 262 263 268 269 270 278 280 283 288 289 44 294 295 297 298 16 102 233 293 1 108 160 203 210 275 4 11 5 7 8 13 17 18 21 29 31 33 35 39 43 48 51 52 55 57 60 65 67 71 75 76 80 84 87 88 89 90 92 96 97 99 101 111 116 117 120 129 130 134 137 143 145 148 151 158 159 161 163 164 168 169 176 183 186 195 198 202 207 208 209 214 215 224 225 227 229 235 237 243 247 248 250 256 257 259 261 264 265 266 272 274 277 282 290 292 300 94 225 25 26 127 258 290 233 92 261 120 247 67 144 182 201 286 2 42 50 59 66 78 95 98 136 146 150 167 181 205 232 234 246 254 6 19 30 41 46 47 53 62 83 85 100 103 107 114 118 125 140 152 189 191 196 199 236 244 253 267 285 287 296 299 3 4 5 7 9 10 11 12 13 14 15 16 17 20 21 22 23 24 27 28 29 31 32 33 34 35 36 37 38 39 40 43 44 45 48 49 52 54 56 58 60 61 63 64 68 69 70 71 72 73 74 77 79 81 82 84 86 87 88 89 90 91 93 96 99 102 104 105 106 109 110 111 112 113 115 119 121 122 123 124 126 128 131 132 133 134 135 138 139 141 142 143 145 147 148 149 153 154 155 156 157 158 159 162 165 166 168 169 170 171 172 173 174 175 176 177 178 179 180 183 184 185 187 188 190 192 193 194 197 198 200 204 206 211 212 213 214 215 216 217 218 219 220 221 223 224 226 227 228 230 231 238 239 240 241 242 243 245 249 250 251 252 255 256 257 259 260 262 263 264 266 268 269 270 271 273 274 276 277 278 279 280 281 282 283 284 288 289 291 292 293 294 295 297 298 65 137 1 8 55 80 108 116 117 130 160 203 207 210 222 237 265 275 300 18 51 57 75 76 97 101 129 151 161 163 164 186 195 202 208 209 229 235 248 272 131 23 107 135 143 52 63 287 296 44 162 42 269 259 201 296 102 44 162 42 269 259 205 64 239 200 195 299 201 75 293 19 85 229 159 138 119 141 40 186 220 107 90 201 78 167 246 42 181 205 2 59 98 150 234 232 50 66 95 136 146 287 299 100 189 236 254 296 6 46 47 83 199 267 285 14 25 30 32 34 38 41 49 53 62 103 114 118 125 140 149 152 178 182 190 191 196 226 244 253 273 3 9 15 19 22 24 28 37 63 142 82 86 93 104 106 109 110 121 122 139 147 153 170 193 194 216 231 245 260 271 279 286 131 1 4 5 7 8 10 11 12 13 16 17 18 20 21 23 26 27 29 31 33 35 36 39 43 44 45 48 51 52 54 55 56 57 58 60 61 64 65 67 68 69 70 71 72 73 74 76 77 79 80 81 84 87 88 89 91 92 94 96 97 99 101 102 105 108 111 112 113 115 116 117 120 123 124 126 127 128 129 130 132 133 134 135 137 143 144 145 148 151 154 155 156 157 158 160 161 162 163 164 165 166 168 169 171 172 173 174 175 176 177 179 180 183 184 185 187 188 192 195 197 198 200 202 203 204 206 207 208 209 210 211 212 213 214 215 217 218 219 221 222 223 224 225 227 228 230 233 235 237 238 239 240 241 242 243 247 248 249 250 251 252 255 256 257 258 259 261 262 263 264 265 266 268 269 270 272 274 275 276 277 278 280 281 282 283 284 288 289 290 291 292 294 295 297 298 300 141 40 186 220 233 107 90 160 190 250 85 249 208 270 296 201 42 78 167 181 205 246 2 59 98 150 232 234 50 66 95 136 146 254 287 299 6 30 46 47 83 100 103 189 199 236 267 285 259 3 9 14 15 19 22 24 25 28 32 34 37 38 41 49 53 54 56 62 63 73 82 86 93 104 105 106 109 110 114 118 121 122 125 128 131 139 140 147 149 152 153 162 170 178 182 191 192 193 194 196 216 219 226 231 241 244 245 253 260 271 273 279 286 70 26 75 1 4 5 7 8 10 11 12 13 16 17 18 20 21 23 27 29 31 33 35 36 39 43 44 45 48 51 52 55 57 58 60 61 64 65 67 68 69 71 72 74 76 77 79 80 81 84 87 88 89 91 92 94 96 97 99 101 102 108 111 112 113 115 116 117 119 120 123 124 126 127 129 130 132 133 134 135 137 138 142 143 144 145 148 151 154 155 156 157 158 159 161 163 164 165 166 168 169 171 172 173 174 175 176 177 179 180 183 184 185 187 188 195 197 198 200 202 203 204 206 207 209 210 211 212 213 214 215 217 218 221 222 223 224 225 227 228 229 230 235 237 238 239 240 242 243 247 248 251 252 255 256 257 258 261 262 263 264 265 266 268 269 272 274 275 276 277 278 280 281 282 283 284 288 289 290 291 292 293 294 295 297 298 300 121 11 260 233 286 73 180 59 289 93 83 187 20 86 201 289 93 83 33 187 20 86 146 276 198 62 13 251 157 201 163 101 73 89 134 45 20 136 260 124 5 17 12 6 42 201 78 260 124 5 17 12 298 6 240 59 13 163 42 226 43 201 168 78 32 274 161 192 184 194 153 65 171 224 281 33 48 176 3 201 78 246 171 224 281 33 48 176 3 144 103 115 32 122 183 175 201 30 131 
Redundant proportion:0.15
216 72 144 12 260 78 286 50 237 5 4 202 27 52 201 237 5 4 202 27 52 289 181 261 198 30 62 274 201 291 250 225 241 175 165 282 147 103 201 40 57 62 144 299 78 103 201 157 40 57 62 144 100 98 74 174 153 95 16 299 30 191 284 123 111 255 32 170 285 69 175 198 241 121 79 280 201 78 246 181 69 175 198 241 121 79 280 142 209 18 107 285 144 53 257 201 78 167 246 181 95 63 27 264 159 193 109 64 37 177 135 167 127 201 246 37 177 135 167 247 127 233 35 102 24 241 255 55 196 201 78 246 205 126 77 272 21 246 31 165 144 275 250 94 20 9 201 78 167 181 78 246 144 275 135 250 94 20 9 264 147 171 131 93 153 201 128 33 78 246 226 135 240 107 13 119 210 88 178 134 5 142 282 201 200 178 247 134 5 142 282 112 239 172 64 291 296 45 201 258 178 175 293 260 234 278 257 107 209 202 214 291 57 17 201 42 78 167 246 181 167 205 107 209 202 214 291 57 17 14 215 174 190 198 89 10 42 201 78 246 128 167 181 205 267 7 248 274 288 243 247 213 284 80 296 148 239 39 201 254 78 246 284 80 296 148 104 239 39 235 50 133 103 298 141 294 201 254 78 131 292 7 154 277 191 110 45 132 177 213 171 89 203 208 42 201 78 167 181 205 246 98 146 150 232 234 2 50 59 66 95 136 254 83 85 236 267 287 296 299 6 19 25 30 41 46 47 53 62 100 103 107 114 118 140 152 189 199 244 253 285 3 9 14 22 24 28 32 34 54 63 73 82 86 93 104 106 109 110 122 125 147 149 153 162 170 178 182 190 191 192 193 194 196 216 226 231 241 260 273 279 131 1 4 5 8 10 11 12 13 15 16 17 18 20 21 23 26 27 29 31 33 35 36 37 38 39 40 43 44 48 49 51 52 55 56 57 58 60 61 64 65 67 68 69 70 71 72 74 75 76 77 79 80 81 84 87 88 90 91 92 94 96 97 99 101 102 105 108 111 112 113 115 116 117 119 120 121 123 124 126 127 128 129 130 133 134 135 137 138 139 141 142 143 144 145 148 151 155 156 157 158 159 160 161 163 164 165 166 168 169 172 173 174 175 176 179 180 183 184 185 186 187 188 195 197 198 200 202 204 206 207 209 210 211 212 214 215 217 218 219 220 221 222 223 224 225 227 228 229 230 233 235 237 238 239 240 242 243 245 247 248 249 250 251 252 255 256 257 258 259 261 262 263 264 265 266 268 269 270 271 272 274 275 276 278 280 281 282 283 284 286 288 289 290 291 293 294 295 297 298 300 177 213 171 89 203 208 288 271 225 142 290 121 139 42 201 2 59 78 98 146 150 167 181 205 232 234 246 6 50 66 83 85 95 100 136 189 236 254 267 287 296 299 152 157 3 9 14 15 19 22 24 25 28 30 32 34 37 38 41 46 47 49 53 54 56 62 63 73 82 86 93 103 104 105 106 107 109 110 114 118 122 125 128 131 140 147 149 153 162 170 178 182 190 191 192 193 194 196 199 216 219 226 231 241 244 245 253 260 273 279 285 286 99 137 75 1 4 5 7 8 10 11 12 13 16 17 18 20 21 23 26 27 29 31 33 35 36 39 40 43 44 45 48 51 52 55 57 58 60 61 64 65 67 68 69 70 71 72 74 76 77 79 80 81 84 87 88 90 91 92 94 96 97 101 102 108 111 112 113 115 116 117 119 120 123 124 126 127 129 130 132 133 134 135 138 141 143 144 145 148 151 154 155 156 158 159 160 161 163 164 165 166 168 169 172 173 174 175 176 179 180 183 184 185 186 187 188 195 197 198 200 202 204 206 207 209 210 211 212 214 215 217 218 220 221 222 223 224 227 228 229 230 233 235 237 238 239 240 242 243 247 248 249 250 251 252 255 256 257 258 259 261 262 263 264 265 266 268 269 270 272 274 275 276 277 278 280 281 282 283 284 289 291 292 293 294 295 297 298 300 62 194 130 274 137 140 273 39 232 237 93 88 265 29 201 78 246 167 181 205 232 237 93 88 265 185 29 65 82 103 9 56 192 210 201 78 167 181 246 205 158 106 255 279 25 80 144 153 267 218 141 1 241 291 201 191 267 218 141 1 241 276 291 110 47 285 189 181 15 191 201 40 123 266 54 196 71 287 296 185 211 156 188 136 98 167 201 78 246 185 211 156 230 220 188 136 127 18 286 6 1 299 7 167 201 254 78 246 246 232 39 251 279 199 98 234 42 37 245 22 275 14 201 42 37 245 22 2 275 14 131 90 210 23 282 52 254 89 201 84 235 56 185 296 164 93 274 61 146 31 289 33 4 201 78 167 246 181 61 146 46 31 289 33 4 221 182 237 7 124 103 201 78 131 61 290 188 241 52 248 123 37 214 232 86 7 170 225 167 201 254 78 181 205 246 42 59 98 167 2 150 234 66 146 50 95 136 6 83 85 100 189 199 236 267 285 287 296 299 14 19 25 30 32 34 41 46 47 49 53 62 103 107 114 118 125 140 149 152 178 182 190 191 196 226 244 253 273 3 9 10 15 259 22 24 28 37 63 68 82 91 93 104 106 109 110 121 122 139 147 153 162 171 174 193 211 216 231 241 245 258 260 271 276 281 284 286 131 1 4 5 8 11 12 13 16 17 18 20 21 23 26 27 29 31 33 35 36 38 39 40 43 44 45 48 51 54 55 56 57 58 60 64 65 67 69 70 71 72 73 74 75 76 77 79 80 81 84 87 88 89 90 92 94 96 97 99 101 102 105 108 111 112 113 115 116 117 119 120 124 126 127 128 129 130 132 133 134 135 137 138 141 142 143 144 145 148 151 154 155 156 157 158 159 160 161 163 164 165 166 168 169 172 173 175 176 177 179 180 183 184 185 186 187 192 194 195 197 198 200 202 203 204 206 207 208 209 210 212 213 215 217 218 219 220 221 222 223 224 227 228 229 230 233 235 237 238 239 240 242 243 247 249 250 251 252 255 256 257 261 262 263 264 265 266 268 269 270 272 274 275 277 278 279 280 282 283 288 289 291 292 293 294 295 297 298 300 214 232 86 113 7 170 225 126 194 11 195 133 18 169 201 254 128 42 59 78 98 167 181 205 246 2 50 66 95 136 146 150 234 6 30 83 85 100 189 199 236 267 285 287 296 299 274 35 43 3 9 10 14 15 19 20 22 24 25 28 32 34 37 38 41 46 47 49 53 54 56 62 63 64 68 69 70 73 82 91 93 103 104 105 106 107 109 110 112 114 118 121 122 124 125 131 139 140 142 144 147 149 152 153 162 171 174 178 179 182 190 191 192 193 196 211 216 219 226 231 241 244 245 253 258 260 271 273 276 279 281 284 286 291 108 75 1 4 5 8 12 13 16 17 21 23 26 27 29 31 33 36 39 40 44 45 48 51 52 55 57 58 60 61 65 67 71 72 74 76 77 79 80 81 84 87 88 89 90 92 94 96 97 99 101 102 111 115 116 117 119 120 123 127 129 130 132 134 135 137 138 141 143 145 148 151 154 155 156 157 158 159 160 161 163 164 165 166 168 172 173 175 176 177 180 183 184 185 186 187 188 197 198 200 202 203 204 206 207 208 209 210 212 213 215 217 218 220 221 222 223 224 227 228 229 230 233 235 237 238 239 240 242 243 247 248 249 250 251 252 255 256 257 259 261 262 263 264 265 266 268 269 270 272 275 277 278 280 282 283 288 289 290 292 293 294 295 297 298 300 176 75 173 43 24 245 85 189 198 13 1 170 226 77 203 201 78 167 246 181 198 13 1 170 226 77 203 154 160 81 88 85 137 201 78 167 181 246 220 155 99 201 123 224 269 276 7 146 197 96 31 161 201 78 167 181 205 246 42 98 2 59 150 232 95 136 234 66 189 236 287 296 254 6 46 47 62 83 85 100 191 199 267 285 19 25 30 41 50 53 103 107 114 118 140 152 244 253 299 9 14 15 20 22 24 28 32 37 68 142 86 91 109 110 121 122 124 125 139 147 149 153 162 122 174 178 182 190 192 193 194 196 211 216 226 241 245 260 271 273 276 279 284 286 1 3 4 5 8 10 11 12 13 16 17 18 21 23 26 27 29 33 34 35 36 38 39 40 43 44 45 48 49 51 52 54 55 56 57 58 60 61 63 64 65 67 69 70 71 72 73 74 75 76 77 79 80 81 82 84 87 88 89 90 92 93 94 97 101 102 104 105 106 108 111 112 113 115 116 117 119 120 126 127 128 129 130 131 132 133 134 135 137 138 141 143 144 145 148 151 154 156 157 158 159 160 163 164 165 166 168 169 170 171 172 173 175 176 177 179 180 183 184 185 186 187 188 195 198 200 202 203 204 206 207 208 209 210 212 213 214 215 217 218 219 221 222 223 225 227 228 229 230 231 233 235 237 238 239 240 242 243 247 248 249 250 251 252 255 256 257 258 259 261 262 263 264 265 266 268 270 272 274 275 277 278 280 281 282 283 288 289 290 291 292 293 294 295 297 298 300 7 146 197 96 31 112 161 138 49 63 48 18 132 104 201 78 167 181 246 205 131 42 98 2 59 150 232 95 136 234 254 50 66 189 236 287 296 299 6 30 46 47 62 83 85 100 103 191 199 267 285 259 3 9 14 15 19 20 22 24 25 28 32 34 37 38 41 53 54 56 64 68 69 73 82 86 91 93 105 106 107 109 110 114 118 121 122 124 125 126 128 139 140 147 149 152 153 162 170 174 178 182 190 192 193 194 196 211 216 219 226 231 241 244 245 253 260 271 273 276 279 284 286 274 1 4 5 8 10 11 12 13 16 17 21 23 26 27 29 33 35 36 39 40 43 44 45 51 52 55 57 58 60 61 65 67 70 71 72 74 75 76 77 79 80 81 84 87 88 89 90 92 94 97 99 101 102 108 111 113 115 116 117 119 120 123 127 129 130 133 134 135 137 141 142 143 144 145 148 151 154 155 156 157 158 159 160 163 164 165 166 168 169 171 172 173 175 176 177 179 180 183 184 185 186 187 188 195 198 200 202 203 204 206 207 208 209 210 212 213 214 215 217 218 220 221 222 223 224 225 227 228 229 230 233 235 237 238 239 240 242 243 247 248 249 250 251 252 255 256 257 258 261 262 263 264 265 266 268 269 270 272 275 277 278 280 281 282 283 288 289 290 291 292 293 294 295 297 298 300 135 172 155 276 13 173 4 104 140 215 146 244 101 231 201 78 140 39 215 146 244 101 231 239 246 49 21 291 177 201 30 144 145 150 43 241 64 6 28 193 179 51 176 31 160 201 78 193 81 179 51 176 31 160 181 72 277 11 196 105 2 201 78 6 201 77 42 126 175 232 210 21 59 160 164 142 102 116 78 21 59 160 164 142 102 116 105 48 27 168 90 201 78 195 105 74 256 286 239 190 212 16 271 99 91 280 260 104 201 286 78 16 271 99 91 280 260 104 236 191 268 288 62 262 26 201 286 48 78 23 172 106 145 206 268 146 278 260 108 138 190 49 214 83 201 78 260 108 138 190 287 49 214 205 246 72 28 119 76 51 83 201 30 218 291 99 286 230 92 102 139 12 65 255 151 221 138 2 201 42 78 167 181 205 246 59 95 98 136 146 150 232 234 254 50 66 83 85 100 189 236 267 287 296 299 6 14 19 25 30 32 34 41 46 47 49 53 62 103 107 114 118 125 140 149 152 178 182 190 191 196 199 226 244 253 273 285 24 37 106 139 216 231 241 279 286 1 3 4 5 7 8 9 10 11 13 15 16 17 18 20 21 22 23 26 27 28 29 31 33 35 36 38 39 40 43 44 45 48 51 52 54 56 57 58 60 61 63 64 67 68 69 70 71 72 73 74 75 76 77 79 80 81 82 84 86 87 88 89 90 91 93 94 96 97 101 104 105 108 109 110 111 112 113 115 116 117 119 120 121 122 123 124 126 127 128 129 130 131 132 133 134 135 137 141 142 143 144 145 147 148 153 154 155 156 157 158 159 160 161 162 163 164 165 166 168 169 170 171 172 173 174 175 176 177 179 180 183 184 185 186 187 188 192 193 194 195 197 198 200 202 203 204 206 207 208 209 210 211 212 213 214 215 217 219 220 222 223 224 225 227 228 229 233 235 237 238 239 240 242 243 245 247 248 249 250 251 252 256 257 258 259 260 261 262 263 264 265 266 268 269 270 271 272 274 275 276 277 278 280 281 282 283 284 288 289 290 292 293 294 295 297 298 300 55 12 65 255 151 221 197 138 155 100 63 62 86 248 22 2 201 42 78 167 181 205 246 59 95 98 136 146 150 232 234 254 50 66 83 85 189 236 287 296 299 140 235 6 14 19 24 25 30 32 34 37 38 41 46 47 49 53 56 103 106 107 114 118 125 128 131 139 149 152 178 182 190 191 192 196 199 216 226 231 241 244 253 260 267 273 279 285 286 1 3 4 5 7 8 9 10 11 13 15 16 17 18 20 21 23 26 27 28 29 31 33 35 36 39 40 43 44 45 48 51 52 54 55 57 58 60 61 64 67 68 69 70 71 72 73 74 75 76 77 79 80 81 82 84 87 88 89 90 91 92 93 94 96 97 99 101 102 104 105 108 109 110 111 112 113 115 116 117 119 120 121 122 123 124 126 127 129 130 132 133 134 135 137 141 142 143 144 145 147 148 153 154 156 157 158 159 160 161 162 163 164 165 166 168 169 170 171 172 173 174 175 176 177 179 180 183 184 185 186 187 188 193 194 195 198 200 202 203 204 206 207 208 209 210 211 212 213 214 215 217 218 219 220 222 223 224 225 227 228 229 230 233 237 238 239 240 242 243 245 247 249 250 251 252 256 257 258 259 261 262 263 264 265 266 268 269 270 271 272 274 275 276 277 278 280 281 282 283 284 288 289 290 291 292 293 294 295 297 298 300 202 119 111 117 300 144 62 265 141 199 123 70 164 271 201 42 78 167 181 205 246 2 59 95 98 136 146 150 232 234 254 42 78 167 205 246 54 6 30 46 47 50 66 83 85 100 189 236 267 285 287 296 299 2 9 14 15 19 22 24 25 28 32 37 41 56 286 63 73 86 93 95 103 106 109 110 114 118 121 122 125 139 146 149 150 153 122 178 182 190 191 192 193 194 196 216 219 244 260 273 279 156 1 3 4 5 7 8 10 11 12 13 16 17 18 20 21 23 26 27 29 31 33 34 35 36 38 39 40 43 44 45 48 49 51 52 53 55 57 58 60 61 64 65 67 68 69 71 72 74 75 76 77 79 80 81 82 84 87 88 89 90 91 92 94 96 97 99 101 102 104 105 107 108 112 113 115 116 120 124 126 127 128 129 130 131 132 133 134 135 137 138 140 142 143 145 147 148 151 152 154 155 157 158 159 160 161 162 163 165 166 168 169 170 171 172 173 174 175 176 177 179 180 183 184 185 186 187 188 195 197 198 200 203 204 206 207 208 209 210 211 212 213 214 215 217 218 220 221 222 223 224 225 226 227 228 229 230 231 233 235 237 238 239 240 241 242 243 245 247 248 249 250 251 252 253 255 256 257 258 259 261 262 263 264 266 268 269 270 272 274 275 276 277 278 280 281 282 283 284 288 289 290 291 292 293 294 295 297 298 141 199 123 70 164 271 181 94 296 107 275 65 283 201 168 30 128 33 67 42 59 78 98 167 205 232 246 152 35 43 76 277 89 259 54 2 6 9 14 15 19 22 24 25 28 32 34 37 38 41 46 47 49 50 53 56 62 63 66 73 82 83 85 86 93 95 100 103 104 105 106 109 110 114 118 121 122 125 131 136 139 140 146 147 149 150 153 162 170 178 182 189 190 191 192 193 194 196 216 219 226 231 234 236 241 244 245 253 254 260 267 273 279 285 286 287 299 7 1 3 4 5 8 10 11 12 13 16 17 18 20 21 23 26 27 29 31 36 39 40 44 45 48 51 52 55 57 58 60 61 64 68 69 71 72 74 75 77 79 80 81 84 87 88 90 91 92 96 97 99 101 102 108 111 112 113 115 116 117 119 120 124 126 127 129 130 132 133 134 135 137 138 142 143 144 145 148 151 154 155 156 157 158 159 160 161 163 165 166 169 171 172 173 174 175 176 177 179 180 183 184 185 186 187 188 195 197 198 200 202 203 204 206 207 208 209 210 211 212 213 214 215 217 218 220 221 222 223 224 225 227 228 229 230 233 235 237 238 239 240 242 243 247 248 249 250 251 252 255 256 257 258 261 262 263 264 265 266 268 269 270 272 274 276 278 280 281 282 284 288 289 290 291 292 293 294 295 297 298 300 67 188 59 33 102 146 298 66 62 257 1 133 16 167 201 254 42 78 98 167 181 205 172 2 59 136 146 150 232 234 246 50 66 85 100 189 236 287 296 6 14 19 25 32 37 38 46 47 49 53 56 103 114 118 139 90 178 182 190 191 196 199 216 226 241 244 299 273 279 286 3 4 5 7 9 10 13 15 17 20 22 23 24 27 28 30 34 35 36 39 40 41 43 44 48 52 54 58 60 63 64 68 69 70 71 72 73 77 82 83 84 86 88 91 93 95 99 104 105 106 107 109 110 111 112 115 119 121 122 123 124 125 126 127 128 131 132 134 135 138 140 141 142 143 144 145 147 148 149 152 153 154 155 158 159 162 166 169 170 171 174 175 176 179 183 184 187 192 193 194 197 198 200 211 213 214 217 219 220 224 228 230 231 233 238 239 240 242 243 245 247 249 250 253 256 258 259 260 261 262 263 264 266 267 269 270 271 274 276 277 280 281 282 283 284 285 291 292 293 294 295 297 12 29 45 207 79 94 108 120 75 161 163 164 180 185 203 206 223 237 92 251 252 265 272 289 298 31 51 61 80 81 87 89 96 113 117 129 137 151 202 210 222 227 255 288 8 11 18 21 26 55 57 65 74 76 97 101 116 130 156 157 160 165 168 173 177 186 195 204 208 209 212 215 218 221 225 229 235 248 268 275 278 290 300 62 275 257 1 133 82 16 157 269 22 76 130 300 201 254 42 78 98 167 181 205 246 2 59 95 136 146 150 232 234 50 66 83 85 100 189 236 267 287 296 299 131 6 14 19 25 30 32 34 37 38 41 46 47 49 53 56 103 107 114 118 125 128 139 140 149 152 178 182 190 191 192 196 199 216 226 241 244 253 260 273 279 285 286 3 4 5 7 8 9 10 11 12 13 15 17 18 20 21 23 24 26 27 28 29 31 33 35 36 39 40 43 44 45 48 51 52 54 57 58 60 61 63 64 65 67 68 69 70 71 72 73 74 75 77 79 80 81 84 86 87 88 89 90 91 92 93 94 96 97 99 101 102 104 105 106 108 109 110 111 112 113 115 116 117 119 120 121 122 123 124 126 127 129 132 134 135 137 138 141 142 143 144 145 147 148 151 153 154 155 156 158 159 160 161 162 163 164 165 166 168 169 170 171 172 173 174 175 176 177 179 180 183 184 185 186 187 188 193 194 195 197 198 200 202 203 204 206 207 208 209 210 211 212 213 214 215 217 218 219 220 221 222 223 224 225 227 228 229 230 231 233 235 237 238 239 240 242 243 245 247 248 249 250 251 252 255 256 258 259 261 262 263 264 265 266 268 270 271 272 274 276 277 278 280 281 282 283 284 288 289 290 291 292 293 294 295 297 298 55 163 285 34 24 252 101 240 231 232 280 10 72 91 183 201 78 232 280 10 212 118 91 183 97 88 267 59 172 260 201 30 274 263 45 188 126 88 24 168 133 91 120 69 172 297 146 167 182 201 254 42 78 181 205 246 2 59 98 150 232 234 50 66 95 167 181 205 287 83 85 100 136 189 236 296 299 6 25 41 46 47 53 62 118 191 199 244 267 285 56 3 4 5 9 10 14 15 16 19 20 22 28 30 32 34 37 38 43 49 54 63 64 68 70 73 82 86 93 99 103 104 105 106 107 109 110 112 114 121 122 123 124 125 127 128 131 139 140 141 142 144 145 147 149 152 153 158 162 170 171 174 178 179 190 192 193 194 196 211 214 216 219 224 226 230 231 241 243 245 247 253 256 258 260 262 271 273 276 279 281 284 286 291 293 23 24 27 36 60 77 115 126 138 166 65 26 187 188 197 143 213 217 116 228 233 238 239 240 263 33 270 280 283 294 295 298 84 177 210 266 12 223 252 289 1 7 8 11 13 17 18 21 29 31 35 39 40 44 48 51 52 55 57 58 61 67 71 72 74 75 76 79 80 81 87 89 90 92 94 96 97 101 102 108 111 113 117 119 129 130 132 134 135 137 148 151 154 155 156 157 159 160 161 163 164 165 169 173 175 176 180 183 184 185 186 195 198 200 202 203 204 206 207 208 209 212 215 218 220 221 222 225 227 229 235 237 242 248 249 250 251 255 257 259 261 264 265 268 269 272 275 277 278 282 288 290 292 300 133 136 91 120 69 172 297 103 121 194 264 54 88 58 146 182 201 254 128 78 168 33 67 131 2 42 50 59 66 95 98 150 167 181 205 232 234 246 287 6 25 30 41 46 47 53 62 83 85 100 118 140 189 191 199 236 244 267 285 296 299 43 56 3 4 5 7 9 10 13 14 15 16 17 19 20 22 23 24 27 28 32 34 35 36 37 38 39 44 48 49 52 60 63 64 68 70 71 72 73 77 82 84 86 90 93 99 102 104 105 106 107 109 110 111 112 114 115 122 123 124 125 126 127 132 134 138 139 141 142 143 144 145 147 148 149 152 153 154 158 159 162 166 169 170 171 174 175 176 178 179 183 184 187 188 190 192 193 196 197 198 200 211 213 214 216 217 219 220 224 226 228 230 231 233 238 239 240 241 242 243 245 247 250 253 256 258 259 260 261 262 263 266 269 270 271 273 274 276 277 279 280 281 282 283 284 286 291 292 293 294 295 298 81 75 12 31 89 113 223 221 161 45 210 252 289 1 8 11 18 21 26 29 40 51 55 57 61 65 74 76 79 80 87 92 94 96 97 101 108 116 117 119 129 130 135 137 151 155 156 157 160 163 164 165 173 177 180 185 186 195 202 203 204 206 207 208 209 212 215 218 222 225 227 229 235 237 248 249 251 255 257 265 268 272 275 278 288 290 300 290 35 17 96 232 289 297 162 164 103 68 262 146 201 182 78 42 167 181 205 2 59 98 150 232 234 246 50 66 95 136 146 287 6 46 47 83 85 100 189 191 199 236 267 285 296 30 62 140 244 254 299 3 9 14 15 19 20 22 24 25 28 32 36 41 49 53 54 63 64 69 73 82 86 91 93 104 106 107 109 110 114 121 122 139 147 149 162 170 178 190 192 193 194 196 211 216 226 231 241 245 271 273 276 279 284 286 131 1 4 5 7 8 10 11 12 13 16 18 21 23 26 27 29 31 33 34 37 38 39 40 43 44 45 48 51 52 55 56 57 58 60 61 65 67 70 71 72 74 75 76 77 79 80 81 84 87 88 89 90 92 94 97 99 101 102 105 108 111 112 113 115 116 117 118 119 120 123 124 125 126 127 128 129 130 132 133 134 135 137 138 141 142 143 144 145 148 151 152 153 154 155 156 157 158 159 160 161 163 165 166 168 169 171 172 173 174 175 176 177 179 180 183 184 185 186 187 188 195 197 198 200 202 203 204 206 207 208 209 210 212 213 214 215 217 218 219 220 221 222 223 224 225 227 228 229 230 233 235 237 238 239 240 242 243 247 248 249 250 251 252 253 255 256 257 258 259 260 261 263 264 265 266 268 269 270 272 274 275 277 278 280 281 282 283 288 291 292 293 294 295 298 300 164 103 68 262 280 120 37 166 125 213 90 233 156 158 182 201 76 42 78 167 181 205 246 2 59 98 150 232 234 50 66 95 136 146 254 287 131 6 30 46 47 62 83 85 100 189 191 199 236 267 285 296 299 3 9 14 15 19 20 22 24 25 28 32 34 38 41 49 53 54 56 63 64 69 73 82 86 91 93 104 105 106 107 109 110 114 118 121 122 124 128 139 140 147 149 152 153 162 170 174 178 190 192 193 194 196 211 216 219 226 231 241 244 245 253 260 271 273 276 279 284 286 65 75 1 4 5 7 8 10 11 12 13 16 17 18 21 23 26 27 29 31 33 35 36 39 40 43 44 45 48 51 52 55 57 58 60 61 67 70 71 72 74 77 79 80 81 84 87 88 89 92 94 96 97 99 101 102 108 111 112 113 115 116 117 119 123 126 127 129 130 132 133 134 135 137 138 141 142 143 144 145 148 151 154 155 157 159 160 161 163 165 168 169 171 172 173 175 176 177 179 180 183 184 185 186 187 188 195 197 198 200 202 203 204 206 207 208 209 210 212 214 215 217 218 220 221 222 223 224 225 227 228 229 230 235 237 238 239 240 242 243 247 248 249 250 251 252 255 256 257 258 259 261 263 264 265 266 268 269 270 272 274 275 277 278 281 282 283 288 289 290 291 292 293 294 295 297 298 300 65 81 185 139 113 108 252 37 5 49 213 220 247 83 201 78 246 167 5 49 213 163 220 291 247 175 78 237 96 273 267 169 201 57 167 246 30 181 180 259 63 52 255 71 138 123 295 36 196 277 32 66 201 246 78 42 98 2 59 95 136 146 150 232 234 167 181 50 66 83 85 100 189 236 267 287 296 299 205 254 14 15 19 24 25 28 37 38 16 46 47 49 53 54 140 62 73 82 86 93 103 105 106 107 109 110 114 118 125 139 149 153 162 178 182 190 192 194 216 219 226 231 244 245 260 271 273 279 286 1 3 4 5 6 7 8 9 10 11 12 13 17 18 20 21 22 23 26 27 29 30 31 33 34 35 39 40 41 43 44 45 48 51 55 56 57 58 60 61 64 65 67 68 69 70 72 74 75 76 77 79 80 81 84 87 88 89 90 91 92 94 96 97 99 101 102 104 108 111 112 113 115 116 117 119 120 121 122 124 126 127 128 129 130 131 132 133 134 135 137 141 142 143 144 145 147 148 151 152 154 155 156 157 158 159 160 161 163 164 165 166 168 169 170 171 172 173 174 175 176 177 179 183 184 185 186 187 188 191 193 195 197 198 199 200 202 203 204 206 207 208 209 210 211 212 213 214 215 217 218 220 221 222 223 224 225 227 228 229 230 233 235 237 238 239 240 241 242 243 247 248 249 250 251 252 253 256 257 258 261 262 263 264 265 266 268 269 270 272 274 275 276 278 280 281 282 283 284 285 288 289 290 291 292 293 294 297 298 300 295 36 263 196 74 277 32 251 102 285 1 270 18 201 246 300 42 78 98 167 181 205 2 59 95 136 146 150 232 234 254 6 50 66 83 85 100 189 236 267 287 296 299 128 33 14 15 19 22 24 25 28 30 34 37 38 41 46 47 49 53 54 56 62 73 82 86 93 103 105 106 107 109 110 114 118 121 122 125 131 139 140 149 152 153 162 178 182 190 191 192 194 199 216 219 226 231 241 244 245 253 260 271 273 279 286 67 259 3 4 5 7 8 9 10 11 12 13 16 17 20 21 23 26 27 29 31 35 39 40 43 44 45 48 51 52 55 57 58 60 61 63 64 65 68 69 70 71 72 75 76 77 79 80 81 84 87 88 89 90 91 92 94 96 97 99 101 104 108 111 112 113 115 116 117 119 120 123 124 126 127 129 130 132 133 134 135 137 138 141 142 143 144 145 147 148 151 154 155 156 157 158 159 160 161 163 164 165 166 168 169 170 171 172 173 174 175 176 177 179 180 183 184 185 186 187 188 193 195 197 198 200 202 203 204 206 207 208 209 210 211 212 213 214 215 217 218 220 221 222 223 224 225 227 228 229 230 233 235 237 238 239 240 242 243 247 248 249 250 252 255 256 257 258 261 262 264 265 266 268 269 272 274 275 276 278 280 281 282 283 284 288 289 290 291 292 293 294 297 298 202 263 270 61 146 293 119 113 193 250 112 170 79 69 261 201 78 167 181 246 42 205 167 2 59 146 150 232 234 95 98 136 254 50 66 236 287 299 6 30 83 85 100 189 199 267 285 296 25 46 47 62 103 118 191 244 3 9 14 15 19 20 22 24 28 32 34 37 38 41 49 53 54 56 63 64 68 73 82 86 91 93 104 105 106 107 109 110 114 121 122 124 125 126 128 131 139 140 142 147 149 152 153 162 174 178 182 190 192 194 196 211 216 219 226 231 241 245 253 260 271 273 276 279 284 286 10 17 23 27 36 60 71 145 111 115 123 127 132 133 138 141 154 159 166 171 172 176 179 184 238 188 197 200 213 217 116 230 233 238 240 242 256 258 262 269 270 280 283 13 292 293 294 295 298 84 58 177 223 289 1 4 5 7 8 11 12 16 18 21 26 29 31 33 35 39 40 43 44 45 48 51 52 55 57 65 67 70 72 74 75 76 77 80 81 87 88 89 90 92 94 96 97 99 101 102 108 117 120 129 130 134 135 137 143 144 148 151 155 156 157 158 160 161 163 164 165 168 169 173 175 180 183 185 186 187 195 198 203 204 206 207 208 209 210 212 214 215 218 220 221 222 224 225 227 228 229 235 237 239 243 247 248 249 251 252 255 257 259 264 265 266 268 272 274 275 277 278 281 282 288 290 291 297 300 193 250 112 170 79 69 261 94 113 263 126 76 190 273 201 78 128 33 131 42 167 181 205 246 2 59 98 146 150 232 234 50 66 95 136 189 236 254 287 296 299 6 25 30 46 47 53 62 83 85 100 103 118 140 191 199 244 267 285 137 7 3 4 5 9 10 13 14 15 16 17 19 20 22 23 24 27 28 32 34 35 36 37 38 39 41 43 44 48 49 52 54 56 60 63 64 67 68 70 71 72 73 77 82 84 86 88 90 91 93 99 102 104 105 106 107 109 110 111 114 115 121 122 123 124 125 127 132 133 134 138 139 141 142 143 144 145 147 148 149 152 153 154 158 159 162 166 169 171 172 174 175 176 178 179 182 183 184 187 188 192 194 196 197 198 200 211 213 214 216 217 219 220 224 226 228 230 231 233 238 239 240 241 242 243 245 247 253 256 258 259 260 262 266 269 270 271 274 276 277 279 280 281 282 283 284 286 291 292 293 294 295 298 264 75 26 8 12 31 58 89 177 223 235 257 297 221 289 1 11 18 21 29 40 45 51 55 57 61 65 74 80 81 87 92 96 97 101 108 116 117 119 120 129 130 135 151 155 156 157 160 161 163 164 165 168 173 180 185 186 195 202 203 204 206 207 208 209 210 212 215 218 222 225 227 229 237 248 249 251 252 255 265 268 272 275 278 288 290 300 281 199 102 167 118 151 141 105 150 200 264 84 193 139 100 2 201 150 200 264 84 193 139 100 52 22 69 12 162 191 201 152 23 280 68 144 79 273 288 47 296 271 110 43 122 25 290 201 182 78 296 271 110 43 122 25 290 205 135 207 120 192 298 38 182 201 78 118 195 166 9 77 249 79 235 165 270 57 155 200 260 201 42 78 167 181 205 246 2 59 95 98 136 146 150 232 234 254 42 66 83 85 189 287 296 299 6 25 30 41 46 47 50 53 62 100 103 140 191 199 236 244 267 285 19 22 24 36 37 106 107 114 118 125 139 149 178 190 226 231 241 113 279 286 1 3 4 5 7 8 10 11 12 13 14 15 16 17 18 20 21 23 26 27 28 29 31 32 33 34 35 38 39 40 43 44 45 48 49 51 52 54 56 58 60 61 63 64 65 67 68 69 70 71 72 73 74 75 76 80 81 82 84 86 87 88 89 90 91 92 93 94 96 97 99 101 102 104 105 108 109 110 111 112 115 116 117 119 120 121 122 123 124 126 127 128 129 130 131 132 133 134 135 137 138 141 142 143 144 145 147 148 152 153 154 156 157 158 159 160 161 162 163 164 168 169 170 171 172 173 174 175 176 177 179 180 182 183 184 185 186 187 188 192 193 194 196 197 198 202 203 204 206 207 209 210 211 212 213 214 215 216 217 218 219 220 221 222 223 224 225 227 228 229 230 233 237 238 239 240 242 243 245 247 248 250 251 252 253 255 256 257 258 259 261 262 263 264 265 266 268 269 271 272 273 274 275 276 277 278 280 281 282 283 284 288 289 290 291 292 293 294 295 297 298 300 55 151 208 165 270 57 128 155 200 260 69 236 229 129 27 244 120 182 181 201 78 167 205 246 168 33 2 42 50 59 66 83 85 95 98 100 136 146 150 189 232 234 254 287 296 299 6 14 19 22 24 25 30 32 34 37 38 41 46 47 49 53 56 62 103 106 107 109 114 118 125 131 139 140 149 152 178 190 191 192 196 199 216 226 231 241 253 267 273 279 285 286 274 202 1 3 4 5 7 8 9 10 11 12 13 15 16 17 18 20 21 23 26 28 29 31 35 36 39 40 43 44 45 48 51 52 54 55 58 60 61 63 64 65 67 68 70 71 72 73 74 75 76 77 79 80 81 82 84 86 87 88 89 90 91 92 93 94 96 97 99 101 102 104 105 108 110 111 112 113 115 116 117 119 121 122 123 124 126 127 130 132 133 134 135 137 138 141 142 143 144 145 147 148 151 153 154 156 157 158 159 160 161 162 163 164 166 169 170 171 172 173 174 175 176 177 179 180 183 184 185 186 187 188 193 194 195 197 198 203 204 206 207 208 209 210 211 212 213 214 215 217 218 219 220 221 222 223 224 225 227 228 230 233 235 237 238 239 240 242 243 245 247 248 249 250 251 252 255 256 257 258 259 261 262 263 264 265 266 268 269 271 272 275 276 277 278 280 281 282 283 284 288 289 290 291 292 293 294 295 297 298 300 270 39 8 224 97 190 25 155 48 288 6 234 137 122 159 189 201 286 78 167 181 246 42 205 98 167 181 59 232 95 136 146 150 2 50 254 66 100 189 287 296 299 30 46 47 83 85 199 236 267 285 14 19 25 32 34 37 41 53 103 106 107 114 118 125 139 149 178 190 191 192 196 226 231 241 244 260 273 279 1 3 4 5 7 9 10 11 12 13 15 16 17 20 21 22 23 24 26 27 28 29 31 33 35 36 38 40 43 44 45 49 51 52 54 56 57 58 60 61 62 63 64 65 67 68 69 70 71 72 73 74 76 77 79 80 81 82 84 86 87 88 89 90 91 92 93 94 96 99 101 102 104 105 108 109 110 111 112 113 115 116 119 120 121 123 124 126 127 128 129 130 131 132 133 134 135 138 140 141 142 143 144 145 147 148 152 153 154 156 157 158 160 162 163 164 165 166 168 169 170 171 172 173 174 175 176 177 179 180 182 183 184 185 187 188 193 194 195 197 198 200 202 203 204 206 209 210 211 212 213 214 215 216 217 218 219 220 221 222 223 227 228 229 230 233 235 237 238 239 240 242 243 245 247 248 249 250 251 252 253 255 256 257 258 259 261 262 263 264 266 268 269 271 274 275 276 277 278 280 281 282 283 284 289 291 292 293 294 295 297 298 272 18 55 75 117 151 161 186 207 208 225 265 290 300 48 288 6 234 137 122 159 263 210 230 132 216 26 243 201 286 78 246 128 33 42 98 167 181 205 2 59 95 136 146 150 232 254 50 66 83 85 100 189 236 287 296 299 152 259 14 19 25 30 32 34 37 38 41 46 47 49 53 56 62 103 106 107 114 118 125 131 139 140 149 178 182 190 191 192 196 199 226 231 241 244 253 260 267 273 279 285 57 202 1 3 4 5 7 8 9 10 11 12 13 15 16 17 18 20 21 22 23 24 27 28 29 31 35 36 39 40 43 44 45 51 52 54 55 58 60 61 63 64 65 67 68 69 70 71 72 73 74 75 76 77 79 80 81 82 84 86 87 88 89 90 91 92 93 94 96 97 99 101 102 104 105 108 109 110 111 112 113 115 116 117 119 120 121 123 124 126 127 129 130 133 134 135 138 141 142 143 144 145 147 148 151 153 154 155 156 157 158 160 161 162 163 164 165 166 168 169 170 171 172 173 174 175 176 177 179 180 183 184 185 186 187 188 193 194 195 197 198 200 203 204 206 207 208 209 211 212 213 214 215 217 218 219 220 221 222 223 224 225 227 228 229 233 235 237 238 239 240 242 245 247 248 249 250 251 252 255 256 257 258 261 262 264 265 266 268 269 270 271 272 274 275 276 277 278 280 281 282 283 284 289 290 291 292 293 294 295 297 298 300 224 63 234 283 98 202 194 179 74 238 153 2 272 83 201 42 150 167 181 78 74 238 153 2 195 272 83 132 89 254 94 183 222 42 150 201 78 167 181 246 205 30 82 34 298 147 138 17 215 97 189 157 237 219 104 275 201 78 167 181 246 2 42 59 95 98 136 146 150 205 232 234 254 50 66 287 6 46 47 85 100 103 191 236 244 285 14 19 25 30 32 41 49 53 62 83 107 114 118 125 140 149 152 178 182 190 196 199 253 267 273 296 299 3 4 5 10 15 17 20 24 28 34 37 54 60 68 73 82 86 76 93 102 106 110 112 115 121 122 123 127 139 141 145 147 153 158 204 162 170 171 172 174 176 187 193 194 211 224 226 230 231 241 256 258 260 262 276 279 281 282 286 291 293 271 84 223 1 7 8 9 11 12 13 16 18 21 22 23 26 27 29 31 33 35 36 38 39 40 43 44 45 48 51 52 55 56 57 58 61 63 64 65 67 69 70 71 72 74 75 77 79 80 81 87 88 89 90 91 92 94 96 99 101 105 108 109 111 113 116 117 119 120 124 126 128 129 130 131 132 133 134 135 137 142 143 144 148 151 154 155 156 159 160 161 163 164 165 166 168 169 173 175 177 179 180 183 184 185 186 188 192 195 197 198 200 202 203 206 207 208 209 210 212 213 214 216 217 218 220 221 222 225 227 228 229 233 235 238 239 240 242 243 245 247 248 249 250 251 252 255 257 259 261 263 264 265 266 268 269 270 272 274 277 278 280 283 284 288 289 290 292 294 295 297 300 189 165 157 237 219 104 275 214 97 130 16 270 280 164 216 201 2 42 59 78 95 98 136 146 150 167 181 205 232 234 246 254 6 30 46 47 50 62 66 83 85 100 103 140 191 199 236 244 267 285 287 296 299 3 4 5 9 10 14 15 17 19 20 22 24 25 28 32 34 37 38 39 41 43 44 49 53 54 56 60 63 64 67 68 69 70 73 82 86 91 93 99 102 105 106 107 109 110 112 114 115 118 121 122 123 124 125 126 127 128 131 139 141 142 144 145 147 149 152 153 158 159 162 170 171 172 174 176 178 179 182 187 190 192 193 194 196 211 224 226 230 231 241 243 245 247 253 256 258 260 262 271 273 274 276 279 281 282 284 286 291 293 65 57 52 7 84 223 1 8 11 12 13 18 21 23 26 27 29 31 33 35 36 40 45 48 51 55 58 61 71 72 74 75 76 77 79 80 81 87 88 89 90 92 94 96 101 108 111 113 116 117 119 120 129 132 133 134 135 137 138 143 148 151 154 155 156 160 161 163 166 168 169 173 175 177 180 183 184 185 186 188 195 197 198 200 202 203 204 206 207 208 209 210 212 213 215 217 218 220 221 222 225 227 228 229 233 235 238 239 240 242 248 249 250 251 252 255 257 259 261 263 264 265 266 268 269 272 277 278 283 288 289 290 292 294 295 297 298 300 232 132 245 151 125 120 198 261 115 64 63 253 282 55 33 2 182 201 42 50 59 66 78 95 98 136 146 150 167 181 205 234 246 254 6 25 30 46 47 53 62 83 85 100 103 118 140 189 191 199 236 244 267 285 287 296 299 2 3 9 14 15 19 20 22 28 32 34 37 41 42 7 54 101 66 73 82 86 91 93 104 106 107 109 110 114 121 164 125 136 147 162 170 174 178 181 182 190 192 193 194 205 216 226 231 232 234 241 245 246 260 271 273 11 279 284 286 131 258 1 4 5 8 10 12 13 16 17 18 21 23 24 26 27 29 31 35 36 38 39 40 43 44 45 48 49 51 52 56 57 58 60 61 65 67 68 69 70 71 72 74 75 76 77 79 80 81 84 87 88 89 90 92 94 96 97 99 102 105 108 111 112 113 116 117 119 122 123 124 126 127 128 129 130 133 134 135 137 138 139 141 142 143 144 145 148 149 152 153 154 155 156 157 158 159 160 161 163 165 166 168 169 171 172 173 175 176 177 179 180 183 184 185 186 187 188 195 196 197 200 202 203 204 206 207 208 209 210 211 212 213 214 215 217 218 219 220 221 222 223 224 225 227 228 229 230 233 235 237 238 239 240 242 243 247 248 249 250 251 252 255 256 257 259 262 263 264 265 266 268 269 270 272 274 275 276 277 278 280 281 283 288 289 290 291 292 293 294 295 297 298 300 115 64 63 253 282 55 33 90 139 148 31 17 167 201 152 78 168 274 157 300 35 254 43 76 277 128 67 259 2 3 6 9 14 15 19 20 22 24 25 28 30 32 34 37 38 41 42 46 47 49 50 53 54 56 59 62 66 69 73 82 83 85 86 91 93 95 98 100 103 104 105 106 107 109 110 114 118 121 122 124 125 131 136 140 146 147 149 150 153 162 170 174 178 181 182 189 190 191 192 193 194 196 199 205 211 216 219 226 231 232 234 236 241 244 245 246 260 267 271 273 276 279 284 285 286 287 296 299 258 75 1 4 5 7 8 10 11 12 13 16 18 21 23 26 27 29 36 39 40 44 45 48 51 52 57 58 60 61 65 68 70 71 72 74 77 79 80 81 84 87 88 89 92 94 96 97 99 101 102 108 111 112 113 116 117 119 120 123 126 127 129 130 132 133 134 135 137 138 141 142 143 144 145 151 154 155 156 158 159 160 161 163 164 165 166 169 171 172 173 175 176 177 179 180 183 184 185 186 187 188 195 197 198 200 202 203 204 206 207 208 209 210 212 213 214 215 217 218 220 221 222 223 224 225 227 228 229 230 233 235 237 238 239 240 242 243 247 248 249 250 251 252 255 256 257 261 262 263 264 265 266 268 269 270 272 275 278 280 281 283 288 289 290 291 292 293 294 295 297 298 299 291 41 30 93 224 71 191 249 186 8 78 179 137 201 98 249 186 8 14 78 179 137 253 100 92 70 266 132 142 98 201 122 12 84 32 160 44 20 36 249 260 137 124 152 201 246 78 167 246 181 210 147 249 260 137 124 152 170 261 221 144 289 293 226 34 201 131 78 167 246 181 146 299 77 209 219 25 17 296 217 188 231 116 52 117 167 201 78 181 246 42 205 217 188 231 116 52 58 117 76 253 27 203 243 7 167 201 78 181 246 42 205 235 186 101 29 140 43 34 131 251 297 208 247 194 76 181 146 201 2 42 59 78 95 98 136 150 167 205 232 234 246 254 6 30 46 47 50 62 66 83 85 100 103 189 191 199 236 267 285 287 296 299 2 14 19 32 34 42 49 53 95 98 107 114 118 136 139 149 150 178 190 196 216 232 234 241 244 260 279 286 1 3 4 5 7 8 9 10 11 12 13 15 16 17 20 21 22 23 24 25 26 27 28 31 33 35 36 37 38 39 40 41 44 45 48 51 52 54 56 57 58 60 61 63 64 65 67 68 69 70 71 72 73 74 77 79 80 81 82 84 86 87 88 89 90 91 92 93 94 96 99 102 104 105 106 108 109 110 111 112 113 115 116 119 120 121 122 123 124 125 126 127 128 129 130 132 133 134 135 137 138 141 142 143 144 145 147 148 152 153 154 155 156 157 158 159 160 162 163 164 165 166 168 169 170 171 172 173 174 175 176 177 179 180 182 183 184 185 187 188 192 193 195 197 198 200 202 203 204 206 209 210 211 212 213 214 215 217 218 219 220 221 222 223 224 226 227 228 229 230 231 233 237 238 239 240 242 243 245 248 249 250 252 253 255 256 257 258 259 261 262 263 264 266 268 269 270 271 273 274 275 276 277 278 280 281 282 283 284 288 289 291 292 293 294 295 298 55 18 75 97 117 151 161 207 225 265 272 290 300 251 297 208 247 194 76 181 182 25 59 206 56 97 75 146 201 78 167 205 246 152 168 157 35 254 43 90 259 2 6 14 19 30 32 34 37 38 41 42 46 47 49 50 53 62 66 83 85 95 98 100 103 107 114 118 125 128 136 139 140 149 150 178 189 190 191 196 199 216 226 232 234 236 241 244 253 260 267 273 279 285 286 287 296 299 1 3 4 5 7 8 9 10 11 12 13 15 16 17 18 20 21 22 23 24 26 27 28 29 31 33 36 39 40 44 45 48 51 52 54 55 57 58 60 61 63 64 65 67 68 69 70 71 72 73 74 77 79 80 81 82 84 86 87 88 89 91 92 93 94 96 99 101 102 104 105 106 108 109 110 111 112 113 115 116 117 119 120 121 122 123 124 126 127 129 130 131 132 133 134 135 137 138 141 142 143 144 145 147 148 151 153 154 155 156 158 159 160 161 162 163 164 165 166 169 170 171 172 173 174 175 176 177 179 180 183 184 185 186 187 188 192 193 195 197 198 200 202 203 204 207 209 210 211 212 213 214 215 217 218 219 220 221 222 223 224 225 227 228 229 230 231 233 235 237 238 239 240 242 243 245 248 249 250 252 255 256 257 258 261 262 263 264 265 266 268 269 270 271 272 274 275 276 277 278 280 281 282 283 284 288 289 290 291 292 293 294 295 298 300 266 298 91 121 148 58 106 235 195 205 115 290 18 104 98 201 42 78 167 181 246 2 59 150 232 234 95 98 136 50 66 146 254 287 296 299 83 85 100 199 285 6 19 25 30 41 46 47 53 62 103 107 114 118 140 152 189 191 236 244 253 267 3 4 5 9 10 14 15 20 22 24 28 32 34 208 49 54 63 68 73 82 86 91 106 109 158 112 121 122 124 125 126 127 139 144 147 149 158 162 170 171 178 179 190 192 193 194 211 216 224 226 230 231 241 245 247 258 260 262 271 273 276 279 281 284 286 291 293 131 1 7 8 11 12 13 16 17 21 23 26 27 29 31 33 35 36 37 38 39 40 43 44 45 48 51 52 55 56 57 60 61 64 65 67 69 70 71 72 74 75 76 77 79 80 81 84 87 88 89 90 92 93 94 96 97 99 101 102 105 108 110 111 113 116 117 119 120 123 128 129 130 132 133 134 135 137 138 141 142 143 145 151 153 154 155 156 157 159 160 161 163 164 165 166 168 169 172 173 174 175 176 177 180 182 183 184 185 186 187 188 196 197 198 200 202 203 204 206 207 209 210 212 213 214 215 217 218 219 220 221 222 223 225 227 228 229 233 237 238 239 240 242 243 248 249 250 251 252 255 256 257 259 261 263 264 265 268 269 270 272 274 275 277 278 280 282 283 288 289 292 294 295 297 300 195 105 205 115 290 18 104 242 130 145 146 238 80 47 182 201 254 78 167 181 246 168 2 42 59 95 98 136 150 232 234 6 30 50 66 83 85 100 189 199 236 267 285 287 296 299 76 259 3 4 5 9 10 14 15 19 20 22 24 25 28 32 34 37 38 41 46 49 53 54 56 62 63 64 68 69 70 73 82 86 91 93 103 106 107 109 110 112 114 118 121 122 124 125 126 127 128 131 139 140 141 142 144 147 149 152 153 158 162 170 171 174 178 179 190 191 192 193 194 196 211 216 219 224 226 230 231 241 243 244 245 247 253 258 260 262 271 273 276 279 281 284 286 291 293 137 202 235 282 75 1 7 8 11 12 13 16 17 21 23 26 27 29 31 33 35 36 39 40 43 44 45 48 51 52 55 57 58 60 61 65 67 71 72 74 77 79 81 84 87 88 89 90 92 94 96 97 99 101 102 108 111 113 116 117 119 120 123 129 132 133 134 135 138 143 148 151 154 155 156 157 159 160 161 163 164 165 166 169 172 173 175 176 177 180 183 184 185 186 187 188 197 198 200 203 204 206 207 208 209 210 212 213 214 215 217 218 220 221 222 223 225 227 228 229 233 237 239 240 248 249 250 251 252 255 256 257 261 263 264 265 266 268 269 270 272 274 275 277 278 280 283 288 289 292 294 295 297 298 300 36 209 123 162 166 197 74 258 102 32 281 24 104 97 201 246 78 102 293 32 281 24 104 97 34 158 229 268 14 201 131 30 300 66 290 150 29 203 95 241 155 142 33 124 139 226 201 78 155 15 142 33 124 139 226 166 277 66 35 11 201 30 208 161 225 151 239 98 118 290 109 155 44 246 147 205 256 2 201 42 59 78 95 136 146 150 167 181 232 234 254 6 30 46 47 50 66 83 85 100 189 199 236 267 285 287 296 299 2 258 19 22 24 25 32 34 41 53 54 56 59 62 78 86 93 95 98 103 106 111 114 262 35 136 139 146 149 150 162 167 178 181 182 190 191 192 196 216 226 231 232 234 241 244 260 271 273 279 286 1 3 4 5 7 8 9 10 11 12 13 14 15 16 17 18 20 21 23 26 27 28 29 31 33 36 37 38 39 40 43 45 48 49 51 52 55 57 58 60 61 63 64 65 67 68 69 70 71 72 73 74 75 76 77 79 80 81 82 84 87 88 89 90 91 92 94 96 97 99 101 102 104 105 107 108 110 112 113 115 116 117 119 120 121 122 123 124 125 126 127 128 129 130 131 132 133 134 135 137 138 140 141 142 143 144 145 148 152 153 154 156 157 158 159 160 163 164 165 166 168 169 170 171 172 173 174 175 176 177 179 180 183 184 185 186 187 188 193 194 195 197 198 200 202 203 204 206 207 209 210 211 212 213 214 215 217 218 219 220 221 222 223 224 227 228 229 230 233 235 237 238 240 242 243 245 247 248 249 250 251 252 253 255 257 259 261 263 264 265 266 268 269 270 272 274 275 276 277 278 280 281 282 283 284 288 289 291 292 293 294 295 297 298 300 109 155 44 246 147 205 256 37 115 74 12 262 254 69 166 201 152 168 157 30 35 43 76 277 128 33 90 89 259 42 2 6 14 19 22 24 25 32 34 38 41 46 47 49 50 53 54 56 59 62 66 78 83 85 86 93 95 98 100 103 106 107 114 118 125 131 136 139 140 146 149 150 162 167 178 181 182 189 190 191 192 196 199 216 226 231 232 234 236 241 244 253 260 267 271 273 279 285 286 287 296 299 70 1 3 4 5 7 8 9 10 11 13 15 16 17 18 20 21 23 26 27 28 29 31 36 39 40 45 48 51 52 55 57 58 60 61 63 64 65 67 68 71 72 73 75 77 79 80 81 82 84 87 88 91 92 94 96 97 99 101 102 104 105 108 110 111 112 113 116 117 119 120 121 122 123 124 126 127 129 130 132 133 134 135 137 138 141 142 143 144 145 148 151 153 154 156 158 159 160 161 163 164 165 169 170 171 172 173 174 175 176 177 179 180 183 184 185 186 187 188 193 194 195 197 198 200 202 203 204 206 207 208 209 210 211 212 213 214 215 217 218 219 220 221 222 223 224 225 227 228 229 230 233 235 237 238 239 240 242 243 245 247 248 249 250 251 252 255 257 258 261 263 264 265 266 268 269 270 272 274 275 276 278 280 281 282 283 284 288 289 290 291 292 293 294 295 297 298 300 119 32 78 204 30 259 174 251 177 166 260 123 26 56 66 201 286 78 246 167 177 166 260 239 123 26 56 296 144 159 20 224 23 201 286 300 78 246 167 281 211 177 137 104 158 131 188 224 294 190 61 2 167 201 224 294 190 161 61 68 2 111 150 9 110 75 194 201 128 159 290 101 27 94 278 250 103 191 249 262 223 198 178 43 201 42 78 167 181 205 246 2 59 95 98 136 146 150 232 234 254 78 181 246 42 6 50 66 83 85 100 189 236 267 285 287 296 299 9 14 15 19 22 28 34 37 38 41 47 53 54 56 62 99 73 82 86 95 103 106 107 109 110 121 122 136 139 121 147 149 150 153 182 190 192 194 196 199 216 226 231 232 234 241 245 260 271 273 214 286 131 1 3 4 5 7 8 10 11 12 13 16 17 18 20 21 23 24 25 26 29 30 31 32 33 35 36 39 40 44 45 46 48 49 51 52 55 57 58 60 61 63 64 65 67 68 69 70 71 72 74 75 76 77 79 80 81 84 87 88 89 90 91 92 93 96 97 102 104 105 108 111 112 113 114 115 116 117 118 119 120 123 124 125 126 127 128 129 130 132 133 134 135 137 138 140 141 142 143 144 145 148 151 152 154 155 156 157 158 160 161 162 163 164 165 166 168 169 170 171 172 173 174 175 176 177 179 180 183 184 185 186 187 188 193 195 197 200 202 203 204 206 207 208 209 210 211 212 213 215 217 218 219 220 221 222 224 225 227 228 229 230 233 235 237 238 239 240 242 243 244 247 248 251 252 253 255 256 257 258 259 261 263 264 265 266 268 269 270 272 274 275 276 277 279 280 281 282 283 284 288 289 291 292 293 294 295 297 298 300 191 249 262 223 198 178 43 166 60 51 98 219 201 168 30 128 33 67 131 78 167 181 205 246 152 157 35 254 76 277 90 89 259 42 2 6 9 14 15 19 22 24 25 28 32 34 37 38 41 46 47 49 50 53 54 56 59 62 63 66 73 82 83 85 86 93 95 100 103 104 105 106 107 109 110 114 118 121 122 125 136 139 140 146 147 149 150 153 162 182 189 190 192 194 196 199 216 226 231 232 234 236 241 244 245 253 260 267 271 273 279 285 286 287 296 299 75 1 3 4 5 7 8 10 11 12 13 16 17 18 20 21 23 26 27 29 31 36 39 40 44 45 48 52 55 57 58 61 64 65 68 69 70 71 72 74 77 79 80 81 84 87 88 91 92 94 96 97 99 101 102 108 111 112 113 115 116 117 119 120 123 124 126 127 129 130 132 133 134 135 137 138 141 142 143 144 145 148 151 154 155 156 158 159 160 161 163 164 165 169 170 171 172 173 174 175 176 177 179 180 183 184 185 186 187 188 193 195 197 200 202 203 204 206 207 208 209 210 211 212 213 214 215 217 218 220 221 222 224 225 227 228 229 230 233 235 237 238 239 240 242 243 247 248 250 251 252 255 256 257 258 261 263 264 265 266 268 269 270 272 274 275 276 278 280 281 282 283 284 288 289 290 291 292 293 294 295 297 298 300 96 197 241 214 151 271 250 285 270 253 88 239 2 193 201 270 253 88 239 2 193 201 213 77 11 279 12 72 250 169 299 300 167 162 146 289 226 147 84 262 214 201 289 33 226 147 84 262 214 212 98 217 253 128 158 76 201 117 257 25 115 202 98 217 100 210 34 46 47 134 83 201 210 34 46 47 134 83 243 275 10 256 94 254 116 140 201 52 49 256 284 277 145 99 157 183 260 289 262 8 125 201 78 167 181 246 42 205 98 2 59 150 232 136 146 234 50 66 85 189 236 287 296 299 95 254 46 62 83 100 103 140 191 244 267 285 6 14 19 25 30 32 41 47 53 107 114 118 149 152 178 182 190 196 199 253 273 3 4 5 10 16 17 20 22 27 34 37 49 54 60 68 82 91 93 104 106 109 112 115 121 122 123 124 126 127 139 141 145 147 153 158 159 162 170 171 172 175 176 179 187 193 194 211 214 224 226 231 241 245 256 258 271 11 279 281 282 284 291 44 223 1 7 9 12 13 15 18 21 23 24 26 28 29 31 33 35 36 38 39 40 43 45 48 51 55 56 57 58 61 63 64 65 67 69 70 71 72 73 74 75 76 77 79 80 81 84 86 87 88 89 90 92 94 96 97 101 102 105 108 110 111 113 116 117 119 120 128 129 130 131 132 133 134 135 137 138 142 143 144 148 151 154 155 156 160 161 163 164 165 166 168 169 173 174 177 180 184 185 186 188 192 195 197 198 200 202 203 204 206 207 208 209 210 212 213 215 216 217 218 219 220 221 222 225 227 228 229 230 233 235 237 238 239 240 242 243 247 248 249 250 251 252 255 257 259 261 263 264 265 266 268 269 270 272 274 275 276 278 280 283 286 288 290 292 293 294 295 297 298 300 183 260 289 262 110 8 125 195 199 288 209 225 63 247 201 78 167 181 246 42 205 98 2 59 150 232 95 136 146 234 254 50 66 85 189 236 287 296 299 6 30 46 47 62 83 100 103 140 191 244 267 285 35 259 3 4 5 9 10 14 15 16 17 19 20 22 24 25 28 32 34 37 38 41 43 44 49 53 54 56 60 64 67 68 69 70 73 82 86 91 93 99 102 104 105 106 107 109 112 114 115 118 121 122 123 124 126 127 128 131 139 141 142 144 145 147 149 152 153 158 159 162 170 171 172 174 176 178 179 182 187 190 192 193 194 196 211 214 216 219 224 226 230 231 241 243 245 253 256 258 271 273 274 276 279 281 282 284 286 291 293 52 223 1 7 11 12 13 18 21 23 26 27 29 31 33 36 39 40 45 48 51 55 57 58 61 65 71 72 74 75 76 77 79 80 81 84 87 88 89 90 92 94 96 97 101 108 111 113 116 117 119 120 129 130 132 133 134 135 137 138 143 148 151 154 155 156 157 160 161 163 164 165 166 168 169 173 175 177 180 184 185 186 188 197 198 200 202 203 204 206 207 208 210 212 213 215 217 218 220 221 222 227 228 229 233 235 237 238 239 240 242 248 249 250 251 252 255 257 261 263 264 265 266 268 269 270 272 275 277 278 280 283 290 292 294 295 297 298 300 272 279 280 259 113 181 176 111 242 89 292 229 278 42 201 78 167 246 78 246 242 89 292 107 244 229 278 147 282 20 273 33 154 42 201 30 128 131 78 246 64 161 278 26 55 147 17 75 40 113 38 119 201 286 2 42 59 78 95 98 136 146 150 167 181 205 232 234 246 254 42 6 30 46 47 50 62 66 83 85 100 103 140 189 191 199 236 244 267 285 287 296 299 2 3 4 5 9 14 15 20 22 24 25 28 32 34 37 41 49 54 63 64 68 69 73 82 86 91 95 98 104 106 107 110 112 114 118 121 122 124 35 126 136 139 141 144 146 147 149 150 165 158 162 167 170 171 174 178 179 181 235 192 193 194 205 15 216 226 230 231 232 234 241 245 246 247 260 262 279 281 284 286 291 293 131 134 1 7 8 10 11 12 13 16 18 19 21 23 27 29 31 33 36 39 43 44 45 48 51 52 53 56 57 58 60 61 65 67 70 71 72 74 76 77 79 80 81 84 87 88 89 90 92 93 94 96 97 99 101 102 105 108 109 111 115 116 117 120 123 125 127 128 129 130 132 133 135 137 138 142 143 145 148 151 152 153 154 155 156 157 159 160 163 164 166 168 169 172 173 175 176 177 180 182 183 184 185 186 187 188 190 195 196 197 198 200 202 203 204 206 207 208 209 210 211 212 213 214 215 217 218 219 220 221 222 223 224 225 227 228 229 233 237 238 239 240 242 243 248 249 250 251 252 253 255 256 257 258 259 261 263 264 265 266 268 269 270 271 272 273 274 275 276 277 280 282 283 288 289 290 292 294 295 297 298 300 40 10 113 282 38 296 119 196 115 51 176 16 280 160 201 62 78 152 168 157 254 43 76 277 128 33 67 90 89 131 259 42 2 3 4 5 6 9 14 15 19 20 22 24 25 28 30 32 34 37 41 46 47 49 50 53 54 56 59 63 64 66 68 69 70 73 82 83 85 86 91 93 95 98 100 103 104 105 106 107 109 110 112 114 118 121 122 124 125 126 127 136 139 140 141 142 144 146 147 149 150 153 158 162 167 170 171 174 178 179 181 182 189 190 191 192 193 194 199 205 211 216 219 226 230 231 232 234 236 241 244 245 246 247 253 258 260 262 267 271 273 276 279 281 284 285 286 287 291 293 299 65 7 134 75 1 8 11 12 13 17 18 21 23 26 27 29 31 35 36 39 44 45 48 52 55 57 58 60 61 71 72 74 77 79 80 81 84 87 88 92 94 96 97 99 101 102 108 111 116 117 120 123 129 130 132 133 135 137 138 143 145 148 151 154 155 156 159 161 163 164 165 166 169 172 173 175 177 180 183 184 185 186 187 188 195 197 198 200 202 203 204 206 207 208 209 210 212 213 214 215 217 218 220 221 222 223 224 225 227 228 229 233 235 237 238 239 240 242 243 248 249 250 251 252 255 256 257 261 263 264 265 266 268 269 270 272 274 275 278 283 288 289 290 292 294 295 297 298 300 143 71 15 230 276 6 236 68 34 267 259 63 107 255 201 78 246 34 267 21 259 63 107 255 200 1 211 86 105 202 207 201 78 246 201 48 214 119 24 282 268 95 77 212 166 271 200 286 273 77 212 166 271 200 286 273 88 95 119 35 201 247 53 69 262 184 283 99 80 150 246 3 144 287 243 201 150 119 246 3 144 287 243 141 134 87 118 122 114 63 201 5 74 222 86 55 79 15 111 209 162 181 180 81 223 247 201 2 42 50 59 66 78 95 98 136 146 150 167 205 232 234 246 254 287 296 299 6 14 19 25 30 32 34 37 38 41 46 47 49 53 56 62 83 85 100 103 107 114 118 125 139 140 149 152 178 182 189 190 191 196 199 216 226 236 241 244 253 260 267 273 279 285 286 22 24 28 50 54 63 66 130 104 110 121 122 147 194 231 245 271 296 1 3 4 7 8 9 10 11 12 13 16 17 18 20 21 23 26 27 29 31 33 35 36 39 40 43 44 45 48 51 52 57 58 60 61 64 65 67 68 69 70 71 72 73 75 76 77 80 82 84 87 88 89 90 91 92 93 94 96 97 99 101 102 105 106 108 109 112 113 115 116 117 119 120 123 124 126 127 128 129 131 132 133 134 135 137 138 141 142 143 144 145 148 151 153 154 155 156 157 158 159 160 161 163 164 165 166 168 169 170 171 172 173 174 175 176 177 179 183 184 185 186 187 188 192 193 195 197 198 200 202 203 204 206 207 208 210 211 212 213 214 215 217 218 219 220 221 224 225 227 228 229 230 233 235 237 238 239 240 242 243 248 249 250 251 252 255 256 257 258 259 261 262 263 264 265 266 268 269 270 272 274 275 276 277 278 280 281 282 283 284 288 289 290 291 292 293 294 295 297 298 300 209 162 181 180 81 223 247 106 268 29 4 272 120 211 107 182 201 2 42 59 78 95 98 136 146 150 167 205 232 234 246 254 274 300 299 7 253 6 14 15 19 22 24 25 28 30 32 34 37 38 41 46 47 49 50 53 54 56 62 63 66 73 82 83 85 86 93 100 103 104 105 109 110 114 118 121 122 125 128 131 139 140 147 149 152 153 178 189 190 191 192 194 196 199 216 219 226 231 236 241 244 245 260 267 271 273 279 285 286 287 296 64 44 1 3 5 8 9 10 11 12 13 16 17 18 20 21 23 26 27 31 33 35 36 39 40 43 45 48 51 52 55 57 58 60 61 65 67 68 69 70 71 72 74 75 76 77 79 80 84 87 88 89 90 91 92 94 96 97 99 101 102 108 111 112 113 115 116 117 119 123 124 126 127 129 130 132 133 134 135 137 138 141 142 143 144 145 148 151 154 155 156 157 158 159 160 161 163 164 165 166 168 169 170 171 172 173 174 175 176 177 179 183 184 185 186 187 188 193 195 197 198 200 202 203 204 206 207 208 210 212 213 214 215 217 218 220 221 222 224 225 227 228 229 230 233 235 237 238 239 240 242 243 248 249 250 251 252 255 256 257 258 259 261 262 263 264 265 266 269 270 275 276 277 278 280 281 282 283 284 288 289 290 291 292 293 294 295 297 298 193 152 238 275 249 156 77 49 54 87 230 63 291 201 255 54 122 87 230 63 291 99 187 197 109 27 201 10 5 16 125 30 100 192 150 37 62 172 29 123 122 201 37 62 232 172 29 123 122 71 106 41 31 140 32 277 201 212 111 133 204 92 254 156 223 50 13 54 285 290 124 145 201 78 167 181 246 205 167 181 42 205 59 98 232 234 2 150 66 95 146 136 287 6 83 85 100 189 236 267 296 30 46 47 62 103 140 191 199 244 299 14 19 25 32 34 37 41 53 114 125 139 149 178 182 190 192 196 216 226 231 264 260 273 279 1 3 4 5 7 8 9 10 11 12 15 16 17 20 21 22 23 24 26 27 28 29 31 33 35 36 38 39 40 43 44 45 48 49 51 52 56 57 58 60 61 63 64 65 67 68 69 70 71 72 73 74 75 76 77 79 80 81 82 84 86 87 88 89 90 91 93 94 96 97 99 101 102 104 105 106 107 108 109 110 112 113 115 116 117 118 119 120 121 122 123 126 127 128 129 130 131 132 134 135 137 138 141 142 143 144 147 148 152 153 154 155 157 158 159 160 161 162 163 164 165 166 168 169 170 171 172 173 174 175 176 177 179 180 183 184 185 186 187 188 193 194 195 197 198 200 202 203 206 207 209 210 211 213 214 215 217 218 219 220 221 222 224 227 228 229 230 233 235 237 238 239 240 241 242 243 245 247 248 249 250 251 252 253 255 256 257 258 259 261 262 263 266 268 269 270 271 274 275 276 277 278 280 281 282 283 284 286 288 289 291 292 293 294 295 297 298 272 18 55 151 208 225 265 300 50 13 54 285 290 124 145 201 107 184 248 109 223 48 128 33 131 78 167 181 246 67 42 205 2 59 98 150 232 234 66 95 136 146 254 152 6 30 83 85 100 189 199 236 267 287 296 299 14 19 25 32 34 37 38 41 46 47 49 53 56 62 103 114 118 125 139 140 149 178 182 190 191 192 196 216 226 231 241 244 253 260 273 279 286 70 52 1 3 4 5 7 8 9 10 11 12 15 16 17 18 20 21 22 23 24 26 27 28 29 31 35 36 39 40 43 44 45 51 57 58 60 61 63 64 65 68 69 71 72 73 74 75 76 77 79 80 81 82 84 86 87 88 89 90 91 92 93 94 96 97 99 101 102 104 105 106 108 110 111 112 113 115 116 117 119 120 121 122 123 126 127 129 130 132 133 134 135 137 138 141 142 143 144 147 148 151 153 154 155 156 157 158 159 160 161 162 163 164 165 166 168 169 170 171 172 173 174 175 176 177 179 180 183 185 186 187 188 193 194 195 197 198 200 202 203 204 206 207 208 209 210 211 212 213 214 215 217 218 219 220 221 222 224 225 227 228 229 230 233 235 237 238 239 240 242 243 245 247 249 250 251 252 255 256 257 258 259 261 262 263 264 265 266 268 269 270 271 272 274 275 276 277 278 280 281 282 283 284 288 289 291 292 293 294 295 297 298 300 55 237 201 239 165 164 206 218 285 187 24 194 246 41 50 201 229 187 24 194 246 41 50 19 48 262 153 124 28 155 257 201 58 137 158 67 69 19 14 227 59 277 162 269 201 59 110 103 111 277 162 269 80 9 123 250 117 68 201 104 28 174 54 159 237 94 101 141 275 274 230 126 78 201 141 275 286 274 230 126 78 39 2 224 208 19 60 59 201 129 120 263 99 283 124 76 42 110 206 290 78 231 281 164 181 182 201 2 59 98 150 167 205 232 234 246 42 95 136 181 50 66 83 85 100 146 189 236 254 287 296 299 46 103 191 199 267 285 6 14 19 22 24 25 28 30 32 34 37 38 41 47 49 53 54 56 62 73 82 86 93 106 107 109 114 118 122 125 128 131 139 140 149 152 153 162 178 190 192 194 196 216 219 226 241 244 245 253 260 271 273 279 286 3 9 10 20 27 36 39 60 227 72 77 102 104 115 121 123 126 127 132 248 138 141 145 147 154 159 171 174 175 179 182 184 187 193 211 217 220 224 228 233 238 163 242 247 256 60 262 276 280 291 292 293 294 295 223 1 4 5 7 8 11 12 13 15 16 17 18 21 23 26 29 31 33 35 40 43 44 45 48 51 52 55 57 58 61 63 64 65 67 68 69 70 71 74 75 79 80 81 84 87 88 89 90 91 92 94 96 97 101 105 108 111 112 113 116 117 119 130 133 134 135 137 142 143 144 148 151 155 156 157 158 160 161 165 166 168 169 170 172 173 176 177 180 183 185 186 188 195 197 198 200 202 203 204 207 208 209 210 212 213 214 215 218 221 222 225 229 230 235 237 239 240 243 249 250 251 252 255 257 258 259 261 264 265 266 268 269 270 272 274 275 277 278 282 284 288 289 297 298 300 110 206 290 78 231 281 164 185 17 113 63 114 204 91 168 201 33 44 2 42 59 95 98 136 146 150 167 181 205 232 234 246 254 6 30 46 47 50 62 66 83 85 100 103 189 191 199 236 267 285 287 296 299 76 259 3 4 5 9 10 14 15 16 19 20 22 24 25 27 28 32 34 35 36 37 38 39 41 43 48 49 52 53 54 56 60 64 67 68 69 70 72 73 77 82 84 86 90 93 99 102 104 105 106 107 109 111 112 115 118 121 122 123 124 125 126 127 128 131 132 133 134 138 139 140 141 142 144 145 147 149 152 153 154 158 159 162 170 171 172 174 175 176 178 179 182 184 187 190 192 193 194 196 211 214 216 217 219 220 224 226 228 230 233 238 239 240 241 242 243 244 245 247 250 253 256 258 260 262 266 271 273 274 276 277 279 280 282 284 286 291 292 293 294 295 298 65 143 31 223 235 1 7 8 11 12 13 18 21 23 26 29 40 45 51 55 57 58 61 71 74 75 79 80 81 87 88 89 92 94 96 97 101 108 116 117 119 120 129 130 135 137 148 151 155 156 157 160 161 163 165 166 169 173 177 180 183 186 188 195 197 198 200 202 203 207 208 209 210 212 213 215 218 221 222 225 227 229 237 248 249 251 252 255 257 261 263 264 265 268 269 270 272 275 278 283 288 289 297 300 69 76 165 169 143 134 159 253 205 299 116 77 85 102 201 78 205 299 116 77 85 61 102 87 91 153 217 200 42 208 201 78 89 27 134 298 186 260 5 262 169 56 145 210 200 113 42 201 78 167 181 246 205 98 167 181 246 2 59 136 146 150 232 234 50 66 95 254 83 85 100 189 267 287 299 6 30 46 47 62 103 140 191 199 236 244 285 296 237 32 34 37 41 49 53 107 114 125 139 149 178 182 190 196 97 226 231 260 279 286 1 3 4 7 8 9 10 11 12 13 14 15 16 17 18 19 20 21 22 23 24 25 26 28 29 31 33 35 36 38 39 40 43 44 45 48 51 52 54 57 58 60 61 63 64 65 67 68 69 70 71 72 73 74 75 76 77 79 80 81 82 84 86 87 88 90 91 92 93 94 96 99 101 102 104 105 106 108 109 110 111 112 115 116 117 118 119 120 121 122 123 124 126 127 128 129 130 131 132 133 135 137 138 141 142 143 144 147 148 152 153 154 155 156 157 158 159 160 161 162 163 164 165 166 168 170 171 172 173 174 175 176 177 179 180 183 184 185 187 188 192 193 194 195 197 198 202 203 204 206 207 209 211 212 213 214 215 216 217 218 219 220 221 222 223 224 225 227 228 229 230 233 235 238 239 240 241 242 243 245 247 248 249 250 251 252 253 255 256 257 258 259 261 263 264 265 266 268 269 270 271 272 273 274 275 276 277 278 280 281 282 283 284 288 289 290 291 292 293 294 295 297 300 55 151 208 169 56 145 210 239 200 113 163 24 42 25 198 106 201 168 78 128 33 131 98 167 181 205 246 2 59 95 136 146 150 232 234 254 6 50 66 83 85 100 189 236 267 287 296 299 35 14 19 30 32 34 37 38 41 46 47 49 53 62 103 107 114 118 125 139 140 149 152 178 182 190 191 192 196 199 216 226 231 241 244 253 260 273 279 285 286 105 202 7 1 3 4 5 8 9 10 11 12 13 15 16 17 18 20 21 22 23 26 27 28 29 31 36 39 40 43 44 45 48 51 52 54 55 57 58 60 61 63 64 65 67 68 69 70 71 72 73 74 75 76 77 79 80 81 82 84 86 87 88 89 90 91 92 93 94 96 97 99 101 102 104 108 109 110 111 112 115 116 117 119 120 121 122 123 124 126 127 129 130 132 133 134 135 137 138 141 142 143 144 147 148 151 153 154 155 156 157 158 159 160 161 162 164 165 166 170 171 172 173 174 175 176 177 179 180 183 184 185 186 187 188 193 194 195 197 203 204 206 207 208 209 211 212 213 214 215 217 218 219 220 221 222 223 224 225 227 228 229 230 233 235 237 238 240 242 243 245 247 248 249 250 251 252 255 256 257 258 259 261 262 263 264 265 266 268 269 270 271 272 274 275 276 277 278 280 281 282 283 284 288 289 290 291 292 293 294 295 297 298 300 164 139 288 82 48 135 152 186 296 153 131 252 67 15 114 201 78 296 153 131 252 67 15 114 124 96 298 214 218 239 99 25 201 30 18 15 223 147 47 273 118 226 19 270 207 170 200 82 201 83 78 181 246 42 205 98 2 59 150 232 167 95 136 146 234 50 66 85 100 236 254 6 25 41 46 47 62 103 118 191 199 244 267 285 259 14 30 32 34 37 38 49 53 56 107 114 125 128 139 140 149 152 178 182 189 190 196 216 241 253 260 279 286 287 296 299 4 9 10 15 17 22 27 28 39 54 60 63 68 72 73 86 93 104 106 110 115 121 122 123 124 126 127 132 133 138 141 145 147 153 154 158 159 162 171 172 174 65 26 179 184 187 193 194 220 224 226 228 230 231 233 238 239 163 245 247 256 262 266 271 273 280 13 292 293 213 298 31 84 131 227 297 1 3 5 7 8 11 12 16 20 21 23 24 29 33 35 36 40 43 44 45 48 51 52 55 57 58 61 64 67 69 70 71 74 75 76 77 79 80 81 87 88 89 90 91 92 94 96 97 99 101 102 105 108 109 111 112 113 116 117 119 120 129 130 134 135 137 142 143 144 148 151 155 156 157 160 161 164 165 166 168 169 173 175 176 177 180 183 185 186 188 192 195 197 198 202 203 204 206 208 209 210 211 212 214 215 217 218 219 221 222 225 229 235 237 240 242 243 248 249 250 251 252 255 257 258 261 263 264 265 268 269 272 274 275 276 277 278 281 282 283 284 288 289 290 291 294 295 300 19 270 1 207 170 189 200 108 211 223 16 38 192 69 112 82 83 201 78 167 181 246 42 205 98 2 59 150 232 95 136 146 234 254 128 50 66 85 100 236 287 296 299 6 25 30 41 46 47 53 62 103 118 140 191 199 244 267 285 259 20 3 4 5 9 10 14 15 17 22 24 27 28 32 34 35 36 37 39 43 44 48 49 52 54 56 60 63 64 67 68 70 72 73 84 86 91 93 99 102 104 105 106 107 109 110 111 114 115 121 122 123 124 125 126 127 131 132 133 134 138 139 141 142 144 145 147 149 152 153 154 158 159 162 171 172 174 175 176 178 179 182 184 187 190 193 194 196 214 216 217 219 220 224 226 228 230 231 233 238 239 240 241 243 245 247 250 253 256 258 260 262 266 271 273 274 276 277 279 280 281 282 284 286 291 292 293 294 298 137 7 31 227 297 8 11 12 13 18 21 23 26 29 33 40 45 51 55 57 58 61 65 71 74 75 76 77 79 80 81 87 88 89 90 92 94 96 97 101 113 116 117 119 120 129 130 135 143 148 151 155 156 157 160 161 163 164 165 166 168 169 173 177 180 183 185 186 188 195 197 198 202 203 204 206 208 209 210 212 213 215 218 221 222 225 229 235 237 242 248 249 251 252 255 257 261 263 264 265 268 269 272 275 278 283 288 289 290 295 300 112 230 163 46 159 24 221 47 84 114 50 269 201 78 246 167 181 84 141 88 114 50 269 265 227 86 240 8 208 38 201 78 246 167 181 2 169 48 10 281 143 141 261 276 216 295 264 151 254 8 201 2 78 167 181 246 167 181 205 42 59 150 232 98 95 136 146 234 50 66 287 299 85 100 189 236 296 83 6 30 46 47 62 103 191 199 267 285 244 14 19 22 24 25 28 32 34 37 38 41 49 53 54 56 73 82 86 93 106 107 109 114 118 122 125 128 131 139 140 149 152 153 162 178 182 190 192 196 219 226 231 241 245 253 260 271 273 279 286 3 9 63 104 110 147 193 194 187 1 4 5 7 11 12 13 15 16 17 18 20 21 23 26 27 29 31 33 35 36 39 40 43 44 45 51 52 55 57 58 60 61 64 65 67 68 69 70 71 72 74 75 76 77 79 80 81 84 87 88 89 90 91 92 94 96 97 99 101 102 105 108 111 112 113 115 116 117 119 120 121 123 124 126 127 129 130 132 133 134 135 137 138 142 144 145 148 154 155 156 157 158 159 160 161 163 164 165 166 168 170 171 172 173 174 175 176 177 179 180 183 184 185 186 188 195 197 198 200 202 203 204 206 207 208 209 210 211 212 213 214 215 217 218 220 221 222 223 224 225 227 228 229 230 233 235 237 238 239 240 242 243 247 248 249 250 251 252 255 256 257 258 259 262 263 265 266 268 269 270 272 274 275 277 278 280 282 283 284 288 289 290 291 292 293 294 297 298 300 276 216 295 264 151 254 8 152 217 218 71 278 2 201 78 128 33 167 181 205 246 42 98 59 150 232 95 136 146 234 50 66 287 299 83 85 100 189 236 296 6 30 46 47 62 103 140 191 199 244 267 285 3 9 14 15 19 22 24 25 28 32 34 37 38 41 49 53 54 56 63 73 82 86 93 104 105 106 107 109 110 114 118 121 122 125 131 139 147 149 153 162 170 178 182 190 192 193 194 196 219 226 231 241 245 253 260 271 273 279 286 99 1 4 5 7 10 11 12 13 16 17 18 20 21 23 26 27 29 31 35 36 39 40 43 44 45 48 51 52 55 57 58 60 61 64 65 67 68 69 70 72 74 75 76 77 79 80 81 84 87 88 89 90 91 92 94 96 97 101 102 108 111 112 113 115 116 117 119 120 123 124 126 127 129 130 132 133 134 135 137 138 141 142 143 144 145 148 154 155 156 157 158 159 160 161 163 164 165 166 168 169 171 172 173 174 175 176 177 179 180 183 184 185 186 187 188 195 197 198 200 202 203 204 206 207 208 209 210 211 212 213 214 215 220 221 222 223 224 225 227 228 229 230 233 235 237 238 239 240 242 243 247 248 249 250 251 252 255 256 257 258 259 261 262 263 265 266 268 269 270 272 274 275 277 280 281 282 283 284 288 289 290 291 292 293 294 297 298 300 125 245 224 40 298 236 260 132 187 114 67 87 16 122 271 201 6 78 187 114 67 87 16 122 271 31 148 127 130 202 198 6 201 78 94 136 263 49 187 151 247 128 34 225 224 10 2 11 35 201 78 167 181 246 42 205 98 167 181 246 59 95 136 146 150 234 232 254 50 66 83 85 100 189 236 287 296 299 6 30 46 47 62 103 140 191 199 244 267 285 14 19 24 25 37 41 49 53 109 114 118 139 149 178 182 190 192 196 216 226 231 264 260 273 214 286 1 3 4 5 7 8 9 12 13 15 16 17 18 20 21 22 23 26 27 28 29 31 32 33 36 38 39 40 43 44 45 48 51 52 54 56 57 58 60 61 63 64 65 67 68 69 70 71 72 73 74 75 76 77 79 80 81 82 84 86 87 88 89 90 91 92 93 96 97 99 101 102 104 105 106 107 108 110 111 112 113 115 116 117 119 120 121 122 123 124 125 126 127 129 130 131 132 133 134 135 137 138 141 142 143 144 145 147 148 152 153 154 155 156 157 158 159 160 161 162 163 164 165 166 168 169 170 171 172 173 174 175 176 177 179 180 183 184 185 186 188 193 194 195 197 198 200 202 203 204 206 207 209 210 211 212 213 215 217 218 219 220 221 222 223 227 228 229 230 233 235 237 238 239 240 241 242 243 245 248 249 250 251 252 253 255 256 257 258 259 261 262 265 266 268 269 270 271 272 274 275 276 277 278 279 280 281 282 283 284 288 289 290 291 292 293 294 295 297 298 300 55 208 34 225 224 10 2 11 35 60 43 113 199 40 12 141 232 201 78 128 33 131 42 98 167 181 205 246 59 95 136 146 150 234 254 50 66 83 85 100 189 236 287 296 299 90 259 6 14 19 22 24 25 30 32 37 38 41 46 47 49 53 56 62 103 106 107 109 114 118 125 139 140 149 152 178 182 190 191 192 196 216 226 231 241 244 253 260 267 273 279 285 286 1 3 4 5 7 8 9 13 15 16 17 18 20 21 23 26 27 28 29 31 36 39 44 45 48 51 52 54 55 57 58 61 63 64 65 67 68 69 70 71 72 73 74 75 76 77 79 80 81 82 84 86 87 88 89 91 92 93 94 96 97 99 101 102 104 105 108 110 111 112 115 116 117 119 120 121 122 123 124 126 127 129 130 132 133 134 135 137 138 142 143 144 145 147 148 151 153 154 155 156 157 158 159 160 161 162 163 164 165 166 168 169 170 171 172 173 174 175 176 177 179 180 183 184 185 186 187 188 193 194 195 197 198 200 202 203 204 206 207 208 209 210 211 212 213 214 215 217 218 219 220 221 222 223 227 228 229 230 233 235 237 238 239 240 242 243 245 247 248 249 250 251 252 255 256 257 258 261 262 263 264 265 266 268 269 270 271 272 274 275 276 277 278 280 281 282 283 284 288 289 290 291 292 293 294 295 297 298 300 133 78 60 182 40 7 108 50 178 158 245 174 137 256 83 201 254 78 246 178 158 245 149 174 137 256 184 30 258 44 127 252 274 201 57 259 78 246 240 268 63 208 42 276 87 253 43 242 18 218 109 201 78 246 167 78 181 167 181 205 42 43 242 18 218 104 37 109 172 102 168 21 83 201 30 131 78 128 33 167 181 246 205 42 201 194 207 103 89 28 29 240 81 137 13 27 85 250 277 42 201 78 167 181 246 205 42 181 59 136 146 150 234 254 2 95 98 232 50 66 83 189 236 287 296 299 6 30 46 47 100 191 199 267 285 14 19 22 25 32 34 37 41 49 53 56 62 103 106 109 114 118 125 139 178 182 190 192 196 216 226 231 241 260 273 279 286 259 1 3 4 5 7 8 9 10 11 12 15 16 17 18 20 21 23 24 26 31 33 35 36 38 39 40 43 44 45 48 51 52 54 57 58 60 61 63 64 65 67 68 69 70 71 72 73 74 75 76 77 79 80 82 84 86 87 88 90 91 92 93 94 96 97 99 101 102 104 105 107 108 110 111 112 113 115 116 117 119 120 121 122 123 124 126 127 128 129 130 131 132 133 134 135 138 140 141 142 143 144 145 147 148 149 151 152 153 154 155 156 157 158 159 160 161 162 163 164 165 166 168 169 170 171 172 173 174 175 176 177 179 180 183 184 185 186 187 188 193 195 197 198 200 202 203 204 206 208 209 210 211 212 213 214 215 217 218 219 220 221 222 223 224 225 227 228 229 230 233 235 237 238 239 242 243 244 245 247 248 249 251 252 253 255 256 257 258 261 262 263 264 265 266 268 269 270 271 272 274 275 276 278 280 281 282 283 284 288 289 290 291 292 293 294 295 297 298 300 55 81 137 13 27 85 250 277 183 61 163 2 172 201 168 78 246 128 33 42 98 167 181 205 59 95 136 146 150 232 234 254 50 66 83 100 189 236 287 296 299 152 35 90 6 14 19 22 24 25 30 32 34 37 38 41 46 47 49 53 56 62 103 106 107 109 114 118 125 131 139 140 149 178 182 190 191 192 196 199 216 226 231 241 244 253 260 267 273 279 285 286 20 1 3 4 5 7 8 9 10 11 12 15 16 17 18 21 23 26 28 29 31 36 39 40 43 44 45 48 51 52 54 55 57 58 60 63 64 65 67 68 69 70 71 72 73 74 75 76 77 79 80 82 84 86 87 88 89 91 92 93 94 96 97 99 101 102 104 105 108 110 111 112 113 115 116 117 119 120 121 122 123 124 126 127 129 130 132 133 134 135 138 141 142 143 144 145 147 148 151 153 154 155 156 157 158 159 160 161 162 164 165 166 169 170 171 173 174 175 176 177 179 180 184 185 186 187 188 193 194 195 197 198 200 202 203 204 206 207 208 209 210 211 212 213 214 215 217 218 219 220 221 222 223 224 225 227 228 229 230 233 235 237 238 239 240 242 243 245 247 248 249 251 252 255 256 257 258 259 261 262 263 264 265 266 268 269 270 271 272 274 275 276 278 280 281 282 283 284 288 289 290 291 292 293 294 295 297 298 300 91 255 69 186 6 147 240 96 232 89 270 68 139 42 201 232 193 222 89 270 68 139 145 285 87 25 105 172 213 42 201 293 260 230 284 70 9 203 53 25 55 72 158 201 181 42 78 98 167 246 2 59 95 146 150 234 6 83 85 100 189 236 267 287 296 299 136 205 232 254 14 19 34 37 41 46 47 49 53 56 62 103 107 118 125 139 149 228 182 191 192 196 97 226 241 244 260 3 4 5 7 10 12 13 15 16 17 20 22 23 24 27 28 30 31 32 35 36 38 39 40 43 44 45 48 50 52 54 58 60 63 64 66 67 68 69 71 73 74 77 82 84 86 87 88 90 91 93 96 99 102 104 105 106 109 110 111 112 113 114 115 119 121 122 123 124 126 127 128 131 132 133 134 135 138 140 141 142 143 144 145 147 148 152 153 154 155 159 162 166 169 170 171 172 174 175 176 177 178 179 180 183 184 187 188 190 193 194 197 198 199 200 204 211 213 214 216 217 218 219 220 224 227 231 233 238 239 240 242 243 245 247 249 250 251 253 255 256 257 258 259 261 262 263 264 266 269 270 271 273 274 276 277 279 280 281 282 283 285 286 291 292 294 295 297 298 9 29 51 79 94 108 120 160 89 164 185 203 206 223 228 230 237 248 252 265 275 160 8 11 26 61 80 81 130 151 186 207 212 222 1 18 21 33 57 65 75 76 92 101 116 117 129 137 156 157 161 163 165 168 173 195 202 208 209 210 215 221 225 229 235 268 272 278 288 289 290 300 65 25 55 273 21 72 158 190 198 86 209 129 66 134 181 201 42 78 98 167 205 246 2 59 95 136 146 150 232 234 254 6 50 83 85 100 189 236 267 285 287 296 299 14 19 30 32 34 37 38 41 46 47 49 53 56 62 103 107 114 118 125 128 139 140 149 152 178 182 191 192 196 199 216 226 241 244 253 260 279 286 43 67 90 1 3 4 5 7 8 9 10 11 12 13 15 16 17 18 20 22 23 24 26 27 28 29 31 33 35 36 39 40 44 45 48 51 52 54 57 58 60 61 63 64 68 69 70 71 73 74 75 76 77 79 80 81 82 84 87 88 89 91 92 93 94 96 97 99 101 102 104 105 106 108 109 110 111 112 113 115 116 117 119 120 121 122 123 124 126 127 130 131 132 133 135 137 138 141 142 143 144 145 147 148 151 153 154 155 156 157 159 160 161 162 163 164 165 166 168 169 170 171 172 173 174 175 176 177 179 180 183 184 185 186 187 188 193 194 195 197 200 202 203 204 206 207 208 210 211 212 213 214 215 217 218 219 220 221 222 223 224 225 227 228 229 230 231 233 235 237 238 239 240 242 243 245 247 248 249 250 251 252 255 256 257 258 259 261 262 263 264 265 266 268 269 270 271 272 274 275 276 277 278 280 281 282 283 284 288 289 290 291 292 293 294 295 297 298 300 243 6 195 234 129 281 11 208 164 72 5 213 104 156 42 181 201 78 167 205 246 2 59 98 150 232 167 181 246 95 136 146 254 50 59 66 98 150 205 232 234 83 85 100 189 236 287 296 299 6 19 41 46 47 53 62 103 107 114 118 199 244 267 285 3 4 9 10 14 15 16 17 20 22 24 25 28 30 32 34 37 38 43 44 49 54 56 60 63 64 67 68 69 70 73 82 86 91 93 99 102 105 106 109 110 112 115 121 122 123 124 125 126 127 128 131 139 140 141 142 144 145 147 149 152 153 158 162 170 171 172 174 176 178 179 182 190 191 192 193 194 196 211 214 216 219 224 226 230 231 241 245 247 253 256 258 260 262 271 273 276 279 282 284 286 291 293 12 23 27 29 36 45 58 61 74 77 79 113 119 133 135 138 218 159 295 166 175 180 184 187 188 197 143 206 217 218 220 221 223 228 233 238 239 240 242 249 251 252 261 263 268 33 270 278 283 289 295 297 298 40 84 160 204 210 280 1 94 108 203 39 81 255 265 7 8 13 18 21 26 31 35 48 51 52 55 57 65 71 75 76 80 87 88 89 90 92 96 97 101 111 116 117 120 130 132 134 137 148 151 154 155 157 161 163 165 168 169 173 177 183 185 186 198 200 202 207 209 212 215 222 225 227 229 235 237 248 250 257 259 264 266 269 272 274 275 277 288 290 292 294 300 164 72 5 213 104 156 42 173 105 236 89 111 276 37 201 33 78 128 67 167 181 246 152 157 254 2 50 59 66 95 98 136 146 150 205 232 234 259 6 19 25 30 41 46 47 53 62 83 85 100 103 107 114 118 140 189 191 199 244 253 267 285 287 296 299 202 3 4 7 8 9 10 11 12 13 14 15 16 17 20 21 22 23 24 27 28 29 31 32 34 35 36 38 39 40 43 44 45 48 49 52 54 56 58 60 61 63 64 68 69 70 71 73 74 77 79 81 82 84 86 87 88 90 91 92 93 96 99 102 106 109 110 112 113 115 119 121 122 123 124 125 126 127 131 132 133 134 135 138 139 141 142 143 144 145 147 148 149 153 154 155 158 159 162 165 166 168 169 170 171 172 174 175 176 177 178 179 180 182 183 184 185 187 188 190 192 193 194 196 197 198 200 204 206 211 212 214 215 216 217 218 219 220 221 223 224 226 227 228 230 231 233 238 239 240 241 242 243 245 247 249 250 251 252 255 256 257 258 260 261 262 263 264 266 268 269 270 271 273 274 277 278 279 280 281 282 283 284 286 288 289 291 292 293 294 295 297 298 1 26 55 80 94 108 116 117 151 160 203 207 208 210 222 229 265 290 300 18 51 57 65 75 76 97 101 120 129 130 137 161 163 186 195 209 225 235 237 248 272 275 204 138 260 111 97 81 92 133 169 106 34 237 44 37 33 47 201 254 2 42 59 78 98 150 167 181 205 232 234 246 42 50 66 83 85 95 100 136 146 189 236 287 296 299 2 6 25 32 41 46 49 53 56 59 62 98 103 114 118 149 150 167 178 181 191 196 199 205 232 234 244 246 267 273 279 285 286 3 4 5 7 9 10 11 12 13 14 15 16 17 19 20 22 23 24 27 28 30 31 35 36 38 39 40 43 45 48 52 54 58 60 63 64 67 68 69 70 71 72 73 74 77 82 84 86 87 88 89 90 91 93 96 99 102 104 105 107 109 110 112 113 115 119 121 122 123 124 125 126 127 128 131 132 134 135 139 140 141 142 143 144 145 147 148 152 153 154 155 156 158 159 162 165 166 170 171 172 173 174 175 176 177 179 180 182 183 184 185 187 188 190 192 193 194 197 198 200 206 211 212 213 214 215 216 217 218 219 220 223 224 226 227 228 230 231 233 238 239 240 241 242 243 245 247 249 250 251 252 253 255 256 257 258 259 261 262 263 264 266 269 270 271 274 276 277 280 281 282 283 284 288 289 291 292 293 294 295 297 298 29 51 61 79 202 108 79 133 160 203 221 272 275 1 8 26 55 80 117 137 168 195 207 210 222 265 290 18 21 57 65 75 76 94 101 116 120 129 130 151 157 161 163 164 186 208 209 225 229 235 248 268 278 300 169 106 34 237 44 37 33 159 270 107 216 78 248 184 201 259 152 168 157 30 254 277 128 67 90 89 131 42 2 6 14 19 25 32 38 41 46 47 49 50 53 56 59 62 66 83 85 95 98 100 103 114 118 125 136 140 146 149 150 167 178 181 182 189 190 191 196 199 205 226 232 234 236 244 246 253 267 273 279 285 286 287 296 299 1 3 4 5 7 8 9 10 11 12 13 15 16 17 18 20 21 22 23 24 26 27 28 29 31 35 36 39 40 43 45 48 51 52 54 57 58 60 61 63 64 65 68 69 70 71 72 73 74 75 76 77 79 80 81 82 84 86 87 88 91 92 93 94 96 97 99 101 102 104 105 108 109 110 111 112 113 115 116 117 119 120 121 122 123 124 126 127 129 130 132 133 134 135 137 138 139 141 142 143 144 145 147 148 151 153 154 155 156 158 160 161 162 163 164 165 166 170 171 172 173 174 175 176 177 179 180 183 185 186 187 188 192 193 194 195 197 198 200 202 203 204 206 207 208 209 210 211 212 213 214 215 217 218 219 220 221 222 223 224 225 227 228 229 230 231 233 235 238 239 240 241 242 243 245 247 249 250 251 252 255 256 257 258 260 261 262 263 264 265 266 268 269 271 272 274 275 276 278 280 281 282 283 284 288 289 290 291 292 293 294 295 297 298 300 55 204 124 280 164 118 18 289 76 95 41 235 160 121 201 83 78 167 181 205 246 42 2 59 98 150 167 181 205 232 234 136 146 254 6 50 66 85 100 189 267 287 296 299 103 19 25 30 46 47 53 62 107 114 140 152 191 199 236 244 253 285 14 15 22 24 32 34 37 49 54 142 82 86 31 104 106 109 118 122 35 139 147 149 153 162 190 192 194 196 226 231 241 245 260 271 273 279 286 1 3 4 5 7 8 9 10 11 12 13 16 17 20 21 23 26 27 28 29 33 36 38 39 40 43 44 45 48 51 52 55 56 57 58 60 61 63 64 65 67 68 69 70 71 72 73 74 75 77 79 80 81 84 87 88 89 90 91 92 93 94 96 97 99 101 102 105 108 110 111 112 113 115 116 117 119 120 123 125 126 127 128 129 130 131 132 133 134 135 137 138 141 143 144 145 148 151 154 155 156 157 158 159 161 163 165 166 168 169 170 171 172 173 174 175 176 177 178 179 180 182 183 184 185 186 187 188 193 195 197 198 200 202 203 206 207 208 209 210 211 212 213 214 215 216 217 218 219 220 221 222 223 224 225 227 228 229 230 233 237 238 239 240 242 243 247 248 249 250 251 252 255 256 257 258 259 261 262 263 264 265 266 268 269 270 272 274 275 276 277 278 281 282 283 284 288 290 291 292 293 294 295 297 298 300 38 95 41 235 160 121 74 159 204 135 124 69 108 91 83 201 78 246 128 33 67 2 42 59 98 146 150 167 181 205 232 234 6 50 66 85 100 136 189 236 254 267 287 296 299 76 103 14 15 19 22 24 25 28 30 32 34 37 46 47 49 53 54 56 62 63 73 82 86 93 104 105 106 107 109 110 114 118 122 125 131 139 140 147 149 152 153 162 178 182 190 191 192 194 196 199 216 219 226 231 241 244 245 253 260 271 273 279 285 286 202 1 3 4 5 7 8 9 10 11 12 13 16 17 18 20 21 23 26 27 29 31 35 36 39 40 43 44 45 48 51 52 55 57 58 60 61 64 65 68 70 71 72 75 77 79 80 81 84 87 88 89 90 92 94 96 97 99 101 102 111 112 113 115 116 117 119 120 123 126 127 129 130 132 133 134 137 138 141 142 143 144 145 148 151 154 155 156 157 158 161 163 164 165 166 168 169 170 171 172 173 174 175 176 177 179 180 183 184 185 186 187 188 193 195 197 198 200 203 206 207 208 209 210 211 212 213 214 215 217 218 220 221 222 223 224 225 227 228 229 230 233 237 238 239 240 242 243 247 248 249 250 251 252 255 256 257 258 259 261 262 263 264 265 266 268 269 270 272 274 275 276 277 278 280 281 282 283 284 288 289 290 291 292 293 294 295 297 298 300 238 46 235 182 20 64 57 118 41 13 78 152 201 181 74 41 129 13 73 78 152 8 182 44 226 196 228 69 181 201 13 243 238 257 265 160 36 17 41 85 33 297 79 273 146 201 246 78 167 181 205 42 98 2 59 150 232 234 181 246 42 50 95 136 254 6 47 59 62 66 83 98 100 103 140 150 189 199 205 232 234 236 244 267 285 287 296 299 14 19 22 24 25 28 30 32 34 37 38 46 49 53 54 56 73 82 86 93 106 107 109 114 118 122 125 128 131 139 149 152 153 162 178 182 190 191 192 196 216 219 226 231 241 245 253 260 271 279 286 3 9 16 17 259 251 27 36 39 58 60 63 71 72 77 91 102 104 110 111 115 45 123 124 126 127 132 133 138 141 145 147 154 166 171 174 175 176 179 194 184 188 193 188 197 200 211 213 169 220 224 228 230 233 238 240 242 157 256 258 261 262 263 270 276 293 294 295 298 43 44 84 113 223 1 4 5 7 8 10 11 12 15 18 20 21 23 26 29 31 35 40 48 51 52 55 57 61 64 65 67 68 69 70 74 75 76 80 81 87 88 89 90 92 94 96 97 99 101 105 108 112 116 117 119 120 121 129 130 134 135 137 142 143 144 148 151 155 156 158 159 161 163 164 165 168 170 172 173 177 180 183 185 186 187 195 198 202 203 204 206 207 208 209 210 212 214 215 217 218 221 222 225 227 229 235 237 239 247 248 249 250 252 255 264 266 268 269 272 274 275 277 278 280 281 282 283 284 288 289 290 291 292 300 41 85 33 297 79 273 46 173 187 283 289 34 280 146 201 131 78 128 168 254 167 181 246 152 157 277 90 89 42 2 6 30 47 50 59 62 66 83 95 98 100 103 136 140 150 189 191 199 205 232 234 236 244 267 285 287 296 299 259 3 4 5 7 9 10 13 14 15 16 17 19 20 22 23 24 25 27 28 32 35 36 37 38 39 43 44 48 49 52 53 54 56 58 60 63 64 67 68 69 70 71 72 73 77 82 84 86 88 91 93 99 102 104 105 106 107 109 110 111 112 114 115 118 121 122 123 124 125 126 127 132 133 134 138 139 141 142 143 144 145 147 148 149 153 154 158 159 162 166 169 170 171 172 174 175 176 178 179 182 183 184 188 190 192 193 194 196 197 198 200 211 213 214 216 217 219 220 224 226 228 230 231 233 238 239 240 241 242 243 245 247 249 250 253 256 257 258 260 261 262 263 266 269 270 271 274 276 279 281 282 284 286 291 292 293 294 295 298 97 8 75 12 31 113 165 223 221 1 11 18 21 26 29 40 45 51 55 57 61 65 74 76 80 81 87 92 94 96 101 108 116 117 119 120 129 130 135 137 151 155 156 160 161 163 164 177 180 185 186 195 202 203 204 206 207 208 209 210 212 215 218 222 225 227 229 235 237 248 251 252 255 264 265 268 272 275 278 288 290 300 129 49 213 35 57 78 181 238 151 183 114 220 296 119 2 201 78 70 151 183 114 220 296 119 185 199 294 125 228 33 187 2 201 78 101 22 242 102 258 76 74 198 144 154 278 136 51 57 201 2 146 42 78 167 181 205 246 59 98 150 232 234 42 50 66 95 189 205 236 38 296 299 6 30 46 47 62 83 85 100 103 191 199 254 267 285 287 19 24 25 32 34 37 41 49 53 56 106 107 118 125 149 178 182 192 196 216 226 241 244 260 273 279 286 1 3 4 5 7 8 9 10 11 12 13 14 15 16 17 18 20 21 23 26 27 28 29 31 33 35 36 39 40 43 44 45 48 52 54 58 60 61 63 64 65 67 68 69 70 71 72 73 75 77 79 80 81 82 84 86 87 88 89 90 91 92 93 94 96 97 99 104 105 108 109 110 111 112 113 114 115 116 117 119 120 121 122 123 124 126 127 128 129 130 131 132 133 134 135 137 138 139 140 141 142 143 145 147 148 152 153 155 156 157 158 159 160 161 162 163 164 165 166 168 169 170 171 172 173 174 175 176 177 179 180 183 184 185 186 187 188 190 193 194 195 197 200 202 203 204 206 207 209 210 211 212 213 214 215 217 218 219 220 221 222 223 224 225 227 228 229 230 231 233 235 237 238 239 240 243 245 247 248 249 250 251 252 253 255 256 257 259 261 262 263 264 265 266 268 269 270 271 272 274 275 276 277 280 281 282 283 284 288 289 290 291 292 293 294 295 297 298 300 55 151 208 144 154 278 136 51 14 57 59 151 297 22 91 268 167 2 146 201 78 246 168 128 33 67 42 50 66 83 85 95 98 100 150 181 189 205 232 234 236 254 287 296 299 6 19 24 25 30 32 34 37 38 41 46 47 49 53 56 62 103 106 107 114 118 125 131 139 140 149 152 178 182 190 191 192 196 199 216 226 231 241 244 253 260 267 273 279 285 286 259 1 3 4 5 7 8 9 10 11 12 13 15 16 17 18 20 21 23 26 27 28 29 31 35 36 39 40 43 44 45 48 52 54 55 58 60 61 63 64 65 68 69 70 71 72 73 74 75 76 77 79 80 81 82 84 86 87 88 89 90 92 93 94 96 97 99 101 102 104 105 108 109 110 111 112 113 115 116 117 119 120 121 122 123 124 126 127 129 130 132 133 134 135 137 138 141 142 143 145 147 148 153 155 156 157 158 159 160 161 162 163 164 165 166 169 170 171 172 173 174 175 176 177 179 180 183 184 185 186 187 188 193 194 195 197 198 200 202 203 204 206 207 208 209 210 211 212 213 214 215 217 218 219 220 221 222 223 224 225 227 228 229 230 233 235 237 238 239 240 242 243 245 247 248 249 250 251 252 255 256 257 258 261 262 263 264 265 266 269 270 271 272 274 275 276 277 280 281 282 283 284 288 289 290 291 292 293 294 295 298 300 39 11 43 275 263 288 218 291 204 48 245 215 97 189 201 42 78 167 181 205 246 2 59 98 146 150 232 234 42 95 136 205 50 66 83 85 100 236 254 287 296 299 6 46 103 199 267 285 14 19 22 24 25 30 32 34 37 38 41 47 49 53 56 62 106 107 109 114 118 125 128 131 139 140 149 152 178 182 190 191 192 196 216 226 231 241 244 253 260 273 279 286 3 4 9 10 15 20 28 54 63 68 82 86 31 104 110 45 122 123 124 126 127 141 145 162 162 170 171 174 179 193 194 211 224 230 247 60 262 271 281 284 291 293 1 5 7 8 12 13 16 17 18 21 23 26 27 29 33 35 36 40 44 51 52 55 57 58 61 64 65 67 69 70 71 72 73 74 75 76 77 79 80 81 84 87 88 89 90 91 92 93 94 96 99 101 102 105 108 111 112 113 115 116 117 119 120 121 129 130 132 133 134 135 137 138 142 143 144 147 148 151 153 154 155 156 157 158 159 160 161 163 164 165 166 168 169 172 173 175 176 177 180 183 184 185 186 187 188 195 197 198 200 202 203 206 207 208 209 210 212 213 214 217 219 220 221 222 223 225 227 228 229 233 235 237 238 239 240 242 243 248 249 250 251 252 255 256 257 258 259 261 264 265 266 268 269 270 272 274 276 277 278 280 282 283 289 290 292 294 295 297 298 300 204 48 245 215 97 147 189 210 276 81 197 298 155 100 201 78 167 181 246 168 67 2 42 59 95 98 136 146 150 205 232 234 254 6 30 46 47 50 66 83 85 103 199 236 267 285 287 296 299 140 259 3 4 5 9 10 14 15 19 20 22 24 25 28 32 34 37 38 41 43 49 53 54 56 62 63 64 68 69 70 73 82 86 91 93 104 105 106 107 109 110 112 114 118 121 122 123 124 125 126 127 128 131 139 141 142 144 145 149 152 153 158 162 170 171 174 178 179 182 190 191 192 193 194 196 211 216 219 224 226 230 231 241 243 244 247 253 258 260 262 271 273 279 281 284 286 291 293 33 1 7 8 11 12 13 16 17 18 21 23 26 27 29 31 35 36 39 40 44 45 51 52 55 57 58 60 61 65 71 72 74 75 76 77 79 80 84 87 88 89 90 92 94 96 99 101 102 108 111 113 115 116 117 119 120 129 130 132 133 134 135 137 138 143 148 151 154 156 157 159 160 161 163 164 165 166 169 172 173 175 176 177 180 183 184 185 186 187 188 195 198 200 202 203 206 207 208 209 212 213 214 217 218 220 221 222 223 225 227 228 229 233 235 237 238 239 240 242 248 249 250 251 252 255 256 257 261 263 264 265 266 268 269 270 272 274 275 277 278 280 282 283 288 289 290 292 294 295 297 300 24 90 288 292 32 187 225 279 118 186 227 154 283 21 249 201 42 78 98 167 181 205 246 2 59 95 136 146 150 232 234 254 42 50 98 205 287 6 30 46 47 66 83 85 100 103 189 199 236 267 285 296 299 14 19 32 41 155 53 62 107 125 178 182 190 191 196 226 273 56 3 4 5 7 8 9 10 11 12 13 15 16 17 20 22 23 25 27 28 29 31 33 34 35 36 37 38 39 40 43 44 45 48 49 52 54 58 60 61 63 64 67 68 69 70 71 72 73 74 77 79 81 82 84 86 87 88 89 91 92 93 96 99 102 104 105 106 109 110 111 112 113 114 115 119 121 122 123 124 126 127 128 131 132 133 134 135 137 138 139 140 141 142 143 144 145 147 148 149 152 153 156 157 158 159 162 165 166 168 169 170 171 172 173 174 175 176 177 179 180 183 184 185 188 192 193 194 197 198 200 204 206 211 212 213 214 215 216 217 218 219 220 221 223 224 228 230 231 233 238 239 240 241 242 243 244 245 247 250 251 252 253 255 256 257 258 259 260 261 262 263 264 266 268 269 270 271 274 276 277 278 280 281 282 284 286 289 291 293 294 295 297 298 94 18 160 203 272 275 1 26 51 55 57 65 80 108 116 117 120 130 151 161 164 207 208 209 210 222 229 237 265 290 300 75 76 97 101 129 163 195 202 235 248 118 186 227 154 283 21 249 88 149 298 144 40 74 282 201 78 167 181 246 168 254 67 2 42 50 59 66 95 98 136 146 150 205 232 234 287 259 6 14 19 25 30 32 41 46 47 49 53 62 83 85 100 103 107 114 125 140 152 178 182 189 190 191 196 199 226 236 244 253 267 273 285 296 299 300 56 1 3 4 5 7 8 9 10 11 12 13 15 16 17 18 20 22 23 24 26 27 28 29 31 33 34 35 36 37 38 39 43 44 45 48 51 52 54 57 58 60 61 63 64 65 68 69 70 71 72 73 75 76 77 79 80 81 82 84 86 87 89 90 91 92 93 94 96 97 99 101 102 104 105 106 108 109 110 111 112 113 115 116 117 119 120 121 122 123 124 126 127 128 129 130 131 132 133 134 135 137 138 139 141 142 143 145 147 148 151 153 155 156 157 158 159 160 161 162 163 164 165 166 169 170 171 172 173 174 175 176 177 179 180 183 184 185 187 188 192 193 194 195 197 198 200 202 203 204 206 207 208 209 210 211 212 213 214 215 216 217 218 219 220 221 222 223 224 225 228 229 230 231 233 235 237 238 239 240 241 242 243 245 247 248 250 251 252 255 256 257 258 260 261 262 263 264 265 266 268 269 270 271 272 274 275 276 277 278 279 280 281 284 286 288 289 290 291 292 293 294 295 297 55 274 257 121 259 294 190 162 62 93 87 244 15 46 206 184 201 286 93 87 244 15 46 206 184 103 10 20 193 26 65 201 286 214 42 203 57 295 190 133 59 15 239 129 46 39 181 201 254 78 246 15 280 222 239 129 46 39 279 168 228 165 184 157 181 201 78 246 167 17 136 8 14 166 29 181 177 267 125 214 110 295 253 201 78 167 181 267 125 214 110 206 295 253 280 43 230 117 229 33 161 201 78 167 181 246 205 265 272 102 37 274 276 268 104 262 191 216 50 171 201 262 191 103 216 51 50 171 283 147 22 169 21 119 39 201 292 57 226 130 238 277 105 177 63 190 216 95 42 36 201 246 78 173 63 190 216 95 42 36 179 228 112 82 187 225 191 161 201 246 78 45 163 232 147 146 129 142 33 51 141 208 85 114 181 201 78 167 181 246 42 205 98 2 59 232 95 136 146 150 234 50 66 236 287 296 299 254 6 46 47 62 83 100 103 191 199 267 285 19 25 30 41 53 107 118 125 140 149 152 189 190 196 244 253 3 9 14 15 20 24 28 32 34 49 63 82 86 91 93 104 106 109 110 122 124 139 147 170 178 182 192 193 211 216 226 241 245 271 273 284 286 1 4 5 7 8 10 11 12 13 16 17 18 21 22 23 26 27 29 31 35 36 37 38 39 40 43 44 48 52 54 55 56 57 58 60 61 64 65 67 68 69 70 71 72 73 74 75 76 77 79 80 81 84 87 88 89 90 92 94 96 97 99 101 102 105 108 111 112 113 115 116 117 119 120 121 123 126 127 128 130 131 132 133 134 135 137 138 143 144 145 148 151 153 154 155 156 157 158 159 160 161 162 164 165 166 168 169 171 172 173 174 175 176 177 179 180 183 184 185 186 187 188 194 195 197 198 200 202 203 204 206 207 209 210 212 213 214 215 217 218 219 220 221 222 223 224 225 227 228 229 230 231 233 235 237 238 239 240 242 243 247 248 249 250 251 252 255 256 257 258 259 260 261 262 263 264 265 266 268 269 270 272 274 275 276 277 278 279 280 281 282 283 288 289 290 291 292 293 294 295 297 298 300 51 141 208 85 246 221 114 240 90 16 76 73 269 201 33 78 167 181 131 42 205 98 2 59 232 95 136 146 150 234 254 50 66 189 236 287 296 299 6 30 46 47 62 83 100 103 191 199 267 285 259 3 9 14 15 19 20 22 24 25 28 32 34 37 38 41 49 53 54 56 63 64 69 82 86 91 93 104 105 106 107 109 110 118 121 122 124 125 128 139 140 147 149 152 153 162 170 174 178 182 190 192 193 194 196 211 216 219 226 231 241 244 245 253 260 271 273 279 284 286 70 137 1 4 5 7 8 10 11 12 13 17 18 21 23 26 27 29 31 35 36 39 40 43 44 45 48 52 55 57 58 60 61 65 67 68 71 72 74 75 77 79 80 81 84 87 88 89 92 94 96 97 99 101 102 108 111 112 113 115 116 117 119 120 123 126 127 129 130 132 133 134 135 138 142 143 144 145 148 151 154 155 156 157 158 159 160 161 163 164 165 166 168 169 171 172 173 175 176 177 179 180 183 184 185 186 187 188 195 197 198 200 202 203 204 206 207 209 210 212 213 214 215 217 218 220 222 223 224 225 227 228 229 230 233 235 237 238 239 242 243 247 248 249 250 251 252 255 256 257 258 261 262 263 264 265 266 268 270 272 274 275 276 277 278 280 281 282 283 288 289 290 291 292 293 294 295 297 298 300 215 70 159 80 71 190 249 145 117 171 119 137 143 19 201 286 42 78 167 181 205 246 2 59 98 150 232 234 95 146 50 66 85 100 136 189 236 254 287 296 299 83 6 25 30 41 46 47 49 53 62 103 107 114 118 125 140 149 152 191 196 199 244 253 267 285 14 32 34 37 139 178 190 192 216 20 264 260 273 279 282 1 3 4 5 7 8 9 10 11 12 13 15 16 17 18 21 22 23 24 26 27 28 29 31 33 35 36 38 39 40 43 44 45 48 51 52 54 56 57 58 60 61 63 64 65 67 68 69 72 73 74 75 76 77 79 81 82 84 86 87 88 89 90 91 92 93 94 96 97 99 101 102 104 105 106 108 109 110 111 112 113 115 116 120 121 122 123 124 126 127 128 129 130 131 132 133 134 135 138 141 142 144 147 148 151 153 154 155 156 157 158 160 161 162 163 164 165 166 168 169 170 172 173 174 175 176 177 179 180 182 183 184 185 186 187 188 193 194 195 197 198 200 202 203 204 206 207 208 209 210 211 212 213 214 217 218 219 220 221 222 223 224 225 226 227 228 229 230 231 233 235 237 238 239 240 241 242 243 245 247 248 250 251 252 255 256 257 258 259 261 262 263 265 266 268 269 270 271 272 274 275 276 277 278 280 281 283 284 288 289 290 291 292 293 294 295 297 298 300 55 117 261 171 119 137 143 19 136 208 1 26 244 72 201 286 42 78 167 181 205 246 2 59 95 98 146 150 232 234 254 50 66 83 85 100 189 236 287 296 299 259 6 14 25 30 32 34 37 38 41 46 47 49 53 56 62 103 107 114 118 125 128 131 139 140 149 152 178 182 190 191 192 196 199 216 226 241 253 260 267 273 279 285 177 3 4 5 7 8 9 10 11 12 13 15 16 17 18 20 21 22 23 24 27 28 29 31 33 35 36 39 40 43 44 45 48 51 52 54 57 58 60 61 63 64 65 67 68 69 70 71 73 74 75 76 77 79 80 81 82 84 86 87 88 89 90 91 92 93 94 96 97 99 101 102 104 105 106 108 109 110 111 112 113 115 116 120 121 122 123 124 126 127 129 130 132 133 134 135 138 141 142 144 145 147 148 151 153 154 155 156 157 158 159 160 161 162 163 164 165 166 168 169 170 172 173 174 175 176 179 180 183 184 185 186 187 188 193 194 195 197 198 200 202 203 204 206 207 209 210 211 212 213 214 215 217 218 219 220 221 222 223 224 225 227 228 229 230 231 233 235 237 238 239 240 242 243 245 247 248 249 250 251 252 255 256 257 258 262 263 264 265 266 268 269 270 271 272 274 275 276 277 278 280 281 282 283 284 288 289 290 291 292 293 294 295 297 298 300 55 179 119 124 262 16 93 182 140 66 234 6 196 201 98 66 52 53 234 110 6 196 222 296 204 118 41 266 44 98 201 55 1 221 255 187 98 208 188 203 20 65 94 252 196 167 201 2 6 30 42 50 59 66 78 83 85 95 100 136 146 150 181 189 199 205 232 234 236 246 254 267 285 287 296 299 199 3 4 5 9 10 14 15 16 17 19 22 24 25 28 32 34 37 38 41 43 44 46 47 49 53 54 56 60 62 63 64 67 68 69 70 73 82 86 91 93 99 102 103 104 105 106 107 109 110 112 114 115 118 121 122 123 124 125 126 127 128 131 139 140 141 142 144 145 147 149 152 153 158 162 170 171 172 174 176 178 179 182 190 191 192 193 194 211 214 216 219 224 226 230 231 241 243 244 245 247 253 256 258 260 262 271 273 274 276 279 281 282 284 286 291 293 1 151 23 27 29 36 45 50 51 58 59 61 74 77 79 80 98 108 113 116 119 120 130 133 135 220 155 156 159 160 161 163 164 165 166 180 184 185 238 188 189 52 197 200 29 210 212 96 217 218 220 221 223 225 228 229 233 236 185 238 239 240 242 248 249 180 261 263 268 269 138 275 278 283 289 294 295 119 297 298 11 21 33 39 40 81 89 129 157 175 198 204 222 251 265 280 7 8 12 13 18 26 31 35 48 57 71 72 75 76 84 87 88 90 92 97 101 111 117 132 134 137 143 148 154 168 169 173 177 183 186 195 202 206 207 209 213 215 227 235 237 250 257 259 264 266 270 272 277 288 290 292 300 40 203 20 65 94 252 196 272 231 265 285 254 37 194 201 128 42 78 167 181 205 246 152 105 70 274 157 300 85 35 140 43 76 277 137 52 90 89 202 259 235 257 299 7 253 199 232 1 2 3 4 5 6 8 9 10 11 12 13 14 15 16 17 18 19 21 22 23 24 25 26 27 28 29 30 31 32 33 34 36 38 39 41 44 45 46 47 48 49 50 51 53 54 56 57 58 59 60 61 62 63 64 66 67 68 69 71 72 73 74 75 77 79 80 81 82 83 84 86 87 88 91 92 93 95 96 97 98 99 100 101 102 103 104 106 107 108 109 110 111 112 113 114 115 116 117 118 119 120 121 122 123 124 125 126 127 129 130 131 132 133 134 135 136 138 139 141 142 143 144 145 146 147 148 149 150 153 154 155 156 158 159 160 161 162 163 164 165 166 168 169 170 171 172 173 174 175 176 177 178 179 180 182 183 184 185 186 187 188 189 190 191 192 193 195 197 198 200 204 206 207 209 210 211 212 213 214 215 216 217 218 219 220 221 222 223 224 225 226 227 228 229 230 233 234 236 237 238 239 240 241 242 243 244 245 247 248 249 250 251 255 256 258 260 261 262 263 264 266 267 268 269 270 271 273 275 276 278 279 280 281 282 283 284 286 287 288 289 290 291 292 293 294 295 296 297 298 55 151 208 10 145 146 68 165 217 20 280 127 49 229 156 181 201 127 49 229 156 281 181 201 71 72 76 207 153 116 226 135 281 112 168 284 10 128 118 200 233 265 37 293 74 23 201 78 167 181 246 42 233 265 142 37 293 268 23 111 227 58 209 71 232 69 201 78 167 181 246 42 205 236 201 170 245 60 222 238 108 6 1 143 93 83 201 78 167 205 42 6 1 143 273 93 107 298 202 53 148 258 29 187 252 201 57 78 167 181 246 205 42 
Redundant proportion:0.20
143 250 178 195 59 219 280 66 297 137 245 10 76 146 201 2 42 59 181 205 232 234 246 78 50 66 95 100 189 254 287 167 196 14 19 25 32 34 47 41 46 155 53 62 103 107 114 125 149 178 182 190 191 192 196 226 241 244 253 267 273 285 286 115 3 4 5 6 9 15 16 17 20 22 24 27 28 30 35 36 37 38 39 43 44 48 49 52 54 56 60 63 64 67 68 69 70 71 72 73 77 82 83 84 85 86 90 91 93 98 99 102 104 105 106 109 110 111 112 118 121 122 123 124 126 127 128 131 132 133 134 136 138 139 140 141 142 144 145 147 148 150 152 153 154 158 159 162 166 170 171 172 174 175 176 179 183 184 187 193 194 199 200 211 213 214 216 217 220 224 228 230 231 233 236 238 239 240 242 243 247 256 258 259 260 261 262 266 269 270 271 274 276 277 279 281 282 283 284 291 292 293 294 295 296 298 299 151 23 29 45 51 58 61 74 79 80 94 108 113 119 120 155 160 161 163 164 180 185 203 29 223 237 248 249 180 252 265 272 275 160 11 12 31 89 97 129 169 186 202 235 255 257 1 7 8 13 18 21 26 33 40 55 57 65 75 81 87 88 92 96 101 116 117 130 135 156 157 165 168 173 177 188 197 198 204 206 207 208 209 210 212 215 218 221 222 225 227 229 251 263 264 268 278 288 289 290 300 151 297 137 245 10 197 91 200 215 157 284 135 300 2 146 201 42 59 78 98 150 167 181 205 232 234 246 50 66 83 85 95 100 136 189 236 254 287 296 299 30 6 14 19 25 32 34 37 38 41 46 47 49 53 56 62 103 107 114 118 125 128 139 140 149 152 178 182 190 191 192 196 199 216 226 241 244 253 260 267 273 279 285 286 115 1 3 4 5 7 8 9 11 12 13 15 16 17 18 20 21 22 23 24 26 27 28 29 31 33 35 36 39 40 43 44 45 48 51 52 54 57 58 60 61 63 64 65 67 68 69 70 71 72 73 74 75 76 77 79 80 81 82 84 86 87 88 89 90 92 93 94 96 97 99 101 102 104 105 106 108 109 110 111 112 113 116 117 119 120 121 122 123 124 126 127 129 130 131 132 133 134 138 141 142 143 144 145 147 148 153 154 155 156 158 159 160 161 162 163 164 165 166 168 169 170 171 172 173 174 175 176 177 179 180 183 184 185 186 187 188 193 194 195 198 202 203 204 206 207 208 209 210 211 212 213 214 217 218 219 220 221 222 223 224 225 227 228 229 230 231 233 235 237 238 239 240 242 243 247 248 249 250 251 252 255 256 257 258 259 261 262 263 264 265 266 268 269 270 271 272 274 275 276 277 278 280 281 282 283 288 289 290 291 292 293 294 295 298 55 130 9 11 30 201 191 96 163 176 139 5 275 157 252 119 232 201 42 78 167 181 205 246 2 59 98 150 234 66 95 136 146 205 246 50 83 85 100 189 236 254 287 296 299 6 41 47 53 62 103 118 191 244 285 3 14 15 19 22 24 25 28 32 34 37 38 46 49 54 56 63 73 82 86 93 104 105 106 107 109 110 114 121 122 125 128 131 140 147 149 152 153 162 170 178 182 190 192 193 194 196 199 216 219 226 231 241 245 253 260 267 271 273 279 286 9 10 12 120 20 23 27 36 40 210 58 68 71 72 74 77 81 87 91 111 113 115 123 124 126 127 224 248 135 138 141 145 218 159 166 21 172 174 175 179 180 184 187 188 200 204 169 220 224 227 228 8 233 238 239 266 249 251 256 258 261 262 263 264 269 270 280 283 291 171 293 294 297 298 52 99 202 230 210 223 265 1 4 7 13 16 17 18 26 29 31 33 35 39 43 44 45 48 51 55 57 60 61 64 65 67 69 70 75 76 79 80 84 88 89 90 92 94 97 101 102 108 112 116 117 129 132 133 134 137 142 143 144 148 151 154 155 156 158 160 161 164 165 168 173 177 183 185 186 195 197 198 203 206 207 208 209 211 212 213 214 215 217 221 222 225 229 235 237 240 242 243 247 250 255 257 259 268 272 274 276 277 278 281 282 284 288 289 290 292 295 300 176 139 5 275 157 252 119 82 276 70 142 213 240 201 232 78 168 128 33 67 131 2 42 50 59 66 95 98 136 146 150 167 181 205 234 246 254 6 25 30 41 46 47 53 62 83 85 100 103 118 140 189 191 199 236 244 267 285 287 296 299 274 259 3 4 7 9 10 12 13 14 15 16 17 19 20 22 23 24 27 28 31 32 34 35 36 37 38 39 40 43 44 45 48 49 52 54 56 58 60 63 64 68 69 71 72 73 74 77 81 84 86 87 88 90 91 93 96 99 102 104 105 106 107 109 110 111 112 113 114 115 121 122 123 124 125 126 127 132 133 134 135 138 141 143 144 145 147 148 149 152 153 154 155 158 159 162 166 169 170 171 172 174 175 177 178 179 180 182 183 184 187 188 190 192 193 194 196 197 198 200 204 211 214 216 217 218 219 220 224 226 227 228 230 231 233 238 239 241 242 243 245 247 249 250 251 253 255 256 257 258 260 261 262 263 264 266 269 270 271 273 277 279 280 281 282 283 284 286 291 292 293 294 295 297 298 8 75 235 26 61 80 89 94 207 210 223 265 290 195 215 1 11 18 21 29 51 55 57 65 76 79 92 97 101 108 116 117 120 129 130 137 151 156 160 161 163 164 165 173 185 186 202 203 206 208 209 212 221 222 225 229 237 248 268 272 278 288 289 300 266 204 118 167 280 252 298 114 119 257 108 91 183 83 98 201 78 167 181 246 42 205 98 2 59 150 232 95 136 146 234 50 66 189 236 287 254 6 46 85 103 199 285 30 100 267 296 299 14 15 19 22 24 25 32 34 37 41 49 53 54 73 86 93 107 109 110 114 118 121 122 125 139 149 153 162 178 182 190 194 196 226 231 241 245 260 271 273 214 286 1 3 4 5 7 8 9 10 11 12 13 16 17 18 20 21 23 26 27 28 29 31 33 35 36 38 39 40 43 44 45 47 48 51 52 56 57 58 60 61 62 63 64 65 67 68 69 70 71 72 74 75 76 77 79 80 81 82 84 87 88 89 90 92 94 96 97 99 101 102 104 105 106 111 112 113 115 116 117 120 123 124 126 127 128 129 130 131 132 133 134 135 137 138 140 141 142 143 144 145 147 148 151 152 154 155 156 157 158 159 160 161 163 164 165 166 168 169 170 171 172 173 174 175 176 177 179 180 184 185 186 187 188 191 192 193 195 197 198 200 202 203 206 207 208 209 210 211 212 213 215 216 217 218 219 220 221 222 223 224 225 227 228 229 230 233 235 237 238 239 240 242 243 244 247 248 249 250 251 253 255 256 258 259 261 262 263 264 265 268 269 270 272 274 275 276 277 278 279 281 282 283 284 288 289 290 291 292 293 294 295 297 300 55 267 119 257 108 206 91 183 242 159 69 128 135 130 143 83 201 254 78 167 181 246 42 205 98 2 59 150 232 95 136 146 234 50 66 189 236 287 296 299 6 30 46 47 85 100 103 191 199 285 259 14 15 19 22 24 25 28 32 34 37 38 41 49 53 54 56 62 73 82 86 93 105 106 107 109 110 114 118 121 122 125 131 139 140 149 152 153 162 178 182 190 192 194 196 216 219 226 231 241 244 245 253 260 271 273 279 286 235 7 1 3 4 5 8 9 10 11 12 13 16 17 18 20 21 23 26 27 29 31 33 35 36 39 40 43 44 45 48 51 52 55 57 58 60 61 63 64 65 67 68 70 71 72 74 75 76 77 79 80 81 84 87 88 89 90 92 94 96 97 99 101 102 104 111 112 113 115 116 117 120 123 124 126 127 129 132 133 134 137 138 141 142 144 145 147 148 151 154 155 156 157 158 160 161 163 164 165 166 168 169 170 171 172 173 174 175 176 177 179 180 184 185 186 187 188 193 195 197 198 200 202 203 204 207 208 209 210 211 212 213 214 215 217 218 220 221 222 223 224 225 227 228 229 230 233 237 238 239 240 243 247 248 249 250 251 252 255 256 258 261 262 263 264 265 266 268 269 270 272 274 275 276 277 278 280 281 282 283 284 288 289 290 291 292 293 294 295 297 298 300 67 88 262 4 205 84 74 15 173 48 182 274 226 53 250 201 173 48 182 274 226 53 250 123 54 118 177 67 221 268 201 19 156 104 293 85 141 273 168 270 145 297 26 268 12 146 201 286 78 167 246 181 167 205 270 145 48 297 26 268 12 250 109 39 85 162 192 58 146 201 286 78 246 128 167 181 205 42 50 9 44 195 77 277 259 279 242 220 255 221 19 82 201 181 78 242 123 220 255 221 19 82 274 129 293 236 225 282 181 201 78 31 152 4 272 43 12 124 189 88 6 201 134 78 181 205 59 98 146 150 232 234 50 66 95 136 189 236 287 296 299 167 246 46 47 83 85 103 191 199 244 267 285 56 2 42 100 254 3 4 10 258 15 16 17 19 20 22 24 25 28 32 34 37 44 155 60 63 64 227 69 70 73 82 86 76 102 107 109 110 112 283 115 118 121 122 123 124 125 126 127 141 144 145 149 153 158 162 122 171 172 174 26 178 179 182 193 194 64 211 214 216 224 226 230 231 241 243 247 258 271 273 276 279 281 282 284 286 291 293 62 93 223 1 5 7 8 9 11 13 14 18 21 23 27 29 30 33 35 36 38 39 40 41 45 48 49 51 52 53 54 55 57 58 61 65 67 68 71 72 74 75 77 79 80 81 84 87 89 90 91 92 94 96 97 99 101 104 105 106 108 111 113 114 116 117 119 120 128 129 130 131 132 133 135 137 138 139 140 142 143 147 148 151 154 156 157 159 160 161 163 164 165 166 168 169 170 173 175 176 177 180 183 184 185 186 187 188 190 192 195 196 197 198 200 202 203 204 206 207 208 209 210 212 213 215 217 218 219 220 221 222 225 228 229 233 235 237 238 239 240 242 245 248 249 250 251 252 253 255 256 257 259 260 261 262 263 264 265 266 268 269 270 274 275 277 278 280 288 289 290 292 294 295 297 298 300 55 177 88 6 237 99 139 93 147 81 261 204 137 201 42 78 167 181 205 246 2 59 98 146 150 232 234 50 66 95 136 189 236 254 287 296 299 30 46 47 62 83 85 100 103 140 191 199 244 267 285 128 56 3 4 5 9 10 14 15 16 17 19 20 22 24 25 28 32 34 37 38 41 43 44 49 53 54 60 63 64 67 68 69 70 73 82 86 91 102 104 105 106 107 109 110 112 114 115 118 121 122 123 124 125 126 127 131 141 142 144 145 149 152 153 158 162 170 171 172 174 176 178 179 182 190 192 193 194 196 211 214 216 219 224 226 230 231 241 243 245 247 253 256 258 260 262 271 273 276 279 281 282 284 286 291 293 259 223 266 1 7 8 11 12 13 18 21 23 26 27 29 31 33 35 36 39 40 45 48 51 52 57 58 61 65 71 72 74 75 76 77 79 80 84 87 89 90 92 94 96 97 101 108 111 113 116 117 119 120 129 130 132 133 134 135 138 143 148 151 154 155 156 157 159 160 161 163 164 165 166 168 169 173 175 180 183 184 185 186 187 188 195 197 198 200 202 203 206 207 208 209 210 212 213 215 217 218 220 221 222 225 227 228 229 233 235 238 239 240 242 248 249 250 251 252 255 257 263 264 265 268 269 270 272 274 275 277 278 280 283 288 289 290 292 294 295 297 298 300 240 127 80 130 218 44 131 253 149 199 178 27 206 201 78 246 167 181 149 249 55 199 178 27 206 172 101 189 82 155 293 83 201 78 246 167 181 282 165 6 229 200 194 124 105 250 285 130 201 54 246 78 250 285 130 201 52 54 33 95 153 105 249 36 183 204 191 246 78 274 276 290 144 292 153 294 180 162 228 125 136 49 171 201 162 228 179 125 136 49 171 103 21 166 181 15 193 251 201 51 203 20 260 228 56 249 143 88 231 177 205 248 68 201 78 246 88 186 231 177 205 248 68 226 178 5 200 201 30 66 176 63 295 229 137 21 258 221 181 113 283 211 261 191 201 50 78 167 246 221 181 113 283 211 261 191 154 102 165 249 9 171 14 50 201 78 128 131 25 235 291 164 299 40 279 129 85 28 89 45 90 230 42 181 201 78 246 85 28 89 45 90 230 185 243 182 100 124 253 127 42 201 33 2 227 165 10 93 29 206 107 12 1 22 291 33 271 201 98 296 78 167 246 181 167 205 12 1 22 17 291 33 271 152 68 153 71 266 206 28 64 98 201 296 78 246 128 167 181 205 235 214 170 13 143 102 276 29 137 63 6 201 197 137 63 192 6 15 241 182 53 291 200 22 21 206 201 50 234 150 121 15 74 99 223 198 145 1 203 83 116 201 42 78 198 145 231 203 186 83 116 274 89 146 211 268 63 42 201 78 85 300 131 279 77 207 280 7 1 55 2 127 145 201 42 78 167 181 205 246 59 98 150 232 234 146 50 66 95 136 254 287 296 299 133 6 30 46 47 62 83 100 103 140 189 191 199 236 244 267 285 19 25 41 53 107 118 125 196 259 3 4 5 9 10 13 14 15 16 17 20 22 23 24 27 28 31 32 34 35 36 37 38 39 40 43 44 45 48 49 52 54 56 58 60 63 64 67 68 69 70 71 72 73 82 84 86 88 90 91 93 99 102 104 105 106 109 110 111 112 114 115 119 121 122 123 124 126 128 132 134 135 138 139 141 142 143 144 147 148 149 152 153 154 155 158 159 162 166 169 170 171 172 174 175 176 177 178 179 182 183 184 187 188 190 192 193 194 197 198 200 211 213 214 216 217 219 220 224 226 228 230 231 233 238 239 240 241 242 243 245 247 249 250 253 255 256 257 258 260 261 262 263 264 266 269 270 271 273 274 276 277 281 282 283 284 286 291 292 293 294 295 297 298 12 222 74 79 133 180 206 223 251 252 8 26 61 80 87 89 113 156 227 265 288 94 108 160 11 81 203 18 21 29 33 51 57 65 75 76 92 96 97 101 116 117 120 129 130 137 151 157 161 163 164 165 168 173 185 186 195 202 204 208 209 210 212 215 218 221 225 229 235 237 248 268 272 275 278 289 290 93 1 55 2 127 145 105 85 245 75 282 27 61 135 50 201 42 78 167 181 205 246 59 98 146 150 232 234 66 95 136 254 287 296 299 274 184 6 19 25 30 41 46 47 53 62 83 100 103 107 114 118 125 140 152 189 191 196 199 236 244 253 267 285 20 3 4 5 7 9 10 11 12 13 14 15 16 17 21 22 23 24 28 29 31 32 33 34 35 36 37 38 39 40 43 44 45 48 49 52 54 56 58 60 63 64 67 68 69 70 71 72 73 74 77 79 81 82 84 86 87 88 89 90 91 92 96 99 102 104 106 109 110 111 112 113 115 119 121 122 123 124 126 128 131 132 133 134 138 139 141 142 143 144 147 148 149 153 154 155 156 157 158 159 162 165 166 168 169 170 171 172 173 174 175 176 177 178 179 180 182 183 185 187 188 190 192 193 194 197 198 200 204 206 211 212 213 214 215 216 217 218 219 220 221 223 224 226 227 228 230 231 233 238 239 240 241 242 243 247 249 250 251 252 255 256 257 258 259 260 261 262 263 264 266 268 269 270 271 273 276 277 278 279 280 281 283 284 286 288 289 291 292 293 294 295 297 298 8 26 80 94 108 116 117 160 203 207 210 222 265 290 300 163 202 18 51 57 65 76 97 101 120 129 130 137 151 161 164 186 195 208 209 225 229 235 237 248 272 275 249 138 213 133 109 153 60 181 176 207 49 221 269 201 254 78 167 181 246 42 205 176 207 229 49 221 269 37 244 55 258 33 201 259 78 167 181 246 42 205 133 85 132 227 97 115 255 144 116 200 108 145 124 137 19 83 201 254 2 42 59 78 98 150 167 181 205 232 234 246 42 50 66 95 100 136 146 189 236 287 296 299 2 6 46 47 59 62 98 103 167 191 199 205 232 234 249 246 267 3 9 10 14 15 20 22 24 25 28 30 32 34 37 38 41 49 53 54 56 63 64 68 69 73 82 86 91 93 104 105 106 107 109 110 112 114 118 121 122 125 126 128 131 139 140 142 147 149 152 153 162 170 174 178 179 182 190 192 193 194 196 211 216 219 226 231 241 244 245 253 258 260 271 273 276 279 281 284 285 286 291 17 27 197 67 127 132 133 220 141 154 159 166 21 172 175 176 187 188 197 213 169 228 230 233 239 240 242 247 261 262 269 270 280 292 293 294 295 298 31 58 297 223 1 4 5 7 8 11 12 13 16 18 23 26 29 33 35 36 39 40 43 44 45 48 51 52 55 57 60 61 65 70 71 72 74 75 76 77 79 80 81 84 87 88 89 90 92 94 96 99 101 102 111 113 117 119 120 123 129 130 134 135 138 143 148 151 155 156 157 158 160 161 163 164 165 168 171 173 177 180 183 184 185 186 195 198 202 203 204 206 207 208 209 210 212 214 215 217 218 221 222 224 225 229 235 237 238 243 248 250 251 252 256 257 259 263 264 265 266 268 272 274 275 277 278 282 283 288 289 290 300 116 200 108 145 124 137 19 184 85 139 68 216 256 285 181 83 201 259 78 157 254 277 128 33 67 89 131 42 2 6 30 46 47 50 59 62 66 95 98 100 103 136 140 146 150 167 189 191 199 205 232 234 236 244 246 267 287 296 299 3 4 5 9 10 14 15 16 17 20 22 24 25 27 28 32 34 35 36 37 38 39 41 43 44 48 49 52 53 54 56 60 63 64 69 70 71 72 73 77 82 84 86 90 91 93 99 102 104 105 106 107 109 110 111 112 114 115 118 121 122 123 125 126 127 132 133 134 138 141 142 143 144 147 148 149 152 153 154 158 159 162 166 170 171 172 174 175 176 178 179 182 183 187 188 190 192 193 194 196 197 198 211 213 214 217 219 220 224 226 228 230 231 233 238 239 240 241 242 243 245 247 250 253 258 260 261 262 266 269 270 271 273 274 276 279 280 281 282 283 284 286 291 292 293 294 295 298 207 96 257 12 31 58 223 297 1 7 8 11 13 18 21 23 26 29 40 45 51 55 57 61 65 74 75 76 79 80 81 87 88 92 94 97 101 113 117 119 120 129 130 135 151 155 156 160 161 163 164 165 168 169 173 177 180 185 186 195 202 203 204 206 208 209 210 212 215 218 221 222 225 227 229 235 237 248 249 251 252 255 263 264 265 268 272 275 278 288 289 290 300 77 163 295 82 161 114 42 169 91 173 218 84 225 201 78 167 181 246 205 91 152 173 218 84 158 225 27 240 165 143 168 217 201 78 167 181 246 205 89 115 41 1 254 61 29 111 292 169 67 286 162 221 42 201 78 246 167 78 181 181 246 292 169 67 286 139 162 221 256 92 259 126 107 201 168 30 131 78 128 33 167 181 246 74 244 19 40 126 156 71 240 208 173 280 59 186 26 201 286 2 42 78 98 150 167 181 205 232 234 246 50 66 95 136 6 30 47 83 85 100 146 189 199 236 254 267 285 287 296 299 41 170 107 118 191 244 3 4 5 9 10 14 15 16 17 20 22 24 25 28 32 34 37 38 43 44 46 49 53 54 56 60 62 63 64 67 68 69 70 73 82 86 91 93 99 102 103 104 105 106 109 110 112 114 115 121 122 123 124 125 127 128 131 139 140 141 142 144 145 147 149 152 153 158 162 171 172 174 176 178 179 182 190 192 193 194 196 211 214 216 219 224 226 230 231 241 243 245 247 253 256 258 260 262 271 273 276 279 281 282 284 291 293 151 77 29 36 187 45 168 61 74 197 79 113 119 126 133 138 155 156 159 165 166 175 184 185 187 188 197 200 212 213 217 218 116 84 228 238 239 240 266 249 251 252 261 263 33 270 283 289 294 295 298 210 223 108 160 203 265 275 11 23 1 7 8 12 13 18 21 27 31 35 39 48 51 52 55 57 58 65 72 75 76 80 81 87 88 89 90 92 94 96 97 101 111 117 120 129 130 132 134 135 137 143 148 154 157 161 163 164 169 177 180 183 195 198 202 204 206 207 209 215 220 221 222 225 227 229 233 235 237 242 248 250 255 257 259 264 268 269 272 274 277 278 288 290 292 297 300 208 173 280 59 186 26 233 268 46 250 127 264 109 1 172 201 286 2 42 50 66 78 95 98 136 146 150 167 181 205 232 234 246 254 6 19 25 30 41 47 53 62 83 85 100 103 107 118 140 152 189 191 199 236 244 253 267 285 287 296 299 76 3 4 5 7 9 10 11 12 13 14 15 16 17 20 22 23 24 27 28 29 31 32 33 34 35 36 37 38 39 40 43 44 45 48 49 52 54 56 58 60 61 63 64 67 68 69 70 71 72 73 74 77 79 81 82 84 86 87 88 89 90 91 92 93 96 99 102 104 105 106 110 111 112 113 114 115 119 121 122 123 124 125 126 128 131 132 133 134 135 138 139 141 142 143 144 145 147 148 149 153 154 155 156 158 159 162 165 166 168 169 170 171 174 175 176 177 178 179 180 182 183 184 185 187 188 190 192 193 194 196 197 198 200 204 206 211 212 213 214 215 216 217 218 219 220 221 223 224 226 227 228 230 231 238 239 240 241 242 243 245 247 249 251 252 255 256 257 258 259 260 261 262 263 266 269 270 271 273 274 276 277 279 281 282 283 284 288 289 291 292 293 294 295 297 298 8 65 55 101 80 108 117 120 130 160 203 207 210 222 235 265 275 290 18 21 51 57 75 94 97 116 129 137 151 157 161 163 164 195 202 209 225 229 237 248 272 278 300 236 278 294 249 82 179 213 224 158 198 99 281 176 103 201 158 198 99 281 176 68 103 202 51 193 244 214 222 201 224 234 231 270 289 114 28 264 42 78 94 19 23 201 1 213 42 78 94 19 23 132 89 260 263 233 143 241 201 32 275 259 190 272 108 251 28 45 75 124 247 70 138 66 83 201 286 2 42 59 78 95 98 136 146 150 167 181 205 232 234 246 254 6 30 46 47 50 62 85 100 103 189 191 199 236 267 285 287 296 299 14 25 32 34 41 53 56 66 83 95 107 114 118 125 139 146 90 178 182 192 64 216 226 241 260 273 279 1 3 4 5 7 8 9 10 11 12 13 15 16 17 18 19 20 21 22 23 24 26 27 29 31 33 35 36 37 38 39 40 43 44 48 49 51 52 54 57 58 60 61 63 65 67 68 69 71 72 73 74 76 77 79 80 81 82 84 86 87 88 89 91 92 93 94 96 97 99 101 102 104 105 106 109 110 111 112 113 115 116 117 119 120 121 122 123 126 127 128 129 130 131 132 133 134 135 137 140 141 142 143 144 145 147 148 149 152 153 154 155 156 157 158 159 160 161 162 163 164 165 166 168 169 170 171 172 173 174 175 176 177 179 180 183 184 185 186 187 188 193 194 195 196 197 198 200 202 203 204 206 207 209 210 211 212 213 214 215 217 218 219 220 221 222 223 224 227 228 229 230 231 233 235 237 238 239 240 242 243 244 245 248 249 250 252 253 255 256 257 258 261 262 263 264 265 266 268 269 270 271 274 276 277 278 280 281 282 283 284 288 289 290 291 292 293 294 295 297 298 300 272 55 151 208 225 45 26 75 124 247 70 138 144 20 252 23 2 201 286 300 57 42 59 78 98 150 167 181 205 232 234 246 152 35 43 76 259 6 14 19 25 30 32 34 37 38 41 46 47 49 50 53 56 62 66 83 85 95 100 103 107 114 118 125 128 136 139 140 146 149 178 182 189 190 191 192 196 199 216 226 236 241 244 253 254 260 267 273 279 285 287 296 299 1 3 4 5 7 8 9 10 11 12 13 15 16 17 18 21 22 24 27 28 29 31 33 36 39 40 44 48 51 52 54 55 58 60 61 63 64 65 67 68 69 71 72 73 74 77 79 80 81 82 84 86 87 88 89 90 91 92 93 94 96 97 99 101 102 104 105 106 108 109 110 111 112 113 115 116 117 119 120 121 122 123 126 127 129 130 131 132 133 134 135 137 141 142 143 145 147 148 151 153 154 155 156 157 158 159 160 161 162 163 164 165 166 168 169 170 171 172 173 174 175 176 177 179 180 183 184 185 186 187 188 193 194 195 197 198 200 202 203 204 206 207 208 209 210 211 212 213 214 215 217 218 219 220 221 222 223 224 225 227 228 229 230 231 233 235 237 238 239 240 242 243 245 248 249 250 251 255 256 257 258 261 262 263 264 265 266 268 269 270 271 272 274 275 276 277 278 280 281 282 283 284 288 289 290 291 292 293 294 295 297 298 155 183 76 24 92 272 48 28 298 211 89 207 198 140 280 42 201 2 59 78 95 98 136 146 150 167 181 205 232 234 246 254 6 30 46 47 50 62 66 83 85 100 103 189 191 199 236 267 285 287 296 299 14 15 19 22 24 25 32 34 37 41 53 59 73 86 93 98 106 107 109 118 121 122 125 136 139 146 149 153 162 178 181 182 190 192 194 196 205 216 226 231 128 234 241 244 245 246 260 271 273 279 286 259 1 3 4 5 7 8 9 10 11 12 13 16 17 18 20 21 23 26 27 29 31 33 35 36 38 39 40 43 44 45 49 51 52 54 55 56 57 58 60 61 63 64 65 67 68 69 70 71 72 74 75 77 79 80 81 82 84 87 88 90 91 94 96 97 99 101 102 104 105 108 110 111 112 113 114 115 116 117 119 120 123 124 126 127 129 130 131 132 133 134 135 137 138 141 142 143 144 145 147 148 151 152 154 156 157 158 159 160 161 163 164 165 166 168 169 170 171 172 173 174 175 176 177 179 180 184 185 186 187 188 193 195 197 200 202 203 204 206 208 209 210 212 213 214 215 217 218 219 220 221 222 223 224 225 227 228 229 230 233 235 237 238 239 240 242 243 247 248 249 250 251 252 253 255 256 257 258 261 262 263 264 265 266 268 269 270 274 275 276 277 278 281 282 283 284 288 289 290 291 292 293 294 295 297 300 298 211 89 207 198 140 280 49 188 91 88 147 218 2 42 167 201 78 152 157 35 254 43 76 277 128 33 67 90 131 259 6 14 15 19 22 24 25 28 30 32 34 37 38 41 46 47 50 53 54 56 59 62 66 73 82 83 85 86 93 95 98 100 103 105 106 107 109 110 114 118 121 122 125 136 139 146 149 150 153 162 178 181 182 189 190 191 192 194 196 199 205 216 219 226 231 232 234 236 241 244 245 246 253 260 267 271 273 279 285 286 287 296 299 1 3 4 5 7 8 9 10 11 12 13 16 17 18 20 21 23 26 27 29 31 36 39 40 44 45 48 51 52 55 57 58 60 61 63 64 65 68 69 70 71 72 74 75 77 79 80 81 84 87 92 94 96 97 99 101 102 104 108 111 112 113 115 116 117 119 120 123 124 126 127 129 130 132 133 134 135 137 138 141 142 143 144 145 148 151 154 155 156 158 159 160 161 163 164 165 166 168 169 170 171 172 173 174 175 176 177 179 180 183 184 185 186 187 193 195 197 200 202 203 204 206 208 209 210 212 213 214 215 217 220 221 222 223 224 225 227 228 229 230 233 235 237 238 239 240 242 243 247 248 249 250 251 252 255 256 257 258 261 262 263 264 265 266 268 269 270 272 274 275 276 278 281 282 283 284 288 289 290 291 292 293 294 295 297 300 189 243 295 7 158 283 139 265 150 175 38 126 159 179 22 201 78 150 175 38 126 159 179 22 137 165 50 110 114 96 283 201 30 34 117 150 295 32 105 100 92 231 60 57 252 95 151 2 201 78 246 42 181 205 167 59 98 232 234 50 66 136 146 236 287 296 299 254 6 46 47 62 83 85 100 103 199 244 285 19 25 30 41 53 107 114 118 125 140 152 189 191 196 253 267 3 5 14 153 20 22 28 32 34 49 54 63 68 73 86 76 93 104 106 109 110 112 122 124 126 127 139 141 149 153 170 171 174 179 235 190 192 193 194 211 224 226 8 264 245 262 271 273 276 279 281 284 291 293 154 1 4 7 9 10 11 12 13 15 16 17 18 21 23 24 26 27 29 31 33 35 36 37 38 39 40 43 44 45 48 51 52 55 56 58 61 64 65 67 69 70 71 72 74 75 77 79 80 81 82 84 87 88 89 90 91 94 96 97 99 101 102 108 111 113 115 116 119 120 121 123 128 129 130 131 132 133 134 135 137 138 142 143 144 145 147 148 155 156 157 158 159 160 161 162 163 164 165 166 168 169 172 173 175 176 177 178 180 182 183 184 185 186 187 188 195 197 198 200 202 203 204 206 207 208 209 210 212 213 214 215 216 217 218 219 220 221 222 223 225 227 228 229 230 233 237 238 239 240 241 242 243 247 248 249 250 251 255 256 257 258 259 260 261 263 265 266 268 269 270 272 274 275 277 278 280 282 283 286 288 289 290 292 294 297 298 300 231 60 57 147 252 95 151 97 277 165 144 191 140 248 2 201 42 78 167 181 205 246 59 98 150 232 234 128 50 66 136 146 189 236 254 287 296 299 6 30 46 47 62 83 85 100 103 199 244 267 285 259 3 4 5 9 10 14 15 19 20 22 24 25 28 32 34 37 38 41 49 53 54 56 63 64 68 69 70 73 82 86 91 93 104 105 106 107 109 110 112 114 118 121 122 124 125 126 127 131 139 141 142 149 152 153 158 162 170 171 174 178 179 182 190 192 193 194 196 211 216 219 224 226 230 241 243 245 247 253 258 260 262 271 273 276 279 281 284 286 291 293 137 235 1 7 8 11 12 13 16 17 18 21 23 26 27 29 31 33 35 36 39 40 43 44 45 48 51 52 55 58 61 65 67 71 72 74 75 76 77 79 80 81 84 87 88 89 90 92 94 96 99 101 102 108 111 113 115 116 117 119 120 123 129 130 132 133 134 135 138 143 145 148 154 155 156 157 159 160 161 163 164 166 168 169 172 173 175 176 177 180 183 184 185 186 187 188 195 197 198 200 202 203 204 206 207 208 209 210 212 213 214 215 217 218 220 221 222 223 225 227 228 229 233 237 238 239 240 242 249 250 251 255 256 257 261 263 264 265 266 268 269 270 272 274 275 278 280 282 283 288 289 290 292 294 295 297 298 300 126 13 65 49 23 154 266 228 142 90 14 248 98 201 78 142 88 90 14 203 248 107 264 291 175 199 205 271 242 178 201 254 78 56 169 275 283 243 183 296 191 103 116 264 147 259 92 201 167 78 103 116 264 196 147 259 92 5 217 197 173 188 7 142 167 201 78 246 19 269 270 196 96 297 182 43 244 95 70 74 109 146 201 291 267 244 95 70 74 109 250 263 156 44 201 76 16 88 286 190 26 170 212 30 256 71 22 57 133 214 201 254 2 286 78 42 167 181 205 246 59 98 150 232 234 50 95 136 287 296 299 146 6 46 47 83 85 100 189 199 236 267 285 62 66 103 140 191 244 3 9 19 24 25 28 32 37 49 63 82 86 91 104 106 107 109 110 118 122 124 125 139 147 149 153 162 170 178 192 193 196 216 226 231 245 260 271 273 284 56 131 1 4 5 7 8 10 11 12 13 14 15 17 18 20 21 23 27 29 31 33 34 35 36 38 39 40 41 43 44 45 48 51 52 53 54 55 58 60 61 64 65 67 68 69 70 72 73 74 75 76 77 79 80 81 84 87 89 90 92 93 94 96 97 99 101 102 105 108 111 112 113 114 115 116 117 119 120 121 123 126 127 128 129 130 132 134 135 137 138 141 142 143 144 145 148 151 152 154 155 156 157 158 159 160 161 163 164 165 166 168 169 171 172 173 174 175 176 177 179 180 182 183 184 185 186 187 188 194 195 197 198 200 202 203 204 206 207 208 209 210 211 213 215 217 218 219 220 221 222 223 224 225 227 228 229 230 233 235 237 238 239 240 241 242 243 247 248 249 250 251 252 253 255 257 258 259 261 262 263 264 265 266 268 269 270 272 274 275 276 277 278 279 280 281 282 283 288 289 290 291 292 293 294 295 297 298 300 256 27 71 151 57 133 214 41 54 62 26 176 53 201 70 2 254 286 48 42 78 167 181 205 246 59 98 146 150 232 234 50 66 95 136 287 296 299 6 30 46 47 83 85 100 189 199 236 267 285 76 3 9 14 15 19 22 24 25 28 32 34 37 38 49 56 63 73 82 86 91 93 103 104 105 106 107 109 110 114 118 121 122 124 125 128 131 139 140 147 149 152 153 162 170 178 182 190 191 192 193 194 196 216 219 226 231 241 244 245 253 260 271 273 279 284 65 300 187 5 75 1 4 7 8 10 11 12 13 16 17 18 20 21 23 29 31 33 35 36 39 40 43 44 45 51 52 55 58 60 61 64 67 68 69 72 74 77 79 80 81 84 87 88 89 90 92 94 96 97 99 101 102 108 111 112 113 115 116 117 119 120 123 126 127 129 130 132 134 135 137 138 141 142 143 144 145 148 154 155 156 157 158 159 160 161 163 164 165 166 168 169 171 172 173 174 175 177 179 180 183 184 185 186 188 195 197 198 200 202 203 204 206 207 208 209 210 211 212 213 215 217 218 220 221 222 223 224 225 227 228 229 230 233 235 237 238 239 240 242 243 247 248 249 250 251 252 255 257 258 259 261 262 263 264 265 266 268 269 270 272 274 275 276 277 278 280 281 282 283 288 289 290 291 292 293 294 295 297 298 183 198 184 186 128 296 213 47 260 224 247 73 201 260 224 124 247 73 34 28 122 25 232 7 294 38 201 247 128 5 156 126 109 19 170 173 10 37 85 196 144 201 173 10 37 85 196 72 144 141 106 109 264 53 201 7 202 134 38 252 142 195 156 171 180 127 76 172 200 201 78 167 181 205 246 42 98 78 2 59 150 232 234 167 181 50 66 95 136 146 254 2 59 85 150 189 205 232 234 296 299 6 30 46 47 62 83 100 103 140 191 199 236 244 267 285 287 14 19 102 24 32 34 37 53 54 93 106 107 114 118 35 139 149 162 178 190 192 196 216 226 231 241 260 271 273 279 286 1 3 4 5 8 9 10 11 12 13 15 16 17 18 20 21 22 23 25 26 27 28 29 31 33 36 39 40 41 43 44 45 48 49 51 52 56 57 58 60 61 63 64 65 67 68 69 70 71 72 73 74 75 77 79 80 81 82 84 86 87 88 89 90 91 92 94 96 97 99 101 104 105 108 109 110 111 112 113 115 116 117 119 120 121 122 123 124 125 126 128 129 130 131 132 133 135 137 138 141 143 144 145 147 148 151 152 153 154 155 157 158 159 160 161 163 164 165 166 168 169 170 173 174 175 176 177 179 182 183 184 185 186 187 188 193 194 197 198 203 204 206 207 208 209 210 211 212 213 214 215 217 218 219 220 221 222 223 224 225 227 228 229 230 233 235 237 238 239 240 242 243 245 247 248 249 250 251 253 255 256 257 258 259 261 262 263 264 265 266 268 269 270 272 274 275 276 277 278 280 281 282 283 284 288 289 290 291 292 293 294 295 297 298 300 55 171 180 144 127 76 172 200 50 94 267 109 201 30 128 33 67 131 78 168 254 167 181 246 152 157 277 2 42 59 66 85 95 98 136 146 150 189 205 232 234 236 287 296 299 259 6 14 19 22 24 25 32 34 37 38 41 46 47 49 53 54 56 62 83 86 93 100 103 106 107 114 118 125 139 140 149 162 178 182 190 191 192 196 199 216 226 231 241 244 253 260 271 273 279 285 286 70 202 235 1 3 4 5 7 8 9 10 11 12 13 15 16 17 18 20 21 23 26 27 28 29 31 35 36 39 40 43 44 45 48 51 52 55 57 58 60 61 63 64 65 68 69 71 72 73 74 75 77 79 80 81 82 84 87 88 89 90 91 92 96 97 99 101 102 104 105 108 110 111 112 113 115 116 117 119 120 121 122 123 124 126 129 130 132 133 134 135 137 138 141 142 143 145 147 148 151 153 154 155 156 158 159 160 161 163 164 165 166 169 170 173 174 175 176 177 179 183 184 185 186 187 188 193 194 195 197 198 203 204 206 207 208 209 210 211 212 213 214 215 217 218 219 220 221 222 223 224 225 227 228 229 230 233 237 238 239 240 242 243 245 247 248 249 250 251 252 255 256 257 258 261 262 263 264 265 266 268 269 270 272 274 275 276 278 280 281 282 283 284 288 289 290 291 292 293 294 295 297 298 300 148 19 299 33 83 70 289 37 257 47 145 178 228 201 76 23 257 47 145 178 228 238 250 253 269 136 233 169 201 173 87 218 267 266 159 61 100 222 20 256 108 44 68 144 83 98 201 78 167 181 205 246 2 42 59 150 232 95 98 136 146 205 50 66 234 254 287 296 299 100 189 199 236 285 6 25 30 41 46 47 53 62 85 103 118 140 191 244 3 4 5 9 10 15 22 24 28 32 34 37 54 63 64 73 82 230 93 104 106 107 109 112 114 121 122 123 124 125 127 139 141 145 158 162 170 171 174 179 182 190 193 194 196 211 216 174 230 1 241 245 247 258 262 271 273 276 279 281 284 286 291 72 223 7 8 11 12 13 14 16 17 18 19 21 23 26 27 29 31 33 35 36 38 39 40 43 45 48 49 51 52 55 56 57 58 60 65 67 69 70 71 74 75 76 77 79 80 81 84 86 88 89 90 91 92 94 96 97 99 101 102 105 110 111 113 115 116 117 119 120 126 128 129 130 131 132 133 134 135 137 138 142 143 147 148 149 151 152 153 154 155 156 157 160 161 163 164 165 166 168 169 172 175 176 177 178 180 183 184 185 186 187 188 192 195 197 198 200 202 203 204 206 207 208 209 210 212 213 214 215 217 219 220 221 224 225 226 227 228 229 231 233 235 237 238 239 240 242 243 248 249 250 251 252 253 255 257 259 260 261 263 264 265 268 269 270 272 274 275 277 278 280 282 283 288 289 290 292 293 294 295 297 298 300 222 20 256 108 44 68 144 180 295 155 235 242 140 83 201 254 78 167 246 33 67 2 42 59 95 98 136 146 150 181 205 232 234 6 30 47 50 66 85 100 189 199 236 267 285 287 296 299 89 259 3 4 5 9 10 14 15 19 22 24 25 28 32 34 37 38 41 43 46 49 53 54 56 62 63 64 69 70 73 82 86 91 93 103 104 105 106 107 109 110 112 114 118 121 122 123 124 125 126 127 128 131 139 141 142 145 147 149 152 153 158 162 170 171 174 178 179 182 190 191 192 193 194 196 211 216 219 224 226 230 231 241 243 244 245 247 253 258 260 262 271 273 276 279 281 284 286 291 293 23 223 212 1 7 8 11 12 13 16 17 18 21 26 27 29 31 35 36 39 40 45 48 51 52 55 57 58 60 61 65 71 72 74 75 76 77 79 80 81 84 87 88 90 92 94 96 97 99 101 102 111 113 115 116 117 119 120 129 130 132 133 134 135 137 138 143 148 151 154 156 157 159 160 161 163 164 165 166 168 169 172 173 175 176 177 183 184 185 186 187 188 195 197 198 200 202 203 204 206 207 208 209 210 213 214 215 217 218 220 221 225 227 228 229 233 237 238 239 240 248 249 250 251 252 255 257 261 263 264 265 266 268 269 270 272 274 275 277 278 280 282 283 288 289 290 292 294 297 298 300 116 192 236 120 250 93 53 280 18 249 267 187 159 182 201 78 18 249 79 267 187 2 159 220 32 17 98 266 134 201 30 150 102 181 175 59 165 118 88 28 105 13 202 61 230 201 78 28 105 13 158 202 61 230 277 22 33 174 153 69 54 201 78 235 262 189 59 151 11 170 277 25 61 56 87 249 2 201 78 167 181 205 246 42 98 59 150 232 234 50 66 95 136 83 85 100 189 236 267 285 287 296 299 6 30 146 199 254 14 19 32 34 37 38 41 46 47 49 62 103 107 114 125 139 149 178 196 241 260 273 279 286 3 4 5 7 9 10 12 13 15 16 17 20 22 23 24 27 28 31 35 36 39 40 43 44 45 48 52 53 54 58 60 63 64 67 68 69 70 71 72 73 74 77 81 82 84 86 88 89 90 91 92 93 96 99 102 104 105 106 109 110 111 112 113 115 118 119 121 122 123 124 126 127 128 131 132 133 134 135 138 140 141 142 143 144 145 147 148 152 153 154 155 156 158 159 162 165 166 169 171 172 173 174 175 176 177 179 180 182 183 184 185 187 188 190 191 192 193 194 197 198 200 204 206 211 213 214 216 217 218 219 220 223 224 226 227 228 230 231 233 238 239 240 242 243 244 245 247 250 251 252 253 255 256 257 258 259 261 263 264 266 269 270 271 274 276 280 281 282 283 284 291 292 293 294 295 297 298 29 51 79 94 120 75 164 203 272 275 289 8 26 80 108 137 160 168 207 210 222 237 265 290 1 18 21 33 55 57 65 76 97 101 116 117 129 130 157 161 163 186 195 202 208 209 212 215 221 225 229 248 268 278 288 300 294 25 61 200 56 87 249 118 137 157 12 276 53 225 201 152 78 167 181 205 246 42 98 2 59 150 232 234 50 66 95 136 146 254 6 83 85 100 189 236 267 285 287 296 299 14 19 30 32 34 37 38 41 46 47 49 62 103 107 114 125 139 140 149 178 182 190 191 196 199 216 226 241 244 253 260 273 279 286 105 76 259 1 3 4 5 7 8 9 10 11 13 15 16 17 18 20 21 22 23 24 26 27 28 29 31 33 35 36 39 40 43 44 45 48 51 52 54 57 58 60 63 64 65 67 68 69 70 71 72 73 74 75 77 79 80 81 82 84 86 88 89 90 91 92 93 94 96 97 99 101 102 104 106 108 109 110 111 112 113 115 116 117 119 120 121 122 123 124 126 127 128 129 130 131 132 133 134 135 138 141 142 143 144 145 147 148 151 153 154 155 156 158 159 160 161 162 163 164 165 166 168 169 170 171 172 173 174 175 176 177 179 180 183 184 185 186 187 188 192 193 194 195 197 198 202 203 204 206 207 208 209 210 211 212 213 214 215 217 218 219 220 221 222 223 224 227 228 229 230 231 233 235 237 238 239 240 242 243 245 247 248 250 251 252 255 256 257 258 261 262 263 264 265 266 268 269 270 271 272 274 275 277 278 280 281 282 283 284 288 289 290 291 292 293 295 297 298 300 55 73 11 248 231 43 95 300 15 173 17 143 240 288 85 201 78 246 167 181 78 173 17 143 100 240 288 85 276 260 81 35 245 201 30 131 128 33 78 61 53 72 127 268 71 26 4 299 140 89 84 219 225 100 42 201 286 78 167 181 205 246 98 59 150 205 232 234 2 95 136 146 254 50 287 296 6 66 83 85 189 236 267 285 46 47 103 191 49 14 19 24 25 30 32 34 37 38 41 56 62 106 107 109 114 118 125 128 131 139 149 152 178 182 190 192 196 199 216 226 231 241 244 253 260 273 279 3 4 9 10 15 16 17 20 22 28 39 49 53 54 94 63 68 73 82 93 63 104 110 115 45 122 123 124 127 141 91 147 162 159 162 170 171 172 174 179 187 193 194 211 230 245 247 256 60 262 271 281 286 291 293 223 233 1 5 7 8 11 12 13 18 21 23 27 29 31 33 35 36 40 43 44 48 51 52 55 57 58 64 65 67 69 70 74 75 76 77 79 80 81 86 87 88 90 92 96 97 99 101 102 105 108 111 112 113 116 117 119 120 121 126 129 130 132 133 134 135 137 138 142 143 144 145 148 151 153 154 155 156 157 158 160 161 163 164 165 166 168 169 173 175 176 177 180 183 184 185 186 188 195 197 198 200 202 203 204 206 207 208 209 210 212 213 214 215 217 218 220 221 222 224 227 228 229 235 237 238 239 240 242 243 248 249 250 251 252 255 257 258 259 261 263 264 265 266 269 270 272 274 275 276 277 278 280 282 283 284 288 289 290 292 294 295 297 298 300 299 140 89 84 219 225 100 126 134 101 119 1 176 177 42 201 62 78 167 181 246 67 2 59 98 150 205 232 234 50 66 95 136 146 254 287 296 152 6 30 46 47 83 85 103 189 191 199 236 244 267 285 300 3 4 5 9 10 14 15 16 17 19 20 22 24 25 28 32 34 37 38 39 41 43 44 49 53 54 56 60 63 64 68 69 70 73 82 86 91 93 99 102 104 105 106 107 109 110 112 114 115 118 121 122 123 124 125 127 128 131 139 141 142 144 145 147 149 153 158 159 162 170 171 172 174 178 179 182 187 190 192 193 194 196 211 214 216 224 226 230 231 241 243 245 247 253 256 258 260 262 271 273 274 276 279 281 282 284 286 291 293 65 52 223 233 7 8 11 12 13 18 21 23 26 27 29 31 33 35 36 40 45 48 51 55 57 58 61 71 72 74 75 76 77 79 80 81 87 88 90 92 94 96 97 108 111 113 116 117 120 129 130 132 133 135 137 138 143 148 151 154 155 156 157 160 161 163 164 165 166 168 169 173 175 180 183 184 185 186 188 195 197 198 200 202 203 204 206 207 208 209 210 212 213 215 217 218 220 221 222 227 228 229 235 237 238 239 240 242 248 249 250 251 252 255 257 259 261 263 264 265 266 268 269 270 272 275 277 278 280 283 288 289 290 292 294 295 297 298 138 118 270 255 33 13 67 171 2 24 15 267 55 201 78 91 2 24 281 15 267 55 270 69 269 291 123 201 30 252 57 230 246 87 108 285 126 84 90 244 14 83 201 84 90 226 244 14 2 134 267 228 86 131 295 252 257 264 201 31 212 65 9 21 285 12 177 132 4 94 208 20 63 217 201 181 2 42 59 78 95 98 136 146 150 167 205 232 234 246 254 6 30 46 47 50 62 66 83 85 100 103 140 189 191 199 236 244 267 287 296 299 14 19 25 49 53 95 107 114 118 125 136 146 149 293 196 285 3 5 7 8 10 11 13 15 16 17 22 23 24 27 28 29 32 33 34 35 36 37 38 39 40 41 43 44 45 48 52 54 56 58 60 61 64 67 68 69 70 71 72 73 74 77 79 81 82 84 86 87 88 89 90 91 92 93 96 99 102 104 105 106 109 110 111 112 113 115 119 121 122 123 124 126 127 128 131 133 134 135 138 139 141 142 143 144 145 147 148 152 153 154 155 156 157 158 159 162 165 166 168 169 170 171 172 173 174 175 176 178 179 180 182 183 184 185 187 188 190 192 193 194 197 198 200 204 206 211 213 214 215 216 218 219 220 221 223 224 226 227 228 230 231 233 238 239 240 241 242 243 245 247 249 250 251 252 253 255 256 257 258 259 260 261 262 263 264 266 268 269 270 271 273 274 276 277 278 279 280 281 282 283 284 286 288 289 291 292 294 295 297 298 9 12 108 160 203 275 1 26 55 80 116 117 207 210 222 265 290 300 18 51 57 75 76 97 101 120 129 130 137 151 161 163 164 186 195 202 209 225 229 235 237 248 272 132 4 94 208 20 63 217 93 201 175 129 257 261 161 181 48 2 42 59 78 98 150 167 205 232 234 246 35 76 259 6 14 19 25 30 41 46 47 49 50 53 62 66 83 85 95 100 103 107 114 118 125 136 140 146 149 152 189 190 191 196 199 236 244 253 254 267 285 287 296 299 1 3 5 7 8 9 10 11 12 13 15 16 17 21 22 23 24 26 27 28 29 31 32 33 34 36 37 38 39 40 43 44 45 51 52 54 56 57 58 60 61 64 65 67 68 69 70 71 72 73 74 75 77 79 80 81 82 84 86 87 88 89 90 91 92 96 97 99 101 102 104 105 106 108 109 110 111 112 113 115 116 117 119 120 121 122 123 124 126 127 128 130 131 133 134 135 137 138 139 141 142 143 144 145 147 148 153 154 155 156 157 158 159 160 162 163 164 165 166 168 169 170 171 172 173 174 176 177 178 179 180 182 183 184 185 186 187 188 192 193 194 195 197 198 200 202 203 204 206 207 209 210 211 212 213 214 215 216 218 219 220 221 222 223 224 226 227 228 229 230 231 233 235 237 238 239 240 241 242 243 245 247 248 249 250 251 252 255 256 258 260 262 263 264 265 266 268 269 270 271 273 274 275 276 277 278 279 280 281 282 283 284 286 288 289 290 291 292 293 294 295 297 298 300 18 55 151 225 272 79 28 24 49 289 54 223 235 121 266 193 198 118 98 201 195 121 266 193 198 76 118 2 88 199 233 223 182 98 201 114 283 74 206 220 100 194 57 40 84 230 179 201 78 271 40 12 84 230 32 179 143 114 268 28 138 140 183 228 201 78 268 106 23 194 130 57 15 127 53 162 286 109 144 18 201 78 53 162 286 21 109 144 18 119 205 183 228 211 201 30 108 42 106 92 79 157 251 244 78 65 7 126 276 224 186 83 201 182 98 167 181 205 246 2 66 95 136 146 150 232 234 50 59 85 100 189 236 254 287 296 299 6 19 41 53 62 83 107 114 118 191 244 267 285 3 9 10 14 15 20 22 24 25 28 30 32 34 37 38 46 47 49 54 56 63 64 68 69 70 73 82 86 91 93 103 104 105 109 110 112 121 122 124 125 128 131 139 140 142 147 149 152 153 162 170 174 178 179 190 192 193 194 196 199 211 216 219 226 231 241 245 253 258 260 271 273 279 281 284 286 291 12 120 27 36 40 45 58 60 61 72 74 77 106 113 115 119 123 127 133 280 138 141 154 155 156 166 171 172 173 26 177 180 184 185 187 188 197 200 206 212 213 217 218 220 223 228 8 233 148 239 240 242 249 251 256 261 263 269 280 283 288 289 292 294 295 297 298 13 16 23 198 1 79 160 203 210 265 275 4 11 44 5 17 18 21 29 31 33 35 39 43 48 51 52 55 57 67 71 75 76 80 81 84 87 88 89 90 94 96 97 99 101 102 111 116 117 129 130 132 134 135 137 143 144 145 151 158 159 161 163 164 165 168 169 175 176 183 195 202 204 207 208 209 214 215 221 222 225 227 229 230 235 237 238 243 247 248 250 252 255 257 259 262 264 266 268 270 272 274 277 278 282 290 293 300 78 65 7 126 276 224 186 252 168 248 120 247 23 46 182 201 57 2 42 50 59 66 95 98 136 146 150 167 181 205 232 234 246 254 6 19 25 30 41 47 53 62 83 85 100 103 107 114 118 140 152 189 191 199 236 244 253 267 285 287 296 299 274 3 4 5 9 10 11 12 13 14 15 16 17 20 22 24 27 28 31 32 33 34 35 36 37 38 39 40 43 44 45 48 49 52 54 56 58 60 61 63 64 67 68 69 70 71 72 73 74 77 81 82 84 86 87 88 89 90 91 92 93 96 99 102 104 105 106 109 110 111 112 113 115 119 121 122 123 124 125 127 128 131 132 133 134 135 138 139 141 142 143 144 145 147 148 149 153 154 155 156 158 159 162 165 166 169 170 171 172 173 174 175 176 177 178 179 180 183 184 185 187 188 190 192 193 194 196 197 198 200 204 206 211 212 213 214 215 216 217 218 219 220 223 226 227 228 230 231 233 238 239 240 241 242 243 245 249 250 251 255 256 257 258 259 260 261 262 263 264 266 269 270 271 273 277 279 280 281 282 283 284 286 288 289 291 292 293 294 295 297 298 8 1 26 75 79 80 108 117 130 160 203 207 209 210 265 275 290 18 21 29 51 55 76 94 97 101 116 129 137 151 157 161 163 164 195 202 208 221 222 225 229 235 237 268 272 278 300 122 201 136 53 155 179 173 246 105 106 171 229 226 266 182 98 201 105 106 171 229 226 266 182 170 43 134 49 222 131 98 201 225 216 293 111 220 38 27 167 201 108 273 96 212 290 83 78 246 181 78 201 108 273 96 42 212 290 84 190 107 138 24 128 83 30 131 33 78 171 112 34 36 202 137 20 142 28 130 257 177 215 220 201 246 78 167 181 59 98 205 232 234 246 2 42 50 66 83 85 95 100 136 146 189 236 287 296 299 6 30 46 47 62 103 150 191 199 254 267 285 258 15 19 24 25 32 37 41 49 53 88 56 63 86 106 107 109 158 114 118 122 125 139 149 153 162 178 182 190 192 194 196 216 231 241 245 271 273 279 1 3 4 5 7 8 9 10 11 12 13 14 16 17 18 21 22 23 26 27 29 31 33 35 38 39 40 43 44 45 48 51 52 54 55 57 58 60 61 64 65 67 68 69 70 71 72 73 74 75 76 77 79 80 81 82 84 87 89 90 91 92 93 94 96 97 99 101 102 104 105 108 110 111 113 115 116 117 119 120 121 123 124 126 127 128 129 131 132 133 134 135 138 140 141 143 144 145 147 148 151 152 154 155 156 157 159 160 161 163 164 165 166 168 169 170 172 173 174 175 176 179 180 183 184 185 186 187 188 193 195 197 198 200 203 204 206 207 208 209 210 211 212 213 214 217 218 219 221 222 223 224 225 226 227 228 229 230 233 235 237 238 239 240 242 243 244 247 248 249 250 251 252 253 255 256 259 260 261 262 263 264 265 266 268 269 270 272 274 275 276 277 278 280 281 282 283 284 286 288 289 290 291 292 293 294 295 297 298 300 28 130 257 177 215 220 74 292 227 97 34 94 9 226 73 201 131 2 42 59 78 98 150 167 181 205 232 234 246 50 66 83 85 95 100 136 146 189 236 254 287 296 299 152 168 6 14 15 19 22 24 25 30 32 37 38 41 46 47 49 53 54 56 62 63 82 86 93 103 105 106 107 109 110 114 118 121 122 125 128 139 140 149 153 162 178 182 190 191 192 194 196 199 216 219 231 241 244 245 253 260 267 271 273 279 285 286 277 259 1 3 4 5 7 8 10 11 12 13 16 17 18 20 21 23 26 27 29 31 33 35 36 39 40 43 44 45 48 51 52 55 57 58 60 61 64 65 67 68 69 70 71 72 75 76 77 79 80 81 84 87 88 89 90 91 92 96 99 101 102 104 108 111 112 113 115 116 117 119 120 123 124 126 127 129 132 133 134 135 137 138 141 142 143 144 145 147 148 151 154 155 156 157 158 159 160 161 163 164 165 166 169 170 171 172 173 174 175 176 179 180 183 184 185 186 187 188 193 195 197 198 200 202 203 204 206 207 208 209 210 211 212 213 214 217 218 221 222 223 224 225 228 229 230 233 235 237 238 239 240 242 243 247 248 249 250 251 252 255 256 258 261 262 263 264 265 266 268 269 270 272 274 275 276 278 280 281 282 283 284 288 289 290 291 293 294 295 297 298 300 60 276 40 139 86 15 236 140 50 89 213 214 174 42 201 96 274 89 213 214 174 197 258 21 127 4 56 42 201 280 87 260 29 95 287 120 145 201 49 204 65 31 182 78 246 167 201 49 171 204 5 65 31 135 295 198 206 35 299 17 44 85 78 246 167 224 289 127 229 300 258 276 42 261 100 61 130 36 201 246 78 42 59 95 98 136 146 150 167 181 232 234 205 6 46 47 50 62 66 83 85 103 189 191 236 285 287 296 299 2 19 25 30 41 53 107 114 118 140 152 199 244 253 254 267 5 9 10 15 20 24 28 32 49 54 63 68 73 86 91 93 104 109 110 112 121 122 124 125 144 147 149 153 158 162 170 171 174 178 179 182 190 193 194 224 226 230 241 247 258 260 262 271 273 279 281 284 291 293 115 1 3 4 7 8 11 12 13 14 16 17 18 21 22 23 26 27 29 31 33 34 35 37 38 39 40 43 44 45 48 51 52 55 56 57 58 60 64 65 67 69 70 71 72 74 75 76 77 79 80 81 82 84 87 88 89 90 92 94 96 97 99 101 102 105 106 108 111 113 116 117 119 120 123 126 128 129 131 132 133 134 135 137 138 139 141 142 143 145 148 151 154 155 156 157 159 160 161 163 164 165 166 168 169 172 173 175 176 177 180 183 184 185 186 187 188 192 195 196 197 198 200 202 203 204 206 207 208 209 210 211 212 213 214 215 216 217 218 219 220 221 222 223 225 227 228 231 233 235 237 238 239 240 242 243 245 248 249 250 251 252 255 256 257 259 263 264 265 266 268 269 270 272 274 275 277 278 280 282 283 286 288 290 292 294 295 297 298 261 100 209 61 130 27 36 132 233 101 249 245 14 21 168 201 246 2 42 59 78 95 98 136 146 150 167 181 205 232 234 254 6 30 46 47 50 62 66 83 85 103 189 191 199 236 267 285 287 296 299 3 4 5 9 10 15 19 20 22 24 25 28 32 34 37 38 41 49 53 54 56 63 64 68 69 70 73 82 86 91 93 104 105 106 107 109 110 112 114 118 121 122 124 125 126 127 128 131 139 140 141 142 144 147 149 152 153 158 162 170 171 174 178 179 182 190 192 193 194 196 211 216 219 224 226 230 231 241 243 244 247 253 258 260 262 271 273 276 279 281 284 286 291 293 52 259 235 1 7 8 11 12 13 16 17 18 23 26 29 31 33 35 39 40 43 44 45 48 51 55 57 58 60 65 67 71 72 74 75 76 77 79 80 81 84 87 88 89 90 92 94 96 97 99 102 108 111 113 115 116 117 119 120 123 129 133 134 135 137 138 143 145 148 151 154 155 156 157 159 160 161 163 164 165 166 169 172 173 175 176 177 180 183 184 185 186 187 188 195 197 198 200 202 203 204 206 207 208 210 212 213 214 215 217 218 220 221 222 223 225 227 228 229 237 238 239 240 242 248 250 251 252 255 256 257 263 264 265 266 268 269 270 272 274 275 277 278 280 282 283 288 289 290 292 294 295 297 298 300 40 193 102 255 224 70 226 286 157 210 131 14 275 121 201 78 66 157 210 131 14 275 121 127 255 136 62 201 30 105 15 212 21 36 296 148 94 125 68 265 293 271 115 201 246 78 125 68 265 293 271 218 115 191 201 34 60 30 96 232 81 106 52 229 110 32 266 62 185 72 87 68 98 201 78 167 181 205 246 42 59 95 146 150 50 66 136 189 287 296 299 2 234 6 46 83 85 103 140 191 199 285 30 47 100 236 244 254 267 3 4 5 9 10 14 15 19 20 22 24 25 28 32 34 37 41 49 53 54 63 107 69 73 82 91 93 106 107 109 110 112 283 118 121 122 124 35 61 127 139 141 147 149 153 162 170 171 174 178 179 182 190 192 193 194 211 224 230 231 241 25 245 247 258 262 271 273 276 279 284 286 291 131 1 7 8 11 12 13 16 17 18 21 23 26 27 29 31 33 36 38 39 40 43 44 45 48 51 55 56 57 58 60 64 65 67 70 71 74 75 76 77 79 80 84 86 88 89 90 92 94 97 99 101 102 104 105 108 111 113 114 115 116 117 119 120 123 125 126 128 129 130 132 133 134 135 137 138 142 143 144 145 148 151 152 154 155 156 157 158 159 160 161 163 164 165 166 168 169 172 173 175 176 177 180 183 184 186 187 188 195 196 197 198 200 202 203 204 206 207 208 209 210 212 213 214 215 216 217 218 219 220 221 222 223 225 226 227 228 233 235 237 238 239 240 242 243 248 249 250 251 252 253 255 256 257 259 260 261 263 264 265 268 269 270 272 274 275 277 278 280 281 282 288 289 290 292 293 294 295 297 298 300 266 62 185 180 72 87 68 213 90 78 47 195 249 290 144 98 201 167 181 205 246 30 42 59 232 2 95 146 150 234 254 50 66 136 189 236 287 296 299 6 46 83 85 100 103 140 191 199 244 267 285 152 89 3 4 5 9 10 14 15 19 20 22 24 25 28 32 34 37 38 41 49 53 54 56 63 64 69 70 73 82 86 91 93 104 105 106 107 109 110 112 114 118 121 122 124 125 126 127 128 131 139 141 142 147 149 153 158 162 170 171 174 178 179 182 190 192 193 194 196 211 216 219 224 226 230 231 241 243 245 247 253 258 260 262 271 273 276 279 281 284 286 291 293 259 235 134 75 1 7 8 11 12 13 16 17 18 21 23 26 27 29 31 33 35 36 39 40 43 44 45 48 51 52 55 57 58 60 61 65 67 71 74 76 77 79 80 81 84 88 92 94 96 97 99 101 102 108 111 113 115 116 117 119 120 123 129 130 132 133 135 137 138 143 145 148 151 154 155 156 157 159 160 161 163 164 165 166 168 169 172 173 175 176 177 183 184 186 187 188 197 198 200 202 203 204 206 207 208 209 210 212 214 215 217 218 220 221 222 223 225 227 228 229 233 237 238 239 240 242 248 250 251 252 255 256 257 261 263 264 265 268 269 270 272 274 275 277 278 280 282 283 288 289 292 294 295 297 298 300 33 297 264 296 241 14 249 144 12 262 224 194 146 201 12 262 11 224 158 194 192 269 156 241 117 181 201 76 78 18 129 143 252 136 154 75 168 61 299 263 122 181 201 83 100 78 167 246 205 42 59 98 2 232 95 150 234 146 254 50 66 189 287 296 54 6 30 46 47 85 199 236 267 285 14 19 25 34 41 49 53 56 62 103 114 118 125 149 182 190 191 196 216 226 244 279 3 4 5 7 9 10 11 12 13 15 16 17 20 21 22 23 24 27 28 29 31 32 33 35 36 37 38 39 40 43 44 45 48 52 58 60 63 64 67 68 69 70 71 72 73 74 77 79 81 82 84 86 87 88 89 90 91 92 93 96 99 102 104 105 106 107 109 110 111 112 113 115 119 121 123 124 126 127 128 131 132 133 134 135 138 139 140 141 142 144 145 147 148 152 153 155 156 157 158 159 162 165 166 169 170 171 172 173 174 175 176 177 178 179 180 183 184 185 187 188 192 193 194 197 198 200 204 206 211 212 213 214 215 217 218 219 220 221 223 224 227 228 230 231 233 238 239 240 241 242 243 245 247 249 250 251 253 255 256 257 258 259 260 261 262 264 266 268 269 270 271 273 274 276 277 278 280 281 282 283 284 286 288 289 291 292 293 294 295 297 298 94 203 275 1 8 26 55 65 80 108 116 117 160 207 209 210 222 265 290 300 51 57 76 97 101 120 130 137 151 161 163 164 186 195 202 208 225 229 235 237 248 272 61 299 46 134 288 263 122 108 185 43 271 160 58 83 100 201 33 78 167 181 205 246 42 59 98 2 95 146 150 232 234 50 66 136 189 236 254 287 296 76 54 6 14 19 25 30 32 34 38 41 47 49 53 56 62 85 103 107 114 118 125 140 149 152 178 182 190 191 196 199 216 226 244 253 267 273 279 285 286 202 1 3 4 5 7 8 9 10 11 12 13 15 16 17 18 20 21 22 23 24 26 27 28 29 31 35 36 37 39 40 44 45 48 51 52 57 60 63 64 65 67 68 69 70 71 72 73 74 75 77 79 80 81 82 84 86 87 88 89 90 91 92 93 94 96 97 99 101 102 104 105 106 109 110 111 112 113 115 116 117 119 120 121 123 124 126 127 128 129 130 131 132 133 135 137 138 139 141 142 143 144 145 147 148 151 153 154 155 156 157 158 159 161 162 163 164 165 166 168 169 170 171 172 173 174 175 176 177 179 180 183 184 186 187 188 192 193 194 195 197 198 200 203 204 206 207 208 209 210 211 212 213 214 215 217 218 219 220 221 222 223 224 225 227 228 229 230 231 233 235 237 238 239 240 241 242 243 245 247 248 249 250 251 252 255 256 257 258 259 260 261 262 264 265 266 268 269 270 272 274 275 276 277 278 280 281 282 283 284 289 290 291 292 293 294 295 297 298 300 55 121 167 26 286 134 24 161 183 29 46 265 114 141 235 201 167 78 246 181 78 29 46 265 114 141 192 235 146 176 62 42 88 115 188 167 201 30 78 214 288 152 8 277 297 87 180 112 30 229 74 26 12 146 201 286 2 42 59 78 98 150 167 181 205 232 234 246 95 136 146 6 50 66 83 85 100 189 236 254 267 285 287 296 299 47 103 199 14 15 19 22 24 25 28 32 34 37 38 41 46 49 53 54 56 62 73 82 86 93 105 106 107 109 114 118 122 125 128 131 139 140 149 153 162 178 182 190 191 192 194 196 216 219 226 231 241 244 245 253 260 271 273 279 3 9 10 147 17 20 27 39 63 227 72 91 102 104 158 111 115 121 123 124 126 127 138 147 154 204 171 174 292 187 193 217 224 228 233 247 256 258 262 276 291 293 294 223 1 4 5 7 11 13 16 18 21 23 29 31 33 35 36 40 43 44 45 48 51 52 55 57 58 60 61 64 65 67 68 69 70 71 75 76 77 79 80 81 84 88 89 90 92 94 96 97 99 101 108 110 113 116 117 119 120 129 130 132 133 134 135 137 141 142 143 144 145 148 151 155 156 157 159 160 161 163 164 165 166 168 169 170 172 173 175 176 177 179 183 184 185 186 188 195 197 198 200 202 203 206 207 208 209 210 211 212 213 215 218 220 221 222 225 230 235 237 238 239 240 242 243 248 249 250 251 252 255 257 259 261 263 264 265 266 268 269 270 272 274 275 278 280 281 282 283 284 289 290 295 298 300 112 30 229 74 249 26 12 279 298 99 230 225 156 295 251 201 286 2 42 59 78 95 98 136 146 150 167 181 205 232 234 246 254 6 46 47 50 62 66 83 85 100 103 140 189 191 199 236 244 267 285 287 296 299 259 3 4 5 9 10 14 15 16 17 19 20 22 24 25 27 28 32 34 35 37 38 39 41 43 44 48 49 53 54 56 60 63 64 67 68 69 70 72 73 82 84 86 91 93 102 104 105 106 107 109 110 111 114 115 118 121 122 123 124 125 126 127 128 131 134 138 139 141 142 144 145 147 149 152 153 154 158 159 162 170 171 172 174 176 178 179 182 187 190 192 193 194 196 211 214 216 217 219 220 224 226 228 231 233 241 243 245 247 250 253 256 258 260 262 266 271 273 274 276 281 282 284 291 292 293 294 8 65 31 198 223 1 7 11 13 18 21 23 29 33 36 40 45 51 52 55 57 58 61 71 75 76 77 79 80 81 87 88 89 90 92 94 96 97 101 108 113 116 117 119 120 129 130 132 133 135 137 143 148 151 155 157 160 161 163 164 165 166 168 169 173 175 177 180 183 184 185 186 188 195 197 200 202 203 204 206 207 208 209 210 212 213 215 218 221 222 227 235 237 238 239 240 242 248 252 255 257 261 263 264 265 268 269 270 272 275 277 278 280 283 288 289 290 297 300 89 74 219 181 81 151 263 32 64 93 26 60 191 11 2 42 201 286 78 167 205 246 42 98 181 59 95 146 150 234 136 232 254 50 66 85 100 189 236 287 299 6 30 46 47 62 83 103 199 267 285 296 14 15 19 22 24 28 32 34 49 53 54 56 73 82 86 106 107 110 114 118 121 125 132 153 162 178 182 190 192 188 216 226 244 245 260 271 279 1 3 4 5 7 8 9 10 12 13 16 17 18 20 21 23 25 27 29 31 33 35 36 37 38 39 40 41 43 44 45 48 51 52 55 57 58 61 63 65 67 68 69 70 71 72 75 76 77 79 80 84 87 88 90 91 92 94 96 97 99 101 102 104 105 108 109 111 112 113 115 116 117 119 120 122 123 124 126 127 128 129 130 131 133 134 135 137 138 139 140 141 142 143 144 145 147 148 149 152 154 155 156 157 158 159 160 161 163 164 165 166 168 169 170 171 172 173 174 175 176 177 179 180 183 184 185 186 187 193 194 195 196 197 198 200 202 203 204 206 207 208 209 210 211 212 213 214 215 217 218 220 221 222 223 224 225 227 228 229 230 231 233 235 237 238 239 240 241 242 243 247 248 249 250 251 252 253 255 256 257 258 259 261 262 264 265 266 268 269 270 272 273 274 275 276 277 278 280 281 282 283 284 288 289 290 291 292 293 294 295 297 298 300 64 93 26 60 136 191 11 163 268 284 33 78 12 113 201 286 152 168 42 98 167 181 205 246 2 59 95 146 150 232 234 254 50 66 83 85 100 189 236 287 296 299 43 90 259 6 14 15 19 22 24 25 28 30 32 34 37 38 41 46 47 49 53 54 56 62 73 82 86 103 105 106 107 109 110 114 118 121 122 125 128 131 139 140 149 153 162 178 182 190 192 194 196 199 216 219 226 231 241 244 245 253 260 267 271 273 279 285 57 1 3 4 5 7 8 9 10 13 16 17 18 20 21 23 27 29 31 35 36 39 40 44 45 48 51 52 55 58 61 63 65 67 68 69 70 71 72 74 75 76 77 79 80 81 84 87 88 89 91 92 94 96 97 99 101 102 104 108 111 112 115 116 117 119 120 123 124 126 127 129 130 132 133 134 135 137 138 141 142 143 144 145 147 148 151 154 155 156 157 158 159 160 161 164 165 166 169 170 171 172 173 174 175 176 177 179 180 183 184 185 186 187 188 193 195 197 198 200 202 203 204 206 207 208 209 210 211 212 213 214 215 217 218 220 221 222 223 224 225 227 228 229 230 233 235 237 238 239 240 242 243 247 248 249 250 251 252 255 256 257 258 261 262 263 264 265 266 269 270 272 274 275 276 277 278 280 281 282 283 288 289 290 291 292 293 294 295 297 298 300 187 68 201 134 276 127 19 11 15 199 137 106 261 230 83 201 78 167 181 15 199 137 106 261 108 230 40 207 21 101 250 83 201 78 246 167 181 270 141 104 261 46 182 34 30 142 116 201 142 39 97 70 78 116 257 263 162 278 8 201 232 119 287 40 249 68 173 53 116 25 71 209 201 116 5 25 71 156 150 209 90 296 299 127 244 207 201 283 255 272 35 227 127 203 126 23 34 171 4 294 16 201 78 167 181 246 205 42 23 34 171 4 294 16 66 285 147 125 68 101 264 201 30 128 33 131 78 134 156 9 85 152 256 40 248 183 166 220 44 242 168 45 201 181 254 42 78 167 205 246 2 59 98 150 232 234 205 50 66 95 136 146 2 59 98 150 232 234 83 100 189 236 287 296 299 14 19 25 32 41 46 47 49 53 66 103 114 118 125 149 190 191 196 49 226 244 273 285 3 4 5 6 7 10 15 16 17 20 22 23 24 27 28 30 34 35 36 37 38 39 43 48 52 54 56 60 62 63 64 67 68 69 70 71 72 73 77 82 84 86 88 90 91 93 99 102 104 105 106 107 109 110 111 112 115 121 122 123 124 126 127 128 131 132 133 138 139 140 141 142 143 144 145 147 148 153 154 158 159 162 170 171 172 174 175 176 178 179 182 184 187 188 192 193 194 197 198 199 200 211 213 214 216 217 219 224 228 230 231 233 238 239 240 241 243 245 247 250 253 258 259 260 261 262 263 266 267 269 270 271 274 276 277 279 280 281 282 283 284 286 291 292 293 294 295 298 9 151 29 51 61 74 79 80 94 108 268 79 155 156 160 177 163 164 180 185 203 206 223 237 248 249 251 252 265 268 272 275 289 1 11 12 31 58 89 96 117 120 129 130 137 165 186 202 204 207 222 227 255 257 288 290 297 8 13 18 21 26 33 55 57 65 75 76 81 87 92 97 101 113 116 119 135 157 161 169 173 195 208 209 210 212 215 218 221 225 229 235 264 278 300 183 166 220 44 242 168 45 42 109 129 85 99 288 127 133 181 201 254 78 167 246 67 205 152 90 2 59 95 98 136 146 150 232 234 274 300 6 14 19 25 30 32 41 46 47 49 50 53 62 66 83 100 103 107 114 118 125 140 149 178 182 189 190 191 196 199 226 236 244 253 267 273 285 287 296 299 1 3 4 5 7 8 9 10 11 12 13 15 16 17 18 20 21 22 23 24 26 27 28 29 31 33 34 35 36 37 38 39 40 43 48 51 52 54 56 57 58 60 61 63 64 65 68 69 70 71 72 73 74 75 76 77 79 80 81 82 84 86 87 88 89 91 92 93 94 96 97 101 102 104 105 106 108 110 111 112 113 115 116 117 119 120 121 122 123 124 126 128 130 131 132 134 135 137 138 139 141 142 143 144 145 147 148 153 154 155 156 157 158 159 160 161 162 163 164 165 169 170 171 172 173 174 175 176 177 179 180 184 185 186 187 188 192 193 194 195 197 198 200 202 203 204 206 207 209 210 211 212 213 214 215 216 217 218 219 221 222 223 224 225 227 228 229 230 231 233 235 237 238 239 240 241 243 245 247 248 249 250 251 252 255 256 257 258 259 260 261 262 263 264 265 266 268 269 270 271 272 275 276 277 278 279 280 281 282 283 284 286 289 290 291 292 293 294 295 297 298 55 151 208 199 81 3 109 94 269 65 230 169 59 23 18 197 189 201 78 246 167 169 59 23 18 282 197 189 52 78 186 60 104 86 201 30 131 128 4 49 72 295 139 261 36 97 281 176 214 201 246 224 281 99 82 176 214 216 199 212 165 96 278 201 131 146 68 45 13 295 130 273 178 49 96 225 163 201 78 2 42 95 98 146 150 167 181 232 246 254 6 46 47 62 66 83 100 103 140 189 191 236 244 267 287 299 30 50 59 85 136 199 205 234 285 296 3 5 9 10 14 15 17 19 22 24 25 32 34 37 39 41 44 53 60 63 64 227 69 72 73 86 91 93 99 102 104 106 107 156 110 111 112 114 118 122 123 124 125 127 139 141 32 145 147 149 153 154 158 159 170 171 172 174 176 178 292 182 187 293 193 194 196 211 214 216 220 230 231 241 243 245 247 19 256 258 260 262 271 273 276 279 282 284 54 292 293 294 31 131 133 1 4 7 8 11 12 16 18 20 21 23 26 27 28 29 33 35 36 38 40 43 48 51 52 55 56 57 58 61 65 67 70 71 74 75 76 77 79 80 81 82 84 87 88 89 90 92 94 97 101 105 108 109 113 115 116 117 119 120 121 126 128 129 132 134 135 137 138 142 143 144 148 151 152 155 157 160 161 162 164 165 166 168 169 173 175 177 179 180 183 184 185 186 188 190 192 195 197 198 200 202 203 204 206 207 208 209 210 212 213 215 217 218 219 221 222 223 224 226 228 229 233 235 237 238 239 240 242 248 249 250 251 252 253 255 257 259 261 263 264 265 266 268 269 270 272 274 275 277 278 280 281 283 286 288 289 290 291 297 298 300 49 96 225 198 285 218 163 76 207 121 291 165 82 192 215 201 2 42 59 78 95 98 136 146 150 167 181 205 232 234 246 254 6 30 46 47 50 62 66 83 85 100 103 140 189 191 199 236 244 267 287 296 299 259 3 4 5 9 10 14 15 16 17 19 20 22 24 25 28 32 34 35 37 38 39 41 43 44 53 54 56 60 63 64 67 68 69 70 72 73 86 91 93 99 102 104 105 106 107 109 110 111 112 114 115 118 122 123 124 125 126 127 128 131 139 141 142 144 145 147 149 152 153 154 158 159 162 170 171 172 174 176 178 179 182 187 190 193 194 196 211 214 216 219 220 224 226 230 231 241 243 245 247 250 253 256 258 260 262 271 273 274 276 279 281 282 284 286 292 293 294 157 52 89 257 7 31 117 133 204 223 235 75 1 8 11 12 13 18 21 23 26 27 29 33 36 40 45 48 51 55 57 58 61 65 71 74 77 79 80 81 84 87 88 90 92 94 97 101 108 113 116 119 120 129 130 132 134 135 137 138 143 148 151 155 156 160 161 164 166 168 169 173 175 177 180 183 184 185 186 188 195 197 200 202 203 206 208 209 210 212 213 217 221 222 227 228 229 233 237 238 239 240 242 248 249 251 252 255 261 263 264 265 266 268 269 270 272 275 277 278 280 283 288 289 290 295 297 298 300 136 54 189 124 204 260 289 274 21 268 66 12 71 201 78 21 268 66 79 123 12 71 286 204 159 198 233 103 201 78 185 205 136 51 263 267 181 46 72 89 48 283 96 42 201 78 181 281 72 89 48 283 96 42 67 43 79 235 33 8 201 78 167 246 181 129 147 142 219 108 104 278 67 3 233 63 269 48 102 83 181 201 78 167 246 42 98 2 59 150 232 234 205 50 136 146 83 100 189 236 296 299 66 95 254 287 6 19 41 244 62 103 107 114 118 199 244 267 285 14 22 24 25 30 32 34 37 38 46 47 49 53 54 56 85 86 93 106 109 122 125 128 131 139 140 149 152 153 162 178 182 190 191 192 196 216 226 231 241 253 260 271 273 279 286 137 10 12 120 20 21 23 77 28 29 36 40 45 58 94 61 68 71 72 74 77 51 80 81 82 69 91 202 110 111 113 161 119 121 124 126 127 9 132 133 135 138 141 145 147 148 155 156 159 215 165 166 171 172 173 174 175 177 179 180 183 184 187 188 193 194 195 197 200 203 204 15 212 213 82 217 220 221 223 224 227 228 229 230 238 239 240 242 245 249 251 255 115 258 261 262 263 264 268 270 276 278 280 283 288 289 291 292 293 294 87 297 298 35 79 105 112 143 163 218 252 274 282 18 108 210 237 272 275 4 16 33 64 151 247 1 5 7 8 11 13 17 26 27 31 39 43 44 52 55 57 60 65 70 73 75 76 84 88 89 90 92 96 97 99 101 116 117 123 130 134 144 154 157 158 160 164 168 169 170 176 185 186 198 206 207 208 209 211 214 222 225 235 243 248 250 256 257 259 265 266 277 281 284 290 295 300 39 3 233 63 269 48 102 185 16 284 252 51 201 57 33 78 167 181 246 205 131 42 98 2 59 150 232 234 50 95 136 146 254 66 83 85 100 189 236 287 296 299 6 19 25 30 41 46 47 53 62 103 107 114 118 140 152 191 199 244 253 267 285 300 35 259 4 5 7 8 9 10 11 12 13 14 15 17 20 21 22 23 24 27 28 29 31 32 34 36 37 38 40 43 44 45 49 52 54 56 58 60 61 64 65 67 68 69 70 71 72 73 74 76 77 79 80 81 82 84 86 87 88 89 90 91 92 93 94 96 99 104 105 106 109 110 111 112 113 115 119 121 122 123 124 125 126 127 128 129 132 133 134 135 137 138 139 141 142 143 144 145 147 148 149 153 154 155 156 157 158 159 162 164 165 166 168 169 170 171 172 173 174 175 176 177 178 179 180 182 183 184 187 188 190 192 193 194 195 196 197 198 200 202 203 204 206 211 212 213 214 215 216 217 218 219 220 221 223 224 226 227 228 229 230 231 238 239 240 241 242 243 245 247 249 250 251 255 256 257 258 260 261 262 263 264 266 268 270 271 273 274 276 277 278 279 280 281 282 283 286 288 289 291 292 293 294 295 297 298 75 1 18 26 55 97 101 108 116 117 120 151 160 161 163 207 208 209 210 222 235 237 265 272 275 290 130 186 225 248 256 260 164 240 10 152 298 293 277 46 4 253 257 201 277 112 46 4 35 253 257 198 71 99 130 190 201 222 287 263 262 88 53 259 63 231 133 172 33 213 201 254 78 231 133 172 33 213 278 192 29 299 113 118 54 134 20 102 201 254 78 25 64 38 252 119 103 106 173 32 22 88 215 42 154 201 32 22 88 215 42 154 186 243 196 287 267 47 180 201 63 35 158 26 252 81 101 37 191 260 40 188 167 201 286 78 191 260 40 229 188 232 68 102 110 176 59 169 167 201 62 30 14 48 223 273 152 74 64 298 234 159 127 72 131 201 298 122 234 159 127 72 131 70 218 223 99 268 196 201 219 53 193 222 72 241 97 61 148 140 170 36 10 228 201 246 78 167 181 148 140 170 36 10 237 228 284 134 255 29 212 11 126 201 246 78 167 181 250 38 168 288 151 241 155 43 64 131 292 70 278 154 2 201 78 167 181 246 205 167 181 246 42 59 232 98 2 150 234 95 146 254 50 136 6 66 83 85 100 189 199 285 296 299 25 30 46 47 53 62 103 118 140 191 236 244 267 287 14 15 19 22 24 28 32 34 37 41 54 93 106 107 114 125 153 162 178 182 190 192 226 245 260 113 286 1 3 4 5 7 8 9 10 11 12 13 16 17 18 20 21 23 26 27 29 31 33 35 36 39 40 44 45 48 49 51 52 56 57 58 60 61 63 65 67 68 69 71 72 73 74 75 76 77 79 80 81 82 84 86 87 88 89 90 91 92 94 96 97 99 101 102 104 105 108 109 110 111 112 115 116 117 119 120 121 122 123 124 126 127 128 129 130 132 133 134 135 137 138 139 141 142 143 144 145 147 148 149 152 156 157 158 159 160 161 163 164 165 166 169 170 171 172 173 174 175 176 177 179 180 183 184 185 186 187 188 193 194 195 196 197 198 200 202 203 204 206 207 208 209 210 211 212 213 214 215 216 217 218 219 220 221 222 223 224 225 227 228 229 230 231 233 235 237 238 239 240 242 243 247 248 249 251 252 253 255 256 257 258 259 261 262 263 264 265 266 268 269 270 271 272 273 274 275 276 277 279 280 281 282 283 284 289 290 291 293 294 295 297 298 300 55 64 187 131 292 70 278 154 98 287 58 298 12 11 49 81 201 78 128 33 167 181 205 246 42 59 232 2 150 234 254 50 95 136 146 259 6 30 66 83 85 100 189 199 236 267 285 296 299 43 14 15 19 22 24 25 28 32 34 37 38 41 46 47 53 54 56 62 73 82 86 93 103 105 106 107 109 114 118 122 125 139 140 149 152 153 162 178 182 190 191 192 194 196 216 219 226 231 241 244 245 253 260 271 273 279 286 202 235 1 3 4 5 7 8 9 10 13 16 17 18 20 21 23 26 27 29 31 35 36 39 40 44 45 48 51 52 55 57 60 61 63 65 67 68 69 71 72 74 75 76 77 79 80 84 87 88 89 90 91 92 94 96 97 99 101 102 104 108 110 111 112 113 115 116 117 119 120 121 123 124 126 127 129 130 132 133 134 135 137 138 141 142 143 144 145 147 148 151 155 156 157 158 159 160 161 163 164 165 166 168 169 170 171 172 173 174 175 176 177 179 180 183 184 185 186 188 193 195 197 198 200 203 204 206 207 208 209 210 211 212 213 214 215 217 218 220 221 222 223 224 225 227 228 229 230 233 237 238 239 240 242 243 247 248 249 250 251 252 255 256 257 258 261 262 263 264 265 266 268 269 270 272 274 275 276 277 280 281 282 283 284 288 289 290 291 293 294 295 297 300 208 268 126 238 43 236 172 169 213 276 248 221 270 201 78 167 181 246 205 42 205 59 232 2 98 150 95 136 146 234 50 66 254 287 299 83 100 236 296 6 30 46 47 85 103 189 191 199 267 285 19 25 32 34 41 49 53 56 62 139 178 235 190 192 196 216 241 244 260 279 286 1 3 4 5 7 8 9 10 11 12 13 14 15 16 17 20 21 22 23 24 26 27 28 29 31 33 35 36 37 38 39 40 44 45 48 51 52 54 57 58 60 61 63 64 65 67 68 69 70 71 72 73 74 76 77 79 80 81 82 84 86 87 88 89 90 91 92 93 94 96 99 101 102 104 105 106 107 108 109 110 111 112 113 114 115 116 118 119 121 122 123 124 125 127 128 129 130 131 132 133 134 135 137 138 140 141 142 143 144 145 147 148 149 152 153 154 155 156 157 158 159 160 162 163 164 165 166 168 170 171 173 174 175 176 177 179 180 182 183 184 185 187 188 193 194 195 197 198 200 202 203 204 206 210 211 212 214 215 217 218 219 220 222 223 224 226 227 228 229 230 231 233 237 239 240 242 243 245 247 249 250 251 252 253 255 256 257 258 259 261 262 263 264 266 269 271 273 274 275 277 278 280 281 282 283 284 288 289 291 292 293 294 295 297 298 18 55 75 97 117 120 151 161 186 207 209 225 265 272 290 300 213 276 168 248 221 270 245 37 119 264 187 202 217 201 78 167 181 246 67 42 205 2 59 98 232 95 136 146 150 234 254 152 50 66 83 85 100 189 236 287 296 299 259 6 14 19 25 30 32 34 38 41 46 47 49 53 56 62 103 107 114 118 125 128 131 139 140 149 178 182 190 191 192 196 199 216 226 241 244 253 260 267 273 279 285 286 137 1 3 4 5 7 8 9 10 11 12 13 15 16 17 18 20 21 22 23 24 26 27 28 29 31 33 35 36 39 40 43 44 45 48 51 52 54 55 57 58 60 61 63 64 65 68 69 70 71 72 73 74 75 76 77 79 80 81 82 84 86 87 88 89 90 91 92 93 94 96 97 99 101 102 104 105 106 108 109 110 111 112 113 115 116 117 120 121 122 123 124 126 127 129 130 132 133 134 135 138 141 142 143 144 145 147 148 151 153 154 155 156 157 158 159 160 161 162 163 164 165 166 169 170 171 172 173 174 175 176 177 179 180 183 184 185 186 188 193 194 195 197 198 200 203 204 206 207 208 209 210 211 212 214 215 218 219 220 222 223 224 225 227 228 229 230 231 233 235 237 238 239 240 242 243 247 249 250 251 252 255 256 257 258 261 262 263 265 266 268 269 271 272 274 275 277 278 280 281 282 283 284 288 289 290 291 292 293 294 295 297 298 300 11 112 158 30 229 214 268 262 283 71 180 58 12 277 136 201 78 167 181 246 42 205 167 181 246 2 42 95 98 146 150 205 232 234 254 50 59 66 6 46 47 83 85 189 199 236 267 287 296 299 14 19 25 32 34 41 49 53 62 100 103 107 114 118 125 140 149 152 178 182 190 191 196 226 244 253 273 285 3 4 5 9 10 16 20 102 28 37 54 63 68 73 82 86 91 93 106 109 121 123 124 126 127 132 141 145 147 153 158 162 170 171 172 174 193 194 211 214 97 224 230 264 245 247 256 258 231 262 271 281 284 286 291 293 131 1 7 8 13 15 17 18 21 22 23 24 26 27 29 31 33 35 36 38 39 40 43 44 45 48 51 52 55 56 57 60 61 64 65 67 69 70 72 74 75 76 77 79 80 81 84 87 88 89 90 92 94 96 99 101 104 105 108 110 111 113 115 116 117 119 120 122 128 129 130 133 134 135 137 138 139 142 143 144 148 151 154 155 156 157 159 160 161 163 164 165 166 168 169 173 175 176 177 179 183 184 185 186 187 188 192 195 197 198 200 202 203 204 206 207 208 209 210 212 213 215 216 217 218 219 220 221 222 223 225 227 228 233 235 237 238 239 240 241 242 243 248 249 250 251 252 255 257 259 260 261 263 265 266 269 270 272 274 275 276 278 279 280 282 288 289 290 292 294 295 297 298 300 283 71 180 58 12 277 136 276 227 70 249 119 118 201 78 33 131 167 181 246 168 67 2 42 59 95 98 146 150 205 232 234 254 6 30 46 47 50 66 83 85 100 189 199 236 267 285 287 296 299 157 3 4 5 9 10 14 15 16 19 20 22 24 25 28 32 34 37 38 41 43 49 53 54 56 62 63 64 68 69 73 82 86 91 93 99 103 104 105 106 107 109 110 112 114 121 122 123 124 125 126 127 128 139 140 141 142 144 145 147 149 152 153 158 162 170 171 172 174 178 179 182 190 191 192 193 194 196 211 214 216 219 224 226 230 231 241 243 244 245 247 253 256 258 260 262 271 273 279 281 284 286 291 293 257 75 1 7 8 11 13 17 18 21 23 26 27 29 31 35 36 39 40 44 45 48 51 52 55 57 60 61 65 72 74 76 77 79 80 81 84 87 88 89 90 92 94 96 97 101 102 108 111 113 115 116 117 120 129 130 132 133 134 135 137 138 143 148 151 154 155 156 159 160 161 163 164 165 166 169 173 175 176 177 183 184 185 186 187 188 195 197 198 200 202 203 204 206 207 208 209 210 212 213 215 217 218 220 221 222 223 225 228 229 233 235 237 238 239 240 242 248 250 251 252 255 259 261 263 264 265 266 268 269 270 272 274 275 278 280 282 288 289 290 292 294 295 297 298 300 249 300 253 88 201 148 259 283 53 131 27 151 57 2 201 78 167 246 181 181 205 53 131 27 243 151 57 45 244 83 54 48 238 20 114 2 201 78 128 33 167 181 246 205 42 208 180 194 299 225 34 120 121 247 159 115 116 54 78 182 201 167 181 246 42 205 167 246 98 42 59 150 181 232 2 95 136 146 234 254 50 66 85 100 189 236 287 296 299 6 30 46 47 62 83 103 140 191 199 244 267 285 14 19 22 24 25 32 34 49 73 82 86 93 106 107 109 114 118 122 125 149 153 162 178 182 190 192 196 241 245 260 271 273 279 1 3 4 5 7 8 9 10 11 12 13 15 16 17 18 20 21 23 26 27 28 29 31 33 35 36 37 38 39 40 41 43 44 45 48 51 52 53 56 57 58 60 61 63 64 65 67 68 69 70 71 72 74 75 76 77 79 80 81 84 87 88 89 90 91 92 94 96 97 99 101 102 104 105 108 110 111 112 113 117 119 123 124 126 127 128 129 130 131 132 133 134 135 137 138 139 141 142 143 144 145 147 148 151 152 154 155 156 157 158 160 161 163 164 165 166 168 169 170 171 172 173 174 175 176 177 179 183 184 185 186 187 188 193 195 197 198 200 202 203 204 206 207 209 210 211 212 213 214 215 216 217 218 219 220 221 222 223 224 226 227 228 229 230 231 233 235 237 238 239 240 242 243 248 249 250 251 252 253 255 256 257 258 259 261 262 263 264 265 266 268 269 270 272 274 275 276 277 278 280 281 282 283 284 286 288 289 290 291 292 293 294 295 297 298 300 55 247 159 115 112 116 54 140 251 183 253 97 17 146 78 201 128 33 131 167 246 168 67 2 42 59 98 150 181 205 232 234 50 66 83 85 95 100 136 189 236 254 287 296 299 152 76 6 14 19 22 24 25 28 30 32 34 37 38 41 46 47 49 53 56 62 73 82 86 93 103 106 107 109 114 118 122 125 139 149 153 162 178 182 190 191 192 196 199 216 219 226 231 241 244 245 260 267 271 273 279 285 286 57 141 1 3 4 5 7 8 9 10 11 12 13 15 16 18 20 21 23 26 27 29 31 35 36 39 40 43 44 45 48 51 52 55 58 60 61 63 64 65 68 69 70 71 72 74 75 77 79 80 81 84 87 88 89 90 91 92 94 96 99 101 102 104 105 108 110 111 113 117 119 120 121 123 124 126 127 129 130 132 133 134 135 137 138 142 143 144 145 147 148 151 154 155 156 157 158 160 161 163 164 165 166 169 170 171 172 173 174 175 176 177 179 180 184 185 186 187 188 193 194 195 197 198 200 202 203 204 206 207 208 209 210 211 212 213 214 215 217 218 220 221 222 223 224 225 227 228 229 230 233 235 237 238 239 240 242 243 248 249 250 252 255 256 257 258 259 261 262 263 264 265 266 268 269 270 272 274 275 276 277 278 280 281 282 283 284 288 289 290 291 292 293 294 295 297 298 300 87 149 9 225 39 49 226 12 135 78 237 171 127 186 201 181 167 246 135 78 237 171 127 254 186 295 129 74 210 199 112 261 181 201 167 246 25 47 83 267 8 64 54 53 10 71 287 150 70 201 257 10 71 287 150 70 235 243 38 57 196 286 201 251 130 95 248 1 145 245 176 15 187 258 59 69 71 201 254 78 15 187 258 246 59 69 71 82 35 133 231 72 148 154 201 254 109 215 295 13 34 200 250 167 54 258 277 287 119 201 246 78 54 258 19 277 287 23 119 55 164 165 291 36 201 246 78 253 136 232 90 296 244 172 276 108 17 100 223 287 59 44 83 201 108 17 100 223 287 59 44 83 43 7 46 246 21 201 167 278 112 134 108 163 88 90 254 89 179 58 29 42 83 201 78 246 167 181 205 37 254 89 179 58 29 217 128 51 227 42 252 240 54 149 201 168 78 167 181 246 205 18 155 269 245 120 85 275 281 125 52 232 210 191 182 201 83 78 167 246 181 167 181 246 205 125 52 232 2 210 191 196 108 49 104 148 17 85 197 111 83 201 44 78 128 33 167 181 246 205 156 204 86 236 225 250 228 247 70 186 30 234 201 70 85 214 186 30 234 91 109 159 4 202 74 98 178 141 201 223 182 153 100 17 128 42 289 67 106 188 10 121 104 9 167 201 67 106 188 10 121 104 9 223 15 140 232 168 167 201 267 281 87 143 188 145 213 219 223 35 234 167 201 78 192 28 263 223 35 234 103 235 111 295 200 194 294 284 201 128 78 215 86 255 243 43 268 220 198 75 279 156 143 295 201 78 246 2 59 98 146 150 181 205 234 42 167 232 6 50 66 83 85 100 136 236 287 296 299 30 46 47 95 189 199 254 267 285 3 9 14 15 19 22 24 25 28 32 34 41 49 53 88 56 62 99 73 82 86 76 93 103 106 107 110 118 121 122 124 125 139 147 149 153 162 170 178 182 190 191 192 193 194 196 216 219 226 231 241 245 260 271 273 131 1 4 5 7 8 10 11 12 13 16 17 18 20 21 23 26 27 29 31 33 35 36 37 38 39 40 44 45 48 51 52 54 55 57 58 60 61 63 64 65 67 68 69 70 71 72 74 77 79 80 81 84 87 89 90 91 92 94 96 97 101 102 104 105 108 109 111 112 113 114 115 116 117 119 120 123 126 127 128 129 130 132 133 134 135 137 138 140 141 142 144 145 148 151 152 154 155 157 158 159 160 161 163 164 165 166 168 169 171 172 173 174 175 176 177 179 180 183 184 185 186 187 188 195 197 200 202 203 204 206 207 208 209 210 211 212 213 214 217 218 221 222 223 224 225 227 228 229 230 233 235 237 238 239 240 242 244 247 248 249 250 251 252 253 256 257 258 259 261 262 263 264 265 266 269 270 272 274 275 276 277 278 280 281 282 283 284 286 288 289 290 291 292 293 294 297 298 300 75 279 156 143 33 163 295 164 4 285 173 81 119 138 167 201 2 42 59 78 98 146 150 181 205 232 234 246 6 50 66 83 85 95 100 136 189 236 254 267 287 296 299 168 128 3 9 14 15 19 22 24 25 28 30 32 34 37 38 41 46 47 49 53 54 56 62 63 73 82 86 91 93 103 104 105 106 107 109 110 114 118 121 122 124 125 131 139 140 147 149 152 153 162 170 178 182 190 191 192 193 194 196 199 216 219 226 231 241 244 245 253 260 271 273 286 35 137 259 235 257 1 5 7 8 10 11 12 13 16 17 18 20 21 23 26 27 29 31 36 39 40 43 44 45 48 51 52 55 57 58 60 61 64 65 67 68 69 70 71 72 74 76 77 79 80 84 87 88 89 90 92 94 96 97 99 101 102 108 111 112 113 115 116 117 120 123 126 127 129 130 132 133 134 135 141 142 144 145 148 151 154 155 157 158 159 160 161 165 166 169 171 172 174 175 176 177 179 180 183 184 185 186 187 188 195 197 198 200 202 203 204 206 207 208 209 210 211 212 213 214 215 217 218 220 221 222 223 224 225 227 228 229 230 233 237 238 239 240 242 243 247 248 249 250 251 252 255 256 258 261 262 263 264 265 266 268 269 270 272 274 275 276 277 278 280 281 282 283 284 288 289 290 291 292 293 294 297 298 300 275 264 64 11 270 198 66 10 72 235 178 44 131 87 201 78 246 72 235 147 178 44 131 87 196 276 263 167 300 71 201 30 78 19 26 223 260 204 225 23 71 211 219 191 10 256 201 286 78 211 74 219 191 10 147 256 223 198 201 62 30 112 283 111 96 63 275 91 277 40 232 169 26 245 32 220 201 286 78 167 181 246 42 205 2 59 98 150 167 181 246 95 146 234 66 136 287 296 299 50 83 85 100 189 236 254 6 46 103 199 244 267 14 19 25 30 34 37 38 41 47 49 53 56 62 107 114 118 125 128 131 139 140 149 152 178 182 190 191 192 196 216 226 231 241 253 260 273 279 285 3 4 9 257 153 16 20 102 27 27 206 54 60 68 72 82 86 91 93 104 106 109 115 121 123 124 126 141 272 153 154 159 141 170 171 172 174 179 238 193 194 211 214 224 8 233 247 256 258 239 154 276 281 291 171 293 294 61 80 223 275 282 1 5 7 10 11 12 13 15 17 18 21 22 23 24 28 29 31 33 35 36 39 43 44 45 48 51 52 55 57 58 64 65 67 69 70 71 73 74 75 76 77 79 81 84 87 88 89 90 92 94 97 99 101 105 108 110 113 116 117 119 120 122 127 129 130 132 133 134 135 137 138 142 143 144 145 147 148 151 155 156 157 158 160 161 162 163 164 165 166 168 173 175 176 177 180 183 184 185 186 187 188 195 197 198 200 202 203 204 207 208 209 210 212 213 215 217 218 219 221 222 225 227 228 229 230 235 237 240 242 243 248 249 250 251 252 255 259 261 262 263 264 265 266 268 269 270 271 274 278 280 284 288 289 290 292 295 297 298 300 40 232 169 26 245 32 220 227 114 107 213 102 145 225 201 286 78 128 33 131 2 42 59 98 150 167 181 205 246 50 66 95 136 146 234 254 287 296 299 6 30 46 47 62 83 85 100 103 140 189 191 199 236 244 267 285 274 259 3 4 5 9 10 14 15 16 17 19 20 22 24 25 27 28 34 35 37 38 39 41 43 44 48 49 53 54 56 60 63 64 67 68 69 70 72 73 82 84 86 91 93 99 104 105 106 109 110 111 112 115 118 121 122 123 124 125 126 127 134 139 141 142 144 147 149 152 153 154 158 159 162 170 171 172 174 176 178 179 182 187 190 192 193 194 196 211 214 216 217 219 224 226 230 231 233 241 243 247 250 253 256 258 260 262 271 273 276 279 281 282 284 291 292 293 294 65 143 75 257 31 61 80 89 177 223 266 275 1 7 8 11 12 13 18 21 23 29 36 45 51 52 55 57 58 71 74 76 77 79 81 87 88 90 92 94 96 97 101 108 113 116 117 119 120 129 130 132 133 135 137 138 148 151 155 156 157 160 161 163 164 165 166 168 173 175 180 183 184 185 186 188 195 197 198 200 202 203 204 206 207 208 209 210 212 215 218 221 222 228 229 235 237 238 239 240 242 248 249 251 252 255 261 263 264 265 268 269 270 272 277 278 280 283 288 289 290 295 297 298 300 218 165 249 21 258 272 78 42 77 274 19 232 4 125 201 77 274 19 232 4 125 172 155 153 244 171 14 147 30 168 201 
Redundant proportion:0.25
[truncated: 371,157 more chars]
