# Supplementary material for: Redundant Design in Interdependent Networks
Source: PLoS One. 2016 Oct 20;11(10):e0164777. doi: 10.1371/journal.pone.0164777 (PMC5072686; doi:10.1371/journal.pone.0164777)
Supplement: S4 File — Text 18: Redundant proportion and nodes in network A with Random-based node back-up strategy. Text 19: Redundant proportion and nodes in network B with Random-based node back-up strategy. Text 20: Failed nodes in different redundant proportion in network A with Random-based node back-up strategy. Text 21: Redundant proportion and nodes in network A with Degree-based node back-up strategy. Text 22: Redundant proportion and nodes in network B with Degree-based node back-up strategy. Text 23: Failed nodes in different redundant proportion in network A with Degree -based node back-up strategy. Text 24: Redundant proportion and nodes in network A with InitialLoad-based node back-up strategy. Text 25: Redundant proportion and nodes in network B with InitialLoad-based node back-up strategy. Text 26: Failed nodes in different redundant proportion in network A with InitialLoad-based node back-up strategy. Text 27: Redundant proportion and nodes in network A with HFD-based node back-up strategy. Text 28: Redundant proportion and nodes in network B with HFD-based node back-up strategy. Text 29: Failed nodes in different redundant proportion in network A with HFD-based node back-up strategy. Text 30: Redundant proportion and nodes in network A with Dependency redundancy. Text 31: Redundant proportion and nodes in network B with Dependency redundancy. Text 32: Failed nodes in different redundant proportion in network A with Dependency redundancy. (ZIP) [file pone.0164777.s004.zip › Text 18.txt]

Redundant proportion:0.00

Redundant proportion:0.05
164 89 147 208 204 140 106 171 237 88 232 230 297 252 214 
Redundant proportion:0.10
289 247 264 261 277 284 199 29 26 158 21 60 272 217 253 10 69 23 207 274 43 169 94 119 72 148 181 116 91 187 
Redundant proportion:0.15
194 271 184 152 146 245 139 200 67 154 145 38 128 244 258 192 224 147 278 63 53 54 268 252 198 133 298 166 201 193 13 242 86 270 137 120 280 297 229 142 91 93 289 150 85 
Redundant proportion:0.20
25 95 29 52 274 113 201 200 264 288 262 133 3 114 15 87 91 48 38 215 106 142 68 251 290 213 60 277 88 218 181 66 193 204 258 176 98 241 295 158 205 79 164 137 260 90 58 69 63 73 245 244 163 179 99 2 202 22 263 197 
Redundant proportion:0.25
25 62 35 88 232 117 217 152 176 30 212 145 40 188 42 179 49 46 13 92 264 143 229 105 118 7 273 41 95 163 45 194 134 197 137 203 5 127 237 14 54 146 60 153 185 110 170 74 278 109 19 124 247 140 31 253 73 249 63 10 111 243 121 64 266 86 236 260 258 184 55 193 112 160 209 
Redundant proportion:0.30
60 272 156 276 159 170 93 37 271 1 135 201 205 154 187 261 6 224 104 25 229 249 185 28 106 267 136 252 36 213 280 58 124 109 171 5 112 207 269 240 200 297 40 138 34 279 237 115 98 18 56 122 228 54 181 294 177 190 296 70 17 166 96 239 257 76 117 270 146 265 222 284 53 268 116 193 278 13 39 255 22 50 11 130 214 8 295 15 57 137 
Redundant proportion:0.35
119 185 72 144 126 97 229 134 53 251 262 215 65 66 64 276 226 278 12 33 73 105 219 167 40 160 239 151 146 117 85 255 108 18 258 28 242 149 130 290 274 156 140 154 71 15 216 208 209 67 170 25 124 266 211 88 201 220 294 299 190 82 222 143 243 121 261 122 298 8 23 223 169 92 250 129 99 132 270 3 184 26 179 145 173 282 253 152 199 210 277 241 265 104 133 47 259 245 192 20 248 166 214 234 36 
Redundant proportion:0.40
107 245 49 150 74 21 268 211 118 235 73 263 279 77 152 256 18 75 254 185 43 45 220 219 246 251 131 92 34 5 136 284 147 227 95 142 70 236 115 68 175 126 232 208 229 160 12 215 32 124 54 281 213 91 69 97 26 216 192 298 117 99 155 197 204 14 90 252 88 127 203 72 50 1 299 102 189 98 195 35 125 113 16 258 129 19 143 280 274 169 228 123 29 253 290 184 10 238 260 242 249 130 59 234 106 76 135 37 186 41 287 179 187 217 60 47 206 71 17 199 
Redundant proportion:0.45
270 253 255 227 64 122 228 257 14 89 204 62 125 238 100 298 65 33 118 161 216 78 215 234 203 288 239 70 160 183 241 158 152 56 258 294 199 11 175 159 153 245 91 213 240 295 201 110 163 280 252 103 30 157 263 139 22 229 170 24 297 182 194 290 136 115 251 19 31 93 45 132 299 232 250 265 16 69 71 75 214 18 94 21 156 46 5 86 225 281 57 231 235 84 131 121 261 145 264 165 148 243 135 181 53 108 151 146 168 72 105 52 256 82 147 111 144 284 217 273 267 180 34 50 169 242 291 13 259 116 207 209 275 226 195 
Redundant proportion:0.50
136 246 215 68 125 5 190 140 239 19 72 202 100 247 290 86 67 297 12 258 163 99 69 74 23 191 160 127 25 227 298 241 151 253 98 147 276 103 28 130 282 272 231 279 30 238 41 168 27 50 80 132 49 88 95 126 180 259 235 262 93 255 286 75 217 154 36 26 261 213 142 294 166 15 173 18 158 20 178 159 56 8 149 199 115 42 226 91 165 45 300 268 4 288 60 271 61 58 81 150 267 187 289 167 109 295 249 155 162 164 277 257 129 1 203 90 179 242 29 284 117 240 186 134 256 16 13 234 32 96 14 47 128 37 40 92 113 221 245 94 48 205 184 208 143 250 153 145 2 70 
Redundant proportion:0.55
27 195 230 245 33 239 186 267 272 73 218 220 155 292 41 274 158 102 160 150 146 70 179 231 202 49 15 23 228 77 106 183 171 283 175 248 137 103 249 56 129 257 273 205 140 87 39 207 47 108 18 58 9 96 191 113 215 276 232 57 156 198 149 89 61 216 115 120 42 25 166 127 208 293 11 295 278 260 110 36 97 122 130 43 38 182 145 288 138 86 98 66 262 83 174 116 1 285 286 142 243 300 189 281 132 282 119 2 34 258 280 194 22 69 26 167 252 229 117 242 255 180 277 259 24 210 123 10 63 67 178 233 75 13 224 81 188 219 203 32 148 88 199 135 197 246 74 139 8 92 55 109 221 165 114 101 236 65 134 298 94 29 247 161 5 
Redundant proportion:0.60
235 76 123 261 178 124 69 203 274 230 188 95 297 191 226 162 104 94 105 293 107 39 239 272 189 150 79 269 60 78 114 139 10 142 32 163 148 25 275 214 127 1 249 286 253 87 27 262 86 265 173 289 285 73 158 218 231 126 252 22 225 71 229 153 68 85 99 171 119 251 81 202 228 56 96 186 223 193 209 34 227 58 271 31 134 232 3 52 263 106 212 196 40 62 276 82 168 20 295 184 298 300 258 159 255 8 129 112 110 187 122 37 146 147 138 157 109 16 183 33 273 254 101 199 279 136 192 130 161 102 280 236 284 21 36 245 222 156 30 219 243 66 267 5 15 83 74 93 88 70 11 117 288 92 90 24 221 38 247 260 283 137 75 259 128 256 296 47 155 242 180 29 6 190 17 264 42 197 26 44 
Redundant proportion:0.65
67 147 210 77 137 280 38 181 214 195 225 223 87 257 8 248 206 277 267 221 156 228 158 141 119 278 276 275 286 175 200 163 106 153 120 150 285 22 126 207 190 292 193 283 78 208 297 10 270 64 300 236 51 238 168 84 216 154 5 69 232 74 293 198 202 213 58 266 44 145 136 94 143 56 57 251 37 79 273 201 92 140 4 176 209 272 105 2 90 75 127 247 199 271 258 239 40 91 55 30 68 240 15 43 215 9 76 299 81 287 12 45 3 72 226 159 132 66 21 117 169 99 20 265 97 227 279 27 110 173 133 184 250 113 107 191 111 235 61 218 129 115 109 98 204 123 219 180 222 33 96 34 242 244 26 155 48 260 177 172 196 288 264 82 167 24 54 28 229 282 11 63 259 268 146 245 194 128 6 39 114 189 211 50 124 1 23 296 298 243 183 152 13 29 62 
Redundant proportion:0.70
259 126 224 282 1 18 256 171 33 137 191 223 21 25 12 92 199 212 108 266 56 166 155 149 109 252 144 241 300 78 261 250 129 76 148 97 122 74 66 24 157 248 7 249 194 69 203 118 120 167 85 84 29 147 107 198 276 38 170 214 5 47 70 286 95 274 51 273 242 50 44 115 187 55 264 222 72 36 145 10 219 260 60 235 268 62 67 275 117 121 141 236 294 96 93 136 32 257 288 81 246 11 156 184 83 110 138 63 298 98 213 197 201 190 40 159 65 178 35 210 186 14 19 209 231 87 255 221 77 151 153 239 52 26 287 124 262 131 218 215 216 195 17 8 244 132 114 152 202 9 134 225 163 253 142 243 41 104 161 16 135 234 206 86 20 291 179 128 180 45 196 183 106 200 146 229 31 34 160 101 140 173 188 116 4 15 238 193 271 227 204 30 177 233 112 68 79 28 133 226 37 289 113 295 208 284 75 251 13 279 
Redundant proportion:0.75
65 289 58 119 295 163 134 45 154 21 221 219 233 161 1 38 112 186 13 264 165 231 71 89 235 258 57 26 296 177 73 81 127 248 28 216 55 254 130 135 110 47 17 61 232 54 84 166 238 107 50 7 77 29 173 14 39 160 180 217 53 93 144 115 175 237 229 210 290 132 91 281 257 3 83 18 52 270 197 279 48 143 32 169 194 298 196 69 220 241 75 95 139 230 80 88 181 145 205 253 277 193 276 286 92 224 226 236 148 56 125 228 19 273 25 90 247 162 159 74 23 274 227 272 9 31 79 140 20 82 209 239 113 280 275 96 126 87 76 259 158 24 170 252 167 260 37 120 86 142 251 147 299 35 101 255 98 199 136 172 198 109 2 156 121 131 291 234 292 4 240 85 34 138 118 256 218 103 151 182 152 63 249 33 268 62 97 246 117 192 204 185 293 6 59 94 225 250 263 267 168 12 184 49 282 283 242 10 179 11 124 30 114 215 269 157 104 222 271 100 99 105 191 5 212 
Redundant proportion:0.80
183 4 262 27 84 15 268 231 241 220 2 245 123 90 284 163 243 118 178 56 117 300 294 227 187 23 270 216 192 30 100 93 13 33 213 290 188 151 79 289 203 21 143 267 133 168 45 78 182 171 141 89 158 10 201 251 72 54 207 53 86 19 288 169 63 211 271 35 200 122 8 125 266 25 273 277 103 5 232 57 114 229 173 111 195 261 255 247 193 170 60 17 194 172 127 6 145 164 102 235 71 252 73 50 225 109 107 37 29 31 108 146 156 46 40 283 218 155 16 184 233 101 197 88 297 55 208 206 119 254 286 129 1 9 293 280 140 278 238 299 287 275 67 258 265 212 32 75 152 62 104 105 136 41 138 106 259 98 230 204 198 154 190 131 291 295 263 97 51 112 244 121 92 142 249 217 165 47 161 7 144 264 276 130 134 49 205 120 199 239 214 76 44 70 38 224 298 91 124 83 126 274 69 196 43 222 82 223 132 281 186 174 48 128 221 250 185 242 257 176 256 42 240 80 74 285 137 39 81 87 175 65 260 181 209 292 179 24 36 12 
Redundant proportion:0.85
192 187 78 117 21 30 189 64 77 28 168 207 285 174 247 179 242 154 262 204 160 227 170 129 133 246 211 96 186 151 90 158 100 166 106 243 248 71 39 144 16 298 282 52 196 101 36 199 233 268 271 107 93 138 175 218 159 31 92 278 10 132 296 264 33 146 182 40 226 223 103 234 14 137 290 219 54 194 143 215 97 127 269 212 130 32 253 184 203 209 181 116 254 4 287 200 88 214 70 240 221 173 122 202 135 104 119 167 283 51 67 224 125 120 245 5 231 292 44 50 164 157 27 265 7 109 115 121 193 295 11 190 37 153 9 112 23 197 3 94 260 19 76 183 24 48 140 126 165 210 249 59 25 228 150 266 80 118 38 213 286 149 267 195 279 22 142 185 29 176 300 81 75 145 114 13 270 62 299 220 272 277 163 276 55 171 18 172 239 26 139 84 35 206 251 83 161 85 188 205 237 41 273 86 255 252 293 263 113 244 63 235 82 191 91 274 148 208 229 34 222 60 65 105 79 275 15 241 42 111 258 6 1 99 74 257 95 134 72 236 169 261 57 284 12 250 294 123 136 45 238 61 280 17 162 
Redundant proportion:0.90
56 46 193 211 233 248 81 122 261 14 79 159 100 268 234 293 129 266 184 92 57 103 297 260 212 252 242 177 10 133 209 148 137 41 106 18 271 263 105 5 13 149 286 222 282 142 2 223 204 215 48 218 155 113 210 71 213 85 190 82 162 145 238 239 141 197 221 134 250 276 289 298 257 124 73 274 69 50 254 290 267 25 68 47 6 236 20 110 128 170 216 53 102 72 104 107 201 146 70 279 174 11 272 136 219 226 116 30 112 45 278 117 281 55 230 111 258 65 280 295 147 37 167 114 231 66 229 175 101 202 299 165 179 51 156 235 44 203 275 80 4 15 29 49 132 88 121 283 3 23 185 97 294 32 67 265 194 118 31 284 33 123 96 169 76 253 9 163 183 21 243 109 77 178 93 237 251 150 186 61 189 84 300 27 75 54 126 288 198 273 247 192 58 64 173 296 91 180 127 262 207 26 232 176 164 22 241 240 86 1 135 157 188 87 168 172 220 98 35 151 34 245 95 214 152 63 244 199 160 270 228 225 166 206 161 74 291 158 94 52 60 249 182 246 12 99 292 8 138 285 115 196 28 191 90 24 227 269 36 78 205 200 287 143 187 277 16 38 59 42 
Redundant proportion:0.95
41 62 284 269 235 258 31 11 245 282 200 71 236 21 128 108 43 250 44 239 42 159 283 104 291 77 121 48 112 246 1 6 86 50 78 140 105 53 192 116 191 270 59 300 166 129 18 94 212 199 185 137 292 29 276 201 54 206 51 261 36 101 65 229 56 218 271 70 64 189 118 280 224 76 83 252 123 265 260 2 286 89 209 93 75 32 92 223 173 230 267 297 8 196 27 220 117 163 248 134 242 264 28 150 204 247 24 16 111 277 154 39 179 203 227 178 181 272 184 215 274 100 278 221 211 82 234 52 186 294 295 287 19 208 187 254 255 170 180 141 120 88 26 142 205 225 79 5 241 47 61 114 119 222 46 22 7 73 158 268 85 17 91 156 143 35 87 81 148 40 193 194 113 155 15 124 58 66 161 240 296 147 4 132 115 37 57 288 96 84 217 149 25 293 167 80 165 160 72 49 213 175 219 279 153 216 99 74 103 243 98 257 262 183 138 146 214 68 157 60 20 109 164 122 228 151 139 182 106 171 135 202 169 174 281 226 259 176 45 238 273 290 67 131 266 12 237 34 55 125 298 10 107 263 299 133 69 152 244 198 168 144 210 3 188 136 197 207 249 289 177 285 127 95 90 233 231 9 251 102 13 30 97 14 195 
Redundant proportion:1.00
26 206 297 187 71 40 117 120 266 268 84 176 247 60 167 86 251 28 38 288 228 16 290 35 13 65 93 36 178 33 250 45 182 273 285 211 233 119 131 217 146 52 258 129 205 224 223 179 22 10 48 106 141 257 237 225 173 262 227 160 289 55 231 144 130 72 59 135 281 115 24 29 239 299 194 95 68 50 190 63 153 202 3 215 241 126 274 61 166 124 246 62 272 196 151 159 168 245 105 102 156 99 143 226 277 232 300 270 295 256 154 210 155 177 193 145 121 208 260 67 175 132 94 248 85 97 139 44 282 207 42 116 23 118 64 43 15 51 113 294 76 255 53 201 150 137 240 73 56 96 197 19 108 92 292 249 157 140 209 171 189 244 235 21 174 242 283 198 69 90 111 158 136 104 188 133 107 186 127 110 11 291 265 12 39 287 125 18 259 8 252 31 163 230 267 236 34 101 77 278 6 5 161 14 114 89 169 74 152 147 234 162 9 203 83 149 138 1 148 213 109 229 81 200 181 253 279 98 280 49 243 54 134 254 80 128 20 7 276 261 78 27 212 164 100 185 57 37 123 46 41 2 220 286 88 222 4 263 112 191 103 180 218 269 296 17 47 32 165 82 195 221 271 66 214 216 87 192 30 172 170 58 204 79 91 284 25 183 75 275 293 238 142 70 184 298 122 199 219 264 
