# Supplementary material for: Redundant Design in Interdependent Networks
Source: PLoS One. 2016 Oct 20;11(10):e0164777. doi: 10.1371/journal.pone.0164777 (PMC5072686; doi:10.1371/journal.pone.0164777)
Supplement: S4 File — Text 18: Redundant proportion and nodes in network A with Random-based node back-up strategy. Text 19: Redundant proportion and nodes in network B with Random-based node back-up strategy. Text 20: Failed nodes in different redundant proportion in network A with Random-based node back-up strategy. Text 21: Redundant proportion and nodes in network A with Degree-based node back-up strategy. Text 22: Redundant proportion and nodes in network B with Degree-based node back-up strategy. Text 23: Failed nodes in different redundant proportion in network A with Degree -based node back-up strategy. Text 24: Redundant proportion and nodes in network A with InitialLoad-based node back-up strategy. Text 25: Redundant proportion and nodes in network B with InitialLoad-based node back-up strategy. Text 26: Failed nodes in different redundant proportion in network A with InitialLoad-based node back-up strategy. Text 27: Redundant proportion and nodes in network A with HFD-based node back-up strategy. Text 28: Redundant proportion and nodes in network B with HFD-based node back-up strategy. Text 29: Failed nodes in different redundant proportion in network A with HFD-based node back-up strategy. Text 30: Redundant proportion and nodes in network A with Dependency redundancy. Text 31: Redundant proportion and nodes in network B with Dependency redundancy. Text 32: Failed nodes in different redundant proportion in network A with Dependency redundancy. (ZIP) [file pone.0164777.s004.zip › Text 19.txt]

Redundant proportion:0.00

Redundant proportion:0.05
5 251 4 259 89 229 257 93 103 51 169 261 185 224 23 
Redundant proportion:0.10
273 176 214 204 299 229 20 205 65 121 18 293 61 21 48 158 276 80 270 206 171 236 216 25 237 125 156 88 54 101 
Redundant proportion:0.15
241 5 116 276 222 212 279 217 298 169 81 199 266 209 206 107 33 258 181 27 281 25 185 198 250 282 210 230 293 82 23 292 270 56 170 119 96 180 213 123 262 171 121 239 269 
Redundant proportion:0.20
17 128 7 91 18 198 271 21 12 167 223 101 295 65 3 59 240 247 19 231 118 184 79 55 241 283 255 253 96 180 285 105 99 20 104 245 78 225 249 129 286 80 148 27 58 194 34 189 206 135 246 64 1 152 70 261 209 290 103 177 
Redundant proportion:0.25
29 218 60 61 72 160 78 101 35 151 181 25 37 81 274 186 238 45 26 236 126 67 285 124 134 234 251 219 290 117 284 92 163 269 136 212 52 207 102 53 256 107 157 85 264 86 47 254 33 187 118 152 288 177 231 22 158 59 195 272 62 267 205 233 147 58 111 289 222 277 248 171 12 292 5 
Redundant proportion:0.30
284 289 17 120 23 58 30 205 21 299 192 266 155 107 293 174 190 268 170 202 140 177 102 130 216 227 119 137 22 111 287 5 168 100 191 148 235 109 210 221 154 233 42 296 67 70 231 172 28 68 207 273 103 44 51 121 53 247 146 20 239 209 262 11 269 189 98 48 245 261 246 292 230 214 217 63 228 260 62 185 226 131 142 13 281 280 198 197 79 50 
Redundant proportion:0.35
155 4 250 185 268 62 199 263 175 87 267 122 16 107 275 166 92 12 130 121 296 150 71 89 127 57 292 54 79 183 216 266 206 98 188 272 27 138 14 55 74 198 262 152 180 265 290 18 153 196 118 1 66 211 11 48 115 64 60 117 261 128 171 42 97 173 94 228 189 219 260 126 119 210 297 179 82 38 192 203 170 299 24 218 101 56 88 162 125 154 289 46 284 3 44 246 298 197 15 241 213 77 200 84 70 
Redundant proportion:0.40
20 282 106 231 174 153 115 86 117 215 249 219 182 259 150 28 109 130 208 166 201 276 295 93 144 197 57 94 167 264 126 253 35 165 240 273 180 277 77 108 91 1 248 99 128 168 191 228 90 300 293 237 141 214 116 230 31 111 8 131 113 179 65 67 290 2 287 298 163 243 30 102 198 50 146 9 247 269 284 157 37 296 27 16 235 251 95 81 61 260 169 73 256 252 190 22 160 244 203 17 143 189 83 55 199 234 25 172 19 88 217 139 147 36 100 145 60 288 280 134 
Redundant proportion:0.45
143 121 4 31 208 300 183 97 19 136 165 232 187 239 236 3 134 278 156 173 193 262 15 298 257 164 20 267 217 98 93 169 203 35 256 45 62 291 265 242 126 120 77 131 159 29 225 255 233 196 48 264 246 184 109 89 297 168 283 39 230 44 201 299 149 60 179 64 115 274 82 76 248 145 42 69 259 33 273 235 86 123 28 194 32 127 220 212 124 251 6 147 153 92 286 63 87 142 293 185 161 73 219 226 104 49 152 229 84 253 139 166 70 107 252 12 195 74 202 158 167 154 188 268 108 170 133 90 237 254 150 180 59 37 30 
Redundant proportion:0.50
185 251 100 233 262 84 179 42 190 237 67 236 294 196 261 272 258 114 172 231 173 16 150 21 32 77 286 111 299 153 35 204 122 115 94 219 222 2 168 263 183 41 44 195 147 121 268 278 282 86 14 1 74 297 145 158 212 223 290 131 28 104 113 129 238 5 9 80 230 66 37 256 101 192 51 210 235 19 298 249 259 144 98 130 200 264 207 132 43 13 70 257 165 283 245 209 151 117 29 202 270 53 174 159 276 91 175 154 226 136 102 3 62 87 40 103 58 128 170 197 191 194 267 34 72 203 291 300 109 141 198 295 152 225 57 90 133 161 46 254 15 214 52 30 287 224 288 241 23 296 
Redundant proportion:0.55
258 180 259 215 154 21 195 53 172 27 220 101 236 1 270 143 210 106 39 189 124 99 42 44 36 287 234 281 232 118 269 28 279 76 273 162 240 29 79 171 244 46 188 202 283 127 100 293 263 237 261 87 91 144 69 205 72 178 241 10 166 291 152 175 88 295 7 92 266 198 294 40 292 64 243 223 81 201 277 58 193 158 254 134 63 4 71 96 231 235 196 262 274 174 264 177 267 221 128 125 97 115 77 15 31 67 192 200 80 159 164 169 203 117 66 173 9 282 148 37 153 298 12 70 84 187 184 228 138 289 110 105 260 249 47 163 126 161 34 216 6 209 213 255 226 245 275 56 265 35 95 150 60 290 22 181 50 26 49 186 272 119 61 52 17 
Redundant proportion:0.60
289 103 204 33 266 142 267 168 137 4 210 120 242 261 153 37 35 80 42 175 216 51 68 270 89 295 231 158 209 113 17 31 297 23 140 282 131 52 195 47 161 119 39 233 277 260 85 255 185 166 147 88 65 62 6 107 132 176 121 214 46 190 7 251 124 230 275 200 123 106 99 14 149 201 296 222 27 19 118 294 196 21 207 141 199 221 159 25 278 30 145 212 291 63 239 26 208 138 218 171 285 238 202 237 299 165 110 16 177 50 28 245 130 284 96 154 191 246 252 290 182 75 225 41 64 206 257 288 235 98 192 205 73 59 240 40 29 95 104 293 273 71 258 79 150 127 164 170 20 272 179 271 226 254 3 105 61 281 183 162 134 173 114 232 91 100 126 94 215 227 169 12 292 60 129 136 32 148 269 53 
Redundant proportion:0.65
88 180 109 3 189 40 232 80 70 245 230 278 233 221 55 61 94 48 37 6 190 126 57 295 15 95 251 142 228 102 275 259 51 125 30 83 122 217 206 18 129 289 163 290 286 43 181 222 254 12 96 104 4 73 293 253 200 138 246 170 247 67 42 112 188 237 272 131 50 29 155 72 281 267 137 263 173 17 166 58 35 134 297 139 141 69 285 44 154 299 218 234 28 215 269 192 191 41 8 133 265 300 287 184 203 87 46 93 280 86 198 135 26 260 33 147 20 235 36 277 171 13 136 111 130 114 52 132 9 282 262 283 211 77 65 1 298 209 128 179 231 81 227 219 7 24 268 110 91 146 120 118 162 236 117 210 64 288 32 2 174 296 225 99 194 161 151 255 14 76 266 152 223 105 62 74 187 34 213 258 23 197 38 156 165 144 292 121 242 140 53 248 85 241 207 
Redundant proportion:0.70
264 18 270 81 105 159 88 156 174 191 260 26 9 41 206 208 74 65 245 53 67 261 108 212 134 185 182 164 278 110 68 227 20 177 3 96 147 238 48 242 279 43 215 37 183 163 254 114 64 29 76 115 249 15 202 21 267 47 144 112 268 99 269 243 113 49 250 225 94 190 135 169 167 154 222 171 297 252 198 38 70 117 287 30 246 23 58 129 149 5 276 277 127 44 223 288 145 184 180 299 32 179 230 60 281 56 266 209 12 213 253 165 204 100 86 233 224 146 17 78 235 132 85 285 141 139 131 271 103 77 133 221 234 220 166 118 55 54 87 178 50 8 258 14 292 172 244 229 247 207 7 91 40 52 98 126 160 36 10 280 241 298 80 236 256 275 239 84 140 296 119 162 45 46 107 61 214 284 262 150 293 148 89 295 173 274 176 116 153 22 102 93 31 155 97 121 175 66 111 101 106 128 59 265 158 138 251 35 228 2 
Redundant proportion:0.75
153 59 144 80 164 111 146 189 175 298 149 74 25 250 91 216 179 290 208 118 47 236 234 220 196 224 49 198 201 142 120 270 203 183 188 190 100 140 300 5 217 23 277 17 284 162 283 123 68 266 212 103 299 295 156 104 128 157 77 297 235 232 56 69 265 82 30 229 227 187 117 61 240 32 12 95 14 115 97 230 177 210 34 141 239 278 163 166 219 101 237 45 172 199 3 176 296 191 1 194 182 259 209 171 78 143 107 136 258 105 243 83 267 86 24 272 275 167 254 293 211 26 16 27 274 186 287 131 4 185 133 57 137 71 170 96 88 13 106 160 180 64 8 218 148 89 108 289 129 288 73 145 66 94 255 207 202 245 121 174 159 6 231 62 247 70 39 119 72 21 36 248 11 169 19 113 279 92 264 221 22 44 134 294 125 102 252 114 161 165 158 85 150 10 226 286 65 43 15 87 193 147 54 40 241 53 2 50 63 126 60 98 58 76 168 273 261 79 42 276 84 48 41 195 135 
Redundant proportion:0.80
102 7 157 134 49 137 188 276 221 4 156 293 253 48 81 58 97 258 268 206 169 296 21 15 86 109 254 247 62 198 211 228 272 138 143 91 232 187 125 100 275 208 286 18 12 59 251 224 209 184 191 195 6 219 289 298 180 13 280 107 252 110 201 213 260 26 186 271 152 267 241 235 193 236 37 259 87 158 75 265 179 76 212 30 153 16 111 155 264 192 239 196 145 215 120 149 123 299 68 295 207 214 2 162 34 83 60 44 160 257 71 85 72 22 216 54 171 112 300 139 231 266 53 45 167 78 133 14 234 115 50 104 33 8 135 161 230 220 263 27 61 47 218 197 40 31 200 144 284 182 250 46 105 176 166 278 194 3 294 67 163 95 233 90 89 38 108 262 127 5 17 122 279 77 205 57 94 130 118 39 151 168 150 244 23 25 96 132 291 181 82 56 261 274 227 116 124 52 147 10 290 84 159 126 101 245 32 282 178 269 190 128 74 273 131 98 204 189 119 170 73 164 222 249 69 287 172 165 297 199 281 41 103 140 142 19 79 51 202 80 
Redundant proportion:0.85
172 130 268 56 151 62 249 50 36 64 125 140 135 95 197 63 173 102 152 9 198 48 141 122 126 153 86 300 53 113 128 87 3 72 170 277 250 191 219 120 238 45 83 230 283 160 192 6 287 142 5 138 12 65 148 282 222 293 203 118 225 110 21 234 11 51 167 103 298 42 217 37 244 7 157 174 253 79 20 146 169 34 67 257 190 76 240 1 24 43 262 184 194 178 258 221 27 226 28 252 237 73 49 77 123 132 106 85 104 94 247 117 4 100 276 131 31 199 214 22 290 286 38 294 213 211 82 210 171 232 115 299 285 107 201 17 89 105 246 147 220 289 251 84 10 186 8 70 46 272 183 239 227 168 25 233 242 224 145 144 288 44 179 165 216 260 52 16 195 155 235 177 275 265 269 267 149 175 231 281 185 295 223 93 196 248 127 98 58 263 143 163 136 209 114 296 99 59 259 92 279 66 101 189 159 18 266 261 129 35 215 78 81 116 156 47 91 96 278 29 71 39 15 23 150 139 193 264 97 74 202 57 26 256 176 206 137 205 134 255 291 68 54 270 30 236 188 241 284 108 187 245 207 133 218 
Redundant proportion:0.90
274 221 87 1 177 206 160 6 261 120 99 122 2 180 255 31 190 68 292 89 167 127 103 172 35 109 85 192 132 97 245 125 204 297 239 19 227 293 150 101 158 216 254 224 28 131 203 257 39 136 243 217 165 51 281 218 48 133 119 299 82 10 220 81 34 123 11 43 77 187 173 129 72 268 143 45 295 264 170 36 164 230 117 179 42 188 269 279 271 283 20 75 24 128 37 263 64 251 12 38 209 195 223 226 280 153 208 149 291 49 266 168 181 272 147 83 106 33 8 210 17 91 62 155 163 169 211 69 157 234 277 237 259 240 276 98 250 183 214 296 18 67 232 104 102 139 161 126 222 70 174 286 262 270 96 197 40 231 166 58 201 114 116 200 94 275 248 246 162 15 112 59 30 298 186 130 193 29 300 107 265 21 285 22 198 84 238 294 236 79 242 151 289 73 108 215 80 93 252 184 185 110 88 118 41 137 191 60 25 225 5 229 212 256 178 66 57 86 55 235 115 288 152 273 146 52 175 253 90 50 3 148 202 182 233 260 228 105 247 140 258 287 23 47 290 56 121 282 241 284 138 26 100 9 144 142 205 65 111 92 194 27 7 199 95 156 53 249 154 113 
Redundant proportion:0.95
250 95 292 60 184 13 34 189 211 32 279 241 219 49 67 133 89 104 191 197 299 240 170 161 193 82 44 255 42 41 280 177 239 129 254 6 215 72 249 265 94 203 27 238 232 17 8 188 2 160 134 90 5 165 26 218 209 164 21 248 181 19 40 195 296 30 186 91 155 56 246 235 115 270 273 51 81 7 295 157 152 208 216 174 229 247 201 69 251 153 253 294 62 281 275 120 53 71 182 9 101 196 1 245 14 110 274 80 259 99 262 113 38 127 178 214 66 271 297 59 180 284 20 35 139 111 199 119 125 169 36 163 63 126 75 175 298 290 31 185 102 76 84 267 260 25 22 107 264 243 96 252 190 287 198 92 278 261 204 130 33 145 144 282 237 136 116 54 228 289 55 28 131 57 221 4 83 12 118 106 277 148 226 187 77 288 108 202 210 166 87 121 124 114 43 64 65 236 269 222 300 146 230 142 234 172 158 29 103 100 167 207 268 135 168 162 128 93 147 291 45 286 263 74 220 192 39 137 149 50 283 58 151 272 217 171 109 52 233 105 88 242 97 16 24 257 11 212 3 141 10 213 47 200 73 138 231 123 117 132 15 227 266 206 156 48 61 223 225 256 173 143 205 140 23 258 224 18 244 46 276 285 78 85 159 
Redundant proportion:1.00
3 242 211 151 201 57 206 252 295 72 122 59 275 116 89 208 225 106 290 10 21 259 287 215 273 46 68 177 36 32 263 67 138 296 73 196 272 149 37 281 178 121 20 55 150 283 300 207 96 249 123 166 64 278 62 75 219 66 218 255 126 258 276 280 175 50 190 279 31 39 262 91 49 48 289 293 209 43 244 267 29 52 292 268 274 7 198 124 192 115 88 25 71 17 40 146 132 270 184 111 139 232 8 291 16 44 162 145 229 203 83 224 181 286 78 152 6 216 169 256 265 47 271 284 34 200 65 13 119 135 212 185 197 30 41 195 168 80 4 33 247 45 12 294 160 1 137 191 250 254 97 105 241 277 144 237 233 172 230 156 60 171 76 136 51 189 107 100 163 18 99 27 23 94 210 58 299 127 19 297 251 22 205 69 147 93 227 110 143 257 61 86 266 226 248 82 269 84 264 24 90 120 174 182 158 154 155 112 187 235 134 28 131 42 222 81 298 53 79 26 165 129 128 261 223 161 141 85 288 95 231 102 74 157 35 243 103 170 236 54 239 193 118 140 194 217 113 98 173 159 214 176 220 5 125 199 167 63 228 285 164 202 213 70 246 282 14 204 114 15 109 240 9 133 253 130 234 108 238 11 245 101 180 183 77 38 221 142 153 260 179 117 104 148 188 56 186 2 87 92 
